# Supplementary material for: Structural and dynamic basis of substrate permissiveness in hydroxycinnamoyltransferase (HCT)
Source: PLoS Comput Biol. 2018 Oct 26;14(10):e1006511. doi: 10.1371/journal.pcbi.1006511 (PMC6203249; doi:10.1371/journal.pcbi.1006511)
Supplement: S1 Data — SSSE mesh files and Mathematica scripts for both CbHCT and the cylindrical enzyme model are also provided. (ZIP) [file pcbi.1006511.s002.zip]

Archive with 150 entries (135 files):
- SI_data/
- SI_data/01_MD_Simulation_Files/
- SI_data/01_MD_Simulation_Files/01-Inputs/
- SI_data/01_MD_Simulation_Files/01-Inputs/01_Topology_and_Structure/
- SI_data/01_MD_Simulation_Files/01-Inputs/01_Topology_and_Structure/SbHCT-apo1.psf
- SI_data/01_MD_Simulation_Files/01-Inputs/01_Topology_and_Structure/CbHCT-SHI1.psf
- SI_data/01_MD_Simulation_Files/01-Inputs/01_Topology_and_Structure/CbHCT-SHI2.psf
- SI_data/01_MD_Simulation_Files/01-Inputs/01_Topology_and_Structure/SmHCT-apo1.pdb
- SI_data/01_MD_Simulation_Files/01-Inputs/01_Topology_and_Structure/CcHCT-apo1.psf
- SI_data/01_MD_Simulation_Files/01-Inputs/01_Topology_and_Structure/CcHCT-SHI1.psf
- SI_data/01_MD_Simulation_Files/01-Inputs/01_Topology_and_Structure/SbHCT-SHI2.psf
- SI_data/01_MD_Simulation_Files/01-Inputs/01_Topology_and_Structure/CbHCT-SHI2.pdb
- SI_data/01_MD_Simulation_Files/01-Inputs/01_Topology_and_Structure/CcHCT-SHI1.pdb
- SI_data/01_MD_Simulation_Files/01-Inputs/01_Topology_and_Structure/CcHCT-apo1.pdb
- SI_data/01_MD_Simulation_Files/01-Inputs/01_Topology_and_Structure/SmHCT-SHI2.psf
- SI_data/01_MD_Simulation_Files/01-Inputs/01_Topology_and_Structure/AtHCT-SHI2.psf
- SI_data/01_MD_Simulation_Files/01-Inputs/01_Topology_and_Structure/CbHCT-apo1.psf
- SI_data/01_MD_Simulation_Files/01-Inputs/01_Topology_and_Structure/SmHCT-SHI2.pdb
- SI_data/01_MD_Simulation_Files/01-Inputs/01_Topology_and_Structure/SbHCT-apo1.pdb
- SI_data/01_MD_Simulation_Files/01-Inputs/01_Topology_and_Structure/CcHCT-SHI2.pdb
- SI_data/01_MD_Simulation_Files/01-Inputs/01_Topology_and_Structure/CbHCT-apo1.pdb
- SI_data/01_MD_Simulation_Files/01-Inputs/01_Topology_and_Structure/SmHCT-SHI1.psf
- SI_data/01_MD_Simulation_Files/01-Inputs/01_Topology_and_Structure/AtHCT-SHI1.psf
- SI_data/01_MD_Simulation_Files/01-Inputs/01_Topology_and_Structure/CcHCT-SHI2.psf
- SI_data/01_MD_Simulation_Files/01-Inputs/01_Topology_and_Structure/CbHCT-HAP1.pdb
- SI_data/01_MD_Simulation_Files/01-Inputs/01_Topology_and_Structure/CbHCT-HAP1.psf
- SI_data/01_MD_Simulation_Files/01-Inputs/01_Topology_and_Structure/AtHCT-apo1.pdb
- SI_data/01_MD_Simulation_Files/01-Inputs/01_Topology_and_Structure/SbHCT-SHI1.psf
- SI_data/01_MD_Simulation_Files/01-Inputs/01_Topology_and_Structure/CbHCT-SHI1.pdb
- SI_data/01_MD_Simulation_Files/01-Inputs/01_Topology_and_Structure/SmHCT-SHI1.pdb
- SI_data/01_MD_Simulation_Files/01-Inputs/01_Topology_and_Structure/SmHCT-apo1.psf
- SI_data/01_MD_Simulation_Files/01-Inputs/01_Topology_and_Structure/SbHCT-SHI2.pdb
- SI_data/01_MD_Simulation_Files/01-Inputs/01_Topology_and_Structure/AtHCT-SHI2.pdb
- SI_data/01_MD_Simulation_Files/01-Inputs/01_Topology_and_Structure/SmHCT-bind.psf
- SI_data/01_MD_Simulation_Files/01-Inputs/01_Topology_and_Structure/SbHCT-SHI1.pdb
- SI_data/01_MD_Simulation_Files/01-Inputs/01_Topology_and_Structure/SmHCT-bind.pdb
- SI_data/01_MD_Simulation_Files/01-Inputs/01_Topology_and_Structure/AtHCT-apo1.psf
- SI_data/01_MD_Simulation_Files/01-Inputs/01_Topology_and_Structure/AtHCT-SHI1.pdb
- SI_data/01_MD_Simulation_Files/01-Inputs/02_Anton_Configurations/
- SI_data/01_MD_Simulation_Files/01-Inputs/02_Anton_Configurations/guess_checm-CcHCT-APO1.ark
- SI_data/01_MD_Simulation_Files/01-Inputs/02_Anton_Configurations/subboxer-CcHCT-SHI1.ark
- SI_data/01_MD_Simulation_Files/01-Inputs/02_Anton_Configurations/subboxer-SbHCT-SHI1.ark
- SI_data/01_MD_Simulation_Files/01-Inputs/02_Anton_Configurations/subboxer-SmHCT-SHI2.ark
- SI_data/01_MD_Simulation_Files/01-Inputs/02_Anton_Configurations/starter-AtHCT-SHI1.ark
- SI_data/01_MD_Simulation_Files/01-Inputs/02_Anton_Configurations/starter-SbHCT-SHI2.ark
- SI_data/01_MD_Simulation_Files/01-Inputs/02_Anton_Configurations/subboxer-SmHCT-APO1.ark
- SI_data/01_MD_Simulation_Files/01-Inputs/02_Anton_Configurations/starter-SmHCT-SHI1.ark
- SI_data/01_MD_Simulation_Files/01-Inputs/02_Anton_Configurations/subboxer-SbHCT-SHI2.ark
- SI_data/01_MD_Simulation_Files/01-Inputs/02_Anton_Configurations/sigma-CcHCT-SHI2.ark
- SI_data/01_MD_Simulation_Files/01-Inputs/02_Anton_Configurations/subboxer-CbHCT-SHI2.ark
- SI_data/01_MD_Simulation_Files/01-Inputs/02_Anton_Configurations/starter-CcHCT-APO1.ark
- SI_data/01_MD_Simulation_Files/01-Inputs/02_Anton_Configurations/sigma-AtHCT-SHI1.ark
- SI_data/01_MD_Simulation_Files/01-Inputs/02_Anton_Configurations/sigma-CcHCT-SHI1.ark
- SI_data/01_MD_Simulation_Files/01-Inputs/02_Anton_Configurations/sigma-CbHCT-SHI1.ark
- SI_data/01_MD_Simulation_Files/01-Inputs/02_Anton_Configurations/starter-AtHCT-APO1.ark
- SI_data/01_MD_Simulation_Files/01-Inputs/02_Anton_Configurations/sigma-CcHCT-APO1.ark
- SI_data/01_MD_Simulation_Files/01-Inputs/02_Anton_Configurations/guess_checm-CbHCT-SHI1.ark
- SI_data/01_MD_Simulation_Files/01-Inputs/02_Anton_Configurations/guess_checm-CbHCT-SHI2.ark
- SI_data/01_MD_Simulation_Files/01-Inputs/02_Anton_Configurations/subboxer-CbHCT-APO1.ark
- SI_data/01_MD_Simulation_Files/01-Inputs/02_Anton_Configurations/subboxer-CcHCT-SHI2.ark
- SI_data/01_MD_Simulation_Files/01-Inputs/02_Anton_Configurations/guess_checm-AtHCT-SHI2.ark
- SI_data/01_MD_Simulation_Files/01-Inputs/02_Anton_Configurations/starter-CbHCT-SHI1.ark
- SI_data/01_MD_Simulation_Files/01-Inputs/02_Anton_Configurations/guess_checm-SbHCT-SHI2.ark
- SI_data/01_MD_Simulation_Files/01-Inputs/02_Anton_Configurations/starter-AtHCT-SHI2.ark
- SI_data/01_MD_Simulation_Files/01-Inputs/02_Anton_Configurations/subboxer-SbHCT-APO1.ark
- SI_data/01_MD_Simulation_Files/01-Inputs/02_Anton_Configurations/starter-SmHCT-APO1.ark
- SI_data/01_MD_Simulation_Files/01-Inputs/02_Anton_Configurations/subboxer-AtHCT-SHI1.ark
- SI_data/01_MD_Simulation_Files/01-Inputs/02_Anton_Configurations/guess_checm-CbHCT-APO1.ark
- SI_data/01_MD_Simulation_Files/01-Inputs/02_Anton_Configurations/guess_checm-CbHCT-HAP1.ark
- SI_data/01_MD_Simulation_Files/01-Inputs/02_Anton_Configurations/sigma-SbHCT-APO1.ark
- SI_data/01_MD_Simulation_Files/01-Inputs/02_Anton_Configurations/sigma-SbHCT-SHI1.ark
- SI_data/01_MD_Simulation_Files/01-Inputs/02_Anton_Configurations/guess_checm-SmHCT-SHI2.ark
- SI_data/01_MD_Simulation_Files/01-Inputs/02_Anton_Configurations/subboxer-AtHCT-APO1.ark
- SI_data/01_MD_Simulation_Files/01-Inputs/02_Anton_Configurations/sigma-CbHCT-HAP1.ark
- SI_data/01_MD_Simulation_Files/01-Inputs/02_Anton_Configurations/starter-CcHCT-SHI2.ark
- SI_data/01_MD_Simulation_Files/01-Inputs/02_Anton_Configurations/sigma-SbHCT-SHI2.ark
- SI_data/01_MD_Simulation_Files/01-Inputs/02_Anton_Configurations/starter-CbHCT-SHI2.ark
- SI_data/01_MD_Simulation_Files/01-Inputs/02_Anton_Configurations/sigma-SmHCT-SHI1.ark
- SI_data/01_MD_Simulation_Files/01-Inputs/02_Anton_Configurations/starter-CbHCT-APO1.ark
- SI_data/01_MD_Simulation_Files/01-Inputs/02_Anton_Configurations/sigma-CbHCT-APO1.ark
- SI_data/01_MD_Simulation_Files/01-Inputs/02_Anton_Configurations/starter-CbHCT-HAP1.ark
- SI_data/01_MD_Simulation_Files/01-Inputs/02_Anton_Configurations/starter-SbHCT-APO1.ark
- SI_data/01_MD_Simulation_Files/01-Inputs/02_Anton_Configurations/guess_checm-CcHCT-SHI2.ark
- SI_data/01_MD_Simulation_Files/01-Inputs/02_Anton_Configurations/sigma-SmHCT-SHI2.ark
- SI_data/01_MD_Simulation_Files/01-Inputs/02_Anton_Configurations/guess_checm-SmHCT-APO1.ark
- SI_data/01_MD_Simulation_Files/01-Inputs/02_Anton_Configurations/sigma-SmHCT-APO1.ark
- SI_data/01_MD_Simulation_Files/01-Inputs/02_Anton_Configurations/subboxer-SmHCT-bind.ark
- SI_data/01_MD_Simulation_Files/01-Inputs/02_Anton_Configurations/sigma-SmHCT-bind.ark
- SI_data/01_MD_Simulation_Files/01-Inputs/02_Anton_Configurations/sigma-CbHCT-SHI2.ark
- SI_data/01_MD_Simulation_Files/01-Inputs/02_Anton_Configurations/sigma-AtHCT-APO1.ark
- SI_data/01_MD_Simulation_Files/01-Inputs/02_Anton_Configurations/starter-SbHCT-SHI1.ark
- SI_data/01_MD_Simulation_Files/01-Inputs/02_Anton_Configurations/guess_checm-CcHCT-SHI1.ark
- SI_data/01_MD_Simulation_Files/01-Inputs/02_Anton_Configurations/guess_checm-AtHCT-APO1.ark
- SI_data/01_MD_Simulation_Files/01-Inputs/02_Anton_Configurations/starter-SmHCT-bind.ark
- SI_data/01_MD_Simulation_Files/01-Inputs/02_Anton_Configurations/subboxer-AtHCT-SHI2.ark
- SI_data/01_MD_Simulation_Files/01-Inputs/02_Anton_Configurations/subboxer-CcHCT-APO1.ark
- SI_data/01_MD_Simulation_Files/01-Inputs/02_Anton_Configurations/subboxer-CbHCT-HAP1.ark
- SI_data/01_MD_Simulation_Files/01-Inputs/02_Anton_Configurations/guess_checm-AtHCT-SHI1.ark
- SI_data/01_MD_Simulation_Files/01-Inputs/02_Anton_Configurations/guess_checm-SmHCT-bind.ark
- SI_data/01_MD_Simulation_Files/01-Inputs/02_Anton_Configurations/guess_checm-SbHCT-APO1.ark
- SI_data/01_MD_Simulation_Files/01-Inputs/02_Anton_Configurations/sigma-AtHCT-SHI2.ark
- SI_data/01_MD_Simulation_Files/01-Inputs/02_Anton_Configurations/subboxer-SmHCT-SHI1.ark
- SI_data/01_MD_Simulation_Files/01-Inputs/02_Anton_Configurations/guess_checm-SbHCT-SHI1.ark
- SI_data/01_MD_Simulation_Files/01-Inputs/02_Anton_Configurations/guess_checm-SmHCT-SHI1.ark
- SI_data/01_MD_Simulation_Files/01-Inputs/02_Anton_Configurations/subboxer-CbHCT-SHI1.ark
- SI_data/01_MD_Simulation_Files/01-Inputs/02_Anton_Configurations/starter-SmHCT-SHI2.ark
- SI_data/01_MD_Simulation_Files/01-Inputs/02_Anton_Configurations/starter-CcHCT-SHI1.ark
- SI_data/01_MD_Simulation_Files/01-Inputs/03_ForceField/
- SI_data/01_MD_Simulation_Files/01-Inputs/03_ForceField/p-coumaroyl-coA.rtf
- SI_data/01_MD_Simulation_Files/01-Inputs/03_ForceField/3-hydroxyacetophenone.prm
- SI_data/01_MD_Simulation_Files/01-Inputs/03_ForceField/00-readme
- SI_data/01_MD_Simulation_Files/01-Inputs/03_ForceField/shikimate.rtf
- SI_data/01_MD_Simulation_Files/01-Inputs/03_ForceField/p-coumaroyl-coA.prm
- SI_data/01_MD_Simulation_Files/01-Inputs/03_ForceField/shikimate.prm
- SI_data/01_MD_Simulation_Files/01-Inputs/03_ForceField/3-hydroxyacetophenone.rtf
- SI_data/01_MD_Simulation_Files/02-AntonTrajectories/
- SI_data/01_MD_Simulation_Files/02-AntonTrajectories/URL.txt
- SI_data/02_SSSE_Calculation_Files/
- SI_data/02_SSSE_Calculation_Files/01_CbHCT/
- SI_data/02_SSSE_Calculation_Files/01_CbHCT/00-readme
- SI_data/02_SSSE_Calculation_Files/01_CbHCT/CbHCT_mesh.stl
- SI_data/02_SSSE_Calculation_Files/01_CbHCT/main_CbHCT.pdf
- SI_data/02_SSSE_Calculation_Files/01_CbHCT/dk_CbHCT.dat
- SI_data/02_SSSE_Calculation_Files/01_CbHCT/main_CbHCT.nb
- SI_data/02_SSSE_Calculation_Files/01_CbHCT/k_CbHCT.dat
- SI_data/02_SSSE_Calculation_Files/02_Model_Enzyme/
- SI_data/02_SSSE_Calculation_Files/02_Model_Enzyme/main_model.pdf
- SI_data/02_SSSE_Calculation_Files/02_Model_Enzyme/main_model.nb
- SI_data/02_SSSE_Calculation_Files/02_Model_Enzyme/H11_r5.4.stl
- SI_data/02_SSSE_Calculation_Files/02_Model_Enzyme/00-readme
- SI_data/02_SSSE_Calculation_Files/02_Model_Enzyme/H8_r6.4.stl
- SI_data/02_SSSE_Calculation_Files/02_Model_Enzyme/H10r5.7.stl
- SI_data/02_SSSE_Calculation_Files/02_Model_Enzyme/results/
- SI_data/02_SSSE_Calculation_Files/02_Model_Enzyme/results/reactivity/
- SI_data/02_SSSE_Calculation_Files/02_Model_Enzyme/results/reactivity/00-readme
- SI_data/02_SSSE_Calculation_Files/02_Model_Enzyme/results/reactivity/dGb_reactivity.dat
- SI_data/02_SSSE_Calculation_Files/02_Model_Enzyme/results/3dplot/
- SI_data/02_SSSE_Calculation_Files/02_Model_Enzyme/results/3dplot/00-readme
- SI_data/02_SSSE_Calculation_Files/02_Model_Enzyme/results/3dplot/dk_rb_d_dGB.dat
- SI_data/02_SSSE_Calculation_Files/02_Model_Enzyme/results/3sites/
- SI_data/02_SSSE_Calculation_Files/02_Model_Enzyme/results/3sites/dk_3BS.dat
- SI_data/02_SSSE_Calculation_Files/02_Model_Enzyme/results/3sites/00-readme
- SI_data/02_SSSE_Calculation_Files/02_Model_Enzyme/results/3sites/dk_1BS.dat
- SI_data/02_SSSE_Calculation_Files/02_Model_Enzyme/results/geometry/
- SI_data/02_SSSE_Calculation_Files/02_Model_Enzyme/results/geometry/00-readme
- SI_data/02_SSSE_Calculation_Files/02_Model_Enzyme/results/geometry/dk_dGb_Vb.dat
- SI_data/02_SSSE_Calculation_Files/02_Model_Enzyme/results/geometry/dk_dGb_H.dat
- SI_data/02_SSSE_Calculation_Files/02_Model_Enzyme/results/geometry/fitting.nb
- SI_data/02_SSSE_Calculation_Files/02_Model_Enzyme/H9_r6.stl
- SI_data/00-README
