# Supplementary material for: Structural and dynamic basis of substrate permissiveness in hydroxycinnamoyltransferase (HCT)
Source: PLoS Comput Biol. 2018 Oct 26;14(10):e1006511. doi: 10.1371/journal.pcbi.1006511 (PMC6203249; doi:10.1371/journal.pcbi.1006511)
Supplement: S1 Data — SSSE mesh files and Mathematica scripts for both CbHCT and the cylindrical enzyme model are also provided. (ZIP) [file pcbi.1006511.s002.zip › SI_data/01_MD_Simulation_Files/01-Inputs/01_Topology_and_Structure/SmHCT-apo1.pdb]

CRYST1   98.550   98.550   98.550  90.00  90.00  90.00 P 1           1
ATOM      1  N   MET H   1      -5.372 -17.412  24.601  1.00  0.00      HCT  N
ATOM      2  HT1 MET H   1      -6.011 -17.660  25.330  1.00  0.00      HCT   
ATOM      3  HT2 MET H   1      -4.884 -18.225  24.284  1.00  0.00      HCT   
ATOM      4  HT3 MET H   1      -5.868 -16.993  23.840  1.00  0.00      HCT   
ATOM      5  CA  MET H   1      -4.392 -16.439  25.130  1.00  0.00      HCT  C
ATOM      6  HA  MET H   1      -4.937 -15.548  25.416  1.00  0.00      HCT   
ATOM      7  CB  MET H   1      -3.606 -17.045  26.306  1.00  0.00      HCT  C
ATOM      8  HB1 MET H   1      -3.167 -18.004  25.943  1.00  0.00      HCT   
ATOM      9  HB2 MET H   1      -2.746 -16.384  26.556  1.00  0.00      HCT   
ATOM     10  CG  MET H   1      -4.468 -17.320  27.540  1.00  0.00      HCT  C
ATOM     11  HG1 MET H   1      -5.335 -17.959  27.270  1.00  0.00      HCT   
ATOM     12  HG2 MET H   1      -3.869 -17.869  28.299  1.00  0.00      HCT   
ATOM     13  SD  MET H   1      -5.144 -15.834  28.342  1.00  0.00      HCT  S
ATOM     14  CE  MET H   1      -3.556 -15.306  29.046  1.00  0.00      HCT  C
ATOM     15  HE1 MET H   1      -3.674 -14.371  29.634  1.00  0.00      HCT   
ATOM     16  HE2 MET H   1      -3.141 -16.084  29.722  1.00  0.00      HCT   
ATOM     17  HE3 MET H   1      -2.808 -15.114  28.247  1.00  0.00      HCT   
ATOM     18  C   MET H   1      -3.428 -16.053  24.063  1.00  0.00      HCT  C
ATOM     19  O   MET H   1      -3.822 -15.592  22.993  1.00  0.00      HCT  O
ATOM     20  N   GLU H   2      -2.122 -16.229  24.334  1.00  0.00      HCT  N
ATOM     21  HN  GLU H   2      -1.722 -16.604  25.166  1.00  0.00      HCT   
ATOM     22  CA  GLU H   2      -1.161 -15.850  23.347  1.00  0.00      HCT  C
ATOM     23  HA  GLU H   2      -1.467 -14.917  22.892  1.00  0.00      HCT   
ATOM     24  CB  GLU H   2       0.282 -15.708  23.870  1.00  0.00      HCT  C
ATOM     25  HB1 GLU H   2       0.925 -15.363  23.027  1.00  0.00      HCT   
ATOM     26  HB2 GLU H   2       0.328 -14.903  24.638  1.00  0.00      HCT   
ATOM     27  CG  GLU H   2       0.881 -16.995  24.444  1.00  0.00      HCT  C
ATOM     28  HG1 GLU H   2       0.340 -17.868  24.036  1.00  0.00      HCT   
ATOM     29  HG2 GLU H   2       1.956 -17.081  24.189  1.00  0.00      HCT   
ATOM     30  CD  GLU H   2       0.685 -16.996  25.956  1.00  0.00      HCT  C
ATOM     31  OE1 GLU H   2       0.262 -15.943  26.504  1.00  0.00      HCT  O
ATOM     32  OE2 GLU H   2       0.967 -18.051  26.583  1.00  0.00      HCT  O
ATOM     33  C   GLU H   2      -1.142 -16.882  22.271  1.00  0.00      HCT  C
ATOM     34  O   GLU H   2      -1.338 -18.072  22.515  1.00  0.00      HCT  O
ATOM     35  N   ILE H   3      -0.913 -16.411  21.033  1.00  0.00      HCT  N
ATOM     36  HN  ILE H   3      -0.837 -15.432  20.858  1.00  0.00      HCT   
ATOM     37  CA  ILE H   3      -0.758 -17.225  19.873  1.00  0.00      HCT  C
ATOM     38  HA  ILE H   3      -1.565 -17.944  19.824  1.00  0.00      HCT   
ATOM     39  CB  ILE H   3      -0.451 -16.415  18.645  1.00  0.00      HCT  C
ATOM     40  HB  ILE H   3       0.572 -16.000  18.832  1.00  0.00      HCT   
ATOM     41  CG2 ILE H   3      -0.477 -17.368  17.438  1.00  0.00      HCT  C
ATOM     42 HG21 ILE H   3      -0.105 -16.855  16.527  1.00  0.00      HCT   
ATOM     43 HG22 ILE H   3       0.172 -18.251  17.616  1.00  0.00      HCT   
ATOM     44 HG23 ILE H   3      -1.509 -17.726  17.237  1.00  0.00      HCT   
ATOM     45  CG1 ILE H   3      -1.392 -15.200  18.509  1.00  0.00      HCT  C
ATOM     46 HG11 ILE H   3      -1.228 -14.500  19.359  1.00  0.00      HCT   
ATOM     47 HG12 ILE H   3      -1.137 -14.649  17.575  1.00  0.00      HCT   
ATOM     48  CD  ILE H   3      -2.883 -15.510  18.446  1.00  0.00      HCT  C
ATOM     49  HD1 ILE H   3      -3.465 -14.576  18.291  1.00  0.00      HCT   
ATOM     50  HD2 ILE H   3      -3.104 -16.202  17.605  1.00  0.00      HCT   
ATOM     51  HD3 ILE H   3      -3.232 -15.979  19.390  1.00  0.00      HCT   
ATOM     52  C   ILE H   3       0.498 -18.000  20.155  1.00  0.00      HCT  C
ATOM     53  O   ILE H   3       1.426 -17.476  20.768  1.00  0.00      HCT  O
ATOM     54  N   ASN H   4       0.545 -19.284  19.756  1.00  0.00      HCT  N
ATOM     55  HN  ASN H   4      -0.212 -19.733  19.283  1.00  0.00      HCT   
ATOM     56  CA  ASN H   4       1.691 -20.122  19.976  1.00  0.00      HCT  C
ATOM     57  HA  ASN H   4       2.337 -19.610  20.680  1.00  0.00      HCT   
ATOM     58  CB  ASN H   4       1.304 -21.551  20.394  1.00  0.00      HCT  C
ATOM     59  HB1 ASN H   4       0.657 -21.478  21.296  1.00  0.00      HCT   
ATOM     60  HB2 ASN H   4       0.708 -22.038  19.595  1.00  0.00      HCT   
ATOM     61  CG  ASN H   4       2.552 -22.355  20.734  1.00  0.00      HCT  C
ATOM     62  OD1 ASN H   4       3.673 -21.852  20.686  1.00  0.00      HCT  O
ATOM     63  ND2 ASN H   4       2.348 -23.654  21.082  1.00  0.00      HCT  N
ATOM     64 HD21 ASN H   4       3.150 -24.196  21.319  1.00  0.00      HCT   
ATOM     65 HD22 ASN H   4       1.424 -24.020  21.121  1.00  0.00      HCT   
ATOM     66  C   ASN H   4       2.430 -20.231  18.679  1.00  0.00      HCT  C
ATOM     67  O   ASN H   4       1.819 -20.408  17.627  1.00  0.00      HCT  O
ATOM     68  N   VAL H   5       3.775 -20.125  18.719  1.00  0.00      HCT  N
ATOM     69  HN  VAL H   5       4.312 -20.002  19.550  1.00  0.00      HCT   
ATOM     70  CA  VAL H   5       4.554 -20.186  17.512  1.00  0.00      HCT  C
ATOM     71  HA  VAL H   5       3.897 -19.992  16.673  1.00  0.00      HCT   
ATOM     72  CB  VAL H   5       5.739 -19.263  17.540  1.00  0.00      HCT  C
ATOM     73  HB  VAL H   5       6.343 -19.517  18.446  1.00  0.00      HCT   
ATOM     74  CG1 VAL H   5       6.575 -19.489  16.270  1.00  0.00      HCT  C
ATOM     75 HG11 VAL H   5       7.438 -18.790  16.247  1.00  0.00      HCT   
ATOM     76 HG12 VAL H   5       6.984 -20.520  16.226  1.00  0.00      HCT   
ATOM     77 HG13 VAL H   5       5.963 -19.310  15.360  1.00  0.00      HCT   
ATOM     78  CG2 VAL H   5       5.239 -17.819  17.717  1.00  0.00      HCT  C
ATOM     79 HG21 VAL H   5       6.089 -17.104  17.702  1.00  0.00      HCT   
ATOM     80 HG22 VAL H   5       4.538 -17.546  16.899  1.00  0.00      HCT   
ATOM     81 HG23 VAL H   5       4.712 -17.692  18.685  1.00  0.00      HCT   
ATOM     82  C   VAL H   5       5.097 -21.575  17.347  1.00  0.00      HCT  C
ATOM     83  O   VAL H   5       5.854 -22.053  18.190  1.00  0.00      HCT  O
ATOM     84  N   VAL H   6       4.668 -22.274  16.272  1.00  0.00      HCT  N
ATOM     85  HN  VAL H   6       3.999 -21.920  15.624  1.00  0.00      HCT   
ATOM     86  CA  VAL H   6       5.144 -23.597  15.971  1.00  0.00      HCT  C
ATOM     87  HA  VAL H   6       5.152 -24.151  16.901  1.00  0.00      HCT   
ATOM     88  CB  VAL H   6       4.307 -24.288  14.935  1.00  0.00      HCT  C
ATOM     89  HB  VAL H   6       4.295 -23.640  14.024  1.00  0.00      HCT   
ATOM     90  CG1 VAL H   6       4.952 -25.646  14.611  1.00  0.00      HCT  C
ATOM     91 HG11 VAL H   6       4.333 -26.201  13.873  1.00  0.00      HCT   
ATOM     92 HG12 VAL H   6       5.963 -25.525  14.169  1.00  0.00      HCT   
ATOM     93 HG13 VAL H   6       5.036 -26.269  15.527  1.00  0.00      HCT   
ATOM     94  CG2 VAL H   6       2.864 -24.394  15.459  1.00  0.00      HCT  C
ATOM     95 HG21 VAL H   6       2.222 -24.937  14.734  1.00  0.00      HCT   
ATOM     96 HG22 VAL H   6       2.839 -24.941  16.426  1.00  0.00      HCT   
ATOM     97 HG23 VAL H   6       2.418 -23.390  15.615  1.00  0.00      HCT   
ATOM     98  C   VAL H   6       6.549 -23.578  15.446  1.00  0.00      HCT  C
ATOM     99  O   VAL H   6       7.438 -24.217  16.007  1.00  0.00      HCT  O
ATOM    100  N   ARG H   7       6.814 -22.819  14.363  1.00  0.00      HCT  N
ATOM    101  HN  ARG H   7       6.183 -22.203  13.897  1.00  0.00      HCT   
ATOM    102  CA  ARG H   7       8.140 -22.907  13.828  1.00  0.00      HCT  C
ATOM    103  HA  ARG H   7       8.836 -23.069  14.642  1.00  0.00      HCT   
ATOM    104  CB  ARG H   7       8.305 -23.994  12.757  1.00  0.00      HCT  C
ATOM    105  HB1 ARG H   7       9.376 -23.966  12.442  1.00  0.00      HCT   
ATOM    106  HB2 ARG H   7       8.146 -24.995  13.215  1.00  0.00      HCT   
ATOM    107  CG  ARG H   7       7.417 -23.779  11.536  1.00  0.00      HCT  C
ATOM    108  HG1 ARG H   7       6.398 -23.503  11.884  1.00  0.00      HCT   
ATOM    109  HG2 ARG H   7       7.789 -22.895  10.969  1.00  0.00      HCT   
ATOM    110  CD  ARG H   7       7.411 -24.986  10.603  1.00  0.00      HCT  C
ATOM    111  HD1 ARG H   7       6.817 -24.746   9.691  1.00  0.00      HCT   
ATOM    112  HD2 ARG H   7       8.444 -25.268  10.292  1.00  0.00      HCT   
ATOM    113  NE  ARG H   7       6.806 -26.114  11.367  1.00  0.00      HCT  N
ATOM    114  HE  ARG H   7       5.805 -26.165  11.271  1.00  0.00      HCT   
ATOM    115  CZ  ARG H   7       7.599 -26.949  12.099  1.00  0.00      HCT  C
ATOM    116  NH1 ARG H   7       8.951 -26.762  12.123  1.00  0.00      HCT  N
ATOM    117 HH11 ARG H   7       9.536 -27.378  12.631  1.00  0.00      HCT   
ATOM    118 HH12 ARG H   7       9.314 -26.067  11.499  1.00  0.00      HCT   
ATOM    119  NH2 ARG H   7       7.039 -27.975  12.803  1.00  0.00      HCT  N
ATOM    120 HH21 ARG H   7       7.601 -28.527  13.402  1.00  0.00      HCT   
ATOM    121 HH22 ARG H   7       6.049 -27.999  12.850  1.00  0.00      HCT   
ATOM    122  C   ARG H   7       8.521 -21.620  13.194  1.00  0.00      HCT  C
ATOM    123  O   ARG H   7       7.686 -20.868  12.694  1.00  0.00      HCT  O
ATOM    124  N   GLU H   8       9.834 -21.339  13.223  1.00  0.00      HCT  N
ATOM    125  HN  GLU H   8      10.533 -21.900  13.658  1.00  0.00      HCT   
ATOM    126  CA  GLU H   8      10.341 -20.161  12.602  1.00  0.00      HCT  C
ATOM    127  HA  GLU H   8       9.569 -19.696  12.002  1.00  0.00      HCT   
ATOM    128  CB  GLU H   8      10.865 -19.145  13.627  1.00  0.00      HCT  C
ATOM    129  HB1 GLU H   8      11.385 -18.330  13.073  1.00  0.00      HCT   
ATOM    130  HB2 GLU H   8      10.010 -18.661  14.150  1.00  0.00      HCT   
ATOM    131  CG  GLU H   8      11.827 -19.753  14.645  1.00  0.00      HCT  C
ATOM    132  HG1 GLU H   8      11.442 -20.735  14.975  1.00  0.00      HCT   
ATOM    133  HG2 GLU H   8      12.837 -19.885  14.208  1.00  0.00      HCT   
ATOM    134  CD  GLU H   8      11.858 -18.821  15.847  1.00  0.00      HCT  C
ATOM    135  OE1 GLU H   8      12.009 -17.587  15.636  1.00  0.00      HCT  O
ATOM    136  OE2 GLU H   8      11.712 -19.328  16.991  1.00  0.00      HCT  O
ATOM    137  C   GLU H   8      11.427 -20.590  11.672  1.00  0.00      HCT  C
ATOM    138  O   GLU H   8      12.389 -21.236  12.083  1.00  0.00      HCT  O
ATOM    139  N   THR H   9      11.283 -20.252  10.375  1.00  0.00      HCT  N
ATOM    140  HN  THR H   9      10.544 -19.700   9.989  1.00  0.00      HCT   
ATOM    141  CA  THR H   9      12.248 -20.696   9.415  1.00  0.00      HCT  C
ATOM    142  HA  THR H   9      13.149 -20.902   9.977  1.00  0.00      HCT   
ATOM    143  CB  THR H   9      11.759 -21.843   8.582  1.00  0.00      HCT  C
ATOM    144  HB  THR H   9      12.491 -21.953   7.745  1.00  0.00      HCT   
ATOM    145  OG1 THR H   9      10.496 -21.520   8.020  1.00  0.00      HCT  O
ATOM    146  HG1 THR H   9      10.236 -22.295   7.511  1.00  0.00      HCT   
ATOM    147  CG2 THR H   9      11.662 -23.109   9.435  1.00  0.00      HCT  C
ATOM    148 HG21 THR H   9      11.411 -23.990   8.808  1.00  0.00      HCT   
ATOM    149 HG22 THR H   9      12.632 -23.313   9.938  1.00  0.00      HCT   
ATOM    150 HG23 THR H   9      10.880 -23.005  10.218  1.00  0.00      HCT   
ATOM    151  C   THR H   9      12.590 -19.615   8.447  1.00  0.00      HCT  C
ATOM    152  O   THR H   9      11.750 -18.807   8.054  1.00  0.00      HCT  O
ATOM    153  N   MET H  10      13.872 -19.586   8.035  1.00  0.00      HCT  N
ATOM    154  HN  MET H  10      14.613 -20.146   8.399  1.00  0.00      HCT   
ATOM    155  CA  MET H  10      14.265 -18.695   6.987  1.00  0.00      HCT  C
ATOM    156  HA  MET H  10      13.500 -17.946   6.821  1.00  0.00      HCT   
ATOM    157  CB  MET H  10      15.666 -18.084   7.156  1.00  0.00      HCT  C
ATOM    158  HB1 MET H  10      16.367 -18.929   7.353  1.00  0.00      HCT   
ATOM    159  HB2 MET H  10      15.989 -17.630   6.193  1.00  0.00      HCT   
ATOM    160  CG  MET H  10      15.767 -17.074   8.298  1.00  0.00      HCT  C
ATOM    161  HG1 MET H  10      15.473 -17.547   9.259  1.00  0.00      HCT   
ATOM    162  HG2 MET H  10      16.819 -16.730   8.401  1.00  0.00      HCT   
ATOM    163  SD  MET H  10      14.721 -15.600   8.096  1.00  0.00      HCT  S
ATOM    164  CE  MET H  10      15.576 -14.984   6.620  1.00  0.00      HCT  C
ATOM    165  HE1 MET H  10      15.123 -14.032   6.268  1.00  0.00      HCT   
ATOM    166  HE2 MET H  10      16.650 -14.793   6.832  1.00  0.00      HCT   
ATOM    167  HE3 MET H  10      15.517 -15.718   5.788  1.00  0.00      HCT   
ATOM    168  C   MET H  10      14.310 -19.568   5.778  1.00  0.00      HCT  C
ATOM    169  O   MET H  10      15.226 -20.371   5.620  1.00  0.00      HCT  O
ATOM    170  N   VAL H  11      13.324 -19.421   4.875  1.00  0.00      HCT  N
ATOM    171  HN  VAL H  11      12.610 -18.726   4.894  1.00  0.00      HCT   
ATOM    172  CA  VAL H  11      13.245 -20.322   3.761  1.00  0.00      HCT  C
ATOM    173  HA  VAL H  11      13.709 -21.256   4.052  1.00  0.00      HCT   
ATOM    174  CB  VAL H  11      11.833 -20.551   3.299  1.00  0.00      HCT  C
ATOM    175  HB  VAL H  11      11.400 -19.556   3.031  1.00  0.00      HCT   
ATOM    176  CG1 VAL H  11      11.849 -21.465   2.062  1.00  0.00      HCT  C
ATOM    177 HG11 VAL H  11      10.811 -21.679   1.727  1.00  0.00      HCT   
ATOM    178 HG12 VAL H  11      12.380 -20.992   1.210  1.00  0.00      HCT   
ATOM    179 HG13 VAL H  11      12.341 -22.433   2.296  1.00  0.00      HCT   
ATOM    180  CG2 VAL H  11      11.021 -21.117   4.478  1.00  0.00      HCT  C
ATOM    181 HG21 VAL H  11       9.978 -21.338   4.166  1.00  0.00      HCT   
ATOM    182 HG22 VAL H  11      11.481 -22.057   4.853  1.00  0.00      HCT   
ATOM    183 HG23 VAL H  11      10.973 -20.393   5.318  1.00  0.00      HCT   
ATOM    184  C   VAL H  11      14.028 -19.770   2.607  1.00  0.00      HCT  C
ATOM    185  O   VAL H  11      13.809 -18.644   2.167  1.00  0.00      HCT  O
ATOM    186  N   ARG H  12      14.980 -20.582   2.100  1.00  0.00      HCT  N
ATOM    187  HN  ARG H  12      15.120 -21.485   2.499  1.00  0.00      HCT   
ATOM    188  CA  ARG H  12      15.830 -20.226   0.994  1.00  0.00      HCT  C
ATOM    189  HA  ARG H  12      15.864 -19.147   0.901  1.00  0.00      HCT   
ATOM    190  CB  ARG H  12      17.253 -20.812   1.082  1.00  0.00      HCT  C
ATOM    191  HB1 ARG H  12      17.135 -21.921   1.122  1.00  0.00      HCT   
ATOM    192  HB2 ARG H  12      17.803 -20.597   0.139  1.00  0.00      HCT   
ATOM    193  CG  ARG H  12      18.059 -20.363   2.307  1.00  0.00      HCT  C
ATOM    194  HG1 ARG H  12      19.142 -20.438   2.065  1.00  0.00      HCT   
ATOM    195  HG2 ARG H  12      17.867 -19.281   2.490  1.00  0.00      HCT   
ATOM    196  CD  ARG H  12      17.710 -21.122   3.589  1.00  0.00      HCT  C
ATOM    197  HD1 ARG H  12      16.631 -20.976   3.824  1.00  0.00      HCT   
ATOM    198  HD2 ARG H  12      17.908 -22.214   3.484  1.00  0.00      HCT   
ATOM    199  NE  ARG H  12      18.568 -20.590   4.688  1.00  0.00      HCT  N
ATOM    200  HE  ARG H  12      18.999 -19.709   4.462  1.00  0.00      HCT   
ATOM    201  CZ  ARG H  12      18.699 -21.294   5.851  1.00  0.00      HCT  C
ATOM    202  NH1 ARG H  12      18.056 -22.488   6.005  1.00  0.00      HCT  N
ATOM    203 HH11 ARG H  12      18.125 -22.992   6.854  1.00  0.00      HCT   
ATOM    204 HH12 ARG H  12      17.416 -22.745   5.277  1.00  0.00      HCT   
ATOM    205  NH2 ARG H  12      19.479 -20.808   6.862  1.00  0.00      HCT  N
ATOM    206 HH21 ARG H  12      19.642 -21.359   7.668  1.00  0.00      HCT   
ATOM    207 HH22 ARG H  12      20.025 -20.005   6.661  1.00  0.00      HCT   
ATOM    208  C   ARG H  12      15.224 -20.748  -0.278  1.00  0.00      HCT  C
ATOM    209  O   ARG H  12      14.338 -21.602  -0.271  1.00  0.00      HCT  O
ATOM    210  N   PRO H  13      15.707 -20.239  -1.381  1.00  0.00      HCT  N
ATOM    211  CD  PRO H  13      16.339 -18.932  -1.393  1.00  0.00      HCT  C
ATOM    212  HD1 PRO H  13      17.213 -18.884  -0.705  1.00  0.00      HCT   
ATOM    213  HD2 PRO H  13      15.625 -18.119  -1.127  1.00  0.00      HCT   
ATOM    214  CA  PRO H  13      15.234 -20.624  -2.684  1.00  0.00      HCT  C
ATOM    215  HA  PRO H  13      14.153 -20.560  -2.731  1.00  0.00      HCT   
ATOM    216  CB  PRO H  13      15.764 -19.564  -3.656  1.00  0.00      HCT  C
ATOM    217  HB1 PRO H  13      14.960 -18.872  -3.994  1.00  0.00      HCT   
ATOM    218  HB2 PRO H  13      16.265 -20.023  -4.537  1.00  0.00      HCT   
ATOM    219  CG  PRO H  13      16.804 -18.767  -2.845  1.00  0.00      HCT  C
ATOM    220  HG1 PRO H  13      16.830 -17.709  -3.173  1.00  0.00      HCT   
ATOM    221  HG2 PRO H  13      17.832 -19.183  -2.950  1.00  0.00      HCT   
ATOM    222  C   PRO H  13      15.656 -22.014  -3.031  1.00  0.00      HCT  C
ATOM    223  O   PRO H  13      16.507 -22.580  -2.348  1.00  0.00      HCT  O
ATOM    224  N   ALA H  14      15.062 -22.573  -4.100  1.00  0.00      HCT  N
ATOM    225  HN  ALA H  14      14.392 -22.075  -4.650  1.00  0.00      HCT   
ATOM    226  CA  ALA H  14      15.339 -23.911  -4.531  1.00  0.00      HCT  C
ATOM    227  HA  ALA H  14      15.155 -24.640  -3.750  1.00  0.00      HCT   
ATOM    228  CB  ALA H  14      14.566 -24.305  -5.800  1.00  0.00      HCT  C
ATOM    229  HB1 ALA H  14      13.476 -24.306  -5.587  1.00  0.00      HCT   
ATOM    230  HB2 ALA H  14      14.753 -23.581  -6.623  1.00  0.00      HCT   
ATOM    231  HB3 ALA H  14      14.848 -25.321  -6.152  1.00  0.00      HCT   
ATOM    232  C   ALA H  14      16.793 -23.989  -4.845  1.00  0.00      HCT  C
ATOM    233  O   ALA H  14      17.415 -25.024  -4.655  1.00  0.00      HCT  O
ATOM    234  N   GLY H  15      17.390 -22.919  -5.379  1.00  0.00      HCT  N
ATOM    235  HN  GLY H  15      16.948 -22.051  -5.602  1.00  0.00      HCT   
ATOM    236  CA  GLY H  15      18.791 -22.993  -5.670  1.00  0.00      HCT  C
ATOM    237  HA1 GLY H  15      19.081 -24.021  -5.839  1.00  0.00      HCT   
ATOM    238  HA2 GLY H  15      19.362 -22.491  -4.900  1.00  0.00      HCT   
ATOM    239  C   GLY H  15      18.981 -22.245  -6.943  1.00  0.00      HCT  C
ATOM    240  O   GLY H  15      18.023 -21.748  -7.530  1.00  0.00      HCT  O
ATOM    241  N   ALA H  16      20.238 -22.173  -7.409  1.00  0.00      HCT  N
ATOM    242  HN  ALA H  16      21.017 -22.567  -6.922  1.00  0.00      HCT   
ATOM    243  CA  ALA H  16      20.552 -21.522  -8.646  1.00  0.00      HCT  C
ATOM    244  HA  ALA H  16      21.622 -21.366  -8.728  1.00  0.00      HCT   
ATOM    245  CB  ALA H  16      20.116 -22.333  -9.879  1.00  0.00      HCT  C
ATOM    246  HB1 ALA H  16      20.611 -23.328  -9.865  1.00  0.00      HCT   
ATOM    247  HB2 ALA H  16      19.016 -22.498  -9.880  1.00  0.00      HCT   
ATOM    248  HB3 ALA H  16      20.398 -21.823 -10.825  1.00  0.00      HCT   
ATOM    249  C   ALA H  16      19.919 -20.167  -8.737  1.00  0.00      HCT  C
ATOM    250  O   ALA H  16      19.066 -19.933  -9.592  1.00  0.00      HCT  O
ATOM    251  N   THR H  17      20.311 -19.235  -7.845  1.00  0.00      HCT  N
ATOM    252  HN  THR H  17      20.950 -19.391  -7.092  1.00  0.00      HCT   
ATOM    253  CA  THR H  17      19.808 -17.889  -7.925  1.00  0.00      HCT  C
ATOM    254  HA  THR H  17      19.191 -17.831  -8.812  1.00  0.00      HCT   
ATOM    255  CB  THR H  17      19.099 -17.439  -6.681  1.00  0.00      HCT  C
ATOM    256  HB  THR H  17      18.863 -16.357  -6.833  1.00  0.00      HCT   
ATOM    257  OG1 THR H  17      19.961 -17.539  -5.556  1.00  0.00      HCT  O
ATOM    258  HG1 THR H  17      19.436 -17.247  -4.803  1.00  0.00      HCT   
ATOM    259  CG2 THR H  17      17.851 -18.313  -6.483  1.00  0.00      HCT  C
ATOM    260 HG21 THR H  17      17.237 -17.939  -5.637  1.00  0.00      HCT   
ATOM    261 HG22 THR H  17      17.219 -18.298  -7.396  1.00  0.00      HCT   
ATOM    262 HG23 THR H  17      18.130 -19.367  -6.271  1.00  0.00      HCT   
ATOM    263  C   THR H  17      20.971 -16.968  -8.153  1.00  0.00      HCT  C
ATOM    264  O   THR H  17      22.044 -17.144  -7.579  1.00  0.00      HCT  O
ATOM    265  N   PRO H  18      20.778 -15.976  -8.988  1.00  0.00      HCT  N
ATOM    266  CD  PRO H  18      19.811 -16.076 -10.069  1.00  0.00      HCT  C
ATOM    267  HD1 PRO H  18      18.809 -15.710  -9.748  1.00  0.00      HCT   
ATOM    268  HD2 PRO H  18      19.714 -17.127 -10.427  1.00  0.00      HCT   
ATOM    269  CA  PRO H  18      21.858 -15.080  -9.311  1.00  0.00      HCT  C
ATOM    270  HA  PRO H  18      22.696 -15.647  -9.698  1.00  0.00      HCT   
ATOM    271  CB  PRO H  18      21.367 -14.251 -10.497  1.00  0.00      HCT  C
ATOM    272  HB1 PRO H  18      22.185 -13.999 -11.209  1.00  0.00      HCT   
ATOM    273  HB2 PRO H  18      20.841 -13.323 -10.180  1.00  0.00      HCT   
ATOM    274  CG  PRO H  18      20.361 -15.184 -11.197  1.00  0.00      HCT  C
ATOM    275  HG1 PRO H  18      20.864 -15.761 -11.998  1.00  0.00      HCT   
ATOM    276  HG2 PRO H  18      19.520 -14.618 -11.660  1.00  0.00      HCT   
ATOM    277  C   PRO H  18      22.317 -14.261  -8.151  1.00  0.00      HCT  C
ATOM    278  O   PRO H  18      21.498 -13.593  -7.521  1.00  0.00      HCT  O
ATOM    279  N   GLN H  19      23.634 -14.252  -7.873  1.00  0.00      HCT  N
ATOM    280  HN  GLN H  19      24.360 -14.762  -8.330  1.00  0.00      HCT   
ATOM    281  CA  GLN H  19      24.080 -13.421  -6.799  1.00  0.00      HCT  C
ATOM    282  HA  GLN H  19      23.280 -13.287  -6.081  1.00  0.00      HCT   
ATOM    283  CB  GLN H  19      25.392 -13.873  -6.137  1.00  0.00      HCT  C
ATOM    284  HB1 GLN H  19      26.172 -13.873  -6.934  1.00  0.00      HCT   
ATOM    285  HB2 GLN H  19      25.710 -13.110  -5.390  1.00  0.00      HCT   
ATOM    286  CG  GLN H  19      25.308 -15.260  -5.502  1.00  0.00      HCT  C
ATOM    287  HG1 GLN H  19      26.072 -15.367  -4.702  1.00  0.00      HCT   
ATOM    288  HG2 GLN H  19      24.311 -15.423  -5.044  1.00  0.00      HCT   
ATOM    289  CD  GLN H  19      25.592 -16.270  -6.599  1.00  0.00      HCT  C
ATOM    290  OE1 GLN H  19      26.651 -16.238  -7.223  1.00  0.00      HCT  O
ATOM    291  NE2 GLN H  19      24.622 -17.189  -6.851  1.00  0.00      HCT  N
ATOM    292 HE21 GLN H  19      24.808 -17.855  -7.568  1.00  0.00      HCT   
ATOM    293 HE22 GLN H  19      23.770 -17.162  -6.339  1.00  0.00      HCT   
ATOM    294  C   GLN H  19      24.342 -12.101  -7.429  1.00  0.00      HCT  C
ATOM    295  O   GLN H  19      25.367 -11.901  -8.075  1.00  0.00      HCT  O
ATOM    296  N   ARG H  20      23.403 -11.158  -7.252  1.00  0.00      HCT  N
ATOM    297  HN  ARG H  20      22.585 -11.292  -6.697  1.00  0.00      HCT   
ATOM    298  CA  ARG H  20      23.552  -9.880  -7.879  1.00  0.00      HCT  C
ATOM    299  HA  ARG H  20      24.575  -9.751  -8.211  1.00  0.00      HCT   
ATOM    300  CB  ARG H  20      22.504  -9.591  -8.966  1.00  0.00      HCT  C
ATOM    301  HB1 ARG H  20      21.507  -9.787  -8.503  1.00  0.00      HCT   
ATOM    302  HB2 ARG H  20      22.517  -8.507  -9.217  1.00  0.00      HCT   
ATOM    303  CG  ARG H  20      22.609 -10.435 -10.234  1.00  0.00      HCT  C
ATOM    304  HG1 ARG H  20      23.658 -10.394 -10.601  1.00  0.00      HCT   
ATOM    305  HG2 ARG H  20      22.424 -11.503  -9.974  1.00  0.00      HCT   
ATOM    306  CD  ARG H  20      21.592 -10.002 -11.291  1.00  0.00      HCT  C
ATOM    307  HD1 ARG H  20      21.763 -10.580 -12.228  1.00  0.00      HCT   
ATOM    308  HD2 ARG H  20      20.546 -10.178 -10.948  1.00  0.00      HCT   
ATOM    309  NE  ARG H  20      21.791  -8.539 -11.512  1.00  0.00      HCT  N
ATOM    310  HE  ARG H  20      22.675  -8.204 -11.167  1.00  0.00      HCT   
ATOM    311  CZ  ARG H  20      20.828  -7.791 -12.127  1.00  0.00      HCT  C
ATOM    312  NH1 ARG H  20      19.662  -8.373 -12.533  1.00  0.00      HCT  N
ATOM    313 HH11 ARG H  20      18.970  -7.842 -13.002  1.00  0.00      HCT   
ATOM    314 HH12 ARG H  20      19.613  -9.371 -12.453  1.00  0.00      HCT   
ATOM    315  NH2 ARG H  20      21.032  -6.457 -12.335  1.00  0.00      HCT  N
ATOM    316 HH21 ARG H  20      20.302  -5.897 -12.701  1.00  0.00      HCT   
ATOM    317 HH22 ARG H  20      21.836  -6.056 -11.916  1.00  0.00      HCT   
ATOM    318  C   ARG H  20      23.304  -8.835  -6.853  1.00  0.00      HCT  C
ATOM    319  O   ARG H  20      22.997  -9.137  -5.703  1.00  0.00      HCT  O
ATOM    320  N   VAL H  21      23.517  -7.564  -7.240  1.00  0.00      HCT  N
ATOM    321  HN  VAL H  21      23.953  -7.271  -8.087  1.00  0.00      HCT   
ATOM    322  CA  VAL H  21      23.097  -6.495  -6.392  1.00  0.00      HCT  C
ATOM    323  HA  VAL H  21      22.518  -6.873  -5.559  1.00  0.00      HCT   
ATOM    324  CB  VAL H  21      24.208  -5.629  -5.849  1.00  0.00      HCT  C
ATOM    325  HB  VAL H  21      25.013  -6.308  -5.474  1.00  0.00      HCT   
ATOM    326  CG1 VAL H  21      24.795  -4.720  -6.943  1.00  0.00      HCT  C
ATOM    327 HG11 VAL H  21      25.584  -4.063  -6.516  1.00  0.00      HCT   
ATOM    328 HG12 VAL H  21      25.262  -5.310  -7.759  1.00  0.00      HCT   
ATOM    329 HG13 VAL H  21      24.006  -4.071  -7.379  1.00  0.00      HCT   
ATOM    330  CG2 VAL H  21      23.655  -4.877  -4.631  1.00  0.00      HCT  C
ATOM    331 HG21 VAL H  21      24.421  -4.191  -4.212  1.00  0.00      HCT   
ATOM    332 HG22 VAL H  21      22.764  -4.276  -4.915  1.00  0.00      HCT   
ATOM    333 HG23 VAL H  21      23.358  -5.580  -3.825  1.00  0.00      HCT   
ATOM    334  C   VAL H  21      22.170  -5.695  -7.258  1.00  0.00      HCT  C
ATOM    335  O   VAL H  21      22.531  -5.287  -8.361  1.00  0.00      HCT  O
ATOM    336  N   LEU H  22      20.924  -5.458  -6.804  1.00  0.00      HCT  N
ATOM    337  HN  LEU H  22      20.522  -5.686  -5.920  1.00  0.00      HCT   
ATOM    338  CA  LEU H  22      20.032  -4.784  -7.700  1.00  0.00      HCT  C
ATOM    339  HA  LEU H  22      20.378  -4.983  -8.706  1.00  0.00      HCT   
ATOM    340  CB  LEU H  22      18.545  -5.164  -7.580  1.00  0.00      HCT  C
ATOM    341  HB1 LEU H  22      18.253  -5.018  -6.514  1.00  0.00      HCT   
ATOM    342  HB2 LEU H  22      17.938  -4.440  -8.167  1.00  0.00      HCT   
ATOM    343  CG  LEU H  22      18.234  -6.609  -7.996  1.00  0.00      HCT  C
ATOM    344  HG  LEU H  22      17.120  -6.671  -7.940  1.00  0.00      HCT   
ATOM    345  CD1 LEU H  22      18.663  -6.890  -9.444  1.00  0.00      HCT  C
ATOM    346 HD11 LEU H  22      18.473  -7.953  -9.708  1.00  0.00      HCT   
ATOM    347 HD12 LEU H  22      18.096  -6.248 -10.152  1.00  0.00      HCT   
ATOM    348 HD13 LEU H  22      19.747  -6.688  -9.578  1.00  0.00      HCT   
ATOM    349  CD2 LEU H  22      18.814  -7.605  -6.995  1.00  0.00      HCT  C
ATOM    350 HD21 LEU H  22      18.566  -8.645  -7.298  1.00  0.00      HCT   
ATOM    351 HD22 LEU H  22      19.918  -7.527  -6.932  1.00  0.00      HCT   
ATOM    352 HD23 LEU H  22      18.393  -7.428  -5.982  1.00  0.00      HCT   
ATOM    353  C   LEU H  22      20.104  -3.312  -7.482  1.00  0.00      HCT  C
ATOM    354  O   LEU H  22      20.034  -2.829  -6.355  1.00  0.00      HCT  O
ATOM    355  N   TRP H  23      20.248  -2.561  -8.592  1.00  0.00      HCT  N
ATOM    356  HN  TRP H  23      20.321  -2.948  -9.508  1.00  0.00      HCT   
ATOM    357  CA  TRP H  23      20.307  -1.131  -8.532  1.00  0.00      HCT  C
ATOM    358  HA  TRP H  23      20.809  -0.827  -7.621  1.00  0.00      HCT   
ATOM    359  CB  TRP H  23      20.958  -0.495  -9.777  1.00  0.00      HCT  C
ATOM    360  HB1 TRP H  23      21.981  -0.919  -9.881  1.00  0.00      HCT   
ATOM    361  HB2 TRP H  23      20.394  -0.788 -10.689  1.00  0.00      HCT   
ATOM    362  CG  TRP H  23      21.112   1.009  -9.730  1.00  0.00      HCT  C
ATOM    363  CD1 TRP H  23      22.070   1.760  -9.112  1.00  0.00      HCT  C
ATOM    364  HD1 TRP H  23      22.901   1.352  -8.552  1.00  0.00      HCT   
ATOM    365  NE1 TRP H  23      21.844   3.096  -9.343  1.00  0.00      HCT  N
ATOM    366  HE1 TRP H  23      22.395   3.844  -9.040  1.00  0.00      HCT   
ATOM    367  CE2 TRP H  23      20.719   3.219 -10.130  1.00  0.00      HCT  C
ATOM    368  CD2 TRP H  23      20.237   1.937 -10.391  1.00  0.00      HCT  C
ATOM    369  CE3 TRP H  23      19.125   1.736 -11.157  1.00  0.00      HCT  C
ATOM    370  HE3 TRP H  23      18.745   0.744 -11.362  1.00  0.00      HCT   
ATOM    371  CZ3 TRP H  23      18.493   2.853 -11.659  1.00  0.00      HCT  C
ATOM    372  HZ3 TRP H  23      17.606   2.734 -12.265  1.00  0.00      HCT   
ATOM    373  CZ2 TRP H  23      20.092   4.325 -10.631  1.00  0.00      HCT  C
ATOM    374  HZ2 TRP H  23      20.447   5.327 -10.446  1.00  0.00      HCT   
ATOM    375  CH2 TRP H  23      18.968   4.122 -11.400  1.00  0.00      HCT  C
ATOM    376  HH2 TRP H  23      18.449   4.979 -11.806  1.00  0.00      HCT   
ATOM    377  C   TRP H  23      18.896  -0.655  -8.430  1.00  0.00      HCT  C
ATOM    378  O   TRP H  23      17.993  -1.249  -9.018  1.00  0.00      HCT  O
ATOM    379  N   ASN H  24      18.666   0.431  -7.665  1.00  0.00      HCT  N
ATOM    380  HN  ASN H  24      19.354   0.980  -7.192  1.00  0.00      HCT   
ATOM    381  CA  ASN H  24      17.319   0.881  -7.482  1.00  0.00      HCT  C
ATOM    382  HA  ASN H  24      16.686   0.198  -8.039  1.00  0.00      HCT   
ATOM    383  CB  ASN H  24      16.890   0.973  -6.005  1.00  0.00      HCT  C
ATOM    384  HB1 ASN H  24      17.675   1.540  -5.457  1.00  0.00      HCT   
ATOM    385  HB2 ASN H  24      15.943   1.543  -5.913  1.00  0.00      HCT   
ATOM    386  CG  ASN H  24      16.781  -0.443  -5.452  1.00  0.00      HCT  C
ATOM    387  OD1 ASN H  24      17.569  -1.320  -5.803  1.00  0.00      HCT  O
ATOM    388  ND2 ASN H  24      15.770  -0.683  -4.573  1.00  0.00      HCT  N
ATOM    389 HD21 ASN H  24      15.698  -1.603  -4.198  1.00  0.00      HCT   
ATOM    390 HD22 ASN H  24      15.157   0.054  -4.306  1.00  0.00      HCT   
ATOM    391  C   ASN H  24      17.159   2.240  -8.084  1.00  0.00      HCT  C
ATOM    392  O   ASN H  24      17.979   3.136  -7.891  1.00  0.00      HCT  O
ATOM    393  N   SER H  25      16.055   2.406  -8.831  1.00  0.00      HCT  N
ATOM    394  HN  SER H  25      15.413   1.654  -8.978  1.00  0.00      HCT   
ATOM    395  CA  SER H  25      15.684   3.628  -9.477  1.00  0.00      HCT  C
ATOM    396  HA  SER H  25      16.569   4.034  -9.950  1.00  0.00      HCT   
ATOM    397  CB  SER H  25      14.484   3.419 -10.415  1.00  0.00      HCT  C
ATOM    398  HB1 SER H  25      14.826   2.811 -11.284  1.00  0.00      HCT   
ATOM    399  HB2 SER H  25      13.687   2.835  -9.901  1.00  0.00      HCT   
ATOM    400  OG  SER H  25      13.992   4.661 -10.887  1.00  0.00      HCT  O
ATOM    401  HG1 SER H  25      13.403   4.470 -11.628  1.00  0.00      HCT   
ATOM    402  C   SER H  25      15.272   4.587  -8.407  1.00  0.00      HCT  C
ATOM    403  O   SER H  25      15.123   4.214  -7.246  1.00  0.00      HCT  O
ATOM    404  N   ASN H  26      15.082   5.866  -8.781  1.00  0.00      HCT  N
ATOM    405  HN  ASN H  26      15.178   6.183  -9.724  1.00  0.00      HCT   
ATOM    406  CA  ASN H  26      14.722   6.890  -7.843  1.00  0.00      HCT  C
ATOM    407  HA  ASN H  26      15.474   6.871  -7.062  1.00  0.00      HCT   
ATOM    408  CB  ASN H  26      14.651   8.279  -8.495  1.00  0.00      HCT  C
ATOM    409  HB1 ASN H  26      14.023   8.194  -9.408  1.00  0.00      HCT   
ATOM    410  HB2 ASN H  26      14.154   8.999  -7.814  1.00  0.00      HCT   
ATOM    411  CG  ASN H  26      16.084   8.661  -8.850  1.00  0.00      HCT  C
ATOM    412  OD1 ASN H  26      17.032   8.233  -8.193  1.00  0.00      HCT  O
ATOM    413  ND2 ASN H  26      16.256   9.486  -9.917  1.00  0.00      HCT  N
ATOM    414 HD21 ASN H  26      17.191   9.730 -10.161  1.00  0.00      HCT   
ATOM    415 HD22 ASN H  26      15.468   9.797 -10.438  1.00  0.00      HCT   
ATOM    416  C   ASN H  26      13.401   6.556  -7.211  1.00  0.00      HCT  C
ATOM    417  O   ASN H  26      13.185   6.830  -6.032  1.00  0.00      HCT  O
ATOM    418  N   VAL H  27      12.472   5.972  -7.987  1.00  0.00      HCT  N
ATOM    419  HN  VAL H  27      12.637   5.779  -8.951  1.00  0.00      HCT   
ATOM    420  CA  VAL H  27      11.169   5.574  -7.514  1.00  0.00      HCT  C
ATOM    421  HA  VAL H  27      10.748   6.398  -6.952  1.00  0.00      HCT   
ATOM    422  CB  VAL H  27      10.230   5.165  -8.614  1.00  0.00      HCT  C
ATOM    423  HB  VAL H  27       9.278   4.826  -8.136  1.00  0.00      HCT   
ATOM    424  CG1 VAL H  27       9.973   6.391  -9.505  1.00  0.00      HCT  C
ATOM    425 HG11 VAL H  27       9.312   6.118 -10.355  1.00  0.00      HCT   
ATOM    426 HG12 VAL H  27       9.471   7.207  -8.945  1.00  0.00      HCT   
ATOM    427 HG13 VAL H  27      10.926   6.780  -9.922  1.00  0.00      HCT   
ATOM    428  CG2 VAL H  27      10.818   3.959  -9.366  1.00  0.00      HCT  C
ATOM    429 HG21 VAL H  27      10.159   3.663 -10.210  1.00  0.00      HCT   
ATOM    430 HG22 VAL H  27      11.822   4.206  -9.775  1.00  0.00      HCT   
ATOM    431 HG23 VAL H  27      10.921   3.079  -8.697  1.00  0.00      HCT   
ATOM    432  C   VAL H  27      11.312   4.415  -6.574  1.00  0.00      HCT  C
ATOM    433  O   VAL H  27      10.382   4.083  -5.840  1.00  0.00      HCT  O
ATOM    434  N   ASP H  28      12.427   3.675  -6.682  1.00  0.00      HCT  N
ATOM    435  HN  ASP H  28      13.143   3.810  -7.362  1.00  0.00      HCT   
ATOM    436  CA  ASP H  28      12.698   2.581  -5.793  1.00  0.00      HCT  C
ATOM    437  HA  ASP H  28      11.772   2.037  -5.645  1.00  0.00      HCT   
ATOM    438  CB  ASP H  28      13.809   1.664  -6.330  1.00  0.00      HCT  C
ATOM    439  HB1 ASP H  28      14.676   2.283  -6.638  1.00  0.00      HCT   
ATOM    440  HB2 ASP H  28      14.146   0.958  -5.545  1.00  0.00      HCT   
ATOM    441  CG  ASP H  28      13.234   0.928  -7.534  1.00  0.00      HCT  C
ATOM    442  OD1 ASP H  28      12.273   0.137  -7.344  1.00  0.00      HCT  O
ATOM    443  OD2 ASP H  28      13.738   1.162  -8.666  1.00  0.00      HCT  O
ATOM    444  C   ASP H  28      13.105   3.119  -4.450  1.00  0.00      HCT  C
ATOM    445  O   ASP H  28      13.048   2.401  -3.454  1.00  0.00      HCT  O
ATOM    446  N   LEU H  29      13.693   4.335  -4.424  1.00  0.00      HCT  N
ATOM    447  HN  LEU H  29      13.872   4.842  -5.265  1.00  0.00      HCT   
ATOM    448  CA  LEU H  29      14.113   5.013  -3.222  1.00  0.00      HCT  C
ATOM    449  HA  LEU H  29      14.504   4.236  -2.578  1.00  0.00      HCT   
ATOM    450  CB  LEU H  29      15.215   6.047  -3.520  1.00  0.00      HCT  C
ATOM    451  HB1 LEU H  29      14.789   6.783  -4.241  1.00  0.00      HCT   
ATOM    452  HB2 LEU H  29      15.436   6.618  -2.591  1.00  0.00      HCT   
ATOM    453  CG  LEU H  29      16.487   5.405  -4.114  1.00  0.00      HCT  C
ATOM    454  HG  LEU H  29      16.139   4.969  -5.082  1.00  0.00      HCT   
ATOM    455  CD1 LEU H  29      17.579   6.449  -4.408  1.00  0.00      HCT  C
ATOM    456 HD11 LEU H  29      18.498   5.955  -4.789  1.00  0.00      HCT   
ATOM    457 HD12 LEU H  29      17.230   7.175  -5.174  1.00  0.00      HCT   
ATOM    458 HD13 LEU H  29      17.843   7.010  -3.487  1.00  0.00      HCT   
ATOM    459  CD2 LEU H  29      16.993   4.254  -3.229  1.00  0.00      HCT  C
ATOM    460 HD21 LEU H  29      17.897   3.790  -3.679  1.00  0.00      HCT   
ATOM    461 HD22 LEU H  29      17.265   4.607  -2.214  1.00  0.00      HCT   
ATOM    462 HD23 LEU H  29      16.213   3.468  -3.129  1.00  0.00      HCT   
ATOM    463  C   LEU H  29      12.997   5.704  -2.477  1.00  0.00      HCT  C
ATOM    464  O   LEU H  29      12.935   5.648  -1.247  1.00  0.00      HCT  O
ATOM    465  N   VAL H  30      12.095   6.409  -3.190  1.00  0.00      HCT  N
ATOM    466  HN  VAL H  30      12.060   6.505  -4.181  1.00  0.00      HCT   
ATOM    467  CA  VAL H  30      11.055   7.114  -2.487  1.00  0.00      HCT  C
ATOM    468  HA  VAL H  30      11.379   7.290  -1.469  1.00  0.00      HCT   
ATOM    469  CB  VAL H  30      10.693   8.423  -3.140  1.00  0.00      HCT  C
ATOM    470  HB  VAL H  30      11.586   9.092  -3.073  1.00  0.00      HCT   
ATOM    471  CG1 VAL H  30      10.337   8.180  -4.617  1.00  0.00      HCT  C
ATOM    472 HG11 VAL H  30      10.030   9.132  -5.101  1.00  0.00      HCT   
ATOM    473 HG12 VAL H  30      11.202   7.783  -5.187  1.00  0.00      HCT   
ATOM    474 HG13 VAL H  30       9.493   7.462  -4.705  1.00  0.00      HCT   
ATOM    475  CG2 VAL H  30       9.571   9.088  -2.324  1.00  0.00      HCT  C
ATOM    476 HG21 VAL H  30       9.250  10.039  -2.800  1.00  0.00      HCT   
ATOM    477 HG22 VAL H  30       8.688   8.416  -2.255  1.00  0.00      HCT   
ATOM    478 HG23 VAL H  30       9.910   9.326  -1.294  1.00  0.00      HCT   
ATOM    479  C   VAL H  30       9.848   6.222  -2.428  1.00  0.00      HCT  C
ATOM    480  O   VAL H  30       9.137   6.035  -3.413  1.00  0.00      HCT  O
ATOM    481  N   ILE H  31       9.584   5.639  -1.240  1.00  0.00      HCT  N
ATOM    482  HN  ILE H  31      10.104   5.787  -0.402  1.00  0.00      HCT   
ATOM    483  CA  ILE H  31       8.486   4.724  -1.097  1.00  0.00      HCT  C
ATOM    484  HA  ILE H  31       7.758   4.960  -1.863  1.00  0.00      HCT   
ATOM    485  CB  ILE H  31       8.936   3.295  -1.083  1.00  0.00      HCT  C
ATOM    486  HB  ILE H  31       8.009   2.712  -0.853  1.00  0.00      HCT   
ATOM    487  CG2 ILE H  31       9.523   2.947  -2.461  1.00  0.00      HCT  C
ATOM    488 HG21 ILE H  31       9.722   1.858  -2.537  1.00  0.00      HCT   
ATOM    489 HG22 ILE H  31       8.815   3.217  -3.273  1.00  0.00      HCT   
ATOM    490 HG23 ILE H  31      10.478   3.487  -2.634  1.00  0.00      HCT   
ATOM    491  CG1 ILE H  31       9.912   3.087   0.089  1.00  0.00      HCT  C
ATOM    492 HG11 ILE H  31      10.896   3.548  -0.154  1.00  0.00      HCT   
ATOM    493 HG12 ILE H  31       9.515   3.613   0.987  1.00  0.00      HCT   
ATOM    494  CD  ILE H  31      10.134   1.625   0.463  1.00  0.00      HCT  C
ATOM    495  HD1 ILE H  31      10.801   1.550   1.349  1.00  0.00      HCT   
ATOM    496  HD2 ILE H  31       9.169   1.133   0.711  1.00  0.00      HCT   
ATOM    497  HD3 ILE H  31      10.609   1.068  -0.372  1.00  0.00      HCT   
ATOM    498  C   ILE H  31       7.833   4.989   0.213  1.00  0.00      HCT  C
ATOM    499  O   ILE H  31       8.531   5.370   1.147  1.00  0.00      HCT  O
ATOM    500  N   PRO H  32       6.531   4.803   0.323  1.00  0.00      HCT  N
ATOM    501  CD  PRO H  32       5.644   4.934  -0.820  1.00  0.00      HCT  C
ATOM    502  HD1 PRO H  32       5.545   3.969  -1.367  1.00  0.00      HCT   
ATOM    503  HD2 PRO H  32       6.007   5.715  -1.527  1.00  0.00      HCT   
ATOM    504  CA  PRO H  32       5.859   5.094   1.562  1.00  0.00      HCT  C
ATOM    505  HA  PRO H  32       5.976   6.145   1.798  1.00  0.00      HCT   
ATOM    506  CB  PRO H  32       4.369   4.974   1.262  1.00  0.00      HCT  C
ATOM    507  HB1 PRO H  32       3.752   5.689   1.852  1.00  0.00      HCT   
ATOM    508  HB2 PRO H  32       3.984   3.938   1.399  1.00  0.00      HCT   
ATOM    509  CG  PRO H  32       4.283   5.349  -0.231  1.00  0.00      HCT  C
ATOM    510  HG1 PRO H  32       4.076   6.432  -0.342  1.00  0.00      HCT   
ATOM    511  HG2 PRO H  32       3.472   4.791  -0.753  1.00  0.00      HCT   
ATOM    512  C   PRO H  32       6.347   4.279   2.712  1.00  0.00      HCT  C
ATOM    513  O   PRO H  32       5.716   3.279   3.050  1.00  0.00      HCT  O
ATOM    514  N   ARG H  33       7.400   4.772   3.386  1.00  0.00      HCT  N
ATOM    515  HN  ARG H  33       7.777   5.650   3.099  1.00  0.00      HCT   
ATOM    516  CA  ARG H  33       8.033   4.134   4.495  1.00  0.00      HCT  C
ATOM    517  HA  ARG H  33       8.965   4.648   4.698  1.00  0.00      HCT   
ATOM    518  CB  ARG H  33       7.163   4.206   5.766  1.00  0.00      HCT  C
ATOM    519  HB1 ARG H  33       6.977   5.290   5.960  1.00  0.00      HCT   
ATOM    520  HB2 ARG H  33       6.166   3.756   5.561  1.00  0.00      HCT   
ATOM    521  CG  ARG H  33       7.784   3.596   7.021  1.00  0.00      HCT  C
ATOM    522  HG1 ARG H  33       8.882   3.510   6.866  1.00  0.00      HCT   
ATOM    523  HG2 ARG H  33       7.656   4.306   7.870  1.00  0.00      HCT   
ATOM    524  CD  ARG H  33       7.149   2.262   7.416  1.00  0.00      HCT  C
ATOM    525  HD1 ARG H  33       7.163   1.572   6.541  1.00  0.00      HCT   
ATOM    526  HD2 ARG H  33       7.698   1.781   8.259  1.00  0.00      HCT   
ATOM    527  NE  ARG H  33       5.754   2.544   7.854  1.00  0.00      HCT  N
ATOM    528  HE  ARG H  33       5.674   2.694   8.846  1.00  0.00      HCT   
ATOM    529  CZ  ARG H  33       4.723   2.584   6.957  1.00  0.00      HCT  C
ATOM    530  NH1 ARG H  33       4.941   2.306   5.640  1.00  0.00      HCT  N
ATOM    531 HH11 ARG H  33       4.201   2.359   4.984  1.00  0.00      HCT   
ATOM    532 HH12 ARG H  33       5.897   2.185   5.364  1.00  0.00      HCT   
ATOM    533  NH2 ARG H  33       3.468   2.906   7.387  1.00  0.00      HCT  N
ATOM    534 HH21 ARG H  33       2.703   2.852   6.761  1.00  0.00      HCT   
ATOM    535 HH22 ARG H  33       3.335   2.981   8.367  1.00  0.00      HCT   
ATOM    536  C   ARG H  33       8.388   2.713   4.173  1.00  0.00      HCT  C
ATOM    537  O   ARG H  33       7.968   2.124   3.179  1.00  0.00      HCT  O
ATOM    538  N   ILE H  34       9.168   2.100   5.072  1.00  0.00      HCT  N
ATOM    539  HN  ILE H  34       9.433   2.512   5.941  1.00  0.00      HCT   
ATOM    540  CA  ILE H  34       9.694   0.789   4.861  1.00  0.00      HCT  C
ATOM    541  HA  ILE H  34      10.306   0.835   3.969  1.00  0.00      HCT   
ATOM    542  CB  ILE H  34      10.421   0.286   6.070  1.00  0.00      HCT  C
ATOM    543  HB  ILE H  34       9.706   0.450   6.915  1.00  0.00      HCT   
ATOM    544  CG2 ILE H  34      10.741  -1.204   5.877  1.00  0.00      HCT  C
ATOM    545 HG21 ILE H  34      11.139  -1.643   6.816  1.00  0.00      HCT   
ATOM    546 HG22 ILE H  34       9.828  -1.772   5.600  1.00  0.00      HCT   
ATOM    547 HG23 ILE H  34      11.499  -1.347   5.079  1.00  0.00      HCT   
ATOM    548  CG1 ILE H  34      11.649   1.168   6.339  1.00  0.00      HCT  C
ATOM    549 HG11 ILE H  34      12.419   0.991   5.555  1.00  0.00      HCT   
ATOM    550 HG12 ILE H  34      11.347   2.238   6.268  1.00  0.00      HCT   
ATOM    551  CD  ILE H  34      12.274   0.940   7.712  1.00  0.00      HCT  C
ATOM    552  HD1 ILE H  34      13.119   1.643   7.873  1.00  0.00      HCT   
ATOM    553  HD2 ILE H  34      11.525   1.107   8.516  1.00  0.00      HCT   
ATOM    554  HD3 ILE H  34      12.666  -0.095   7.804  1.00  0.00      HCT   
ATOM    555  C   ILE H  34       8.578  -0.168   4.571  1.00  0.00      HCT  C
ATOM    556  O   ILE H  34       8.683  -0.941   3.619  1.00  0.00      HCT  O
ATOM    557  N   HSE H  35       7.473  -0.153   5.347  1.00  0.00      HCT  N
ATOM    558  HN  HSE H  35       7.244   0.456   6.105  1.00  0.00      HCT   
ATOM    559  CA  HSE H  35       6.471  -1.146   5.059  1.00  0.00      HCT  C
ATOM    560  HA  HSE H  35       6.160  -0.970   4.036  1.00  0.00      HCT   
ATOM    561  CB  HSE H  35       7.013  -2.572   5.266  1.00  0.00      HCT  C
ATOM    562  HB1 HSE H  35       7.632  -2.834   4.381  1.00  0.00      HCT   
ATOM    563  HB2 HSE H  35       7.686  -2.588   6.149  1.00  0.00      HCT   
ATOM    564  ND1 HSE H  35       5.623  -4.179   6.626  1.00  0.00      HCT  N
ATOM    565  CG  HSE H  35       5.956  -3.627   5.409  1.00  0.00      HCT  C
ATOM    566  CE1 HSE H  35       4.644  -5.088   6.391  1.00  0.00      HCT  C
ATOM    567  HE1 HSE H  35       4.170  -5.702   7.161  1.00  0.00      HCT   
ATOM    568  NE2 HSE H  35       4.324  -5.157   5.111  1.00  0.00      HCT  N
ATOM    569  HE2 HSE H  35       3.658  -5.745   4.653  1.00  0.00      HCT   
ATOM    570  CD2 HSE H  35       5.151  -4.234   4.494  1.00  0.00      HCT  C
ATOM    571  HD2 HSE H  35       5.093  -4.098   3.423  1.00  0.00      HCT   
ATOM    572  C   HSE H  35       5.246  -1.018   5.922  1.00  0.00      HCT  C
ATOM    573  O   HSE H  35       5.322  -0.614   7.080  1.00  0.00      HCT  O
ATOM    574  N   THR H  36       4.072  -1.369   5.335  1.00  0.00      HCT  N
ATOM    575  HN  THR H  36       4.020  -1.568   4.357  1.00  0.00      HCT   
ATOM    576  CA  THR H  36       2.813  -1.490   6.033  1.00  0.00      HCT  C
ATOM    577  HA  THR H  36       3.006  -1.426   7.095  1.00  0.00      HCT   
ATOM    578  CB  THR H  36       1.716  -0.602   5.523  1.00  0.00      HCT  C
ATOM    579  HB  THR H  36       0.822  -0.819   6.157  1.00  0.00      HCT   
ATOM    580  OG1 THR H  36       1.394  -0.947   4.186  1.00  0.00      HCT  O
ATOM    581  HG1 THR H  36       0.698  -0.335   3.923  1.00  0.00      HCT   
ATOM    582  CG2 THR H  36       2.163   0.863   5.604  1.00  0.00      HCT  C
ATOM    583 HG21 THR H  36       1.328   1.546   5.340  1.00  0.00      HCT   
ATOM    584 HG22 THR H  36       2.493   1.111   6.635  1.00  0.00      HCT   
ATOM    585 HG23 THR H  36       3.008   1.062   4.911  1.00  0.00      HCT   
ATOM    586  C   THR H  36       2.343  -2.896   5.767  1.00  0.00      HCT  C
ATOM    587  O   THR H  36       2.352  -3.351   4.624  1.00  0.00      HCT  O
ATOM    588  N   ALA H  37       1.897  -3.616   6.816  1.00  0.00      HCT  N
ATOM    589  HN  ALA H  37       1.770  -3.231   7.730  1.00  0.00      HCT   
ATOM    590  CA  ALA H  37       1.569  -5.014   6.682  1.00  0.00      HCT  C
ATOM    591  HA  ALA H  37       2.264  -5.487   5.998  1.00  0.00      HCT   
ATOM    592  CB  ALA H  37       1.645  -5.789   8.008  1.00  0.00      HCT  C
ATOM    593  HB1 ALA H  37       2.663  -5.688   8.441  1.00  0.00      HCT   
ATOM    594  HB2 ALA H  37       0.918  -5.388   8.747  1.00  0.00      HCT   
ATOM    595  HB3 ALA H  37       1.440  -6.871   7.862  1.00  0.00      HCT   
ATOM    596  C   ALA H  37       0.201  -5.246   6.122  1.00  0.00      HCT  C
ATOM    597  O   ALA H  37      -0.692  -4.408   6.229  1.00  0.00      HCT  O
ATOM    598  N   SER H  38       0.022  -6.439   5.515  1.00  0.00      HCT  N
ATOM    599  HN  SER H  38       0.748  -7.119   5.414  1.00  0.00      HCT   
ATOM    600  CA  SER H  38      -1.237  -6.837   4.958  1.00  0.00      HCT  C
ATOM    601  HA  SER H  38      -1.974  -6.097   5.241  1.00  0.00      HCT   
ATOM    602  CB  SER H  38      -1.158  -7.082   3.445  1.00  0.00      HCT  C
ATOM    603  HB1 SER H  38      -0.764  -6.157   2.965  1.00  0.00      HCT   
ATOM    604  HB2 SER H  38      -0.436  -7.900   3.222  1.00  0.00      HCT   
ATOM    605  OG  SER H  38      -2.448  -7.364   2.934  1.00  0.00      HCT  O
ATOM    606  HG1 SER H  38      -2.395  -7.290   1.973  1.00  0.00      HCT   
ATOM    607  C   SER H  38      -1.624  -8.129   5.622  1.00  0.00      HCT  C
ATOM    608  O   SER H  38      -0.765  -8.847   6.129  1.00  0.00      HCT  O
ATOM    609  N   VAL H  39      -2.941  -8.435   5.681  1.00  0.00      HCT  N
ATOM    610  HN  VAL H  39      -3.675  -7.861   5.327  1.00  0.00      HCT   
ATOM    611  CA  VAL H  39      -3.386  -9.664   6.285  1.00  0.00      HCT  C
ATOM    612  HA  VAL H  39      -2.548 -10.349   6.315  1.00  0.00      HCT   
ATOM    613  CB  VAL H  39      -4.030  -9.480   7.633  1.00  0.00      HCT  C
ATOM    614  HB  VAL H  39      -4.809  -8.685   7.529  1.00  0.00      HCT   
ATOM    615  CG1 VAL H  39      -4.686 -10.797   8.066  1.00  0.00      HCT  C
ATOM    616 HG11 VAL H  39      -5.133 -10.691   9.078  1.00  0.00      HCT   
ATOM    617 HG12 VAL H  39      -5.501 -11.096   7.374  1.00  0.00      HCT   
ATOM    618 HG13 VAL H  39      -3.935 -11.615   8.107  1.00  0.00      HCT   
ATOM    619  CG2 VAL H  39      -2.965  -9.034   8.632  1.00  0.00      HCT  C
ATOM    620 HG21 VAL H  39      -3.400  -8.927   9.648  1.00  0.00      HCT   
ATOM    621 HG22 VAL H  39      -2.140  -9.777   8.681  1.00  0.00      HCT   
ATOM    622 HG23 VAL H  39      -2.533  -8.052   8.347  1.00  0.00      HCT   
ATOM    623  C   VAL H  39      -4.443 -10.284   5.424  1.00  0.00      HCT  C
ATOM    624  O   VAL H  39      -5.404  -9.634   5.018  1.00  0.00      HCT  O
ATOM    625  N   TYR H  40      -4.288 -11.592   5.153  1.00  0.00      HCT  N
ATOM    626  HN  TYR H  40      -3.490 -12.105   5.465  1.00  0.00      HCT   
ATOM    627  CA  TYR H  40      -5.237 -12.363   4.403  1.00  0.00      HCT  C
ATOM    628  HA  TYR H  40      -5.945 -11.690   3.935  1.00  0.00      HCT   
ATOM    629  CB  TYR H  40      -4.599 -13.380   3.434  1.00  0.00      HCT  C
ATOM    630  HB1 TYR H  40      -3.846 -13.985   3.985  1.00  0.00      HCT   
ATOM    631  HB2 TYR H  40      -5.365 -14.085   3.044  1.00  0.00      HCT   
ATOM    632  CG  TYR H  40      -3.908 -12.662   2.323  1.00  0.00      HCT  C
ATOM    633  CD1 TYR H  40      -2.674 -12.085   2.514  1.00  0.00      HCT  C
ATOM    634  HD1 TYR H  40      -2.204 -12.131   3.487  1.00  0.00      HCT   
ATOM    635  CE1 TYR H  40      -2.038 -11.429   1.484  1.00  0.00      HCT  C
ATOM    636  HE1 TYR H  40      -1.073 -10.969   1.638  1.00  0.00      HCT   
ATOM    637  CZ  TYR H  40      -2.631 -11.347   0.248  1.00  0.00      HCT  C
ATOM    638  OH  TYR H  40      -1.982 -10.674  -0.810  1.00  0.00      HCT  O
ATOM    639  HH  TYR H  40      -2.518 -10.790  -1.597  1.00  0.00      HCT   
ATOM    640  CD2 TYR H  40      -4.490 -12.582   1.077  1.00  0.00      HCT  C
ATOM    641  HD2 TYR H  40      -5.472 -13.003   0.911  1.00  0.00      HCT   
ATOM    642  CE2 TYR H  40      -3.860 -11.927   0.044  1.00  0.00      HCT  C
ATOM    643  HE2 TYR H  40      -4.344 -11.853  -0.918  1.00  0.00      HCT   
ATOM    644  C   TYR H  40      -5.995 -13.168   5.414  1.00  0.00      HCT  C
ATOM    645  O   TYR H  40      -5.400 -13.745   6.322  1.00  0.00      HCT  O
ATOM    646  N   PHE H  41      -7.341 -13.198   5.305  1.00  0.00      HCT  N
ATOM    647  HN  PHE H  41      -7.870 -12.716   4.609  1.00  0.00      HCT   
ATOM    648  CA  PHE H  41      -8.131 -13.963   6.230  1.00  0.00      HCT  C
ATOM    649  HA  PHE H  41      -7.447 -14.434   6.925  1.00  0.00      HCT   
ATOM    650  CB  PHE H  41      -9.224 -13.152   6.950  1.00  0.00      HCT  C
ATOM    651  HB1 PHE H  41      -9.805 -12.575   6.197  1.00  0.00      HCT   
ATOM    652  HB2 PHE H  41      -9.940 -13.822   7.473  1.00  0.00      HCT   
ATOM    653  CG  PHE H  41      -8.539 -12.205   7.872  1.00  0.00      HCT  C
ATOM    654  CD1 PHE H  41      -8.006 -12.660   9.056  1.00  0.00      HCT  C
ATOM    655  HD1 PHE H  41      -8.090 -13.707   9.313  1.00  0.00      HCT   
ATOM    656  CE1 PHE H  41      -7.375 -11.795   9.914  1.00  0.00      HCT  C
ATOM    657  HE1 PHE H  41      -6.951 -12.163  10.838  1.00  0.00      HCT   
ATOM    658  CZ  PHE H  41      -7.278 -10.463   9.593  1.00  0.00      HCT  C
ATOM    659  HZ  PHE H  41      -6.772  -9.783  10.263  1.00  0.00      HCT   
ATOM    660  CD2 PHE H  41      -8.444 -10.869   7.563  1.00  0.00      HCT  C
ATOM    661  HD2 PHE H  41      -8.885 -10.493   6.651  1.00  0.00      HCT   
ATOM    662  CE2 PHE H  41      -7.814  -9.996   8.418  1.00  0.00      HCT  C
ATOM    663  HE2 PHE H  41      -7.745  -8.948   8.162  1.00  0.00      HCT   
ATOM    664  C   PHE H  41      -8.820 -15.061   5.480  1.00  0.00      HCT  C
ATOM    665  O   PHE H  41      -9.339 -14.846   4.385  1.00  0.00      HCT  O
ATOM    666  N   TYR H  42      -8.838 -16.280   6.066  1.00  0.00      HCT  N
ATOM    667  HN  TYR H  42      -8.450 -16.482   6.964  1.00  0.00      HCT   
ATOM    668  CA  TYR H  42      -9.440 -17.407   5.408  1.00  0.00      HCT  C
ATOM    669  HA  TYR H  42     -10.001 -17.022   4.565  1.00  0.00      HCT   
ATOM    670  CB  TYR H  42      -8.434 -18.514   5.048  1.00  0.00      HCT  C
ATOM    671  HB1 TYR H  42      -7.871 -18.805   5.961  1.00  0.00      HCT   
ATOM    672  HB2 TYR H  42      -8.962 -19.422   4.684  1.00  0.00      HCT   
ATOM    673  CG  TYR H  42      -7.468 -18.006   4.036  1.00  0.00      HCT  C
ATOM    674  CD1 TYR H  42      -7.747 -18.096   2.691  1.00  0.00      HCT  C
ATOM    675  HD1 TYR H  42      -8.672 -18.551   2.363  1.00  0.00      HCT   
ATOM    676  CE1 TYR H  42      -6.849 -17.631   1.760  1.00  0.00      HCT  C
ATOM    677  HE1 TYR H  42      -7.063 -17.707   0.704  1.00  0.00      HCT   
ATOM    678  CZ  TYR H  42      -5.663 -17.070   2.168  1.00  0.00      HCT  C
ATOM    679  OH  TYR H  42      -4.736 -16.591   1.217  1.00  0.00      HCT  O
ATOM    680  HH  TYR H  42      -4.017 -16.178   1.699  1.00  0.00      HCT   
ATOM    681  CD2 TYR H  42      -6.277 -17.443   4.435  1.00  0.00      HCT  C
ATOM    682  HD2 TYR H  42      -6.024 -17.401   5.486  1.00  0.00      HCT   
ATOM    683  CE2 TYR H  42      -5.376 -16.975   3.507  1.00  0.00      HCT  C
ATOM    684  HE2 TYR H  42      -4.438 -16.554   3.836  1.00  0.00      HCT   
ATOM    685  C   TYR H  42     -10.423 -18.070   6.329  1.00  0.00      HCT  C
ATOM    686  O   TYR H  42     -10.173 -18.234   7.523  1.00  0.00      HCT  O
ATOM    687  N   ARG H  43     -11.582 -18.467   5.761  1.00  0.00      HCT  N
ATOM    688  HN  ARG H  43     -11.752 -18.245   4.804  1.00  0.00      HCT   
ATOM    689  CA  ARG H  43     -12.611 -19.200   6.445  1.00  0.00      HCT  C
ATOM    690  HA  ARG H  43     -12.618 -18.943   7.498  1.00  0.00      HCT   
ATOM    691  CB  ARG H  43     -13.993 -19.012   5.794  1.00  0.00      HCT  C
ATOM    692  HB1 ARG H  43     -14.700 -19.664   6.361  1.00  0.00      HCT   
ATOM    693  HB2 ARG H  43     -14.342 -17.968   5.956  1.00  0.00      HCT   
ATOM    694  CG  ARG H  43     -14.013 -19.406   4.313  1.00  0.00      HCT  C
ATOM    695  HG1 ARG H  43     -13.087 -19.022   3.832  1.00  0.00      HCT   
ATOM    696  HG2 ARG H  43     -13.954 -20.516   4.233  1.00  0.00      HCT   
ATOM    697  CD  ARG H  43     -15.266 -18.955   3.559  1.00  0.00      HCT  C
ATOM    698  HD1 ARG H  43     -15.464 -17.881   3.779  1.00  0.00      HCT   
ATOM    699  HD2 ARG H  43     -15.147 -19.077   2.457  1.00  0.00      HCT   
ATOM    700  NE  ARG H  43     -16.404 -19.806   4.007  1.00  0.00      HCT  N
ATOM    701  HE  ARG H  43     -16.550 -20.612   3.422  1.00  0.00      HCT   
ATOM    702  CZ  ARG H  43     -17.134 -19.467   5.110  1.00  0.00      HCT  C
ATOM    703  NH1 ARG H  43     -16.831 -18.340   5.817  1.00  0.00      HCT  N
ATOM    704 HH11 ARG H  43     -17.341 -18.104   6.632  1.00  0.00      HCT   
ATOM    705 HH12 ARG H  43     -15.995 -17.858   5.547  1.00  0.00      HCT   
ATOM    706  NH2 ARG H  43     -18.171 -20.261   5.506  1.00  0.00      HCT  N
ATOM    707 HH21 ARG H  43     -18.756 -19.974   6.251  1.00  0.00      HCT   
ATOM    708 HH22 ARG H  43     -18.429 -20.998   4.896  1.00  0.00      HCT   
ATOM    709  C   ARG H  43     -12.243 -20.654   6.360  1.00  0.00      HCT  C
ATOM    710  O   ARG H  43     -11.534 -21.072   5.447  1.00  0.00      HCT  O
ATOM    711  N   PRO H  44     -12.702 -21.434   7.301  1.00  0.00      HCT  N
ATOM    712  CD  PRO H  44     -12.933 -20.903   8.636  1.00  0.00      HCT  C
ATOM    713  HD1 PRO H  44     -13.992 -20.581   8.763  1.00  0.00      HCT   
ATOM    714  HD2 PRO H  44     -12.264 -20.036   8.845  1.00  0.00      HCT   
ATOM    715  CA  PRO H  44     -12.342 -22.831   7.332  1.00  0.00      HCT  C
ATOM    716  HA  PRO H  44     -11.263 -22.917   7.281  1.00  0.00      HCT   
ATOM    717  CB  PRO H  44     -12.712 -23.322   8.731  1.00  0.00      HCT  C
ATOM    718  HB1 PRO H  44     -11.997 -24.083   9.117  1.00  0.00      HCT   
ATOM    719  HB2 PRO H  44     -13.751 -23.718   8.782  1.00  0.00      HCT   
ATOM    720  CG  PRO H  44     -12.615 -22.057   9.599  1.00  0.00      HCT  C
ATOM    721  HG1 PRO H  44     -11.607 -21.977  10.051  1.00  0.00      HCT   
ATOM    722  HG2 PRO H  44     -13.361 -22.061  10.426  1.00  0.00      HCT   
ATOM    723  C   PRO H  44     -12.951 -23.654   6.242  1.00  0.00      HCT  C
ATOM    724  O   PRO H  44     -14.086 -23.391   5.847  1.00  0.00      HCT  O
ATOM    725  N   ASP H  45     -12.195 -24.654   5.740  1.00  0.00      HCT  N
ATOM    726  HN  ASP H  45     -11.260 -24.844   6.028  1.00  0.00      HCT   
ATOM    727  CA  ASP H  45     -12.663 -25.557   4.728  1.00  0.00      HCT  C
ATOM    728  HA  ASP H  45     -13.718 -25.751   4.883  1.00  0.00      HCT   
ATOM    729  CB  ASP H  45     -12.277 -25.114   3.310  1.00  0.00      HCT  C
ATOM    730  HB1 ASP H  45     -12.734 -24.126   3.099  1.00  0.00      HCT   
ATOM    731  HB2 ASP H  45     -11.177 -25.017   3.217  1.00  0.00      HCT   
ATOM    732  CG  ASP H  45     -12.809 -26.137   2.317  1.00  0.00      HCT  C
ATOM    733  OD1 ASP H  45     -13.753 -26.884   2.685  1.00  0.00      HCT  O
ATOM    734  OD2 ASP H  45     -12.275 -26.186   1.177  1.00  0.00      HCT  O
ATOM    735  C   ASP H  45     -11.950 -26.844   4.963  1.00  0.00      HCT  C
ATOM    736  O   ASP H  45     -10.977 -27.162   4.279  1.00  0.00      HCT  O
ATOM    737  N   PRO H  46     -12.413 -27.574   5.929  1.00  0.00      HCT  N
ATOM    738  CD  PRO H  46     -13.775 -27.455   6.410  1.00  0.00      HCT  C
ATOM    739  HD1 PRO H  46     -14.488 -27.271   5.575  1.00  0.00      HCT   
ATOM    740  HD2 PRO H  46     -13.874 -26.634   7.157  1.00  0.00      HCT   
ATOM    741  CA  PRO H  46     -11.806 -28.823   6.304  1.00  0.00      HCT  C
ATOM    742  HA  PRO H  46     -10.805 -28.649   6.682  1.00  0.00      HCT   
ATOM    743  CB  PRO H  46     -12.685 -29.369   7.423  1.00  0.00      HCT  C
ATOM    744  HB1 PRO H  46     -12.386 -28.995   8.428  1.00  0.00      HCT   
ATOM    745  HB2 PRO H  46     -12.731 -30.481   7.431  1.00  0.00      HCT   
ATOM    746  CG  PRO H  46     -14.079 -28.811   7.074  1.00  0.00      HCT  C
ATOM    747  HG1 PRO H  46     -14.703 -28.716   7.984  1.00  0.00      HCT   
ATOM    748  HG2 PRO H  46     -14.626 -29.459   6.351  1.00  0.00      HCT   
ATOM    749  C   PRO H  46     -11.738 -29.791   5.174  1.00  0.00      HCT  C
ATOM    750  O   PRO H  46     -10.726 -30.479   5.056  1.00  0.00      HCT  O
ATOM    751  N   SER H  47     -12.789 -29.879   4.336  1.00  0.00      HCT  N
ATOM    752  HN  SER H  47     -13.642 -29.358   4.362  1.00  0.00      HCT   
ATOM    753  CA  SER H  47     -12.711 -30.823   3.264  1.00  0.00      HCT  C
ATOM    754  HA  SER H  47     -12.530 -31.796   3.701  1.00  0.00      HCT   
ATOM    755  CB  SER H  47     -13.961 -30.845   2.365  1.00  0.00      HCT  C
ATOM    756  HB1 SER H  47     -13.808 -31.619   1.578  1.00  0.00      HCT   
ATOM    757  HB2 SER H  47     -14.856 -31.149   2.953  1.00  0.00      HCT   
ATOM    758  OG  SER H  47     -14.163 -29.589   1.737  1.00  0.00      HCT  O
ATOM    759  HG1 SER H  47     -14.808 -29.725   1.031  1.00  0.00      HCT   
ATOM    760  C   SER H  47     -11.518 -30.481   2.433  1.00  0.00      HCT  C
ATOM    761  O   SER H  47     -10.566 -31.253   2.371  1.00  0.00      HCT  O
ATOM    762  N   GLY H  48     -11.526 -29.300   1.797  1.00  0.00      HCT  N
ATOM    763  HN  GLY H  48     -12.277 -28.643   1.855  1.00  0.00      HCT   
ATOM    764  CA  GLY H  48     -10.423 -28.908   0.976  1.00  0.00      HCT  C
ATOM    765  HA1 GLY H  48      -9.497 -29.225   1.436  1.00  0.00      HCT   
ATOM    766  HA2 GLY H  48     -10.476 -27.848   0.769  1.00  0.00      HCT   
ATOM    767  C   GLY H  48     -10.570 -29.638  -0.318  1.00  0.00      HCT  C
ATOM    768  O   GLY H  48      -9.810 -29.424  -1.262  1.00  0.00      HCT  O
ATOM    769  N   GLY H  49     -11.575 -30.529  -0.384  1.00  0.00      HCT  N
ATOM    770  HN  GLY H  49     -12.197 -30.692   0.380  1.00  0.00      HCT   
ATOM    771  CA  GLY H  49     -11.821 -31.305  -1.557  1.00  0.00      HCT  C
ATOM    772  HA1 GLY H  49     -11.418 -30.794  -2.421  1.00  0.00      HCT   
ATOM    773  HA2 GLY H  49     -12.875 -31.536  -1.630  1.00  0.00      HCT   
ATOM    774  C   GLY H  49     -11.078 -32.591  -1.392  1.00  0.00      HCT  C
ATOM    775  O   GLY H  49     -11.414 -33.601  -2.009  1.00  0.00      HCT  O
ATOM    776  N   GLU H  50     -10.040 -32.579  -0.537  1.00  0.00      HCT  N
ATOM    777  HN  GLU H  50      -9.728 -31.785  -0.022  1.00  0.00      HCT   
ATOM    778  CA  GLU H  50      -9.275 -33.767  -0.297  1.00  0.00      HCT  C
ATOM    779  HA  GLU H  50      -9.933 -34.620  -0.190  1.00  0.00      HCT   
ATOM    780  CB  GLU H  50      -8.197 -34.031  -1.361  1.00  0.00      HCT  C
ATOM    781  HB1 GLU H  50      -8.700 -34.115  -2.352  1.00  0.00      HCT   
ATOM    782  HB2 GLU H  50      -7.519 -33.152  -1.437  1.00  0.00      HCT   
ATOM    783  CG  GLU H  50      -7.381 -35.300  -1.106  1.00  0.00      HCT  C
ATOM    784  HG1 GLU H  50      -6.762 -35.165  -0.201  1.00  0.00      HCT   
ATOM    785  HG2 GLU H  50      -8.044 -36.177  -0.967  1.00  0.00      HCT   
ATOM    786  CD  GLU H  50      -6.451 -35.494  -2.293  1.00  0.00      HCT  C
ATOM    787  OE1 GLU H  50      -6.706 -34.860  -3.352  1.00  0.00      HCT  O
ATOM    788  OE2 GLU H  50      -5.475 -36.281  -2.161  1.00  0.00      HCT  O
ATOM    789  C   GLU H  50      -8.586 -33.574   1.010  1.00  0.00      HCT  C
ATOM    790  O   GLU H  50      -8.505 -32.455   1.514  1.00  0.00      HCT  O
ATOM    791  N   GLY H  51      -8.065 -34.668   1.599  1.00  0.00      HCT  N
ATOM    792  HN  GLY H  51      -8.091 -35.593   1.221  1.00  0.00      HCT   
ATOM    793  CA  GLY H  51      -7.414 -34.536   2.869  1.00  0.00      HCT  C
ATOM    794  HA1 GLY H  51      -6.997 -35.488   3.167  1.00  0.00      HCT   
ATOM    795  HA2 GLY H  51      -8.094 -34.103   3.591  1.00  0.00      HCT   
ATOM    796  C   GLY H  51      -6.288 -33.582   2.670  1.00  0.00      HCT  C
ATOM    797  O   GLY H  51      -5.620 -33.600   1.639  1.00  0.00      HCT  O
ATOM    798  N   TYR H  52      -6.049 -32.713   3.669  1.00  0.00      HCT  N
ATOM    799  HN  TYR H  52      -6.518 -32.651   4.549  1.00  0.00      HCT   
ATOM    800  CA  TYR H  52      -5.008 -31.752   3.482  1.00  0.00      HCT  C
ATOM    801  HA  TYR H  52      -4.508 -31.994   2.552  1.00  0.00      HCT   
ATOM    802  CB  TYR H  52      -5.507 -30.293   3.502  1.00  0.00      HCT  C
ATOM    803  HB1 TYR H  52      -4.655 -29.614   3.281  1.00  0.00      HCT   
ATOM    804  HB2 TYR H  52      -6.272 -30.128   2.712  1.00  0.00      HCT   
ATOM    805  CG  TYR H  52      -6.040 -29.973   4.861  1.00  0.00      HCT  C
ATOM    806  CD1 TYR H  52      -5.208 -29.474   5.838  1.00  0.00      HCT  C
ATOM    807  HD1 TYR H  52      -4.157 -29.329   5.627  1.00  0.00      HCT   
ATOM    808  CE1 TYR H  52      -5.686 -29.174   7.093  1.00  0.00      HCT  C
ATOM    809  HE1 TYR H  52      -5.025 -28.788   7.855  1.00  0.00      HCT   
ATOM    810  CZ  TYR H  52      -7.013 -29.373   7.384  1.00  0.00      HCT  C
ATOM    811  OH  TYR H  52      -7.511 -29.068   8.670  1.00  0.00      HCT  O
ATOM    812  HH  TYR H  52      -8.460 -29.206   8.651  1.00  0.00      HCT   
ATOM    813  CD2 TYR H  52      -7.368 -30.169   5.165  1.00  0.00      HCT  C
ATOM    814  HD2 TYR H  52      -8.034 -30.597   4.428  1.00  0.00      HCT   
ATOM    815  CE2 TYR H  52      -7.853 -29.872   6.418  1.00  0.00      HCT  C
ATOM    816  HE2 TYR H  52      -8.893 -30.052   6.647  1.00  0.00      HCT   
ATOM    817  C   TYR H  52      -4.002 -31.897   4.572  1.00  0.00      HCT  C
ATOM    818  O   TYR H  52      -4.340 -32.073   5.742  1.00  0.00      HCT  O
ATOM    819  N   PHE H  53      -2.715 -31.878   4.177  1.00  0.00      HCT  N
ATOM    820  HN  PHE H  53      -2.437 -31.867   3.218  1.00  0.00      HCT   
ATOM    821  CA  PHE H  53      -1.630 -31.872   5.108  1.00  0.00      HCT  C
ATOM    822  HA  PHE H  53      -2.002 -31.625   6.095  1.00  0.00      HCT   
ATOM    823  CB  PHE H  53      -0.765 -33.144   5.051  1.00  0.00      HCT  C
ATOM    824  HB1 PHE H  53      -0.435 -33.313   4.003  1.00  0.00      HCT   
ATOM    825  HB2 PHE H  53       0.152 -33.033   5.669  1.00  0.00      HCT   
ATOM    826  CG  PHE H  53      -1.623 -34.285   5.486  1.00  0.00      HCT  C
ATOM    827  CD1 PHE H  53      -2.510 -34.863   4.607  1.00  0.00      HCT  C
ATOM    828  HD1 PHE H  53      -2.587 -34.483   3.598  1.00  0.00      HCT   
ATOM    829  CE1 PHE H  53      -3.304 -35.915   5.000  1.00  0.00      HCT  C
ATOM    830  HE1 PHE H  53      -3.994 -36.363   4.299  1.00  0.00      HCT   
ATOM    831  CZ  PHE H  53      -3.216 -36.402   6.282  1.00  0.00      HCT  C
ATOM    832  HZ  PHE H  53      -3.833 -37.233   6.594  1.00  0.00      HCT   
ATOM    833  CD2 PHE H  53      -1.539 -34.781   6.767  1.00  0.00      HCT  C
ATOM    834  HD2 PHE H  53      -0.861 -34.330   7.478  1.00  0.00      HCT   
ATOM    835  CE2 PHE H  53      -2.331 -35.834   7.166  1.00  0.00      HCT  C
ATOM    836  HE2 PHE H  53      -2.256 -36.212   8.176  1.00  0.00      HCT   
ATOM    837  C   PHE H  53      -0.791 -30.723   4.656  1.00  0.00      HCT  C
ATOM    838  O   PHE H  53      -0.407 -30.655   3.489  1.00  0.00      HCT  O
ATOM    839  N   GLU H  54      -0.493 -29.768   5.557  1.00  0.00      HCT  N
ATOM    840  HN  GLU H  54      -0.715 -29.734   6.527  1.00  0.00      HCT   
ATOM    841  CA  GLU H  54       0.243 -28.634   5.088  1.00  0.00      HCT  C
ATOM    842  HA  GLU H  54       0.790 -28.926   4.200  1.00  0.00      HCT   
ATOM    843  CB  GLU H  54      -0.617 -27.401   4.759  1.00  0.00      HCT  C
ATOM    844  HB1 GLU H  54      -1.387 -27.291   5.558  1.00  0.00      HCT   
ATOM    845  HB2 GLU H  54       0.008 -26.481   4.809  1.00  0.00      HCT   
ATOM    846  CG  GLU H  54      -1.320 -27.476   3.402  1.00  0.00      HCT  C
ATOM    847  HG1 GLU H  54      -1.676 -26.470   3.115  1.00  0.00      HCT   
ATOM    848  HG2 GLU H  54      -0.634 -27.857   2.620  1.00  0.00      HCT   
ATOM    849  CD  GLU H  54      -2.541 -28.374   3.517  1.00  0.00      HCT  C
ATOM    850  OE1 GLU H  54      -2.814 -28.873   4.640  1.00  0.00      HCT  O
ATOM    851  OE2 GLU H  54      -3.224 -28.566   2.475  1.00  0.00      HCT  O
ATOM    852  C   GLU H  54       1.243 -28.198   6.099  1.00  0.00      HCT  C
ATOM    853  O   GLU H  54       1.349 -28.743   7.196  1.00  0.00      HCT  O
ATOM    854  N   GLY H  55       2.020 -27.179   5.691  1.00  0.00      HCT  N
ATOM    855  HN  GLY H  55       1.875 -26.792   4.781  1.00  0.00      HCT   
ATOM    856  CA  GLY H  55       3.064 -26.580   6.458  1.00  0.00      HCT  C
ATOM    857  HA1 GLY H  55       3.057 -26.971   7.466  1.00  0.00      HCT   
ATOM    858  HA2 GLY H  55       3.004 -25.502   6.399  1.00  0.00      HCT   
ATOM    859  C   GLY H  55       4.335 -27.005   5.808  1.00  0.00      HCT  C
ATOM    860  O   GLY H  55       5.250 -26.204   5.629  1.00  0.00      HCT  O
ATOM    861  N   GLY H  56       4.424 -28.304   5.463  1.00  0.00      HCT  N
ATOM    862  HN  GLY H  56       3.710 -28.971   5.673  1.00  0.00      HCT   
ATOM    863  CA  GLY H  56       5.564 -28.816   4.764  1.00  0.00      HCT  C
ATOM    864  HA1 GLY H  56       5.496 -29.895   4.743  1.00  0.00      HCT   
ATOM    865  HA2 GLY H  56       6.460 -28.436   5.236  1.00  0.00      HCT   
ATOM    866  C   GLY H  56       5.543 -28.323   3.351  1.00  0.00      HCT  C
ATOM    867  O   GLY H  56       6.569 -27.916   2.810  1.00  0.00      HCT  O
ATOM    868  N   VAL H  57       4.351 -28.374   2.721  1.00  0.00      HCT  N
ATOM    869  HN  VAL H  57       3.529 -28.680   3.194  1.00  0.00      HCT   
ATOM    870  CA  VAL H  57       4.144 -28.005   1.347  1.00  0.00      HCT  C
ATOM    871  HA  VAL H  57       4.893 -28.502   0.744  1.00  0.00      HCT   
ATOM    872  CB  VAL H  57       2.755 -28.319   0.864  1.00  0.00      HCT  C
ATOM    873  HB  VAL H  57       2.568 -29.404   1.056  1.00  0.00      HCT   
ATOM    874  CG1 VAL H  57       1.747 -27.464   1.653  1.00  0.00      HCT  C
ATOM    875 HG11 VAL H  57       0.714 -27.650   1.287  1.00  0.00      HCT   
ATOM    876 HG12 VAL H  57       1.762 -27.707   2.736  1.00  0.00      HCT   
ATOM    877 HG13 VAL H  57       1.967 -26.382   1.528  1.00  0.00      HCT   
ATOM    878  CG2 VAL H  57       2.702 -28.096  -0.657  1.00  0.00      HCT  C
ATOM    879 HG21 VAL H  57       1.678 -28.280  -1.046  1.00  0.00      HCT   
ATOM    880 HG22 VAL H  57       2.989 -27.052  -0.909  1.00  0.00      HCT   
ATOM    881 HG23 VAL H  57       3.391 -28.785  -1.188  1.00  0.00      HCT   
ATOM    882  C   VAL H  57       4.355 -26.534   1.201  1.00  0.00      HCT  C
ATOM    883  O   VAL H  57       4.833 -26.046   0.178  1.00  0.00      HCT  O
ATOM    884  N   LEU H  58       3.954 -25.801   2.244  1.00  0.00      HCT  N
ATOM    885  HN  LEU H  58       3.588 -26.247   3.059  1.00  0.00      HCT   
ATOM    886  CA  LEU H  58       3.994 -24.377   2.323  1.00  0.00      HCT  C
ATOM    887  HA  LEU H  58       3.529 -23.984   1.428  1.00  0.00      HCT   
ATOM    888  CB  LEU H  58       3.268 -23.949   3.617  1.00  0.00      HCT  C
ATOM    889  HB1 LEU H  58       2.307 -24.512   3.656  1.00  0.00      HCT   
ATOM    890  HB2 LEU H  58       3.861 -24.291   4.494  1.00  0.00      HCT   
ATOM    891  CG  LEU H  58       2.940 -22.460   3.778  1.00  0.00      HCT  C
ATOM    892  HG  LEU H  58       2.341 -22.423   4.720  1.00  0.00      HCT   
ATOM    893  CD1 LEU H  58       4.207 -21.633   3.991  1.00  0.00      HCT  C
ATOM    894 HD11 LEU H  58       3.960 -20.552   4.058  1.00  0.00      HCT   
ATOM    895 HD12 LEU H  58       4.717 -21.934   4.931  1.00  0.00      HCT   
ATOM    896 HD13 LEU H  58       4.915 -21.775   3.147  1.00  0.00      HCT   
ATOM    897  CD2 LEU H  58       2.051 -21.956   2.629  1.00  0.00      HCT  C
ATOM    898 HD21 LEU H  58       1.808 -20.881   2.772  1.00  0.00      HCT   
ATOM    899 HD22 LEU H  58       2.554 -22.060   1.646  1.00  0.00      HCT   
ATOM    900 HD23 LEU H  58       1.097 -22.526   2.596  1.00  0.00      HCT   
ATOM    901  C   LEU H  58       5.432 -23.928   2.323  1.00  0.00      HCT  C
ATOM    902  O   LEU H  58       5.754 -22.849   1.826  1.00  0.00      HCT  O
ATOM    903  N   ARG H  59       6.332 -24.709   2.953  1.00  0.00      HCT  N
ATOM    904  HN  ARG H  59       6.065 -25.548   3.421  1.00  0.00      HCT   
ATOM    905  CA  ARG H  59       7.732 -24.369   2.983  1.00  0.00      HCT  C
ATOM    906  HA  ARG H  59       7.823 -23.315   3.218  1.00  0.00      HCT   
ATOM    907  CB  ARG H  59       8.561 -25.227   3.955  1.00  0.00      HCT  C
ATOM    908  HB1 ARG H  59       8.404 -26.289   3.650  1.00  0.00      HCT   
ATOM    909  HB2 ARG H  59       9.644 -25.022   3.802  1.00  0.00      HCT   
ATOM    910  CG  ARG H  59       8.199 -25.104   5.438  1.00  0.00      HCT  C
ATOM    911  HG1 ARG H  59       7.955 -24.041   5.656  1.00  0.00      HCT   
ATOM    912  HG2 ARG H  59       7.260 -25.672   5.630  1.00  0.00      HCT   
ATOM    913  CD  ARG H  59       9.307 -25.660   6.338  1.00  0.00      HCT  C
ATOM    914  HD1 ARG H  59       9.722 -26.589   5.884  1.00  0.00      HCT   
ATOM    915  HD2 ARG H  59      10.135 -24.925   6.468  1.00  0.00      HCT   
ATOM    916  NE  ARG H  59       8.750 -25.956   7.686  1.00  0.00      HCT  N
ATOM    917  HE  ARG H  59       8.843 -25.188   8.330  1.00  0.00      HCT   
ATOM    918  CZ  ARG H  59       8.190 -27.178   7.925  1.00  0.00      HCT  C
ATOM    919  NH1 ARG H  59       8.031 -28.066   6.904  1.00  0.00      HCT  N
ATOM    920 HH11 ARG H  59       7.603 -28.945   7.062  1.00  0.00      HCT   
ATOM    921 HH12 ARG H  59       8.241 -27.727   5.984  1.00  0.00      HCT   
ATOM    922  NH2 ARG H  59       7.792 -27.526   9.182  1.00  0.00      HCT  N
ATOM    923 HH21 ARG H  59       7.468 -28.444   9.361  1.00  0.00      HCT   
ATOM    924 HH22 ARG H  59       8.039 -26.908   9.917  1.00  0.00      HCT   
ATOM    925  C   ARG H  59       8.367 -24.565   1.636  1.00  0.00      HCT  C
ATOM    926  O   ARG H  59       9.203 -23.769   1.212  1.00  0.00      HCT  O
ATOM    927  N   GLU H  60       8.018 -25.676   0.957  1.00  0.00      HCT  N
ATOM    928  HN  GLU H  60       7.333 -26.321   1.283  1.00  0.00      HCT   
ATOM    929  CA  GLU H  60       8.604 -26.035  -0.305  1.00  0.00      HCT  C
ATOM    930  HA  GLU H  60       9.679 -25.930  -0.228  1.00  0.00      HCT   
ATOM    931  CB  GLU H  60       8.260 -27.471  -0.722  1.00  0.00      HCT  C
ATOM    932  HB1 GLU H  60       8.475 -28.144   0.140  1.00  0.00      HCT   
ATOM    933  HB2 GLU H  60       7.166 -27.557  -0.911  1.00  0.00      HCT   
ATOM    934  CG  GLU H  60       9.042 -27.953  -1.941  1.00  0.00      HCT  C
ATOM    935  HG1 GLU H  60       8.610 -27.508  -2.856  1.00  0.00      HCT   
ATOM    936  HG2 GLU H  60      10.110 -27.668  -1.866  1.00  0.00      HCT   
ATOM    937  CD  GLU H  60       8.873 -29.463  -2.017  1.00  0.00      HCT  C
ATOM    938  OE1 GLU H  60       8.550 -30.072  -0.962  1.00  0.00      HCT  O
ATOM    939  OE2 GLU H  60       9.066 -30.029  -3.126  1.00  0.00      HCT  O
ATOM    940  C   GLU H  60       8.142 -25.100  -1.379  1.00  0.00      HCT  C
ATOM    941  O   GLU H  60       8.905 -24.738  -2.271  1.00  0.00      HCT  O
ATOM    942  N   ALA H  61       6.861 -24.701  -1.316  1.00  0.00      HCT  N
ATOM    943  HN  ALA H  61       6.265 -25.004  -0.573  1.00  0.00      HCT   
ATOM    944  CA  ALA H  61       6.251 -23.831  -2.278  1.00  0.00      HCT  C
ATOM    945  HA  ALA H  61       6.374 -24.207  -3.287  1.00  0.00      HCT   
ATOM    946  CB  ALA H  61       4.756 -23.598  -1.999  1.00  0.00      HCT  C
ATOM    947  HB1 ALA H  61       4.209 -24.562  -2.069  1.00  0.00      HCT   
ATOM    948  HB2 ALA H  61       4.599 -23.190  -0.977  1.00  0.00      HCT   
ATOM    949  HB3 ALA H  61       4.307 -22.895  -2.734  1.00  0.00      HCT   
ATOM    950  C   ALA H  61       6.928 -22.499  -2.239  1.00  0.00      HCT  C
ATOM    951  O   ALA H  61       7.041 -21.825  -3.262  1.00  0.00      HCT  O
ATOM    952  N   LEU H  62       7.328 -22.056  -1.032  1.00  0.00      HCT  N
ATOM    953  HN  LEU H  62       7.197 -22.578  -0.191  1.00  0.00      HCT   
ATOM    954  CA  LEU H  62       7.979 -20.792  -0.846  1.00  0.00      HCT  C
ATOM    955  HA  LEU H  62       7.386 -20.049  -1.363  1.00  0.00      HCT   
ATOM    956  CB  LEU H  62       8.157 -20.423   0.639  1.00  0.00      HCT  C
ATOM    957  HB1 LEU H  62       7.140 -20.394   1.095  1.00  0.00      HCT   
ATOM    958  HB2 LEU H  62       8.702 -21.245   1.153  1.00  0.00      HCT   
ATOM    959  CG  LEU H  62       8.855 -19.068   0.868  1.00  0.00      HCT  C
ATOM    960  HG  LEU H  62       9.833 -19.157   0.336  1.00  0.00      HCT   
ATOM    961  CD1 LEU H  62       8.058 -17.911   0.246  1.00  0.00      HCT  C
ATOM    962 HD11 LEU H  62       8.550 -16.938   0.462  1.00  0.00      HCT   
ATOM    963 HD12 LEU H  62       7.990 -18.031  -0.857  1.00  0.00      HCT   
ATOM    964 HD13 LEU H  62       7.028 -17.877   0.659  1.00  0.00      HCT   
ATOM    965  CD2 LEU H  62       9.145 -18.844   2.362  1.00  0.00      HCT  C
ATOM    966 HD21 LEU H  62       9.665 -17.873   2.513  1.00  0.00      HCT   
ATOM    967 HD22 LEU H  62       8.213 -18.823   2.962  1.00  0.00      HCT   
ATOM    968 HD23 LEU H  62       9.797 -19.652   2.757  1.00  0.00      HCT   
ATOM    969  C   LEU H  62       9.338 -20.808  -1.481  1.00  0.00      HCT  C
ATOM    970  O   LEU H  62       9.717 -19.860  -2.165  1.00  0.00      HCT  O
ATOM    971  N   ALA H  63      10.103 -21.894  -1.270  1.00  0.00      HCT  N
ATOM    972  HN  ALA H  63       9.791 -22.681  -0.739  1.00  0.00      HCT   
ATOM    973  CA  ALA H  63      11.435 -21.996  -1.800  1.00  0.00      HCT  C
ATOM    974  HA  ALA H  63      12.046 -21.146  -1.519  1.00  0.00      HCT   
ATOM    975  CB  ALA H  63      12.146 -23.295  -1.386  1.00  0.00      HCT  C
ATOM    976  HB1 ALA H  63      12.269 -23.317  -0.282  1.00  0.00      HCT   
ATOM    977  HB2 ALA H  63      11.552 -24.187  -1.681  1.00  0.00      HCT   
ATOM    978  HB3 ALA H  63      13.155 -23.374  -1.846  1.00  0.00      HCT   
ATOM    979  C   ALA H  63      11.354 -21.983  -3.294  1.00  0.00      HCT  C
ATOM    980  O   ALA H  63      12.137 -21.314  -3.966  1.00  0.00      HCT  O
ATOM    981  N   LYS H  64      10.374 -22.716  -3.848  1.00  0.00      HCT  N
ATOM    982  HN  LYS H  64       9.714 -23.214  -3.288  1.00  0.00      HCT   
ATOM    983  CA  LYS H  64      10.192 -22.847  -5.263  1.00  0.00      HCT  C
ATOM    984  HA  LYS H  64      11.138 -23.150  -5.696  1.00  0.00      HCT   
ATOM    985  CB  LYS H  64       9.074 -23.834  -5.629  1.00  0.00      HCT  C
ATOM    986  HB1 LYS H  64       9.288 -24.786  -5.091  1.00  0.00      HCT   
ATOM    987  HB2 LYS H  64       8.109 -23.456  -5.223  1.00  0.00      HCT   
ATOM    988  CG  LYS H  64       8.979 -24.103  -7.131  1.00  0.00      HCT  C
ATOM    989  HG1 LYS H  64       8.584 -23.194  -7.640  1.00  0.00      HCT   
ATOM    990  HG2 LYS H  64      10.002 -24.290  -7.531  1.00  0.00      HCT   
ATOM    991  CD  LYS H  64       8.069 -25.281  -7.476  1.00  0.00      HCT  C
ATOM    992  HD1 LYS H  64       8.470 -26.193  -6.977  1.00  0.00      HCT   
ATOM    993  HD2 LYS H  64       7.062 -25.079  -7.044  1.00  0.00      HCT   
ATOM    994  CE  LYS H  64       7.940 -25.525  -8.980  1.00  0.00      HCT  C
ATOM    995  HE1 LYS H  64       7.512 -24.630  -9.485  1.00  0.00      HCT   
ATOM    996  HE2 LYS H  64       8.935 -25.739  -9.428  1.00  0.00      HCT   
ATOM    997  NZ  LYS H  64       7.050 -26.679  -9.231  1.00  0.00      HCT  N
ATOM    998  HZ1 LYS H  64       6.961 -26.844 -10.254  1.00  0.00      HCT   
ATOM    999  HZ2 LYS H  64       7.445 -27.527  -8.777  1.00  0.00      HCT   
ATOM   1000  HZ3 LYS H  64       6.110 -26.484  -8.831  1.00  0.00      HCT   
ATOM   1001  C   LYS H  64       9.843 -21.508  -5.843  1.00  0.00      HCT  C
ATOM   1002  O   LYS H  64      10.083 -21.248  -7.018  1.00  0.00      HCT  O
ATOM   1003  N   ALA H  65       9.166 -20.662  -5.048  1.00  0.00      HCT  N
ATOM   1004  HN  ALA H  65       8.903 -20.947  -4.127  1.00  0.00      HCT   
ATOM   1005  CA  ALA H  65       8.769 -19.328  -5.419  1.00  0.00      HCT  C
ATOM   1006  HA  ALA H  65       8.296 -19.330  -6.394  1.00  0.00      HCT   
ATOM   1007  CB  ALA H  65       7.795 -18.696  -4.409  1.00  0.00      HCT  C
ATOM   1008  HB1 ALA H  65       6.877 -19.317  -4.338  1.00  0.00      HCT   
ATOM   1009  HB2 ALA H  65       8.250 -18.641  -3.396  1.00  0.00      HCT   
ATOM   1010  HB3 ALA H  65       7.493 -17.672  -4.717  1.00  0.00      HCT   
ATOM   1011  C   ALA H  65       9.957 -18.415  -5.526  1.00  0.00      HCT  C
ATOM   1012  O   ALA H  65       9.966 -17.472  -6.313  1.00  0.00      HCT  O
ATOM   1013  N   LEU H  66      10.965 -18.649  -4.670  1.00  0.00      HCT  N
ATOM   1014  HN  LEU H  66      10.927 -19.438  -4.060  1.00  0.00      HCT   
ATOM   1015  CA  LEU H  66      12.149 -17.850  -4.528  1.00  0.00      HCT  C
ATOM   1016  HA  LEU H  66      11.815 -16.823  -4.451  1.00  0.00      HCT   
ATOM   1017  CB  LEU H  66      12.958 -18.199  -3.268  1.00  0.00      HCT  C
ATOM   1018  HB1 LEU H  66      13.179 -19.290  -3.311  1.00  0.00      HCT   
ATOM   1019  HB2 LEU H  66      13.943 -17.683  -3.316  1.00  0.00      HCT   
ATOM   1020  CG  LEU H  66      12.192 -17.864  -1.971  1.00  0.00      HCT  C
ATOM   1021  HG  LEU H  66      11.332 -18.577  -1.972  1.00  0.00      HCT   
ATOM   1022  CD1 LEU H  66      13.046 -18.128  -0.722  1.00  0.00      HCT  C
ATOM   1023 HD11 LEU H  66      12.494 -17.835   0.197  1.00  0.00      HCT   
ATOM   1024 HD12 LEU H  66      13.305 -19.206  -0.645  1.00  0.00      HCT   
ATOM   1025 HD13 LEU H  66      13.989 -17.543  -0.761  1.00  0.00      HCT   
ATOM   1026  CD2 LEU H  66      11.625 -16.435  -2.013  1.00  0.00      HCT  C
ATOM   1027 HD21 LEU H  66      11.061 -16.216  -1.081  1.00  0.00      HCT   
ATOM   1028 HD22 LEU H  66      12.429 -15.678  -2.105  1.00  0.00      HCT   
ATOM   1029 HD23 LEU H  66      10.932 -16.316  -2.874  1.00  0.00      HCT   
ATOM   1030  C   LEU H  66      13.041 -17.946  -5.726  1.00  0.00      HCT  C
ATOM   1031  O   LEU H  66      13.960 -17.140  -5.861  1.00  0.00      HCT  O
ATOM   1032  N   VAL H  67      12.903 -19.008  -6.544  1.00  0.00      HCT  N
ATOM   1033  HN  VAL H  67      12.256 -19.757  -6.427  1.00  0.00      HCT   
ATOM   1034  CA  VAL H  67      13.739 -19.122  -7.706  1.00  0.00      HCT  C
ATOM   1035  HA  VAL H  67      14.762 -18.989  -7.377  1.00  0.00      HCT   
ATOM   1036  CB  VAL H  67      13.620 -20.459  -8.381  1.00  0.00      HCT  C
ATOM   1037  HB  VAL H  67      12.554 -20.586  -8.693  1.00  0.00      HCT   
ATOM   1038  CG1 VAL H  67      14.536 -20.476  -9.618  1.00  0.00      HCT  C
ATOM   1039 HG11 VAL H  67      14.496 -21.470 -10.114  1.00  0.00      HCT   
ATOM   1040 HG12 VAL H  67      14.226 -19.720 -10.368  1.00  0.00      HCT   
ATOM   1041 HG13 VAL H  67      15.590 -20.279  -9.329  1.00  0.00      HCT   
ATOM   1042  CG2 VAL H  67      13.941 -21.553  -7.347  1.00  0.00      HCT  C
ATOM   1043 HG21 VAL H  67      13.904 -22.559  -7.816  1.00  0.00      HCT   
ATOM   1044 HG22 VAL H  67      14.957 -21.402  -6.922  1.00  0.00      HCT   
ATOM   1045 HG23 VAL H  67      13.209 -21.544  -6.513  1.00  0.00      HCT   
ATOM   1046  C   VAL H  67      13.444 -18.040  -8.717  1.00  0.00      HCT  C
ATOM   1047  O   VAL H  67      14.376 -17.370  -9.157  1.00  0.00      HCT  O
ATOM   1048  N   PRO H  68      12.230 -17.820  -9.167  1.00  0.00      HCT  N
ATOM   1049  CD  PRO H  68      11.225 -18.860  -9.305  1.00  0.00      HCT  C
ATOM   1050  HD1 PRO H  68      10.936 -19.295  -8.321  1.00  0.00      HCT   
ATOM   1051  HD2 PRO H  68      11.562 -19.681  -9.979  1.00  0.00      HCT   
ATOM   1052  CA  PRO H  68      12.015 -16.735 -10.096  1.00  0.00      HCT  C
ATOM   1053  HA  PRO H  68      12.731 -16.798 -10.907  1.00  0.00      HCT   
ATOM   1054  CB  PRO H  68      10.670 -17.010 -10.773  1.00  0.00      HCT  C
ATOM   1055  HB1 PRO H  68      10.796 -17.372 -11.818  1.00  0.00      HCT   
ATOM   1056  HB2 PRO H  68      10.006 -16.117 -10.758  1.00  0.00      HCT   
ATOM   1057  CG  PRO H  68      10.027 -18.128  -9.928  1.00  0.00      HCT  C
ATOM   1058  HG1 PRO H  68       9.401 -18.786 -10.563  1.00  0.00      HCT   
ATOM   1059  HG2 PRO H  68       9.381 -17.723  -9.115  1.00  0.00      HCT   
ATOM   1060  C   PRO H  68      12.121 -15.381  -9.451  1.00  0.00      HCT  C
ATOM   1061  O   PRO H  68      12.776 -14.488  -9.979  1.00  0.00      HCT  O
ATOM   1062  N   PHE H  69      11.484 -15.267  -8.277  1.00  0.00      HCT  N
ATOM   1063  HN  PHE H  69      11.076 -16.132  -7.989  1.00  0.00      HCT   
ATOM   1064  CA  PHE H  69      11.273 -14.178  -7.367  1.00  0.00      HCT  C
ATOM   1065  HA  PHE H  69      11.199 -13.291  -7.985  1.00  0.00      HCT   
ATOM   1066  CB  PHE H  69       9.966 -14.284  -6.564  1.00  0.00      HCT  C
ATOM   1067  HB1 PHE H  69       9.867 -15.317  -6.164  1.00  0.00      HCT   
ATOM   1068  HB2 PHE H  69       9.975 -13.595  -5.692  1.00  0.00      HCT   
ATOM   1069  CG  PHE H  69       8.884 -14.004  -7.553  1.00  0.00      HCT  C
ATOM   1070  CD1 PHE H  69       8.356 -15.017  -8.321  1.00  0.00      HCT  C
ATOM   1071  HD1 PHE H  69       8.729 -16.025  -8.207  1.00  0.00      HCT   
ATOM   1072  CE1 PHE H  69       7.363 -14.757  -9.236  1.00  0.00      HCT  C
ATOM   1073  HE1 PHE H  69       6.947 -15.562  -9.826  1.00  0.00      HCT   
ATOM   1074  CZ  PHE H  69       6.893 -13.476  -9.398  1.00  0.00      HCT  C
ATOM   1075  HZ  PHE H  69       6.108 -13.269 -10.111  1.00  0.00      HCT   
ATOM   1076  CD2 PHE H  69       8.411 -12.723  -7.726  1.00  0.00      HCT  C
ATOM   1077  HD2 PHE H  69       8.835 -11.909  -7.155  1.00  0.00      HCT   
ATOM   1078  CE2 PHE H  69       7.419 -12.457  -8.640  1.00  0.00      HCT  C
ATOM   1079  HE2 PHE H  69       7.056 -11.446  -8.761  1.00  0.00      HCT   
ATOM   1080  C   PHE H  69      12.431 -13.972  -6.441  1.00  0.00      HCT  C
ATOM   1081  O   PHE H  69      12.228 -13.571  -5.298  1.00  0.00      HCT  O
ATOM   1082  N   TYR H  70      13.646 -14.395  -6.832  1.00  0.00      HCT  N
ATOM   1083  HN  TYR H  70      13.819 -14.717  -7.761  1.00  0.00      HCT   
ATOM   1084  CA  TYR H  70      14.797 -14.424  -5.964  1.00  0.00      HCT  C
ATOM   1085  HA  TYR H  70      14.553 -15.153  -5.201  1.00  0.00      HCT   
ATOM   1086  CB  TYR H  70      16.087 -14.952  -6.633  1.00  0.00      HCT  C
ATOM   1087  HB1 TYR H  70      16.916 -14.931  -5.893  1.00  0.00      HCT   
ATOM   1088  HB2 TYR H  70      15.959 -16.009  -6.953  1.00  0.00      HCT   
ATOM   1089  CG  TYR H  70      16.492 -14.105  -7.790  1.00  0.00      HCT  C
ATOM   1090  CD1 TYR H  70      15.936 -14.304  -9.034  1.00  0.00      HCT  C
ATOM   1091  HD1 TYR H  70      15.206 -15.089  -9.177  1.00  0.00      HCT   
ATOM   1092  CE1 TYR H  70      16.316 -13.527 -10.103  1.00  0.00      HCT  C
ATOM   1093  HE1 TYR H  70      15.881 -13.685 -11.079  1.00  0.00      HCT   
ATOM   1094  CZ  TYR H  70      17.262 -12.545  -9.935  1.00  0.00      HCT  C
ATOM   1095  OH  TYR H  70      17.656 -11.744 -11.028  1.00  0.00      HCT  O
ATOM   1096  HH  TYR H  70      18.263 -11.080 -10.694  1.00  0.00      HCT   
ATOM   1097  CD2 TYR H  70      17.444 -13.125  -7.634  1.00  0.00      HCT  C
ATOM   1098  HD2 TYR H  70      17.927 -12.988  -6.676  1.00  0.00      HCT   
ATOM   1099  CE2 TYR H  70      17.827 -12.345  -8.699  1.00  0.00      HCT  C
ATOM   1100  HE2 TYR H  70      18.588 -11.590  -8.565  1.00  0.00      HCT   
ATOM   1101  C   TYR H  70      15.088 -13.121  -5.258  1.00  0.00      HCT  C
ATOM   1102  O   TYR H  70      15.652 -13.186  -4.166  1.00  0.00      HCT  O
ATOM   1103  N   PRO H  71      14.810 -11.943  -5.743  1.00  0.00      HCT  N
ATOM   1104  CD  PRO H  71      14.798 -11.666  -7.170  1.00  0.00      HCT  C
ATOM   1105  HD1 PRO H  71      13.795 -11.864  -7.611  1.00  0.00      HCT   
ATOM   1106  HD2 PRO H  71      15.557 -12.281  -7.707  1.00  0.00      HCT   
ATOM   1107  CA  PRO H  71      15.161 -10.779  -4.970  1.00  0.00      HCT  C
ATOM   1108  HA  PRO H  71      16.232 -10.762  -4.804  1.00  0.00      HCT   
ATOM   1109  CB  PRO H  71      14.900  -9.590  -5.890  1.00  0.00      HCT  C
ATOM   1110  HB1 PRO H  71      15.609  -8.750  -5.716  1.00  0.00      HCT   
ATOM   1111  HB2 PRO H  71      13.852  -9.221  -5.827  1.00  0.00      HCT   
ATOM   1112  CG  PRO H  71      15.145 -10.170  -7.298  1.00  0.00      HCT  C
ATOM   1113  HG1 PRO H  71      16.194  -9.995  -7.608  1.00  0.00      HCT   
ATOM   1114  HG2 PRO H  71      14.481  -9.703  -8.061  1.00  0.00      HCT   
ATOM   1115  C   PRO H  71      14.454 -10.710  -3.639  1.00  0.00      HCT  C
ATOM   1116  O   PRO H  71      14.849  -9.890  -2.811  1.00  0.00      HCT  O
ATOM   1117  N   MET H  72      13.396 -11.517  -3.411  1.00  0.00      HCT  N
ATOM   1118  HN  MET H  72      13.019 -12.153  -4.081  1.00  0.00      HCT   
ATOM   1119  CA  MET H  72      12.712 -11.517  -2.139  1.00  0.00      HCT  C
ATOM   1120  HA  MET H  72      12.450 -10.491  -1.913  1.00  0.00      HCT   
ATOM   1121  CB  MET H  72      11.439 -12.382  -2.095  1.00  0.00      HCT  C
ATOM   1122  HB1 MET H  72      11.613 -13.250  -2.774  1.00  0.00      HCT   
ATOM   1123  HB2 MET H  72      11.316 -12.806  -1.073  1.00  0.00      HCT   
ATOM   1124  CG  MET H  72      10.180 -11.638  -2.540  1.00  0.00      HCT  C
ATOM   1125  HG1 MET H  72       9.279 -12.262  -2.361  1.00  0.00      HCT   
ATOM   1126  HG2 MET H  72      10.067 -10.706  -1.945  1.00  0.00      HCT   
ATOM   1127  SD  MET H  72      10.130 -11.166  -4.287  1.00  0.00      HCT  S
ATOM   1128  CE  MET H  72       8.648 -10.130  -4.122  1.00  0.00      HCT  C
ATOM   1129  HE1 MET H  72       8.361  -9.690  -5.101  1.00  0.00      HCT   
ATOM   1130  HE2 MET H  72       7.786 -10.724  -3.748  1.00  0.00      HCT   
ATOM   1131  HE3 MET H  72       8.822  -9.294  -3.411  1.00  0.00      HCT   
ATOM   1132  C   MET H  72      13.623 -12.003  -1.048  1.00  0.00      HCT  C
ATOM   1133  O   MET H  72      13.553 -11.547   0.091  1.00  0.00      HCT  O
ATOM   1134  N   ALA H  73      14.474 -12.982  -1.378  1.00  0.00      HCT  N
ATOM   1135  HN  ALA H  73      14.426 -13.328  -2.315  1.00  0.00      HCT   
ATOM   1136  CA  ALA H  73      15.461 -13.605  -0.540  1.00  0.00      HCT  C
ATOM   1137  HA  ALA H  73      15.029 -13.924   0.402  1.00  0.00      HCT   
ATOM   1138  CB  ALA H  73      16.135 -14.811  -1.216  1.00  0.00      HCT  C
ATOM   1139  HB1 ALA H  73      15.372 -15.587  -1.440  1.00  0.00      HCT   
ATOM   1140  HB2 ALA H  73      16.614 -14.515  -2.175  1.00  0.00      HCT   
ATOM   1141  HB3 ALA H  73      16.908 -15.268  -0.561  1.00  0.00      HCT   
ATOM   1142  C   ALA H  73      16.541 -12.618  -0.198  1.00  0.00      HCT  C
ATOM   1143  O   ALA H  73      17.405 -12.903   0.630  1.00  0.00      HCT  O
ATOM   1144  N   GLY H  74      16.605 -11.489  -0.929  1.00  0.00      HCT  N
ATOM   1145  HN  GLY H  74      15.905 -11.253  -1.602  1.00  0.00      HCT   
ATOM   1146  CA  GLY H  74      17.684 -10.542  -0.794  1.00  0.00      HCT  C
ATOM   1147  HA1 GLY H  74      17.551  -9.811  -1.580  1.00  0.00      HCT   
ATOM   1148  HA2 GLY H  74      18.604 -11.106  -0.863  1.00  0.00      HCT   
ATOM   1149  C   GLY H  74      17.684  -9.816   0.522  1.00  0.00      HCT  C
ATOM   1150  O   GLY H  74      16.780  -9.957   1.344  1.00  0.00      HCT  O
ATOM   1151  N   ARG H  75      18.763  -9.025   0.744  1.00  0.00      HCT  N
ATOM   1152  HN  ARG H  75      19.477  -8.962   0.051  1.00  0.00      HCT   
ATOM   1153  CA  ARG H  75      18.955  -8.248   1.943  1.00  0.00      HCT  C
ATOM   1154  HA  ARG H  75      18.037  -8.218   2.518  1.00  0.00      HCT   
ATOM   1155  CB  ARG H  75      20.160  -8.689   2.793  1.00  0.00      HCT  C
ATOM   1156  HB1 ARG H  75      21.053  -8.633   2.126  1.00  0.00      HCT   
ATOM   1157  HB2 ARG H  75      20.336  -7.947   3.603  1.00  0.00      HCT   
ATOM   1158  CG  ARG H  75      20.063 -10.108   3.358  1.00  0.00      HCT  C
ATOM   1159  HG1 ARG H  75      19.815 -10.804   2.527  1.00  0.00      HCT   
ATOM   1160  HG2 ARG H  75      21.068 -10.423   3.721  1.00  0.00      HCT   
ATOM   1161  CD  ARG H  75      19.085 -10.256   4.525  1.00  0.00      HCT  C
ATOM   1162  HD1 ARG H  75      19.421 -11.088   5.186  1.00  0.00      HCT   
ATOM   1163  HD2 ARG H  75      19.025  -9.321   5.130  1.00  0.00      HCT   
ATOM   1164  NE  ARG H  75      17.749 -10.538   3.935  1.00  0.00      HCT  N
ATOM   1165  HE  ARG H  75      17.518  -9.927   3.169  1.00  0.00      HCT   
ATOM   1166  CZ  ARG H  75      16.963 -11.538   4.427  1.00  0.00      HCT  C
ATOM   1167  NH1 ARG H  75      17.362 -12.271   5.508  1.00  0.00      HCT  N
ATOM   1168 HH11 ARG H  75      16.802 -13.013   5.848  1.00  0.00      HCT   
ATOM   1169 HH12 ARG H  75      18.294 -12.105   5.837  1.00  0.00      HCT   
ATOM   1170  NH2 ARG H  75      15.772 -11.810   3.817  1.00  0.00      HCT  N
ATOM   1171 HH21 ARG H  75      15.154 -12.473   4.215  1.00  0.00      HCT   
ATOM   1172 HH22 ARG H  75      15.476 -11.181   3.110  1.00  0.00      HCT   
ATOM   1173  C   ARG H  75      19.242  -6.839   1.519  1.00  0.00      HCT  C
ATOM   1174  O   ARG H  75      19.808  -6.607   0.452  1.00  0.00      HCT  O
ATOM   1175  N   LEU H  76      18.866  -5.848   2.355  1.00  0.00      HCT  N
ATOM   1176  HN  LEU H  76      18.456  -5.958   3.258  1.00  0.00      HCT   
ATOM   1177  CA  LEU H  76      19.052  -4.483   1.955  1.00  0.00      HCT  C
ATOM   1178  HA  LEU H  76      18.838  -4.420   0.896  1.00  0.00      HCT   
ATOM   1179  CB  LEU H  76      18.098  -3.504   2.662  1.00  0.00      HCT  C
ATOM   1180  HB1 LEU H  76      17.085  -3.969   2.656  1.00  0.00      HCT   
ATOM   1181  HB2 LEU H  76      18.392  -3.421   3.732  1.00  0.00      HCT   
ATOM   1182  CG  LEU H  76      18.027  -2.118   1.996  1.00  0.00      HCT  C
ATOM   1183  HG  LEU H  76      19.090  -1.782   1.927  1.00  0.00      HCT   
ATOM   1184  CD1 LEU H  76      17.446  -2.207   0.574  1.00  0.00      HCT  C
ATOM   1185 HD11 LEU H  76      17.357  -1.194   0.125  1.00  0.00      HCT   
ATOM   1186 HD12 LEU H  76      18.102  -2.822  -0.079  1.00  0.00      HCT   
ATOM   1187 HD13 LEU H  76      16.436  -2.669   0.591  1.00  0.00      HCT   
ATOM   1188  CD2 LEU H  76      17.269  -1.118   2.885  1.00  0.00      HCT  C
ATOM   1189 HD21 LEU H  76      17.241  -0.117   2.402  1.00  0.00      HCT   
ATOM   1190 HD22 LEU H  76      16.222  -1.437   3.060  1.00  0.00      HCT   
ATOM   1191 HD23 LEU H  76      17.772  -1.014   3.871  1.00  0.00      HCT   
ATOM   1192  C   LEU H  76      20.489  -4.106   2.150  1.00  0.00      HCT  C
ATOM   1193  O   LEU H  76      21.177  -4.651   3.013  1.00  0.00      HCT  O
ATOM   1194  N   LYS H  77      20.998  -3.177   1.310  1.00  0.00      HCT  N
ATOM   1195  HN  LYS H  77      20.483  -2.683   0.611  1.00  0.00      HCT   
ATOM   1196  CA  LYS H  77      22.392  -2.840   1.393  1.00  0.00      HCT  C
ATOM   1197  HA  LYS H  77      22.687  -2.886   2.434  1.00  0.00      HCT   
ATOM   1198  CB  LYS H  77      23.265  -3.737   0.499  1.00  0.00      HCT  C
ATOM   1199  HB1 LYS H  77      22.941  -4.789   0.674  1.00  0.00      HCT   
ATOM   1200  HB2 LYS H  77      23.040  -3.514  -0.568  1.00  0.00      HCT   
ATOM   1201  CG  LYS H  77      24.764  -3.625   0.771  1.00  0.00      HCT  C
ATOM   1202  HG1 LYS H  77      25.133  -2.649   0.381  1.00  0.00      HCT   
ATOM   1203  HG2 LYS H  77      24.934  -3.628   1.872  1.00  0.00      HCT   
ATOM   1204  CD  LYS H  77      25.586  -4.741   0.124  1.00  0.00      HCT  C
ATOM   1205  HD1 LYS H  77      25.189  -5.720   0.477  1.00  0.00      HCT   
ATOM   1206  HD2 LYS H  77      25.427  -4.695  -0.978  1.00  0.00      HCT   
ATOM   1207  CE  LYS H  77      27.082  -4.644   0.430  1.00  0.00      HCT  C
ATOM   1208  HE1 LYS H  77      27.496  -3.684   0.050  1.00  0.00      HCT   
ATOM   1209  HE2 LYS H  77      27.261  -4.694   1.527  1.00  0.00      HCT   
ATOM   1210  NZ  LYS H  77      27.809  -5.758  -0.217  1.00  0.00      HCT  N
ATOM   1211  HZ1 LYS H  77      28.826  -5.689  -0.008  1.00  0.00      HCT   
ATOM   1212  HZ2 LYS H  77      27.444  -6.664   0.140  1.00  0.00      HCT   
ATOM   1213  HZ3 LYS H  77      27.665  -5.713  -1.246  1.00  0.00      HCT   
ATOM   1214  C   LYS H  77      22.583  -1.430   0.937  1.00  0.00      HCT  C
ATOM   1215  O   LYS H  77      21.777  -0.887   0.186  1.00  0.00      HCT  O
ATOM   1216  N   LYS H  78      23.682  -0.809   1.402  1.00  0.00      HCT  N
ATOM   1217  HN  LYS H  78      24.324  -1.269   2.014  1.00  0.00      HCT   
ATOM   1218  CA  LYS H  78      24.023   0.543   1.067  1.00  0.00      HCT  C
ATOM   1219  HA  LYS H  78      23.264   0.951   0.410  1.00  0.00      HCT   
ATOM   1220  CB  LYS H  78      24.341   1.379   2.318  1.00  0.00      HCT  C
ATOM   1221  HB1 LYS H  78      25.117   0.824   2.895  1.00  0.00      HCT   
ATOM   1222  HB2 LYS H  78      24.811   2.338   2.003  1.00  0.00      HCT   
ATOM   1223  CG  LYS H  78      23.151   1.653   3.242  1.00  0.00      HCT  C
ATOM   1224  HG1 LYS H  78      22.557   0.718   3.359  1.00  0.00      HCT   
ATOM   1225  HG2 LYS H  78      23.532   1.932   4.251  1.00  0.00      HCT   
ATOM   1226  CD  LYS H  78      22.205   2.745   2.748  1.00  0.00      HCT  C
ATOM   1227  HD1 LYS H  78      22.198   2.727   1.634  1.00  0.00      HCT   
ATOM   1228  HD2 LYS H  78      21.175   2.494   3.092  1.00  0.00      HCT   
ATOM   1229  CE  LYS H  78      22.603   4.132   3.256  1.00  0.00      HCT  C
ATOM   1230  HE1 LYS H  78      22.601   4.155   4.369  1.00  0.00      HCT   
ATOM   1231  HE2 LYS H  78      23.622   4.401   2.900  1.00  0.00      HCT   
ATOM   1232  NZ  LYS H  78      21.652   5.153   2.767  1.00  0.00      HCT  N
ATOM   1233  HZ1 LYS H  78      21.928   6.093   3.117  1.00  0.00      HCT   
ATOM   1234  HZ2 LYS H  78      21.652   5.158   1.727  1.00  0.00      HCT   
ATOM   1235  HZ3 LYS H  78      20.696   4.926   3.107  1.00  0.00      HCT   
ATOM   1236  C   LYS H  78      25.298   0.473   0.287  1.00  0.00      HCT  C
ATOM   1237  O   LYS H  78      26.171  -0.350   0.554  1.00  0.00      HCT  O
ATOM   1238  N   ASP H  79      25.417   1.360  -0.708  1.00  0.00      HCT  N
ATOM   1239  HN  ASP H  79      24.697   2.017  -0.916  1.00  0.00      HCT   
ATOM   1240  CA  ASP H  79      26.548   1.480  -1.573  1.00  0.00      HCT  C
ATOM   1241  HA  ASP H  79      26.962   0.497  -1.766  1.00  0.00      HCT   
ATOM   1242  CB  ASP H  79      26.117   2.319  -2.794  1.00  0.00      HCT  C
ATOM   1243  HB1 ASP H  79      25.123   1.974  -3.142  1.00  0.00      HCT   
ATOM   1244  HB2 ASP H  79      26.039   3.391  -2.524  1.00  0.00      HCT   
ATOM   1245  CG  ASP H  79      27.043   2.222  -3.990  1.00  0.00      HCT  C
ATOM   1246  OD1 ASP H  79      28.275   2.418  -3.840  1.00  0.00      HCT  O
ATOM   1247  OD2 ASP H  79      26.507   1.964  -5.100  1.00  0.00      HCT  O
ATOM   1248  C   ASP H  79      27.578   2.237  -0.778  1.00  0.00      HCT  C
ATOM   1249  O   ASP H  79      27.301   2.705   0.326  1.00  0.00      HCT  O
ATOM   1250  N   GLU H  80      28.815   2.349  -1.296  1.00  0.00      HCT  N
ATOM   1251  HN  GLU H  80      29.127   1.922  -2.140  1.00  0.00      HCT   
ATOM   1252  CA  GLU H  80      29.816   3.130  -0.634  1.00  0.00      HCT  C
ATOM   1253  HA  GLU H  80      29.915   2.837   0.404  1.00  0.00      HCT   
ATOM   1254  CB  GLU H  80      31.160   3.115  -1.376  1.00  0.00      HCT  C
ATOM   1255  HB1 GLU H  80      30.984   3.463  -2.420  1.00  0.00      HCT   
ATOM   1256  HB2 GLU H  80      31.851   3.858  -0.919  1.00  0.00      HCT   
ATOM   1257  CG  GLU H  80      31.806   1.729  -1.402  1.00  0.00      HCT  C
ATOM   1258  HG1 GLU H  80      32.032   1.408  -0.369  1.00  0.00      HCT   
ATOM   1259  HG2 GLU H  80      31.134   0.986  -1.876  1.00  0.00      HCT   
ATOM   1260  CD  GLU H  80      33.122   1.830  -2.158  1.00  0.00      HCT  C
ATOM   1261  OE1 GLU H  80      33.630   2.972  -2.309  1.00  0.00      HCT  O
ATOM   1262  OE2 GLU H  80      33.636   0.766  -2.595  1.00  0.00      HCT  O
ATOM   1263  C   GLU H  80      29.281   4.524  -0.651  1.00  0.00      HCT  C
ATOM   1264  O   GLU H  80      29.480   5.300   0.284  1.00  0.00      HCT  O
ATOM   1265  N   ASN H  81      28.589   4.860  -1.756  1.00  0.00      HCT  N
ATOM   1266  HN  ASN H  81      28.483   4.214  -2.511  1.00  0.00      HCT   
ATOM   1267  CA  ASN H  81      27.953   6.129  -1.965  1.00  0.00      HCT  C
ATOM   1268  HA  ASN H  81      28.686   6.893  -1.730  1.00  0.00      HCT   
ATOM   1269  CB  ASN H  81      27.385   6.273  -3.382  1.00  0.00      HCT  C
ATOM   1270  HB1 ASN H  81      26.801   5.355  -3.609  1.00  0.00      HCT   
ATOM   1271  HB2 ASN H  81      26.686   7.133  -3.432  1.00  0.00      HCT   
ATOM   1272  CG  ASN H  81      28.579   6.403  -4.313  1.00  0.00      HCT  C
ATOM   1273  OD1 ASN H  81      29.352   7.354  -4.217  1.00  0.00      HCT  O
ATOM   1274  ND2 ASN H  81      28.747   5.411  -5.229  1.00  0.00      HCT  N
ATOM   1275 HD21 ASN H  81      29.533   5.479  -5.838  1.00  0.00      HCT   
ATOM   1276 HD22 ASN H  81      28.116   4.642  -5.252  1.00  0.00      HCT   
ATOM   1277  C   ASN H  81      26.825   6.268  -0.991  1.00  0.00      HCT  C
ATOM   1278  O   ASN H  81      26.566   7.367  -0.501  1.00  0.00      HCT  O
ATOM   1279  N   GLY H  82      26.132   5.157  -0.658  1.00  0.00      HCT  N
ATOM   1280  HN  GLY H  82      26.309   4.239  -1.010  1.00  0.00      HCT   
ATOM   1281  CA  GLY H  82      25.044   5.266   0.277  1.00  0.00      HCT  C
ATOM   1282  HA1 GLY H  82      25.024   6.289   0.627  1.00  0.00      HCT   
ATOM   1283  HA2 GLY H  82      25.210   4.533   1.055  1.00  0.00      HCT   
ATOM   1284  C   GLY H  82      23.713   4.967  -0.366  1.00  0.00      HCT  C
ATOM   1285  O   GLY H  82      22.678   5.172   0.266  1.00  0.00      HCT  O
ATOM   1286  N   ARG H  83      23.684   4.491  -1.631  1.00  0.00      HCT  N
ATOM   1287  HN  ARG H  83      24.514   4.353  -2.166  1.00  0.00      HCT   
ATOM   1288  CA  ARG H  83      22.435   4.156  -2.274  1.00  0.00      HCT  C
ATOM   1289  HA  ARG H  83      21.697   4.905  -2.012  1.00  0.00      HCT   
ATOM   1290  CB  ARG H  83      22.539   3.929  -3.792  1.00  0.00      HCT  C
ATOM   1291  HB1 ARG H  83      23.553   3.501  -3.978  1.00  0.00      HCT   
ATOM   1292  HB2 ARG H  83      21.814   3.145  -4.102  1.00  0.00      HCT   
ATOM   1293  CG  ARG H  83      22.387   5.165  -4.671  1.00  0.00      HCT  C
ATOM   1294  HG1 ARG H  83      21.473   5.714  -4.355  1.00  0.00      HCT   
ATOM   1295  HG2 ARG H  83      23.236   5.858  -4.471  1.00  0.00      HCT   
ATOM   1296  CD  ARG H  83      22.383   4.804  -6.161  1.00  0.00      HCT  C
ATOM   1297  HD1 ARG H  83      23.400   4.462  -6.462  1.00  0.00      HCT   
ATOM   1298  HD2 ARG H  83      21.652   3.992  -6.383  1.00  0.00      HCT   
ATOM   1299  NE  ARG H  83      21.986   6.013  -6.935  1.00  0.00      HCT  N
ATOM   1300  HE  ARG H  83      22.753   6.641  -7.109  1.00  0.00      HCT   
ATOM   1301  CZ  ARG H  83      20.691   6.182  -7.334  1.00  0.00      HCT  C
ATOM   1302  NH1 ARG H  83      19.761   5.215  -7.080  1.00  0.00      HCT  N
ATOM   1303 HH11 ARG H  83      18.826   5.321  -7.389  1.00  0.00      HCT   
ATOM   1304 HH12 ARG H  83      20.107   4.356  -6.696  1.00  0.00      HCT   
ATOM   1305  NH2 ARG H  83      20.324   7.320  -7.993  1.00  0.00      HCT  N
ATOM   1306 HH21 ARG H  83      19.371   7.482  -8.205  1.00  0.00      HCT   
ATOM   1307 HH22 ARG H  83      21.000   8.043  -8.050  1.00  0.00      HCT   
ATOM   1308  C   ARG H  83      21.915   2.843  -1.759  1.00  0.00      HCT  C
ATOM   1309  O   ARG H  83      22.676   1.901  -1.547  1.00  0.00      HCT  O
ATOM   1310  N   PHE H  84      20.577   2.737  -1.584  1.00  0.00      HCT  N
ATOM   1311  HN  PHE H  84      19.915   3.467  -1.746  1.00  0.00      HCT   
ATOM   1312  CA  PHE H  84      20.001   1.500  -1.130  1.00  0.00      HCT  C
ATOM   1313  HA  PHE H  84      20.647   1.104  -0.356  1.00  0.00      HCT   
ATOM   1314  CB  PHE H  84      18.538   1.595  -0.660  1.00  0.00      HCT  C
ATOM   1315  HB1 PHE H  84      17.956   2.186  -1.400  1.00  0.00      HCT   
ATOM   1316  HB2 PHE H  84      18.070   0.589  -0.603  1.00  0.00      HCT   
ATOM   1317  CG  PHE H  84      18.513   2.306   0.649  1.00  0.00      HCT  C
ATOM   1318  CD1 PHE H  84      18.965   1.675   1.785  1.00  0.00      HCT  C
ATOM   1319  HD1 PHE H  84      19.337   0.662   1.722  1.00  0.00      HCT   
ATOM   1320  CE1 PHE H  84      18.943   2.317   3.000  1.00  0.00      HCT  C
ATOM   1321  HE1 PHE H  84      19.312   1.815   3.883  1.00  0.00      HCT   
ATOM   1322  CZ  PHE H  84      18.457   3.599   3.088  1.00  0.00      HCT  C
ATOM   1323  HZ  PHE H  84      18.445   4.113   4.039  1.00  0.00      HCT   
ATOM   1324  CD2 PHE H  84      18.019   3.585   0.747  1.00  0.00      HCT  C
ATOM   1325  HD2 PHE H  84      17.627   4.081  -0.130  1.00  0.00      HCT   
ATOM   1326  CE2 PHE H  84      17.994   4.232   1.959  1.00  0.00      HCT  C
ATOM   1327  HE2 PHE H  84      17.608   5.240   2.023  1.00  0.00      HCT   
ATOM   1328  C   PHE H  84      20.029   0.527  -2.266  1.00  0.00      HCT  C
ATOM   1329  O   PHE H  84      19.841   0.899  -3.424  1.00  0.00      HCT  O
ATOM   1330  N   GLU H  85      20.272  -0.761  -1.946  1.00  0.00      HCT  N
ATOM   1331  HN  GLU H  85      20.403  -1.096  -1.017  1.00  0.00      HCT   
ATOM   1332  CA  GLU H  85      20.364  -1.781  -2.953  1.00  0.00      HCT  C
ATOM   1333  HA  GLU H  85      19.782  -1.488  -3.818  1.00  0.00      HCT   
ATOM   1334  CB  GLU H  85      21.815  -2.146  -3.310  1.00  0.00      HCT  C
ATOM   1335  HB1 GLU H  85      22.331  -2.471  -2.377  1.00  0.00      HCT   
ATOM   1336  HB2 GLU H  85      21.826  -3.028  -3.988  1.00  0.00      HCT   
ATOM   1337  CG  GLU H  85      22.603  -0.995  -3.939  1.00  0.00      HCT  C
ATOM   1338  HG1 GLU H  85      22.211  -0.790  -4.952  1.00  0.00      HCT   
ATOM   1339  HG2 GLU H  85      22.523  -0.077  -3.324  1.00  0.00      HCT   
ATOM   1340  CD  GLU H  85      24.055  -1.431  -4.079  1.00  0.00      HCT  C
ATOM   1341  OE1 GLU H  85      24.575  -2.084  -3.136  1.00  0.00      HCT  O
ATOM   1342  OE2 GLU H  85      24.664  -1.112  -5.135  1.00  0.00      HCT  O
ATOM   1343  C   GLU H  85      19.753  -3.032  -2.411  1.00  0.00      HCT  C
ATOM   1344  O   GLU H  85      19.516  -3.161  -1.210  1.00  0.00      HCT  O
ATOM   1345  N   ILE H  86      19.429  -3.984  -3.306  1.00  0.00      HCT  N
ATOM   1346  HN  ILE H  86      19.439  -3.930  -4.302  1.00  0.00      HCT   
ATOM   1347  CA  ILE H  86      19.011  -5.250  -2.792  1.00  0.00      HCT  C
ATOM   1348  HA  ILE H  86      18.950  -5.163  -1.715  1.00  0.00      HCT   
ATOM   1349  CB  ILE H  86      17.682  -5.749  -3.268  1.00  0.00      HCT  C
ATOM   1350  HB  ILE H  86      17.637  -6.809  -2.912  1.00  0.00      HCT   
ATOM   1351  CG2 ILE H  86      16.587  -4.917  -2.604  1.00  0.00      HCT  C
ATOM   1352 HG21 ILE H  86      15.587  -5.353  -2.808  1.00  0.00      HCT   
ATOM   1353 HG22 ILE H  86      16.724  -4.889  -1.503  1.00  0.00      HCT   
ATOM   1354 HG23 ILE H  86      16.594  -3.874  -2.985  1.00  0.00      HCT   
ATOM   1355  CG1 ILE H  86      17.603  -5.808  -4.787  1.00  0.00      HCT  C
ATOM   1356 HG11 ILE H  86      17.778  -4.795  -5.213  1.00  0.00      HCT   
ATOM   1357 HG12 ILE H  86      18.416  -6.469  -5.165  1.00  0.00      HCT   
ATOM   1358  CD  ILE H  86      16.253  -6.351  -5.226  1.00  0.00      HCT  C
ATOM   1359  HD1 ILE H  86      16.218  -6.448  -6.333  1.00  0.00      HCT   
ATOM   1360  HD2 ILE H  86      16.071  -7.354  -4.783  1.00  0.00      HCT   
ATOM   1361  HD3 ILE H  86      15.431  -5.673  -4.914  1.00  0.00      HCT   
ATOM   1362  C   ILE H  86      20.079  -6.246  -3.084  1.00  0.00      HCT  C
ATOM   1363  O   ILE H  86      20.313  -6.639  -4.227  1.00  0.00      HCT  O
ATOM   1364  N   ASN H  87      20.763  -6.671  -2.005  1.00  0.00      HCT  N
ATOM   1365  HN  ASN H  87      20.581  -6.350  -1.076  1.00  0.00      HCT   
ATOM   1366  CA  ASN H  87      21.820  -7.630  -2.105  1.00  0.00      HCT  C
ATOM   1367  HA  ASN H  87      22.322  -7.485  -3.056  1.00  0.00      HCT   
ATOM   1368  CB  ASN H  87      22.762  -7.598  -0.884  1.00  0.00      HCT  C
ATOM   1369  HB1 ASN H  87      23.176  -6.569  -0.800  1.00  0.00      HCT   
ATOM   1370  HB2 ASN H  87      22.195  -7.805   0.046  1.00  0.00      HCT   
ATOM   1371  CG  ASN H  87      23.901  -8.589  -1.087  1.00  0.00      HCT  C
ATOM   1372  OD1 ASN H  87      24.800  -8.368  -1.896  1.00  0.00      HCT  O
ATOM   1373  ND2 ASN H  87      23.870  -9.708  -0.316  1.00  0.00      HCT  N
ATOM   1374 HD21 ASN H  87      24.614 -10.362  -0.428  1.00  0.00      HCT   
ATOM   1375 HD22 ASN H  87      23.141  -9.835   0.349  1.00  0.00      HCT   
ATOM   1376  C   ASN H  87      21.153  -8.966  -2.145  1.00  0.00      HCT  C
ATOM   1377  O   ASN H  87      20.621  -9.432  -1.139  1.00  0.00      HCT  O
ATOM   1378  N   CYS H  88      21.169  -9.623  -3.324  1.00  0.00      HCT  N
ATOM   1379  HN  CYS H  88      21.631  -9.313  -4.153  1.00  0.00      HCT   
ATOM   1380  CA  CYS H  88      20.480 -10.876  -3.452  1.00  0.00      HCT  C
ATOM   1381  HA  CYS H  88      19.679 -10.867  -2.722  1.00  0.00      HCT   
ATOM   1382  CB  CYS H  88      19.890 -11.113  -4.851  1.00  0.00      HCT  C
ATOM   1383  HB1 CYS H  88      20.692 -10.888  -5.590  1.00  0.00      HCT   
ATOM   1384  HB2 CYS H  88      19.647 -12.191  -4.980  1.00  0.00      HCT   
ATOM   1385  SG  CYS H  88      18.458 -10.035  -5.160  1.00  0.00      HCT  S
ATOM   1386  HG1 CYS H  88      18.233 -10.414  -6.419  1.00  0.00      HCT   
ATOM   1387  C   CYS H  88      21.391 -12.021  -3.116  1.00  0.00      HCT  C
ATOM   1388  O   CYS H  88      22.033 -12.611  -3.983  1.00  0.00      HCT  O
ATOM   1389  N   ASN H  89      21.492 -12.307  -1.803  1.00  0.00      HCT  N
ATOM   1390  HN  ASN H  89      21.005 -11.724  -1.154  1.00  0.00      HCT   
ATOM   1391  CA  ASN H  89      22.236 -13.380  -1.199  1.00  0.00      HCT  C
ATOM   1392  HA  ASN H  89      23.095 -13.521  -1.847  1.00  0.00      HCT   
ATOM   1393  CB  ASN H  89      22.793 -13.006   0.187  1.00  0.00      HCT  C
ATOM   1394  HB1 ASN H  89      23.208 -13.929   0.648  1.00  0.00      HCT   
ATOM   1395  HB2 ASN H  89      23.627 -12.282   0.085  1.00  0.00      HCT   
ATOM   1396  CG  ASN H  89      21.671 -12.463   1.057  1.00  0.00      HCT  C
ATOM   1397  OD1 ASN H  89      20.521 -12.367   0.632  1.00  0.00      HCT  O
ATOM   1398  ND2 ASN H  89      22.025 -12.061   2.307  1.00  0.00      HCT  N
ATOM   1399 HD21 ASN H  89      21.302 -11.712   2.898  1.00  0.00      HCT   
ATOM   1400 HD22 ASN H  89      22.969 -12.149   2.610  1.00  0.00      HCT   
ATOM   1401  C   ASN H  89      21.481 -14.683  -1.152  1.00  0.00      HCT  C
ATOM   1402  O   ASN H  89      22.086 -15.733  -0.945  1.00  0.00      HCT  O
ATOM   1403  N   GLY H  90      20.136 -14.660  -1.252  1.00  0.00      HCT  N
ATOM   1404  HN  GLY H  90      19.590 -13.830  -1.361  1.00  0.00      HCT   
ATOM   1405  CA  GLY H  90      19.392 -15.893  -1.203  1.00  0.00      HCT  C
ATOM   1406  HA1 GLY H  90      19.901 -16.632  -1.807  1.00  0.00      HCT   
ATOM   1407  HA2 GLY H  90      18.370 -15.702  -1.502  1.00  0.00      HCT   
ATOM   1408  C   GLY H  90      19.375 -16.383   0.212  1.00  0.00      HCT  C
ATOM   1409  O   GLY H  90      19.258 -17.582   0.464  1.00  0.00      HCT  O
ATOM   1410  N   GLU H  91      19.501 -15.451   1.175  1.00  0.00      HCT  N
ATOM   1411  HN  GLU H  91      19.583 -14.476   0.989  1.00  0.00      HCT   
ATOM   1412  CA  GLU H  91      19.529 -15.783   2.573  1.00  0.00      HCT  C
ATOM   1413  HA  GLU H  91      20.272 -16.553   2.737  1.00  0.00      HCT   
ATOM   1414  CB  GLU H  91      19.831 -14.578   3.477  1.00  0.00      HCT  C
ATOM   1415  HB1 GLU H  91      20.804 -14.139   3.157  1.00  0.00      HCT   
ATOM   1416  HB2 GLU H  91      19.069 -13.783   3.313  1.00  0.00      HCT   
ATOM   1417  CG  GLU H  91      19.902 -14.955   4.957  1.00  0.00      HCT  C
ATOM   1418  HG1 GLU H  91      18.879 -15.091   5.353  1.00  0.00      HCT   
ATOM   1419  HG2 GLU H  91      20.476 -15.892   5.101  1.00  0.00      HCT   
ATOM   1420  CD  GLU H  91      20.545 -13.804   5.715  1.00  0.00      HCT  C
ATOM   1421  OE1 GLU H  91      21.087 -12.885   5.046  1.00  0.00      HCT  O
ATOM   1422  OE2 GLU H  91      20.512 -13.836   6.975  1.00  0.00      HCT  O
ATOM   1423  C   GLU H  91      18.206 -16.350   2.975  1.00  0.00      HCT  C
ATOM   1424  O   GLU H  91      18.157 -17.278   3.780  1.00  0.00      HCT  O
ATOM   1425  N   GLY H  92      17.086 -15.790   2.468  1.00  0.00      HCT  N
ATOM   1426  HN  GLY H  92      17.018 -14.970   1.901  1.00  0.00      HCT   
ATOM   1427  CA  GLY H  92      15.842 -16.440   2.772  1.00  0.00      HCT  C
ATOM   1428  HA1 GLY H  92      16.013 -17.043   3.653  1.00  0.00      HCT   
ATOM   1429  HA2 GLY H  92      15.559 -17.006   1.895  1.00  0.00      HCT   
ATOM   1430  C   GLY H  92      14.735 -15.476   3.077  1.00  0.00      HCT  C
ATOM   1431  O   GLY H  92      14.950 -14.300   3.370  1.00  0.00      HCT  O
ATOM   1432  N   VAL H  93      13.494 -16.006   3.008  1.00  0.00      HCT  N
ATOM   1433  HN  VAL H  93      13.343 -16.942   2.701  1.00  0.00      HCT   
ATOM   1434  CA  VAL H  93      12.297 -15.297   3.360  1.00  0.00      HCT  C
ATOM   1435  HA  VAL H  93      12.537 -14.274   3.620  1.00  0.00      HCT   
ATOM   1436  CB  VAL H  93      11.219 -15.392   2.321  1.00  0.00      HCT  C
ATOM   1437  HB  VAL H  93      11.024 -16.477   2.136  1.00  0.00      HCT   
ATOM   1438  CG1 VAL H  93       9.950 -14.712   2.863  1.00  0.00      HCT  C
ATOM   1439 HG11 VAL H  93       9.145 -14.733   2.098  1.00  0.00      HCT   
ATOM   1440 HG12 VAL H  93       9.562 -15.228   3.765  1.00  0.00      HCT   
ATOM   1441 HG13 VAL H  93      10.153 -13.650   3.120  1.00  0.00      HCT   
ATOM   1442  CG2 VAL H  93      11.749 -14.779   1.014  1.00  0.00      HCT  C
ATOM   1443 HG21 VAL H  93      10.965 -14.793   0.227  1.00  0.00      HCT   
ATOM   1444 HG22 VAL H  93      12.063 -13.725   1.176  1.00  0.00      HCT   
ATOM   1445 HG23 VAL H  93      12.621 -15.347   0.629  1.00  0.00      HCT   
ATOM   1446  C   VAL H  93      11.785 -15.968   4.601  1.00  0.00      HCT  C
ATOM   1447  O   VAL H  93      11.713 -17.195   4.668  1.00  0.00      HCT  O
ATOM   1448  N   LEU H  94      11.426 -15.167   5.625  1.00  0.00      HCT  N
ATOM   1449  HN  LEU H  94      11.425 -14.170   5.573  1.00  0.00      HCT   
ATOM   1450  CA  LEU H  94      11.008 -15.693   6.896  1.00  0.00      HCT  C
ATOM   1451  HA  LEU H  94      11.646 -16.540   7.112  1.00  0.00      HCT   
ATOM   1452  CB  LEU H  94      11.061 -14.632   8.010  1.00  0.00      HCT  C
ATOM   1453  HB1 LEU H  94      12.115 -14.277   8.077  1.00  0.00      HCT   
ATOM   1454  HB2 LEU H  94      10.459 -13.750   7.698  1.00  0.00      HCT   
ATOM   1455  CG  LEU H  94      10.614 -15.138   9.393  1.00  0.00      HCT  C
ATOM   1456  HG  LEU H  94       9.599 -15.570   9.219  1.00  0.00      HCT   
ATOM   1457  CD1 LEU H  94      11.539 -16.251   9.911  1.00  0.00      HCT  C
ATOM   1458 HD11 LEU H  94      11.231 -16.571  10.930  1.00  0.00      HCT   
ATOM   1459 HD12 LEU H  94      11.500 -17.136   9.240  1.00  0.00      HCT   
ATOM   1460 HD13 LEU H  94      12.590 -15.896   9.962  1.00  0.00      HCT   
ATOM   1461  CD2 LEU H  94      10.471 -13.975  10.387  1.00  0.00      HCT  C
ATOM   1462 HD21 LEU H  94      10.130 -14.352  11.376  1.00  0.00      HCT   
ATOM   1463 HD22 LEU H  94      11.434 -13.448  10.542  1.00  0.00      HCT   
ATOM   1464 HD23 LEU H  94       9.724 -13.239  10.019  1.00  0.00      HCT   
ATOM   1465  C   LEU H  94       9.597 -16.196   6.823  1.00  0.00      HCT  C
ATOM   1466  O   LEU H  94       8.694 -15.498   6.358  1.00  0.00      HCT  O
ATOM   1467  N   LEU H  95       9.378 -17.435   7.315  1.00  0.00      HCT  N
ATOM   1468  HN  LEU H  95      10.084 -18.029   7.695  1.00  0.00      HCT   
ATOM   1469  CA  LEU H  95       8.058 -18.005   7.324  1.00  0.00      HCT  C
ATOM   1470  HA  LEU H  95       7.349 -17.229   7.067  1.00  0.00      HCT   
ATOM   1471  CB  LEU H  95       7.945 -19.244   6.421  1.00  0.00      HCT  C
ATOM   1472  HB1 LEU H  95       8.214 -18.924   5.388  1.00  0.00      HCT   
ATOM   1473  HB2 LEU H  95       8.718 -19.985   6.725  1.00  0.00      HCT   
ATOM   1474  CG  LEU H  95       6.547 -19.886   6.401  1.00  0.00      HCT  C
ATOM   1475  HG  LEU H  95       6.293 -20.046   7.477  1.00  0.00      HCT   
ATOM   1476  CD1 LEU H  95       5.509 -18.927   5.791  1.00  0.00      HCT  C
ATOM   1477 HD11 LEU H  95       4.512 -19.415   5.736  1.00  0.00      HCT   
ATOM   1478 HD12 LEU H  95       5.414 -18.008   6.409  1.00  0.00      HCT   
ATOM   1479 HD13 LEU H  95       5.806 -18.629   4.763  1.00  0.00      HCT   
ATOM   1480  CD2 LEU H  95       6.573 -21.258   5.709  1.00  0.00      HCT  C
ATOM   1481 HD21 LEU H  95       5.560 -21.715   5.720  1.00  0.00      HCT   
ATOM   1482 HD22 LEU H  95       6.894 -21.177   4.651  1.00  0.00      HCT   
ATOM   1483 HD23 LEU H  95       7.270 -21.946   6.235  1.00  0.00      HCT   
ATOM   1484  C   LEU H  95       7.767 -18.437   8.728  1.00  0.00      HCT  C
ATOM   1485  O   LEU H  95       8.477 -19.270   9.291  1.00  0.00      HCT  O
ATOM   1486  N   VAL H  96       6.702 -17.878   9.342  1.00  0.00      HCT  N
ATOM   1487  HN  VAL H  96       6.085 -17.200   8.950  1.00  0.00      HCT   
ATOM   1488  CA  VAL H  96       6.384 -18.261  10.687  1.00  0.00      HCT  C
ATOM   1489  HA  VAL H  96       7.124 -18.976  11.024  1.00  0.00      HCT   
ATOM   1490  CB  VAL H  96       6.294 -17.105  11.643  1.00  0.00      HCT  C
ATOM   1491  HB  VAL H  96       5.563 -16.373  11.219  1.00  0.00      HCT   
ATOM   1492  CG1 VAL H  96       5.793 -17.620  13.004  1.00  0.00      HCT  C
ATOM   1493 HG11 VAL H  96       5.755 -16.789  13.741  1.00  0.00      HCT   
ATOM   1494 HG12 VAL H  96       4.770 -18.043  12.931  1.00  0.00      HCT   
ATOM   1495 HG13 VAL H  96       6.474 -18.402  13.403  1.00  0.00      HCT   
ATOM   1496  CG2 VAL H  96       7.674 -16.435  11.718  1.00  0.00      HCT  C
ATOM   1497 HG21 VAL H  96       7.664 -15.596  12.446  1.00  0.00      HCT   
ATOM   1498 HG22 VAL H  96       8.447 -17.167  12.038  1.00  0.00      HCT   
ATOM   1499 HG23 VAL H  96       7.973 -16.020  10.733  1.00  0.00      HCT   
ATOM   1500  C   VAL H  96       5.058 -18.952  10.692  1.00  0.00      HCT  C
ATOM   1501  O   VAL H  96       4.036 -18.374  10.323  1.00  0.00      HCT  O
ATOM   1502  N   GLU H  97       5.057 -20.227  11.130  1.00  0.00      HCT  N
ATOM   1503  HN  GLU H  97       5.867 -20.731  11.417  1.00  0.00      HCT   
ATOM   1504  CA  GLU H  97       3.842 -20.980  11.218  1.00  0.00      HCT  C
ATOM   1505  HA  GLU H  97       3.063 -20.511  10.631  1.00  0.00      HCT   
ATOM   1506  CB  GLU H  97       4.049 -22.467  10.878  1.00  0.00      HCT  C
ATOM   1507  HB1 GLU H  97       4.820 -22.877  11.570  1.00  0.00      HCT   
ATOM   1508  HB2 GLU H  97       3.116 -23.036  11.090  1.00  0.00      HCT   
ATOM   1509  CG  GLU H  97       4.494 -22.711   9.433  1.00  0.00      HCT  C
ATOM   1510  HG1 GLU H  97       3.675 -22.437   8.743  1.00  0.00      HCT   
ATOM   1511  HG2 GLU H  97       5.393 -22.112   9.188  1.00  0.00      HCT   
ATOM   1512  CD  GLU H  97       4.772 -24.199   9.254  1.00  0.00      HCT  C
ATOM   1513  OE1 GLU H  97       4.685 -24.948  10.263  1.00  0.00      HCT  O
ATOM   1514  OE2 GLU H  97       5.080 -24.607   8.102  1.00  0.00      HCT  O
ATOM   1515  C   GLU H  97       3.418 -20.915  12.650  1.00  0.00      HCT  C
ATOM   1516  O   GLU H  97       3.966 -21.622  13.495  1.00  0.00      HCT  O
ATOM   1517  N   ALA H  98       2.411 -20.076  12.965  1.00  0.00      HCT  N
ATOM   1518  HN  ALA H  98       1.902 -19.525  12.304  1.00  0.00      HCT   
ATOM   1519  CA  ALA H  98       2.003 -19.929  14.335  1.00  0.00      HCT  C
ATOM   1520  HA  ALA H  98       2.572 -20.576  14.993  1.00  0.00      HCT   
ATOM   1521  CB  ALA H  98       2.098 -18.482  14.850  1.00  0.00      HCT  C
ATOM   1522  HB1 ALA H  98       3.156 -18.144  14.820  1.00  0.00      HCT   
ATOM   1523  HB2 ALA H  98       1.500 -17.792  14.215  1.00  0.00      HCT   
ATOM   1524  HB3 ALA H  98       1.740 -18.397  15.899  1.00  0.00      HCT   
ATOM   1525  C   ALA H  98       0.572 -20.350  14.463  1.00  0.00      HCT  C
ATOM   1526  O   ALA H  98      -0.223 -20.179  13.540  1.00  0.00      HCT  O
ATOM   1527  N   ALA H  99       0.212 -20.937  15.627  1.00  0.00      HCT  N
ATOM   1528  HN  ALA H  99       0.844 -21.105  16.383  1.00  0.00      HCT   
ATOM   1529  CA  ALA H  99      -1.143 -21.365  15.849  1.00  0.00      HCT  C
ATOM   1530  HA  ALA H  99      -1.786 -21.130  15.008  1.00  0.00      HCT   
ATOM   1531  CB  ALA H  99      -1.266 -22.865  16.174  1.00  0.00      HCT  C
ATOM   1532  HB1 ALA H  99      -0.919 -23.464  15.305  1.00  0.00      HCT   
ATOM   1533  HB2 ALA H  99      -0.637 -23.137  17.050  1.00  0.00      HCT   
ATOM   1534  HB3 ALA H  99      -2.318 -23.152  16.391  1.00  0.00      HCT   
ATOM   1535  C   ALA H  99      -1.685 -20.606  17.021  1.00  0.00      HCT  C
ATOM   1536  O   ALA H  99      -1.004 -20.442  18.027  1.00  0.00      HCT  O
ATOM   1537  N   ALA H 100      -2.943 -20.130  16.933  1.00  0.00      HCT  N
ATOM   1538  HN  ALA H 100      -3.558 -20.292  16.162  1.00  0.00      HCT   
ATOM   1539  CA  ALA H 100      -3.485 -19.328  17.996  1.00  0.00      HCT  C
ATOM   1540  HA  ALA H 100      -2.733 -19.133  18.752  1.00  0.00      HCT   
ATOM   1541  CB  ALA H 100      -4.092 -18.015  17.488  1.00  0.00      HCT  C
ATOM   1542  HB1 ALA H 100      -3.302 -17.402  17.004  1.00  0.00      HCT   
ATOM   1543  HB2 ALA H 100      -4.886 -18.208  16.734  1.00  0.00      HCT   
ATOM   1544  HB3 ALA H 100      -4.529 -17.418  18.317  1.00  0.00      HCT   
ATOM   1545  C   ALA H 100      -4.599 -20.045  18.685  1.00  0.00      HCT  C
ATOM   1546  O   ALA H 100      -5.586 -20.446  18.073  1.00  0.00      HCT  O
ATOM   1547  N   ALA H 101      -4.437 -20.219  20.006  1.00  0.00      HCT  N
ATOM   1548  HN  ALA H 101      -3.574 -19.935  20.423  1.00  0.00      HCT   
ATOM   1549  CA  ALA H 101      -5.398 -20.785  20.905  1.00  0.00      HCT  C
ATOM   1550  HA  ALA H 101      -5.831 -21.696  20.508  1.00  0.00      HCT   
ATOM   1551  CB  ALA H 101      -4.823 -21.060  22.305  1.00  0.00      HCT  C
ATOM   1552  HB1 ALA H 101      -4.010 -21.814  22.233  1.00  0.00      HCT   
ATOM   1553  HB2 ALA H 101      -4.393 -20.136  22.749  1.00  0.00      HCT   
ATOM   1554  HB3 ALA H 101      -5.598 -21.457  22.995  1.00  0.00      HCT   
ATOM   1555  C   ALA H 101      -6.524 -19.822  21.071  1.00  0.00      HCT  C
ATOM   1556  O   ALA H 101      -7.629 -20.218  21.436  1.00  0.00      HCT  O
ATOM   1557  N   ASN H 102      -6.232 -18.522  20.873  1.00  0.00      HCT  N
ATOM   1558  HN  ASN H 102      -5.352 -18.229  20.502  1.00  0.00      HCT   
ATOM   1559  CA  ASN H 102      -7.138 -17.452  21.169  1.00  0.00      HCT  C
ATOM   1560  HA  ASN H 102      -7.471 -17.644  22.183  1.00  0.00      HCT   
ATOM   1561  CB  ASN H 102      -6.457 -16.076  21.052  1.00  0.00      HCT  C
ATOM   1562  HB1 ASN H 102      -5.494 -16.125  21.606  1.00  0.00      HCT   
ATOM   1563  HB2 ASN H 102      -6.220 -15.852  19.992  1.00  0.00      HCT   
ATOM   1564  CG  ASN H 102      -7.369 -15.035  21.680  1.00  0.00      HCT  C
ATOM   1565  OD1 ASN H 102      -7.852 -15.209  22.798  1.00  0.00      HCT  O
ATOM   1566  ND2 ASN H 102      -7.615 -13.922  20.938  1.00  0.00      HCT  N
ATOM   1567 HD21 ASN H 102      -8.202 -13.224  21.340  1.00  0.00      HCT   
ATOM   1568 HD22 ASN H 102      -7.191 -13.815  20.044  1.00  0.00      HCT   
ATOM   1569  C   ASN H 102      -8.351 -17.433  20.289  1.00  0.00      HCT  C
ATOM   1570  O   ASN H 102      -8.519 -16.539  19.460  1.00  0.00      HCT  O
ATOM   1571  N   ALA H 103      -9.246 -18.423  20.462  1.00  0.00      HCT  N
ATOM   1572  HN  ALA H 103      -9.080 -19.251  20.997  1.00  0.00      HCT   
ATOM   1573  CA  ALA H 103     -10.539 -18.331  19.858  1.00  0.00      HCT  C
ATOM   1574  HA  ALA H 103     -11.147 -19.171  20.175  1.00  0.00      HCT   
ATOM   1575  CB  ALA H 103     -11.320 -17.078  20.287  1.00  0.00      HCT  C
ATOM   1576  HB1 ALA H 103     -11.402 -17.051  21.395  1.00  0.00      HCT   
ATOM   1577  HB2 ALA H 103     -10.799 -16.152  19.960  1.00  0.00      HCT   
ATOM   1578  HB3 ALA H 103     -12.349 -17.073  19.866  1.00  0.00      HCT   
ATOM   1579  C   ALA H 103     -10.502 -18.377  18.366  1.00  0.00      HCT  C
ATOM   1580  O   ALA H 103      -9.547 -18.845  17.746  1.00  0.00      HCT  O
ATOM   1581  N   SER H 104     -11.625 -17.909  17.770  1.00  0.00      HCT  N
ATOM   1582  HN  SER H 104     -12.366 -17.485  18.291  1.00  0.00      HCT   
ATOM   1583  CA  SER H 104     -11.862 -17.972  16.359  1.00  0.00      HCT  C
ATOM   1584  HA  SER H 104     -11.289 -18.822  16.011  1.00  0.00      HCT   
ATOM   1585  CB  SER H 104     -13.347 -18.134  15.989  1.00  0.00      HCT  C
ATOM   1586  HB1 SER H 104     -13.410 -18.351  14.898  1.00  0.00      HCT   
ATOM   1587  HB2 SER H 104     -13.787 -19.007  16.522  1.00  0.00      HCT   
ATOM   1588  OG  SER H 104     -14.058 -16.939  16.268  1.00  0.00      HCT  O
ATOM   1589  HG1 SER H 104     -14.912 -17.006  15.822  1.00  0.00      HCT   
ATOM   1590  C   SER H 104     -11.358 -16.765  15.627  1.00  0.00      HCT  C
ATOM   1591  O   SER H 104     -11.017 -15.736  16.210  1.00  0.00      HCT  O
ATOM   1592  N   VAL H 105     -11.256 -16.927  14.290  1.00  0.00      HCT  N
ATOM   1593  HN  VAL H 105     -11.498 -17.801  13.876  1.00  0.00      HCT   
ATOM   1594  CA  VAL H 105     -10.816 -15.930  13.357  1.00  0.00      HCT  C
ATOM   1595  HA  VAL H 105      -9.909 -15.491  13.754  1.00  0.00      HCT   
ATOM   1596  CB  VAL H 105     -10.556 -16.504  11.993  1.00  0.00      HCT  C
ATOM   1597  HB  VAL H 105      -9.784 -17.305  12.105  1.00  0.00      HCT   
ATOM   1598  CG1 VAL H 105     -11.863 -17.105  11.449  1.00  0.00      HCT  C
ATOM   1599 HG11 VAL H 105     -11.707 -17.502  10.423  1.00  0.00      HCT   
ATOM   1600 HG12 VAL H 105     -12.220 -17.946  12.078  1.00  0.00      HCT   
ATOM   1601 HG13 VAL H 105     -12.660 -16.333  11.401  1.00  0.00      HCT   
ATOM   1602  CG2 VAL H 105      -9.955 -15.404  11.102  1.00  0.00      HCT  C
ATOM   1603 HG21 VAL H 105      -9.786 -15.782  10.071  1.00  0.00      HCT   
ATOM   1604 HG22 VAL H 105     -10.639 -14.530  11.046  1.00  0.00      HCT   
ATOM   1605 HG23 VAL H 105      -8.977 -15.057  11.496  1.00  0.00      HCT   
ATOM   1606  C   VAL H 105     -11.829 -14.832  13.228  1.00  0.00      HCT  C
ATOM   1607  O   VAL H 105     -11.481 -13.655  13.233  1.00  0.00      HCT  O
ATOM   1608  N   ASP H 106     -13.120 -15.183  13.097  1.00  0.00      HCT  N
ATOM   1609  HN  ASP H 106     -13.476 -16.113  13.069  1.00  0.00      HCT   
ATOM   1610  CA  ASP H 106     -14.147 -14.187  12.980  1.00  0.00      HCT  C
ATOM   1611  HA  ASP H 106     -13.837 -13.447  12.251  1.00  0.00      HCT   
ATOM   1612  CB  ASP H 106     -15.529 -14.769  12.639  1.00  0.00      HCT  C
ATOM   1613  HB1 ASP H 106     -15.701 -15.681  13.245  1.00  0.00      HCT   
ATOM   1614  HB2 ASP H 106     -16.329 -14.039  12.874  1.00  0.00      HCT   
ATOM   1615  CG  ASP H 106     -15.511 -15.119  11.157  1.00  0.00      HCT  C
ATOM   1616  OD1 ASP H 106     -14.833 -14.385  10.386  1.00  0.00      HCT  O
ATOM   1617  OD2 ASP H 106     -16.168 -16.123  10.774  1.00  0.00      HCT  O
ATOM   1618  C   ASP H 106     -14.225 -13.489  14.293  1.00  0.00      HCT  C
ATOM   1619  O   ASP H 106     -14.785 -12.402  14.399  1.00  0.00      HCT  O
ATOM   1620  N   GLU H 107     -13.793 -14.171  15.362  1.00  0.00      HCT  N
ATOM   1621  HN  GLU H 107     -13.486 -15.119  15.344  1.00  0.00      HCT   
ATOM   1622  CA  GLU H 107     -13.738 -13.566  16.659  1.00  0.00      HCT  C
ATOM   1623  HA  GLU H 107     -14.635 -12.976  16.799  1.00  0.00      HCT   
ATOM   1624  CB  GLU H 107     -13.605 -14.603  17.787  1.00  0.00      HCT  C
ATOM   1625  HB1 GLU H 107     -14.381 -15.387  17.631  1.00  0.00      HCT   
ATOM   1626  HB2 GLU H 107     -12.625 -15.124  17.707  1.00  0.00      HCT   
ATOM   1627  CG  GLU H 107     -13.770 -14.000  19.183  1.00  0.00      HCT  C
ATOM   1628  HG1 GLU H 107     -12.962 -13.269  19.367  1.00  0.00      HCT   
ATOM   1629  HG2 GLU H 107     -14.750 -13.493  19.283  1.00  0.00      HCT   
ATOM   1630  CD  GLU H 107     -13.630 -15.117  20.209  1.00  0.00      HCT  C
ATOM   1631  OE1 GLU H 107     -14.179 -16.224  19.960  1.00  0.00      HCT  O
ATOM   1632  OE2 GLU H 107     -12.973 -14.875  21.256  1.00  0.00      HCT  O
ATOM   1633  C   GLU H 107     -12.568 -12.628  16.759  1.00  0.00      HCT  C
ATOM   1634  O   GLU H 107     -12.658 -11.585  17.401  1.00  0.00      HCT  O
ATOM   1635  N   TYR H 108     -11.410 -13.036  16.200  1.00  0.00      HCT  N
ATOM   1636  HN  TYR H 108     -11.348 -13.909  15.719  1.00  0.00      HCT   
ATOM   1637  CA  TYR H 108     -10.182 -12.284  16.235  1.00  0.00      HCT  C
ATOM   1638  HA  TYR H 108     -10.077 -11.906  17.245  1.00  0.00      HCT   
ATOM   1639  CB  TYR H 108      -9.042 -13.203  15.761  1.00  0.00      HCT  C
ATOM   1640  HB1 TYR H 108      -9.129 -14.185  16.275  1.00  0.00      HCT   
ATOM   1641  HB2 TYR H 108      -9.120 -13.395  14.669  1.00  0.00      HCT   
ATOM   1642  CG  TYR H 108      -7.694 -12.660  16.080  1.00  0.00      HCT  C
ATOM   1643  CD1 TYR H 108      -7.168 -12.830  17.340  1.00  0.00      HCT  C
ATOM   1644  HD1 TYR H 108      -7.749 -13.331  18.102  1.00  0.00      HCT   
ATOM   1645  CE1 TYR H 108      -5.918 -12.349  17.645  1.00  0.00      HCT  C
ATOM   1646  HE1 TYR H 108      -5.509 -12.471  18.637  1.00  0.00      HCT   
ATOM   1647  CZ  TYR H 108      -5.183 -11.700  16.684  1.00  0.00      HCT  C
ATOM   1648  OH  TYR H 108      -3.899 -11.205  16.990  1.00  0.00      HCT  O
ATOM   1649  HH  TYR H 108      -3.525 -10.854  16.179  1.00  0.00      HCT   
ATOM   1650  CD2 TYR H 108      -6.948 -12.016  15.122  1.00  0.00      HCT  C
ATOM   1651  HD2 TYR H 108      -7.360 -11.852  14.136  1.00  0.00      HCT   
ATOM   1652  CE2 TYR H 108      -5.698 -11.533  15.422  1.00  0.00      HCT  C
ATOM   1653  HE2 TYR H 108      -5.133 -11.004  14.669  1.00  0.00      HCT   
ATOM   1654  C   TYR H 108     -10.259 -11.089  15.318  1.00  0.00      HCT  C
ATOM   1655  O   TYR H 108     -10.012  -9.955  15.729  1.00  0.00      HCT  O
ATOM   1656  N   ALA H 109     -10.587 -11.341  14.031  1.00  0.00      HCT  N
ATOM   1657  HN  ALA H 109     -10.778 -12.279  13.744  1.00  0.00      HCT   
ATOM   1658  CA  ALA H 109     -10.690 -10.346  12.998  1.00  0.00      HCT  C
ATOM   1659  HA  ALA H 109      -9.817  -9.704  13.004  1.00  0.00      HCT   
ATOM   1660  CB  ALA H 109     -10.823 -10.963  11.596  1.00  0.00      HCT  C
ATOM   1661  HB1 ALA H 109      -9.936 -11.596  11.382  1.00  0.00      HCT   
ATOM   1662  HB2 ALA H 109     -11.727 -11.607  11.527  1.00  0.00      HCT   
ATOM   1663  HB3 ALA H 109     -10.885 -10.181  10.809  1.00  0.00      HCT   
ATOM   1664  C   ALA H 109     -11.872  -9.453  13.210  1.00  0.00      HCT  C
ATOM   1665  O   ALA H 109     -11.755  -8.231  13.156  1.00  0.00      HCT  O
ATOM   1666  N   ARG H 110     -13.056 -10.048  13.453  1.00  0.00      HCT  N
ATOM   1667  HN  ARG H 110     -13.171 -11.039  13.460  1.00  0.00      HCT   
ATOM   1668  CA  ARG H 110     -14.226  -9.262  13.717  1.00  0.00      HCT  C
ATOM   1669  HA  ARG H 110     -15.042  -9.928  13.972  1.00  0.00      HCT   
ATOM   1670  CB  ARG H 110     -14.045  -8.234  14.850  1.00  0.00      HCT  C
ATOM   1671  HB1 ARG H 110     -13.112  -7.667  14.615  1.00  0.00      HCT   
ATOM   1672  HB2 ARG H 110     -14.872  -7.491  14.814  1.00  0.00      HCT   
ATOM   1673  CG  ARG H 110     -13.909  -8.851  16.244  1.00  0.00      HCT  C
ATOM   1674  HG1 ARG H 110     -13.084  -9.596  16.222  1.00  0.00      HCT   
ATOM   1675  HG2 ARG H 110     -13.581  -8.062  16.959  1.00  0.00      HCT   
ATOM   1676  CD  ARG H 110     -15.210  -9.456  16.778  1.00  0.00      HCT  C
ATOM   1677  HD1 ARG H 110     -16.007  -8.677  16.782  1.00  0.00      HCT   
ATOM   1678  HD2 ARG H 110     -15.551 -10.312  16.150  1.00  0.00      HCT   
ATOM   1679  NE  ARG H 110     -14.943  -9.954  18.158  1.00  0.00      HCT  N
ATOM   1680  HE  ARG H 110     -14.246  -9.415  18.645  1.00  0.00      HCT   
ATOM   1681  CZ  ARG H 110     -15.614 -11.038  18.646  1.00  0.00      HCT  C
ATOM   1682  NH1 ARG H 110     -16.503 -11.709  17.857  1.00  0.00      HCT  N
ATOM   1683 HH11 ARG H 110     -17.011 -12.480  18.214  1.00  0.00      HCT   
ATOM   1684 HH12 ARG H 110     -16.705 -11.297  16.966  1.00  0.00      HCT   
ATOM   1685  NH2 ARG H 110     -15.385 -11.461  19.923  1.00  0.00      HCT  N
ATOM   1686 HH21 ARG H 110     -15.804 -12.296  20.249  1.00  0.00      HCT   
ATOM   1687 HH22 ARG H 110     -14.639 -11.028  20.412  1.00  0.00      HCT   
ATOM   1688  C   ARG H 110     -14.648  -8.519  12.482  1.00  0.00      HCT  C
ATOM   1689  O   ARG H 110     -15.002  -9.104  11.461  1.00  0.00      HCT  O
ATOM   1690  N   ASP H 111     -14.622  -7.177  12.595  1.00  0.00      HCT  N
ATOM   1691  HN  ASP H 111     -14.275  -6.773  13.438  1.00  0.00      HCT   
ATOM   1692  CA  ASP H 111     -15.040  -6.196  11.636  1.00  0.00      HCT  C
ATOM   1693  HA  ASP H 111     -16.055  -6.439  11.342  1.00  0.00      HCT   
ATOM   1694  CB  ASP H 111     -14.888  -4.766  12.189  1.00  0.00      HCT  C
ATOM   1695  HB1 ASP H 111     -15.376  -4.705  13.182  1.00  0.00      HCT   
ATOM   1696  HB2 ASP H 111     -13.818  -4.506  12.310  1.00  0.00      HCT   
ATOM   1697  CG  ASP H 111     -15.563  -3.779  11.247  1.00  0.00      HCT  C
ATOM   1698  OD1 ASP H 111     -16.251  -4.235  10.295  1.00  0.00      HCT  O
ATOM   1699  OD2 ASP H 111     -15.400  -2.550  11.470  1.00  0.00      HCT  O
ATOM   1700  C   ASP H 111     -14.196  -6.292  10.399  1.00  0.00      HCT  C
ATOM   1701  O   ASP H 111     -14.653  -5.943   9.313  1.00  0.00      HCT  O
ATOM   1702  N   PHE H 112     -12.981  -6.864  10.502  1.00  0.00      HCT  N
ATOM   1703  HN  PHE H 112     -12.669  -7.347  11.319  1.00  0.00      HCT   
ATOM   1704  CA  PHE H 112     -12.023  -6.825   9.430  1.00  0.00      HCT  C
ATOM   1705  HA  PHE H 112     -11.182  -7.431   9.744  1.00  0.00      HCT   
ATOM   1706  CB  PHE H 112     -12.558  -7.306   8.066  1.00  0.00      HCT  C
ATOM   1707  HB1 PHE H 112     -13.532  -6.811   7.862  1.00  0.00      HCT   
ATOM   1708  HB2 PHE H 112     -11.868  -7.022   7.243  1.00  0.00      HCT   
ATOM   1709  CG  PHE H 112     -12.780  -8.780   8.126  1.00  0.00      HCT  C
ATOM   1710  CD1 PHE H 112     -11.716  -9.644   8.241  1.00  0.00      HCT  C
ATOM   1711  HD1 PHE H 112     -10.710  -9.250   8.290  1.00  0.00      HCT   
ATOM   1712  CE1 PHE H 112     -11.914 -11.006   8.288  1.00  0.00      HCT  C
ATOM   1713  HE1 PHE H 112     -11.069 -11.672   8.393  1.00  0.00      HCT   
ATOM   1714  CZ  PHE H 112     -13.185 -11.521   8.208  1.00  0.00      HCT  C
ATOM   1715  HZ  PHE H 112     -13.351 -12.588   8.256  1.00  0.00      HCT   
ATOM   1716  CD2 PHE H 112     -14.048  -9.306   8.031  1.00  0.00      HCT  C
ATOM   1717  HD2 PHE H 112     -14.897  -8.650   7.898  1.00  0.00      HCT   
ATOM   1718  CE2 PHE H 112     -14.252 -10.666   8.076  1.00  0.00      HCT  C
ATOM   1719  HE2 PHE H 112     -15.255 -11.063   8.006  1.00  0.00      HCT   
ATOM   1720  C   PHE H 112     -11.511  -5.425   9.240  1.00  0.00      HCT  C
ATOM   1721  O   PHE H 112     -11.374  -4.943   8.117  1.00  0.00      HCT  O
ATOM   1722  N   ALA H 113     -11.237  -4.725  10.365  1.00  0.00      HCT  N
ATOM   1723  HN  ALA H 113     -11.416  -5.075  11.284  1.00  0.00      HCT   
ATOM   1724  CA  ALA H 113     -10.660  -3.409  10.307  1.00  0.00      HCT  C
ATOM   1725  HA  ALA H 113     -10.569  -3.055   9.286  1.00  0.00      HCT   
ATOM   1726  CB  ALA H 113     -11.431  -2.364  11.133  1.00  0.00      HCT  C
ATOM   1727  HB1 ALA H 113     -12.458  -2.249  10.724  1.00  0.00      HCT   
ATOM   1728  HB2 ALA H 113     -11.519  -2.681  12.195  1.00  0.00      HCT   
ATOM   1729  HB3 ALA H 113     -10.936  -1.370  11.100  1.00  0.00      HCT   
ATOM   1730  C   ALA H 113      -9.262  -3.471  10.862  1.00  0.00      HCT  C
ATOM   1731  O   ALA H 113      -8.994  -4.151  11.852  1.00  0.00      HCT  O
ATOM   1732  N   PRO H 114      -8.354  -2.769  10.225  1.00  0.00      HCT  N
ATOM   1733  CD  PRO H 114      -8.709  -1.597   9.445  1.00  0.00      HCT  C
ATOM   1734  HD1 PRO H 114      -9.568  -1.051   9.897  1.00  0.00      HCT   
ATOM   1735  HD2 PRO H 114      -8.965  -1.868   8.395  1.00  0.00      HCT   
ATOM   1736  CA  PRO H 114      -6.965  -2.767  10.614  1.00  0.00      HCT  C
ATOM   1737  HA  PRO H 114      -6.506  -3.719  10.373  1.00  0.00      HCT   
ATOM   1738  CB  PRO H 114      -6.303  -1.698   9.751  1.00  0.00      HCT  C
ATOM   1739  HB1 PRO H 114      -5.924  -2.100   8.785  1.00  0.00      HCT   
ATOM   1740  HB2 PRO H 114      -5.487  -1.161  10.284  1.00  0.00      HCT   
ATOM   1741  CG  PRO H 114      -7.452  -0.712   9.468  1.00  0.00      HCT  C
ATOM   1742  HG1 PRO H 114      -7.281  -0.179   8.512  1.00  0.00      HCT   
ATOM   1743  HG2 PRO H 114      -7.557   0.053  10.271  1.00  0.00      HCT   
ATOM   1744  C   PRO H 114      -6.791  -2.496  12.075  1.00  0.00      HCT  C
ATOM   1745  O   PRO H 114      -6.804  -1.335  12.478  1.00  0.00      HCT  O
ATOM   1746  N   ASP H 115      -6.525  -3.554  12.865  1.00  0.00      HCT  N
ATOM   1747  HN  ASP H 115      -6.423  -4.489  12.535  1.00  0.00      HCT   
ATOM   1748  CA  ASP H 115      -6.359  -3.441  14.285  1.00  0.00      HCT  C
ATOM   1749  HA  ASP H 115      -6.478  -2.401  14.567  1.00  0.00      HCT   
ATOM   1750  CB  ASP H 115      -7.263  -4.415  15.065  1.00  0.00      HCT  C
ATOM   1751  HB1 ASP H 115      -8.322  -4.221  14.801  1.00  0.00      HCT   
ATOM   1752  HB2 ASP H 115      -7.025  -5.465  14.802  1.00  0.00      HCT   
ATOM   1753  CG  ASP H 115      -7.076  -4.192  16.560  1.00  0.00      HCT  C
ATOM   1754  OD1 ASP H 115      -7.220  -3.026  17.014  1.00  0.00      HCT  O
ATOM   1755  OD2 ASP H 115      -6.771  -5.191  17.265  1.00  0.00      HCT  O
ATOM   1756  C   ASP H 115      -4.940  -3.815  14.600  1.00  0.00      HCT  C
ATOM   1757  O   ASP H 115      -4.284  -4.528  13.846  1.00  0.00      HCT  O
ATOM   1758  N   VAL H 116      -4.450  -3.345  15.758  1.00  0.00      HCT  N
ATOM   1759  HN  VAL H 116      -5.024  -2.800  16.364  1.00  0.00      HCT   
ATOM   1760  CA  VAL H 116      -3.114  -3.557  16.239  1.00  0.00      HCT  C
ATOM   1761  HA  VAL H 116      -2.420  -3.266  15.460  1.00  0.00      HCT   
ATOM   1762  CB  VAL H 116      -2.836  -2.820  17.513  1.00  0.00      HCT  C
ATOM   1763  HB  VAL H 116      -3.041  -1.737  17.328  1.00  0.00      HCT   
ATOM   1764  CG1 VAL H 116      -3.772  -3.356  18.601  1.00  0.00      HCT  C
ATOM   1765 HG11 VAL H 116      -3.563  -2.855  19.571  1.00  0.00      HCT   
ATOM   1766 HG12 VAL H 116      -4.837  -3.167  18.354  1.00  0.00      HCT   
ATOM   1767 HG13 VAL H 116      -3.627  -4.449  18.741  1.00  0.00      HCT   
ATOM   1768  CG2 VAL H 116      -1.357  -2.996  17.875  1.00  0.00      HCT  C
ATOM   1769 HG21 VAL H 116      -1.126  -2.494  18.838  1.00  0.00      HCT   
ATOM   1770 HG22 VAL H 116      -1.105  -4.074  17.973  1.00  0.00      HCT   
ATOM   1771 HG23 VAL H 116      -0.698  -2.553  17.100  1.00  0.00      HCT   
ATOM   1772  C   VAL H 116      -2.916  -5.017  16.493  1.00  0.00      HCT  C
ATOM   1773  O   VAL H 116      -1.794  -5.476  16.703  1.00  0.00      HCT  O
ATOM   1774  N   SER H 117      -4.030  -5.757  16.602  1.00  0.00      HCT  N
ATOM   1775  HN  SER H 117      -4.941  -5.354  16.518  1.00  0.00      HCT   
ATOM   1776  CA  SER H 117      -4.033  -7.169  16.845  1.00  0.00      HCT  C
ATOM   1777  HA  SER H 117      -3.349  -7.341  17.665  1.00  0.00      HCT   
ATOM   1778  CB  SER H 117      -5.467  -7.643  17.113  1.00  0.00      HCT  C
ATOM   1779  HB1 SER H 117      -5.854  -7.090  17.999  1.00  0.00      HCT   
ATOM   1780  HB2 SER H 117      -6.127  -7.387  16.253  1.00  0.00      HCT   
ATOM   1781  OG  SER H 117      -5.486  -9.028  17.388  1.00  0.00      HCT  O
ATOM   1782  HG1 SER H 117      -6.352  -9.231  17.763  1.00  0.00      HCT   
ATOM   1783  C   SER H 117      -3.490  -7.903  15.647  1.00  0.00      HCT  C
ATOM   1784  O   SER H 117      -2.808  -8.917  15.790  1.00  0.00      HCT  O
ATOM   1785  N   PHE H 118      -3.765  -7.399  14.427  1.00  0.00      HCT  N
ATOM   1786  HN  PHE H 118      -4.292  -6.562  14.289  1.00  0.00      HCT   
ATOM   1787  CA  PHE H 118      -3.320  -8.029  13.215  1.00  0.00      HCT  C
ATOM   1788  HA  PHE H 118      -3.582  -9.078  13.275  1.00  0.00      HCT   
ATOM   1789  CB  PHE H 118      -3.890  -7.415  11.925  1.00  0.00      HCT  C
ATOM   1790  HB1 PHE H 118      -3.676  -6.324  11.916  1.00  0.00      HCT   
ATOM   1791  HB2 PHE H 118      -3.405  -7.851  11.026  1.00  0.00      HCT   
ATOM   1792  CG  PHE H 118      -5.359  -7.649  11.991  1.00  0.00      HCT  C
ATOM   1793  CD1 PHE H 118      -5.846  -8.922  12.172  1.00  0.00      HCT  C
ATOM   1794  HD1 PHE H 118      -5.157  -9.751  12.263  1.00  0.00      HCT   
ATOM   1795  CE1 PHE H 118      -7.198  -9.156  12.233  1.00  0.00      HCT  C
ATOM   1796  HE1 PHE H 118      -7.566 -10.160  12.393  1.00  0.00      HCT   
ATOM   1797  CZ  PHE H 118      -8.085  -8.117  12.098  1.00  0.00      HCT  C
ATOM   1798  HZ  PHE H 118      -9.150  -8.290  12.157  1.00  0.00      HCT   
ATOM   1799  CD2 PHE H 118      -6.252  -6.615  11.839  1.00  0.00      HCT  C
ATOM   1800  HD2 PHE H 118      -5.892  -5.613  11.652  1.00  0.00      HCT   
ATOM   1801  CE2 PHE H 118      -7.607  -6.846  11.896  1.00  0.00      HCT  C
ATOM   1802  HE2 PHE H 118      -8.299  -6.023  11.780  1.00  0.00      HCT   
ATOM   1803  C   PHE H 118      -1.832  -7.952  13.176  1.00  0.00      HCT  C
ATOM   1804  O   PHE H 118      -1.165  -8.781  12.559  1.00  0.00      HCT  O
ATOM   1805  N   GLN H 119      -1.277  -6.927  13.840  1.00  0.00      HCT  N
ATOM   1806  HN  GLN H 119      -1.810  -6.249  14.344  1.00  0.00      HCT   
ATOM   1807  CA  GLN H 119       0.140  -6.718  13.882  1.00  0.00      HCT  C
ATOM   1808  HA  GLN H 119       0.495  -6.607  12.864  1.00  0.00      HCT   
ATOM   1809  CB  GLN H 119       0.555  -5.473  14.682  1.00  0.00      HCT  C
ATOM   1810  HB1 GLN H 119       0.056  -5.547  15.676  1.00  0.00      HCT   
ATOM   1811  HB2 GLN H 119       1.650  -5.511  14.881  1.00  0.00      HCT   
ATOM   1812  CG  GLN H 119       0.140  -4.185  13.962  1.00  0.00      HCT  C
ATOM   1813  HG1 GLN H 119       0.524  -4.183  12.919  1.00  0.00      HCT   
ATOM   1814  HG2 GLN H 119      -0.965  -4.098  13.918  1.00  0.00      HCT   
ATOM   1815  CD  GLN H 119       0.740  -2.988  14.688  1.00  0.00      HCT  C
ATOM   1816  OE1 GLN H 119       0.481  -2.764  15.867  1.00  0.00      HCT  O
ATOM   1817  NE2 GLN H 119       1.572  -2.189  13.968  1.00  0.00      HCT  N
ATOM   1818 HE21 GLN H 119       1.968  -1.408  14.443  1.00  0.00      HCT   
ATOM   1819 HE22 GLN H 119       1.744  -2.390  13.010  1.00  0.00      HCT   
ATOM   1820  C   GLN H 119       0.791  -7.945  14.457  1.00  0.00      HCT  C
ATOM   1821  O   GLN H 119       1.972  -8.192  14.225  1.00  0.00      HCT  O
ATOM   1822  N   ARG H 120       0.063  -8.700  15.295  1.00  0.00      HCT  N
ATOM   1823  HN  ARG H 120      -0.856  -8.403  15.542  1.00  0.00      HCT   
ATOM   1824  CA  ARG H 120       0.522  -9.937  15.878  1.00  0.00      HCT  C
ATOM   1825  HA  ARG H 120       1.532  -9.794  16.244  1.00  0.00      HCT   
ATOM   1826  CB  ARG H 120      -0.402 -10.418  17.015  1.00  0.00      HCT  C
ATOM   1827  HB1 ARG H 120      -1.423 -10.511  16.573  1.00  0.00      HCT   
ATOM   1828  HB2 ARG H 120      -0.108 -11.445  17.324  1.00  0.00      HCT   
ATOM   1829  CG  ARG H 120      -0.434  -9.436  18.192  1.00  0.00      HCT  C
ATOM   1830  HG1 ARG H 120       0.583  -9.386  18.639  1.00  0.00      HCT   
ATOM   1831  HG2 ARG H 120      -0.640  -8.412  17.804  1.00  0.00      HCT   
ATOM   1832  CD  ARG H 120      -1.492  -9.737  19.258  1.00  0.00      HCT  C
ATOM   1833  HD1 ARG H 120      -1.764  -8.794  19.787  1.00  0.00      HCT   
ATOM   1834  HD2 ARG H 120      -2.414 -10.172  18.807  1.00  0.00      HCT   
ATOM   1835  NE  ARG H 120      -0.924 -10.731  20.213  1.00  0.00      HCT  N
ATOM   1836  HE  ARG H 120      -0.243 -10.334  20.839  1.00  0.00      HCT   
ATOM   1837  CZ  ARG H 120      -1.336 -12.032  20.181  1.00  0.00      HCT  C
ATOM   1838  NH1 ARG H 120      -2.286 -12.427  19.283  1.00  0.00      HCT  N
ATOM   1839 HH11 ARG H 120      -2.609 -13.363  19.270  1.00  0.00      HCT   
ATOM   1840 HH12 ARG H 120      -2.722 -11.699  18.750  1.00  0.00      HCT   
ATOM   1841  NH2 ARG H 120      -0.811 -12.936  21.057  1.00  0.00      HCT  N
ATOM   1842 HH21 ARG H 120      -1.045 -13.894  20.977  1.00  0.00      HCT   
ATOM   1843 HH22 ARG H 120      -0.049 -12.631  21.613  1.00  0.00      HCT   
ATOM   1844  C   ARG H 120       0.592 -11.023  14.833  1.00  0.00      HCT  C
ATOM   1845  O   ARG H 120       1.369 -11.969  14.955  1.00  0.00      HCT  O
ATOM   1846  N   LEU H 121      -0.268 -10.930  13.801  1.00  0.00      HCT  N
ATOM   1847  HN  LEU H 121      -0.894 -10.155  13.745  1.00  0.00      HCT   
ATOM   1848  CA  LEU H 121      -0.391 -11.868  12.719  1.00  0.00      HCT  C
ATOM   1849  HA  LEU H 121      -0.451 -12.854  13.160  1.00  0.00      HCT   
ATOM   1850  CB  LEU H 121      -1.634 -11.632  11.844  1.00  0.00      HCT  C
ATOM   1851  HB1 LEU H 121      -1.590 -10.577  11.487  1.00  0.00      HCT   
ATOM   1852  HB2 LEU H 121      -1.562 -12.268  10.934  1.00  0.00      HCT   
ATOM   1853  CG  LEU H 121      -2.948 -11.874  12.611  1.00  0.00      HCT  C
ATOM   1854  HG  LEU H 121      -3.000 -11.024  13.334  1.00  0.00      HCT   
ATOM   1855  CD1 LEU H 121      -4.166 -11.795  11.678  1.00  0.00      HCT  C
ATOM   1856 HD11 LEU H 121      -5.100 -12.019  12.237  1.00  0.00      HCT   
ATOM   1857 HD12 LEU H 121      -4.257 -10.778  11.239  1.00  0.00      HCT   
ATOM   1858 HD13 LEU H 121      -4.074 -12.528  10.849  1.00  0.00      HCT   
ATOM   1859  CD2 LEU H 121      -2.893 -13.182  13.418  1.00  0.00      HCT  C
ATOM   1860 HD21 LEU H 121      -3.841 -13.330  13.979  1.00  0.00      HCT   
ATOM   1861 HD22 LEU H 121      -2.750 -14.063  12.761  1.00  0.00      HCT   
ATOM   1862 HD23 LEU H 121      -2.058 -13.152  14.150  1.00  0.00      HCT   
ATOM   1863  C   LEU H 121       0.834 -11.834  11.851  1.00  0.00      HCT  C
ATOM   1864  O   LEU H 121       0.977 -12.664  10.956  1.00  0.00      HCT  O
ATOM   1865  N   ILE H 122       1.688 -10.803  11.999  1.00  0.00      HCT  N
ATOM   1866  HN  ILE H 122       1.565 -10.045  12.637  1.00  0.00      HCT   
ATOM   1867  CA  ILE H 122       2.889 -10.722  11.211  1.00  0.00      HCT  C
ATOM   1868  HA  ILE H 122       2.910 -11.587  10.560  1.00  0.00      HCT   
ATOM   1869  CB  ILE H 122       3.035  -9.424  10.465  1.00  0.00      HCT  C
ATOM   1870  HB  ILE H 122       2.888  -8.635  11.245  1.00  0.00      HCT   
ATOM   1871  CG2 ILE H 122       4.434  -9.401   9.826  1.00  0.00      HCT  C
ATOM   1872 HG21 ILE H 122       4.651  -8.401   9.396  1.00  0.00      HCT   
ATOM   1873 HG22 ILE H 122       5.218  -9.619  10.581  1.00  0.00      HCT   
ATOM   1874 HG23 ILE H 122       4.512 -10.153   9.012  1.00  0.00      HCT   
ATOM   1875  CG1 ILE H 122       1.897  -9.255   9.442  1.00  0.00      HCT  C
ATOM   1876 HG11 ILE H 122       2.117  -8.393   8.773  1.00  0.00      HCT   
ATOM   1877 HG12 ILE H 122       1.849 -10.165   8.802  1.00  0.00      HCT   
ATOM   1878  CD  ILE H 122       0.519  -9.050  10.070  1.00  0.00      HCT  C
ATOM   1879  HD1 ILE H 122      -0.261  -8.993   9.280  1.00  0.00      HCT   
ATOM   1880  HD2 ILE H 122       0.267  -9.894  10.747  1.00  0.00      HCT   
ATOM   1881  HD3 ILE H 122       0.484  -8.107  10.655  1.00  0.00      HCT   
ATOM   1882  C   ILE H 122       4.076 -10.841  12.132  1.00  0.00      HCT  C
ATOM   1883  O   ILE H 122       4.022 -10.435  13.293  1.00  0.00      HCT  O
ATOM   1884  N   PRO H 123       5.155 -11.401  11.626  1.00  0.00      HCT  N
ATOM   1885  CD  PRO H 123       5.039 -12.388  10.566  1.00  0.00      HCT  C
ATOM   1886  HD1 PRO H 123       5.069 -11.905   9.563  1.00  0.00      HCT   
ATOM   1887  HD2 PRO H 123       4.092 -12.969  10.659  1.00  0.00      HCT   
ATOM   1888  CA  PRO H 123       6.344 -11.605  12.419  1.00  0.00      HCT  C
ATOM   1889  HA  PRO H 123       6.116 -12.196  13.298  1.00  0.00      HCT   
ATOM   1890  CB  PRO H 123       7.248 -12.505  11.580  1.00  0.00      HCT  C
ATOM   1891  HB1 PRO H 123       7.854 -13.203  12.200  1.00  0.00      HCT   
ATOM   1892  HB2 PRO H 123       7.913 -11.929  10.897  1.00  0.00      HCT   
ATOM   1893  CG  PRO H 123       6.248 -13.322  10.737  1.00  0.00      HCT  C
ATOM   1894  HG1 PRO H 123       5.993 -14.269  11.251  1.00  0.00      HCT   
ATOM   1895  HG2 PRO H 123       6.658 -13.578   9.733  1.00  0.00      HCT   
ATOM   1896  C   PRO H 123       6.957 -10.302  12.849  1.00  0.00      HCT  C
ATOM   1897  O   PRO H 123       6.713  -9.284  12.204  1.00  0.00      HCT  O
ATOM   1898  N   SER H 124       7.748 -10.324  13.945  1.00  0.00      HCT  N
ATOM   1899  HN  SER H 124       8.010 -11.184  14.383  1.00  0.00      HCT   
ATOM   1900  CA  SER H 124       8.284  -9.149  14.583  1.00  0.00      HCT  C
ATOM   1901  HA  SER H 124       7.417  -8.570  14.875  1.00  0.00      HCT   
ATOM   1902  CB  SER H 124       9.166  -9.495  15.793  1.00  0.00      HCT  C
ATOM   1903  HB1 SER H 124       8.538 -10.038  16.535  1.00  0.00      HCT   
ATOM   1904  HB2 SER H 124       9.986 -10.185  15.491  1.00  0.00      HCT   
ATOM   1905  OG  SER H 124       9.668  -8.304  16.383  1.00  0.00      HCT  O
ATOM   1906  HG1 SER H 124      10.021  -8.543  17.249  1.00  0.00      HCT   
ATOM   1907  C   SER H 124       9.108  -8.289  13.669  1.00  0.00      HCT  C
ATOM   1908  O   SER H 124       8.682  -7.193  13.306  1.00  0.00      HCT  O
ATOM   1909  N   VAL H 125      10.294  -8.772  13.249  1.00  0.00      HCT  N
ATOM   1910  HN  VAL H 125      10.617  -9.684  13.489  1.00  0.00      HCT   
ATOM   1911  CA  VAL H 125      11.201  -8.018  12.417  1.00  0.00      HCT  C
ATOM   1912  HA  VAL H 125      12.168  -8.495  12.515  1.00  0.00      HCT   
ATOM   1913  CB  VAL H 125      10.891  -8.066  10.942  1.00  0.00      HCT  C
ATOM   1914  HB  VAL H 125      10.927  -9.137  10.624  1.00  0.00      HCT   
ATOM   1915  CG1 VAL H 125       9.484  -7.500  10.684  1.00  0.00      HCT  C
ATOM   1916 HG11 VAL H 125       9.264  -7.496   9.595  1.00  0.00      HCT   
ATOM   1917 HG12 VAL H 125       8.700  -8.111  11.177  1.00  0.00      HCT   
ATOM   1918 HG13 VAL H 125       9.407  -6.455  11.054  1.00  0.00      HCT   
ATOM   1919  CG2 VAL H 125      12.007  -7.308  10.202  1.00  0.00      HCT  C
ATOM   1920 HG21 VAL H 125      11.805  -7.279   9.110  1.00  0.00      HCT   
ATOM   1921 HG22 VAL H 125      12.080  -6.262  10.572  1.00  0.00      HCT   
ATOM   1922 HG23 VAL H 125      12.991  -7.799  10.348  1.00  0.00      HCT   
ATOM   1923  C   VAL H 125      11.360  -6.585  12.840  1.00  0.00      HCT  C
ATOM   1924  O   VAL H 125      10.636  -5.697  12.398  1.00  0.00      HCT  O
ATOM   1925  N   ASP H 126      12.301  -6.328  13.772  1.00  0.00      HCT  N
ATOM   1926  HN  ASP H 126      12.845  -6.993  14.278  1.00  0.00      HCT   
ATOM   1927  CA  ASP H 126      12.606  -4.972  14.125  1.00  0.00      HCT  C
ATOM   1928  HA  ASP H 126      11.696  -4.383  14.116  1.00  0.00      HCT   
ATOM   1929  CB  ASP H 126      13.417  -4.843  15.429  1.00  0.00      HCT  C
ATOM   1930  HB1 ASP H 126      12.860  -5.329  16.255  1.00  0.00      HCT   
ATOM   1931  HB2 ASP H 126      14.400  -5.345  15.329  1.00  0.00      HCT   
ATOM   1932  CG  ASP H 126      13.612  -3.367  15.765  1.00  0.00      HCT  C
ATOM   1933  OD1 ASP H 126      12.953  -2.508  15.120  1.00  0.00      HCT  O
ATOM   1934  OD2 ASP H 126      14.432  -3.077  16.677  1.00  0.00      HCT  O
ATOM   1935  C   ASP H 126      13.465  -4.456  13.016  1.00  0.00      HCT  C
ATOM   1936  O   ASP H 126      14.357  -5.148  12.534  1.00  0.00      HCT  O
ATOM   1937  N   TYR H 127      13.248  -3.196  12.611  1.00  0.00      HCT  N
ATOM   1938  HN  TYR H 127      12.558  -2.585  12.995  1.00  0.00      HCT   
ATOM   1939  CA  TYR H 127      14.026  -2.625  11.557  1.00  0.00      HCT  C
ATOM   1940  HA  TYR H 127      14.575  -3.401  11.037  1.00  0.00      HCT   
ATOM   1941  CB  TYR H 127      13.247  -1.688  10.614  1.00  0.00      HCT  C
ATOM   1942  HB1 TYR H 127      12.644  -0.978  11.222  1.00  0.00      HCT   
ATOM   1943  HB2 TYR H 127      13.945  -1.082   9.997  1.00  0.00      HCT   
ATOM   1944  CG  TYR H 127      12.328  -2.504   9.769  1.00  0.00      HCT  C
ATOM   1945  CD1 TYR H 127      12.815  -3.179   8.673  1.00  0.00      HCT  C
ATOM   1946  HD1 TYR H 127      13.863  -3.105   8.418  1.00  0.00      HCT   
ATOM   1947  CE1 TYR H 127      11.980  -3.933   7.881  1.00  0.00      HCT  C
ATOM   1948  HE1 TYR H 127      12.366  -4.460   7.021  1.00  0.00      HCT   
ATOM   1949  CZ  TYR H 127      10.642  -4.014   8.176  1.00  0.00      HCT  C
ATOM   1950  OH  TYR H 127       9.783  -4.787   7.365  1.00  0.00      HCT  O
ATOM   1951  HH  TYR H 127       8.914  -4.775   7.772  1.00  0.00      HCT   
ATOM   1952  CD2 TYR H 127      10.983  -2.586  10.052  1.00  0.00      HCT  C
ATOM   1953  HD2 TYR H 127      10.569  -2.024  10.878  1.00  0.00      HCT   
ATOM   1954  CE2 TYR H 127      10.143  -3.338   9.264  1.00  0.00      HCT  C
ATOM   1955  HE2 TYR H 127       9.088  -3.378   9.491  1.00  0.00      HCT   
ATOM   1956  C   TYR H 127      15.018  -1.803  12.287  1.00  0.00      HCT  C
ATOM   1957  O   TYR H 127      15.684  -2.339  13.168  1.00  0.00      HCT  O
ATOM   1958  N   THR H 128      15.202  -0.542  11.860  1.00  0.00      HCT  N
ATOM   1959  HN  THR H 128      14.681  -0.223  11.069  1.00  0.00      HCT   
ATOM   1960  CA  THR H 128      16.087   0.441  12.419  1.00  0.00      HCT  C
ATOM   1961  HA  THR H 128      15.629   1.417  12.333  1.00  0.00      HCT   
ATOM   1962  CB  THR H 128      16.475   0.354  13.893  1.00  0.00      HCT  C
ATOM   1963  HB  THR H 128      17.055   1.283  14.116  1.00  0.00      HCT   
ATOM   1964  OG1 THR H 128      17.337  -0.728  14.214  1.00  0.00      HCT  O
ATOM   1965  HG1 THR H 128      17.485  -0.665  15.164  1.00  0.00      HCT   
ATOM   1966  CG2 THR H 128      15.177   0.266  14.713  1.00  0.00      HCT  C
ATOM   1967 HG21 THR H 128      15.393   0.315  15.801  1.00  0.00      HCT   
ATOM   1968 HG22 THR H 128      14.501   1.111  14.461  1.00  0.00      HCT   
ATOM   1969 HG23 THR H 128      14.638  -0.684  14.508  1.00  0.00      HCT   
ATOM   1970  C   THR H 128      17.249   0.435  11.487  1.00  0.00      HCT  C
ATOM   1971  O   THR H 128      17.071   0.648  10.291  1.00  0.00      HCT  O
ATOM   1972  N   GLN H 129      18.463   0.180  11.993  1.00  0.00      HCT  N
ATOM   1973  HN  GLN H 129      18.640   0.008  12.960  1.00  0.00      HCT   
ATOM   1974  CA  GLN H 129      19.625   0.134  11.161  1.00  0.00      HCT  C
ATOM   1975  HA  GLN H 129      19.358   0.447  10.159  1.00  0.00      HCT   
ATOM   1976  CB  GLN H 129      20.780   0.954  11.744  1.00  0.00      HCT  C
ATOM   1977  HB1 GLN H 129      20.971   0.558  12.768  1.00  0.00      HCT   
ATOM   1978  HB2 GLN H 129      21.706   0.756  11.157  1.00  0.00      HCT   
ATOM   1979  CG  GLN H 129      20.432   2.442  11.795  1.00  0.00      HCT  C
ATOM   1980  HG1 GLN H 129      20.457   2.881  10.775  1.00  0.00      HCT   
ATOM   1981  HG2 GLN H 129      19.412   2.593  12.205  1.00  0.00      HCT   
ATOM   1982  CD  GLN H 129      21.465   3.154  12.646  1.00  0.00      HCT  C
ATOM   1983  OE1 GLN H 129      21.724   2.763  13.784  1.00  0.00      HCT  O
ATOM   1984  NE2 GLN H 129      22.071   4.235  12.088  1.00  0.00      HCT  N
ATOM   1985 HE21 GLN H 129      22.754   4.704  12.641  1.00  0.00      HCT   
ATOM   1986 HE22 GLN H 129      21.812   4.531  11.175  1.00  0.00      HCT   
ATOM   1987  C   GLN H 129      20.034  -1.301  11.090  1.00  0.00      HCT  C
ATOM   1988  O   GLN H 129      19.207  -2.184  11.317  1.00  0.00      HCT  O
ATOM   1989  N   ASP H 130      21.321  -1.559  10.768  1.00  0.00      HCT  N
ATOM   1990  HN  ASP H 130      22.016  -0.864  10.602  1.00  0.00      HCT   
ATOM   1991  CA  ASP H 130      21.826  -2.902  10.630  1.00  0.00      HCT  C
ATOM   1992  HA  ASP H 130      22.776  -2.862  10.109  1.00  0.00      HCT   
ATOM   1993  CB  ASP H 130      21.978  -3.640  11.972  1.00  0.00      HCT  C
ATOM   1994  HB1 ASP H 130      21.050  -3.513  12.566  1.00  0.00      HCT   
ATOM   1995  HB2 ASP H 130      22.140  -4.723  11.806  1.00  0.00      HCT   
ATOM   1996  CG  ASP H 130      23.155  -3.014  12.709  1.00  0.00      HCT  C
ATOM   1997  OD1 ASP H 130      24.249  -2.912  12.092  1.00  0.00      HCT  O
ATOM   1998  OD2 ASP H 130      22.980  -2.636  13.899  1.00  0.00      HCT  O
ATOM   1999  C   ASP H 130      20.880  -3.653   9.747  1.00  0.00      HCT  C
ATOM   2000  O   ASP H 130      20.228  -4.613  10.152  1.00  0.00      HCT  O
ATOM   2001  N   ILE H 131      20.817  -3.168   8.502  1.00  0.00      HCT  N
ATOM   2002  HN  ILE H 131      21.498  -2.459   8.332  1.00  0.00      HCT   
ATOM   2003  CA  ILE H 131      19.979  -3.458   7.377  1.00  0.00      HCT  C
ATOM   2004  HA  ILE H 131      18.967  -3.340   7.742  1.00  0.00      HCT   
ATOM   2005  CB  ILE H 131      20.382  -2.484   6.320  1.00  0.00      HCT  C
ATOM   2006  HB  ILE H 131      20.131  -1.482   6.752  1.00  0.00      HCT   
ATOM   2007  CG2 ILE H 131      21.897  -2.620   6.141  1.00  0.00      HCT  C
ATOM   2008 HG21 ILE H 131      22.286  -1.816   5.482  1.00  0.00      HCT   
ATOM   2009 HG22 ILE H 131      22.420  -2.537   7.117  1.00  0.00      HCT   
ATOM   2010 HG23 ILE H 131      22.157  -3.599   5.685  1.00  0.00      HCT   
ATOM   2011  CG1 ILE H 131      19.575  -2.578   5.038  1.00  0.00      HCT  C
ATOM   2012 HG11 ILE H 131      19.769  -3.555   4.542  1.00  0.00      HCT   
ATOM   2013 HG12 ILE H 131      18.491  -2.547   5.291  1.00  0.00      HCT   
ATOM   2014  CD  ILE H 131      19.933  -1.414   4.117  1.00  0.00      HCT  C
ATOM   2015  HD1 ILE H 131      19.306  -1.441   3.200  1.00  0.00      HCT   
ATOM   2016  HD2 ILE H 131      19.761  -0.442   4.628  1.00  0.00      HCT   
ATOM   2017  HD3 ILE H 131      20.998  -1.465   3.806  1.00  0.00      HCT   
ATOM   2018  C   ILE H 131      20.098  -4.875   6.871  1.00  0.00      HCT  C
ATOM   2019  O   ILE H 131      19.116  -5.457   6.411  1.00  0.00      HCT  O
ATOM   2020  N   GLY H 132      21.310  -5.449   6.884  1.00  0.00      HCT  N
ATOM   2021  HN  GLY H 132      22.103  -4.955   7.237  1.00  0.00      HCT   
ATOM   2022  CA  GLY H 132      21.569  -6.782   6.407  1.00  0.00      HCT  C
ATOM   2023  HA1 GLY H 132      22.634  -6.957   6.468  1.00  0.00      HCT   
ATOM   2024  HA2 GLY H 132      21.161  -6.869   5.409  1.00  0.00      HCT   
ATOM   2025  C   GLY H 132      20.879  -7.797   7.280  1.00  0.00      HCT  C
ATOM   2026  O   GLY H 132      20.727  -8.954   6.900  1.00  0.00      HCT  O
ATOM   2027  N   SER H 133      20.565  -7.420   8.527  1.00  0.00      HCT  N
ATOM   2028  HN  SER H 133      20.684  -6.477   8.838  1.00  0.00      HCT   
ATOM   2029  CA  SER H 133      20.036  -8.308   9.528  1.00  0.00      HCT  C
ATOM   2030  HA  SER H 133      20.676  -9.178   9.465  1.00  0.00      HCT   
ATOM   2031  CB  SER H 133      20.064  -7.659  10.919  1.00  0.00      HCT  C
ATOM   2032  HB1 SER H 133      19.400  -6.765  10.897  1.00  0.00      HCT   
ATOM   2033  HB2 SER H 133      19.649  -8.357  11.681  1.00  0.00      HCT   
ATOM   2034  OG  SER H 133      21.390  -7.259  11.227  1.00  0.00      HCT  O
ATOM   2035  HG1 SER H 133      21.338  -6.667  11.988  1.00  0.00      HCT   
ATOM   2036  C   SER H 133      18.620  -8.778   9.319  1.00  0.00      HCT  C
ATOM   2037  O   SER H 133      18.298  -9.899   9.710  1.00  0.00      HCT  O
ATOM   2038  N   PHE H 134      17.722  -7.963   8.728  1.00  0.00      HCT  N
ATOM   2039  HN  PHE H 134      17.913  -7.078   8.306  1.00  0.00      HCT   
ATOM   2040  CA  PHE H 134      16.336  -8.364   8.675  1.00  0.00      HCT  C
ATOM   2041  HA  PHE H 134      16.255  -9.237   9.312  1.00  0.00      HCT   
ATOM   2042  CB  PHE H 134      15.378  -7.249   9.137  1.00  0.00      HCT  C
ATOM   2043  HB1 PHE H 134      14.329  -7.573   8.958  1.00  0.00      HCT   
ATOM   2044  HB2 PHE H 134      15.481  -7.059  10.227  1.00  0.00      HCT   
ATOM   2045  CG  PHE H 134      15.655  -6.032   8.317  1.00  0.00      HCT  C
ATOM   2046  CD1 PHE H 134      15.144  -5.893   7.047  1.00  0.00      HCT  C
ATOM   2047  HD1 PHE H 134      14.535  -6.681   6.626  1.00  0.00      HCT   
ATOM   2048  CE1 PHE H 134      15.405  -4.764   6.304  1.00  0.00      HCT  C
ATOM   2049  HE1 PHE H 134      14.994  -4.665   5.309  1.00  0.00      HCT   
ATOM   2050  CZ  PHE H 134      16.182  -3.759   6.826  1.00  0.00      HCT  C
ATOM   2051  HZ  PHE H 134      16.387  -2.869   6.248  1.00  0.00      HCT   
ATOM   2052  CD2 PHE H 134      16.427  -5.016   8.833  1.00  0.00      HCT  C
ATOM   2053  HD2 PHE H 134      16.852  -5.109   9.823  1.00  0.00      HCT   
ATOM   2054  CE2 PHE H 134      16.692  -3.886   8.095  1.00  0.00      HCT  C
ATOM   2055  HE2 PHE H 134      17.303  -3.099   8.515  1.00  0.00      HCT   
ATOM   2056  C   PHE H 134      15.925  -8.788   7.291  1.00  0.00      HCT  C
ATOM   2057  O   PHE H 134      16.502  -8.365   6.293  1.00  0.00      HCT  O
ATOM   2058  N   PRO H 135      14.934  -9.658   7.237  1.00  0.00      HCT  N
ATOM   2059  CD  PRO H 135      14.736 -10.614   8.317  1.00  0.00      HCT  C
ATOM   2060  HD1 PRO H 135      14.024 -10.219   9.077  1.00  0.00      HCT   
ATOM   2061  HD2 PRO H 135      15.701 -10.858   8.819  1.00  0.00      HCT   
ATOM   2062  CA  PRO H 135      14.419 -10.151   5.983  1.00  0.00      HCT  C
ATOM   2063  HA  PRO H 135      15.226 -10.484   5.341  1.00  0.00      HCT   
ATOM   2064  CB  PRO H 135      13.561 -11.367   6.329  1.00  0.00      HCT  C
ATOM   2065  HB1 PRO H 135      13.640 -12.172   5.565  1.00  0.00      HCT   
ATOM   2066  HB2 PRO H 135      12.492 -11.099   6.488  1.00  0.00      HCT   
ATOM   2067  CG  PRO H 135      14.154 -11.874   7.655  1.00  0.00      HCT  C
ATOM   2068  HG1 PRO H 135      14.917 -12.654   7.465  1.00  0.00      HCT   
ATOM   2069  HG2 PRO H 135      13.376 -12.313   8.322  1.00  0.00      HCT   
ATOM   2070  C   PRO H 135      13.628  -9.096   5.269  1.00  0.00      HCT  C
ATOM   2071  O   PRO H 135      12.978  -8.288   5.929  1.00  0.00      HCT  O
ATOM   2072  N   LEU H 136      13.686  -9.083   3.923  1.00  0.00      HCT  N
ATOM   2073  HN  LEU H 136      14.259  -9.719   3.410  1.00  0.00      HCT   
ATOM   2074  CA  LEU H 136      12.945  -8.171   3.107  1.00  0.00      HCT  C
ATOM   2075  HA  LEU H 136      13.039  -7.185   3.543  1.00  0.00      HCT   
ATOM   2076  CB  LEU H 136      13.377  -8.199   1.630  1.00  0.00      HCT  C
ATOM   2077  HB1 LEU H 136      13.320  -9.259   1.290  1.00  0.00      HCT   
ATOM   2078  HB2 LEU H 136      12.629  -7.641   1.024  1.00  0.00      HCT   
ATOM   2079  CG  LEU H 136      14.801  -7.663   1.386  1.00  0.00      HCT  C
ATOM   2080  HG  LEU H 136      15.469  -8.371   1.934  1.00  0.00      HCT   
ATOM   2081  CD1 LEU H 136      15.162  -7.701  -0.108  1.00  0.00      HCT  C
ATOM   2082 HD11 LEU H 136      16.171  -7.268  -0.276  1.00  0.00      HCT   
ATOM   2083 HD12 LEU H 136      15.164  -8.747  -0.484  1.00  0.00      HCT   
ATOM   2084 HD13 LEU H 136      14.430  -7.115  -0.704  1.00  0.00      HCT   
ATOM   2085  CD2 LEU H 136      14.982  -6.267   2.001  1.00  0.00      HCT  C
ATOM   2086 HD21 LEU H 136      16.019  -5.903   1.833  1.00  0.00      HCT   
ATOM   2087 HD22 LEU H 136      14.289  -5.528   1.551  1.00  0.00      HCT   
ATOM   2088 HD23 LEU H 136      14.798  -6.298   3.097  1.00  0.00      HCT   
ATOM   2089  C   LEU H 136      11.501  -8.550   3.156  1.00  0.00      HCT  C
ATOM   2090  O   LEU H 136      10.625  -7.693   3.035  1.00  0.00      HCT  O
ATOM   2091  N   LEU H 137      11.217  -9.862   3.271  1.00  0.00      HCT  N
ATOM   2092  HN  LEU H 137      11.894 -10.590   3.361  1.00  0.00      HCT   
ATOM   2093  CA  LEU H 137       9.859 -10.318   3.271  1.00  0.00      HCT  C
ATOM   2094  HA  LEU H 137       9.226  -9.461   3.462  1.00  0.00      HCT   
ATOM   2095  CB  LEU H 137       9.498 -11.032   1.955  1.00  0.00      HCT  C
ATOM   2096  HB1 LEU H 137       9.661 -10.302   1.129  1.00  0.00      HCT   
ATOM   2097  HB2 LEU H 137      10.222 -11.859   1.782  1.00  0.00      HCT   
ATOM   2098  CG  LEU H 137       8.054 -11.555   1.873  1.00  0.00      HCT  C
ATOM   2099  HG  LEU H 137       7.940 -12.228   2.757  1.00  0.00      HCT   
ATOM   2100  CD1 LEU H 137       7.035 -10.410   1.992  1.00  0.00      HCT  C
ATOM   2101 HD11 LEU H 137       5.999 -10.797   1.883  1.00  0.00      HCT   
ATOM   2102 HD12 LEU H 137       7.119  -9.912   2.982  1.00  0.00      HCT   
ATOM   2103 HD13 LEU H 137       7.206  -9.649   1.201  1.00  0.00      HCT   
ATOM   2104  CD2 LEU H 137       7.851 -12.399   0.603  1.00  0.00      HCT  C
ATOM   2105 HD21 LEU H 137       6.811 -12.789   0.561  1.00  0.00      HCT   
ATOM   2106 HD22 LEU H 137       8.025 -11.804  -0.316  1.00  0.00      HCT   
ATOM   2107 HD23 LEU H 137       8.547 -13.266   0.596  1.00  0.00      HCT   
ATOM   2108  C   LEU H 137       9.662 -11.286   4.399  1.00  0.00      HCT  C
ATOM   2109  O   LEU H 137      10.416 -12.244   4.555  1.00  0.00      HCT  O
ATOM   2110  N   VAL H 138       8.625 -11.054   5.227  1.00  0.00      HCT  N
ATOM   2111  HN  VAL H 138       8.006 -10.277   5.154  1.00  0.00      HCT   
ATOM   2112  CA  VAL H 138       8.332 -11.944   6.310  1.00  0.00      HCT  C
ATOM   2113  HA  VAL H 138       8.956 -12.825   6.222  1.00  0.00      HCT   
ATOM   2114  CB  VAL H 138       8.565 -11.320   7.656  1.00  0.00      HCT  C
ATOM   2115  HB  VAL H 138       9.647 -11.047   7.719  1.00  0.00      HCT   
ATOM   2116  CG1 VAL H 138       7.703 -10.062   7.782  1.00  0.00      HCT  C
ATOM   2117 HG11 VAL H 138       7.831  -9.606   8.787  1.00  0.00      HCT   
ATOM   2118 HG12 VAL H 138       7.986  -9.294   7.032  1.00  0.00      HCT   
ATOM   2119 HG13 VAL H 138       6.628 -10.308   7.651  1.00  0.00      HCT   
ATOM   2120  CG2 VAL H 138       8.321 -12.374   8.741  1.00  0.00      HCT  C
ATOM   2121 HG21 VAL H 138       8.447 -11.933   9.753  1.00  0.00      HCT   
ATOM   2122 HG22 VAL H 138       7.290 -12.783   8.663  1.00  0.00      HCT   
ATOM   2123 HG23 VAL H 138       9.038 -13.216   8.651  1.00  0.00      HCT   
ATOM   2124  C   VAL H 138       6.906 -12.385   6.157  1.00  0.00      HCT  C
ATOM   2125  O   VAL H 138       6.046 -11.602   5.756  1.00  0.00      HCT  O
ATOM   2126  N   LEU H 139       6.629 -13.678   6.440  1.00  0.00      HCT  N
ATOM   2127  HN  LEU H 139       7.286 -14.340   6.795  1.00  0.00      HCT   
ATOM   2128  CA  LEU H 139       5.307 -14.207   6.238  1.00  0.00      HCT  C
ATOM   2129  HA  LEU H 139       4.636 -13.364   6.138  1.00  0.00      HCT   
ATOM   2130  CB  LEU H 139       5.257 -15.171   5.044  1.00  0.00      HCT  C
ATOM   2131  HB1 LEU H 139       5.975 -15.996   5.257  1.00  0.00      HCT   
ATOM   2132  HB2 LEU H 139       4.250 -15.643   5.002  1.00  0.00      HCT   
ATOM   2133  CG  LEU H 139       5.622 -14.498   3.709  1.00  0.00      HCT  C
ATOM   2134  HG  LEU H 139       6.677 -14.155   3.837  1.00  0.00      HCT   
ATOM   2135  CD1 LEU H 139       5.562 -15.498   2.546  1.00  0.00      HCT  C
ATOM   2136 HD11 LEU H 139       5.781 -14.989   1.583  1.00  0.00      HCT   
ATOM   2137 HD12 LEU H 139       6.307 -16.310   2.689  1.00  0.00      HCT   
ATOM   2138 HD13 LEU H 139       4.553 -15.957   2.475  1.00  0.00      HCT   
ATOM   2139  CD2 LEU H 139       4.747 -13.259   3.455  1.00  0.00      HCT  C
ATOM   2140 HD21 LEU H 139       5.034 -12.773   2.497  1.00  0.00      HCT   
ATOM   2141 HD22 LEU H 139       3.672 -13.523   3.389  1.00  0.00      HCT   
ATOM   2142 HD23 LEU H 139       4.876 -12.517   4.273  1.00  0.00      HCT   
ATOM   2143  C   LEU H 139       4.878 -14.987   7.443  1.00  0.00      HCT  C
ATOM   2144  O   LEU H 139       5.703 -15.562   8.152  1.00  0.00      HCT  O
ATOM   2145  N   GLN H 140       3.554 -15.008   7.723  1.00  0.00      HCT  N
ATOM   2146  HN  GLN H 140       2.837 -14.517   7.232  1.00  0.00      HCT   
ATOM   2147  CA  GLN H 140       3.084 -15.800   8.827  1.00  0.00      HCT  C
ATOM   2148  HA  GLN H 140       3.749 -16.649   8.928  1.00  0.00      HCT   
ATOM   2149  CB  GLN H 140       3.016 -15.040  10.166  1.00  0.00      HCT  C
ATOM   2150  HB1 GLN H 140       4.031 -14.616  10.348  1.00  0.00      HCT   
ATOM   2151  HB2 GLN H 140       2.330 -14.169  10.061  1.00  0.00      HCT   
ATOM   2152  CG  GLN H 140       2.606 -15.933  11.342  1.00  0.00      HCT  C
ATOM   2153  HG1 GLN H 140       1.533 -16.210  11.262  1.00  0.00      HCT   
ATOM   2154  HG2 GLN H 140       3.200 -16.870  11.350  1.00  0.00      HCT   
ATOM   2155  CD  GLN H 140       2.804 -15.159  12.640  1.00  0.00      HCT  C
ATOM   2156  OE1 GLN H 140       3.883 -14.630  12.904  1.00  0.00      HCT  O
ATOM   2157  NE2 GLN H 140       1.735 -15.095  13.476  1.00  0.00      HCT  N
ATOM   2158 HE21 GLN H 140       1.857 -14.587  14.324  1.00  0.00      HCT   
ATOM   2159 HE22 GLN H 140       0.889 -15.558  13.234  1.00  0.00      HCT   
ATOM   2160  C   GLN H 140       1.714 -16.332   8.524  1.00  0.00      HCT  C
ATOM   2161  O   GLN H 140       0.792 -15.582   8.206  1.00  0.00      HCT  O
ATOM   2162  N   ILE H 141       1.553 -17.669   8.636  1.00  0.00      HCT  N
ATOM   2163  HN  ILE H 141       2.283 -18.310   8.864  1.00  0.00      HCT   
ATOM   2164  CA  ILE H 141       0.274 -18.284   8.428  1.00  0.00      HCT  C
ATOM   2165  HA  ILE H 141      -0.421 -17.519   8.107  1.00  0.00      HCT   
ATOM   2166  CB  ILE H 141       0.285 -19.452   7.474  1.00  0.00      HCT  C
ATOM   2167  HB  ILE H 141      -0.758 -19.857   7.516  1.00  0.00      HCT   
ATOM   2168  CG2 ILE H 141       0.656 -18.920   6.079  1.00  0.00      HCT  C
ATOM   2169 HG21 ILE H 141       0.526 -19.711   5.312  1.00  0.00      HCT   
ATOM   2170 HG22 ILE H 141       0.006 -18.066   5.795  1.00  0.00      HCT   
ATOM   2171 HG23 ILE H 141       1.713 -18.581   6.051  1.00  0.00      HCT   
ATOM   2172  CG1 ILE H 141       1.206 -20.581   7.963  1.00  0.00      HCT  C
ATOM   2173 HG11 ILE H 141       0.916 -20.884   8.994  1.00  0.00      HCT   
ATOM   2174 HG12 ILE H 141       1.066 -21.470   7.307  1.00  0.00      HCT   
ATOM   2175  CD  ILE H 141       2.690 -20.213   7.953  1.00  0.00      HCT  C
ATOM   2176  HD1 ILE H 141       3.306 -21.086   8.260  1.00  0.00      HCT   
ATOM   2177  HD2 ILE H 141       3.010 -19.903   6.935  1.00  0.00      HCT   
ATOM   2178  HD3 ILE H 141       2.899 -19.380   8.657  1.00  0.00      HCT   
ATOM   2179  C   ILE H 141      -0.199 -18.765   9.765  1.00  0.00      HCT  C
ATOM   2180  O   ILE H 141       0.514 -19.474  10.473  1.00  0.00      HCT  O
ATOM   2181  N   THR H 142      -1.435 -18.382  10.149  1.00  0.00      HCT  N
ATOM   2182  HN  THR H 142      -2.085 -17.873   9.585  1.00  0.00      HCT   
ATOM   2183  CA  THR H 142      -1.917 -18.700  11.464  1.00  0.00      HCT  C
ATOM   2184  HA  THR H 142      -1.127 -19.245  11.963  1.00  0.00      HCT   
ATOM   2185  CB  THR H 142      -2.399 -17.486  12.200  1.00  0.00      HCT  C
ATOM   2186  HB  THR H 142      -3.248 -17.076  11.600  1.00  0.00      HCT   
ATOM   2187  OG1 THR H 142      -1.377 -16.502  12.235  1.00  0.00      HCT  O
ATOM   2188  HG1 THR H 142      -1.749 -15.763  12.728  1.00  0.00      HCT   
ATOM   2189  CG2 THR H 142      -2.764 -17.895  13.635  1.00  0.00      HCT  C
ATOM   2190 HG21 THR H 142      -3.233 -17.049  14.180  1.00  0.00      HCT   
ATOM   2191 HG22 THR H 142      -3.488 -18.738  13.625  1.00  0.00      HCT   
ATOM   2192 HG23 THR H 142      -1.863 -18.217  14.201  1.00  0.00      HCT   
ATOM   2193  C   THR H 142      -3.078 -19.643  11.346  1.00  0.00      HCT  C
ATOM   2194  O   THR H 142      -3.767 -19.672  10.328  1.00  0.00      HCT  O
ATOM   2195  N   ARG H 143      -3.304 -20.469  12.392  1.00  0.00      HCT  N
ATOM   2196  HN  ARG H 143      -2.736 -20.475  13.212  1.00  0.00      HCT   
ATOM   2197  CA  ARG H 143      -4.404 -21.398  12.361  1.00  0.00      HCT  C
ATOM   2198  HA  ARG H 143      -5.080 -21.126  11.559  1.00  0.00      HCT   
ATOM   2199  CB  ARG H 143      -3.942 -22.848  12.138  1.00  0.00      HCT  C
ATOM   2200  HB1 ARG H 143      -3.166 -23.054  12.914  1.00  0.00      HCT   
ATOM   2201  HB2 ARG H 143      -4.783 -23.544  12.353  1.00  0.00      HCT   
ATOM   2202  CG  ARG H 143      -3.357 -23.005  10.731  1.00  0.00      HCT  C
ATOM   2203  HG1 ARG H 143      -4.135 -22.717   9.990  1.00  0.00      HCT   
ATOM   2204  HG2 ARG H 143      -2.531 -22.269  10.598  1.00  0.00      HCT   
ATOM   2205  CD  ARG H 143      -2.776 -24.380  10.392  1.00  0.00      HCT  C
ATOM   2206  HD1 ARG H 143      -1.915 -24.595  11.066  1.00  0.00      HCT   
ATOM   2207  HD2 ARG H 143      -3.536 -25.187  10.515  1.00  0.00      HCT   
ATOM   2208  NE  ARG H 143      -2.354 -24.311   8.963  1.00  0.00      HCT  N
ATOM   2209  HE  ARG H 143      -3.015 -23.827   8.378  1.00  0.00      HCT   
ATOM   2210  CZ  ARG H 143      -1.176 -24.869   8.551  1.00  0.00      HCT  C
ATOM   2211  NH1 ARG H 143      -0.380 -25.530   9.438  1.00  0.00      HCT  N
ATOM   2212 HH11 ARG H 143       0.486 -25.914   9.149  1.00  0.00      HCT   
ATOM   2213 HH12 ARG H 143      -0.653 -25.482  10.401  1.00  0.00      HCT   
ATOM   2214  NH2 ARG H 143      -0.784 -24.752   7.251  1.00  0.00      HCT  N
ATOM   2215 HH21 ARG H 143       0.024 -25.229   6.934  1.00  0.00      HCT   
ATOM   2216 HH22 ARG H 143      -1.440 -24.361   6.618  1.00  0.00      HCT   
ATOM   2217  C   ARG H 143      -5.184 -21.280  13.638  1.00  0.00      HCT  C
ATOM   2218  O   ARG H 143      -4.616 -21.180  14.725  1.00  0.00      HCT  O
ATOM   2219  N   PHE H 144      -6.531 -21.305  13.521  1.00  0.00      HCT  N
ATOM   2220  HN  PHE H 144      -7.008 -21.483  12.662  1.00  0.00      HCT   
ATOM   2221  CA  PHE H 144      -7.397 -21.073  14.647  1.00  0.00      HCT  C
ATOM   2222  HA  PHE H 144      -6.788 -21.136  15.541  1.00  0.00      HCT   
ATOM   2223  CB  PHE H 144      -8.264 -19.809  14.487  1.00  0.00      HCT  C
ATOM   2224  HB1 PHE H 144      -8.937 -19.938  13.612  1.00  0.00      HCT   
ATOM   2225  HB2 PHE H 144      -8.911 -19.652  15.377  1.00  0.00      HCT   
ATOM   2226  CG  PHE H 144      -7.412 -18.610  14.228  1.00  0.00      HCT  C
ATOM   2227  CD1 PHE H 144      -6.867 -17.881  15.259  1.00  0.00      HCT  C
ATOM   2228  HD1 PHE H 144      -7.057 -18.176  16.282  1.00  0.00      HCT   
ATOM   2229  CE1 PHE H 144      -6.088 -16.776  14.996  1.00  0.00      HCT  C
ATOM   2230  HE1 PHE H 144      -5.654 -16.214  15.811  1.00  0.00      HCT   
ATOM   2231  CZ  PHE H 144      -5.851 -16.383  13.700  1.00  0.00      HCT  C
ATOM   2232  HZ  PHE H 144      -5.235 -15.520  13.491  1.00  0.00      HCT   
ATOM   2233  CD2 PHE H 144      -7.173 -18.206  12.933  1.00  0.00      HCT  C
ATOM   2234  HD2 PHE H 144      -7.617 -18.746  12.108  1.00  0.00      HCT   
ATOM   2235  CE2 PHE H 144      -6.396 -17.104  12.665  1.00  0.00      HCT  C
ATOM   2236  HE2 PHE H 144      -6.217 -16.807  11.641  1.00  0.00      HCT   
ATOM   2237  C   PHE H 144      -8.403 -22.188  14.719  1.00  0.00      HCT  C
ATOM   2238  O   PHE H 144      -8.421 -23.106  13.900  1.00  0.00      HCT  O
ATOM   2239  N   LYS H 145      -9.275 -22.080  15.740  1.00  0.00      HCT  N
ATOM   2240  HN  LYS H 145      -9.131 -21.291  16.336  1.00  0.00      HCT   
ATOM   2241  CA  LYS H 145     -10.380 -22.926  16.103  1.00  0.00      HCT  C
ATOM   2242  HA  LYS H 145     -10.099 -23.367  17.052  1.00  0.00      HCT   
ATOM   2243  CB  LYS H 145     -11.657 -22.108  16.376  1.00  0.00      HCT  C
ATOM   2244  HB1 LYS H 145     -12.524 -22.788  16.207  1.00  0.00      HCT   
ATOM   2245  HB2 LYS H 145     -11.685 -21.828  17.453  1.00  0.00      HCT   
ATOM   2246  CG  LYS H 145     -11.838 -20.858  15.499  1.00  0.00      HCT  C
ATOM   2247  HG1 LYS H 145     -12.608 -20.198  15.960  1.00  0.00      HCT   
ATOM   2248  HG2 LYS H 145     -10.881 -20.288  15.479  1.00  0.00      HCT   
ATOM   2249  CD  LYS H 145     -12.274 -21.109  14.056  1.00  0.00      HCT  C
ATOM   2250  HD1 LYS H 145     -11.523 -21.774  13.572  1.00  0.00      HCT   
ATOM   2251  HD2 LYS H 145     -13.243 -21.660  14.077  1.00  0.00      HCT   
ATOM   2252  CE  LYS H 145     -12.435 -19.830  13.237  1.00  0.00      HCT  C
ATOM   2253  HE1 LYS H 145     -13.154 -19.139  13.731  1.00  0.00      HCT   
ATOM   2254  HE2 LYS H 145     -11.459 -19.307  13.133  1.00  0.00      HCT   
ATOM   2255  NZ  LYS H 145     -12.944 -20.150  11.886  1.00  0.00      HCT  N
ATOM   2256  HZ1 LYS H 145     -13.054 -19.277  11.331  1.00  0.00      HCT   
ATOM   2257  HZ2 LYS H 145     -12.275 -20.784  11.404  1.00  0.00      HCT   
ATOM   2258  HZ3 LYS H 145     -13.866 -20.625  11.968  1.00  0.00      HCT   
ATOM   2259  C   LYS H 145     -10.669 -24.053  15.152  1.00  0.00      HCT  C
ATOM   2260  O   LYS H 145     -10.035 -25.107  15.210  1.00  0.00      HCT  O
ATOM   2261  N   CYS H 146     -11.730 -23.861  14.342  1.00  0.00      HCT  N
ATOM   2262  HN  CYS H 146     -12.178 -22.972  14.412  1.00  0.00      HCT   
ATOM   2263  CA  CYS H 146     -12.317 -24.758  13.383  1.00  0.00      HCT  C
ATOM   2264  HA  CYS H 146     -12.409 -25.716  13.882  1.00  0.00      HCT   
ATOM   2265  CB  CYS H 146     -13.690 -24.263  12.892  1.00  0.00      HCT  C
ATOM   2266  HB1 CYS H 146     -14.353 -24.190  13.784  1.00  0.00      HCT   
ATOM   2267  HB2 CYS H 146     -13.597 -23.229  12.493  1.00  0.00      HCT   
ATOM   2268  SG  CYS H 146     -14.455 -25.383  11.681  1.00  0.00      HCT  S
ATOM   2269  HG1 CYS H 146     -15.601 -24.715  11.537  1.00  0.00      HCT   
ATOM   2270  C   CYS H 146     -11.435 -24.950  12.185  1.00  0.00      HCT  C
ATOM   2271  O   CYS H 146     -11.563 -25.961  11.492  1.00  0.00      HCT  O
ATOM   2272  N   GLY H 147     -10.499 -24.017  11.904  1.00  0.00      HCT  N
ATOM   2273  HN  GLY H 147     -10.262 -23.222  12.461  1.00  0.00      HCT   
ATOM   2274  CA  GLY H 147      -9.757 -24.164  10.684  1.00  0.00      HCT  C
ATOM   2275  HA1 GLY H 147     -10.320 -24.817  10.031  1.00  0.00      HCT   
ATOM   2276  HA2 GLY H 147      -8.769 -24.528  10.933  1.00  0.00      HCT   
ATOM   2277  C   GLY H 147      -9.601 -22.838   9.995  1.00  0.00      HCT  C
ATOM   2278  O   GLY H 147      -9.195 -22.788   8.833  1.00  0.00      HCT  O
ATOM   2279  N   GLY H 148      -9.936 -21.723  10.677  1.00  0.00      HCT  N
ATOM   2280  HN  GLY H 148     -10.331 -21.718  11.595  1.00  0.00      HCT   
ATOM   2281  CA  GLY H 148      -9.729 -20.430  10.082  1.00  0.00      HCT  C
ATOM   2282  HA1 GLY H 148     -10.114 -19.665  10.742  1.00  0.00      HCT   
ATOM   2283  HA2 GLY H 148     -10.155 -20.414   9.088  1.00  0.00      HCT   
ATOM   2284  C   GLY H 148      -8.245 -20.230   9.953  1.00  0.00      HCT  C
ATOM   2285  O   GLY H 148      -7.475 -20.761  10.753  1.00  0.00      HCT  O
ATOM   2286  N   ALA H 149      -7.802 -19.450   8.938  1.00  0.00      HCT  N
ATOM   2287  HN  ALA H 149      -8.393 -18.982   8.282  1.00  0.00      HCT   
ATOM   2288  CA  ALA H 149      -6.389 -19.249   8.749  1.00  0.00      HCT  C
ATOM   2289  HA  ALA H 149      -5.834 -19.460   9.656  1.00  0.00      HCT   
ATOM   2290  CB  ALA H 149      -5.801 -20.085   7.599  1.00  0.00      HCT  C
ATOM   2291  HB1 ALA H 149      -5.925 -21.166   7.823  1.00  0.00      HCT   
ATOM   2292  HB2 ALA H 149      -6.325 -19.872   6.642  1.00  0.00      HCT   
ATOM   2293  HB3 ALA H 149      -4.716 -19.885   7.461  1.00  0.00      HCT   
ATOM   2294  C   ALA H 149      -6.131 -17.806   8.421  1.00  0.00      HCT  C
ATOM   2295  O   ALA H 149      -7.009 -17.105   7.920  1.00  0.00      HCT  O
ATOM   2296  N   SER H 150      -4.904 -17.319   8.719  1.00  0.00      HCT  N
ATOM   2297  HN  SER H 150      -4.156 -17.834   9.137  1.00  0.00      HCT   
ATOM   2298  CA  SER H 150      -4.586 -15.947   8.433  1.00  0.00      HCT  C
ATOM   2299  HA  SER H 150      -5.266 -15.629   7.654  1.00  0.00      HCT   
ATOM   2300  CB  SER H 150      -4.636 -15.041   9.678  1.00  0.00      HCT  C
ATOM   2301  HB1 SER H 150      -5.674 -15.064  10.082  1.00  0.00      HCT   
ATOM   2302  HB2 SER H 150      -3.966 -15.438  10.474  1.00  0.00      HCT   
ATOM   2303  OG  SER H 150      -4.301 -13.705   9.332  1.00  0.00      HCT  O
ATOM   2304  HG1 SER H 150      -4.560 -13.146  10.076  1.00  0.00      HCT   
ATOM   2305  C   SER H 150      -3.197 -15.847   7.881  1.00  0.00      HCT  C
ATOM   2306  O   SER H 150      -2.228 -16.285   8.500  1.00  0.00      HCT  O
ATOM   2307  N   LEU H 151      -3.067 -15.227   6.691  1.00  0.00      HCT  N
ATOM   2308  HN  LEU H 151      -3.823 -14.863   6.151  1.00  0.00      HCT   
ATOM   2309  CA  LEU H 151      -1.775 -15.041   6.097  1.00  0.00      HCT  C
ATOM   2310  HA  LEU H 151      -1.058 -15.629   6.655  1.00  0.00      HCT   
ATOM   2311  CB  LEU H 151      -1.758 -15.360   4.590  1.00  0.00      HCT  C
ATOM   2312  HB1 LEU H 151      -2.032 -16.434   4.478  1.00  0.00      HCT   
ATOM   2313  HB2 LEU H 151      -2.566 -14.783   4.089  1.00  0.00      HCT   
ATOM   2314  CG  LEU H 151      -0.399 -15.111   3.910  1.00  0.00      HCT  C
ATOM   2315  HG  LEU H 151      -0.166 -14.042   4.136  1.00  0.00      HCT   
ATOM   2316  CD1 LEU H 151       0.705 -15.992   4.514  1.00  0.00      HCT  C
ATOM   2317 HD11 LEU H 151       1.666 -15.834   3.980  1.00  0.00      HCT   
ATOM   2318 HD12 LEU H 151       0.858 -15.747   5.587  1.00  0.00      HCT   
ATOM   2319 HD13 LEU H 151       0.437 -17.067   4.434  1.00  0.00      HCT   
ATOM   2320  CD2 LEU H 151      -0.509 -15.261   2.384  1.00  0.00      HCT  C
ATOM   2321 HD21 LEU H 151       0.474 -15.060   1.905  1.00  0.00      HCT   
ATOM   2322 HD22 LEU H 151      -0.822 -16.284   2.094  1.00  0.00      HCT   
ATOM   2323 HD23 LEU H 151      -1.249 -14.540   1.974  1.00  0.00      HCT   
ATOM   2324  C   LEU H 151      -1.402 -13.602   6.257  1.00  0.00      HCT  C
ATOM   2325  O   LEU H 151      -2.004 -12.728   5.639  1.00  0.00      HCT  O
ATOM   2326  N   GLY H 152      -0.384 -13.313   7.089  1.00  0.00      HCT  N
ATOM   2327  HN  GLY H 152       0.117 -13.994   7.621  1.00  0.00      HCT   
ATOM   2328  CA  GLY H 152       0.047 -11.953   7.258  1.00  0.00      HCT  C
ATOM   2329  HA1 GLY H 152       0.286 -11.770   8.297  1.00  0.00      HCT   
ATOM   2330  HA2 GLY H 152      -0.689 -11.276   6.846  1.00  0.00      HCT   
ATOM   2331  C   GLY H 152       1.305 -11.808   6.461  1.00  0.00      HCT  C
ATOM   2332  O   GLY H 152       2.165 -12.689   6.486  1.00  0.00      HCT  O
ATOM   2333  N   VAL H 153       1.454 -10.676   5.737  1.00  0.00      HCT  N
ATOM   2334  HN  VAL H 153       0.820  -9.907   5.725  1.00  0.00      HCT   
ATOM   2335  CA  VAL H 153       2.605 -10.509   4.894  1.00  0.00      HCT  C
ATOM   2336  HA  VAL H 153       3.282 -11.332   5.088  1.00  0.00      HCT   
ATOM   2337  CB  VAL H 153       2.252 -10.414   3.435  1.00  0.00      HCT  C
ATOM   2338  HB  VAL H 153       1.559  -9.546   3.311  1.00  0.00      HCT   
ATOM   2339  CG1 VAL H 153       3.535 -10.179   2.620  1.00  0.00      HCT  C
ATOM   2340 HG11 VAL H 153       3.301 -10.145   1.534  1.00  0.00      HCT   
ATOM   2341 HG12 VAL H 153       4.018  -9.216   2.885  1.00  0.00      HCT   
ATOM   2342 HG13 VAL H 153       4.263 -11.001   2.789  1.00  0.00      HCT   
ATOM   2343  CG2 VAL H 153       1.479 -11.683   3.033  1.00  0.00      HCT  C
ATOM   2344 HG21 VAL H 153       1.235 -11.668   1.949  1.00  0.00      HCT   
ATOM   2345 HG22 VAL H 153       2.084 -12.591   3.242  1.00  0.00      HCT   
ATOM   2346 HG23 VAL H 153       0.523 -11.765   3.591  1.00  0.00      HCT   
ATOM   2347  C   VAL H 153       3.323  -9.241   5.252  1.00  0.00      HCT  C
ATOM   2348  O   VAL H 153       2.700  -8.217   5.531  1.00  0.00      HCT  O
ATOM   2349  N   GLY H 154       4.675  -9.280   5.239  1.00  0.00      HCT  N
ATOM   2350  HN  GLY H 154       5.208 -10.097   5.021  1.00  0.00      HCT   
ATOM   2351  CA  GLY H 154       5.442  -8.101   5.550  1.00  0.00      HCT  C
ATOM   2352  HA1 GLY H 154       5.874  -8.215   6.535  1.00  0.00      HCT   
ATOM   2353  HA2 GLY H 154       4.811  -7.229   5.440  1.00  0.00      HCT   
ATOM   2354  C   GLY H 154       6.564  -7.987   4.561  1.00  0.00      HCT  C
ATOM   2355  O   GLY H 154       7.434  -8.853   4.494  1.00  0.00      HCT  O
ATOM   2356  N   MET H 155       6.600  -6.882   3.785  1.00  0.00      HCT  N
ATOM   2357  HN  MET H 155       5.965  -6.114   3.836  1.00  0.00      HCT   
ATOM   2358  CA  MET H 155       7.620  -6.744   2.780  1.00  0.00      HCT  C
ATOM   2359  HA  MET H 155       8.413  -7.439   3.029  1.00  0.00      HCT   
ATOM   2360  CB  MET H 155       7.089  -6.939   1.350  1.00  0.00      HCT  C
ATOM   2361  HB1 MET H 155       6.721  -7.990   1.281  1.00  0.00      HCT   
ATOM   2362  HB2 MET H 155       6.200  -6.287   1.194  1.00  0.00      HCT   
ATOM   2363  CG  MET H 155       8.147  -6.701   0.272  1.00  0.00      HCT  C
ATOM   2364  HG1 MET H 155       8.603  -5.696   0.394  1.00  0.00      HCT   
ATOM   2365  HG2 MET H 155       8.960  -7.453   0.373  1.00  0.00      HCT   
ATOM   2366  SD  MET H 155       7.513  -6.792  -1.427  1.00  0.00      HCT  S
ATOM   2367  CE  MET H 155       7.400  -8.601  -1.428  1.00  0.00      HCT  C
ATOM   2368  HE1 MET H 155       7.026  -8.974  -2.406  1.00  0.00      HCT   
ATOM   2369  HE2 MET H 155       8.394  -9.063  -1.243  1.00  0.00      HCT   
ATOM   2370  HE3 MET H 155       6.705  -8.959  -0.638  1.00  0.00      HCT   
ATOM   2371  C   MET H 155       8.205  -5.364   2.801  1.00  0.00      HCT  C
ATOM   2372  O   MET H 155       7.507  -4.377   3.020  1.00  0.00      HCT  O
ATOM   2373  N   GLU H 156       9.531  -5.265   2.558  1.00  0.00      HCT  N
ATOM   2374  HN  GLU H 156      10.171  -6.018   2.435  1.00  0.00      HCT   
ATOM   2375  CA  GLU H 156      10.132  -3.966   2.457  1.00  0.00      HCT  C
ATOM   2376  HA  GLU H 156       9.549  -3.233   3.001  1.00  0.00      HCT   
ATOM   2377  CB  GLU H 156      11.606  -3.896   2.887  1.00  0.00      HCT  C
ATOM   2378  HB1 GLU H 156      11.675  -4.233   3.947  1.00  0.00      HCT   
ATOM   2379  HB2 GLU H 156      12.206  -4.624   2.296  1.00  0.00      HCT   
ATOM   2380  CG  GLU H 156      12.178  -2.481   2.753  1.00  0.00      HCT  C
ATOM   2381  HG1 GLU H 156      12.228  -2.203   1.684  1.00  0.00      HCT   
ATOM   2382  HG2 GLU H 156      11.549  -1.746   3.292  1.00  0.00      HCT   
ATOM   2383  CD  GLU H 156      13.597  -2.467   3.296  1.00  0.00      HCT  C
ATOM   2384  OE1 GLU H 156      14.176  -3.570   3.487  1.00  0.00      HCT  O
ATOM   2385  OE2 GLU H 156      14.121  -1.345   3.530  1.00  0.00      HCT  O
ATOM   2386  C   GLU H 156      10.065  -3.600   1.007  1.00  0.00      HCT  C
ATOM   2387  O   GLU H 156      10.525  -4.334   0.135  1.00  0.00      HCT  O
ATOM   2388  N   HSD H 157       9.498  -2.418   0.731  1.00  0.00      HCT  N
ATOM   2389  HN  HSD H 157       9.248  -1.814   1.486  1.00  0.00      HCT   
ATOM   2390  CA  HSD H 157       9.203  -1.913  -0.578  1.00  0.00      HCT  C
ATOM   2391  HA  HSD H 157       8.707  -2.712  -1.115  1.00  0.00      HCT   
ATOM   2392  CB  HSD H 157       8.206  -0.747  -0.573  1.00  0.00      HCT  C
ATOM   2393  HB1 HSD H 157       8.587   0.053   0.099  1.00  0.00      HCT   
ATOM   2394  HB2 HSD H 157       8.144  -0.307  -1.592  1.00  0.00      HCT   
ATOM   2395  ND1 HSD H 157       6.038  -0.536   0.752  1.00  0.00      HCT  N
ATOM   2396  HD1 HSD H 157       6.183   0.393   1.095  1.00  0.00      HCT   
ATOM   2397  CG  HSD H 157       6.863  -1.224  -0.108  1.00  0.00      HCT  C
ATOM   2398  CE1 HSD H 157       4.941  -1.311   0.944  1.00  0.00      HCT  C
ATOM   2399  HE1 HSD H 157       4.098  -1.027   1.579  1.00  0.00      HCT   
ATOM   2400  NE2 HSD H 157       5.004  -2.446   0.269  1.00  0.00      HCT  N
ATOM   2401  CD2 HSD H 157       6.216  -2.388  -0.394  1.00  0.00      HCT  C
ATOM   2402  HD2 HSD H 157       6.534  -3.222  -1.008  1.00  0.00      HCT   
ATOM   2403  C   HSD H 157      10.426  -1.542  -1.359  1.00  0.00      HCT  C
ATOM   2404  O   HSD H 157      10.311  -1.132  -2.510  1.00  0.00      HCT  O
ATOM   2405  N   HSE H 158      11.618  -1.544  -0.744  1.00  0.00      HCT  N
ATOM   2406  HN  HSE H 158      11.798  -1.732   0.220  1.00  0.00      HCT   
ATOM   2407  CA  HSE H 158      12.791  -1.248  -1.519  1.00  0.00      HCT  C
ATOM   2408  HA  HSE H 158      12.595  -0.333  -2.065  1.00  0.00      HCT   
ATOM   2409  CB  HSE H 158      14.084  -1.063  -0.711  1.00  0.00      HCT  C
ATOM   2410  HB1 HSE H 158      14.017  -1.705   0.193  1.00  0.00      HCT   
ATOM   2411  HB2 HSE H 158      14.948  -1.428  -1.305  1.00  0.00      HCT   
ATOM   2412  ND1 HSE H 158      14.563   1.374  -1.175  1.00  0.00      HCT  N
ATOM   2413  CG  HSE H 158      14.273   0.363  -0.284  1.00  0.00      HCT  C
ATOM   2414  CE1 HSE H 158      14.672   2.516  -0.452  1.00  0.00      HCT  C
ATOM   2415  HE1 HSE H 158      14.901   3.498  -0.874  1.00  0.00      HCT   
ATOM   2416  NE2 HSE H 158      14.475   2.311   0.839  1.00  0.00      HCT  N
ATOM   2417  HE2 HSE H 158      14.513   2.959   1.599  1.00  0.00      HCT   
ATOM   2418  CD2 HSE H 158      14.224   0.953   0.942  1.00  0.00      HCT  C
ATOM   2419  HD2 HSE H 158      14.036   0.518   1.914  1.00  0.00      HCT   
ATOM   2420  C   HSE H 158      13.028  -2.328  -2.537  1.00  0.00      HCT  C
ATOM   2421  O   HSE H 158      13.797  -2.137  -3.477  1.00  0.00      HCT  O
ATOM   2422  N   VAL H 159      12.514  -3.545  -2.285  1.00  0.00      HCT  N
ATOM   2423  HN  VAL H 159      12.009  -3.767  -1.455  1.00  0.00      HCT   
ATOM   2424  CA  VAL H 159      12.654  -4.643  -3.209  1.00  0.00      HCT  C
ATOM   2425  HA  VAL H 159      13.648  -4.559  -3.631  1.00  0.00      HCT   
ATOM   2426  CB  VAL H 159      12.518  -5.990  -2.562  1.00  0.00      HCT  C
ATOM   2427  HB  VAL H 159      13.172  -5.996  -1.655  1.00  0.00      HCT   
ATOM   2428  CG1 VAL H 159      11.052  -6.207  -2.151  1.00  0.00      HCT  C
ATOM   2429 HG11 VAL H 159      10.922  -7.216  -1.704  1.00  0.00      HCT   
ATOM   2430 HG12 VAL H 159      10.725  -5.466  -1.393  1.00  0.00      HCT   
ATOM   2431 HG13 VAL H 159      10.382  -6.133  -3.034  1.00  0.00      HCT   
ATOM   2432  CG2 VAL H 159      13.060  -7.046  -3.541  1.00  0.00      HCT  C
ATOM   2433 HG21 VAL H 159      12.944  -8.068  -3.121  1.00  0.00      HCT   
ATOM   2434 HG22 VAL H 159      12.512  -7.000  -4.507  1.00  0.00      HCT   
ATOM   2435 HG23 VAL H 159      14.140  -6.889  -3.745  1.00  0.00      HCT   
ATOM   2436  C   VAL H 159      11.674  -4.601  -4.350  1.00  0.00      HCT  C
ATOM   2437  O   VAL H 159      12.001  -5.018  -5.460  1.00  0.00      HCT  O
ATOM   2438  N   ALA H 160      10.421  -4.163  -4.093  1.00  0.00      HCT  N
ATOM   2439  HN  ALA H 160      10.132  -3.818  -3.201  1.00  0.00      HCT   
ATOM   2440  CA  ALA H 160       9.404  -4.168  -5.113  1.00  0.00      HCT  C
ATOM   2441  HA  ALA H 160       9.706  -3.612  -5.993  1.00  0.00      HCT   
ATOM   2442  CB  ALA H 160       8.970  -5.584  -5.525  1.00  0.00      HCT  C
ATOM   2443  HB1 ALA H 160       9.829  -6.118  -5.984  1.00  0.00      HCT   
ATOM   2444  HB2 ALA H 160       8.634  -6.171  -4.643  1.00  0.00      HCT   
ATOM   2445  HB3 ALA H 160       8.144  -5.559  -6.269  1.00  0.00      HCT   
ATOM   2446  C   ALA H 160       8.196  -3.467  -4.563  1.00  0.00      HCT  C
ATOM   2447  O   ALA H 160       8.140  -3.142  -3.378  1.00  0.00      HCT  O
ATOM   2448  N   ASP H 161       7.203  -3.180  -5.433  1.00  0.00      HCT  N
ATOM   2449  HN  ASP H 161       7.205  -3.388  -6.408  1.00  0.00      HCT   
ATOM   2450  CA  ASP H 161       6.003  -2.518  -5.004  1.00  0.00      HCT  C
ATOM   2451  HA  ASP H 161       6.222  -2.009  -4.072  1.00  0.00      HCT   
ATOM   2452  CB  ASP H 161       5.452  -1.505  -6.028  1.00  0.00      HCT  C
ATOM   2453  HB1 ASP H 161       4.531  -1.040  -5.622  1.00  0.00      HCT   
ATOM   2454  HB2 ASP H 161       6.192  -0.703  -6.220  1.00  0.00      HCT   
ATOM   2455  CG  ASP H 161       5.111  -2.223  -7.324  1.00  0.00      HCT  C
ATOM   2456  OD1 ASP H 161       5.510  -3.408  -7.477  1.00  0.00      HCT  O
ATOM   2457  OD2 ASP H 161       4.450  -1.583  -8.184  1.00  0.00      HCT  O
ATOM   2458  C   ASP H 161       4.947  -3.539  -4.702  1.00  0.00      HCT  C
ATOM   2459  O   ASP H 161       5.222  -4.736  -4.615  1.00  0.00      HCT  O
ATOM   2460  N   GLY H 162       3.700  -3.067  -4.490  1.00  0.00      HCT  N
ATOM   2461  HN  GLY H 162       3.480  -2.096  -4.577  1.00  0.00      HCT   
ATOM   2462  CA  GLY H 162       2.603  -3.923  -4.126  1.00  0.00      HCT  C
ATOM   2463  HA1 GLY H 162       1.745  -3.289  -3.950  1.00  0.00      HCT   
ATOM   2464  HA2 GLY H 162       2.912  -4.501  -3.266  1.00  0.00      HCT   
ATOM   2465  C   GLY H 162       2.254  -4.880  -5.224  1.00  0.00      HCT  C
ATOM   2466  O   GLY H 162       2.071  -6.072  -4.977  1.00  0.00      HCT  O
ATOM   2467  N   MET H 163       2.176  -4.391  -6.476  1.00  0.00      HCT  N
ATOM   2468  HN  MET H 163       2.408  -3.459  -6.745  1.00  0.00      HCT   
ATOM   2469  CA  MET H 163       1.731  -5.225  -7.555  1.00  0.00      HCT  C
ATOM   2470  HA  MET H 163       0.765  -5.634  -7.283  1.00  0.00      HCT   
ATOM   2471  CB  MET H 163       1.653  -4.481  -8.898  1.00  0.00      HCT  C
ATOM   2472  HB1 MET H 163       1.012  -3.583  -8.735  1.00  0.00      HCT   
ATOM   2473  HB2 MET H 163       2.663  -4.098  -9.167  1.00  0.00      HCT   
ATOM   2474  CG  MET H 163       1.062  -5.330 -10.024  1.00  0.00      HCT  C
ATOM   2475  HG1 MET H 163       1.188  -4.817 -11.001  1.00  0.00      HCT   
ATOM   2476  HG2 MET H 163       1.600  -6.301 -10.082  1.00  0.00      HCT   
ATOM   2477  SD  MET H 163      -0.712  -5.686  -9.838  1.00  0.00      HCT  S
ATOM   2478  CE  MET H 163      -0.858  -6.670 -11.358  1.00  0.00      HCT  C
ATOM   2479  HE1 MET H 163      -1.901  -7.024 -11.502  1.00  0.00      HCT   
ATOM   2480  HE2 MET H 163      -0.575  -6.071 -12.250  1.00  0.00      HCT   
ATOM   2481  HE3 MET H 163      -0.197  -7.562 -11.322  1.00  0.00      HCT   
ATOM   2482  C   MET H 163       2.677  -6.372  -7.720  1.00  0.00      HCT  C
ATOM   2483  O   MET H 163       2.262  -7.496  -7.995  1.00  0.00      HCT  O
ATOM   2484  N   SER H 164       3.986  -6.107  -7.586  1.00  0.00      HCT  N
ATOM   2485  HN  SER H 164       4.361  -5.203  -7.380  1.00  0.00      HCT   
ATOM   2486  CA  SER H 164       4.977  -7.135  -7.733  1.00  0.00      HCT  C
ATOM   2487  HA  SER H 164       4.715  -7.687  -8.626  1.00  0.00      HCT   
ATOM   2488  CB  SER H 164       6.402  -6.562  -7.770  1.00  0.00      HCT  C
ATOM   2489  HB1 SER H 164       6.570  -5.991  -6.829  1.00  0.00      HCT   
ATOM   2490  HB2 SER H 164       7.151  -7.386  -7.791  1.00  0.00      HCT   
ATOM   2491  OG  SER H 164       6.545  -5.690  -8.882  1.00  0.00      HCT  O
ATOM   2492  HG1 SER H 164       7.358  -5.188  -8.746  1.00  0.00      HCT   
ATOM   2493  C   SER H 164       4.912  -8.095  -6.580  1.00  0.00      HCT  C
ATOM   2494  O   SER H 164       5.058  -9.303  -6.758  1.00  0.00      HCT  O
ATOM   2495  N   GLY H 165       4.705  -7.570  -5.358  1.00  0.00      HCT  N
ATOM   2496  HN  GLY H 165       4.540  -6.593  -5.226  1.00  0.00      HCT   
ATOM   2497  CA  GLY H 165       4.705  -8.367  -4.162  1.00  0.00      HCT  C
ATOM   2498  HA1 GLY H 165       4.581  -7.696  -3.323  1.00  0.00      HCT   
ATOM   2499  HA2 GLY H 165       5.625  -8.936  -4.143  1.00  0.00      HCT   
ATOM   2500  C   GLY H 165       3.562  -9.337  -4.154  1.00  0.00      HCT  C
ATOM   2501  O   GLY H 165       3.701 -10.460  -3.670  1.00  0.00      HCT  O
ATOM   2502  N   ILE H 166       2.384  -8.900  -4.634  1.00  0.00      HCT  N
ATOM   2503  HN  ILE H 166       2.261  -7.980  -5.000  1.00  0.00      HCT   
ATOM   2504  CA  ILE H 166       1.196  -9.710  -4.666  1.00  0.00      HCT  C
ATOM   2505  HA  ILE H 166       1.087 -10.153  -3.684  1.00  0.00      HCT   
ATOM   2506  CB  ILE H 166      -0.026  -8.948  -5.096  1.00  0.00      HCT  C
ATOM   2507  HB  ILE H 166      -0.844  -9.712  -5.104  1.00  0.00      HCT   
ATOM   2508  CG2 ILE H 166      -0.274  -7.825  -4.075  1.00  0.00      HCT  C
ATOM   2509 HG21 ILE H 166      -1.252  -7.334  -4.264  1.00  0.00      HCT   
ATOM   2510 HG22 ILE H 166      -0.294  -8.227  -3.041  1.00  0.00      HCT   
ATOM   2511 HG23 ILE H 166       0.520  -7.051  -4.135  1.00  0.00      HCT   
ATOM   2512  CG1 ILE H 166       0.125  -8.447  -6.541  1.00  0.00      HCT  C
ATOM   2513 HG11 ILE H 166       0.855  -7.608  -6.574  1.00  0.00      HCT   
ATOM   2514 HG12 ILE H 166       0.541  -9.270  -7.166  1.00  0.00      HCT   
ATOM   2515  CD  ILE H 166      -1.194  -7.991  -7.162  1.00  0.00      HCT  C
ATOM   2516  HD1 ILE H 166      -1.039  -7.694  -8.222  1.00  0.00      HCT   
ATOM   2517  HD2 ILE H 166      -1.944  -8.811  -7.136  1.00  0.00      HCT   
ATOM   2518  HD3 ILE H 166      -1.609  -7.117  -6.618  1.00  0.00      HCT   
ATOM   2519  C   ILE H 166       1.385 -10.837  -5.631  1.00  0.00      HCT  C
ATOM   2520  O   ILE H 166       0.911 -11.948  -5.406  1.00  0.00      HCT  O
ATOM   2521  N   THR H 167       2.069 -10.555  -6.753  1.00  0.00      HCT  N
ATOM   2522  HN  THR H 167       2.456  -9.649  -6.918  1.00  0.00      HCT   
ATOM   2523  CA  THR H 167       2.310 -11.500  -7.806  1.00  0.00      HCT  C
ATOM   2524  HA  THR H 167       1.355 -11.943  -8.056  1.00  0.00      HCT   
ATOM   2525  CB  THR H 167       3.016 -10.884  -8.976  1.00  0.00      HCT  C
ATOM   2526  HB  THR H 167       3.977 -10.476  -8.578  1.00  0.00      HCT   
ATOM   2527  OG1 THR H 167       2.259  -9.795  -9.484  1.00  0.00      HCT  O
ATOM   2528  HG1 THR H 167       2.763  -9.459 -10.233  1.00  0.00      HCT   
ATOM   2529  CG2 THR H 167       3.187 -11.961 -10.062  1.00  0.00      HCT  C
ATOM   2530 HG21 THR H 167       3.806 -11.581 -10.902  1.00  0.00      HCT   
ATOM   2531 HG22 THR H 167       3.693 -12.857  -9.643  1.00  0.00      HCT   
ATOM   2532 HG23 THR H 167       2.203 -12.277 -10.471  1.00  0.00      HCT   
ATOM   2533  C   THR H 167       3.168 -12.608  -7.273  1.00  0.00      HCT  C
ATOM   2534  O   THR H 167       3.187 -13.702  -7.834  1.00  0.00      HCT  O
ATOM   2535  N   PHE H 168       4.009 -12.315  -6.264  1.00  0.00      HCT  N
ATOM   2536  HN  PHE H 168       4.137 -11.391  -5.908  1.00  0.00      HCT   
ATOM   2537  CA  PHE H 168       4.802 -13.321  -5.608  1.00  0.00      HCT  C
ATOM   2538  HA  PHE H 168       5.240 -13.932  -6.388  1.00  0.00      HCT   
ATOM   2539  CB  PHE H 168       5.825 -12.689  -4.644  1.00  0.00      HCT  C
ATOM   2540  HB1 PHE H 168       6.578 -12.121  -5.233  1.00  0.00      HCT   
ATOM   2541  HB2 PHE H 168       5.334 -11.967  -3.957  1.00  0.00      HCT   
ATOM   2542  CG  PHE H 168       6.539 -13.761  -3.892  1.00  0.00      HCT  C
ATOM   2543  CD1 PHE H 168       7.597 -14.436  -4.455  1.00  0.00      HCT  C
ATOM   2544  HD1 PHE H 168       7.910 -14.195  -5.462  1.00  0.00      HCT   
ATOM   2545  CE1 PHE H 168       8.258 -15.419  -3.754  1.00  0.00      HCT  C
ATOM   2546  HE1 PHE H 168       9.088 -15.942  -4.208  1.00  0.00      HCT   
ATOM   2547  CZ  PHE H 168       7.868 -15.732  -2.474  1.00  0.00      HCT  C
ATOM   2548  HZ  PHE H 168       8.387 -16.497  -1.915  1.00  0.00      HCT   
ATOM   2549  CD2 PHE H 168       6.160 -14.077  -2.609  1.00  0.00      HCT  C
ATOM   2550  HD2 PHE H 168       5.323 -13.567  -2.152  1.00  0.00      HCT   
ATOM   2551  CE2 PHE H 168       6.817 -15.058  -1.902  1.00  0.00      HCT  C
ATOM   2552  HE2 PHE H 168       6.503 -15.298  -0.896  1.00  0.00      HCT   
ATOM   2553  C   PHE H 168       3.917 -14.218  -4.790  1.00  0.00      HCT  C
ATOM   2554  O   PHE H 168       3.983 -15.442  -4.882  1.00  0.00      HCT  O
ATOM   2555  N   ILE H 169       3.027 -13.606  -3.988  1.00  0.00      HCT  N
ATOM   2556  HN  ILE H 169       2.917 -12.614  -3.980  1.00  0.00      HCT   
ATOM   2557  CA  ILE H 169       2.159 -14.302  -3.078  1.00  0.00      HCT  C
ATOM   2558  HA  ILE H 169       2.778 -14.934  -2.454  1.00  0.00      HCT   
ATOM   2559  CB  ILE H 169       1.265 -13.363  -2.315  1.00  0.00      HCT  C
ATOM   2560  HB  ILE H 169       0.777 -12.737  -3.105  1.00  0.00      HCT   
ATOM   2561  CG2 ILE H 169       0.263 -14.202  -1.504  1.00  0.00      HCT  C
ATOM   2562 HG21 ILE H 169      -0.513 -13.552  -1.049  1.00  0.00      HCT   
ATOM   2563 HG22 ILE H 169      -0.254 -14.939  -2.154  1.00  0.00      HCT   
ATOM   2564 HG23 ILE H 169       0.775 -14.753  -0.687  1.00  0.00      HCT   
ATOM   2565  CG1 ILE H 169       2.102 -12.409  -1.446  1.00  0.00      HCT  C
ATOM   2566 HG11 ILE H 169       2.773 -11.801  -2.093  1.00  0.00      HCT   
ATOM   2567 HG12 ILE H 169       1.417 -11.701  -0.925  1.00  0.00      HCT   
ATOM   2568  CD  ILE H 169       2.942 -13.124  -0.389  1.00  0.00      HCT  C
ATOM   2569  HD1 ILE H 169       3.478 -12.384   0.243  1.00  0.00      HCT   
ATOM   2570  HD2 ILE H 169       2.297 -13.743   0.271  1.00  0.00      HCT   
ATOM   2571  HD3 ILE H 169       3.699 -13.784  -0.862  1.00  0.00      HCT   
ATOM   2572  C   ILE H 169       1.277 -15.210  -3.874  1.00  0.00      HCT  C
ATOM   2573  O   ILE H 169       0.979 -16.326  -3.457  1.00  0.00      HCT  O
ATOM   2574  N   ASN H 170       0.812 -14.730  -5.038  1.00  0.00      HCT  N
ATOM   2575  HN  ASN H 170       1.039 -13.825  -5.396  1.00  0.00      HCT   
ATOM   2576  CA  ASN H 170      -0.064 -15.496  -5.872  1.00  0.00      HCT  C
ATOM   2577  HA  ASN H 170      -0.877 -15.834  -5.239  1.00  0.00      HCT   
ATOM   2578  CB  ASN H 170      -0.558 -14.701  -7.092  1.00  0.00      HCT  C
ATOM   2579  HB1 ASN H 170       0.332 -14.267  -7.598  1.00  0.00      HCT   
ATOM   2580  HB2 ASN H 170      -1.056 -15.377  -7.817  1.00  0.00      HCT   
ATOM   2581  CG  ASN H 170      -1.475 -13.592  -6.590  1.00  0.00      HCT  C
ATOM   2582  OD1 ASN H 170      -1.845 -13.557  -5.417  1.00  0.00      HCT  O
ATOM   2583  ND2 ASN H 170      -1.861 -12.663  -7.505  1.00  0.00      HCT  N
ATOM   2584 HD21 ASN H 170      -2.451 -11.926  -7.188  1.00  0.00      HCT   
ATOM   2585 HD22 ASN H 170      -1.530 -12.719  -8.442  1.00  0.00      HCT   
ATOM   2586  C   ASN H 170       0.657 -16.714  -6.375  1.00  0.00      HCT  C
ATOM   2587  O   ASN H 170       0.068 -17.790  -6.448  1.00  0.00      HCT  O
ATOM   2588  N   THR H 171       1.945 -16.567  -6.752  1.00  0.00      HCT  N
ATOM   2589  HN  THR H 171       2.423 -15.693  -6.668  1.00  0.00      HCT   
ATOM   2590  CA  THR H 171       2.747 -17.629  -7.302  1.00  0.00      HCT  C
ATOM   2591  HA  THR H 171       2.145 -18.093  -8.072  1.00  0.00      HCT   
ATOM   2592  CB  THR H 171       4.078 -17.139  -7.792  1.00  0.00      HCT  C
ATOM   2593  HB  THR H 171       4.580 -16.672  -6.910  1.00  0.00      HCT   
ATOM   2594  OG1 THR H 171       3.891 -16.129  -8.772  1.00  0.00      HCT  O
ATOM   2595  HG1 THR H 171       4.777 -15.872  -9.048  1.00  0.00      HCT   
ATOM   2596  CG2 THR H 171       4.846 -18.323  -8.403  1.00  0.00      HCT  C
ATOM   2597 HG21 THR H 171       5.881 -18.025  -8.674  1.00  0.00      HCT   
ATOM   2598 HG22 THR H 171       4.911 -19.160  -7.675  1.00  0.00      HCT   
ATOM   2599 HG23 THR H 171       4.341 -18.698  -9.319  1.00  0.00      HCT   
ATOM   2600  C   THR H 171       3.005 -18.685  -6.268  1.00  0.00      HCT  C
ATOM   2601  O   THR H 171       2.962 -19.878  -6.554  1.00  0.00      HCT  O
ATOM   2602  N   TRP H 172       3.281 -18.262  -5.026  1.00  0.00      HCT  N
ATOM   2603  HN  TRP H 172       3.300 -17.290  -4.803  1.00  0.00      HCT   
ATOM   2604  CA  TRP H 172       3.567 -19.143  -3.929  1.00  0.00      HCT  C
ATOM   2605  HA  TRP H 172       4.391 -19.791  -4.202  1.00  0.00      HCT   
ATOM   2606  CB  TRP H 172       3.772 -18.330  -2.644  1.00  0.00      HCT  C
ATOM   2607  HB1 TRP H 172       4.655 -17.671  -2.795  1.00  0.00      HCT   
ATOM   2608  HB2 TRP H 172       2.898 -17.664  -2.475  1.00  0.00      HCT   
ATOM   2609  CG  TRP H 172       4.045 -19.110  -1.385  1.00  0.00      HCT  C
ATOM   2610  CD1 TRP H 172       4.521 -20.375  -1.201  1.00  0.00      HCT  C
ATOM   2611  HD1 TRP H 172       4.823 -21.043  -1.997  1.00  0.00      HCT   
ATOM   2612  NE1 TRP H 172       4.597 -20.652   0.144  1.00  0.00      HCT  N
ATOM   2613  HE1 TRP H 172       4.936 -21.471   0.555  1.00  0.00      HCT   
ATOM   2614  CE2 TRP H 172       4.155 -19.546   0.844  1.00  0.00      HCT  C
ATOM   2615  CD2 TRP H 172       3.803 -18.567  -0.080  1.00  0.00      HCT  C
ATOM   2616  CE3 TRP H 172       3.326 -17.350   0.313  1.00  0.00      HCT  C
ATOM   2617  HE3 TRP H 172       3.048 -16.588  -0.402  1.00  0.00      HCT   
ATOM   2618  CZ3 TRP H 172       3.203 -17.127   1.666  1.00  0.00      HCT  C
ATOM   2619  HZ3 TRP H 172       2.823 -16.177   2.016  1.00  0.00      HCT   
ATOM   2620  CZ2 TRP H 172       4.035 -19.320   2.184  1.00  0.00      HCT  C
ATOM   2621  HZ2 TRP H 172       4.306 -20.062   2.919  1.00  0.00      HCT   
ATOM   2622  CH2 TRP H 172       3.552 -18.095   2.585  1.00  0.00      HCT  C
ATOM   2623  HH2 TRP H 172       3.444 -17.891   3.641  1.00  0.00      HCT   
ATOM   2624  C   TRP H 172       2.368 -20.022  -3.727  1.00  0.00      HCT  C
ATOM   2625  O   TRP H 172       2.489 -21.215  -3.452  1.00  0.00      HCT  O
ATOM   2626  N   ALA H 173       1.172 -19.419  -3.824  1.00  0.00      HCT  N
ATOM   2627  HN  ALA H 173       1.113 -18.443  -4.030  1.00  0.00      HCT   
ATOM   2628  CA  ALA H 173      -0.086 -20.089  -3.649  1.00  0.00      HCT  C
ATOM   2629  HA  ALA H 173      -0.087 -20.655  -2.725  1.00  0.00      HCT   
ATOM   2630  CB  ALA H 173      -1.278 -19.117  -3.608  1.00  0.00      HCT  C
ATOM   2631  HB1 ALA H 173      -1.146 -18.400  -2.770  1.00  0.00      HCT   
ATOM   2632  HB2 ALA H 173      -1.348 -18.531  -4.551  1.00  0.00      HCT   
ATOM   2633  HB3 ALA H 173      -2.239 -19.654  -3.452  1.00  0.00      HCT   
ATOM   2634  C   ALA H 173      -0.343 -21.077  -4.752  1.00  0.00      HCT  C
ATOM   2635  O   ALA H 173      -0.927 -22.132  -4.506  1.00  0.00      HCT  O
ATOM   2636  N   ALA H 174       0.037 -20.735  -6.001  1.00  0.00      HCT  N
ATOM   2637  HN  ALA H 174       0.515 -19.879  -6.196  1.00  0.00      HCT   
ATOM   2638  CA  ALA H 174      -0.217 -21.573  -7.141  1.00  0.00      HCT  C
ATOM   2639  HA  ALA H 174      -1.265 -21.844  -7.196  1.00  0.00      HCT   
ATOM   2640  CB  ALA H 174       0.197 -20.911  -8.466  1.00  0.00      HCT  C
ATOM   2641  HB1 ALA H 174      -0.385 -19.977  -8.614  1.00  0.00      HCT   
ATOM   2642  HB2 ALA H 174       1.276 -20.644  -8.459  1.00  0.00      HCT   
ATOM   2643  HB3 ALA H 174       0.003 -21.577  -9.334  1.00  0.00      HCT   
ATOM   2644  C   ALA H 174       0.549 -22.861  -7.027  1.00  0.00      HCT  C
ATOM   2645  O   ALA H 174       0.068 -23.920  -7.427  1.00  0.00      HCT  O
ATOM   2646  N   MET H 175       1.802 -22.786  -6.547  1.00  0.00      HCT  N
ATOM   2647  HN  MET H 175       2.212 -21.920  -6.269  1.00  0.00      HCT   
ATOM   2648  CA  MET H 175       2.663 -23.929  -6.389  1.00  0.00      HCT  C
ATOM   2649  HA  MET H 175       2.581 -24.506  -7.302  1.00  0.00      HCT   
ATOM   2650  CB  MET H 175       4.132 -23.526  -6.184  1.00  0.00      HCT  C
ATOM   2651  HB1 MET H 175       4.165 -22.866  -5.285  1.00  0.00      HCT   
ATOM   2652  HB2 MET H 175       4.731 -24.429  -5.929  1.00  0.00      HCT   
ATOM   2653  CG  MET H 175       4.680 -22.788  -7.407  1.00  0.00      HCT  C
ATOM   2654  HG1 MET H 175       4.540 -23.401  -8.323  1.00  0.00      HCT   
ATOM   2655  HG2 MET H 175       4.122 -21.837  -7.550  1.00  0.00      HCT   
ATOM   2656  SD  MET H 175       6.446 -22.375  -7.330  1.00  0.00      HCT  S
ATOM   2657  CE  MET H 175       6.284 -21.195  -5.960  1.00  0.00      HCT  C
ATOM   2658  HE1 MET H 175       7.270 -20.755  -5.697  1.00  0.00      HCT   
ATOM   2659  HE2 MET H 175       5.600 -20.362  -6.230  1.00  0.00      HCT   
ATOM   2660  HE3 MET H 175       5.878 -21.690  -5.052  1.00  0.00      HCT   
ATOM   2661  C   MET H 175       2.234 -24.814  -5.253  1.00  0.00      HCT  C
ATOM   2662  O   MET H 175       2.470 -26.021  -5.269  1.00  0.00      HCT  O
ATOM   2663  N   ALA H 176       1.680 -24.220  -4.181  1.00  0.00      HCT  N
ATOM   2664  HN  ALA H 176       1.598 -23.227  -4.099  1.00  0.00      HCT   
ATOM   2665  CA  ALA H 176       1.163 -24.976  -3.070  1.00  0.00      HCT  C
ATOM   2666  HA  ALA H 176       1.863 -25.720  -2.707  1.00  0.00      HCT   
ATOM   2667  CB  ALA H 176       0.684 -24.089  -1.907  1.00  0.00      HCT  C
ATOM   2668  HB1 ALA H 176       1.551 -23.551  -1.467  1.00  0.00      HCT   
ATOM   2669  HB2 ALA H 176      -0.047 -23.329  -2.259  1.00  0.00      HCT   
ATOM   2670  HB3 ALA H 176       0.209 -24.691  -1.102  1.00  0.00      HCT   
ATOM   2671  C   ALA H 176      -0.022 -25.728  -3.584  1.00  0.00      HCT  C
ATOM   2672  O   ALA H 176      -0.322 -26.841  -3.154  1.00  0.00      HCT  O
ATOM   2673  N   ARG H 177      -0.739 -25.087  -4.522  1.00  0.00      HCT  N
ATOM   2674  HN  ARG H 177      -0.443 -24.177  -4.803  1.00  0.00      HCT   
ATOM   2675  CA  ARG H 177      -1.908 -25.608  -5.161  1.00  0.00      HCT  C
ATOM   2676  HA  ARG H 177      -2.621 -25.953  -4.421  1.00  0.00      HCT   
ATOM   2677  CB  ARG H 177      -2.521 -24.586  -6.132  1.00  0.00      HCT  C
ATOM   2678  HB1 ARG H 177      -2.504 -23.602  -5.606  1.00  0.00      HCT   
ATOM   2679  HB2 ARG H 177      -1.859 -24.471  -7.018  1.00  0.00      HCT   
ATOM   2680  CG  ARG H 177      -3.958 -24.883  -6.556  1.00  0.00      HCT  C
ATOM   2681  HG1 ARG H 177      -3.967 -25.832  -7.136  1.00  0.00      HCT   
ATOM   2682  HG2 ARG H 177      -4.570 -25.082  -5.646  1.00  0.00      HCT   
ATOM   2683  CD  ARG H 177      -4.583 -23.714  -7.322  1.00  0.00      HCT  C
ATOM   2684  HD1 ARG H 177      -4.043 -23.573  -8.287  1.00  0.00      HCT   
ATOM   2685  HD2 ARG H 177      -5.661 -23.897  -7.539  1.00  0.00      HCT   
ATOM   2686  NE  ARG H 177      -4.459 -22.514  -6.447  1.00  0.00      HCT  N
ATOM   2687  HE  ARG H 177      -4.525 -22.731  -5.466  1.00  0.00      HCT   
ATOM   2688  CZ  ARG H 177      -4.276 -21.273  -6.987  1.00  0.00      HCT  C
ATOM   2689  NH1 ARG H 177      -4.210 -21.113  -8.341  1.00  0.00      HCT  N
ATOM   2690 HH11 ARG H 177      -4.052 -20.219  -8.736  1.00  0.00      HCT   
ATOM   2691 HH12 ARG H 177      -4.192 -21.953  -8.887  1.00  0.00      HCT   
ATOM   2692  NH2 ARG H 177      -4.158 -20.187  -6.166  1.00  0.00      HCT  N
ATOM   2693 HH21 ARG H 177      -4.113 -19.277  -6.554  1.00  0.00      HCT   
ATOM   2694 HH22 ARG H 177      -4.333 -20.333  -5.201  1.00  0.00      HCT   
ATOM   2695  C   ARG H 177      -1.471 -26.816  -5.931  1.00  0.00      HCT  C
ATOM   2696  O   ARG H 177      -2.245 -27.754  -6.119  1.00  0.00      HCT  O
ATOM   2697  N   GLY H 178      -0.204 -26.820  -6.399  1.00  0.00      HCT  N
ATOM   2698  HN  GLY H 178       0.431 -26.056  -6.289  1.00  0.00      HCT   
ATOM   2699  CA  GLY H 178       0.312 -27.959  -7.101  1.00  0.00      HCT  C
ATOM   2700  HA1 GLY H 178      -0.467 -28.708  -7.144  1.00  0.00      HCT   
ATOM   2701  HA2 GLY H 178       1.215 -28.285  -6.602  1.00  0.00      HCT   
ATOM   2702  C   GLY H 178       0.671 -27.583  -8.506  1.00  0.00      HCT  C
ATOM   2703  O   GLY H 178       1.369 -28.338  -9.179  1.00  0.00      HCT  O
ATOM   2704  N   GLU H 179       0.214 -26.414  -8.990  1.00  0.00      HCT  N
ATOM   2705  HN  GLU H 179      -0.333 -25.754  -8.483  1.00  0.00      HCT   
ATOM   2706  CA  GLU H 179       0.500 -26.021 -10.340  1.00  0.00      HCT  C
ATOM   2707  HA  GLU H 179       0.545 -26.909 -10.959  1.00  0.00      HCT   
ATOM   2708  CB  GLU H 179      -0.562 -25.066 -10.907  1.00  0.00      HCT  C
ATOM   2709  HB1 GLU H 179      -0.231 -24.741 -11.920  1.00  0.00      HCT   
ATOM   2710  HB2 GLU H 179      -1.519 -25.614 -11.060  1.00  0.00      HCT   
ATOM   2711  CG  GLU H 179      -0.787 -23.836 -10.026  1.00  0.00      HCT  C
ATOM   2712  HG1 GLU H 179      -0.860 -24.148  -8.968  1.00  0.00      HCT   
ATOM   2713  HG2 GLU H 179       0.044 -23.111 -10.136  1.00  0.00      HCT   
ATOM   2714  CD  GLU H 179      -2.113 -23.207 -10.420  1.00  0.00      HCT  C
ATOM   2715  OE1 GLU H 179      -2.123 -22.404 -11.391  1.00  0.00      HCT  O
ATOM   2716  OE2 GLU H 179      -3.135 -23.524  -9.755  1.00  0.00      HCT  O
ATOM   2717  C   GLU H 179       1.839 -25.367 -10.406  1.00  0.00      HCT  C
ATOM   2718  O   GLU H 179       2.309 -24.789  -9.427  1.00  0.00      HCT  O
ATOM   2719  N   ASP H 180       2.505 -25.473 -11.577  1.00  0.00      HCT  N
ATOM   2720  HN  ASP H 180       2.206 -25.956 -12.396  1.00  0.00      HCT   
ATOM   2721  CA  ASP H 180       3.781 -24.851 -11.732  1.00  0.00      HCT  C
ATOM   2722  HA  ASP H 180       4.039 -24.372 -10.794  1.00  0.00      HCT   
ATOM   2723  CB  ASP H 180       4.919 -25.797 -12.155  1.00  0.00      HCT  C
ATOM   2724  HB1 ASP H 180       5.855 -25.214 -12.271  1.00  0.00      HCT   
ATOM   2725  HB2 ASP H 180       5.087 -26.575 -11.384  1.00  0.00      HCT   
ATOM   2726  CG  ASP H 180       4.567 -26.441 -13.486  1.00  0.00      HCT  C
ATOM   2727  OD1 ASP H 180       3.371 -26.791 -13.674  1.00  0.00      HCT  O
ATOM   2728  OD2 ASP H 180       5.487 -26.582 -14.335  1.00  0.00      HCT  O
ATOM   2729  C   ASP H 180       3.663 -23.782 -12.737  1.00  0.00      HCT  C
ATOM   2730  O   ASP H 180       3.453 -23.982 -13.932  1.00  0.00      HCT  O
ATOM   2731  N   PRO H 181       3.690 -22.635 -12.150  1.00  0.00      HCT  N
ATOM   2732  CD  PRO H 181       2.994 -22.421 -10.894  1.00  0.00      HCT  C
ATOM   2733  HD1 PRO H 181       3.655 -22.639 -10.024  1.00  0.00      HCT   
ATOM   2734  HD2 PRO H 181       2.082 -23.058 -10.824  1.00  0.00      HCT   
ATOM   2735  CA  PRO H 181       3.892 -21.437 -12.850  1.00  0.00      HCT  C
ATOM   2736  HA  PRO H 181       3.330 -21.311 -13.768  1.00  0.00      HCT   
ATOM   2737  CB  PRO H 181       3.589 -20.301 -11.882  1.00  0.00      HCT  C
ATOM   2738  HB1 PRO H 181       3.100 -19.433 -12.377  1.00  0.00      HCT   
ATOM   2739  HB2 PRO H 181       4.489 -19.961 -11.323  1.00  0.00      HCT   
ATOM   2740  CG  PRO H 181       2.599 -20.938 -10.896  1.00  0.00      HCT  C
ATOM   2741  HG1 PRO H 181       1.554 -20.770 -11.223  1.00  0.00      HCT   
ATOM   2742  HG2 PRO H 181       2.704 -20.529  -9.865  1.00  0.00      HCT   
ATOM   2743  C   PRO H 181       5.293 -21.591 -13.171  1.00  0.00      HCT  C
ATOM   2744  O   PRO H 181       6.106 -21.837 -12.275  1.00  0.00      HCT  O
ATOM   2745  N   LYS H 182       5.511 -21.534 -14.472  1.00  0.00      HCT  N
ATOM   2746  HN  LYS H 182       4.737 -21.589 -15.101  1.00  0.00      HCT   
ATOM   2747  CA  LYS H 182       6.757 -21.400 -15.078  1.00  0.00      HCT  C
ATOM   2748  HA  LYS H 182       7.584 -21.373 -14.379  1.00  0.00      HCT   
ATOM   2749  CB  LYS H 182       6.958 -22.386 -16.231  1.00  0.00      HCT  C
ATOM   2750  HB1 LYS H 182       6.026 -22.371 -16.842  1.00  0.00      HCT   
ATOM   2751  HB2 LYS H 182       7.771 -22.010 -16.892  1.00  0.00      HCT   
ATOM   2752  CG  LYS H 182       7.234 -23.786 -15.678  1.00  0.00      HCT  C
ATOM   2753  HG1 LYS H 182       6.343 -24.135 -15.109  1.00  0.00      HCT   
ATOM   2754  HG2 LYS H 182       7.381 -24.490 -16.529  1.00  0.00      HCT   
ATOM   2755  CD  LYS H 182       8.457 -23.794 -14.755  1.00  0.00      HCT  C
ATOM   2756  HD1 LYS H 182       9.348 -23.485 -15.349  1.00  0.00      HCT   
ATOM   2757  HD2 LYS H 182       8.300 -23.024 -13.964  1.00  0.00      HCT   
ATOM   2758  CE  LYS H 182       8.749 -25.135 -14.081  1.00  0.00      HCT  C
ATOM   2759  HE1 LYS H 182       7.884 -25.455 -13.458  1.00  0.00      HCT   
ATOM   2760  HE2 LYS H 182       8.943 -25.921 -14.843  1.00  0.00      HCT   
ATOM   2761  NZ  LYS H 182       9.942 -25.006 -13.212  1.00  0.00      HCT  N
ATOM   2762  HZ1 LYS H 182      10.145 -25.915 -12.749  1.00  0.00      HCT   
ATOM   2763  HZ2 LYS H 182      10.761 -24.720 -13.786  1.00  0.00      HCT   
ATOM   2764  HZ3 LYS H 182       9.764 -24.282 -12.486  1.00  0.00      HCT   
ATOM   2765  C   LYS H 182       6.523 -20.016 -15.538  1.00  0.00      HCT  C
ATOM   2766  O   LYS H 182       5.692 -19.777 -16.408  1.00  0.00      HCT  O
ATOM   2767  N   ILE H 183       7.132 -19.057 -14.829  1.00  0.00      HCT  N
ATOM   2768  HN  ILE H 183       7.758 -19.225 -14.070  1.00  0.00      HCT   
ATOM   2769  CA  ILE H 183       6.922 -17.677 -15.119  1.00  0.00      HCT  C
ATOM   2770  HA  ILE H 183       6.735 -17.574 -16.180  1.00  0.00      HCT   
ATOM   2771  CB  ILE H 183       5.876 -17.053 -14.242  1.00  0.00      HCT  C
ATOM   2772  HB  ILE H 183       4.943 -17.629 -14.466  1.00  0.00      HCT   
ATOM   2773  CG2 ILE H 183       6.311 -17.231 -12.779  1.00  0.00      HCT  C
ATOM   2774 HG21 ILE H 183       5.497 -16.925 -12.089  1.00  0.00      HCT   
ATOM   2775 HG22 ILE H 183       6.553 -18.293 -12.564  1.00  0.00      HCT   
ATOM   2776 HG23 ILE H 183       7.207 -16.615 -12.553  1.00  0.00      HCT   
ATOM   2777  CG1 ILE H 183       5.604 -15.599 -14.656  1.00  0.00      HCT  C
ATOM   2778 HG11 ILE H 183       6.517 -14.983 -14.491  1.00  0.00      HCT   
ATOM   2779 HG12 ILE H 183       5.381 -15.570 -15.747  1.00  0.00      HCT   
ATOM   2780  CD  ILE H 183       4.430 -14.971 -13.907  1.00  0.00      HCT  C
ATOM   2781  HD1 ILE H 183       4.238 -13.943 -14.283  1.00  0.00      HCT   
ATOM   2782  HD2 ILE H 183       3.506 -15.572 -14.051  1.00  0.00      HCT   
ATOM   2783  HD3 ILE H 183       4.641 -14.905 -12.819  1.00  0.00      HCT   
ATOM   2784  C   ILE H 183       8.218 -16.991 -14.840  1.00  0.00      HCT  C
ATOM   2785  O   ILE H 183       8.961 -17.421 -13.959  1.00  0.00      HCT  O
ATOM   2786  N   VAL H 184       8.537 -15.920 -15.599  1.00  0.00      HCT  N
ATOM   2787  HN  VAL H 184       8.000 -15.533 -16.344  1.00  0.00      HCT   
ATOM   2788  CA  VAL H 184       9.770 -15.237 -15.340  1.00  0.00      HCT  C
ATOM   2789  HA  VAL H 184      10.149 -15.566 -14.381  1.00  0.00      HCT   
ATOM   2790  CB  VAL H 184      10.788 -15.425 -16.426  1.00  0.00      HCT  C
ATOM   2791  HB  VAL H 184      11.676 -14.797 -16.168  1.00  0.00      HCT   
ATOM   2792  CG1 VAL H 184      11.184 -16.909 -16.472  1.00  0.00      HCT  C
ATOM   2793 HG11 VAL H 184      11.910 -17.089 -17.294  1.00  0.00      HCT   
ATOM   2794 HG12 VAL H 184      11.667 -17.234 -15.527  1.00  0.00      HCT   
ATOM   2795 HG13 VAL H 184      10.293 -17.548 -16.654  1.00  0.00      HCT   
ATOM   2796  CG2 VAL H 184      10.197 -14.910 -17.750  1.00  0.00      HCT  C
ATOM   2797 HG21 VAL H 184      10.910 -15.070 -18.587  1.00  0.00      HCT   
ATOM   2798 HG22 VAL H 184       9.251 -15.443 -17.989  1.00  0.00      HCT   
ATOM   2799 HG23 VAL H 184       9.980 -13.823 -17.697  1.00  0.00      HCT   
ATOM   2800  C   VAL H 184       9.496 -13.764 -15.235  1.00  0.00      HCT  C
ATOM   2801  O   VAL H 184       8.875 -13.153 -16.104  1.00  0.00      HCT  O
ATOM   2802  N   PRO H 185       9.949 -13.207 -14.145  1.00  0.00      HCT  N
ATOM   2803  CD  PRO H 185       9.840 -13.959 -12.904  1.00  0.00      HCT  C
ATOM   2804  HD1 PRO H 185      10.820 -14.405 -12.620  1.00  0.00      HCT   
ATOM   2805  HD2 PRO H 185       9.085 -14.774 -12.996  1.00  0.00      HCT   
ATOM   2806  CA  PRO H 185       9.803 -11.791 -13.916  1.00  0.00      HCT  C
ATOM   2807  HA  PRO H 185       8.842 -11.436 -14.268  1.00  0.00      HCT   
ATOM   2808  CB  PRO H 185       9.850 -11.595 -12.403  1.00  0.00      HCT  C
ATOM   2809  HB1 PRO H 185       9.149 -10.803 -12.058  1.00  0.00      HCT   
ATOM   2810  HB2 PRO H 185      10.878 -11.377 -12.037  1.00  0.00      HCT   
ATOM   2811  CG  PRO H 185       9.394 -12.948 -11.838  1.00  0.00      HCT  C
ATOM   2812  HG1 PRO H 185       8.299 -12.954 -11.669  1.00  0.00      HCT   
ATOM   2813  HG2 PRO H 185       9.890 -13.192 -10.871  1.00  0.00      HCT   
ATOM   2814  C   PRO H 185      10.890 -11.033 -14.612  1.00  0.00      HCT  C
ATOM   2815  O   PRO H 185      11.867 -11.642 -15.042  1.00  0.00      HCT  O
ATOM   2816  N   TYR H 186      10.745  -9.697 -14.716  1.00  0.00      HCT  N
ATOM   2817  HN  TYR H 186       9.953  -9.197 -14.369  1.00  0.00      HCT   
ATOM   2818  CA  TYR H 186      11.738  -8.876 -15.346  1.00  0.00      HCT  C
ATOM   2819  HA  TYR H 186      12.468  -9.513 -15.831  1.00  0.00      HCT   
ATOM   2820  CB  TYR H 186      11.079  -7.814 -16.248  1.00  0.00      HCT  C
ATOM   2821  HB1 TYR H 186      10.448  -8.323 -17.009  1.00  0.00      HCT   
ATOM   2822  HB2 TYR H 186      10.410  -7.155 -15.654  1.00  0.00      HCT   
ATOM   2823  CG  TYR H 186      12.109  -7.012 -16.965  1.00  0.00      HCT  C
ATOM   2824  CD1 TYR H 186      12.726  -5.942 -16.361  1.00  0.00      HCT  C
ATOM   2825  HD1 TYR H 186      12.455  -5.665 -15.351  1.00  0.00      HCT   
ATOM   2826  CE1 TYR H 186      13.671  -5.207 -17.041  1.00  0.00      HCT  C
ATOM   2827  HE1 TYR H 186      14.155  -4.364 -16.570  1.00  0.00      HCT   
ATOM   2828  CZ  TYR H 186      14.001  -5.539 -18.334  1.00  0.00      HCT  C
ATOM   2829  OH  TYR H 186      14.968  -4.791 -19.036  1.00  0.00      HCT  O
ATOM   2830  HH  TYR H 186      15.105  -5.221 -19.883  1.00  0.00      HCT   
ATOM   2831  CD2 TYR H 186      12.441  -7.332 -18.260  1.00  0.00      HCT  C
ATOM   2832  HD2 TYR H 186      11.931  -8.141 -18.765  1.00  0.00      HCT   
ATOM   2833  CE2 TYR H 186      13.384  -6.602 -18.944  1.00  0.00      HCT  C
ATOM   2834  HE2 TYR H 186      13.620  -6.856 -19.967  1.00  0.00      HCT   
ATOM   2835  C   TYR H 186      12.440  -8.173 -14.223  1.00  0.00      HCT  C
ATOM   2836  O   TYR H 186      11.843  -7.354 -13.528  1.00  0.00      HCT  O
ATOM   2837  N   ILE H 187      13.730  -8.497 -13.993  1.00  0.00      HCT  N
ATOM   2838  HN  ILE H 187      14.288  -9.136 -14.518  1.00  0.00      HCT   
ATOM   2839  CA  ILE H 187      14.417  -7.885 -12.889  1.00  0.00      HCT  C
ATOM   2840  HA  ILE H 187      13.721  -7.205 -12.414  1.00  0.00      HCT   
ATOM   2841  CB  ILE H 187      14.973  -8.902 -11.937  1.00  0.00      HCT  C
ATOM   2842  HB  ILE H 187      15.581  -9.586 -12.582  1.00  0.00      HCT   
ATOM   2843  CG2 ILE H 187      15.816  -8.177 -10.873  1.00  0.00      HCT  C
ATOM   2844 HG21 ILE H 187      16.368  -8.909 -10.247  1.00  0.00      HCT   
ATOM   2845 HG22 ILE H 187      16.564  -7.509 -11.348  1.00  0.00      HCT   
ATOM   2846 HG23 ILE H 187      15.173  -7.565 -10.206  1.00  0.00      HCT   
ATOM   2847  CG1 ILE H 187      13.811  -9.727 -11.357  1.00  0.00      HCT  C
ATOM   2848 HG11 ILE H 187      13.233  -9.108 -10.635  1.00  0.00      HCT   
ATOM   2849 HG12 ILE H 187      13.117 -10.003 -12.183  1.00  0.00      HCT   
ATOM   2850  CD  ILE H 187      14.240 -11.015 -10.660  1.00  0.00      HCT  C
ATOM   2851  HD1 ILE H 187      13.348 -11.585 -10.319  1.00  0.00      HCT   
ATOM   2852  HD2 ILE H 187      14.821 -11.661 -11.353  1.00  0.00      HCT   
ATOM   2853  HD3 ILE H 187      14.868 -10.797  -9.771  1.00  0.00      HCT   
ATOM   2854  C   ILE H 187      15.545  -7.052 -13.416  1.00  0.00      HCT  C
ATOM   2855  O   ILE H 187      16.617  -7.568 -13.730  1.00  0.00      HCT  O
ATOM   2856  N   ASP H 188      15.310  -5.723 -13.510  1.00  0.00      HCT  N
ATOM   2857  HN  ASP H 188      14.444  -5.293 -13.268  1.00  0.00      HCT   
ATOM   2858  CA  ASP H 188      16.292  -4.782 -13.973  1.00  0.00      HCT  C
ATOM   2859  HA  ASP H 188      17.159  -4.821 -13.323  1.00  0.00      HCT   
ATOM   2860  CB  ASP H 188      16.615  -4.933 -15.470  1.00  0.00      HCT  C
ATOM   2861  HB1 ASP H 188      16.865  -5.991 -15.685  1.00  0.00      HCT   
ATOM   2862  HB2 ASP H 188      15.741  -4.649 -16.089  1.00  0.00      HCT   
ATOM   2863  CG  ASP H 188      17.812  -4.053 -15.793  1.00  0.00      HCT  C
ATOM   2864  OD1 ASP H 188      18.551  -3.687 -14.841  1.00  0.00      HCT  O
ATOM   2865  OD2 ASP H 188      18.000  -3.731 -16.996  1.00  0.00      HCT  O
ATOM   2866  C   ASP H 188      15.677  -3.417 -13.796  1.00  0.00      HCT  C
ATOM   2867  O   ASP H 188      14.634  -3.119 -14.373  1.00  0.00      HCT  O
ATOM   2868  N   ARG H 189      16.264  -2.601 -12.902  1.00  0.00      HCT  N
ATOM   2869  HN  ARG H 189      17.061  -2.971 -12.430  1.00  0.00      HCT   
ATOM   2870  CA  ARG H 189      15.870  -1.258 -12.553  1.00  0.00      HCT  C
ATOM   2871  HA  ARG H 189      14.788  -1.236 -12.613  1.00  0.00      HCT   
ATOM   2872  CB  ARG H 189      16.307  -0.840 -11.143  1.00  0.00      HCT  C
ATOM   2873  HB1 ARG H 189      17.335  -1.250 -10.997  1.00  0.00      HCT   
ATOM   2874  HB2 ARG H 189      16.409   0.267 -11.098  1.00  0.00      HCT   
ATOM   2875  CG  ARG H 189      15.432  -1.343  -9.993  1.00  0.00      HCT  C
ATOM   2876  HG1 ARG H 189      15.566  -0.664  -9.123  1.00  0.00      HCT   
ATOM   2877  HG2 ARG H 189      14.361  -1.247 -10.285  1.00  0.00      HCT   
ATOM   2878  CD  ARG H 189      15.637  -2.798  -9.569  1.00  0.00      HCT  C
ATOM   2879  HD1 ARG H 189      15.103  -3.470 -10.280  1.00  0.00      HCT   
ATOM   2880  HD2 ARG H 189      16.717  -3.073  -9.561  1.00  0.00      HCT   
ATOM   2881  NE  ARG H 189      15.083  -2.889  -8.188  1.00  0.00      HCT  N
ATOM   2882  HE  ARG H 189      14.983  -1.992  -7.742  1.00  0.00      HCT   
ATOM   2883  CZ  ARG H 189      14.751  -4.077  -7.606  1.00  0.00      HCT  C
ATOM   2884  NH1 ARG H 189      14.826  -5.249  -8.301  1.00  0.00      HCT  N
ATOM   2885 HH11 ARG H 189      14.559  -6.104  -7.878  1.00  0.00      HCT   
ATOM   2886 HH12 ARG H 189      15.029  -5.173  -9.280  1.00  0.00      HCT   
ATOM   2887  NH2 ARG H 189      14.347  -4.078  -6.303  1.00  0.00      HCT  N
ATOM   2888 HH21 ARG H 189      14.185  -4.936  -5.837  1.00  0.00      HCT   
ATOM   2889 HH22 ARG H 189      14.432  -3.224  -5.807  1.00  0.00      HCT   
ATOM   2890  C   ARG H 189      16.373  -0.170 -13.457  1.00  0.00      HCT  C
ATOM   2891  O   ARG H 189      15.860   0.946 -13.405  1.00  0.00      HCT  O
ATOM   2892  N   THR H 190      17.428  -0.434 -14.247  1.00  0.00      HCT  N
ATOM   2893  HN  THR H 190      17.791  -1.360 -14.348  1.00  0.00      HCT   
ATOM   2894  CA  THR H 190      18.130   0.563 -15.013  1.00  0.00      HCT  C
ATOM   2895  HA  THR H 190      18.443   1.316 -14.302  1.00  0.00      HCT   
ATOM   2896  CB  THR H 190      19.291   0.000 -15.782  1.00  0.00      HCT  C
ATOM   2897  HB  THR H 190      19.726   0.854 -16.357  1.00  0.00      HCT   
ATOM   2898  OG1 THR H 190      18.842  -0.967 -16.721  1.00  0.00      HCT  O
ATOM   2899  HG1 THR H 190      19.637  -1.286 -17.161  1.00  0.00      HCT   
ATOM   2900  CG2 THR H 190      20.273  -0.638 -14.785  1.00  0.00      HCT  C
ATOM   2901 HG21 THR H 190      21.201  -0.966 -15.299  1.00  0.00      HCT   
ATOM   2902 HG22 THR H 190      20.559   0.094 -14.000  1.00  0.00      HCT   
ATOM   2903 HG23 THR H 190      19.820  -1.522 -14.287  1.00  0.00      HCT   
ATOM   2904  C   THR H 190      17.215   1.245 -15.982  1.00  0.00      HCT  C
ATOM   2905  O   THR H 190      17.503   2.353 -16.430  1.00  0.00      HCT  O
ATOM   2906  N   LEU H 191      16.098   0.600 -16.357  1.00  0.00      HCT  N
ATOM   2907  HN  LEU H 191      15.804  -0.292 -16.021  1.00  0.00      HCT   
ATOM   2908  CA  LEU H 191      15.210   1.191 -17.319  1.00  0.00      HCT  C
ATOM   2909  HA  LEU H 191      15.765   1.337 -18.237  1.00  0.00      HCT   
ATOM   2910  CB  LEU H 191      13.926   0.367 -17.508  1.00  0.00      HCT  C
ATOM   2911  HB1 LEU H 191      13.432   0.294 -16.511  1.00  0.00      HCT   
ATOM   2912  HB2 LEU H 191      13.224   0.935 -18.158  1.00  0.00      HCT   
ATOM   2913  CG  LEU H 191      14.159  -1.053 -18.060  1.00  0.00      HCT  C
ATOM   2914  HG  LEU H 191      14.764  -1.563 -17.272  1.00  0.00      HCT   
ATOM   2915  CD1 LEU H 191      12.831  -1.807 -18.226  1.00  0.00      HCT  C
ATOM   2916 HD11 LEU H 191      13.005  -2.811 -18.669  1.00  0.00      HCT   
ATOM   2917 HD12 LEU H 191      12.332  -1.941 -17.242  1.00  0.00      HCT   
ATOM   2918 HD13 LEU H 191      12.143  -1.248 -18.895  1.00  0.00      HCT   
ATOM   2919  CD2 LEU H 191      14.989  -1.027 -19.354  1.00  0.00      HCT  C
ATOM   2920 HD21 LEU H 191      15.160  -2.061 -19.724  1.00  0.00      HCT   
ATOM   2921 HD22 LEU H 191      14.476  -0.463 -20.159  1.00  0.00      HCT   
ATOM   2922 HD23 LEU H 191      15.979  -0.555 -19.172  1.00  0.00      HCT   
ATOM   2923  C   LEU H 191      14.794   2.547 -16.819  1.00  0.00      HCT  C
ATOM   2924  O   LEU H 191      14.724   3.509 -17.581  1.00  0.00      HCT  O
ATOM   2925  N   LEU H 192      14.498   2.629 -15.516  1.00  0.00      HCT  N
ATOM   2926  HN  LEU H 192      14.589   1.787 -14.989  1.00  0.00      HCT   
ATOM   2927  CA  LEU H 192      14.062   3.762 -14.748  1.00  0.00      HCT  C
ATOM   2928  HA  LEU H 192      13.335   4.273 -15.366  1.00  0.00      HCT   
ATOM   2929  CB  LEU H 192      13.364   3.366 -13.434  1.00  0.00      HCT  C
ATOM   2930  HB1 LEU H 192      14.070   2.714 -12.870  1.00  0.00      HCT   
ATOM   2931  HB2 LEU H 192      13.222   4.277 -12.811  1.00  0.00      HCT   
ATOM   2932  CG  LEU H 192      12.034   2.620 -13.676  1.00  0.00      HCT  C
ATOM   2933  HG  LEU H 192      12.343   1.666 -14.167  1.00  0.00      HCT   
ATOM   2934  CD1 LEU H 192      11.322   2.284 -12.356  1.00  0.00      HCT  C
ATOM   2935 HD11 LEU H 192      10.346   1.791 -12.554  1.00  0.00      HCT   
ATOM   2936 HD12 LEU H 192      11.942   1.597 -11.741  1.00  0.00      HCT   
ATOM   2937 HD13 LEU H 192      11.131   3.206 -11.767  1.00  0.00      HCT   
ATOM   2938  CD2 LEU H 192      11.135   3.390 -14.658  1.00  0.00      HCT  C
ATOM   2939 HD21 LEU H 192      10.191   2.831 -14.836  1.00  0.00      HCT   
ATOM   2940 HD22 LEU H 192      10.865   4.392 -14.267  1.00  0.00      HCT   
ATOM   2941 HD23 LEU H 192      11.649   3.523 -15.634  1.00  0.00      HCT   
ATOM   2942  C   LEU H 192      15.165   4.735 -14.446  1.00  0.00      HCT  C
ATOM   2943  O   LEU H 192      14.944   5.627 -13.633  1.00  0.00      HCT  O
ATOM   2944  N   ARG H 193      16.416   4.519 -14.908  1.00  0.00      HCT  N
ATOM   2945  HN  ARG H 193      16.689   3.754 -15.486  1.00  0.00      HCT   
ATOM   2946  CA  ARG H 193      17.451   5.459 -14.546  1.00  0.00      HCT  C
ATOM   2947  HA  ARG H 193      17.417   5.599 -13.472  1.00  0.00      HCT   
ATOM   2948  CB  ARG H 193      18.890   5.023 -14.876  1.00  0.00      HCT  C
ATOM   2949  HB1 ARG H 193      19.560   5.829 -14.491  1.00  0.00      HCT   
ATOM   2950  HB2 ARG H 193      19.145   4.110 -14.295  1.00  0.00      HCT   
ATOM   2951  CG  ARG H 193      19.184   4.823 -16.358  1.00  0.00      HCT  C
ATOM   2952  HG1 ARG H 193      18.573   3.970 -16.728  1.00  0.00      HCT   
ATOM   2953  HG2 ARG H 193      18.825   5.715 -16.922  1.00  0.00      HCT   
ATOM   2954  CD  ARG H 193      20.676   4.640 -16.644  1.00  0.00      HCT  C
ATOM   2955  HD1 ARG H 193      20.825   4.462 -17.734  1.00  0.00      HCT   
ATOM   2956  HD2 ARG H 193      21.263   5.540 -16.345  1.00  0.00      HCT   
ATOM   2957  NE  ARG H 193      21.150   3.474 -15.843  1.00  0.00      HCT  N
ATOM   2958  HE  ARG H 193      21.040   2.595 -16.321  1.00  0.00      HCT   
ATOM   2959  CZ  ARG H 193      21.669   3.665 -14.595  1.00  0.00      HCT  C
ATOM   2960  NH1 ARG H 193      21.743   4.922 -14.069  1.00  0.00      HCT  N
ATOM   2961 HH11 ARG H 193      22.141   5.072 -13.175  1.00  0.00      HCT   
ATOM   2962 HH12 ARG H 193      21.504   5.676 -14.685  1.00  0.00      HCT   
ATOM   2963  NH2 ARG H 193      22.122   2.598 -13.874  1.00  0.00      HCT  N
ATOM   2964 HH21 ARG H 193      22.417   2.725 -12.938  1.00  0.00      HCT   
ATOM   2965 HH22 ARG H 193      21.942   1.697 -14.246  1.00  0.00      HCT   
ATOM   2966  C   ARG H 193      17.221   6.809 -15.163  1.00  0.00      HCT  C
ATOM   2967  O   ARG H 193      16.713   6.941 -16.277  1.00  0.00      HCT  O
ATOM   2968  N   ALA H 194      17.600   7.862 -14.406  1.00  0.00      HCT  N
ATOM   2969  HN  ALA H 194      18.021   7.723 -13.510  1.00  0.00      HCT   
ATOM   2970  CA  ALA H 194      17.438   9.234 -14.806  1.00  0.00      HCT  C
ATOM   2971  HA  ALA H 194      16.476   9.400 -15.276  1.00  0.00      HCT   
ATOM   2972  CB  ALA H 194      17.594  10.229 -13.642  1.00  0.00      HCT  C
ATOM   2973  HB1 ALA H 194      16.807  10.039 -12.881  1.00  0.00      HCT   
ATOM   2974  HB2 ALA H 194      18.583  10.113 -13.147  1.00  0.00      HCT   
ATOM   2975  HB3 ALA H 194      17.492  11.281 -13.986  1.00  0.00      HCT   
ATOM   2976  C   ALA H 194      18.475   9.572 -15.834  1.00  0.00      HCT  C
ATOM   2977  O   ALA H 194      19.560   8.996 -15.862  1.00  0.00      HCT  O
ATOM   2978  N   ASN H 195      18.159  10.556 -16.700  1.00  0.00      HCT  N
ATOM   2979  HN  ASN H 195      17.306  11.073 -16.648  1.00  0.00      HCT   
ATOM   2980  CA  ASN H 195      19.026  10.945 -17.775  1.00  0.00      HCT  C
ATOM   2981  HA  ASN H 195      19.367  10.030 -18.248  1.00  0.00      HCT   
ATOM   2982  CB  ASN H 195      18.361  11.912 -18.770  1.00  0.00      HCT  C
ATOM   2983  HB1 ASN H 195      17.942  12.763 -18.189  1.00  0.00      HCT   
ATOM   2984  HB2 ASN H 195      19.116  12.326 -19.469  1.00  0.00      HCT   
ATOM   2985  CG  ASN H 195      17.248  11.158 -19.481  1.00  0.00      HCT  C
ATOM   2986  OD1 ASN H 195      16.082  11.547 -19.424  1.00  0.00      HCT  O
ATOM   2987  ND2 ASN H 195      17.614  10.043 -20.168  1.00  0.00      HCT  N
ATOM   2988 HD21 ASN H 195      16.897   9.545 -20.648  1.00  0.00      HCT   
ATOM   2989 HD22 ASN H 195      18.570   9.770 -20.202  1.00  0.00      HCT   
ATOM   2990  C   ASN H 195      20.224  11.638 -17.214  1.00  0.00      HCT  C
ATOM   2991  O   ASN H 195      20.231  12.074 -16.065  1.00  0.00      HCT  O
ATOM   2992  N   LYS H 196      21.305  11.714 -18.016  1.00  0.00      HCT  N
ATOM   2993  HN  LYS H 196      21.367  11.337 -18.939  1.00  0.00      HCT   
ATOM   2994  CA  LYS H 196      22.483  12.379 -17.551  1.00  0.00      HCT  C
ATOM   2995  HA  LYS H 196      22.246  12.930 -16.649  1.00  0.00      HCT   
ATOM   2996  CB  LYS H 196      23.658  11.405 -17.362  1.00  0.00      HCT  C
ATOM   2997  HB1 LYS H 196      23.238  10.462 -16.941  1.00  0.00      HCT   
ATOM   2998  HB2 LYS H 196      24.076  11.143 -18.360  1.00  0.00      HCT   
ATOM   2999  CG  LYS H 196      24.758  11.915 -16.435  1.00  0.00      HCT  C
ATOM   3000  HG1 LYS H 196      25.360  12.683 -16.972  1.00  0.00      HCT   
ATOM   3001  HG2 LYS H 196      24.289  12.414 -15.556  1.00  0.00      HCT   
ATOM   3002  CD  LYS H 196      25.688  10.794 -15.971  1.00  0.00      HCT  C
ATOM   3003  HD1 LYS H 196      26.378  10.541 -16.808  1.00  0.00      HCT   
ATOM   3004  HD2 LYS H 196      26.310  11.184 -15.132  1.00  0.00      HCT   
ATOM   3005  CE  LYS H 196      24.938   9.539 -15.514  1.00  0.00      HCT  C
ATOM   3006  HE1 LYS H 196      24.285   9.156 -16.330  1.00  0.00      HCT   
ATOM   3007  HE2 LYS H 196      25.655   8.737 -15.231  1.00  0.00      HCT   
ATOM   3008  NZ  LYS H 196      24.090   9.845 -14.341  1.00  0.00      HCT  N
ATOM   3009  HZ1 LYS H 196      23.582   8.990 -14.036  1.00  0.00      HCT   
ATOM   3010  HZ2 LYS H 196      24.687  10.189 -13.562  1.00  0.00      HCT   
ATOM   3011  HZ3 LYS H 196      23.402  10.582 -14.595  1.00  0.00      HCT   
ATOM   3012  C   LYS H 196      22.858  13.377 -18.598  1.00  0.00      HCT  C
ATOM   3013  O   LYS H 196      23.038  13.019 -19.762  1.00  0.00      HCT  O
ATOM   3014  N   PRO H 197      22.960  14.632 -18.239  1.00  0.00      HCT  N
ATOM   3015  CD  PRO H 197      23.830  15.543 -18.963  1.00  0.00      HCT  C
ATOM   3016  HD1 PRO H 197      23.502  15.675 -20.019  1.00  0.00      HCT   
ATOM   3017  HD2 PRO H 197      24.889  15.197 -18.954  1.00  0.00      HCT   
ATOM   3018  CA  PRO H 197      22.685  15.095 -16.907  1.00  0.00      HCT  C
ATOM   3019  HA  PRO H 197      23.096  14.422 -16.164  1.00  0.00      HCT   
ATOM   3020  CB  PRO H 197      23.412  16.432 -16.759  1.00  0.00      HCT  C
ATOM   3021  HB1 PRO H 197      24.374  16.327 -16.209  1.00  0.00      HCT   
ATOM   3022  HB2 PRO H 197      22.776  17.202 -16.267  1.00  0.00      HCT   
ATOM   3023  CG  PRO H 197      23.705  16.872 -18.203  1.00  0.00      HCT  C
ATOM   3024  HG1 PRO H 197      24.626  17.485 -18.251  1.00  0.00      HCT   
ATOM   3025  HG2 PRO H 197      22.874  17.470 -18.643  1.00  0.00      HCT   
ATOM   3026  C   PRO H 197      21.205  15.211 -16.698  1.00  0.00      HCT  C
ATOM   3027  O   PRO H 197      20.470  15.278 -17.682  1.00  0.00      HCT  O
ATOM   3028  N   PRO H 198      20.761  15.210 -15.467  1.00  0.00      HCT  N
ATOM   3029  CD  PRO H 198      21.425  14.419 -14.443  1.00  0.00      HCT  C
ATOM   3030  HD1 PRO H 198      22.186  15.025 -13.900  1.00  0.00      HCT   
ATOM   3031  HD2 PRO H 198      21.923  13.526 -14.886  1.00  0.00      HCT   
ATOM   3032  CA  PRO H 198      19.352  15.346 -15.205  1.00  0.00      HCT  C
ATOM   3033  HA  PRO H 198      18.793  14.627 -15.792  1.00  0.00      HCT   
ATOM   3034  CB  PRO H 198      19.158  14.955 -13.739  1.00  0.00      HCT  C
ATOM   3035  HB1 PRO H 198      18.191  14.433 -13.561  1.00  0.00      HCT   
ATOM   3036  HB2 PRO H 198      19.253  15.823 -13.049  1.00  0.00      HCT   
ATOM   3037  CG  PRO H 198      20.314  13.975 -13.473  1.00  0.00      HCT  C
ATOM   3038  HG1 PRO H 198      19.983  12.932 -13.644  1.00  0.00      HCT   
ATOM   3039  HG2 PRO H 198      20.690  14.047 -12.427  1.00  0.00      HCT   
ATOM   3040  C   PRO H 198      18.848  16.720 -15.506  1.00  0.00      HCT  C
ATOM   3041  O   PRO H 198      19.403  17.680 -14.974  1.00  0.00      HCT  O
ATOM   3042  N   ILE H 199      17.785  16.847 -16.326  1.00  0.00      HCT  N
ATOM   3043  HN  ILE H 199      17.309  16.111 -16.802  1.00  0.00      HCT   
ATOM   3044  CA  ILE H 199      17.244  18.154 -16.573  1.00  0.00      HCT  C
ATOM   3045  HA  ILE H 199      17.650  18.828 -15.829  1.00  0.00      HCT   
ATOM   3046  CB  ILE H 199      17.441  18.592 -17.995  1.00  0.00      HCT  C
ATOM   3047  HB  ILE H 199      16.973  17.779 -18.606  1.00  0.00      HCT   
ATOM   3048  CG2 ILE H 199      16.762  19.954 -18.163  1.00  0.00      HCT  C
ATOM   3049 HG21 ILE H 199      16.743  20.252 -19.232  1.00  0.00      HCT   
ATOM   3050 HG22 ILE H 199      15.712  19.920 -17.804  1.00  0.00      HCT   
ATOM   3051 HG23 ILE H 199      17.302  20.740 -17.594  1.00  0.00      HCT   
ATOM   3052  CG1 ILE H 199      18.934  18.613 -18.358  1.00  0.00      HCT  C
ATOM   3053 HG11 ILE H 199      19.442  19.441 -17.815  1.00  0.00      HCT   
ATOM   3054 HG12 ILE H 199      19.401  17.661 -18.017  1.00  0.00      HCT   
ATOM   3055  CD  ILE H 199      19.196  18.764 -19.857  1.00  0.00      HCT  C
ATOM   3056  HD1 ILE H 199      20.287  18.715 -20.065  1.00  0.00      HCT   
ATOM   3057  HD2 ILE H 199      18.696  17.951 -20.426  1.00  0.00      HCT   
ATOM   3058  HD3 ILE H 199      18.819  19.739 -20.231  1.00  0.00      HCT   
ATOM   3059  C   ILE H 199      15.762  18.085 -16.335  1.00  0.00      HCT  C
ATOM   3060  O   ILE H 199      15.026  17.619 -17.204  1.00  0.00      HCT  O
ATOM   3061  N   PRO H 200      15.287  18.542 -15.202  1.00  0.00      HCT  N
ATOM   3062  CD  PRO H 200      16.051  18.379 -13.972  1.00  0.00      HCT  C
ATOM   3063  HD1 PRO H 200      16.628  19.301 -13.733  1.00  0.00      HCT   
ATOM   3064  HD2 PRO H 200      16.758  17.521 -14.049  1.00  0.00      HCT   
ATOM   3065  CA  PRO H 200      13.865  18.487 -14.961  1.00  0.00      HCT  C
ATOM   3066  HA  PRO H 200      13.492  17.497 -15.194  1.00  0.00      HCT   
ATOM   3067  CB  PRO H 200      13.690  18.645 -13.452  1.00  0.00      HCT  C
ATOM   3068  HB1 PRO H 200      12.847  18.036 -13.056  1.00  0.00      HCT   
ATOM   3069  HB2 PRO H 200      13.566  19.708 -13.148  1.00  0.00      HCT   
ATOM   3070  CG  PRO H 200      15.013  18.108 -12.872  1.00  0.00      HCT  C
ATOM   3071  HG1 PRO H 200      14.918  17.033 -12.624  1.00  0.00      HCT   
ATOM   3072  HG2 PRO H 200      15.312  18.648 -11.944  1.00  0.00      HCT   
ATOM   3073  C   PRO H 200      13.096  19.501 -15.756  1.00  0.00      HCT  C
ATOM   3074  O   PRO H 200      13.483  20.668 -15.768  1.00  0.00      HCT  O
ATOM   3075  N   LYS H 201      12.020  19.063 -16.440  1.00  0.00      HCT  N
ATOM   3076  HN  LYS H 201      11.790  18.091 -16.444  1.00  0.00      HCT   
ATOM   3077  CA  LYS H 201      11.134  19.903 -17.198  1.00  0.00      HCT  C
ATOM   3078  HA  LYS H 201      11.743  20.650 -17.692  1.00  0.00      HCT   
ATOM   3079  CB  LYS H 201      10.278  19.107 -18.193  1.00  0.00      HCT  C
ATOM   3080  HB1 LYS H 201       9.644  18.411 -17.597  1.00  0.00      HCT   
ATOM   3081  HB2 LYS H 201       9.578  19.804 -18.707  1.00  0.00      HCT   
ATOM   3082  CG  LYS H 201      11.108  18.310 -19.199  1.00  0.00      HCT  C
ATOM   3083  HG1 LYS H 201      11.602  19.016 -19.905  1.00  0.00      HCT   
ATOM   3084  HG2 LYS H 201      11.914  17.767 -18.654  1.00  0.00      HCT   
ATOM   3085  CD  LYS H 201      10.275  17.318 -20.012  1.00  0.00      HCT  C
ATOM   3086  HD1 LYS H 201       9.674  16.701 -19.305  1.00  0.00      HCT   
ATOM   3087  HD2 LYS H 201       9.560  17.898 -20.640  1.00  0.00      HCT   
ATOM   3088  CE  LYS H 201      11.110  16.404 -20.910  1.00  0.00      HCT  C
ATOM   3089  HE1 LYS H 201      10.531  16.110 -21.814  1.00  0.00      HCT   
ATOM   3090  HE2 LYS H 201      12.038  16.921 -21.240  1.00  0.00      HCT   
ATOM   3091  NZ  LYS H 201      11.486  15.180 -20.170  1.00  0.00      HCT  N
ATOM   3092  HZ1 LYS H 201      12.053  14.556 -20.779  1.00  0.00      HCT   
ATOM   3093  HZ2 LYS H 201      12.041  15.439 -19.329  1.00  0.00      HCT   
ATOM   3094  HZ3 LYS H 201      10.625  14.679 -19.870  1.00  0.00      HCT   
ATOM   3095  C   LYS H 201      10.180  20.629 -16.293  1.00  0.00      HCT  C
ATOM   3096  O   LYS H 201       9.785  21.756 -16.586  1.00  0.00      HCT  O
ATOM   3097  N   PHE H 202       9.756  19.993 -15.180  1.00  0.00      HCT  N
ATOM   3098  HN  PHE H 202      10.107  19.122 -14.839  1.00  0.00      HCT   
ATOM   3099  CA  PHE H 202       8.711  20.571 -14.375  1.00  0.00      HCT  C
ATOM   3100  HA  PHE H 202       8.499  21.542 -14.806  1.00  0.00      HCT   
ATOM   3101  CB  PHE H 202       7.471  19.670 -14.254  1.00  0.00      HCT  C
ATOM   3102  HB1 PHE H 202       7.787  18.660 -13.913  1.00  0.00      HCT   
ATOM   3103  HB2 PHE H 202       6.762  20.065 -13.495  1.00  0.00      HCT   
ATOM   3104  CG  PHE H 202       6.850  19.550 -15.600  1.00  0.00      HCT  C
ATOM   3105  CD1 PHE H 202       5.973  20.508 -16.054  1.00  0.00      HCT  C
ATOM   3106  HD1 PHE H 202       5.733  21.354 -15.425  1.00  0.00      HCT   
ATOM   3107  CE1 PHE H 202       5.395  20.397 -17.296  1.00  0.00      HCT  C
ATOM   3108  HE1 PHE H 202       4.712  21.158 -17.644  1.00  0.00      HCT   
ATOM   3109  CZ  PHE H 202       5.692  19.320 -18.097  1.00  0.00      HCT  C
ATOM   3110  HZ  PHE H 202       5.247  19.229 -19.078  1.00  0.00      HCT   
ATOM   3111  CD2 PHE H 202       7.143  18.476 -16.407  1.00  0.00      HCT  C
ATOM   3112  HD2 PHE H 202       7.814  17.704 -16.057  1.00  0.00      HCT   
ATOM   3113  CE2 PHE H 202       6.568  18.361 -17.649  1.00  0.00      HCT  C
ATOM   3114  HE2 PHE H 202       6.805  17.512 -18.275  1.00  0.00      HCT   
ATOM   3115  C   PHE H 202       9.177  20.806 -12.969  1.00  0.00      HCT  C
ATOM   3116  O   PHE H 202      10.205  20.301 -12.523  1.00  0.00      HCT  O
ATOM   3117  N   PRO H 203       8.417  21.644 -12.301  1.00  0.00      HCT  N
ATOM   3118  CD  PRO H 203       7.722  22.708 -13.005  1.00  0.00      HCT  C
ATOM   3119  HD1 PRO H 203       6.706  22.381 -13.324  1.00  0.00      HCT   
ATOM   3120  HD2 PRO H 203       8.295  23.037 -13.903  1.00  0.00      HCT   
ATOM   3121  CA  PRO H 203       8.639  21.977 -10.915  1.00  0.00      HCT  C
ATOM   3122  HA  PRO H 203       9.667  22.288 -10.773  1.00  0.00      HCT   
ATOM   3123  CB  PRO H 203       7.769  23.196 -10.627  1.00  0.00      HCT  C
ATOM   3124  HB1 PRO H 203       8.258  23.912  -9.929  1.00  0.00      HCT   
ATOM   3125  HB2 PRO H 203       6.763  22.918 -10.241  1.00  0.00      HCT   
ATOM   3126  CG  PRO H 203       7.611  23.865 -12.000  1.00  0.00      HCT  C
ATOM   3127  HG1 PRO H 203       8.390  24.639 -12.144  1.00  0.00      HCT   
ATOM   3128  HG2 PRO H 203       6.617  24.356 -12.114  1.00  0.00      HCT   
ATOM   3129  C   PRO H 203       8.338  20.843  -9.984  1.00  0.00      HCT  C
ATOM   3130  O   PRO H 203       8.906  20.811  -8.895  1.00  0.00      HCT  O
ATOM   3131  N   HSE H 204       7.449  19.911 -10.380  1.00  0.00      HCT  N
ATOM   3132  HN  HSE H 204       6.968  19.936 -11.255  1.00  0.00      HCT   
ATOM   3133  CA  HSE H 204       7.118  18.783  -9.554  1.00  0.00      HCT  C
ATOM   3134  HA  HSE H 204       6.259  18.311 -10.016  1.00  0.00      HCT   
ATOM   3135  CB  HSE H 204       8.251  17.748  -9.474  1.00  0.00      HCT  C
ATOM   3136  HB1 HSE H 204       9.164  18.268  -9.113  1.00  0.00      HCT   
ATOM   3137  HB2 HSE H 204       7.996  16.977  -8.717  1.00  0.00      HCT   
ATOM   3138  ND1 HSE H 204       7.785  16.118 -11.363  1.00  0.00      HCT  N
ATOM   3139  CG  HSE H 204       8.532  17.136 -10.813  1.00  0.00      HCT  C
ATOM   3140  CE1 HSE H 204       8.323  15.850 -12.579  1.00  0.00      HCT  C
ATOM   3141  HE1 HSE H 204       7.953  15.085 -13.266  1.00  0.00      HCT   
ATOM   3142  NE2 HSE H 204       9.363  16.621 -12.846  1.00  0.00      HCT  N
ATOM   3143  HE2 HSE H 204       9.958  16.631 -13.649  1.00  0.00      HCT   
ATOM   3144  CD2 HSE H 204       9.492  17.430 -11.732  1.00  0.00      HCT  C
ATOM   3145  HD2 HSE H 204      10.289  18.159 -11.693  1.00  0.00      HCT   
ATOM   3146  C   HSE H 204       6.709  19.180  -8.163  1.00  0.00      HCT  C
ATOM   3147  O   HSE H 204       7.450  19.005  -7.197  1.00  0.00      HCT  O
ATOM   3148  N   VAL H 205       5.489  19.735  -8.052  1.00  0.00      HCT  N
ATOM   3149  HN  VAL H 205       4.950  19.859  -8.881  1.00  0.00      HCT   
ATOM   3150  CA  VAL H 205       4.841  20.187  -6.848  1.00  0.00      HCT  C
ATOM   3151  HA  VAL H 205       5.528  20.853  -6.340  1.00  0.00      HCT   
ATOM   3152  CB  VAL H 205       3.562  20.900  -7.161  1.00  0.00      HCT  C
ATOM   3153  HB  VAL H 205       3.827  21.873  -7.643  1.00  0.00      HCT   
ATOM   3154  CG1 VAL H 205       2.762  20.022  -8.128  1.00  0.00      HCT  C
ATOM   3155 HG11 VAL H 205       1.783  20.495  -8.359  1.00  0.00      HCT   
ATOM   3156 HG12 VAL H 205       3.296  19.881  -9.091  1.00  0.00      HCT   
ATOM   3157 HG13 VAL H 205       2.564  19.024  -7.681  1.00  0.00      HCT   
ATOM   3158  CG2 VAL H 205       2.817  21.200  -5.853  1.00  0.00      HCT  C
ATOM   3159 HG21 VAL H 205       1.844  21.694  -6.060  1.00  0.00      HCT   
ATOM   3160 HG22 VAL H 205       2.620  20.261  -5.292  1.00  0.00      HCT   
ATOM   3161 HG23 VAL H 205       3.406  21.879  -5.202  1.00  0.00      HCT   
ATOM   3162  C   VAL H 205       4.558  19.032  -5.917  1.00  0.00      HCT  C
ATOM   3163  O   VAL H 205       4.352  19.232  -4.720  1.00  0.00      HCT  O
ATOM   3164  N   GLU H 206       4.496  17.792  -6.438  1.00  0.00      HCT  N
ATOM   3165  HN  GLU H 206       4.660  17.574  -7.396  1.00  0.00      HCT   
ATOM   3166  CA  GLU H 206       4.177  16.646  -5.622  1.00  0.00      HCT  C
ATOM   3167  HA  GLU H 206       3.231  16.816  -5.124  1.00  0.00      HCT   
ATOM   3168  CB  GLU H 206       4.242  15.306  -6.379  1.00  0.00      HCT  C
ATOM   3169  HB1 GLU H 206       5.301  15.125  -6.674  1.00  0.00      HCT   
ATOM   3170  HB2 GLU H 206       3.970  14.472  -5.694  1.00  0.00      HCT   
ATOM   3171  CG  GLU H 206       3.384  15.202  -7.637  1.00  0.00      HCT  C
ATOM   3172  HG1 GLU H 206       3.038  14.160  -7.762  1.00  0.00      HCT   
ATOM   3173  HG2 GLU H 206       2.505  15.873  -7.575  1.00  0.00      HCT   
ATOM   3174  CD  GLU H 206       4.275  15.558  -8.819  1.00  0.00      HCT  C
ATOM   3175  OE1 GLU H 206       4.425  16.774  -9.106  1.00  0.00      HCT  O
ATOM   3176  OE2 GLU H 206       4.824  14.612  -9.446  1.00  0.00      HCT  O
ATOM   3177  C   GLU H 206       5.222  16.503  -4.555  1.00  0.00      HCT  C
ATOM   3178  O   GLU H 206       4.976  15.933  -3.494  1.00  0.00      HCT  O
ATOM   3179  N   TYR H 207       6.455  16.908  -4.885  1.00  0.00      HCT  N
ATOM   3180  HN  TYR H 207       6.623  17.284  -5.795  1.00  0.00      HCT   
ATOM   3181  CA  TYR H 207       7.612  16.858  -4.037  1.00  0.00      HCT  C
ATOM   3182  HA  TYR H 207       7.543  15.905  -3.527  1.00  0.00      HCT   
ATOM   3183  CB  TYR H 207       8.934  16.807  -4.818  1.00  0.00      HCT  C
ATOM   3184  HB1 TYR H 207       8.946  17.629  -5.567  1.00  0.00      HCT   
ATOM   3185  HB2 TYR H 207       9.798  16.969  -4.138  1.00  0.00      HCT   
ATOM   3186  CG  TYR H 207       8.860  15.463  -5.454  1.00  0.00      HCT  C
ATOM   3187  CD1 TYR H 207       9.013  14.335  -4.684  1.00  0.00      HCT  C
ATOM   3188  HD1 TYR H 207       9.212  14.430  -3.625  1.00  0.00      HCT   
ATOM   3189  CE1 TYR H 207       8.938  13.083  -5.246  1.00  0.00      HCT  C
ATOM   3190  HE1 TYR H 207       9.066  12.199  -4.638  1.00  0.00      HCT   
ATOM   3191  CZ  TYR H 207       8.706  12.951  -6.594  1.00  0.00      HCT  C
ATOM   3192  OH  TYR H 207       8.627  11.668  -7.176  1.00  0.00      HCT  O
ATOM   3193  HH  TYR H 207       8.391  11.784  -8.099  1.00  0.00      HCT   
ATOM   3194  CD2 TYR H 207       8.630  15.323  -6.803  1.00  0.00      HCT  C
ATOM   3195  HD2 TYR H 207       8.547  16.199  -7.431  1.00  0.00      HCT   
ATOM   3196  CE2 TYR H 207       8.554  14.072  -7.372  1.00  0.00      HCT  C
ATOM   3197  HE2 TYR H 207       8.396  13.976  -8.436  1.00  0.00      HCT   
ATOM   3198  C   TYR H 207       7.663  17.920  -2.982  1.00  0.00      HCT  C
ATOM   3199  O   TYR H 207       8.464  17.804  -2.062  1.00  0.00      HCT  O
ATOM   3200  N   HSE H 208       6.932  19.039  -3.139  1.00  0.00      HCT  N
ATOM   3201  HN  HSE H 208       6.301  19.186  -3.900  1.00  0.00      HCT   
ATOM   3202  CA  HSE H 208       7.002  20.135  -2.205  1.00  0.00      HCT  C
ATOM   3203  HA  HSE H 208       8.048  20.266  -1.955  1.00  0.00      HCT   
ATOM   3204  CB  HSE H 208       6.435  21.434  -2.792  1.00  0.00      HCT  C
ATOM   3205  HB1 HSE H 208       5.360  21.267  -3.017  1.00  0.00      HCT   
ATOM   3206  HB2 HSE H 208       6.486  22.239  -2.029  1.00  0.00      HCT   
ATOM   3207  ND1 HSE H 208       6.882  22.921  -4.814  1.00  0.00      HCT  N
ATOM   3208  CG  HSE H 208       7.157  21.807  -4.052  1.00  0.00      HCT  C
ATOM   3209  CE1 HSE H 208       7.740  22.894  -5.867  1.00  0.00      HCT  C
ATOM   3210  HE1 HSE H 208       7.772  23.645  -6.661  1.00  0.00      HCT   
ATOM   3211  NE2 HSE H 208       8.541  21.845  -5.835  1.00  0.00      HCT  N
ATOM   3212  HE2 HSE H 208       9.249  21.564  -6.483  1.00  0.00      HCT   
ATOM   3213  CD2 HSE H 208       8.172  21.161  -4.691  1.00  0.00      HCT  C
ATOM   3214  HD2 HSE H 208       8.678  20.241  -4.435  1.00  0.00      HCT   
ATOM   3215  C   HSE H 208       6.278  19.819  -0.926  1.00  0.00      HCT  C
ATOM   3216  O   HSE H 208       5.572  18.819  -0.808  1.00  0.00      HCT  O
ATOM   3217  N   PRO H 209       6.494  20.659   0.065  1.00  0.00      HCT  N
ATOM   3218  CD  PRO H 209       7.772  21.342   0.193  1.00  0.00      HCT  C
ATOM   3219  HD1 PRO H 209       7.759  22.322  -0.337  1.00  0.00      HCT   
ATOM   3220  HD2 PRO H 209       8.603  20.721  -0.215  1.00  0.00      HCT   
ATOM   3221  CA  PRO H 209       5.855  20.476   1.341  1.00  0.00      HCT  C
ATOM   3222  HA  PRO H 209       6.022  19.478   1.729  1.00  0.00      HCT   
ATOM   3223  CB  PRO H 209       6.559  21.432   2.301  1.00  0.00      HCT  C
ATOM   3224  HB1 PRO H 209       6.638  21.021   3.332  1.00  0.00      HCT   
ATOM   3225  HB2 PRO H 209       6.083  22.438   2.329  1.00  0.00      HCT   
ATOM   3226  CG  PRO H 209       7.972  21.562   1.703  1.00  0.00      HCT  C
ATOM   3227  HG1 PRO H 209       8.655  20.820   2.161  1.00  0.00      HCT   
ATOM   3228  HG2 PRO H 209       8.406  22.574   1.872  1.00  0.00      HCT   
ATOM   3229  C   PRO H 209       4.382  20.709   1.206  1.00  0.00      HCT  C
ATOM   3230  O   PRO H 209       3.978  21.520   0.374  1.00  0.00      HCT  O
ATOM   3231  N   PRO H 210       3.597  20.017   1.988  1.00  0.00      HCT  N
ATOM   3232  CD  PRO H 210       4.030  18.735   2.516  1.00  0.00      HCT  C
ATOM   3233  HD1 PRO H 210       4.887  18.846   3.219  1.00  0.00      HCT   
ATOM   3234  HD2 PRO H 210       4.318  18.029   1.703  1.00  0.00      HCT   
ATOM   3235  CA  PRO H 210       2.162  20.108   1.906  1.00  0.00      HCT  C
ATOM   3236  HA  PRO H 210       1.850  20.113   0.868  1.00  0.00      HCT   
ATOM   3237  CB  PRO H 210       1.618  18.802   2.492  1.00  0.00      HCT  C
ATOM   3238  HB1 PRO H 210       1.302  18.088   1.698  1.00  0.00      HCT   
ATOM   3239  HB2 PRO H 210       0.776  18.980   3.198  1.00  0.00      HCT   
ATOM   3240  CG  PRO H 210       2.802  18.200   3.265  1.00  0.00      HCT  C
ATOM   3241  HG1 PRO H 210       2.748  17.094   3.271  1.00  0.00      HCT   
ATOM   3242  HG2 PRO H 210       2.839  18.546   4.324  1.00  0.00      HCT   
ATOM   3243  C   PRO H 210       1.624  21.329   2.585  1.00  0.00      HCT  C
ATOM   3244  O   PRO H 210       2.341  21.950   3.366  1.00  0.00      HCT  O
ATOM   3245  N   PRO H 211       0.387  21.655   2.316  1.00  0.00      HCT  N
ATOM   3246  CD  PRO H 211      -0.226  21.266   1.055  1.00  0.00      HCT  C
ATOM   3247  HD1 PRO H 211      -0.693  20.258   1.129  1.00  0.00      HCT   
ATOM   3248  HD2 PRO H 211       0.522  21.258   0.229  1.00  0.00      HCT   
ATOM   3249  CA  PRO H 211      -0.233  22.822   2.883  1.00  0.00      HCT  C
ATOM   3250  HA  PRO H 211       0.343  23.710   2.651  1.00  0.00      HCT   
ATOM   3251  CB  PRO H 211      -1.565  22.972   2.151  1.00  0.00      HCT  C
ATOM   3252  HB1 PRO H 211      -1.850  24.038   2.002  1.00  0.00      HCT   
ATOM   3253  HB2 PRO H 211      -2.392  22.425   2.657  1.00  0.00      HCT   
ATOM   3254  CG  PRO H 211      -1.303  22.326   0.778  1.00  0.00      HCT  C
ATOM   3255  HG1 PRO H 211      -0.978  23.091   0.046  1.00  0.00      HCT   
ATOM   3256  HG2 PRO H 211      -2.212  21.827   0.370  1.00  0.00      HCT   
ATOM   3257  C   PRO H 211      -0.371  22.703   4.366  1.00  0.00      HCT  C
ATOM   3258  O   PRO H 211      -0.356  21.588   4.887  1.00  0.00      HCT  O
ATOM   3259  N   LEU H 212      -0.483  23.851   5.066  1.00  0.00      HCT  N
ATOM   3260  HN  LEU H 212      -0.512  24.752   4.639  1.00  0.00      HCT   
ATOM   3261  CA  LEU H 212      -0.571  23.874   6.498  1.00  0.00      HCT  C
ATOM   3262  HA  LEU H 212      -0.346  22.878   6.857  1.00  0.00      HCT   
ATOM   3263  CB  LEU H 212       0.319  24.950   7.141  1.00  0.00      HCT  C
ATOM   3264  HB1 LEU H 212       0.046  25.925   6.674  1.00  0.00      HCT   
ATOM   3265  HB2 LEU H 212       0.056  25.041   8.218  1.00  0.00      HCT   
ATOM   3266  CG  LEU H 212       1.826  24.701   6.956  1.00  0.00      HCT  C
ATOM   3267  HG  LEU H 212       1.993  24.731   5.852  1.00  0.00      HCT   
ATOM   3268  CD1 LEU H 212       2.658  25.811   7.616  1.00  0.00      HCT  C
ATOM   3269 HD11 LEU H 212       3.744  25.595   7.517  1.00  0.00      HCT   
ATOM   3270 HD12 LEU H 212       2.452  26.792   7.137  1.00  0.00      HCT   
ATOM   3271 HD13 LEU H 212       2.417  25.892   8.697  1.00  0.00      HCT   
ATOM   3272  CD2 LEU H 212       2.224  23.304   7.459  1.00  0.00      HCT  C
ATOM   3273 HD21 LEU H 212       3.311  23.132   7.302  1.00  0.00      HCT   
ATOM   3274 HD22 LEU H 212       2.018  23.184   8.542  1.00  0.00      HCT   
ATOM   3275 HD23 LEU H 212       1.665  22.518   6.907  1.00  0.00      HCT   
ATOM   3276  C   LEU H 212      -1.977  24.190   6.894  1.00  0.00      HCT  C
ATOM   3277  O   LEU H 212      -2.780  24.653   6.085  1.00  0.00      HCT  O
ATOM   3278  N   LEU H 213      -2.305  23.906   8.172  1.00  0.00      HCT  N
ATOM   3279  HN  LEU H 213      -1.664  23.498   8.819  1.00  0.00      HCT   
ATOM   3280  CA  LEU H 213      -3.605  24.165   8.716  1.00  0.00      HCT  C
ATOM   3281  HA  LEU H 213      -4.336  24.025   7.930  1.00  0.00      HCT   
ATOM   3282  CB  LEU H 213      -3.951  23.288   9.933  1.00  0.00      HCT  C
ATOM   3283  HB1 LEU H 213      -3.731  22.232   9.651  1.00  0.00      HCT   
ATOM   3284  HB2 LEU H 213      -3.256  23.535  10.766  1.00  0.00      HCT   
ATOM   3285  CG  LEU H 213      -5.421  23.413  10.367  1.00  0.00      HCT  C
ATOM   3286  HG  LEU H 213      -5.583  24.503  10.551  1.00  0.00      HCT   
ATOM   3287  CD1 LEU H 213      -6.361  22.957   9.238  1.00  0.00      HCT  C
ATOM   3288 HD11 LEU H 213      -7.420  23.003   9.570  1.00  0.00      HCT   
ATOM   3289 HD12 LEU H 213      -6.247  23.610   8.346  1.00  0.00      HCT   
ATOM   3290 HD13 LEU H 213      -6.136  21.911   8.939  1.00  0.00      HCT   
ATOM   3291  CD2 LEU H 213      -5.680  22.665  11.685  1.00  0.00      HCT  C
ATOM   3292 HD21 LEU H 213      -6.742  22.782  11.993  1.00  0.00      HCT   
ATOM   3293 HD22 LEU H 213      -5.475  21.580  11.587  1.00  0.00      HCT   
ATOM   3294 HD23 LEU H 213      -5.037  23.071  12.496  1.00  0.00      HCT   
ATOM   3295  C   LEU H 213      -3.648  25.606   9.123  1.00  0.00      HCT  C
ATOM   3296  O   LEU H 213      -2.616  26.259   9.268  1.00  0.00      HCT  O
ATOM   3297  N   LYS H 214      -4.871  26.139   9.304  1.00  0.00      HCT  N
ATOM   3298  HN  LYS H 214      -5.708  25.595   9.268  1.00  0.00      HCT   
ATOM   3299  CA  LYS H 214      -5.064  27.535   9.564  1.00  0.00      HCT  C
ATOM   3300  HA  LYS H 214      -4.554  28.075   8.776  1.00  0.00      HCT   
ATOM   3301  CB  LYS H 214      -6.550  27.925   9.567  1.00  0.00      HCT  C
ATOM   3302  HB1 LYS H 214      -7.045  27.337   8.760  1.00  0.00      HCT   
ATOM   3303  HB2 LYS H 214      -7.010  27.592  10.524  1.00  0.00      HCT   
ATOM   3304  CG  LYS H 214      -6.760  29.416   9.328  1.00  0.00      HCT  C
ATOM   3305  HG1 LYS H 214      -7.850  29.641   9.364  1.00  0.00      HCT   
ATOM   3306  HG2 LYS H 214      -6.276  29.987  10.153  1.00  0.00      HCT   
ATOM   3307  CD  LYS H 214      -6.208  29.876   7.977  1.00  0.00      HCT  C
ATOM   3308  HD1 LYS H 214      -6.698  30.840   7.707  1.00  0.00      HCT   
ATOM   3309  HD2 LYS H 214      -5.119  30.078   8.098  1.00  0.00      HCT   
ATOM   3310  CE  LYS H 214      -6.410  28.863   6.846  1.00  0.00      HCT  C
ATOM   3311  HE1 LYS H 214      -5.897  27.905   7.084  1.00  0.00      HCT   
ATOM   3312  HE2 LYS H 214      -7.492  28.654   6.697  1.00  0.00      HCT   
ATOM   3313  NZ  LYS H 214      -5.852  29.396   5.583  1.00  0.00      HCT  N
ATOM   3314  HZ1 LYS H 214      -5.988  28.707   4.815  1.00  0.00      HCT   
ATOM   3315  HZ2 LYS H 214      -6.333  30.285   5.339  1.00  0.00      HCT   
ATOM   3316  HZ3 LYS H 214      -4.836  29.580   5.705  1.00  0.00      HCT   
ATOM   3317  C   LYS H 214      -4.448  27.947  10.855  1.00  0.00      HCT  C
ATOM   3318  O   LYS H 214      -3.818  28.998  10.914  1.00  0.00      HCT  O
ATOM   3319  N   HSE H 215      -4.619  27.159  11.930  1.00  0.00      HCT  N
ATOM   3320  HN  HSE H 215      -5.135  26.305  11.973  1.00  0.00      HCT   
ATOM   3321  CA  HSE H 215      -4.014  27.546  13.168  1.00  0.00      HCT  C
ATOM   3322  HA  HSE H 215      -3.081  28.054  12.953  1.00  0.00      HCT   
ATOM   3323  CB  HSE H 215      -4.923  28.419  14.055  1.00  0.00      HCT  C
ATOM   3324  HB1 HSE H 215      -4.520  28.391  15.090  1.00  0.00      HCT   
ATOM   3325  HB2 HSE H 215      -4.870  29.474  13.714  1.00  0.00      HCT   
ATOM   3326  ND1 HSE H 215      -7.318  28.380  13.216  1.00  0.00      HCT  N
ATOM   3327  CG  HSE H 215      -6.350  27.954  14.100  1.00  0.00      HCT  C
ATOM   3328  CE1 HSE H 215      -8.470  27.753  13.565  1.00  0.00      HCT  C
ATOM   3329  HE1 HSE H 215      -9.428  27.886  13.055  1.00  0.00      HCT   
ATOM   3330  NE2 HSE H 215      -8.309  26.957  14.607  1.00  0.00      HCT  N
ATOM   3331  HE2 HSE H 215      -8.981  26.393  15.086  1.00  0.00      HCT   
ATOM   3332  CD2 HSE H 215      -6.973  27.085  14.942  1.00  0.00      HCT  C
ATOM   3333  HD2 HSE H 215      -6.579  26.533  15.784  1.00  0.00      HCT   
ATOM   3334  C   HSE H 215      -3.674  26.302  13.904  1.00  0.00      HCT  C
ATOM   3335  O   HSE H 215      -4.389  25.304  13.825  1.00  0.00      HCT  O
ATOM   3336  N   ALA H 216      -2.546  26.331  14.636  1.00  0.00      HCT  N
ATOM   3337  HN  ALA H 216      -1.938  27.120  14.726  1.00  0.00      HCT   
ATOM   3338  CA  ALA H 216      -2.148  25.165  15.358  1.00  0.00      HCT  C
ATOM   3339  HA  ALA H 216      -2.552  24.253  14.934  1.00  0.00      HCT   
ATOM   3340  CB  ALA H 216      -0.625  25.034  15.524  1.00  0.00      HCT  C
ATOM   3341  HB1 ALA H 216      -0.153  24.888  14.529  1.00  0.00      HCT   
ATOM   3342  HB2 ALA H 216      -0.192  25.953  15.976  1.00  0.00      HCT   
ATOM   3343  HB3 ALA H 216      -0.356  24.165  16.162  1.00  0.00      HCT   
ATOM   3344  C   ALA H 216      -2.732  25.290  16.719  1.00  0.00      HCT  C
ATOM   3345  O   ALA H 216      -2.512  26.277  17.419  1.00  0.00      HCT  O
ATOM   3346  N   ALA H 217      -3.524  24.283  17.114  1.00  0.00      HCT  N
ATOM   3347  HN  ALA H 217      -3.754  23.485  16.557  1.00  0.00      HCT   
ATOM   3348  CA  ALA H 217      -4.103  24.308  18.416  1.00  0.00      HCT  C
ATOM   3349  HA  ALA H 217      -3.395  24.594  19.186  1.00  0.00      HCT   
ATOM   3350  CB  ALA H 217      -5.370  25.175  18.511  1.00  0.00      HCT  C
ATOM   3351  HB1 ALA H 217      -5.106  26.241  18.341  1.00  0.00      HCT   
ATOM   3352  HB2 ALA H 217      -6.114  24.880  17.739  1.00  0.00      HCT   
ATOM   3353  HB3 ALA H 217      -5.847  25.095  19.512  1.00  0.00      HCT   
ATOM   3354  C   ALA H 217      -4.507  22.910  18.717  1.00  0.00      HCT  C
ATOM   3355  O   ALA H 217      -4.734  22.108  17.812  1.00  0.00      HCT  O
ATOM   3356  N   ALA H 218      -4.582  22.580  20.015  1.00  0.00      HCT  N
ATOM   3357  HN  ALA H 218      -4.356  23.198  20.768  1.00  0.00      HCT   
ATOM   3358  CA  ALA H 218      -5.007  21.273  20.401  1.00  0.00      HCT  C
ATOM   3359  HA  ALA H 218      -5.672  20.812  19.680  1.00  0.00      HCT   
ATOM   3360  CB  ALA H 218      -3.852  20.317  20.736  1.00  0.00      HCT  C
ATOM   3361  HB1 ALA H 218      -3.261  20.111  19.818  1.00  0.00      HCT   
ATOM   3362  HB2 ALA H 218      -3.168  20.765  21.489  1.00  0.00      HCT   
ATOM   3363  HB3 ALA H 218      -4.225  19.347  21.130  1.00  0.00      HCT   
ATOM   3364  C   ALA H 218      -5.802  21.461  21.645  1.00  0.00      HCT  C
ATOM   3365  O   ALA H 218      -5.619  22.444  22.361  1.00  0.00      HCT  O
ATOM   3366  N   THR H 219      -6.726  20.528  21.924  1.00  0.00      HCT  N
ATOM   3367  HN  THR H 219      -6.930  19.715  21.380  1.00  0.00      HCT   
ATOM   3368  CA  THR H 219      -7.525  20.662  23.102  1.00  0.00      HCT  C
ATOM   3369  HA  THR H 219      -7.943  21.660  23.102  1.00  0.00      HCT   
ATOM   3370  CB  THR H 219      -8.516  19.545  23.263  1.00  0.00      HCT  C
ATOM   3371  HB  THR H 219      -9.067  19.754  24.213  1.00  0.00      HCT   
ATOM   3372  OG1 THR H 219      -7.841  18.305  23.419  1.00  0.00      HCT  O
ATOM   3373  HG1 THR H 219      -8.536  17.643  23.504  1.00  0.00      HCT   
ATOM   3374  CG2 THR H 219      -9.421  19.501  22.021  1.00  0.00      HCT  C
ATOM   3375 HG21 THR H 219     -10.239  18.762  22.154  1.00  0.00      HCT   
ATOM   3376 HG22 THR H 219      -9.885  20.495  21.844  1.00  0.00      HCT   
ATOM   3377 HG23 THR H 219      -8.843  19.221  21.114  1.00  0.00      HCT   
ATOM   3378  C   THR H 219      -6.600  20.590  24.269  1.00  0.00      HCT  C
ATOM   3379  O   THR H 219      -6.681  21.389  25.201  1.00  0.00      HCT  O
ATOM   3380  N   ASN H 220      -5.667  19.622  24.209  1.00  0.00      HCT  N
ATOM   3381  HN  ASN H 220      -5.559  19.035  23.407  1.00  0.00      HCT   
ATOM   3382  CA  ASN H 220      -4.753  19.345  25.274  1.00  0.00      HCT  C
ATOM   3383  HA  ASN H 220      -5.224  19.675  26.193  1.00  0.00      HCT   
ATOM   3384  CB  ASN H 220      -4.317  17.869  25.262  1.00  0.00      HCT  C
ATOM   3385  HB1 ASN H 220      -5.193  17.258  24.953  1.00  0.00      HCT   
ATOM   3386  HB2 ASN H 220      -3.518  17.709  24.510  1.00  0.00      HCT   
ATOM   3387  CG  ASN H 220      -3.874  17.448  26.652  1.00  0.00      HCT  C
ATOM   3388  OD1 ASN H 220      -3.233  18.204  27.382  1.00  0.00      HCT  O
ATOM   3389  ND2 ASN H 220      -4.242  16.196  27.033  1.00  0.00      HCT  N
ATOM   3390 HD21 ASN H 220      -3.974  15.898  27.945  1.00  0.00      HCT   
ATOM   3391 HD22 ASN H 220      -4.783  15.628  26.421  1.00  0.00      HCT   
ATOM   3392  C   ASN H 220      -3.527  20.176  25.070  1.00  0.00      HCT  C
ATOM   3393  O   ASN H 220      -3.101  20.412  23.939  1.00  0.00      HCT  O
ATOM   3394  N   GLY H 221      -2.931  20.663  26.175  1.00  0.00      HCT  N
ATOM   3395  HN  GLY H 221      -3.268  20.544  27.108  1.00  0.00      HCT   
ATOM   3396  CA  GLY H 221      -1.719  21.415  26.046  1.00  0.00      HCT  C
ATOM   3397  HA1 GLY H 221      -1.947  22.395  25.651  1.00  0.00      HCT   
ATOM   3398  HA2 GLY H 221      -1.006  20.854  25.458  1.00  0.00      HCT   
ATOM   3399  C   GLY H 221      -1.150  21.590  27.415  1.00  0.00      HCT  C
ATOM   3400  O   GLY H 221      -1.737  22.261  28.263  1.00  0.00      HCT  O
ATOM   3401  N   HSE H 222       0.034  20.996  27.652  1.00  0.00      HCT  N
ATOM   3402  HN  HSE H 222       0.543  20.454  26.984  1.00  0.00      HCT   
ATOM   3403  CA  HSE H 222       0.669  21.106  28.931  1.00  0.00      HCT  C
ATOM   3404  HA  HSE H 222       0.654  22.147  29.231  1.00  0.00      HCT   
ATOM   3405  CB  HSE H 222       0.108  20.156  30.004  1.00  0.00      HCT  C
ATOM   3406  HB1 HSE H 222      -0.110  19.181  29.517  1.00  0.00      HCT   
ATOM   3407  HB2 HSE H 222       0.884  19.968  30.775  1.00  0.00      HCT   
ATOM   3408  ND1 HSE H 222      -2.420  20.489  30.127  1.00  0.00      HCT  N
ATOM   3409  CG  HSE H 222      -1.156  20.628  30.657  1.00  0.00      HCT  C
ATOM   3410  CE1 HSE H 222      -3.281  21.027  31.028  1.00  0.00      HCT  C
ATOM   3411  HE1 HSE H 222      -4.365  21.076  30.897  1.00  0.00      HCT   
ATOM   3412  NE2 HSE H 222      -2.662  21.499  32.094  1.00  0.00      HCT  N
ATOM   3413  HE2 HSE H 222      -3.039  21.960  32.897  1.00  0.00      HCT   
ATOM   3414  CD2 HSE H 222      -1.323  21.246  31.859  1.00  0.00      HCT  C
ATOM   3415  HD2 HSE H 222      -0.588  21.548  32.591  1.00  0.00      HCT   
ATOM   3416  C   HSE H 222       2.097  20.718  28.769  1.00  0.00      HCT  C
ATOM   3417  O   HSE H 222       2.536  20.305  27.696  1.00  0.00      HCT  O
ATOM   3418  N   SER H 223       2.864  20.872  29.864  1.00  0.00      HCT  N
ATOM   3419  HN  SER H 223       2.552  21.279  30.722  1.00  0.00      HCT   
ATOM   3420  CA  SER H 223       4.228  20.450  29.879  1.00  0.00      HCT  C
ATOM   3421  HA  SER H 223       4.712  20.807  28.980  1.00  0.00      HCT   
ATOM   3422  CB  SER H 223       4.960  20.834  31.177  1.00  0.00      HCT  C
ATOM   3423  HB1 SER H 223       6.015  20.485  31.096  1.00  0.00      HCT   
ATOM   3424  HB2 SER H 223       4.989  21.941  31.293  1.00  0.00      HCT   
ATOM   3425  OG  SER H 223       4.348  20.208  32.296  1.00  0.00      HCT  O
ATOM   3426  HG1 SER H 223       4.960  20.292  33.038  1.00  0.00      HCT   
ATOM   3427  C   SER H 223       4.171  18.963  29.791  1.00  0.00      HCT  C
ATOM   3428  O   SER H 223       5.128  18.308  29.382  1.00  0.00      HCT  O
ATOM   3429  N   ASN H 224       3.009  18.399  30.170  1.00  0.00      HCT  N
ATOM   3430  HN  ASN H 224       2.222  18.925  30.489  1.00  0.00      HCT   
ATOM   3431  CA  ASN H 224       2.805  16.982  30.146  1.00  0.00      HCT  C
ATOM   3432  HA  ASN H 224       3.669  16.519  30.610  1.00  0.00      HCT   
ATOM   3433  CB  ASN H 224       1.466  16.548  30.767  1.00  0.00      HCT  C
ATOM   3434  HB1 ASN H 224       0.657  17.129  30.272  1.00  0.00      HCT   
ATOM   3435  HB2 ASN H 224       1.277  15.474  30.563  1.00  0.00      HCT   
ATOM   3436  CG  ASN H 224       1.500  16.863  32.255  1.00  0.00      HCT  C
ATOM   3437  OD1 ASN H 224       1.313  15.982  33.092  1.00  0.00      HCT  O
ATOM   3438  ND2 ASN H 224       1.738  18.158  32.597  1.00  0.00      HCT  N
ATOM   3439 HD21 ASN H 224       1.774  18.376  33.569  1.00  0.00      HCT   
ATOM   3440 HD22 ASN H 224       1.897  18.839  31.889  1.00  0.00      HCT   
ATOM   3441  C   ASN H 224       2.781  16.562  28.715  1.00  0.00      HCT  C
ATOM   3442  O   ASN H 224       2.580  17.377  27.816  1.00  0.00      HCT  O
ATOM   3443  N   GLY H 225       3.018  15.257  28.475  1.00  0.00      HCT  N
ATOM   3444  HN  GLY H 225       3.202  14.596  29.202  1.00  0.00      HCT   
ATOM   3445  CA  GLY H 225       3.021  14.730  27.143  1.00  0.00      HCT  C
ATOM   3446  HA1 GLY H 225       2.521  15.422  26.479  1.00  0.00      HCT   
ATOM   3447  HA2 GLY H 225       2.601  13.733  27.143  1.00  0.00      HCT   
ATOM   3448  C   GLY H 225       4.445  14.629  26.717  1.00  0.00      HCT  C
ATOM   3449  O   GLY H 225       5.290  15.408  27.155  1.00  0.00      HCT  O
ATOM   3450  N   LYS H 226       4.755  13.655  25.840  1.00  0.00      HCT  N
ATOM   3451  HN  LYS H 226       4.118  12.999  25.438  1.00  0.00      HCT   
ATOM   3452  CA  LYS H 226       6.115  13.515  25.421  1.00  0.00      HCT  C
ATOM   3453  HA  LYS H 226       6.664  14.393  25.740  1.00  0.00      HCT   
ATOM   3454  CB  LYS H 226       6.795  12.241  25.945  1.00  0.00      HCT  C
ATOM   3455  HB1 LYS H 226       6.174  11.377  25.612  1.00  0.00      HCT   
ATOM   3456  HB2 LYS H 226       7.783  12.126  25.446  1.00  0.00      HCT   
ATOM   3457  CG  LYS H 226       6.924  12.237  27.471  1.00  0.00      HCT  C
ATOM   3458  HG1 LYS H 226       7.620  13.050  27.780  1.00  0.00      HCT   
ATOM   3459  HG2 LYS H 226       5.929  12.463  27.920  1.00  0.00      HCT   
ATOM   3460  CD  LYS H 226       7.449  10.924  28.052  1.00  0.00      HCT  C
ATOM   3461  HD1 LYS H 226       6.880  10.699  28.983  1.00  0.00      HCT   
ATOM   3462  HD2 LYS H 226       7.230  10.110  27.323  1.00  0.00      HCT   
ATOM   3463  CE  LYS H 226       8.948  10.967  28.347  1.00  0.00      HCT  C
ATOM   3464  HE1 LYS H 226       9.167  11.710  29.146  1.00  0.00      HCT   
ATOM   3465  HE2 LYS H 226       9.309   9.970  28.684  1.00  0.00      HCT   
ATOM   3466  NZ  LYS H 226       9.683  11.353  27.122  1.00  0.00      HCT  N
ATOM   3467  HZ1 LYS H 226      10.705  11.386  27.315  1.00  0.00      HCT   
ATOM   3468  HZ2 LYS H 226       9.495  10.658  26.371  1.00  0.00      HCT   
ATOM   3469  HZ3 LYS H 226       9.362  12.291  26.807  1.00  0.00      HCT   
ATOM   3470  C   LYS H 226       6.144  13.489  23.931  1.00  0.00      HCT  C
ATOM   3471  O   LYS H 226       5.189  13.066  23.282  1.00  0.00      HCT  O
ATOM   3472  N   ALA H 227       7.257  13.984  23.360  1.00  0.00      HCT  N
ATOM   3473  HN  ALA H 227       8.032  14.312  23.900  1.00  0.00      HCT   
ATOM   3474  CA  ALA H 227       7.414  14.077  21.940  1.00  0.00      HCT  C
ATOM   3475  HA  ALA H 227       6.576  14.604  21.498  1.00  0.00      HCT   
ATOM   3476  CB  ALA H 227       8.715  14.791  21.531  1.00  0.00      HCT  C
ATOM   3477  HB1 ALA H 227       8.716  15.825  21.938  1.00  0.00      HCT   
ATOM   3478  HB2 ALA H 227       9.605  14.263  21.937  1.00  0.00      HCT   
ATOM   3479  HB3 ALA H 227       8.816  14.857  20.426  1.00  0.00      HCT   
ATOM   3480  C   ALA H 227       7.441  12.719  21.308  1.00  0.00      HCT  C
ATOM   3481  O   ALA H 227       6.779  12.498  20.295  1.00  0.00      HCT  O
ATOM   3482  N   LYS H 228       8.186  11.759  21.894  1.00  0.00      HCT  N
ATOM   3483  HN  LYS H 228       8.653  11.831  22.774  1.00  0.00      HCT   
ATOM   3484  CA  LYS H 228       8.347  10.500  21.220  1.00  0.00      HCT  C
ATOM   3485  HA  LYS H 228       8.360  10.703  20.156  1.00  0.00      HCT   
ATOM   3486  CB  LYS H 228       9.621   9.725  21.607  1.00  0.00      HCT  C
ATOM   3487  HB1 LYS H 228      10.462  10.457  21.611  1.00  0.00      HCT   
ATOM   3488  HB2 LYS H 228       9.519   9.360  22.654  1.00  0.00      HCT   
ATOM   3489  CG  LYS H 228       9.936   8.579  20.640  1.00  0.00      HCT  C
ATOM   3490  HG1 LYS H 228      10.789   7.986  21.043  1.00  0.00      HCT   
ATOM   3491  HG2 LYS H 228       9.055   7.899  20.585  1.00  0.00      HCT   
ATOM   3492  CD  LYS H 228      10.303   9.073  19.238  1.00  0.00      HCT  C
ATOM   3493  HD1 LYS H 228       9.428   9.620  18.817  1.00  0.00      HCT   
ATOM   3494  HD2 LYS H 228      11.138   9.805  19.336  1.00  0.00      HCT   
ATOM   3495  CE  LYS H 228      10.722   7.966  18.270  1.00  0.00      HCT  C
ATOM   3496  HE1 LYS H 228      11.625   7.438  18.649  1.00  0.00      HCT   
ATOM   3497  HE2 LYS H 228       9.904   7.222  18.150  1.00  0.00      HCT   
ATOM   3498  NZ  LYS H 228      11.033   8.552  16.946  1.00  0.00      HCT  N
ATOM   3499  HZ1 LYS H 228      11.320   7.803  16.284  1.00  0.00      HCT   
ATOM   3500  HZ2 LYS H 228      10.191   9.038  16.575  1.00  0.00      HCT   
ATOM   3501  HZ3 LYS H 228      11.807   9.239  17.046  1.00  0.00      HCT   
ATOM   3502  C   LYS H 228       7.185   9.605  21.488  1.00  0.00      HCT  C
ATOM   3503  O   LYS H 228       6.576   9.606  22.556  1.00  0.00      HCT  O
ATOM   3504  N   PRO H 229       6.865   8.878  20.455  1.00  0.00      HCT  N
ATOM   3505  CD  PRO H 229       7.128   9.342  19.104  1.00  0.00      HCT  C
ATOM   3506  HD1 PRO H 229       8.217   9.489  18.923  1.00  0.00      HCT   
ATOM   3507  HD2 PRO H 229       6.593  10.294  18.883  1.00  0.00      HCT   
ATOM   3508  CA  PRO H 229       5.843   7.870  20.490  1.00  0.00      HCT  C
ATOM   3509  HA  PRO H 229       4.954   8.210  21.009  1.00  0.00      HCT   
ATOM   3510  CB  PRO H 229       5.449   7.611  19.033  1.00  0.00      HCT  C
ATOM   3511  HB1 PRO H 229       4.496   8.118  18.762  1.00  0.00      HCT   
ATOM   3512  HB2 PRO H 229       5.377   6.523  18.808  1.00  0.00      HCT   
ATOM   3513  CG  PRO H 229       6.593   8.219  18.205  1.00  0.00      HCT  C
ATOM   3514  HG1 PRO H 229       6.222   8.587  17.229  1.00  0.00      HCT   
ATOM   3515  HG2 PRO H 229       7.410   7.488  18.006  1.00  0.00      HCT   
ATOM   3516  C   PRO H 229       6.384   6.667  21.185  1.00  0.00      HCT  C
ATOM   3517  O   PRO H 229       5.633   5.715  21.395  1.00  0.00      HCT  O
ATOM   3518  N   GLN H 230       7.675   6.698  21.565  1.00  0.00      HCT  N
ATOM   3519  HN  GLN H 230       8.260   7.503  21.487  1.00  0.00      HCT   
ATOM   3520  CA  GLN H 230       8.320   5.548  22.124  1.00  0.00      HCT  C
ATOM   3521  HA  GLN H 230       8.295   4.757  21.384  1.00  0.00      HCT   
ATOM   3522  CB  GLN H 230       9.733   5.874  22.626  1.00  0.00      HCT  C
ATOM   3523  HB1 GLN H 230      10.316   6.223  21.742  1.00  0.00      HCT   
ATOM   3524  HB2 GLN H 230       9.685   6.738  23.327  1.00  0.00      HCT   
ATOM   3525  CG  GLN H 230      10.444   4.688  23.271  1.00  0.00      HCT  C
ATOM   3526  HG1 GLN H 230      11.308   5.037  23.877  1.00  0.00      HCT   
ATOM   3527  HG2 GLN H 230       9.756   4.137  23.945  1.00  0.00      HCT   
ATOM   3528  CD  GLN H 230      10.959   3.792  22.160  1.00  0.00      HCT  C
ATOM   3529  OE1 GLN H 230      10.188   3.145  21.454  1.00  0.00      HCT  O
ATOM   3530  NE2 GLN H 230      12.308   3.761  21.997  1.00  0.00      HCT  N
ATOM   3531 HE21 GLN H 230      12.660   3.180  21.269  1.00  0.00      HCT   
ATOM   3532 HE22 GLN H 230      12.892   4.291  22.603  1.00  0.00      HCT   
ATOM   3533  C   GLN H 230       7.539   5.082  23.305  1.00  0.00      HCT  C
ATOM   3534  O   GLN H 230       7.242   3.894  23.423  1.00  0.00      HCT  O
ATOM   3535  N   ALA H 231       7.160   6.004  24.205  1.00  0.00      HCT  N
ATOM   3536  HN  ALA H 231       7.369   6.980  24.154  1.00  0.00      HCT   
ATOM   3537  CA  ALA H 231       6.394   5.598  25.344  1.00  0.00      HCT  C
ATOM   3538  HA  ALA H 231       6.692   4.623  25.712  1.00  0.00      HCT   
ATOM   3539  CB  ALA H 231       6.430   6.597  26.513  1.00  0.00      HCT  C
ATOM   3540  HB1 ALA H 231       7.468   6.683  26.898  1.00  0.00      HCT   
ATOM   3541  HB2 ALA H 231       6.103   7.608  26.185  1.00  0.00      HCT   
ATOM   3542  HB3 ALA H 231       5.779   6.269  27.352  1.00  0.00      HCT   
ATOM   3543  C   ALA H 231       4.973   5.467  24.907  1.00  0.00      HCT  C
ATOM   3544  O   ALA H 231       4.614   5.844  23.793  1.00  0.00      HCT  O
ATOM   3545  N   GLY H 232       4.122   4.892  25.777  1.00  0.00      HCT  N
ATOM   3546  HN  GLY H 232       4.373   4.513  26.667  1.00  0.00      HCT   
ATOM   3547  CA  GLY H 232       2.737   4.799  25.433  1.00  0.00      HCT  C
ATOM   3548  HA1 GLY H 232       2.466   5.685  24.875  1.00  0.00      HCT   
ATOM   3549  HA2 GLY H 232       2.167   4.654  26.341  1.00  0.00      HCT   
ATOM   3550  C   GLY H 232       2.513   3.615  24.555  1.00  0.00      HCT  C
ATOM   3551  O   GLY H 232       1.653   3.648  23.677  1.00  0.00      HCT  O
ATOM   3552  N   ASP H 233       3.286   2.531  24.762  1.00  0.00      HCT  N
ATOM   3553  HN  ASP H 233       4.027   2.405  25.416  1.00  0.00      HCT   
ATOM   3554  CA  ASP H 233       3.050   1.371  23.956  1.00  0.00      HCT  C
ATOM   3555  HA  ASP H 233       3.098   1.647  22.909  1.00  0.00      HCT   
ATOM   3556  CB  ASP H 233       3.948   0.179  24.322  1.00  0.00      HCT  C
ATOM   3557  HB1 ASP H 233       5.011   0.481  24.232  1.00  0.00      HCT   
ATOM   3558  HB2 ASP H 233       3.764  -0.142  25.366  1.00  0.00      HCT   
ATOM   3559  CG  ASP H 233       3.654  -0.954  23.345  1.00  0.00      HCT  C
ATOM   3560  OD1 ASP H 233       2.809  -0.751  22.432  1.00  0.00      HCT  O
ATOM   3561  OD2 ASP H 233       4.277  -2.037  23.496  1.00  0.00      HCT  O
ATOM   3562  C   ASP H 233       1.641   0.962  24.229  1.00  0.00      HCT  C
ATOM   3563  O   ASP H 233       0.866   0.711  23.309  1.00  0.00      HCT  O
ATOM   3564  N   ASP H 234       1.269   0.912  25.522  1.00  0.00      HCT  N
ATOM   3565  HN  ASP H 234       1.844   1.082  26.318  1.00  0.00      HCT   
ATOM   3566  CA  ASP H 234      -0.080   0.587  25.867  1.00  0.00      HCT  C
ATOM   3567  HA  ASP H 234      -0.548   0.072  25.036  1.00  0.00      HCT   
ATOM   3568  CB  ASP H 234      -0.216  -0.149  27.211  1.00  0.00      HCT  C
ATOM   3569  HB1 ASP H 234       0.423   0.350  27.967  1.00  0.00      HCT   
ATOM   3570  HB2 ASP H 234      -1.265  -0.120  27.568  1.00  0.00      HCT   
ATOM   3571  CG  ASP H 234       0.249  -1.584  27.023  1.00  0.00      HCT  C
ATOM   3572  OD1 ASP H 234      -0.201  -2.218  26.032  1.00  0.00      HCT  O
ATOM   3573  OD2 ASP H 234       1.044  -2.073  27.870  1.00  0.00      HCT  O
ATOM   3574  C   ASP H 234      -0.787   1.889  26.019  1.00  0.00      HCT  C
ATOM   3575  O   ASP H 234      -0.779   2.485  27.094  1.00  0.00      HCT  O
ATOM   3576  N   ALA H 235      -1.421   2.363  24.931  1.00  0.00      HCT  N
ATOM   3577  HN  ALA H 235      -1.459   1.889  24.052  1.00  0.00      HCT   
ATOM   3578  CA  ALA H 235      -2.100   3.622  24.980  1.00  0.00      HCT  C
ATOM   3579  HA  ALA H 235      -2.238   3.979  25.994  1.00  0.00      HCT   
ATOM   3580  CB  ALA H 235      -1.443   4.713  24.117  1.00  0.00      HCT  C
ATOM   3581  HB1 ALA H 235      -0.436   4.952  24.521  1.00  0.00      HCT   
ATOM   3582  HB2 ALA H 235      -1.317   4.370  23.067  1.00  0.00      HCT   
ATOM   3583  HB3 ALA H 235      -2.043   5.649  24.114  1.00  0.00      HCT   
ATOM   3584  C   ALA H 235      -3.463   3.404  24.423  1.00  0.00      HCT  C
ATOM   3585  O   ALA H 235      -3.724   2.427  23.724  1.00  0.00      HCT  O
ATOM   3586  N   PRO H 236      -4.349   4.295  24.751  1.00  0.00      HCT  N
ATOM   3587  CD  PRO H 236      -4.331   4.928  26.061  1.00  0.00      HCT  C
ATOM   3588  HD1 PRO H 236      -3.751   5.878  26.042  1.00  0.00      HCT   
ATOM   3589  HD2 PRO H 236      -3.892   4.252  26.831  1.00  0.00      HCT   
ATOM   3590  CA  PRO H 236      -5.672   4.191  24.218  1.00  0.00      HCT  C
ATOM   3591  HA  PRO H 236      -6.106   3.205  24.332  1.00  0.00      HCT   
ATOM   3592  CB  PRO H 236      -6.521   5.169  25.028  1.00  0.00      HCT  C
ATOM   3593  HB1 PRO H 236      -7.563   4.809  25.178  1.00  0.00      HCT   
ATOM   3594  HB2 PRO H 236      -6.533   6.192  24.588  1.00  0.00      HCT   
ATOM   3595  CG  PRO H 236      -5.805   5.217  26.393  1.00  0.00      HCT  C
ATOM   3596  HG1 PRO H 236      -6.245   4.474  27.087  1.00  0.00      HCT   
ATOM   3597  HG2 PRO H 236      -5.883   6.220  26.872  1.00  0.00      HCT   
ATOM   3598  C   PRO H 236      -5.553   4.506  22.769  1.00  0.00      HCT  C
ATOM   3599  O   PRO H 236      -4.594   5.189  22.412  1.00  0.00      HCT  O
ATOM   3600  N   PRO H 237      -6.445   4.016  21.948  1.00  0.00      HCT  N
ATOM   3601  CD  PRO H 237      -7.811   3.762  22.377  1.00  0.00      HCT  C
ATOM   3602  HD1 PRO H 237      -8.132   4.484  23.162  1.00  0.00      HCT   
ATOM   3603  HD2 PRO H 237      -7.928   2.726  22.770  1.00  0.00      HCT   
ATOM   3604  CA  PRO H 237      -6.361   4.245  20.530  1.00  0.00      HCT  C
ATOM   3605  HA  PRO H 237      -5.525   3.716  20.088  1.00  0.00      HCT   
ATOM   3606  CB  PRO H 237      -7.672   3.721  19.955  1.00  0.00      HCT  C
ATOM   3607  HB1 PRO H 237      -7.635   2.635  19.714  1.00  0.00      HCT   
ATOM   3608  HB2 PRO H 237      -8.014   4.296  19.065  1.00  0.00      HCT   
ATOM   3609  CG  PRO H 237      -8.667   3.945  21.110  1.00  0.00      HCT  C
ATOM   3610  HG1 PRO H 237      -9.507   3.225  21.048  1.00  0.00      HCT   
ATOM   3611  HG2 PRO H 237      -9.097   4.973  21.103  1.00  0.00      HCT   
ATOM   3612  C   PRO H 237      -6.204   5.708  20.274  1.00  0.00      HCT  C
ATOM   3613  O   PRO H 237      -7.112   6.472  20.596  1.00  0.00      HCT  O
ATOM   3614  N   ARG H 238      -5.069   6.113  19.680  1.00  0.00      HCT  N
ATOM   3615  HN  ARG H 238      -4.337   5.496  19.400  1.00  0.00      HCT   
ATOM   3616  CA  ARG H 238      -4.870   7.505  19.421  1.00  0.00      HCT  C
ATOM   3617  HA  ARG H 238      -5.038   8.077  20.326  1.00  0.00      HCT   
ATOM   3618  CB  ARG H 238      -3.510   7.845  18.782  1.00  0.00      HCT  C
ATOM   3619  HB1 ARG H 238      -3.485   7.322  17.796  1.00  0.00      HCT   
ATOM   3620  HB2 ARG H 238      -3.468   8.933  18.552  1.00  0.00      HCT   
ATOM   3621  CG  ARG H 238      -2.293   7.406  19.597  1.00  0.00      HCT  C
ATOM   3622  HG1 ARG H 238      -1.448   8.093  19.369  1.00  0.00      HCT   
ATOM   3623  HG2 ARG H 238      -2.512   7.550  20.680  1.00  0.00      HCT   
ATOM   3624  CD  ARG H 238      -1.924   5.938  19.374  1.00  0.00      HCT  C
ATOM   3625  HD1 ARG H 238      -1.283   5.585  20.215  1.00  0.00      HCT   
ATOM   3626  HD2 ARG H 238      -2.831   5.292  19.321  1.00  0.00      HCT   
ATOM   3627  NE  ARG H 238      -1.199   5.863  18.072  1.00  0.00      HCT  N
ATOM   3628  HE  ARG H 238      -1.807   5.686  17.290  1.00  0.00      HCT   
ATOM   3629  CZ  ARG H 238       0.155   6.029  18.031  1.00  0.00      HCT  C
ATOM   3630  NH1 ARG H 238       0.856   6.198  19.191  1.00  0.00      HCT  N
ATOM   3631 HH11 ARG H 238       1.835   6.345  19.172  1.00  0.00      HCT   
ATOM   3632 HH12 ARG H 238       0.313   6.301  20.027  1.00  0.00      HCT   
ATOM   3633  NH2 ARG H 238       0.810   6.027  16.833  1.00  0.00      HCT  N
ATOM   3634 HH21 ARG H 238       1.799   6.060  16.811  1.00  0.00      HCT   
ATOM   3635 HH22 ARG H 238       0.279   5.781  16.032  1.00  0.00      HCT   
ATOM   3636  C   ARG H 238      -5.911   7.936  18.444  1.00  0.00      HCT  C
ATOM   3637  O   ARG H 238      -6.581   8.947  18.654  1.00  0.00      HCT  O
ATOM   3638  N   ILE H 239      -6.106   7.136  17.375  1.00  0.00      HCT  N
ATOM   3639  HN  ILE H 239      -5.645   6.262  17.239  1.00  0.00      HCT   
ATOM   3640  CA  ILE H 239      -7.016   7.491  16.324  1.00  0.00      HCT  C
ATOM   3641  HA  ILE H 239      -7.600   8.335  16.667  1.00  0.00      HCT   
ATOM   3642  CB  ILE H 239      -6.343   7.737  15.008  1.00  0.00      HCT  C
ATOM   3643  HB  ILE H 239      -7.183   7.954  14.300  1.00  0.00      HCT   
ATOM   3644  CG2 ILE H 239      -5.383   8.924  15.186  1.00  0.00      HCT  C
ATOM   3645 HG21 ILE H 239      -4.975   9.247  14.205  1.00  0.00      HCT   
ATOM   3646 HG22 ILE H 239      -5.907   9.793  15.636  1.00  0.00      HCT   
ATOM   3647 HG23 ILE H 239      -4.530   8.650  15.843  1.00  0.00      HCT   
ATOM   3648  CG1 ILE H 239      -5.657   6.457  14.504  1.00  0.00      HCT  C
ATOM   3649 HG11 ILE H 239      -4.790   6.212  15.157  1.00  0.00      HCT   
ATOM   3650 HG12 ILE H 239      -6.376   5.609  14.579  1.00  0.00      HCT   
ATOM   3651  CD  ILE H 239      -5.182   6.556  13.056  1.00  0.00      HCT  C
ATOM   3652  HD1 ILE H 239      -4.747   5.588  12.725  1.00  0.00      HCT   
ATOM   3653  HD2 ILE H 239      -6.029   6.805  12.382  1.00  0.00      HCT   
ATOM   3654  HD3 ILE H 239      -4.402   7.338  12.945  1.00  0.00      HCT   
ATOM   3655  C   ILE H 239      -7.969   6.357  16.128  1.00  0.00      HCT  C
ATOM   3656  O   ILE H 239      -7.817   5.290  16.717  1.00  0.00      HCT  O
ATOM   3657  N   ALA H 240      -9.013   6.588  15.309  1.00  0.00      HCT  N
ATOM   3658  HN  ALA H 240      -9.156   7.444  14.814  1.00  0.00      HCT   
ATOM   3659  CA  ALA H 240     -10.010   5.581  15.097  1.00  0.00      HCT  C
ATOM   3660  HA  ALA H 240      -9.872   4.738  15.765  1.00  0.00      HCT   
ATOM   3661  CB  ALA H 240     -11.448   6.111  15.232  1.00  0.00      HCT  C
ATOM   3662  HB1 ALA H 240     -11.614   6.477  16.267  1.00  0.00      HCT   
ATOM   3663  HB2 ALA H 240     -11.628   6.959  14.536  1.00  0.00      HCT   
ATOM   3664  HB3 ALA H 240     -12.198   5.318  15.024  1.00  0.00      HCT   
ATOM   3665  C   ALA H 240      -9.877   5.045  13.708  1.00  0.00      HCT  C
ATOM   3666  O   ALA H 240      -9.416   5.737  12.802  1.00  0.00      HCT  O
ATOM   3667  N   VAL H 241     -10.253   3.761  13.517  1.00  0.00      HCT  N
ATOM   3668  HN  VAL H 241     -10.567   3.140  14.230  1.00  0.00      HCT   
ATOM   3669  CA  VAL H 241     -10.220   3.186  12.201  1.00  0.00      HCT  C
ATOM   3670  HA  VAL H 241      -9.917   3.943  11.488  1.00  0.00      HCT   
ATOM   3671  CB  VAL H 241      -9.364   1.961  12.059  1.00  0.00      HCT  C
ATOM   3672  HB  VAL H 241      -9.430   1.625  10.995  1.00  0.00      HCT   
ATOM   3673  CG1 VAL H 241      -7.915   2.330  12.406  1.00  0.00      HCT  C
ATOM   3674 HG11 VAL H 241      -7.264   1.431  12.347  1.00  0.00      HCT   
ATOM   3675 HG12 VAL H 241      -7.504   3.083  11.702  1.00  0.00      HCT   
ATOM   3676 HG13 VAL H 241      -7.849   2.735  13.438  1.00  0.00      HCT   
ATOM   3677  CG2 VAL H 241      -9.954   0.828  12.908  1.00  0.00      HCT  C
ATOM   3678 HG21 VAL H 241      -9.315  -0.079  12.851  1.00  0.00      HCT   
ATOM   3679 HG22 VAL H 241     -10.029   1.137  13.973  1.00  0.00      HCT   
ATOM   3680 HG23 VAL H 241     -10.968   0.547  12.554  1.00  0.00      HCT   
ATOM   3681  C   VAL H 241     -11.620   2.786  11.863  1.00  0.00      HCT  C
ATOM   3682  O   VAL H 241     -12.378   2.354  12.730  1.00  0.00      HCT  O
ATOM   3683  N   GLY H 242     -12.001   2.931  10.577  1.00  0.00      HCT  N
ATOM   3684  HN  GLY H 242     -11.412   3.278   9.848  1.00  0.00      HCT   
ATOM   3685  CA  GLY H 242     -13.332   2.577  10.182  1.00  0.00      HCT  C
ATOM   3686  HA1 GLY H 242     -13.869   3.478   9.920  1.00  0.00      HCT   
ATOM   3687  HA2 GLY H 242     -13.793   1.999  10.971  1.00  0.00      HCT   
ATOM   3688  C   GLY H 242     -13.254   1.713   8.963  1.00  0.00      HCT  C
ATOM   3689  O   GLY H 242     -12.257   1.719   8.241  1.00  0.00      HCT  O
ATOM   3690  N   LEU H 243     -14.322   0.922   8.724  1.00  0.00      HCT  N
ATOM   3691  HN  LEU H 243     -15.124   0.871   9.315  1.00  0.00      HCT   
ATOM   3692  CA  LEU H 243     -14.385   0.071   7.568  1.00  0.00      HCT  C
ATOM   3693  HA  LEU H 243     -13.590   0.347   6.887  1.00  0.00      HCT   
ATOM   3694  CB  LEU H 243     -14.395  -1.426   7.927  1.00  0.00      HCT  C
ATOM   3695  HB1 LEU H 243     -13.466  -1.631   8.508  1.00  0.00      HCT   
ATOM   3696  HB2 LEU H 243     -15.242  -1.626   8.620  1.00  0.00      HCT   
ATOM   3697  CG  LEU H 243     -14.447  -2.358   6.704  1.00  0.00      HCT  C
ATOM   3698  HG  LEU H 243     -15.294  -1.966   6.092  1.00  0.00      HCT   
ATOM   3699  CD1 LEU H 243     -13.156  -2.247   5.875  1.00  0.00      HCT  C
ATOM   3700 HD11 LEU H 243     -13.179  -2.957   5.021  1.00  0.00      HCT   
ATOM   3701 HD12 LEU H 243     -13.037  -1.219   5.471  1.00  0.00      HCT   
ATOM   3702 HD13 LEU H 243     -12.268  -2.484   6.498  1.00  0.00      HCT   
ATOM   3703  CD2 LEU H 243     -14.782  -3.804   7.109  1.00  0.00      HCT  C
ATOM   3704 HD21 LEU H 243     -14.833  -4.455   6.209  1.00  0.00      HCT   
ATOM   3705 HD22 LEU H 243     -14.015  -4.228   7.788  1.00  0.00      HCT   
ATOM   3706 HD23 LEU H 243     -15.766  -3.846   7.624  1.00  0.00      HCT   
ATOM   3707  C   LEU H 243     -15.688   0.376   6.891  1.00  0.00      HCT  C
ATOM   3708  O   LEU H 243     -16.752   0.199   7.485  1.00  0.00      HCT  O
ATOM   3709  N   PHE H 244     -15.645   0.821   5.615  1.00  0.00      HCT  N
ATOM   3710  HN  PHE H 244     -14.819   0.919   5.062  1.00  0.00      HCT   
ATOM   3711  CA  PHE H 244     -16.860   1.200   4.944  1.00  0.00      HCT  C
ATOM   3712  HA  PHE H 244     -17.683   0.913   5.587  1.00  0.00      HCT   
ATOM   3713  CB  PHE H 244     -16.902   2.683   4.537  1.00  0.00      HCT  C
ATOM   3714  HB1 PHE H 244     -16.039   2.902   3.871  1.00  0.00      HCT   
ATOM   3715  HB2 PHE H 244     -17.825   2.915   3.964  1.00  0.00      HCT   
ATOM   3716  CG  PHE H 244     -16.778   3.508   5.773  1.00  0.00      HCT  C
ATOM   3717  CD1 PHE H 244     -17.796   3.551   6.698  1.00  0.00      HCT  C
ATOM   3718  HD1 PHE H 244     -18.699   2.981   6.527  1.00  0.00      HCT   
ATOM   3719  CE1 PHE H 244     -17.679   4.316   7.835  1.00  0.00      HCT  C
ATOM   3720  HE1 PHE H 244     -18.480   4.332   8.561  1.00  0.00      HCT   
ATOM   3721  CZ  PHE H 244     -16.542   5.056   8.053  1.00  0.00      HCT  C
ATOM   3722  HZ  PHE H 244     -16.440   5.652   8.949  1.00  0.00      HCT   
ATOM   3723  CD2 PHE H 244     -15.647   4.260   5.995  1.00  0.00      HCT  C
ATOM   3724  HD2 PHE H 244     -14.851   4.268   5.263  1.00  0.00      HCT   
ATOM   3725  CE2 PHE H 244     -15.526   5.027   7.129  1.00  0.00      HCT  C
ATOM   3726  HE2 PHE H 244     -14.630   5.609   7.292  1.00  0.00      HCT   
ATOM   3727  C   PHE H 244     -16.992   0.405   3.680  1.00  0.00      HCT  C
ATOM   3728  O   PHE H 244     -16.063  -0.287   3.266  1.00  0.00      HCT  O
ATOM   3729  N   LYS H 245     -18.184   0.469   3.042  1.00  0.00      HCT  N
ATOM   3730  HN  LYS H 245     -18.958   1.026   3.340  1.00  0.00      HCT   
ATOM   3731  CA  LYS H 245     -18.408  -0.296   1.848  1.00  0.00      HCT  C
ATOM   3732  HA  LYS H 245     -17.446  -0.490   1.389  1.00  0.00      HCT   
ATOM   3733  CB  LYS H 245     -19.217  -1.571   2.137  1.00  0.00      HCT  C
ATOM   3734  HB1 LYS H 245     -18.783  -2.034   3.054  1.00  0.00      HCT   
ATOM   3735  HB2 LYS H 245     -20.262  -1.286   2.395  1.00  0.00      HCT   
ATOM   3736  CG  LYS H 245     -19.211  -2.608   1.016  1.00  0.00      HCT  C
ATOM   3737  HG1 LYS H 245     -19.837  -2.237   0.173  1.00  0.00      HCT   
ATOM   3738  HG2 LYS H 245     -18.171  -2.721   0.632  1.00  0.00      HCT   
ATOM   3739  CD  LYS H 245     -19.754  -3.963   1.477  1.00  0.00      HCT  C
ATOM   3740  HD1 LYS H 245     -19.213  -4.262   2.404  1.00  0.00      HCT   
ATOM   3741  HD2 LYS H 245     -20.828  -3.833   1.745  1.00  0.00      HCT   
ATOM   3742  CE  LYS H 245     -19.628  -5.071   0.431  1.00  0.00      HCT  C
ATOM   3743  HE1 LYS H 245     -20.402  -5.853   0.596  1.00  0.00      HCT   
ATOM   3744  HE2 LYS H 245     -19.758  -4.658  -0.593  1.00  0.00      HCT   
ATOM   3745  NZ  LYS H 245     -18.292  -5.701   0.522  1.00  0.00      HCT  N
ATOM   3746  HZ1 LYS H 245     -18.205  -6.456  -0.188  1.00  0.00      HCT   
ATOM   3747  HZ2 LYS H 245     -17.558  -4.983   0.355  1.00  0.00      HCT   
ATOM   3748  HZ3 LYS H 245     -18.165  -6.105   1.472  1.00  0.00      HCT   
ATOM   3749  C   LYS H 245     -19.210   0.524   0.879  1.00  0.00      HCT  C
ATOM   3750  O   LYS H 245     -20.092   1.285   1.275  1.00  0.00      HCT  O
ATOM   3751  N   PHE H 246     -18.902   0.400  -0.432  1.00  0.00      HCT  N
ATOM   3752  HN  PHE H 246     -18.147  -0.154  -0.779  1.00  0.00      HCT   
ATOM   3753  CA  PHE H 246     -19.661   1.076  -1.448  1.00  0.00      HCT  C
ATOM   3754  HA  PHE H 246     -20.430   1.660  -0.957  1.00  0.00      HCT   
ATOM   3755  CB  PHE H 246     -18.814   1.908  -2.429  1.00  0.00      HCT  C
ATOM   3756  HB1 PHE H 246     -17.899   1.336  -2.695  1.00  0.00      HCT   
ATOM   3757  HB2 PHE H 246     -19.367   2.098  -3.374  1.00  0.00      HCT   
ATOM   3758  CG  PHE H 246     -18.405   3.172  -1.754  1.00  0.00      HCT  C
ATOM   3759  CD1 PHE H 246     -17.354   3.203  -0.869  1.00  0.00      HCT  C
ATOM   3760  HD1 PHE H 246     -16.814   2.293  -0.648  1.00  0.00      HCT   
ATOM   3761  CE1 PHE H 246     -16.988   4.380  -0.258  1.00  0.00      HCT  C
ATOM   3762  HE1 PHE H 246     -16.158   4.394   0.434  1.00  0.00      HCT   
ATOM   3763  CZ  PHE H 246     -17.671   5.541  -0.530  1.00  0.00      HCT  C
ATOM   3764  HZ  PHE H 246     -17.383   6.468  -0.056  1.00  0.00      HCT   
ATOM   3765  CD2 PHE H 246     -19.079   4.341  -2.026  1.00  0.00      HCT  C
ATOM   3766  HD2 PHE H 246     -19.917   4.335  -2.709  1.00  0.00      HCT   
ATOM   3767  CE2 PHE H 246     -18.719   5.521  -1.418  1.00  0.00      HCT  C
ATOM   3768  HE2 PHE H 246     -19.263   6.429  -1.640  1.00  0.00      HCT   
ATOM   3769  C   PHE H 246     -20.354   0.027  -2.253  1.00  0.00      HCT  C
ATOM   3770  O   PHE H 246     -19.730  -0.736  -2.986  1.00  0.00      HCT  O
ATOM   3771  N   THR H 247     -21.692  -0.004  -2.170  1.00  0.00      HCT  N
ATOM   3772  HN  THR H 247     -22.248   0.645  -1.651  1.00  0.00      HCT   
ATOM   3773  CA  THR H 247     -22.446  -1.013  -2.849  1.00  0.00      HCT  C
ATOM   3774  HA  THR H 247     -21.926  -1.953  -2.723  1.00  0.00      HCT   
ATOM   3775  CB  THR H 247     -23.883  -1.004  -2.430  1.00  0.00      HCT  C
ATOM   3776  HB  THR H 247     -24.288  -0.007  -2.731  1.00  0.00      HCT   
ATOM   3777  OG1 THR H 247     -23.972  -1.103  -1.016  1.00  0.00      HCT  O
ATOM   3778  HG1 THR H 247     -24.915  -1.103  -0.818  1.00  0.00      HCT   
ATOM   3779  CG2 THR H 247     -24.590  -2.206  -3.078  1.00  0.00      HCT  C
ATOM   3780 HG21 THR H 247     -25.683  -2.173  -2.885  1.00  0.00      HCT   
ATOM   3781 HG22 THR H 247     -24.437  -2.198  -4.178  1.00  0.00      HCT   
ATOM   3782 HG23 THR H 247     -24.196  -3.165  -2.679  1.00  0.00      HCT   
ATOM   3783  C   THR H 247     -22.390  -0.688  -4.311  1.00  0.00      HCT  C
ATOM   3784  O   THR H 247     -22.101   0.443  -4.694  1.00  0.00      HCT  O
ATOM   3785  N   LYS H 248     -22.685  -1.680  -5.172  1.00  0.00      HCT  N
ATOM   3786  HN  LYS H 248     -22.989  -2.590  -4.893  1.00  0.00      HCT   
ATOM   3787  CA  LYS H 248     -22.577  -1.482  -6.590  1.00  0.00      HCT  C
ATOM   3788  HA  LYS H 248     -21.565  -1.164  -6.809  1.00  0.00      HCT   
ATOM   3789  CB  LYS H 248     -22.908  -2.753  -7.402  1.00  0.00      HCT  C
ATOM   3790  HB1 LYS H 248     -22.716  -2.517  -8.474  1.00  0.00      HCT   
ATOM   3791  HB2 LYS H 248     -22.189  -3.557  -7.126  1.00  0.00      HCT   
ATOM   3792  CG  LYS H 248     -24.346  -3.261  -7.266  1.00  0.00      HCT  C
ATOM   3793  HG1 LYS H 248     -24.388  -4.327  -7.587  1.00  0.00      HCT   
ATOM   3794  HG2 LYS H 248     -24.643  -3.226  -6.193  1.00  0.00      HCT   
ATOM   3795  CD  LYS H 248     -25.367  -2.481  -8.095  1.00  0.00      HCT  C
ATOM   3796  HD1 LYS H 248     -26.328  -2.451  -7.532  1.00  0.00      HCT   
ATOM   3797  HD2 LYS H 248     -25.005  -1.431  -8.193  1.00  0.00      HCT   
ATOM   3798  CE  LYS H 248     -25.598  -3.073  -9.487  1.00  0.00      HCT  C
ATOM   3799  HE1 LYS H 248     -25.962  -4.122  -9.409  1.00  0.00      HCT   
ATOM   3800  HE2 LYS H 248     -26.355  -2.478 -10.044  1.00  0.00      HCT   
ATOM   3801  NZ  LYS H 248     -24.337  -3.072 -10.262  1.00  0.00      HCT  N
ATOM   3802  HZ1 LYS H 248     -24.499  -3.477 -11.207  1.00  0.00      HCT   
ATOM   3803  HZ2 LYS H 248     -23.990  -2.096 -10.359  1.00  0.00      HCT   
ATOM   3804  HZ3 LYS H 248     -23.624  -3.640  -9.762  1.00  0.00      HCT   
ATOM   3805  C   LYS H 248     -23.491  -0.373  -6.999  1.00  0.00      HCT  C
ATOM   3806  O   LYS H 248     -23.137   0.447  -7.845  1.00  0.00      HCT  O
ATOM   3807  N   GLU H 249     -24.694  -0.308  -6.406  1.00  0.00      HCT  N
ATOM   3808  HN  GLU H 249     -25.039  -0.938  -5.716  1.00  0.00      HCT   
ATOM   3809  CA  GLU H 249     -25.612   0.738  -6.752  1.00  0.00      HCT  C
ATOM   3810  HA  GLU H 249     -25.720   0.776  -7.829  1.00  0.00      HCT   
ATOM   3811  CB  GLU H 249     -27.012   0.575  -6.132  1.00  0.00      HCT  C
ATOM   3812  HB1 GLU H 249     -27.606   1.487  -6.371  1.00  0.00      HCT   
ATOM   3813  HB2 GLU H 249     -27.544  -0.272  -6.620  1.00  0.00      HCT   
ATOM   3814  CG  GLU H 249     -27.020   0.375  -4.617  1.00  0.00      HCT  C
ATOM   3815  HG1 GLU H 249     -26.096   0.799  -4.184  1.00  0.00      HCT   
ATOM   3816  HG2 GLU H 249     -27.899   0.868  -4.156  1.00  0.00      HCT   
ATOM   3817  CD  GLU H 249     -27.025  -1.124  -4.357  1.00  0.00      HCT  C
ATOM   3818  OE1 GLU H 249     -26.588  -1.880  -5.266  1.00  0.00      HCT  O
ATOM   3819  OE2 GLU H 249     -27.477  -1.533  -3.254  1.00  0.00      HCT  O
ATOM   3820  C   GLU H 249     -25.037   2.050  -6.317  1.00  0.00      HCT  C
ATOM   3821  O   GLU H 249     -25.267   3.080  -6.949  1.00  0.00      HCT  O
ATOM   3822  N   GLN H 250     -24.277   2.039  -5.208  1.00  0.00      HCT  N
ATOM   3823  HN  GLN H 250     -24.069   1.206  -4.698  1.00  0.00      HCT   
ATOM   3824  CA  GLN H 250     -23.697   3.232  -4.660  1.00  0.00      HCT  C
ATOM   3825  HA  GLN H 250     -24.481   3.966  -4.522  1.00  0.00      HCT   
ATOM   3826  CB  GLN H 250     -22.886   2.924  -3.394  1.00  0.00      HCT  C
ATOM   3827  HB1 GLN H 250     -23.443   2.135  -2.838  1.00  0.00      HCT   
ATOM   3828  HB2 GLN H 250     -21.910   2.471  -3.682  1.00  0.00      HCT   
ATOM   3829  CG  GLN H 250     -22.680   4.134  -2.492  1.00  0.00      HCT  C
ATOM   3830  HG1 GLN H 250     -21.789   3.987  -1.845  1.00  0.00      HCT   
ATOM   3831  HG2 GLN H 250     -22.515   5.050  -3.095  1.00  0.00      HCT   
ATOM   3832  CD  GLN H 250     -23.929   4.229  -1.631  1.00  0.00      HCT  C
ATOM   3833  OE1 GLN H 250     -24.270   3.289  -0.915  1.00  0.00      HCT  O
ATOM   3834  NE2 GLN H 250     -24.640   5.385  -1.713  1.00  0.00      HCT  N
ATOM   3835 HE21 GLN H 250     -25.457   5.452  -1.147  1.00  0.00      HCT   
ATOM   3836 HE22 GLN H 250     -24.343   6.105  -2.331  1.00  0.00      HCT   
ATOM   3837  C   GLN H 250     -22.742   3.777  -5.676  1.00  0.00      HCT  C
ATOM   3838  O   GLN H 250     -22.633   4.988  -5.860  1.00  0.00      HCT  O
ATOM   3839  N   LEU H 251     -21.992   2.871  -6.328  1.00  0.00      HCT  N
ATOM   3840  HN  LEU H 251     -22.048   1.898  -6.113  1.00  0.00      HCT   
ATOM   3841  CA  LEU H 251     -21.060   3.191  -7.370  1.00  0.00      HCT  C
ATOM   3842  HA  LEU H 251     -20.472   4.033  -7.028  1.00  0.00      HCT   
ATOM   3843  CB  LEU H 251     -20.132   2.019  -7.734  1.00  0.00      HCT  C
ATOM   3844  HB1 LEU H 251     -20.769   1.109  -7.818  1.00  0.00      HCT   
ATOM   3845  HB2 LEU H 251     -19.709   2.194  -8.748  1.00  0.00      HCT   
ATOM   3846  CG  LEU H 251     -19.019   1.777  -6.692  1.00  0.00      HCT  C
ATOM   3847  HG  LEU H 251     -18.563   0.800  -6.984  1.00  0.00      HCT   
ATOM   3848  CD1 LEU H 251     -17.947   2.877  -6.756  1.00  0.00      HCT  C
ATOM   3849 HD11 LEU H 251     -17.178   2.718  -5.970  1.00  0.00      HCT   
ATOM   3850 HD12 LEU H 251     -17.441   2.873  -7.745  1.00  0.00      HCT   
ATOM   3851 HD13 LEU H 251     -18.402   3.878  -6.598  1.00  0.00      HCT   
ATOM   3852  CD2 LEU H 251     -19.586   1.631  -5.274  1.00  0.00      HCT  C
ATOM   3853 HD21 LEU H 251     -18.766   1.439  -4.548  1.00  0.00      HCT   
ATOM   3854 HD22 LEU H 251     -20.116   2.549  -4.948  1.00  0.00      HCT   
ATOM   3855 HD23 LEU H 251     -20.299   0.779  -5.226  1.00  0.00      HCT   
ATOM   3856  C   LEU H 251     -21.796   3.623  -8.595  1.00  0.00      HCT  C
ATOM   3857  O   LEU H 251     -21.246   4.341  -9.423  1.00  0.00      HCT  O
ATOM   3858  N   GLN H 252     -23.031   3.132  -8.790  1.00  0.00      HCT  N
ATOM   3859  HN  GLN H 252     -23.485   2.515  -8.150  1.00  0.00      HCT   
ATOM   3860  CA  GLN H 252     -23.810   3.461  -9.953  1.00  0.00      HCT  C
ATOM   3861  HA  GLN H 252     -23.182   3.297 -10.820  1.00  0.00      HCT   
ATOM   3862  CB  GLN H 252     -25.112   2.649 -10.039  1.00  0.00      HCT  C
ATOM   3863  HB1 GLN H 252     -25.730   2.936  -9.157  1.00  0.00      HCT   
ATOM   3864  HB2 GLN H 252     -25.687   2.969 -10.938  1.00  0.00      HCT   
ATOM   3865  CG  GLN H 252     -24.880   1.136 -10.039  1.00  0.00      HCT  C
ATOM   3866  HG1 GLN H 252     -24.339   0.827  -9.119  1.00  0.00      HCT   
ATOM   3867  HG2 GLN H 252     -25.846   0.590 -10.066  1.00  0.00      HCT   
ATOM   3868  CD  GLN H 252     -24.023   0.772 -11.241  1.00  0.00      HCT  C
ATOM   3869  OE1 GLN H 252     -23.464  -0.322 -11.304  1.00  0.00      HCT  O
ATOM   3870  NE2 GLN H 252     -23.910   1.707 -12.220  1.00  0.00      HCT  N
ATOM   3871 HE21 GLN H 252     -23.352   1.467 -13.009  1.00  0.00      HCT   
ATOM   3872 HE22 GLN H 252     -24.361   2.587 -12.118  1.00  0.00      HCT   
ATOM   3873  C   GLN H 252     -24.185   4.914  -9.934  1.00  0.00      HCT  C
ATOM   3874  O   GLN H 252     -24.194   5.575 -10.972  1.00  0.00      HCT  O
ATOM   3875  N   ALA H 253     -24.521   5.441  -8.742  1.00  0.00      HCT  N
ATOM   3876  HN  ALA H 253     -24.482   4.902  -7.901  1.00  0.00      HCT   
ATOM   3877  CA  ALA H 253     -24.956   6.799  -8.584  1.00  0.00      HCT  C
ATOM   3878  HA  ALA H 253     -25.795   7.025  -9.233  1.00  0.00      HCT   
ATOM   3879  CB  ALA H 253     -25.332   7.141  -7.132  1.00  0.00      HCT  C
ATOM   3880  HB1 ALA H 253     -26.187   6.509  -6.810  1.00  0.00      HCT   
ATOM   3881  HB2 ALA H 253     -24.482   6.944  -6.442  1.00  0.00      HCT   
ATOM   3882  HB3 ALA H 253     -25.633   8.206  -7.027  1.00  0.00      HCT   
ATOM   3883  C   ALA H 253     -23.851   7.720  -8.987  1.00  0.00      HCT  C
ATOM   3884  O   ALA H 253     -24.099   8.767  -9.580  1.00  0.00      HCT  O
ATOM   3885  N   LEU H 254     -22.595   7.374  -8.647  1.00  0.00      HCT  N
ATOM   3886  HN  LEU H 254     -22.332   6.542  -8.163  1.00  0.00      HCT   
ATOM   3887  CA  LEU H 254     -21.497   8.234  -8.981  1.00  0.00      HCT  C
ATOM   3888  HA  LEU H 254     -21.760   9.221  -8.622  1.00  0.00      HCT   
ATOM   3889  CB  LEU H 254     -20.141   7.821  -8.376  1.00  0.00      HCT  C
ATOM   3890  HB1 LEU H 254     -20.003   6.736  -8.589  1.00  0.00      HCT   
ATOM   3891  HB2 LEU H 254     -19.326   8.348  -8.921  1.00  0.00      HCT   
ATOM   3892  CG  LEU H 254     -20.012   8.049  -6.858  1.00  0.00      HCT  C
ATOM   3893  HG  LEU H 254     -20.486   9.050  -6.712  1.00  0.00      HCT   
ATOM   3894  CD1 LEU H 254     -20.801   7.017  -6.042  1.00  0.00      HCT  C
ATOM   3895 HD11 LEU H 254     -20.648   7.181  -4.954  1.00  0.00      HCT   
ATOM   3896 HD12 LEU H 254     -21.888   7.096  -6.257  1.00  0.00      HCT   
ATOM   3897 HD13 LEU H 254     -20.469   5.986  -6.287  1.00  0.00      HCT   
ATOM   3898  CD2 LEU H 254     -18.540   8.155  -6.439  1.00  0.00      HCT  C
ATOM   3899 HD21 LEU H 254     -18.462   8.338  -5.345  1.00  0.00      HCT   
ATOM   3900 HD22 LEU H 254     -17.982   7.224  -6.665  1.00  0.00      HCT   
ATOM   3901 HD23 LEU H 254     -18.045   8.998  -6.968  1.00  0.00      HCT   
ATOM   3902  C   LEU H 254     -21.298   8.330 -10.462  1.00  0.00      HCT  C
ATOM   3903  O   LEU H 254     -21.074   9.418 -10.989  1.00  0.00      HCT  O
ATOM   3904  N   LYS H 255     -21.375   7.206 -11.192  1.00  0.00      HCT  N
ATOM   3905  HN  LYS H 255     -21.595   6.297 -10.840  1.00  0.00      HCT   
ATOM   3906  CA  LYS H 255     -21.128   7.269 -12.602  1.00  0.00      HCT  C
ATOM   3907  HA  LYS H 255     -20.174   7.758 -12.755  1.00  0.00      HCT   
ATOM   3908  CB  LYS H 255     -21.059   5.894 -13.289  1.00  0.00      HCT  C
ATOM   3909  HB1 LYS H 255     -20.371   5.259 -12.684  1.00  0.00      HCT   
ATOM   3910  HB2 LYS H 255     -22.060   5.411 -13.233  1.00  0.00      HCT   
ATOM   3911  CG  LYS H 255     -20.553   5.983 -14.731  1.00  0.00      HCT  C
ATOM   3912  HG1 LYS H 255     -21.409   6.217 -15.404  1.00  0.00      HCT   
ATOM   3913  HG2 LYS H 255     -19.829   6.826 -14.810  1.00  0.00      HCT   
ATOM   3914  CD  LYS H 255     -19.893   4.697 -15.231  1.00  0.00      HCT  C
ATOM   3915  HD1 LYS H 255     -20.381   3.832 -14.726  1.00  0.00      HCT   
ATOM   3916  HD2 LYS H 255     -20.097   4.604 -16.323  1.00  0.00      HCT   
ATOM   3917  CE  LYS H 255     -18.383   4.680 -14.977  1.00  0.00      HCT  C
ATOM   3918  HE1 LYS H 255     -17.890   5.531 -15.498  1.00  0.00      HCT   
ATOM   3919  HE2 LYS H 255     -18.169   4.763 -13.889  1.00  0.00      HCT   
ATOM   3920  NZ  LYS H 255     -17.789   3.420 -15.476  1.00  0.00      HCT  N
ATOM   3921  HZ1 LYS H 255     -16.763   3.416 -15.301  1.00  0.00      HCT   
ATOM   3922  HZ2 LYS H 255     -18.226   2.613 -14.987  1.00  0.00      HCT   
ATOM   3923  HZ3 LYS H 255     -17.965   3.336 -16.498  1.00  0.00      HCT   
ATOM   3924  C   LYS H 255     -22.176   8.124 -13.243  1.00  0.00      HCT  C
ATOM   3925  O   LYS H 255     -21.934   8.772 -14.259  1.00  0.00      HCT  O
ATOM   3926  N   SER H 256     -23.392   8.130 -12.678  1.00  0.00      HCT  N
ATOM   3927  HN  SER H 256     -23.659   7.600 -11.874  1.00  0.00      HCT   
ATOM   3928  CA  SER H 256     -24.443   8.942 -13.222  1.00  0.00      HCT  C
ATOM   3929  HA  SER H 256     -24.435   8.789 -14.293  1.00  0.00      HCT   
ATOM   3930  CB  SER H 256     -25.805   8.664 -12.566  1.00  0.00      HCT  C
ATOM   3931  HB1 SER H 256     -26.066   7.597 -12.750  1.00  0.00      HCT   
ATOM   3932  HB2 SER H 256     -25.739   8.799 -11.463  1.00  0.00      HCT   
ATOM   3933  OG  SER H 256     -26.801   9.499 -13.142  1.00  0.00      HCT  O
ATOM   3934  HG1 SER H 256     -27.658   9.145 -12.873  1.00  0.00      HCT   
ATOM   3935  C   SER H 256     -24.131  10.391 -12.975  1.00  0.00      HCT  C
ATOM   3936  O   SER H 256     -24.651  11.280 -13.647  1.00  0.00      HCT  O
ATOM   3937  N   GLN H 257     -23.267  10.637 -11.976  1.00  0.00      HCT  N
ATOM   3938  HN  GLN H 257     -22.821   9.844 -11.566  1.00  0.00      HCT   
ATOM   3939  CA  GLN H 257     -22.886  11.894 -11.403  1.00  0.00      HCT  C
ATOM   3940  HA  GLN H 257     -23.819  12.422 -11.250  1.00  0.00      HCT   
ATOM   3941  CB  GLN H 257     -22.220  11.713 -10.032  1.00  0.00      HCT  C
ATOM   3942  HB1 GLN H 257     -22.844  10.984  -9.464  1.00  0.00      HCT   
ATOM   3943  HB2 GLN H 257     -21.225  11.231 -10.166  1.00  0.00      HCT   
ATOM   3944  CG  GLN H 257     -22.089  12.999  -9.224  1.00  0.00      HCT  C
ATOM   3945  HG1 GLN H 257     -21.278  13.636  -9.638  1.00  0.00      HCT   
ATOM   3946  HG2 GLN H 257     -23.031  13.583  -9.260  1.00  0.00      HCT   
ATOM   3947  CD  GLN H 257     -21.732  12.581  -7.806  1.00  0.00      HCT  C
ATOM   3948  OE1 GLN H 257     -21.882  13.351  -6.860  1.00  0.00      HCT  O
ATOM   3949  NE2 GLN H 257     -21.266  11.312  -7.650  1.00  0.00      HCT  N
ATOM   3950 HE21 GLN H 257     -21.034  11.029  -6.724  1.00  0.00      HCT   
ATOM   3951 HE22 GLN H 257     -21.157  10.724  -8.444  1.00  0.00      HCT   
ATOM   3952  C   GLN H 257     -22.007  12.765 -12.255  1.00  0.00      HCT  C
ATOM   3953  O   GLN H 257     -21.859  13.945 -11.947  1.00  0.00      HCT  O
ATOM   3954  N   ALA H 258     -21.267  12.249 -13.251  1.00  0.00      HCT  N
ATOM   3955  HN  ALA H 258     -21.152  11.319 -13.599  1.00  0.00      HCT   
ATOM   3956  CA  ALA H 258     -20.503  13.260 -13.928  1.00  0.00      HCT  C
ATOM   3957  HA  ALA H 258     -20.778  14.252 -13.589  1.00  0.00      HCT   
ATOM   3958  CB  ALA H 258     -18.982  13.097 -13.762  1.00  0.00      HCT  C
ATOM   3959  HB1 ALA H 258     -18.714  13.172 -12.686  1.00  0.00      HCT   
ATOM   3960  HB2 ALA H 258     -18.644  12.104 -14.130  1.00  0.00      HCT   
ATOM   3961  HB3 ALA H 258     -18.424  13.886 -14.310  1.00  0.00      HCT   
ATOM   3962  C   ALA H 258     -20.792  13.219 -15.379  1.00  0.00      HCT  C
ATOM   3963  O   ALA H 258     -20.562  12.196 -16.005  1.00  0.00      HCT  O
ATOM   3964  N   THR H 259     -21.263  14.330 -15.982  1.00  0.00      HCT  N
ATOM   3965  HN  THR H 259     -21.455  14.332 -16.963  1.00  0.00      HCT   
ATOM   3966  CA  THR H 259     -21.532  15.577 -15.327  1.00  0.00      HCT  C
ATOM   3967  HA  THR H 259     -21.693  15.381 -14.276  1.00  0.00      HCT   
ATOM   3968  CB  THR H 259     -20.537  16.655 -15.646  1.00  0.00      HCT  C
ATOM   3969  HB  THR H 259     -20.867  17.560 -15.079  1.00  0.00      HCT   
ATOM   3970  OG1 THR H 259     -20.582  16.971 -17.030  1.00  0.00      HCT  O
ATOM   3971  HG1 THR H 259     -19.915  17.654 -17.159  1.00  0.00      HCT   
ATOM   3972  CG2 THR H 259     -19.130  16.168 -15.256  1.00  0.00      HCT  C
ATOM   3973 HG21 THR H 259     -18.384  16.982 -15.372  1.00  0.00      HCT   
ATOM   3974 HG22 THR H 259     -19.114  15.839 -14.195  1.00  0.00      HCT   
ATOM   3975 HG23 THR H 259     -18.813  15.312 -15.890  1.00  0.00      HCT   
ATOM   3976  C   THR H 259     -22.841  16.039 -15.879  1.00  0.00      HCT  C
ATOM   3977  O   THR H 259     -23.625  15.239 -16.386  1.00  0.00      HCT  O
ATOM   3978  N   ASP H 260     -23.123  17.353 -15.781  1.00  0.00      HCT  N
ATOM   3979  HN  ASP H 260     -22.559  18.064 -15.368  1.00  0.00      HCT   
ATOM   3980  CA  ASP H 260     -24.356  17.855 -16.309  1.00  0.00      HCT  C
ATOM   3981  HA  ASP H 260     -25.154  17.170 -16.045  1.00  0.00      HCT   
ATOM   3982  CB  ASP H 260     -24.684  19.303 -15.903  1.00  0.00      HCT  C
ATOM   3983  HB1 ASP H 260     -23.775  19.928 -16.014  1.00  0.00      HCT   
ATOM   3984  HB2 ASP H 260     -25.476  19.721 -16.555  1.00  0.00      HCT   
ATOM   3985  CG  ASP H 260     -25.128  19.312 -14.447  1.00  0.00      HCT  C
ATOM   3986  OD1 ASP H 260     -25.958  18.439 -14.076  1.00  0.00      HCT  O
ATOM   3987  OD2 ASP H 260     -24.654  20.202 -13.691  1.00  0.00      HCT  O
ATOM   3988  C   ASP H 260     -24.239  17.826 -17.794  1.00  0.00      HCT  C
ATOM   3989  O   ASP H 260     -23.177  17.528 -18.340  1.00  0.00      HCT  O
ATOM   3990  N   GLU H 261     -25.354  18.120 -18.491  1.00  0.00      HCT  N
ATOM   3991  HN  GLU H 261     -26.237  18.378 -18.110  1.00  0.00      HCT   
ATOM   3992  CA  GLU H 261     -25.328  18.074 -19.920  1.00  0.00      HCT  C
ATOM   3993  HA  GLU H 261     -25.048  17.081 -20.250  1.00  0.00      HCT   
ATOM   3994  CB  GLU H 261     -26.657  18.502 -20.565  1.00  0.00      HCT  C
ATOM   3995  HB1 GLU H 261     -26.948  19.490 -20.138  1.00  0.00      HCT   
ATOM   3996  HB2 GLU H 261     -26.510  18.672 -21.655  1.00  0.00      HCT   
ATOM   3997  CG  GLU H 261     -27.791  17.499 -20.335  1.00  0.00      HCT  C
ATOM   3998  HG1 GLU H 261     -27.623  16.603 -20.959  1.00  0.00      HCT   
ATOM   3999  HG2 GLU H 261     -27.844  17.197 -19.270  1.00  0.00      HCT   
ATOM   4000  CD  GLU H 261     -29.090  18.150 -20.785  1.00  0.00      HCT  C
ATOM   4001  OE1 GLU H 261     -29.105  19.403 -20.920  1.00  0.00      HCT  O
ATOM   4002  OE2 GLU H 261     -30.084  17.405 -20.994  1.00  0.00      HCT  O
ATOM   4003  C   GLU H 261     -24.262  19.010 -20.380  1.00  0.00      HCT  C
ATOM   4004  O   GLU H 261     -24.225  20.177 -19.998  1.00  0.00      HCT  O
ATOM   4005  N   GLU H 262     -23.350  18.482 -21.215  1.00  0.00      HCT  N
ATOM   4006  HN  GLU H 262     -23.382  17.531 -21.510  1.00  0.00      HCT   
ATOM   4007  CA  GLU H 262     -22.252  19.224 -21.759  1.00  0.00      HCT  C
ATOM   4008  HA  GLU H 262     -22.545  20.245 -21.971  1.00  0.00      HCT   
ATOM   4009  CB  GLU H 262     -20.962  19.128 -20.930  1.00  0.00      HCT  C
ATOM   4010  HB1 GLU H 262     -20.780  18.054 -20.694  1.00  0.00      HCT   
ATOM   4011  HB2 GLU H 262     -20.094  19.457 -21.544  1.00  0.00      HCT   
ATOM   4012  CG  GLU H 262     -21.000  19.919 -19.624  1.00  0.00      HCT  C
ATOM   4013  HG1 GLU H 262     -22.028  19.913 -19.219  1.00  0.00      HCT   
ATOM   4014  HG2 GLU H 262     -20.310  19.482 -18.875  1.00  0.00      HCT   
ATOM   4015  CD  GLU H 262     -20.625  21.359 -19.944  1.00  0.00      HCT  C
ATOM   4016  OE1 GLU H 262     -20.196  21.619 -21.100  1.00  0.00      HCT  O
ATOM   4017  OE2 GLU H 262     -20.758  22.218 -19.032  1.00  0.00      HCT  O
ATOM   4018  C   GLU H 262     -21.948  18.573 -23.059  1.00  0.00      HCT  C
ATOM   4019  O   GLU H 262     -22.702  17.716 -23.516  1.00  0.00      HCT  O
ATOM   4020  N   THR H 263     -20.849  18.994 -23.718  1.00  0.00      HCT  N
ATOM   4021  HN  THR H 263     -20.221  19.734 -23.479  1.00  0.00      HCT   
ATOM   4022  CA  THR H 263     -20.514  18.306 -24.924  1.00  0.00      HCT  C
ATOM   4023  HA  THR H 263     -21.381  18.305 -25.570  1.00  0.00      HCT   
ATOM   4024  CB  THR H 263     -19.288  18.865 -25.603  1.00  0.00      HCT  C
ATOM   4025  HB  THR H 263     -19.546  19.912 -25.895  1.00  0.00      HCT   
ATOM   4026  OG1 THR H 263     -19.018  18.136 -26.790  1.00  0.00      HCT  O
ATOM   4027  HG1 THR H 263     -18.224  18.536 -27.162  1.00  0.00      HCT   
ATOM   4028  CG2 THR H 263     -18.074  18.843 -24.656  1.00  0.00      HCT  C
ATOM   4029 HG21 THR H 263     -17.204  19.357 -25.116  1.00  0.00      HCT   
ATOM   4030 HG22 THR H 263     -18.315  19.364 -23.705  1.00  0.00      HCT   
ATOM   4031 HG23 THR H 263     -17.774  17.801 -24.415  1.00  0.00      HCT   
ATOM   4032  C   THR H 263     -20.291  16.889 -24.509  1.00  0.00      HCT  C
ATOM   4033  O   THR H 263     -20.885  15.972 -25.076  1.00  0.00      HCT  O
ATOM   4034  N   ASN H 264     -19.445  16.684 -23.480  1.00  0.00      HCT  N
ATOM   4035  HN  ASN H 264     -18.886  17.404 -23.071  1.00  0.00      HCT   
ATOM   4036  CA  ASN H 264     -19.280  15.396 -22.884  1.00  0.00      HCT  C
ATOM   4037  HA  ASN H 264     -20.105  15.251 -22.194  1.00  0.00      HCT   
ATOM   4038  CB  ASN H 264     -19.137  14.234 -23.884  1.00  0.00      HCT  C
ATOM   4039  HB1 ASN H 264     -19.931  14.348 -24.654  1.00  0.00      HCT   
ATOM   4040  HB2 ASN H 264     -18.159  14.290 -24.403  1.00  0.00      HCT   
ATOM   4041  CG  ASN H 264     -19.327  12.932 -23.115  1.00  0.00      HCT  C
ATOM   4042  OD1 ASN H 264     -20.383  12.694 -22.531  1.00  0.00      HCT  O
ATOM   4043  ND2 ASN H 264     -18.281  12.063 -23.113  1.00  0.00      HCT  N
ATOM   4044 HD21 ASN H 264     -18.400  11.204 -22.622  1.00  0.00      HCT   
ATOM   4045 HD22 ASN H 264     -17.450  12.283 -23.614  1.00  0.00      HCT   
ATOM   4046  C   ASN H 264     -18.030  15.419 -22.090  1.00  0.00      HCT  C
ATOM   4047  O   ASN H 264     -16.932  15.330 -22.639  1.00  0.00      HCT  O
ATOM   4048  N   THR H 265     -18.161  15.555 -20.764  1.00  0.00      HCT  N
ATOM   4049  HN  THR H 265     -19.001  15.741 -20.255  1.00  0.00      HCT   
ATOM   4050  CA  THR H 265     -17.001  15.428 -19.951  1.00  0.00      HCT  C
ATOM   4051  HA  THR H 265     -16.200  15.016 -20.550  1.00  0.00      HCT   
ATOM   4052  CB  THR H 265     -16.625  16.702 -19.242  1.00  0.00      HCT  C
ATOM   4053  HB  THR H 265     -15.781  16.439 -18.559  1.00  0.00      HCT   
ATOM   4054  OG1 THR H 265     -17.695  17.170 -18.434  1.00  0.00      HCT  O
ATOM   4055  HG1 THR H 265     -17.375  17.985 -18.032  1.00  0.00      HCT   
ATOM   4056  CG2 THR H 265     -16.267  17.756 -20.302  1.00  0.00      HCT  C
ATOM   4057 HG21 THR H 265     -15.874  18.678 -19.825  1.00  0.00      HCT   
ATOM   4058 HG22 THR H 265     -15.485  17.366 -20.988  1.00  0.00      HCT   
ATOM   4059 HG23 THR H 265     -17.156  18.031 -20.909  1.00  0.00      HCT   
ATOM   4060  C   THR H 265     -17.364  14.383 -18.952  1.00  0.00      HCT  C
ATOM   4061  O   THR H 265     -17.792  14.674 -17.836  1.00  0.00      HCT  O
ATOM   4062  N   THR H 266     -17.187  13.106 -19.330  1.00  0.00      HCT  N
ATOM   4063  HN  THR H 266     -16.802  12.768 -20.188  1.00  0.00      HCT   
ATOM   4064  CA  THR H 266     -17.586  12.079 -18.422  1.00  0.00      HCT  C
ATOM   4065  HA  THR H 266     -18.202  12.535 -17.658  1.00  0.00      HCT   
ATOM   4066  CB  THR H 266     -18.237  10.898 -19.077  1.00  0.00      HCT  C
ATOM   4067  HB  THR H 266     -18.430  10.159 -18.262  1.00  0.00      HCT   
ATOM   4068  OG1 THR H 266     -17.349  10.293 -20.005  1.00  0.00      HCT  O
ATOM   4069  HG1 THR H 266     -17.840   9.558 -20.388  1.00  0.00      HCT   
ATOM   4070  CG2 THR H 266     -19.516  11.373 -19.785  1.00  0.00      HCT  C
ATOM   4071 HG21 THR H 266     -20.089  10.511 -20.187  1.00  0.00      HCT   
ATOM   4072 HG22 THR H 266     -20.173  11.918 -19.074  1.00  0.00      HCT   
ATOM   4073 HG23 THR H 266     -19.276  12.055 -20.629  1.00  0.00      HCT   
ATOM   4074  C   THR H 266     -16.354  11.605 -17.744  1.00  0.00      HCT  C
ATOM   4075  O   THR H 266     -15.319  11.411 -18.379  1.00  0.00      HCT  O
ATOM   4076  N   TYR H 267     -16.459  11.379 -16.421  1.00  0.00      HCT  N
ATOM   4077  HN  TYR H 267     -17.315  11.452 -15.912  1.00  0.00      HCT   
ATOM   4078  CA  TYR H 267     -15.328  11.010 -15.631  1.00  0.00      HCT  C
ATOM   4079  HA  TYR H 267     -14.451  11.056 -16.266  1.00  0.00      HCT   
ATOM   4080  CB  TYR H 267     -15.143  11.853 -14.355  1.00  0.00      HCT  C
ATOM   4081  HB1 TYR H 267     -16.123  11.953 -13.839  1.00  0.00      HCT   
ATOM   4082  HB2 TYR H 267     -14.449  11.349 -13.648  1.00  0.00      HCT   
ATOM   4083  CG  TYR H 267     -14.655  13.208 -14.750  1.00  0.00      HCT  C
ATOM   4084  CD1 TYR H 267     -15.528  14.202 -15.129  1.00  0.00      HCT  C
ATOM   4085  HD1 TYR H 267     -16.590  14.000 -15.163  1.00  0.00      HCT   
ATOM   4086  CE1 TYR H 267     -15.059  15.447 -15.487  1.00  0.00      HCT  C
ATOM   4087  HE1 TYR H 267     -15.743  16.226 -15.788  1.00  0.00      HCT   
ATOM   4088  CZ  TYR H 267     -13.711  15.708 -15.471  1.00  0.00      HCT  C
ATOM   4089  OH  TYR H 267     -13.225  16.982 -15.837  1.00  0.00      HCT  O
ATOM   4090  HH  TYR H 267     -12.277  16.981 -15.691  1.00  0.00      HCT   
ATOM   4091  CD2 TYR H 267     -13.306  13.481 -14.736  1.00  0.00      HCT  C
ATOM   4092  HD2 TYR H 267     -12.600  12.703 -14.479  1.00  0.00      HCT   
ATOM   4093  CE2 TYR H 267     -12.833  14.723 -15.094  1.00  0.00      HCT  C
ATOM   4094  HE2 TYR H 267     -11.770  14.911 -15.097  1.00  0.00      HCT   
ATOM   4095  C   TYR H 267     -15.493   9.587 -15.212  1.00  0.00      HCT  C
ATOM   4096  O   TYR H 267     -16.537   8.976 -15.432  1.00  0.00      HCT  O
ATOM   4097  N   SER H 268     -14.415   9.023 -14.634  1.00  0.00      HCT  N
ATOM   4098  HN  SER H 268     -13.585   9.541 -14.428  1.00  0.00      HCT   
ATOM   4099  CA  SER H 268     -14.351   7.639 -14.261  1.00  0.00      HCT  C
ATOM   4100  HA  SER H 268     -14.816   7.081 -15.063  1.00  0.00      HCT   
ATOM   4101  CB  SER H 268     -12.906   7.168 -13.991  1.00  0.00      HCT  C
ATOM   4102  HB1 SER H 268     -12.311   7.326 -14.920  1.00  0.00      HCT   
ATOM   4103  HB2 SER H 268     -12.438   7.789 -13.194  1.00  0.00      HCT   
ATOM   4104  OG  SER H 268     -12.868   5.789 -13.654  1.00  0.00      HCT  O
ATOM   4105  HG1 SER H 268     -11.947   5.507 -13.718  1.00  0.00      HCT   
ATOM   4106  C   SER H 268     -15.165   7.405 -13.025  1.00  0.00      HCT  C
ATOM   4107  O   SER H 268     -15.772   8.320 -12.474  1.00  0.00      HCT  O
ATOM   4108  N   SER H 269     -15.298   6.118 -12.644  1.00  0.00      HCT  N
ATOM   4109  HN  SER H 269     -14.930   5.360 -13.183  1.00  0.00      HCT   
ATOM   4110  CA  SER H 269     -15.971   5.713 -11.444  1.00  0.00      HCT  C
ATOM   4111  HA  SER H 269     -16.840   6.350 -11.344  1.00  0.00      HCT   
ATOM   4112  CB  SER H 269     -16.312   4.216 -11.452  1.00  0.00      HCT  C
ATOM   4113  HB1 SER H 269     -16.854   3.980 -10.508  1.00  0.00      HCT   
ATOM   4114  HB2 SER H 269     -17.002   3.980 -12.294  1.00  0.00      HCT   
ATOM   4115  OG  SER H 269     -15.119   3.448 -11.515  1.00  0.00      HCT  O
ATOM   4116  HG1 SER H 269     -15.355   2.538 -11.294  1.00  0.00      HCT   
ATOM   4117  C   SER H 269     -15.089   5.973 -10.258  1.00  0.00      HCT  C
ATOM   4118  O   SER H 269     -15.527   6.503  -9.239  1.00  0.00      HCT  O
ATOM   4119  N   TYR H 270     -13.801   5.595 -10.382  1.00  0.00      HCT  N
ATOM   4120  HN  TYR H 270     -13.460   5.192 -11.229  1.00  0.00      HCT   
ATOM   4121  CA  TYR H 270     -12.816   5.727  -9.345  1.00  0.00      HCT  C
ATOM   4122  HA  TYR H 270     -13.225   5.284  -8.445  1.00  0.00      HCT   
ATOM   4123  CB  TYR H 270     -11.460   5.124  -9.758  1.00  0.00      HCT  C
ATOM   4124  HB1 TYR H 270     -11.560   4.019  -9.832  1.00  0.00      HCT   
ATOM   4125  HB2 TYR H 270     -11.155   5.494 -10.761  1.00  0.00      HCT   
ATOM   4126  CG  TYR H 270     -10.434   5.443  -8.722  1.00  0.00      HCT  C
ATOM   4127  CD1 TYR H 270     -10.398   4.761  -7.527  1.00  0.00      HCT  C
ATOM   4128  HD1 TYR H 270     -11.137   3.999  -7.321  1.00  0.00      HCT   
ATOM   4129  CE1 TYR H 270      -9.443   5.055  -6.582  1.00  0.00      HCT  C
ATOM   4130  HE1 TYR H 270      -9.421   4.527  -5.640  1.00  0.00      HCT   
ATOM   4131  CZ  TYR H 270      -8.510   6.033  -6.827  1.00  0.00      HCT  C
ATOM   4132  OH  TYR H 270      -7.528   6.334  -5.859  1.00  0.00      HCT  O
ATOM   4133  HH  TYR H 270      -6.935   6.984  -6.242  1.00  0.00      HCT   
ATOM   4134  CD2 TYR H 270      -9.492   6.418  -8.959  1.00  0.00      HCT  C
ATOM   4135  HD2 TYR H 270      -9.524   6.988  -9.877  1.00  0.00      HCT   
ATOM   4136  CE2 TYR H 270      -8.533   6.715  -8.019  1.00  0.00      HCT  C
ATOM   4137  HE2 TYR H 270      -7.815   7.498  -8.214  1.00  0.00      HCT   
ATOM   4138  C   TYR H 270     -12.610   7.180  -9.066  1.00  0.00      HCT  C
ATOM   4139  O   TYR H 270     -12.440   7.588  -7.918  1.00  0.00      HCT  O
ATOM   4140  N   GLU H 271     -12.609   7.998 -10.131  1.00  0.00      HCT  N
ATOM   4141  HN  GLU H 271     -12.768   7.689 -11.064  1.00  0.00      HCT   
ATOM   4142  CA  GLU H 271     -12.376   9.408 -10.016  1.00  0.00      HCT  C
ATOM   4143  HA  GLU H 271     -11.447   9.567  -9.483  1.00  0.00      HCT   
ATOM   4144  CB  GLU H 271     -12.352  10.118 -11.378  1.00  0.00      HCT  C
ATOM   4145  HB1 GLU H 271     -13.292   9.863 -11.919  1.00  0.00      HCT   
ATOM   4146  HB2 GLU H 271     -12.375  11.221 -11.229  1.00  0.00      HCT   
ATOM   4147  CG  GLU H 271     -11.155   9.734 -12.251  1.00  0.00      HCT  C
ATOM   4148  HG1 GLU H 271     -10.219  10.039 -11.748  1.00  0.00      HCT   
ATOM   4149  HG2 GLU H 271     -11.131   8.641 -12.434  1.00  0.00      HCT   
ATOM   4150  CD  GLU H 271     -11.268  10.510 -13.556  1.00  0.00      HCT  C
ATOM   4151  OE1 GLU H 271     -11.064  11.752 -13.526  1.00  0.00      HCT  O
ATOM   4152  OE2 GLU H 271     -11.571   9.873 -14.601  1.00  0.00      HCT  O
ATOM   4153  C   GLU H 271     -13.463  10.033  -9.206  1.00  0.00      HCT  C
ATOM   4154  O   GLU H 271     -13.230  11.012  -8.499  1.00  0.00      HCT  O
ATOM   4155  N   MET H 272     -14.703   9.539  -9.364  1.00  0.00      HCT  N
ATOM   4156  HN  MET H 272     -14.930   8.791  -9.984  1.00  0.00      HCT   
ATOM   4157  CA  MET H 272     -15.819  10.063  -8.635  1.00  0.00      HCT  C
ATOM   4158  HA  MET H 272     -15.762  11.144  -8.678  1.00  0.00      HCT   
ATOM   4159  CB  MET H 272     -17.161   9.551  -9.180  1.00  0.00      HCT  C
ATOM   4160  HB1 MET H 272     -17.026   9.390 -10.275  1.00  0.00      HCT   
ATOM   4161  HB2 MET H 272     -17.380   8.551  -8.743  1.00  0.00      HCT   
ATOM   4162  CG  MET H 272     -18.309  10.529  -8.944  1.00  0.00      HCT  C
ATOM   4163  HG1 MET H 272     -19.286  10.013  -9.061  1.00  0.00      HCT   
ATOM   4164  HG2 MET H 272     -18.258  10.921  -7.905  1.00  0.00      HCT   
ATOM   4165  SD  MET H 272     -18.313  11.949 -10.083  1.00  0.00      HCT  S
ATOM   4166  CE  MET H 272     -16.798  12.722  -9.450  1.00  0.00      HCT  C
ATOM   4167  HE1 MET H 272     -16.573  13.661  -9.999  1.00  0.00      HCT   
ATOM   4168  HE2 MET H 272     -16.899  12.973  -8.372  1.00  0.00      HCT   
ATOM   4169  HE3 MET H 272     -15.925  12.043  -9.563  1.00  0.00      HCT   
ATOM   4170  C   MET H 272     -15.720   9.660  -7.190  1.00  0.00      HCT  C
ATOM   4171  O   MET H 272     -16.057  10.429  -6.293  1.00  0.00      HCT  O
ATOM   4172  N   LEU H 273     -15.295   8.406  -6.934  1.00  0.00      HCT  N
ATOM   4173  HN  LEU H 273     -15.012   7.771  -7.650  1.00  0.00      HCT   
ATOM   4174  CA  LEU H 273     -15.211   7.871  -5.602  1.00  0.00      HCT  C
ATOM   4175  HA  LEU H 273     -16.141   8.100  -5.098  1.00  0.00      HCT   
ATOM   4176  CB  LEU H 273     -14.886   6.365  -5.619  1.00  0.00      HCT  C
ATOM   4177  HB1 LEU H 273     -15.519   5.901  -6.410  1.00  0.00      HCT   
ATOM   4178  HB2 LEU H 273     -13.832   6.226  -5.947  1.00  0.00      HCT   
ATOM   4179  CG  LEU H 273     -15.134   5.615  -4.294  1.00  0.00      HCT  C
ATOM   4180  HG  LEU H 273     -14.733   4.596  -4.511  1.00  0.00      HCT   
ATOM   4181  CD1 LEU H 273     -14.351   6.203  -3.114  1.00  0.00      HCT  C
ATOM   4182 HD11 LEU H 273     -14.597   5.663  -2.175  1.00  0.00      HCT   
ATOM   4183 HD12 LEU H 273     -13.257   6.118  -3.289  1.00  0.00      HCT   
ATOM   4184 HD13 LEU H 273     -14.601   7.276  -2.972  1.00  0.00      HCT   
ATOM   4185  CD2 LEU H 273     -16.635   5.484  -4.014  1.00  0.00      HCT  C
ATOM   4186 HD21 LEU H 273     -16.804   4.926  -3.067  1.00  0.00      HCT   
ATOM   4187 HD22 LEU H 273     -17.121   6.475  -3.912  1.00  0.00      HCT   
ATOM   4188 HD23 LEU H 273     -17.138   4.931  -4.837  1.00  0.00      HCT   
ATOM   4189  C   LEU H 273     -14.111   8.567  -4.859  1.00  0.00      HCT  C
ATOM   4190  O   LEU H 273     -14.279   8.998  -3.720  1.00  0.00      HCT  O
ATOM   4191  N   SER H 274     -12.948   8.703  -5.519  1.00  0.00      HCT  N
ATOM   4192  HN  SER H 274     -12.847   8.387  -6.462  1.00  0.00      HCT   
ATOM   4193  CA  SER H 274     -11.765   9.293  -4.968  1.00  0.00      HCT  C
ATOM   4194  HA  SER H 274     -11.580   8.808  -4.018  1.00  0.00      HCT   
ATOM   4195  CB  SER H 274     -10.611   9.229  -5.979  1.00  0.00      HCT  C
ATOM   4196  HB1 SER H 274     -10.356   8.157  -6.146  1.00  0.00      HCT   
ATOM   4197  HB2 SER H 274     -10.932   9.646  -6.960  1.00  0.00      HCT   
ATOM   4198  OG  SER H 274      -9.476   9.903  -5.471  1.00  0.00      HCT  O
ATOM   4199  HG1 SER H 274      -8.725   9.650  -6.023  1.00  0.00      HCT   
ATOM   4200  C   SER H 274     -12.035  10.739  -4.685  1.00  0.00      HCT  C
ATOM   4201  O   SER H 274     -11.410  11.343  -3.817  1.00  0.00      HCT  O
ATOM   4202  N   GLY H 275     -12.916  11.350  -5.493  1.00  0.00      HCT  N
ATOM   4203  HN  GLY H 275     -13.323  10.864  -6.266  1.00  0.00      HCT   
ATOM   4204  CA  GLY H 275     -13.338  12.710  -5.324  1.00  0.00      HCT  C
ATOM   4205  HA1 GLY H 275     -13.888  13.001  -6.209  1.00  0.00      HCT   
ATOM   4206  HA2 GLY H 275     -12.463  13.314  -5.126  1.00  0.00      HCT   
ATOM   4207  C   GLY H 275     -14.257  12.829  -4.147  1.00  0.00      HCT  C
ATOM   4208  O   GLY H 275     -14.320  13.881  -3.515  1.00  0.00      HCT  O
ATOM   4209  N   HSE H 276     -15.074  11.778  -3.914  1.00  0.00      HCT  N
ATOM   4210  HN  HSE H 276     -15.028  10.964  -4.492  1.00  0.00      HCT   
ATOM   4211  CA  HSE H 276     -16.056  11.705  -2.864  1.00  0.00      HCT  C
ATOM   4212  HA  HSE H 276     -16.614  12.633  -2.899  1.00  0.00      HCT   
ATOM   4213  CB  HSE H 276     -16.985  10.490  -3.017  1.00  0.00      HCT  C
ATOM   4214  HB1 HSE H 276     -17.532  10.597  -3.979  1.00  0.00      HCT   
ATOM   4215  HB2 HSE H 276     -16.376   9.565  -3.090  1.00  0.00      HCT   
ATOM   4216  ND1 HSE H 276     -19.014  11.284  -1.707  1.00  0.00      HCT  N
ATOM   4217  CG  HSE H 276     -17.985  10.391  -1.906  1.00  0.00      HCT  C
ATOM   4218  CE1 HSE H 276     -19.685  10.866  -0.604  1.00  0.00      HCT  C
ATOM   4219  HE1 HSE H 276     -20.556  11.371  -0.180  1.00  0.00      HCT   
ATOM   4220  NE2 HSE H 276     -19.162   9.770  -0.084  1.00  0.00      HCT  N
ATOM   4221  HE2 HSE H 276     -19.436   9.258   0.729  1.00  0.00      HCT   
ATOM   4222  CD2 HSE H 276     -18.091   9.472  -0.907  1.00  0.00      HCT  C
ATOM   4223  HD2 HSE H 276     -17.478   8.608  -0.692  1.00  0.00      HCT   
ATOM   4224  C   HSE H 276     -15.427  11.621  -1.506  1.00  0.00      HCT  C
ATOM   4225  O   HSE H 276     -15.911  12.224  -0.549  1.00  0.00      HCT  O
ATOM   4226  N   ILE H 277     -14.368  10.804  -1.372  1.00  0.00      HCT  N
ATOM   4227  HN  ILE H 277     -13.997  10.255  -2.118  1.00  0.00      HCT   
ATOM   4228  CA  ILE H 277     -13.672  10.650  -0.127  1.00  0.00      HCT  C
ATOM   4229  HA  ILE H 277     -14.411  10.527   0.655  1.00  0.00      HCT   
ATOM   4230  CB  ILE H 277     -12.676   9.526  -0.162  1.00  0.00      HCT  C
ATOM   4231  HB  ILE H 277     -12.023   9.758  -1.041  1.00  0.00      HCT   
ATOM   4232  CG2 ILE H 277     -11.925   9.501   1.181  1.00  0.00      HCT  C
ATOM   4233 HG21 ILE H 277     -11.075   8.788   1.140  1.00  0.00      HCT   
ATOM   4234 HG22 ILE H 277     -11.512  10.503   1.423  1.00  0.00      HCT   
ATOM   4235 HG23 ILE H 277     -12.599   9.190   2.007  1.00  0.00      HCT   
ATOM   4236  CG1 ILE H 277     -13.396   8.201  -0.471  1.00  0.00      HCT  C
ATOM   4237 HG11 ILE H 277     -14.011   7.894   0.404  1.00  0.00      HCT   
ATOM   4238 HG12 ILE H 277     -14.094   8.360  -1.324  1.00  0.00      HCT   
ATOM   4239  CD  ILE H 277     -12.450   7.059  -0.839  1.00  0.00      HCT  C
ATOM   4240  HD1 ILE H 277     -13.029   6.149  -1.106  1.00  0.00      HCT   
ATOM   4241  HD2 ILE H 277     -11.819   7.338  -1.710  1.00  0.00      HCT   
ATOM   4242  HD3 ILE H 277     -11.784   6.804   0.012  1.00  0.00      HCT   
ATOM   4243  C   ILE H 277     -12.958  11.933   0.152  1.00  0.00      HCT  C
ATOM   4244  O   ILE H 277     -12.820  12.366   1.296  1.00  0.00      HCT  O
ATOM   4245  N   TRP H 278     -12.435  12.536  -0.926  1.00  0.00      HCT  N
ATOM   4246  HN  TRP H 278     -12.549  12.117  -1.824  1.00  0.00      HCT   
ATOM   4247  CA  TRP H 278     -11.704  13.764  -0.921  1.00  0.00      HCT  C
ATOM   4248  HA  TRP H 278     -10.905  13.675  -0.195  1.00  0.00      HCT   
ATOM   4249  CB  TRP H 278     -11.123  13.985  -2.333  1.00  0.00      HCT  C
ATOM   4250  HB1 TRP H 278     -10.355  13.200  -2.512  1.00  0.00      HCT   
ATOM   4251  HB2 TRP H 278     -11.918  13.838  -3.096  1.00  0.00      HCT   
ATOM   4252  CG  TRP H 278     -10.426  15.279  -2.653  1.00  0.00      HCT  C
ATOM   4253  CD1 TRP H 278     -10.690  16.144  -3.672  1.00  0.00      HCT  C
ATOM   4254  HD1 TRP H 278     -11.491  16.022  -4.389  1.00  0.00      HCT   
ATOM   4255  NE1 TRP H 278      -9.820  17.204  -3.625  1.00  0.00      HCT  N
ATOM   4256  HE1 TRP H 278      -9.795  17.967  -4.234  1.00  0.00      HCT   
ATOM   4257  CE2 TRP H 278      -8.998  17.048  -2.528  1.00  0.00      HCT  C
ATOM   4258  CD2 TRP H 278      -9.351  15.858  -1.895  1.00  0.00      HCT  C
ATOM   4259  CE3 TRP H 278      -8.715  15.434  -0.763  1.00  0.00      HCT  C
ATOM   4260  HE3 TRP H 278      -8.984  14.510  -0.269  1.00  0.00      HCT   
ATOM   4261  CZ3 TRP H 278      -7.703  16.232  -0.275  1.00  0.00      HCT  C
ATOM   4262  HZ3 TRP H 278      -7.171  15.930   0.616  1.00  0.00      HCT   
ATOM   4263  CZ2 TRP H 278      -7.997  17.837  -2.040  1.00  0.00      HCT  C
ATOM   4264  HZ2 TRP H 278      -7.708  18.764  -2.510  1.00  0.00      HCT   
ATOM   4265  CH2 TRP H 278      -7.351  17.409  -0.902  1.00  0.00      HCT  C
ATOM   4266  HH2 TRP H 278      -6.550  18.011  -0.496  1.00  0.00      HCT   
ATOM   4267  C   TRP H 278     -12.587  14.885  -0.462  1.00  0.00      HCT  C
ATOM   4268  O   TRP H 278     -12.226  15.635   0.444  1.00  0.00      HCT  O
ATOM   4269  N   ARG H 279     -13.791  15.013  -1.047  1.00  0.00      HCT  N
ATOM   4270  HN  ARG H 279     -14.123  14.392  -1.753  1.00  0.00      HCT   
ATOM   4271  CA  ARG H 279     -14.668  16.080  -0.665  1.00  0.00      HCT  C
ATOM   4272  HA  ARG H 279     -14.116  17.013  -0.685  1.00  0.00      HCT   
ATOM   4273  CB  ARG H 279     -15.915  16.215  -1.563  1.00  0.00      HCT  C
ATOM   4274  HB1 ARG H 279     -16.458  17.126  -1.214  1.00  0.00      HCT   
ATOM   4275  HB2 ARG H 279     -15.600  16.429  -2.608  1.00  0.00      HCT   
ATOM   4276  CG  ARG H 279     -16.888  15.036  -1.523  1.00  0.00      HCT  C
ATOM   4277  HG1 ARG H 279     -16.326  14.106  -1.759  1.00  0.00      HCT   
ATOM   4278  HG2 ARG H 279     -17.257  14.906  -0.480  1.00  0.00      HCT   
ATOM   4279  CD  ARG H 279     -18.091  15.251  -2.445  1.00  0.00      HCT  C
ATOM   4280  HD1 ARG H 279     -18.410  16.317  -2.394  1.00  0.00      HCT   
ATOM   4281  HD2 ARG H 279     -17.845  15.002  -3.504  1.00  0.00      HCT   
ATOM   4282  NE  ARG H 279     -19.191  14.352  -1.998  1.00  0.00      HCT  N
ATOM   4283  HE  ARG H 279     -18.904  13.698  -1.289  1.00  0.00      HCT   
ATOM   4284  CZ  ARG H 279     -20.429  14.484  -2.558  1.00  0.00      HCT  C
ATOM   4285  NH1 ARG H 279     -20.619  15.357  -3.590  1.00  0.00      HCT  N
ATOM   4286 HH11 ARG H 279     -21.518  15.480  -3.987  1.00  0.00      HCT   
ATOM   4287 HH12 ARG H 279     -19.844  15.950  -3.819  1.00  0.00      HCT   
ATOM   4288  NH2 ARG H 279     -21.480  13.753  -2.083  1.00  0.00      HCT  N
ATOM   4289 HH21 ARG H 279     -22.354  13.787  -2.546  1.00  0.00      HCT   
ATOM   4290 HH22 ARG H 279     -21.272  13.052  -1.413  1.00  0.00      HCT   
ATOM   4291  C   ARG H 279     -15.128  15.883   0.752  1.00  0.00      HCT  C
ATOM   4292  O   ARG H 279     -15.260  16.845   1.502  1.00  0.00      HCT  O
ATOM   4293  N   SER H 280     -15.395  14.626   1.155  1.00  0.00      HCT  N
ATOM   4294  HN  SER H 280     -15.224  13.826   0.580  1.00  0.00      HCT   
ATOM   4295  CA  SER H 280     -15.950  14.316   2.447  1.00  0.00      HCT  C
ATOM   4296  HA  SER H 280     -16.794  14.984   2.560  1.00  0.00      HCT   
ATOM   4297  CB  SER H 280     -16.416  12.851   2.543  1.00  0.00      HCT  C
ATOM   4298  HB1 SER H 280     -16.761  12.665   3.586  1.00  0.00      HCT   
ATOM   4299  HB2 SER H 280     -17.289  12.677   1.874  1.00  0.00      HCT   
ATOM   4300  OG  SER H 280     -15.346  11.967   2.244  1.00  0.00      HCT  O
ATOM   4301  HG1 SER H 280     -15.617  11.086   2.531  1.00  0.00      HCT   
ATOM   4302  C   SER H 280     -15.005  14.595   3.581  1.00  0.00      HCT  C
ATOM   4303  O   SER H 280     -15.409  15.143   4.607  1.00  0.00      HCT  O
ATOM   4304  N   MET H 281     -13.716  14.249   3.422  1.00  0.00      HCT  N
ATOM   4305  HN  MET H 281     -13.343  13.880   2.573  1.00  0.00      HCT   
ATOM   4306  CA  MET H 281     -12.757  14.385   4.480  1.00  0.00      HCT  C
ATOM   4307  HA  MET H 281     -13.149  13.888   5.359  1.00  0.00      HCT   
ATOM   4308  CB  MET H 281     -11.373  13.822   4.120  1.00  0.00      HCT  C
ATOM   4309  HB1 MET H 281     -11.541  12.825   3.649  1.00  0.00      HCT   
ATOM   4310  HB2 MET H 281     -10.906  14.461   3.337  1.00  0.00      HCT   
ATOM   4311  CG  MET H 281     -10.453  13.664   5.331  1.00  0.00      HCT  C
ATOM   4312  HG1 MET H 281     -10.128  14.659   5.702  1.00  0.00      HCT   
ATOM   4313  HG2 MET H 281     -11.004  13.161   6.156  1.00  0.00      HCT   
ATOM   4314  SD  MET H 281      -8.946  12.704   5.000  1.00  0.00      HCT  S
ATOM   4315  CE  MET H 281      -9.829  11.138   4.739  1.00  0.00      HCT  C
ATOM   4316  HE1 MET H 281      -9.118  10.314   4.514  1.00  0.00      HCT   
ATOM   4317  HE2 MET H 281     -10.409  10.852   5.643  1.00  0.00      HCT   
ATOM   4318  HE3 MET H 281     -10.539  11.216   3.888  1.00  0.00      HCT   
ATOM   4319  C   MET H 281     -12.610  15.835   4.810  1.00  0.00      HCT  C
ATOM   4320  O   MET H 281     -12.333  16.197   5.953  1.00  0.00      HCT  O
ATOM   4321  N   CYS H 282     -12.756  16.708   3.799  1.00  0.00      HCT  N
ATOM   4322  HN  CYS H 282     -12.956  16.443   2.858  1.00  0.00      HCT   
ATOM   4323  CA  CYS H 282     -12.631  18.120   4.012  1.00  0.00      HCT  C
ATOM   4324  HA  CYS H 282     -11.679  18.291   4.500  1.00  0.00      HCT   
ATOM   4325  CB  CYS H 282     -12.760  18.935   2.712  1.00  0.00      HCT  C
ATOM   4326  HB1 CYS H 282     -13.720  18.640   2.231  1.00  0.00      HCT   
ATOM   4327  HB2 CYS H 282     -12.857  20.017   2.953  1.00  0.00      HCT   
ATOM   4328  SG  CYS H 282     -11.390  18.613   1.558  1.00  0.00      HCT  S
ATOM   4329  HG1 CYS H 282     -11.828  19.383   0.561  1.00  0.00      HCT   
ATOM   4330  C   CYS H 282     -13.713  18.577   4.948  1.00  0.00      HCT  C
ATOM   4331  O   CYS H 282     -13.484  19.474   5.758  1.00  0.00      HCT  O
ATOM   4332  N   LEU H 283     -14.939  18.027   4.805  1.00  0.00      HCT  N
ATOM   4333  HN  LEU H 283     -15.137  17.357   4.092  1.00  0.00      HCT   
ATOM   4334  CA  LEU H 283     -16.065  18.344   5.649  1.00  0.00      HCT  C
ATOM   4335  HA  LEU H 283     -16.065  19.420   5.769  1.00  0.00      HCT   
ATOM   4336  CB  LEU H 283     -17.414  17.850   5.091  1.00  0.00      HCT  C
ATOM   4337  HB1 LEU H 283     -17.273  16.789   4.780  1.00  0.00      HCT   
ATOM   4338  HB2 LEU H 283     -18.162  17.833   5.915  1.00  0.00      HCT   
ATOM   4339  CG  LEU H 283     -17.946  18.655   3.890  1.00  0.00      HCT  C
ATOM   4340  HG  LEU H 283     -18.875  18.112   3.590  1.00  0.00      HCT   
ATOM   4341  CD1 LEU H 283     -18.331  20.083   4.308  1.00  0.00      HCT  C
ATOM   4342 HD11 LEU H 283     -18.668  20.670   3.427  1.00  0.00      HCT   
ATOM   4343 HD12 LEU H 283     -19.157  20.064   5.051  1.00  0.00      HCT   
ATOM   4344 HD13 LEU H 283     -17.463  20.607   4.762  1.00  0.00      HCT   
ATOM   4345  CD2 LEU H 283     -16.972  18.618   2.707  1.00  0.00      HCT  C
ATOM   4346 HD21 LEU H 283     -17.386  19.189   1.848  1.00  0.00      HCT   
ATOM   4347 HD22 LEU H 283     -15.992  19.067   2.969  1.00  0.00      HCT   
ATOM   4348 HD23 LEU H 283     -16.800  17.571   2.377  1.00  0.00      HCT   
ATOM   4349  C   LEU H 283     -15.924  17.735   7.015  1.00  0.00      HCT  C
ATOM   4350  O   LEU H 283     -16.336  18.322   8.014  1.00  0.00      HCT  O
ATOM   4351  N   ALA H 284     -15.368  16.514   7.092  1.00  0.00      HCT  N
ATOM   4352  HN  ALA H 284     -14.989  16.042   6.297  1.00  0.00      HCT   
ATOM   4353  CA  ALA H 284     -15.280  15.797   8.336  1.00  0.00      HCT  C
ATOM   4354  HA  ALA H 284     -16.255  15.704   8.800  1.00  0.00      HCT   
ATOM   4355  CB  ALA H 284     -14.669  14.394   8.175  1.00  0.00      HCT  C
ATOM   4356  HB1 ALA H 284     -15.306  13.785   7.498  1.00  0.00      HCT   
ATOM   4357  HB2 ALA H 284     -13.652  14.450   7.729  1.00  0.00      HCT   
ATOM   4358  HB3 ALA H 284     -14.599  13.864   9.149  1.00  0.00      HCT   
ATOM   4359  C   ALA H 284     -14.419  16.546   9.308  1.00  0.00      HCT  C
ATOM   4360  O   ALA H 284     -14.669  16.517  10.512  1.00  0.00      HCT  O
ATOM   4361  N   ARG H 285     -13.335  17.155   8.793  1.00  0.00      HCT  N
ATOM   4362  HN  ARG H 285     -13.207  17.065   7.808  1.00  0.00      HCT   
ATOM   4363  CA  ARG H 285     -12.344  17.919   9.506  1.00  0.00      HCT  C
ATOM   4364  HA  ARG H 285     -12.111  17.385  10.420  1.00  0.00      HCT   
ATOM   4365  CB  ARG H 285     -11.077  18.158   8.670  1.00  0.00      HCT  C
ATOM   4366  HB1 ARG H 285     -11.410  18.656   7.728  1.00  0.00      HCT   
ATOM   4367  HB2 ARG H 285     -10.422  18.892   9.189  1.00  0.00      HCT   
ATOM   4368  CG  ARG H 285     -10.297  16.894   8.299  1.00  0.00      HCT  C
ATOM   4369  HG1 ARG H 285     -10.966  16.015   8.427  1.00  0.00      HCT   
ATOM   4370  HG2 ARG H 285     -10.051  16.926   7.213  1.00  0.00      HCT   
ATOM   4371  CD  ARG H 285      -8.987  16.735   9.075  1.00  0.00      HCT  C
ATOM   4372  HD1 ARG H 285      -8.522  17.736   9.226  1.00  0.00      HCT   
ATOM   4373  HD2 ARG H 285      -9.157  16.266  10.072  1.00  0.00      HCT   
ATOM   4374  NE  ARG H 285      -8.098  15.847   8.273  1.00  0.00      HCT  N
ATOM   4375  HE  ARG H 285      -7.564  16.344   7.580  1.00  0.00      HCT   
ATOM   4376  CZ  ARG H 285      -8.052  14.503   8.497  1.00  0.00      HCT  C
ATOM   4377  NH1 ARG H 285      -8.792  13.947   9.500  1.00  0.00      HCT  N
ATOM   4378 HH11 ARG H 285      -8.743  12.975   9.683  1.00  0.00      HCT   
ATOM   4379 HH12 ARG H 285      -9.265  14.587  10.109  1.00  0.00      HCT   
ATOM   4380  NH2 ARG H 285      -7.254  13.721   7.715  1.00  0.00      HCT  N
ATOM   4381 HH21 ARG H 285      -7.280  12.736   7.813  1.00  0.00      HCT   
ATOM   4382 HH22 ARG H 285      -6.830  14.156   6.931  1.00  0.00      HCT   
ATOM   4383  C   ARG H 285     -12.845  19.277   9.917  1.00  0.00      HCT  C
ATOM   4384  O   ARG H 285     -12.331  19.864  10.867  1.00  0.00      HCT  O
ATOM   4385  N   GLY H 286     -13.801  19.865   9.172  1.00  0.00      HCT  N
ATOM   4386  HN  GLY H 286     -14.233  19.459   8.368  1.00  0.00      HCT   
ATOM   4387  CA  GLY H 286     -14.263  21.179   9.529  1.00  0.00      HCT  C
ATOM   4388  HA1 GLY H 286     -14.316  21.250  10.607  1.00  0.00      HCT   
ATOM   4389  HA2 GLY H 286     -15.199  21.374   9.024  1.00  0.00      HCT   
ATOM   4390  C   GLY H 286     -13.260  22.183   9.047  1.00  0.00      HCT  C
ATOM   4391  O   GLY H 286     -13.091  23.245   9.642  1.00  0.00      HCT  O
ATOM   4392  N   LEU H 287     -12.569  21.866   7.936  1.00  0.00      HCT  N
ATOM   4393  HN  LEU H 287     -12.713  21.029   7.412  1.00  0.00      HCT   
ATOM   4394  CA  LEU H 287     -11.552  22.723   7.407  1.00  0.00      HCT  C
ATOM   4395  HA  LEU H 287     -10.916  23.015   8.233  1.00  0.00      HCT   
ATOM   4396  CB  LEU H 287     -10.712  22.048   6.309  1.00  0.00      HCT  C
ATOM   4397  HB1 LEU H 287     -11.409  21.775   5.483  1.00  0.00      HCT   
ATOM   4398  HB2 LEU H 287     -10.006  22.795   5.883  1.00  0.00      HCT   
ATOM   4399  CG  LEU H 287      -9.979  20.790   6.816  1.00  0.00      HCT  C
ATOM   4400  HG  LEU H 287     -10.805  20.071   7.034  1.00  0.00      HCT   
ATOM   4401  CD1 LEU H 287      -9.083  20.180   5.725  1.00  0.00      HCT  C
ATOM   4402 HD11 LEU H 287      -8.527  19.304   6.122  1.00  0.00      HCT   
ATOM   4403 HD12 LEU H 287      -9.694  19.843   4.860  1.00  0.00      HCT   
ATOM   4404 HD13 LEU H 287      -8.343  20.925   5.363  1.00  0.00      HCT   
ATOM   4405  CD2 LEU H 287      -9.232  21.069   8.131  1.00  0.00      HCT  C
ATOM   4406 HD21 LEU H 287      -8.726  20.147   8.490  1.00  0.00      HCT   
ATOM   4407 HD22 LEU H 287      -8.456  21.851   8.004  1.00  0.00      HCT   
ATOM   4408 HD23 LEU H 287      -9.942  21.405   8.918  1.00  0.00      HCT   
ATOM   4409  C   LEU H 287     -12.169  23.967   6.851  1.00  0.00      HCT  C
ATOM   4410  O   LEU H 287     -13.278  23.954   6.317  1.00  0.00      HCT  O
ATOM   4411  N   ASP H 288     -11.437  25.093   6.975  1.00  0.00      HCT  N
ATOM   4412  HN  ASP H 288     -10.535  25.160   7.392  1.00  0.00      HCT   
ATOM   4413  CA  ASP H 288     -11.923  26.352   6.491  1.00  0.00      HCT  C
ATOM   4414  HA  ASP H 288     -12.917  26.527   6.886  1.00  0.00      HCT   
ATOM   4415  CB  ASP H 288     -10.938  27.505   6.743  1.00  0.00      HCT  C
ATOM   4416  HB1 ASP H 288      -9.956  27.251   6.295  1.00  0.00      HCT   
ATOM   4417  HB2 ASP H 288     -11.304  28.440   6.275  1.00  0.00      HCT   
ATOM   4418  CG  ASP H 288     -10.783  27.676   8.247  1.00  0.00      HCT  C
ATOM   4419  OD1 ASP H 288     -11.610  27.097   9.001  1.00  0.00      HCT  O
ATOM   4420  OD2 ASP H 288      -9.829  28.387   8.664  1.00  0.00      HCT  O
ATOM   4421  C   ASP H 288     -12.068  26.198   5.009  1.00  0.00      HCT  C
ATOM   4422  O   ASP H 288     -11.357  25.414   4.385  1.00  0.00      HCT  O
ATOM   4423  N   ASP H 289     -13.010  26.948   4.406  1.00  0.00      HCT  N
ATOM   4424  HN  ASP H 289     -13.580  27.630   4.858  1.00  0.00      HCT   
ATOM   4425  CA  ASP H 289     -13.289  26.827   3.000  1.00  0.00      HCT  C
ATOM   4426  HA  ASP H 289     -13.450  25.775   2.792  1.00  0.00      HCT   
ATOM   4427  CB  ASP H 289     -14.509  27.648   2.545  1.00  0.00      HCT  C
ATOM   4428  HB1 ASP H 289     -14.483  28.642   3.035  1.00  0.00      HCT   
ATOM   4429  HB2 ASP H 289     -14.490  27.800   1.448  1.00  0.00      HCT   
ATOM   4430  CG  ASP H 289     -15.756  26.887   2.977  1.00  0.00      HCT  C
ATOM   4431  OD1 ASP H 289     -16.172  27.053   4.155  1.00  0.00      HCT  O
ATOM   4432  OD2 ASP H 289     -16.309  26.130   2.135  1.00  0.00      HCT  O
ATOM   4433  C   ASP H 289     -12.100  27.250   2.193  1.00  0.00      HCT  C
ATOM   4434  O   ASP H 289     -11.869  26.735   1.102  1.00  0.00      HCT  O
ATOM   4435  N   ASP H 290     -11.345  28.238   2.693  1.00  0.00      HCT  N
ATOM   4436  HN  ASP H 290     -11.535  28.690   3.560  1.00  0.00      HCT   
ATOM   4437  CA  ASP H 290     -10.178  28.756   2.036  1.00  0.00      HCT  C
ATOM   4438  HA  ASP H 290     -10.419  28.833   0.982  1.00  0.00      HCT   
ATOM   4439  CB  ASP H 290      -9.741  30.140   2.557  1.00  0.00      HCT  C
ATOM   4440  HB1 ASP H 290      -8.874  30.496   1.965  1.00  0.00      HCT   
ATOM   4441  HB2 ASP H 290     -10.563  30.875   2.449  1.00  0.00      HCT   
ATOM   4442  CG  ASP H 290      -9.328  30.030   4.015  1.00  0.00      HCT  C
ATOM   4443  OD1 ASP H 290      -9.571  28.954   4.622  1.00  0.00      HCT  O
ATOM   4444  OD2 ASP H 290      -8.762  31.025   4.542  1.00  0.00      HCT  O
ATOM   4445  C   ASP H 290      -9.015  27.809   2.148  1.00  0.00      HCT  C
ATOM   4446  O   ASP H 290      -8.000  28.011   1.482  1.00  0.00      HCT  O
ATOM   4447  N   GLN H 291      -9.090  26.796   3.038  1.00  0.00      HCT  N
ATOM   4448  HN  GLN H 291      -9.894  26.581   3.590  1.00  0.00      HCT   
ATOM   4449  CA  GLN H 291      -7.965  25.922   3.258  1.00  0.00      HCT  C
ATOM   4450  HA  GLN H 291      -7.151  26.557   3.587  1.00  0.00      HCT   
ATOM   4451  CB  GLN H 291      -8.198  24.796   4.279  1.00  0.00      HCT  C
ATOM   4452  HB1 GLN H 291      -9.256  24.467   4.160  1.00  0.00      HCT   
ATOM   4453  HB2 GLN H 291      -7.568  23.918   4.010  1.00  0.00      HCT   
ATOM   4454  CG  GLN H 291      -7.964  25.184   5.732  1.00  0.00      HCT  C
ATOM   4455  HG1 GLN H 291      -8.373  26.198   5.933  1.00  0.00      HCT   
ATOM   4456  HG2 GLN H 291      -8.470  24.471   6.415  1.00  0.00      HCT   
ATOM   4457  CD  GLN H 291      -6.461  25.207   5.978  1.00  0.00      HCT  C
ATOM   4458  OE1 GLN H 291      -6.008  25.112   7.118  1.00  0.00      HCT  O
ATOM   4459  NE2 GLN H 291      -5.664  25.334   4.883  1.00  0.00      HCT  N
ATOM   4460 HE21 GLN H 291      -4.681  25.345   5.041  1.00  0.00      HCT   
ATOM   4461 HE22 GLN H 291      -6.073  25.427   3.982  1.00  0.00      HCT   
ATOM   4462  C   GLN H 291      -7.517  25.223   2.023  1.00  0.00      HCT  C
ATOM   4463  O   GLN H 291      -8.300  24.605   1.303  1.00  0.00      HCT  O
ATOM   4464  N   GLU H 292      -6.197  25.306   1.763  1.00  0.00      HCT  N
ATOM   4465  HN  GLU H 292      -5.547  25.856   2.280  1.00  0.00      HCT   
ATOM   4466  CA  GLU H 292      -5.613  24.580   0.682  1.00  0.00      HCT  C
ATOM   4467  HA  GLU H 292      -6.296  24.525  -0.157  1.00  0.00      HCT   
ATOM   4468  CB  GLU H 292      -4.242  25.127   0.243  1.00  0.00      HCT  C
ATOM   4469  HB1 GLU H 292      -4.366  26.202  -0.023  1.00  0.00      HCT   
ATOM   4470  HB2 GLU H 292      -3.535  25.105   1.102  1.00  0.00      HCT   
ATOM   4471  CG  GLU H 292      -3.627  24.392  -0.950  1.00  0.00      HCT  C
ATOM   4472  HG1 GLU H 292      -2.578  24.714  -1.081  1.00  0.00      HCT   
ATOM   4473  HG2 GLU H 292      -3.656  23.295  -0.798  1.00  0.00      HCT   
ATOM   4474  CD  GLU H 292      -4.397  24.788  -2.202  1.00  0.00      HCT  C
ATOM   4475  OE1 GLU H 292      -5.525  25.330  -2.057  1.00  0.00      HCT  O
ATOM   4476  OE2 GLU H 292      -3.867  24.552  -3.320  1.00  0.00      HCT  O
ATOM   4477  C   GLU H 292      -5.426  23.185   1.195  1.00  0.00      HCT  C
ATOM   4478  O   GLU H 292      -4.999  22.987   2.330  1.00  0.00      HCT  O
ATOM   4479  N   THR H 293      -5.760  22.181   0.363  1.00  0.00      HCT  N
ATOM   4480  HN  THR H 293      -6.095  22.313  -0.569  1.00  0.00      HCT   
ATOM   4481  CA  THR H 293      -5.657  20.806   0.764  1.00  0.00      HCT  C
ATOM   4482  HA  THR H 293      -4.934  20.760   1.568  1.00  0.00      HCT   
ATOM   4483  CB  THR H 293      -6.996  20.216   1.093  1.00  0.00      HCT  C
ATOM   4484  HB  THR H 293      -7.379  20.787   1.974  1.00  0.00      HCT   
ATOM   4485  OG1 THR H 293      -6.854  18.860   1.487  1.00  0.00      HCT  O
ATOM   4486  HG1 THR H 293      -7.748  18.551   1.669  1.00  0.00      HCT   
ATOM   4487  CG2 THR H 293      -7.905  20.331  -0.143  1.00  0.00      HCT  C
ATOM   4488 HG21 THR H 293      -8.940  20.008   0.096  1.00  0.00      HCT   
ATOM   4489 HG22 THR H 293      -7.948  21.384  -0.495  1.00  0.00      HCT   
ATOM   4490 HG23 THR H 293      -7.528  19.700  -0.977  1.00  0.00      HCT   
ATOM   4491  C   THR H 293      -5.075  20.034  -0.376  1.00  0.00      HCT  C
ATOM   4492  O   THR H 293      -5.306  20.368  -1.537  1.00  0.00      HCT  O
ATOM   4493  N   LYS H 294      -4.313  18.955  -0.069  1.00  0.00      HCT  N
ATOM   4494  HN  LYS H 294      -4.177  18.591   0.851  1.00  0.00      HCT   
ATOM   4495  CA  LYS H 294      -3.626  18.244  -1.114  1.00  0.00      HCT  C
ATOM   4496  HA  LYS H 294      -4.035  18.590  -2.056  1.00  0.00      HCT   
ATOM   4497  CB  LYS H 294      -2.105  18.469  -1.062  1.00  0.00      HCT  C
ATOM   4498  HB1 LYS H 294      -1.939  19.567  -0.961  1.00  0.00      HCT   
ATOM   4499  HB2 LYS H 294      -1.702  18.006  -0.134  1.00  0.00      HCT   
ATOM   4500  CG  LYS H 294      -1.359  17.959  -2.294  1.00  0.00      HCT  C
ATOM   4501  HG1 LYS H 294      -1.266  16.851  -2.231  1.00  0.00      HCT   
ATOM   4502  HG2 LYS H 294      -1.960  18.190  -3.203  1.00  0.00      HCT   
ATOM   4503  CD  LYS H 294       0.043  18.552  -2.440  1.00  0.00      HCT  C
ATOM   4504  HD1 LYS H 294       0.282  18.628  -3.526  1.00  0.00      HCT   
ATOM   4505  HD2 LYS H 294       0.026  19.588  -2.029  1.00  0.00      HCT   
ATOM   4506  CE  LYS H 294       1.133  17.751  -1.733  1.00  0.00      HCT  C
ATOM   4507  HE1 LYS H 294       0.927  17.692  -0.641  1.00  0.00      HCT   
ATOM   4508  HE2 LYS H 294       1.183  16.716  -2.138  1.00  0.00      HCT   
ATOM   4509  NZ  LYS H 294       2.450  18.399  -1.929  1.00  0.00      HCT  N
ATOM   4510  HZ1 LYS H 294       3.191  17.852  -1.445  1.00  0.00      HCT   
ATOM   4511  HZ2 LYS H 294       2.665  18.448  -2.946  1.00  0.00      HCT   
ATOM   4512  HZ3 LYS H 294       2.422  19.363  -1.539  1.00  0.00      HCT   
ATOM   4513  C   LYS H 294      -3.882  16.764  -1.030  1.00  0.00      HCT  C
ATOM   4514  O   LYS H 294      -3.726  16.139   0.019  1.00  0.00      HCT  O
ATOM   4515  N   LEU H 295      -4.256  16.158  -2.179  1.00  0.00      HCT  N
ATOM   4516  HN  LEU H 295      -4.358  16.644  -3.044  1.00  0.00      HCT   
ATOM   4517  CA  LEU H 295      -4.541  14.751  -2.255  1.00  0.00      HCT  C
ATOM   4518  HA  LEU H 295      -4.717  14.392  -1.249  1.00  0.00      HCT   
ATOM   4519  CB  LEU H 295      -5.713  14.436  -3.203  1.00  0.00      HCT  C
ATOM   4520  HB1 LEU H 295      -6.622  14.917  -2.774  1.00  0.00      HCT   
ATOM   4521  HB2 LEU H 295      -5.533  14.936  -4.180  1.00  0.00      HCT   
ATOM   4522  CG  LEU H 295      -5.996  12.934  -3.408  1.00  0.00      HCT  C
ATOM   4523  HG  LEU H 295      -5.029  12.518  -3.780  1.00  0.00      HCT   
ATOM   4524  CD1 LEU H 295      -6.357  12.235  -2.088  1.00  0.00      HCT  C
ATOM   4525 HD11 LEU H 295      -6.603  11.166  -2.267  1.00  0.00      HCT   
ATOM   4526 HD12 LEU H 295      -5.506  12.282  -1.375  1.00  0.00      HCT   
ATOM   4527 HD13 LEU H 295      -7.238  12.719  -1.616  1.00  0.00      HCT   
ATOM   4528  CD2 LEU H 295      -7.057  12.720  -4.499  1.00  0.00      HCT  C
ATOM   4529 HD21 LEU H 295      -7.240  11.634  -4.652  1.00  0.00      HCT   
ATOM   4530 HD22 LEU H 295      -8.024  13.189  -4.228  1.00  0.00      HCT   
ATOM   4531 HD23 LEU H 295      -6.716  13.154  -5.464  1.00  0.00      HCT   
ATOM   4532  C   LEU H 295      -3.326  14.047  -2.780  1.00  0.00      HCT  C
ATOM   4533  O   LEU H 295      -2.785  14.411  -3.823  1.00  0.00      HCT  O
ATOM   4534  N   TYR H 296      -2.873  12.996  -2.064  1.00  0.00      HCT  N
ATOM   4535  HN  TYR H 296      -3.293  12.660  -1.223  1.00  0.00      HCT   
ATOM   4536  CA  TYR H 296      -1.708  12.263  -2.485  1.00  0.00      HCT  C
ATOM   4537  HA  TYR H 296      -1.209  12.848  -3.248  1.00  0.00      HCT   
ATOM   4538  CB  TYR H 296      -0.773  11.846  -1.335  1.00  0.00      HCT  C
ATOM   4539  HB1 TYR H 296      -1.384  11.455  -0.492  1.00  0.00      HCT   
ATOM   4540  HB2 TYR H 296      -0.095  11.026  -1.657  1.00  0.00      HCT   
ATOM   4541  CG  TYR H 296      -0.014  13.036  -0.868  1.00  0.00      HCT  C
ATOM   4542  CD1 TYR H 296      -0.599  13.986  -0.063  1.00  0.00      HCT  C
ATOM   4543  HD1 TYR H 296      -1.637  13.884   0.222  1.00  0.00      HCT   
ATOM   4544  CE1 TYR H 296       0.125  15.075   0.362  1.00  0.00      HCT  C
ATOM   4545  HE1 TYR H 296      -0.331  15.828   0.987  1.00  0.00      HCT   
ATOM   4546  CZ  TYR H 296       1.440  15.219  -0.012  1.00  0.00      HCT  C
ATOM   4547  OH  TYR H 296       2.181  16.337   0.426  1.00  0.00      HCT  O
ATOM   4548  HH  TYR H 296       3.084  16.220   0.124  1.00  0.00      HCT   
ATOM   4549  CD2 TYR H 296       1.304  13.185  -1.234  1.00  0.00      HCT  C
ATOM   4550  HD2 TYR H 296       1.767  12.463  -1.893  1.00  0.00      HCT   
ATOM   4551  CE2 TYR H 296       2.032  14.271  -0.812  1.00  0.00      HCT  C
ATOM   4552  HE2 TYR H 296       3.058  14.384  -1.129  1.00  0.00      HCT   
ATOM   4553  C   TYR H 296      -2.155  10.990  -3.128  1.00  0.00      HCT  C
ATOM   4554  O   TYR H 296      -2.575  10.046  -2.461  1.00  0.00      HCT  O
ATOM   4555  N   ILE H 297      -2.022  10.926  -4.466  1.00  0.00      HCT  N
ATOM   4556  HN  ILE H 297      -1.620  11.651  -5.021  1.00  0.00      HCT   
ATOM   4557  CA  ILE H 297      -2.458   9.783  -5.218  1.00  0.00      HCT  C
ATOM   4558  HA  ILE H 297      -2.985   9.124  -4.540  1.00  0.00      HCT   
ATOM   4559  CB  ILE H 297      -3.227  10.161  -6.452  1.00  0.00      HCT  C
ATOM   4560  HB  ILE H 297      -2.534  10.833  -7.019  1.00  0.00      HCT   
ATOM   4561  CG2 ILE H 297      -3.584   8.878  -7.221  1.00  0.00      HCT  C
ATOM   4562 HG21 ILE H 297      -4.015   9.125  -8.214  1.00  0.00      HCT   
ATOM   4563 HG22 ILE H 297      -2.682   8.254  -7.391  1.00  0.00      HCT   
ATOM   4564 HG23 ILE H 297      -4.328   8.273  -6.661  1.00  0.00      HCT   
ATOM   4565  CG1 ILE H 297      -4.457  11.002  -6.082  1.00  0.00      HCT  C
ATOM   4566 HG11 ILE H 297      -5.210  10.362  -5.570  1.00  0.00      HCT   
ATOM   4567 HG12 ILE H 297      -4.150  11.792  -5.359  1.00  0.00      HCT   
ATOM   4568  CD  ILE H 297      -5.105  11.678  -7.288  1.00  0.00      HCT  C
ATOM   4569  HD1 ILE H 297      -5.953  12.319  -6.962  1.00  0.00      HCT   
ATOM   4570  HD2 ILE H 297      -4.369  12.318  -7.820  1.00  0.00      HCT   
ATOM   4571  HD3 ILE H 297      -5.499  10.925  -8.003  1.00  0.00      HCT   
ATOM   4572  C   ILE H 297      -1.242   9.044  -5.682  1.00  0.00      HCT  C
ATOM   4573  O   ILE H 297      -0.208   9.646  -5.967  1.00  0.00      HCT  O
ATOM   4574  N   ALA H 298      -1.324   7.699  -5.722  1.00  0.00      HCT  N
ATOM   4575  HN  ALA H 298      -2.131   7.180  -5.441  1.00  0.00      HCT   
ATOM   4576  CA  ALA H 298      -0.217   6.912  -6.187  1.00  0.00      HCT  C
ATOM   4577  HA  ALA H 298       0.708   7.477  -6.225  1.00  0.00      HCT   
ATOM   4578  CB  ALA H 298      -0.013   5.621  -5.375  1.00  0.00      HCT  C
ATOM   4579  HB1 ALA H 298       0.269   5.878  -4.332  1.00  0.00      HCT   
ATOM   4580  HB2 ALA H 298      -0.948   5.020  -5.338  1.00  0.00      HCT   
ATOM   4581  HB3 ALA H 298       0.796   4.991  -5.804  1.00  0.00      HCT   
ATOM   4582  C   ALA H 298      -0.529   6.515  -7.600  1.00  0.00      HCT  C
ATOM   4583  O   ALA H 298      -1.540   5.863  -7.860  1.00  0.00      HCT  O
ATOM   4584  N   THR H 299       0.359   6.871  -8.556  1.00  0.00      HCT  N
ATOM   4585  HN  THR H 299       1.236   7.324  -8.398  1.00  0.00      HCT   
ATOM   4586  CA  THR H 299       0.074   6.602  -9.940  1.00  0.00      HCT  C
ATOM   4587  HA  THR H 299      -0.925   6.187  -9.973  1.00  0.00      HCT   
ATOM   4588  CB  THR H 299       0.242   7.806 -10.824  1.00  0.00      HCT  C
ATOM   4589  HB  THR H 299       1.295   8.152 -10.680  1.00  0.00      HCT   
ATOM   4590  OG1 THR H 299      -0.619   8.852 -10.399  1.00  0.00      HCT  O
ATOM   4591  HG1 THR H 299      -0.465   9.577 -11.014  1.00  0.00      HCT   
ATOM   4592  CG2 THR H 299      -0.089   7.409 -12.272  1.00  0.00      HCT  C
ATOM   4593 HG21 THR H 299       0.133   8.243 -12.971  1.00  0.00      HCT   
ATOM   4594 HG22 THR H 299       0.519   6.532 -12.582  1.00  0.00      HCT   
ATOM   4595 HG23 THR H 299      -1.163   7.143 -12.379  1.00  0.00      HCT   
ATOM   4596  C   THR H 299       0.995   5.536 -10.450  1.00  0.00      HCT  C
ATOM   4597  O   THR H 299       2.183   5.510 -10.129  1.00  0.00      HCT  O
ATOM   4598  N   ASP H 300       0.438   4.630 -11.283  1.00  0.00      HCT  N
ATOM   4599  HN  ASP H 300      -0.510   4.672 -11.587  1.00  0.00      HCT   
ATOM   4600  CA  ASP H 300       1.149   3.507 -11.822  1.00  0.00      HCT  C
ATOM   4601  HA  ASP H 300       1.996   3.295 -11.179  1.00  0.00      HCT   
ATOM   4602  CB  ASP H 300       0.219   2.303 -12.053  1.00  0.00      HCT  C
ATOM   4603  HB1 ASP H 300      -0.495   2.226 -11.209  1.00  0.00      HCT   
ATOM   4604  HB2 ASP H 300      -0.360   2.431 -12.989  1.00  0.00      HCT   
ATOM   4605  CG  ASP H 300       1.062   1.043 -12.115  1.00  0.00      HCT  C
ATOM   4606  OD1 ASP H 300       2.107   1.016 -11.417  1.00  0.00      HCT  O
ATOM   4607  OD2 ASP H 300       0.678   0.097 -12.854  1.00  0.00      HCT  O
ATOM   4608  C   ASP H 300       1.709   3.916 -13.158  1.00  0.00      HCT  C
ATOM   4609  O   ASP H 300       0.971   4.103 -14.124  1.00  0.00      HCT  O
ATOM   4610  N   GLY H 301       3.043   4.092 -13.207  1.00  0.00      HCT  N
ATOM   4611  HN  GLY H 301       3.540   3.917 -12.358  1.00  0.00      HCT   
ATOM   4612  CA  GLY H 301       3.851   4.501 -14.329  1.00  0.00      HCT  C
ATOM   4613  HA1 GLY H 301       4.830   4.730 -13.931  1.00  0.00      HCT   
ATOM   4614  HA2 GLY H 301       3.347   5.345 -14.781  1.00  0.00      HCT   
ATOM   4615  C   GLY H 301       4.012   3.439 -15.381  1.00  0.00      HCT  C
ATOM   4616  O   GLY H 301       4.399   3.742 -16.507  1.00  0.00      HCT  O
ATOM   4617  N   ARG H 302       3.785   2.157 -15.043  1.00  0.00      HCT  N
ATOM   4618  HN  ARG H 302       3.358   1.899 -14.179  1.00  0.00      HCT   
ATOM   4619  CA  ARG H 302       4.155   1.080 -15.929  1.00  0.00      HCT  C
ATOM   4620  HA  ARG H 302       5.234   1.090 -16.024  1.00  0.00      HCT   
ATOM   4621  CB  ARG H 302       3.710  -0.297 -15.401  1.00  0.00      HCT  C
ATOM   4622  HB1 ARG H 302       2.603  -0.240 -15.265  1.00  0.00      HCT   
ATOM   4623  HB2 ARG H 302       3.883  -1.069 -16.183  1.00  0.00      HCT   
ATOM   4624  CG  ARG H 302       4.379  -0.645 -14.070  1.00  0.00      HCT  C
ATOM   4625  HG1 ARG H 302       5.480  -0.549 -14.192  1.00  0.00      HCT   
ATOM   4626  HG2 ARG H 302       4.094   0.119 -13.311  1.00  0.00      HCT   
ATOM   4627  CD  ARG H 302       4.013  -2.011 -13.484  1.00  0.00      HCT  C
ATOM   4628  HD1 ARG H 302       2.912  -2.062 -13.323  1.00  0.00      HCT   
ATOM   4629  HD2 ARG H 302       4.313  -2.842 -14.165  1.00  0.00      HCT   
ATOM   4630  NE  ARG H 302       4.765  -2.124 -12.202  1.00  0.00      HCT  N
ATOM   4631  HE  ARG H 302       5.037  -1.232 -11.823  1.00  0.00      HCT   
ATOM   4632  CZ  ARG H 302       5.034  -3.337 -11.637  1.00  0.00      HCT  C
ATOM   4633  NH1 ARG H 302       4.626  -4.490 -12.240  1.00  0.00      HCT  N
ATOM   4634 HH11 ARG H 302       4.799  -5.369 -11.817  1.00  0.00      HCT   
ATOM   4635 HH12 ARG H 302       4.035  -4.386 -13.043  1.00  0.00      HCT   
ATOM   4636  NH2 ARG H 302       5.716  -3.392 -10.456  1.00  0.00      HCT  N
ATOM   4637 HH21 ARG H 302       5.990  -4.268 -10.085  1.00  0.00      HCT   
ATOM   4638 HH22 ARG H 302       6.095  -2.541 -10.117  1.00  0.00      HCT   
ATOM   4639  C   ARG H 302       3.599   1.247 -17.320  1.00  0.00      HCT  C
ATOM   4640  O   ARG H 302       4.327   1.049 -18.291  1.00  0.00      HCT  O
ATOM   4641  N   ALA H 303       2.298   1.554 -17.463  1.00  0.00      HCT  N
ATOM   4642  HN  ALA H 303       1.703   1.672 -16.668  1.00  0.00      HCT   
ATOM   4643  CA  ALA H 303       1.661   1.736 -18.747  1.00  0.00      HCT  C
ATOM   4644  HA  ALA H 303       1.949   0.928 -19.410  1.00  0.00      HCT   
ATOM   4645  CB  ALA H 303       0.126   1.737 -18.644  1.00  0.00      HCT  C
ATOM   4646  HB1 ALA H 303      -0.217   0.787 -18.182  1.00  0.00      HCT   
ATOM   4647  HB2 ALA H 303      -0.231   2.575 -18.006  1.00  0.00      HCT   
ATOM   4648  HB3 ALA H 303      -0.351   1.825 -19.644  1.00  0.00      HCT   
ATOM   4649  C   ALA H 303       2.055   3.017 -19.441  1.00  0.00      HCT  C
ATOM   4650  O   ALA H 303       2.063   3.085 -20.669  1.00  0.00      HCT  O
ATOM   4651  N   ARG H 304       2.272   4.094 -18.664  1.00  0.00      HCT  N
ATOM   4652  HN  ARG H 304       2.279   3.946 -17.678  1.00  0.00      HCT   
ATOM   4653  CA  ARG H 304       2.497   5.447 -19.119  1.00  0.00      HCT  C
ATOM   4654  HA  ARG H 304       1.769   5.606 -19.906  1.00  0.00      HCT   
ATOM   4655  CB  ARG H 304       2.187   6.482 -18.027  1.00  0.00      HCT  C
ATOM   4656  HB1 ARG H 304       2.767   6.172 -17.125  1.00  0.00      HCT   
ATOM   4657  HB2 ARG H 304       2.594   7.473 -18.327  1.00  0.00      HCT   
ATOM   4658  CG  ARG H 304       0.693   6.521 -17.704  1.00  0.00      HCT  C
ATOM   4659  HG1 ARG H 304       0.124   6.497 -18.659  1.00  0.00      HCT   
ATOM   4660  HG2 ARG H 304       0.414   5.586 -17.167  1.00  0.00      HCT   
ATOM   4661  CD  ARG H 304       0.279   7.701 -16.828  1.00  0.00      HCT  C
ATOM   4662  HD1 ARG H 304       0.717   7.579 -15.811  1.00  0.00      HCT   
ATOM   4663  HD2 ARG H 304       0.630   8.670 -17.254  1.00  0.00      HCT   
ATOM   4664  NE  ARG H 304      -1.212   7.718 -16.770  1.00  0.00      HCT  N
ATOM   4665  HE  ARG H 304      -1.629   8.305 -17.473  1.00  0.00      HCT   
ATOM   4666  CZ  ARG H 304      -1.872   6.984 -15.828  1.00  0.00      HCT  C
ATOM   4667  NH1 ARG H 304      -1.172   6.209 -14.951  1.00  0.00      HCT  N
ATOM   4668 HH11 ARG H 304      -1.644   5.654 -14.281  1.00  0.00      HCT   
ATOM   4669 HH12 ARG H 304      -0.186   6.132 -15.115  1.00  0.00      HCT   
ATOM   4670  NH2 ARG H 304      -3.234   7.035 -15.759  1.00  0.00      HCT  N
ATOM   4671 HH21 ARG H 304      -3.709   6.573 -15.023  1.00  0.00      HCT   
ATOM   4672 HH22 ARG H 304      -3.687   7.708 -16.329  1.00  0.00      HCT   
ATOM   4673  C   ARG H 304       3.843   5.783 -19.704  1.00  0.00      HCT  C
ATOM   4674  O   ARG H 304       3.935   6.721 -20.497  1.00  0.00      HCT  O
ATOM   4675  N   VAL H 305       4.934   5.115 -19.280  1.00  0.00      HCT  N
ATOM   4676  HN  VAL H 305       4.930   4.363 -18.626  1.00  0.00      HCT   
ATOM   4677  CA  VAL H 305       6.241   5.467 -19.774  1.00  0.00      HCT  C
ATOM   4678  HA  VAL H 305       6.300   6.546 -19.835  1.00  0.00      HCT   
ATOM   4679  CB  VAL H 305       7.350   4.929 -18.912  1.00  0.00      HCT  C
ATOM   4680  HB  VAL H 305       7.165   5.278 -17.867  1.00  0.00      HCT   
ATOM   4681  CG1 VAL H 305       7.316   3.391 -18.970  1.00  0.00      HCT  C
ATOM   4682 HG11 VAL H 305       8.150   2.964 -18.372  1.00  0.00      HCT   
ATOM   4683 HG12 VAL H 305       6.370   2.986 -18.554  1.00  0.00      HCT   
ATOM   4684 HG13 VAL H 305       7.426   3.035 -20.017  1.00  0.00      HCT   
ATOM   4685  CG2 VAL H 305       8.682   5.549 -19.368  1.00  0.00      HCT  C
ATOM   4686 HG21 VAL H 305       9.528   5.141 -18.776  1.00  0.00      HCT   
ATOM   4687 HG22 VAL H 305       8.868   5.329 -20.441  1.00  0.00      HCT   
ATOM   4688 HG23 VAL H 305       8.679   6.651 -19.234  1.00  0.00      HCT   
ATOM   4689  C   VAL H 305       6.410   4.928 -21.164  1.00  0.00      HCT  C
ATOM   4690  O   VAL H 305       5.862   3.879 -21.498  1.00  0.00      HCT  O
ATOM   4691  N   VAL H 306       7.155   5.652 -22.031  1.00  0.00      HCT  N
ATOM   4692  HN  VAL H 306       7.607   6.520 -21.843  1.00  0.00      HCT   
ATOM   4693  CA  VAL H 306       7.343   5.162 -23.370  1.00  0.00      HCT  C
ATOM   4694  HA  VAL H 306       6.835   4.211 -23.468  1.00  0.00      HCT   
ATOM   4695  CB  VAL H 306       6.918   6.137 -24.430  1.00  0.00      HCT  C
ATOM   4696  HB  VAL H 306       7.499   7.079 -24.275  1.00  0.00      HCT   
ATOM   4697  CG1 VAL H 306       7.242   5.538 -25.809  1.00  0.00      HCT  C
ATOM   4698 HG11 VAL H 306       6.902   6.222 -26.616  1.00  0.00      HCT   
ATOM   4699 HG12 VAL H 306       8.333   5.385 -25.943  1.00  0.00      HCT   
ATOM   4700 HG13 VAL H 306       6.726   4.563 -25.945  1.00  0.00      HCT   
ATOM   4701  CG2 VAL H 306       5.429   6.461 -24.225  1.00  0.00      HCT  C
ATOM   4702 HG21 VAL H 306       5.065   7.151 -25.016  1.00  0.00      HCT   
ATOM   4703 HG22 VAL H 306       4.819   5.533 -24.262  1.00  0.00      HCT   
ATOM   4704 HG23 VAL H 306       5.256   6.953 -23.245  1.00  0.00      HCT   
ATOM   4705  C   VAL H 306       8.804   4.913 -23.572  1.00  0.00      HCT  C
ATOM   4706  O   VAL H 306       9.624   5.801 -23.343  1.00  0.00      HCT  O
ATOM   4707  N   PRO H 307       9.174   3.727 -23.987  1.00  0.00      HCT  N
ATOM   4708  CD  PRO H 307      10.407   3.552 -24.732  1.00  0.00      HCT  C
ATOM   4709  HD1 PRO H 307      11.298   3.849 -24.134  1.00  0.00      HCT   
ATOM   4710  HD2 PRO H 307      10.402   4.131 -25.684  1.00  0.00      HCT   
ATOM   4711  CA  PRO H 307       8.247   2.648 -24.214  1.00  0.00      HCT  C
ATOM   4712  HA  PRO H 307       7.367   2.980 -24.752  1.00  0.00      HCT   
ATOM   4713  CB  PRO H 307       8.970   1.648 -25.120  1.00  0.00      HCT  C
ATOM   4714  HB1 PRO H 307       8.635   1.726 -26.179  1.00  0.00      HCT   
ATOM   4715  HB2 PRO H 307       8.854   0.601 -24.762  1.00  0.00      HCT   
ATOM   4716  CG  PRO H 307      10.453   2.046 -25.033  1.00  0.00      HCT  C
ATOM   4717  HG1 PRO H 307      10.980   1.810 -25.978  1.00  0.00      HCT   
ATOM   4718  HG2 PRO H 307      10.985   1.523 -24.206  1.00  0.00      HCT   
ATOM   4719  C   PRO H 307       7.828   2.076 -22.897  1.00  0.00      HCT  C
ATOM   4720  O   PRO H 307       8.481   2.354 -21.894  1.00  0.00      HCT  O
ATOM   4721  N   PRO H 308       6.782   1.296 -22.875  1.00  0.00      HCT  N
ATOM   4722  CD  PRO H 308       5.805   1.288 -23.949  1.00  0.00      HCT  C
ATOM   4723  HD1 PRO H 308       6.263   1.014 -24.926  1.00  0.00      HCT   
ATOM   4724  HD2 PRO H 308       5.292   2.272 -24.053  1.00  0.00      HCT   
ATOM   4725  CA  PRO H 308       6.246   0.766 -21.649  1.00  0.00      HCT  C
ATOM   4726  HA  PRO H 308       6.090   1.571 -20.940  1.00  0.00      HCT   
ATOM   4727  CB  PRO H 308       4.839   0.262 -21.984  1.00  0.00      HCT  C
ATOM   4728  HB1 PRO H 308       4.050   0.958 -21.621  1.00  0.00      HCT   
ATOM   4729  HB2 PRO H 308       4.657  -0.760 -21.582  1.00  0.00      HCT   
ATOM   4730  CG  PRO H 308       4.795   0.212 -23.522  1.00  0.00      HCT  C
ATOM   4731  HG1 PRO H 308       3.770   0.410 -23.893  1.00  0.00      HCT   
ATOM   4732  HG2 PRO H 308       5.119  -0.775 -23.924  1.00  0.00      HCT   
ATOM   4733  C   PRO H 308       7.123  -0.271 -21.025  1.00  0.00      HCT  C
ATOM   4734  O   PRO H 308       7.978  -0.827 -21.711  1.00  0.00      HCT  O
ATOM   4735  N   LEU H 309       6.934  -0.519 -19.712  1.00  0.00      HCT  N
ATOM   4736  HN  LEU H 309       6.245  -0.049 -19.164  1.00  0.00      HCT   
ATOM   4737  CA  LEU H 309       7.707  -1.482 -18.986  1.00  0.00      HCT  C
ATOM   4738  HA  LEU H 309       8.738  -1.384 -19.300  1.00  0.00      HCT   
ATOM   4739  CB  LEU H 309       7.576  -1.350 -17.457  1.00  0.00      HCT  C
ATOM   4740  HB1 LEU H 309       6.494  -1.448 -17.210  1.00  0.00      HCT   
ATOM   4741  HB2 LEU H 309       8.081  -2.216 -16.974  1.00  0.00      HCT   
ATOM   4742  CG  LEU H 309       8.111  -0.011 -16.913  1.00  0.00      HCT  C
ATOM   4743  HG  LEU H 309       7.412   0.754 -17.330  1.00  0.00      HCT   
ATOM   4744  CD1 LEU H 309       8.037   0.044 -15.377  1.00  0.00      HCT  C
ATOM   4745 HD11 LEU H 309       8.470   0.995 -15.000  1.00  0.00      HCT   
ATOM   4746 HD12 LEU H 309       6.982  -0.019 -15.034  1.00  0.00      HCT   
ATOM   4747 HD13 LEU H 309       8.604  -0.798 -14.926  1.00  0.00      HCT   
ATOM   4748  CD2 LEU H 309       9.519   0.286 -17.454  1.00  0.00      HCT  C
ATOM   4749 HD21 LEU H 309       9.883   1.263 -17.068  1.00  0.00      HCT   
ATOM   4750 HD22 LEU H 309      10.248  -0.490 -17.146  1.00  0.00      HCT   
ATOM   4751 HD23 LEU H 309       9.507   0.334 -18.564  1.00  0.00      HCT   
ATOM   4752  C   LEU H 309       7.247  -2.853 -19.369  1.00  0.00      HCT  C
ATOM   4753  O   LEU H 309       6.133  -3.053 -19.853  1.00  0.00      HCT  O
ATOM   4754  N   PRO H 310       8.121  -3.804 -19.170  1.00  0.00      HCT  N
ATOM   4755  CD  PRO H 310       9.546  -3.533 -19.150  1.00  0.00      HCT  C
ATOM   4756  HD1 PRO H 310       9.825  -2.827 -18.335  1.00  0.00      HCT   
ATOM   4757  HD2 PRO H 310       9.907  -3.124 -20.122  1.00  0.00      HCT   
ATOM   4758  CA  PRO H 310       7.837  -5.171 -19.512  1.00  0.00      HCT  C
ATOM   4759  HA  PRO H 310       7.442  -5.245 -20.519  1.00  0.00      HCT   
ATOM   4760  CB  PRO H 310       9.187  -5.893 -19.546  1.00  0.00      HCT  C
ATOM   4761  HB1 PRO H 310       9.519  -6.105 -20.587  1.00  0.00      HCT   
ATOM   4762  HB2 PRO H 310       9.169  -6.836 -18.955  1.00  0.00      HCT   
ATOM   4763  CG  PRO H 310      10.177  -4.909 -18.893  1.00  0.00      HCT  C
ATOM   4764  HG1 PRO H 310      11.185  -5.012 -19.340  1.00  0.00      HCT   
ATOM   4765  HG2 PRO H 310      10.272  -5.070 -17.794  1.00  0.00      HCT   
ATOM   4766  C   PRO H 310       6.856  -5.759 -18.560  1.00  0.00      HCT  C
ATOM   4767  O   PRO H 310       6.728  -5.260 -17.444  1.00  0.00      HCT  O
ATOM   4768  N   LYS H 311       6.135  -6.809 -18.991  1.00  0.00      HCT  N
ATOM   4769  HN  LYS H 311       6.197  -7.214 -19.902  1.00  0.00      HCT   
ATOM   4770  CA  LYS H 311       5.193  -7.429 -18.115  1.00  0.00      HCT  C
ATOM   4771  HA  LYS H 311       4.586  -6.663 -17.649  1.00  0.00      HCT   
ATOM   4772  CB  LYS H 311       4.336  -8.520 -18.780  1.00  0.00      HCT  C
ATOM   4773  HB1 LYS H 311       5.037  -9.230 -19.277  1.00  0.00      HCT   
ATOM   4774  HB2 LYS H 311       3.812  -9.101 -17.989  1.00  0.00      HCT   
ATOM   4775  CG  LYS H 311       3.337  -8.004 -19.817  1.00  0.00      HCT  C
ATOM   4776  HG1 LYS H 311       2.527  -7.445 -19.296  1.00  0.00      HCT   
ATOM   4777  HG2 LYS H 311       3.855  -7.285 -20.493  1.00  0.00      HCT   
ATOM   4778  CD  LYS H 311       2.698  -9.124 -20.644  1.00  0.00      HCT  C
ATOM   4779  HD1 LYS H 311       3.498  -9.624 -21.237  1.00  0.00      HCT   
ATOM   4780  HD2 LYS H 311       2.283  -9.881 -19.940  1.00  0.00      HCT   
ATOM   4781  CE  LYS H 311       1.587  -8.646 -21.582  1.00  0.00      HCT  C
ATOM   4782  HE1 LYS H 311       0.756  -8.189 -21.001  1.00  0.00      HCT   
ATOM   4783  HE2 LYS H 311       1.977  -7.886 -22.295  1.00  0.00      HCT   
ATOM   4784  NZ  LYS H 311       1.050  -9.788 -22.355  1.00  0.00      HCT  N
ATOM   4785  HZ1 LYS H 311       0.294  -9.463 -22.992  1.00  0.00      HCT   
ATOM   4786  HZ2 LYS H 311       1.814 -10.217 -22.916  1.00  0.00      HCT   
ATOM   4787  HZ3 LYS H 311       0.667 -10.499 -21.700  1.00  0.00      HCT   
ATOM   4788  C   LYS H 311       5.980  -8.092 -17.035  1.00  0.00      HCT  C
ATOM   4789  O   LYS H 311       7.069  -8.611 -17.271  1.00  0.00      HCT  O
ATOM   4790  N   HSE H 312       5.417  -8.104 -15.814  1.00  0.00      HCT  N
ATOM   4791  HN  HSE H 312       4.526  -7.697 -15.618  1.00  0.00      HCT   
ATOM   4792  CA  HSE H 312       6.053  -8.706 -14.683  1.00  0.00      HCT  C
ATOM   4793  HA  HSE H 312       5.398  -8.560 -13.832  1.00  0.00      HCT   
ATOM   4794  CB  HSE H 312       6.286 -10.205 -14.902  1.00  0.00      HCT  C
ATOM   4795  HB1 HSE H 312       6.998 -10.320 -15.748  1.00  0.00      HCT   
ATOM   4796  HB2 HSE H 312       6.774 -10.639 -14.005  1.00  0.00      HCT   
ATOM   4797  ND1 HSE H 312       4.005 -11.141 -14.301  1.00  0.00      HCT  N
ATOM   4798  CG  HSE H 312       4.981 -10.865 -15.231  1.00  0.00      HCT  C
ATOM   4799  CE1 HSE H 312       2.967 -11.694 -14.978  1.00  0.00      HCT  C
ATOM   4800  HE1 HSE H 312       2.034 -12.029 -14.518  1.00  0.00      HCT   
ATOM   4801  NE2 HSE H 312       3.208 -11.793 -16.272  1.00  0.00      HCT  N
ATOM   4802  HE2 HSE H 312       2.636 -12.173 -16.999  1.00  0.00      HCT   
ATOM   4803  CD2 HSE H 312       4.480 -11.271 -16.430  1.00  0.00      HCT  C
ATOM   4804  HD2 HSE H 312       4.928 -11.245 -17.413  1.00  0.00      HCT   
ATOM   4805  C   HSE H 312       7.343  -8.010 -14.370  1.00  0.00      HCT  C
ATOM   4806  O   HSE H 312       8.325  -8.638 -13.975  1.00  0.00      HCT  O
ATOM   4807  N   TYR H 313       7.353  -6.668 -14.515  1.00  0.00      HCT  N
ATOM   4808  HN  TYR H 313       6.585  -6.145 -14.882  1.00  0.00      HCT   
ATOM   4809  CA  TYR H 313       8.492  -5.875 -14.145  1.00  0.00      HCT  C
ATOM   4810  HA  TYR H 313       9.392  -6.348 -14.518  1.00  0.00      HCT   
ATOM   4811  CB  TYR H 313       8.327  -4.403 -14.586  1.00  0.00      HCT  C
ATOM   4812  HB1 TYR H 313       8.413  -4.343 -15.693  1.00  0.00      HCT   
ATOM   4813  HB2 TYR H 313       7.319  -4.022 -14.313  1.00  0.00      HCT   
ATOM   4814  CG  TYR H 313       9.385  -3.525 -14.004  1.00  0.00      HCT  C
ATOM   4815  CD1 TYR H 313      10.675  -3.541 -14.484  1.00  0.00      HCT  C
ATOM   4816  HD1 TYR H 313      10.943  -4.220 -15.282  1.00  0.00      HCT   
ATOM   4817  CE1 TYR H 313      11.635  -2.717 -13.944  1.00  0.00      HCT  C
ATOM   4818  HE1 TYR H 313      12.650  -2.741 -14.313  1.00  0.00      HCT   
ATOM   4819  CZ  TYR H 313      11.317  -1.856 -12.921  1.00  0.00      HCT  C
ATOM   4820  OH  TYR H 313      12.307  -1.013 -12.370  1.00  0.00      HCT  O
ATOM   4821  HH  TYR H 313      11.877  -0.445 -11.728  1.00  0.00      HCT   
ATOM   4822  CD2 TYR H 313       9.072  -2.648 -12.989  1.00  0.00      HCT  C
ATOM   4823  HD2 TYR H 313       8.071  -2.630 -12.580  1.00  0.00      HCT   
ATOM   4824  CE2 TYR H 313      10.027  -1.820 -12.445  1.00  0.00      HCT  C
ATOM   4825  HE2 TYR H 313       9.764  -1.160 -11.632  1.00  0.00      HCT   
ATOM   4826  C   TYR H 313       8.543  -5.945 -12.651  1.00  0.00      HCT  C
ATOM   4827  O   TYR H 313       7.535  -5.733 -11.979  1.00  0.00      HCT  O
ATOM   4828  N   PHE H 314       9.727  -6.266 -12.089  1.00  0.00      HCT  N
ATOM   4829  HN  PHE H 314      10.583  -6.370 -12.594  1.00  0.00      HCT   
ATOM   4830  CA  PHE H 314       9.840  -6.488 -10.672  1.00  0.00      HCT  C
ATOM   4831  HA  PHE H 314       8.832  -6.518 -10.275  1.00  0.00      HCT   
ATOM   4832  CB  PHE H 314      10.674  -7.751 -10.382  1.00  0.00      HCT  C
ATOM   4833  HB1 PHE H 314      10.192  -8.626 -10.871  1.00  0.00      HCT   
ATOM   4834  HB2 PHE H 314      11.697  -7.661 -10.807  1.00  0.00      HCT   
ATOM   4835  CG  PHE H 314      10.724  -8.022  -8.919  1.00  0.00      HCT  C
ATOM   4836  CD1 PHE H 314       9.705  -8.708  -8.300  1.00  0.00      HCT  C
ATOM   4837  HD1 PHE H 314       8.856  -9.042  -8.880  1.00  0.00      HCT   
ATOM   4838  CE1 PHE H 314       9.752  -8.968  -6.950  1.00  0.00      HCT  C
ATOM   4839  HE1 PHE H 314       8.946  -9.509  -6.475  1.00  0.00      HCT   
ATOM   4840  CZ  PHE H 314      10.828  -8.544  -6.208  1.00  0.00      HCT  C
ATOM   4841  HZ  PHE H 314      10.873  -8.749  -5.148  1.00  0.00      HCT   
ATOM   4842  CD2 PHE H 314      11.802  -7.609  -8.170  1.00  0.00      HCT  C
ATOM   4843  HD2 PHE H 314      12.607  -7.060  -8.638  1.00  0.00      HCT   
ATOM   4844  CE2 PHE H 314      11.855  -7.865  -6.821  1.00  0.00      HCT  C
ATOM   4845  HE2 PHE H 314      12.705  -7.531  -6.243  1.00  0.00      HCT   
ATOM   4846  C   PHE H 314      10.528  -5.318 -10.035  1.00  0.00      HCT  C
ATOM   4847  O   PHE H 314      11.738  -5.149 -10.175  1.00  0.00      HCT  O
ATOM   4848  N   GLY H 315       9.766  -4.495  -9.280  1.00  0.00      HCT  N
ATOM   4849  HN  GLY H 315       8.786  -4.627  -9.139  1.00  0.00      HCT   
ATOM   4850  CA  GLY H 315      10.340  -3.355  -8.621  1.00  0.00      HCT  C
ATOM   4851  HA1 GLY H 315      11.055  -2.890  -9.286  1.00  0.00      HCT   
ATOM   4852  HA2 GLY H 315      10.754  -3.666  -7.671  1.00  0.00      HCT   
ATOM   4853  C   GLY H 315       9.244  -2.362  -8.347  1.00  0.00      HCT  C
ATOM   4854  O   GLY H 315       8.065  -2.710  -8.349  1.00  0.00      HCT  O
ATOM   4855  N   ASN H 316       9.621  -1.085  -8.098  1.00  0.00      HCT  N
ATOM   4856  HN  ASN H 316      10.574  -0.786  -8.118  1.00  0.00      HCT   
ATOM   4857  CA  ASN H 316       8.675  -0.044  -7.781  1.00  0.00      HCT  C
ATOM   4858  HA  ASN H 316       7.722  -0.527  -7.594  1.00  0.00      HCT   
ATOM   4859  CB  ASN H 316       9.140   0.869  -6.633  1.00  0.00      HCT  C
ATOM   4860  HB1 ASN H 316      10.161   1.234  -6.881  1.00  0.00      HCT   
ATOM   4861  HB2 ASN H 316       8.479   1.756  -6.554  1.00  0.00      HCT   
ATOM   4862  CG  ASN H 316       9.172   0.045  -5.359  1.00  0.00      HCT  C
ATOM   4863  OD1 ASN H 316       8.191  -0.035  -4.620  1.00  0.00      HCT  O
ATOM   4864  ND2 ASN H 316      10.342  -0.602  -5.109  1.00  0.00      HCT  N
ATOM   4865 HD21 ASN H 316      10.389  -1.160  -4.285  1.00  0.00      HCT   
ATOM   4866 HD22 ASN H 316      11.098  -0.531  -5.752  1.00  0.00      HCT   
ATOM   4867  C   ASN H 316       8.510   0.838  -8.988  1.00  0.00      HCT  C
ATOM   4868  O   ASN H 316       9.468   1.128  -9.698  1.00  0.00      HCT  O
ATOM   4869  N   VAL H 317       7.249   1.061  -9.392  1.00  0.00      HCT  N
ATOM   4870  HN  VAL H 317       6.505   0.582  -8.934  1.00  0.00      HCT   
ATOM   4871  CA  VAL H 317       6.828   1.942 -10.448  1.00  0.00      HCT  C
ATOM   4872  HA  VAL H 317       7.742   2.287 -10.915  1.00  0.00      HCT   
ATOM   4873  CB  VAL H 317       6.060   1.184 -11.489  1.00  0.00      HCT  C
ATOM   4874  HB  VAL H 317       6.694   0.324 -11.816  1.00  0.00      HCT   
ATOM   4875  CG1 VAL H 317       4.762   0.676 -10.850  1.00  0.00      HCT  C
ATOM   4876 HG11 VAL H 317       4.145   0.141 -11.604  1.00  0.00      HCT   
ATOM   4877 HG12 VAL H 317       4.964  -0.035 -10.022  1.00  0.00      HCT   
ATOM   4878 HG13 VAL H 317       4.162   1.523 -10.454  1.00  0.00      HCT   
ATOM   4879  CG2 VAL H 317       5.897   2.047 -12.751  1.00  0.00      HCT  C
ATOM   4880 HG21 VAL H 317       5.295   1.513 -13.517  1.00  0.00      HCT   
ATOM   4881 HG22 VAL H 317       5.384   3.003 -12.507  1.00  0.00      HCT   
ATOM   4882 HG23 VAL H 317       6.881   2.285 -13.205  1.00  0.00      HCT   
ATOM   4883  C   VAL H 317       6.057   3.161 -10.007  1.00  0.00      HCT  C
ATOM   4884  O   VAL H 317       5.701   3.995 -10.839  1.00  0.00      HCT  O
ATOM   4885  N   ILE H 318       5.641   3.253  -8.727  1.00  0.00      HCT  N
ATOM   4886  HN  ILE H 318       5.906   2.686  -7.950  1.00  0.00      HCT   
ATOM   4887  CA  ILE H 318       4.697   4.287  -8.407  1.00  0.00      HCT  C
ATOM   4888  HA  ILE H 318       4.012   4.297  -9.246  1.00  0.00      HCT   
ATOM   4889  CB  ILE H 318       3.835   3.991  -7.221  1.00  0.00      HCT  C
ATOM   4890  HB  ILE H 318       3.328   4.963  -6.993  1.00  0.00      HCT   
ATOM   4891  CG2 ILE H 318       2.802   2.934  -7.626  1.00  0.00      HCT  C
ATOM   4892 HG21 ILE H 318       2.046   2.800  -6.825  1.00  0.00      HCT   
ATOM   4893 HG22 ILE H 318       2.264   3.239  -8.548  1.00  0.00      HCT   
ATOM   4894 HG23 ILE H 318       3.289   1.953  -7.812  1.00  0.00      HCT   
ATOM   4895  CG1 ILE H 318       4.688   3.645  -6.001  1.00  0.00      HCT  C
ATOM   4896 HG11 ILE H 318       5.324   2.760  -6.225  1.00  0.00      HCT   
ATOM   4897 HG12 ILE H 318       5.373   4.497  -5.787  1.00  0.00      HCT   
ATOM   4898  CD  ILE H 318       3.827   3.375  -4.778  1.00  0.00      HCT  C
ATOM   4899  HD1 ILE H 318       4.467   3.183  -3.890  1.00  0.00      HCT   
ATOM   4900  HD2 ILE H 318       3.177   4.249  -4.556  1.00  0.00      HCT   
ATOM   4901  HD3 ILE H 318       3.181   2.486  -4.934  1.00  0.00      HCT   
ATOM   4902  C   ILE H 318       5.268   5.667  -8.297  1.00  0.00      HCT  C
ATOM   4903  O   ILE H 318       6.179   5.946  -7.520  1.00  0.00      HCT  O
ATOM   4904  N   PHE H 319       4.681   6.571  -9.107  1.00  0.00      HCT  N
ATOM   4905  HN  PHE H 319       3.962   6.314  -9.750  1.00  0.00      HCT   
ATOM   4906  CA  PHE H 319       5.024   7.962  -9.125  1.00  0.00      HCT  C
ATOM   4907  HA  PHE H 319       5.929   8.101  -8.546  1.00  0.00      HCT   
ATOM   4908  CB  PHE H 319       5.098   8.571 -10.537  1.00  0.00      HCT  C
ATOM   4909  HB1 PHE H 319       4.196   8.267 -11.112  1.00  0.00      HCT   
ATOM   4910  HB2 PHE H 319       5.101   9.681 -10.494  1.00  0.00      HCT   
ATOM   4911  CG  PHE H 319       6.303   8.041 -11.241  1.00  0.00      HCT  C
ATOM   4912  CD1 PHE H 319       6.279   6.815 -11.866  1.00  0.00      HCT  C
ATOM   4913  HD1 PHE H 319       5.377   6.218 -11.839  1.00  0.00      HCT   
ATOM   4914  CE1 PHE H 319       7.391   6.336 -12.520  1.00  0.00      HCT  C
ATOM   4915  HE1 PHE H 319       7.357   5.373 -13.009  1.00  0.00      HCT   
ATOM   4916  CZ  PHE H 319       8.544   7.083 -12.558  1.00  0.00      HCT  C
ATOM   4917  HZ  PHE H 319       9.420   6.715 -13.073  1.00  0.00      HCT   
ATOM   4918  CD2 PHE H 319       7.460   8.785 -11.292  1.00  0.00      HCT  C
ATOM   4919  HD2 PHE H 319       7.507   9.746 -10.799  1.00  0.00      HCT   
ATOM   4920  CE2 PHE H 319       8.575   8.311 -11.943  1.00  0.00      HCT  C
ATOM   4921  HE2 PHE H 319       9.477   8.906 -11.969  1.00  0.00      HCT   
ATOM   4922  C   PHE H 319       3.922   8.663  -8.392  1.00  0.00      HCT  C
ATOM   4923  O   PHE H 319       2.754   8.304  -8.526  1.00  0.00      HCT  O
ATOM   4924  N   THR H 320       4.269   9.699  -7.601  1.00  0.00      HCT  N
ATOM   4925  HN  THR H 320       5.191  10.075  -7.513  1.00  0.00      HCT   
ATOM   4926  CA  THR H 320       3.282  10.360  -6.794  1.00  0.00      HCT  C
ATOM   4927  HA  THR H 320       2.524   9.619  -6.577  1.00  0.00      HCT   
ATOM   4928  CB  THR H 320       3.827  11.049  -5.581  1.00  0.00      HCT  C
ATOM   4929  HB  THR H 320       2.984  11.650  -5.161  1.00  0.00      HCT   
ATOM   4930  OG1 THR H 320       4.860  11.951  -5.950  1.00  0.00      HCT  O
ATOM   4931  HG1 THR H 320       5.165  12.343  -5.125  1.00  0.00      HCT   
ATOM   4932  CG2 THR H 320       4.329  10.005  -4.583  1.00  0.00      HCT  C
ATOM   4933 HG21 THR H 320       4.633  10.485  -3.629  1.00  0.00      HCT   
ATOM   4934 HG22 THR H 320       3.528   9.270  -4.356  1.00  0.00      HCT   
ATOM   4935 HG23 THR H 320       5.204   9.452  -4.988  1.00  0.00      HCT   
ATOM   4936  C   THR H 320       2.609  11.440  -7.573  1.00  0.00      HCT  C
ATOM   4937  O   THR H 320       3.262  12.292  -8.173  1.00  0.00      HCT  O
ATOM   4938  N   CYS H 321       1.260  11.422  -7.565  1.00  0.00      HCT  N
ATOM   4939  HN  CYS H 321       0.722  10.715  -7.111  1.00  0.00      HCT   
ATOM   4940  CA  CYS H 321       0.487  12.438  -8.221  1.00  0.00      HCT  C
ATOM   4941  HA  CYS H 321       1.169  13.138  -8.688  1.00  0.00      HCT   
ATOM   4942  CB  CYS H 321      -0.550  11.878  -9.210  1.00  0.00      HCT  C
ATOM   4943  HB1 CYS H 321       0.008  11.302  -9.983  1.00  0.00      HCT   
ATOM   4944  HB2 CYS H 321      -1.205  11.143  -8.693  1.00  0.00      HCT   
ATOM   4945  SG  CYS H 321      -1.518  13.181 -10.031  1.00  0.00      HCT  S
ATOM   4946  HG1 CYS H 321      -2.229  12.382 -10.828  1.00  0.00      HCT   
ATOM   4947  C   CYS H 321      -0.262  13.175  -7.153  1.00  0.00      HCT  C
ATOM   4948  O   CYS H 321      -0.818  12.559  -6.244  1.00  0.00      HCT  O
ATOM   4949  N   THR H 322      -0.277  14.527  -7.216  1.00  0.00      HCT  N
ATOM   4950  HN  THR H 322       0.148  15.106  -7.911  1.00  0.00      HCT   
ATOM   4951  CA  THR H 322      -0.972  15.253  -6.187  1.00  0.00      HCT  C
ATOM   4952  HA  THR H 322      -1.664  14.547  -5.748  1.00  0.00      HCT   
ATOM   4953  CB  THR H 322      -0.034  15.865  -5.186  1.00  0.00      HCT  C
ATOM   4954  HB  THR H 322      -0.674  16.440  -4.472  1.00  0.00      HCT   
ATOM   4955  OG1 THR H 322       0.836  16.788  -5.826  1.00  0.00      HCT  O
ATOM   4956  HG1 THR H 322       1.409  17.126  -5.129  1.00  0.00      HCT   
ATOM   4957  CG2 THR H 322       0.781  14.742  -4.521  1.00  0.00      HCT  C
ATOM   4958 HG21 THR H 322       1.405  15.143  -3.694  1.00  0.00      HCT   
ATOM   4959 HG22 THR H 322       0.103  13.972  -4.095  1.00  0.00      HCT   
ATOM   4960 HG23 THR H 322       1.453  14.247  -5.255  1.00  0.00      HCT   
ATOM   4961  C   THR H 322      -1.805  16.371  -6.758  1.00  0.00      HCT  C
ATOM   4962  O   THR H 322      -1.279  17.401  -7.179  1.00  0.00      HCT  O
ATOM   4963  N   PRO H 323      -3.106  16.198  -6.767  1.00  0.00      HCT  N
ATOM   4964  CD  PRO H 323      -3.700  14.881  -6.901  1.00  0.00      HCT  C
ATOM   4965  HD1 PRO H 323      -3.452  14.226  -6.036  1.00  0.00      HCT   
ATOM   4966  HD2 PRO H 323      -3.379  14.376  -7.841  1.00  0.00      HCT   
ATOM   4967  CA  PRO H 323      -4.008  17.247  -7.174  1.00  0.00      HCT  C
ATOM   4968  HA  PRO H 323      -3.647  17.802  -8.032  1.00  0.00      HCT   
ATOM   4969  CB  PRO H 323      -5.314  16.554  -7.567  1.00  0.00      HCT  C
ATOM   4970  HB1 PRO H 323      -5.417  16.452  -8.671  1.00  0.00      HCT   
ATOM   4971  HB2 PRO H 323      -6.205  17.074  -7.149  1.00  0.00      HCT   
ATOM   4972  CG  PRO H 323      -5.212  15.151  -6.940  1.00  0.00      HCT  C
ATOM   4973  HG1 PRO H 323      -5.768  14.408  -7.545  1.00  0.00      HCT   
ATOM   4974  HG2 PRO H 323      -5.617  15.119  -5.903  1.00  0.00      HCT   
ATOM   4975  C   PRO H 323      -4.151  18.181  -6.011  1.00  0.00      HCT  C
ATOM   4976  O   PRO H 323      -4.018  17.720  -4.877  1.00  0.00      HCT  O
ATOM   4977  N   MET H 324      -4.416  19.484  -6.247  1.00  0.00      HCT  N
ATOM   4978  HN  MET H 324      -4.528  19.920  -7.137  1.00  0.00      HCT   
ATOM   4979  CA  MET H 324      -4.560  20.375  -5.127  1.00  0.00      HCT  C
ATOM   4980  HA  MET H 324      -4.813  19.782  -4.256  1.00  0.00      HCT   
ATOM   4981  CB  MET H 324      -3.324  21.245  -4.847  1.00  0.00      HCT  C
ATOM   4982  HB1 MET H 324      -3.106  21.810  -5.784  1.00  0.00      HCT   
ATOM   4983  HB2 MET H 324      -3.575  22.006  -4.075  1.00  0.00      HCT   
ATOM   4984  CG  MET H 324      -2.091  20.434  -4.446  1.00  0.00      HCT  C
ATOM   4985  HG1 MET H 324      -2.363  19.664  -3.694  1.00  0.00      HCT   
ATOM   4986  HG2 MET H 324      -1.685  19.906  -5.336  1.00  0.00      HCT   
ATOM   4987  SD  MET H 324      -0.743  21.416  -3.726  1.00  0.00      HCT  S
ATOM   4988  CE  MET H 324      -0.633  22.597  -5.098  1.00  0.00      HCT  C
ATOM   4989  HE1 MET H 324       0.166  23.347  -4.913  1.00  0.00      HCT   
ATOM   4990  HE2 MET H 324      -0.400  22.078  -6.053  1.00  0.00      HCT   
ATOM   4991  HE3 MET H 324      -1.590  23.145  -5.232  1.00  0.00      HCT   
ATOM   4992  C   MET H 324      -5.702  21.306  -5.387  1.00  0.00      HCT  C
ATOM   4993  O   MET H 324      -5.938  21.719  -6.521  1.00  0.00      HCT  O
ATOM   4994  N   ALA H 325      -6.450  21.667  -4.322  1.00  0.00      HCT  N
ATOM   4995  HN  ALA H 325      -6.287  21.362  -3.384  1.00  0.00      HCT   
ATOM   4996  CA  ALA H 325      -7.571  22.551  -4.497  1.00  0.00      HCT  C
ATOM   4997  HA  ALA H 325      -7.315  23.393  -5.130  1.00  0.00      HCT   
ATOM   4998  CB  ALA H 325      -8.814  21.852  -5.068  1.00  0.00      HCT  C
ATOM   4999  HB1 ALA H 325      -8.585  21.451  -6.078  1.00  0.00      HCT   
ATOM   5000  HB2 ALA H 325      -9.124  21.000  -4.424  1.00  0.00      HCT   
ATOM   5001  HB3 ALA H 325      -9.671  22.554  -5.164  1.00  0.00      HCT   
ATOM   5002  C   ALA H 325      -7.967  23.124  -3.172  1.00  0.00      HCT  C
ATOM   5003  O   ALA H 325      -7.446  22.742  -2.126  1.00  0.00      HCT  O
ATOM   5004  N   LEU H 326      -8.901  24.097  -3.197  1.00  0.00      HCT  N
ATOM   5005  HN  LEU H 326      -9.327  24.477  -4.015  1.00  0.00      HCT   
ATOM   5006  CA  LEU H 326      -9.362  24.676  -1.970  1.00  0.00      HCT  C
ATOM   5007  HA  LEU H 326      -8.593  24.546  -1.220  1.00  0.00      HCT   
ATOM   5008  CB  LEU H 326      -9.723  26.164  -2.073  1.00  0.00      HCT  C
ATOM   5009  HB1 LEU H 326     -10.501  26.260  -2.866  1.00  0.00      HCT   
ATOM   5010  HB2 LEU H 326     -10.209  26.485  -1.125  1.00  0.00      HCT   
ATOM   5011  CG  LEU H 326      -8.493  27.023  -2.421  1.00  0.00      HCT  C
ATOM   5012  HG  LEU H 326      -7.702  26.622  -1.742  1.00  0.00      HCT   
ATOM   5013  CD1 LEU H 326      -8.037  26.795  -3.873  1.00  0.00      HCT  C
ATOM   5014 HD11 LEU H 326      -7.180  27.457  -4.121  1.00  0.00      HCT   
ATOM   5015 HD12 LEU H 326      -7.718  25.741  -4.022  1.00  0.00      HCT   
ATOM   5016 HD13 LEU H 326      -8.862  27.016  -4.583  1.00  0.00      HCT   
ATOM   5017  CD2 LEU H 326      -8.717  28.497  -2.069  1.00  0.00      HCT  C
ATOM   5018 HD21 LEU H 326      -7.811  29.094  -2.311  1.00  0.00      HCT   
ATOM   5019 HD22 LEU H 326      -9.566  28.929  -2.636  1.00  0.00      HCT   
ATOM   5020 HD23 LEU H 326      -8.928  28.610  -0.984  1.00  0.00      HCT   
ATOM   5021  C   LEU H 326     -10.560  23.891  -1.530  1.00  0.00      HCT  C
ATOM   5022  O   LEU H 326     -11.373  23.456  -2.343  1.00  0.00      HCT  O
ATOM   5023  N   ALA H 327     -10.694  23.706  -0.203  1.00  0.00      HCT  N
ATOM   5024  HN  ALA H 327     -10.076  24.156   0.441  1.00  0.00      HCT   
ATOM   5025  CA  ALA H 327     -11.703  22.874   0.390  1.00  0.00      HCT  C
ATOM   5026  HA  ALA H 327     -11.638  21.860   0.011  1.00  0.00      HCT   
ATOM   5027  CB  ALA H 327     -11.607  22.837   1.926  1.00  0.00      HCT  C
ATOM   5028  HB1 ALA H 327     -10.620  22.426   2.228  1.00  0.00      HCT   
ATOM   5029  HB2 ALA H 327     -11.698  23.858   2.357  1.00  0.00      HCT   
ATOM   5030  HB3 ALA H 327     -12.397  22.194   2.370  1.00  0.00      HCT   
ATOM   5031  C   ALA H 327     -13.068  23.369   0.038  1.00  0.00      HCT  C
ATOM   5032  O   ALA H 327     -13.985  22.581  -0.186  1.00  0.00      HCT  O
ATOM   5033  N   GLY H 328     -13.228  24.698  -0.020  1.00  0.00      HCT  N
ATOM   5034  HN  GLY H 328     -12.447  25.308   0.112  1.00  0.00      HCT   
ATOM   5035  CA  GLY H 328     -14.483  25.343  -0.267  1.00  0.00      HCT  C
ATOM   5036  HA1 GLY H 328     -14.312  26.411  -0.255  1.00  0.00      HCT   
ATOM   5037  HA2 GLY H 328     -15.188  24.997   0.477  1.00  0.00      HCT   
ATOM   5038  C   GLY H 328     -15.018  24.976  -1.613  1.00  0.00      HCT  C
ATOM   5039  O   GLY H 328     -16.226  25.056  -1.817  1.00  0.00      HCT  O
ATOM   5040  N   ASP H 329     -14.130  24.717  -2.593  1.00  0.00      HCT  N
ATOM   5041  HN  ASP H 329     -13.143  24.752  -2.456  1.00  0.00      HCT   
ATOM   5042  CA  ASP H 329     -14.498  24.362  -3.940  1.00  0.00      HCT  C
ATOM   5043  HA  ASP H 329     -15.327  25.006  -4.211  1.00  0.00      HCT   
ATOM   5044  CB  ASP H 329     -13.312  24.502  -4.904  1.00  0.00      HCT  C
ATOM   5045  HB1 ASP H 329     -12.451  23.925  -4.510  1.00  0.00      HCT   
ATOM   5046  HB2 ASP H 329     -13.572  24.102  -5.904  1.00  0.00      HCT   
ATOM   5047  CG  ASP H 329     -12.978  25.984  -4.958  1.00  0.00      HCT  C
ATOM   5048  OD1 ASP H 329     -13.777  26.787  -4.407  1.00  0.00      HCT  O
ATOM   5049  OD2 ASP H 329     -11.922  26.333  -5.550  1.00  0.00      HCT  O
ATOM   5050  C   ASP H 329     -14.995  22.946  -4.049  1.00  0.00      HCT  C
ATOM   5051  O   ASP H 329     -15.916  22.649  -4.809  1.00  0.00      HCT  O
ATOM   5052  N   LEU H 330     -14.359  22.023  -3.310  1.00  0.00      HCT  N
ATOM   5053  HN  LEU H 330     -13.638  22.255  -2.660  1.00  0.00      HCT   
ATOM   5054  CA  LEU H 330     -14.656  20.620  -3.385  1.00  0.00      HCT  C
ATOM   5055  HA  LEU H 330     -14.641  20.346  -4.432  1.00  0.00      HCT   
ATOM   5056  CB  LEU H 330     -13.695  19.795  -2.517  1.00  0.00      HCT  C
ATOM   5057  HB1 LEU H 330     -13.831  20.132  -1.464  1.00  0.00      HCT   
ATOM   5058  HB2 LEU H 330     -14.010  18.728  -2.542  1.00  0.00      HCT   
ATOM   5059  CG  LEU H 330     -12.217  19.950  -2.917  1.00  0.00      HCT  C
ATOM   5060  HG  LEU H 330     -11.991  21.029  -2.738  1.00  0.00      HCT   
ATOM   5061  CD1 LEU H 330     -11.307  19.104  -2.013  1.00  0.00      HCT  C
ATOM   5062 HD11 LEU H 330     -10.248  19.185  -2.340  1.00  0.00      HCT
[truncated: 6,706,473 more chars]
