# Supplementary material for: Structural and dynamic basis of substrate permissiveness in hydroxycinnamoyltransferase (HCT)
Source: PLoS Comput Biol. 2018 Oct 26;14(10):e1006511. doi: 10.1371/journal.pcbi.1006511 (PMC6203249; doi:10.1371/journal.pcbi.1006511)
Supplement: S1 Data — SSSE mesh files and Mathematica scripts for both CbHCT and the cylindrical enzyme model are also provided. (ZIP) [file pcbi.1006511.s002.zip › SI_data/01_MD_Simulation_Files/01-Inputs/01_Topology_and_Structure/CcHCT-apo1.psf]

PSF CMAP

      19 !NTITLE
 REMARKS original generated structure x-plor psf file
 REMARKS 2 patches were applied to the molecule.
 REMARKS topology /home/lytitia/work/include/toppar_aug14/top_all36_prot.rtf 
 REMARKS topology /home/lytitia/work/include/toppar_aug14/toppar_water_ions.str 
 REMARKS topology /opt/vmd-1.9.2beta1/vmd/plugins/noarch/tcl/solvate1.6/wat.top 
 REMARKS topology /opt/vmd-1.9.2beta1/vmd/plugins/noarch/tcl/readcharmmtop1.1/top_all27_prot_lipid_na.inp 
 REMARKS segment HCT { first NTER; last CTER; auto angles dihedrals }
 REMARKS segment WAT { first NONE; last NONE; auto none  }
 REMARKS segment WT1 { first NONE; last NONE; auto none  }
 REMARKS segment WT2 { first NONE; last NONE; auto none  }
 REMARKS segment WT3 { first NONE; last NONE; auto none  }
 REMARKS segment WT4 { first NONE; last NONE; auto none  }
 REMARKS segment WT5 { first NONE; last NONE; auto none  }
 REMARKS segment WT6 { first NONE; last NONE; auto none  }
 REMARKS segment WT7 { first NONE; last NONE; auto none  }
 REMARKS segment WT8 { first NONE; last NONE; auto none  }
 REMARKS segment ION { first NONE; last NONE; auto angles dihedrals }
 REMARKS defaultpatch NTER HCT:1  
 REMARKS defaultpatch CTER HCT:434  

   72434 !NATOM
       1 HCT  1    MET  N    NH3   -0.300000       14.0070           0
       2 HCT  1    MET  HT1  HC     0.330000        1.0080           0
       3 HCT  1    MET  HT2  HC     0.330000        1.0080           0
       4 HCT  1    MET  HT3  HC     0.330000        1.0080           0
       5 HCT  1    MET  CA   CT1    0.210000       12.0110           0
       6 HCT  1    MET  HA   HB1    0.100000        1.0080           0
       7 HCT  1    MET  CB   CT2   -0.180000       12.0110           0
       8 HCT  1    MET  HB1  HA2    0.090000        1.0080           0
       9 HCT  1    MET  HB2  HA2    0.090000        1.0080           0
      10 HCT  1    MET  CG   CT2   -0.140000       12.0110           0
      11 HCT  1    MET  HG1  HA2    0.090000        1.0080           0
      12 HCT  1    MET  HG2  HA2    0.090000        1.0080           0
      13 HCT  1    MET  SD   S     -0.090000       32.0600           0
      14 HCT  1    MET  CE   CT3   -0.220000       12.0110           0
      15 HCT  1    MET  HE1  HA3    0.090000        1.0080           0
      16 HCT  1    MET  HE2  HA3    0.090000        1.0080           0
      17 HCT  1    MET  HE3  HA3    0.090000        1.0080           0
      18 HCT  1    MET  C    C      0.510000       12.0110           0
      19 HCT  1    MET  O    O     -0.510000       15.9990           0
      20 HCT  2    LYS  N    NH1   -0.470000       14.0070           0
      21 HCT  2    LYS  HN   H      0.310000        1.0080           0
      22 HCT  2    LYS  CA   CT1    0.070000       12.0110           0
      23 HCT  2    LYS  HA   HB1    0.090000        1.0080           0
      24 HCT  2    LYS  CB   CT2   -0.180000       12.0110           0
      25 HCT  2    LYS  HB1  HA2    0.090000        1.0080           0
      26 HCT  2    LYS  HB2  HA2    0.090000        1.0080           0
      27 HCT  2    LYS  CG   CT2   -0.180000       12.0110           0
      28 HCT  2    LYS  HG1  HA2    0.090000        1.0080           0
      29 HCT  2    LYS  HG2  HA2    0.090000        1.0080           0
      30 HCT  2    LYS  CD   CT2   -0.180000       12.0110           0
      31 HCT  2    LYS  HD1  HA2    0.090000        1.0080           0
      32 HCT  2    LYS  HD2  HA2    0.090000        1.0080           0
      33 HCT  2    LYS  CE   CT2    0.210000       12.0110           0
      34 HCT  2    LYS  HE1  HA2    0.050000        1.0080           0
      35 HCT  2    LYS  HE2  HA2    0.050000        1.0080           0
      36 HCT  2    LYS  NZ   NH3   -0.300000       14.0070           0
      37 HCT  2    LYS  HZ1  HC     0.330000        1.0080           0
      38 HCT  2    LYS  HZ2  HC     0.330000        1.0080           0
      39 HCT  2    LYS  HZ3  HC     0.330000        1.0080           0
      40 HCT  2    LYS  C    C      0.510000       12.0110           0
      41 HCT  2    LYS  O    O     -0.510000       15.9990           0
      42 HCT  3    ILE  N    NH1   -0.470000       14.0070           0
      43 HCT  3    ILE  HN   H      0.310000        1.0080           0
      44 HCT  3    ILE  CA   CT1    0.070000       12.0110           0
      45 HCT  3    ILE  HA   HB1    0.090000        1.0080           0
      46 HCT  3    ILE  CB   CT1   -0.090000       12.0110           0
      47 HCT  3    ILE  HB   HA1    0.090000        1.0080           0
      48 HCT  3    ILE  CG2  CT3   -0.270000       12.0110           0
      49 HCT  3    ILE  HG21 HA3    0.090000        1.0080           0
      50 HCT  3    ILE  HG22 HA3    0.090000        1.0080           0
      51 HCT  3    ILE  HG23 HA3    0.090000        1.0080           0
      52 HCT  3    ILE  CG1  CT2   -0.180000       12.0110           0
      53 HCT  3    ILE  HG11 HA2    0.090000        1.0080           0
      54 HCT  3    ILE  HG12 HA2    0.090000        1.0080           0
      55 HCT  3    ILE  CD   CT3   -0.270000       12.0110           0
      56 HCT  3    ILE  HD1  HA3    0.090000        1.0080           0
      57 HCT  3    ILE  HD2  HA3    0.090000        1.0080           0
      58 HCT  3    ILE  HD3  HA3    0.090000        1.0080           0
      59 HCT  3    ILE  C    C      0.510000       12.0110           0
      60 HCT  3    ILE  O    O     -0.510000       15.9990           0
      61 HCT  4    GLU  N    NH1   -0.470000       14.0070           0
      62 HCT  4    GLU  HN   H      0.310000        1.0080           0
      63 HCT  4    GLU  CA   CT1    0.070000       12.0110           0
      64 HCT  4    GLU  HA   HB1    0.090000        1.0080           0
      65 HCT  4    GLU  CB   CT2A  -0.180000       12.0110           0
      66 HCT  4    GLU  HB1  HA2    0.090000        1.0080           0
      67 HCT  4    GLU  HB2  HA2    0.090000        1.0080           0
      68 HCT  4    GLU  CG   CT2   -0.280000       12.0110           0
      69 HCT  4    GLU  HG1  HA2    0.090000        1.0080           0
      70 HCT  4    GLU  HG2  HA2    0.090000        1.0080           0
      71 HCT  4    GLU  CD   CC     0.620000       12.0110           0
      72 HCT  4    GLU  OE1  OC    -0.760000       15.9990           0
      73 HCT  4    GLU  OE2  OC    -0.760000       15.9990           0
      74 HCT  4    GLU  C    C      0.510000       12.0110           0
      75 HCT  4    GLU  O    O     -0.510000       15.9990           0
      76 HCT  5    VAL  N    NH1   -0.470000       14.0070           0
      77 HCT  5    VAL  HN   H      0.310000        1.0080           0
      78 HCT  5    VAL  CA   CT1    0.070000       12.0110           0
      79 HCT  5    VAL  HA   HB1    0.090000        1.0080           0
      80 HCT  5    VAL  CB   CT1   -0.090000       12.0110           0
      81 HCT  5    VAL  HB   HA1    0.090000        1.0080           0
      82 HCT  5    VAL  CG1  CT3   -0.270000       12.0110           0
      83 HCT  5    VAL  HG11 HA3    0.090000        1.0080           0
      84 HCT  5    VAL  HG12 HA3    0.090000        1.0080           0
      85 HCT  5    VAL  HG13 HA3    0.090000        1.0080           0
      86 HCT  5    VAL  CG2  CT3   -0.270000       12.0110           0
      87 HCT  5    VAL  HG21 HA3    0.090000        1.0080           0
      88 HCT  5    VAL  HG22 HA3    0.090000        1.0080           0
      89 HCT  5    VAL  HG23 HA3    0.090000        1.0080           0
      90 HCT  5    VAL  C    C      0.510000       12.0110           0
      91 HCT  5    VAL  O    O     -0.510000       15.9990           0
      92 HCT  6    LYS  N    NH1   -0.470000       14.0070           0
      93 HCT  6    LYS  HN   H      0.310000        1.0080           0
      94 HCT  6    LYS  CA   CT1    0.070000       12.0110           0
      95 HCT  6    LYS  HA   HB1    0.090000        1.0080           0
      96 HCT  6    LYS  CB   CT2   -0.180000       12.0110           0
      97 HCT  6    LYS  HB1  HA2    0.090000        1.0080           0
      98 HCT  6    LYS  HB2  HA2    0.090000        1.0080           0
      99 HCT  6    LYS  CG   CT2   -0.180000       12.0110           0
     100 HCT  6    LYS  HG1  HA2    0.090000        1.0080           0
     101 HCT  6    LYS  HG2  HA2    0.090000        1.0080           0
     102 HCT  6    LYS  CD   CT2   -0.180000       12.0110           0
     103 HCT  6    LYS  HD1  HA2    0.090000        1.0080           0
     104 HCT  6    LYS  HD2  HA2    0.090000        1.0080           0
     105 HCT  6    LYS  CE   CT2    0.210000       12.0110           0
     106 HCT  6    LYS  HE1  HA2    0.050000        1.0080           0
     107 HCT  6    LYS  HE2  HA2    0.050000        1.0080           0
     108 HCT  6    LYS  NZ   NH3   -0.300000       14.0070           0
     109 HCT  6    LYS  HZ1  HC     0.330000        1.0080           0
     110 HCT  6    LYS  HZ2  HC     0.330000        1.0080           0
     111 HCT  6    LYS  HZ3  HC     0.330000        1.0080           0
     112 HCT  6    LYS  C    C      0.510000       12.0110           0
     113 HCT  6    LYS  O    O     -0.510000       15.9990           0
     114 HCT  7    GLU  N    NH1   -0.470000       14.0070           0
     115 HCT  7    GLU  HN   H      0.310000        1.0080           0
     116 HCT  7    GLU  CA   CT1    0.070000       12.0110           0
     117 HCT  7    GLU  HA   HB1    0.090000        1.0080           0
     118 HCT  7    GLU  CB   CT2A  -0.180000       12.0110           0
     119 HCT  7    GLU  HB1  HA2    0.090000        1.0080           0
     120 HCT  7    GLU  HB2  HA2    0.090000        1.0080           0
     121 HCT  7    GLU  CG   CT2   -0.280000       12.0110           0
     122 HCT  7    GLU  HG1  HA2    0.090000        1.0080           0
     123 HCT  7    GLU  HG2  HA2    0.090000        1.0080           0
     124 HCT  7    GLU  CD   CC     0.620000       12.0110           0
     125 HCT  7    GLU  OE1  OC    -0.760000       15.9990           0
     126 HCT  7    GLU  OE2  OC    -0.760000       15.9990           0
     127 HCT  7    GLU  C    C      0.510000       12.0110           0
     128 HCT  7    GLU  O    O     -0.510000       15.9990           0
     129 HCT  8    SER  N    NH1   -0.470000       14.0070           0
     130 HCT  8    SER  HN   H      0.310000        1.0080           0
     131 HCT  8    SER  CA   CT1    0.070000       12.0110           0
     132 HCT  8    SER  HA   HB1    0.090000        1.0080           0
     133 HCT  8    SER  CB   CT2    0.050000       12.0110           0
     134 HCT  8    SER  HB1  HA2    0.090000        1.0080           0
     135 HCT  8    SER  HB2  HA2    0.090000        1.0080           0
     136 HCT  8    SER  OG   OH1   -0.660000       15.9990           0
     137 HCT  8    SER  HG1  H      0.430000        1.0080           0
     138 HCT  8    SER  C    C      0.510000       12.0110           0
     139 HCT  8    SER  O    O     -0.510000       15.9990           0
     140 HCT  9    THR  N    NH1   -0.470000       14.0070           0
     141 HCT  9    THR  HN   H      0.310000        1.0080           0
     142 HCT  9    THR  CA   CT1    0.070000       12.0110           0
     143 HCT  9    THR  HA   HB1    0.090000        1.0080           0
     144 HCT  9    THR  CB   CT1    0.140000       12.0110           0
     145 HCT  9    THR  HB   HA1    0.090000        1.0080           0
     146 HCT  9    THR  OG1  OH1   -0.660000       15.9990           0
     147 HCT  9    THR  HG1  H      0.430000        1.0080           0
     148 HCT  9    THR  CG2  CT3   -0.270000       12.0110           0
     149 HCT  9    THR  HG21 HA3    0.090000        1.0080           0
     150 HCT  9    THR  HG22 HA3    0.090000        1.0080           0
     151 HCT  9    THR  HG23 HA3    0.090000        1.0080           0
     152 HCT  9    THR  C    C      0.510000       12.0110           0
     153 HCT  9    THR  O    O     -0.510000       15.9990           0
     154 HCT  10   MET  N    NH1   -0.470000       14.0070           0
     155 HCT  10   MET  HN   H      0.310000        1.0080           0
     156 HCT  10   MET  CA   CT1    0.070000       12.0110           0
     157 HCT  10   MET  HA   HB1    0.090000        1.0080           0
     158 HCT  10   MET  CB   CT2   -0.180000       12.0110           0
     159 HCT  10   MET  HB1  HA2    0.090000        1.0080           0
     160 HCT  10   MET  HB2  HA2    0.090000        1.0080           0
     161 HCT  10   MET  CG   CT2   -0.140000       12.0110           0
     162 HCT  10   MET  HG1  HA2    0.090000        1.0080           0
     163 HCT  10   MET  HG2  HA2    0.090000        1.0080           0
     164 HCT  10   MET  SD   S     -0.090000       32.0600           0
     165 HCT  10   MET  CE   CT3   -0.220000       12.0110           0
     166 HCT  10   MET  HE1  HA3    0.090000        1.0080           0
     167 HCT  10   MET  HE2  HA3    0.090000        1.0080           0
     168 HCT  10   MET  HE3  HA3    0.090000        1.0080           0
     169 HCT  10   MET  C    C      0.510000       12.0110           0
     170 HCT  10   MET  O    O     -0.510000       15.9990           0
     171 HCT  11   VAL  N    NH1   -0.470000       14.0070           0
     172 HCT  11   VAL  HN   H      0.310000        1.0080           0
     173 HCT  11   VAL  CA   CT1    0.070000       12.0110           0
     174 HCT  11   VAL  HA   HB1    0.090000        1.0080           0
     175 HCT  11   VAL  CB   CT1   -0.090000       12.0110           0
     176 HCT  11   VAL  HB   HA1    0.090000        1.0080           0
     177 HCT  11   VAL  CG1  CT3   -0.270000       12.0110           0
     178 HCT  11   VAL  HG11 HA3    0.090000        1.0080           0
     179 HCT  11   VAL  HG12 HA3    0.090000        1.0080           0
     180 HCT  11   VAL  HG13 HA3    0.090000        1.0080           0
     181 HCT  11   VAL  CG2  CT3   -0.270000       12.0110           0
     182 HCT  11   VAL  HG21 HA3    0.090000        1.0080           0
     183 HCT  11   VAL  HG22 HA3    0.090000        1.0080           0
     184 HCT  11   VAL  HG23 HA3    0.090000        1.0080           0
     185 HCT  11   VAL  C    C      0.510000       12.0110           0
     186 HCT  11   VAL  O    O     -0.510000       15.9990           0
     187 HCT  12   ARG  N    NH1   -0.470000       14.0070           0
     188 HCT  12   ARG  HN   H      0.310000        1.0080           0
     189 HCT  12   ARG  CA   CT1    0.070000       12.0110           0
     190 HCT  12   ARG  HA   HB1    0.090000        1.0080           0
     191 HCT  12   ARG  CB   CT2   -0.180000       12.0110           0
     192 HCT  12   ARG  HB1  HA2    0.090000        1.0080           0
     193 HCT  12   ARG  HB2  HA2    0.090000        1.0080           0
     194 HCT  12   ARG  CG   CT2   -0.180000       12.0110           0
     195 HCT  12   ARG  HG1  HA2    0.090000        1.0080           0
     196 HCT  12   ARG  HG2  HA2    0.090000        1.0080           0
     197 HCT  12   ARG  CD   CT2    0.200000       12.0110           0
     198 HCT  12   ARG  HD1  HA2    0.090000        1.0080           0
     199 HCT  12   ARG  HD2  HA2    0.090000        1.0080           0
     200 HCT  12   ARG  NE   NC2   -0.700000       14.0070           0
     201 HCT  12   ARG  HE   HC     0.440000        1.0080           0
     202 HCT  12   ARG  CZ   C      0.640000       12.0110           0
     203 HCT  12   ARG  NH1  NC2   -0.800000       14.0070           0
     204 HCT  12   ARG  HH11 HC     0.460000        1.0080           0
     205 HCT  12   ARG  HH12 HC     0.460000        1.0080           0
     206 HCT  12   ARG  NH2  NC2   -0.800000       14.0070           0
     207 HCT  12   ARG  HH21 HC     0.460000        1.0080           0
     208 HCT  12   ARG  HH22 HC     0.460000        1.0080           0
     209 HCT  12   ARG  C    C      0.510000       12.0110           0
     210 HCT  12   ARG  O    O     -0.510000       15.9990           0
     211 HCT  13   PRO  N    N     -0.290000       14.0070           0
     212 HCT  13   PRO  CD   CP3    0.000000       12.0110           0
     213 HCT  13   PRO  HD1  HA2    0.090000        1.0080           0
     214 HCT  13   PRO  HD2  HA2    0.090000        1.0080           0
     215 HCT  13   PRO  CA   CP1    0.020000       12.0110           0
     216 HCT  13   PRO  HA   HB1    0.090000        1.0080           0
     217 HCT  13   PRO  CB   CP2   -0.180000       12.0110           0
     218 HCT  13   PRO  HB1  HA2    0.090000        1.0080           0
     219 HCT  13   PRO  HB2  HA2    0.090000        1.0080           0
     220 HCT  13   PRO  CG   CP2   -0.180000       12.0110           0
     221 HCT  13   PRO  HG1  HA2    0.090000        1.0080           0
     222 HCT  13   PRO  HG2  HA2    0.090000        1.0080           0
     223 HCT  13   PRO  C    C      0.510000       12.0110           0
     224 HCT  13   PRO  O    O     -0.510000       15.9990           0
     225 HCT  14   ALA  N    NH1   -0.470000       14.0070           0
     226 HCT  14   ALA  HN   H      0.310000        1.0080           0
     227 HCT  14   ALA  CA   CT1    0.070000       12.0110           0
     228 HCT  14   ALA  HA   HB1    0.090000        1.0080           0
     229 HCT  14   ALA  CB   CT3   -0.270000       12.0110           0
     230 HCT  14   ALA  HB1  HA3    0.090000        1.0080           0
     231 HCT  14   ALA  HB2  HA3    0.090000        1.0080           0
     232 HCT  14   ALA  HB3  HA3    0.090000        1.0080           0
     233 HCT  14   ALA  C    C      0.510000       12.0110           0
     234 HCT  14   ALA  O    O     -0.510000       15.9990           0
     235 HCT  15   GLN  N    NH1   -0.470000       14.0070           0
     236 HCT  15   GLN  HN   H      0.310000        1.0080           0
     237 HCT  15   GLN  CA   CT1    0.070000       12.0110           0
     238 HCT  15   GLN  HA   HB1    0.090000        1.0080           0
     239 HCT  15   GLN  CB   CT2   -0.180000       12.0110           0
     240 HCT  15   GLN  HB1  HA2    0.090000        1.0080           0
     241 HCT  15   GLN  HB2  HA2    0.090000        1.0080           0
     242 HCT  15   GLN  CG   CT2   -0.180000       12.0110           0
     243 HCT  15   GLN  HG1  HA2    0.090000        1.0080           0
     244 HCT  15   GLN  HG2  HA2    0.090000        1.0080           0
     245 HCT  15   GLN  CD   CC     0.550000       12.0110           0
     246 HCT  15   GLN  OE1  O     -0.550000       15.9990           0
     247 HCT  15   GLN  NE2  NH2   -0.620000       14.0070           0
     248 HCT  15   GLN  HE21 H      0.320000        1.0080           0
     249 HCT  15   GLN  HE22 H      0.300000        1.0080           0
     250 HCT  15   GLN  C    C      0.510000       12.0110           0
     251 HCT  15   GLN  O    O     -0.510000       15.9990           0
     252 HCT  16   GLU  N    NH1   -0.470000       14.0070           0
     253 HCT  16   GLU  HN   H      0.310000        1.0080           0
     254 HCT  16   GLU  CA   CT1    0.070000       12.0110           0
     255 HCT  16   GLU  HA   HB1    0.090000        1.0080           0
     256 HCT  16   GLU  CB   CT2A  -0.180000       12.0110           0
     257 HCT  16   GLU  HB1  HA2    0.090000        1.0080           0
     258 HCT  16   GLU  HB2  HA2    0.090000        1.0080           0
     259 HCT  16   GLU  CG   CT2   -0.280000       12.0110           0
     260 HCT  16   GLU  HG1  HA2    0.090000        1.0080           0
     261 HCT  16   GLU  HG2  HA2    0.090000        1.0080           0
     262 HCT  16   GLU  CD   CC     0.620000       12.0110           0
     263 HCT  16   GLU  OE1  OC    -0.760000       15.9990           0
     264 HCT  16   GLU  OE2  OC    -0.760000       15.9990           0
     265 HCT  16   GLU  C    C      0.510000       12.0110           0
     266 HCT  16   GLU  O    O     -0.510000       15.9990           0
     267 HCT  17   THR  N    NH1   -0.470000       14.0070           0
     268 HCT  17   THR  HN   H      0.310000        1.0080           0
     269 HCT  17   THR  CA   CT1    0.070000       12.0110           0
     270 HCT  17   THR  HA   HB1    0.090000        1.0080           0
     271 HCT  17   THR  CB   CT1    0.140000       12.0110           0
     272 HCT  17   THR  HB   HA1    0.090000        1.0080           0
     273 HCT  17   THR  OG1  OH1   -0.660000       15.9990           0
     274 HCT  17   THR  HG1  H      0.430000        1.0080           0
     275 HCT  17   THR  CG2  CT3   -0.270000       12.0110           0
     276 HCT  17   THR  HG21 HA3    0.090000        1.0080           0
     277 HCT  17   THR  HG22 HA3    0.090000        1.0080           0
     278 HCT  17   THR  HG23 HA3    0.090000        1.0080           0
     279 HCT  17   THR  C    C      0.510000       12.0110           0
     280 HCT  17   THR  O    O     -0.510000       15.9990           0
     281 HCT  18   PRO  N    N     -0.290000       14.0070           0
     282 HCT  18   PRO  CD   CP3    0.000000       12.0110           0
     283 HCT  18   PRO  HD1  HA2    0.090000        1.0080           0
     284 HCT  18   PRO  HD2  HA2    0.090000        1.0080           0
     285 HCT  18   PRO  CA   CP1    0.020000       12.0110           0
     286 HCT  18   PRO  HA   HB1    0.090000        1.0080           0
     287 HCT  18   PRO  CB   CP2   -0.180000       12.0110           0
     288 HCT  18   PRO  HB1  HA2    0.090000        1.0080           0
     289 HCT  18   PRO  HB2  HA2    0.090000        1.0080           0
     290 HCT  18   PRO  CG   CP2   -0.180000       12.0110           0
     291 HCT  18   PRO  HG1  HA2    0.090000        1.0080           0
     292 HCT  18   PRO  HG2  HA2    0.090000        1.0080           0
     293 HCT  18   PRO  C    C      0.510000       12.0110           0
     294 HCT  18   PRO  O    O     -0.510000       15.9990           0
     295 HCT  19   GLY  N    NH1   -0.470000       14.0070           0
     296 HCT  19   GLY  HN   H      0.310000        1.0080           0
     297 HCT  19   GLY  CA   CT2   -0.020000       12.0110           0
     298 HCT  19   GLY  HA1  HB2    0.090000        1.0080           0
     299 HCT  19   GLY  HA2  HB2    0.090000        1.0080           0
     300 HCT  19   GLY  C    C      0.510000       12.0110           0
     301 HCT  19   GLY  O    O     -0.510000       15.9990           0
     302 HCT  20   ARG  N    NH1   -0.470000       14.0070           0
     303 HCT  20   ARG  HN   H      0.310000        1.0080           0
     304 HCT  20   ARG  CA   CT1    0.070000       12.0110           0
     305 HCT  20   ARG  HA   HB1    0.090000        1.0080           0
     306 HCT  20   ARG  CB   CT2   -0.180000       12.0110           0
     307 HCT  20   ARG  HB1  HA2    0.090000        1.0080           0
     308 HCT  20   ARG  HB2  HA2    0.090000        1.0080           0
     309 HCT  20   ARG  CG   CT2   -0.180000       12.0110           0
     310 HCT  20   ARG  HG1  HA2    0.090000        1.0080           0
     311 HCT  20   ARG  HG2  HA2    0.090000        1.0080           0
     312 HCT  20   ARG  CD   CT2    0.200000       12.0110           0
     313 HCT  20   ARG  HD1  HA2    0.090000        1.0080           0
     314 HCT  20   ARG  HD2  HA2    0.090000        1.0080           0
     315 HCT  20   ARG  NE   NC2   -0.700000       14.0070           0
     316 HCT  20   ARG  HE   HC     0.440000        1.0080           0
     317 HCT  20   ARG  CZ   C      0.640000       12.0110           0
     318 HCT  20   ARG  NH1  NC2   -0.800000       14.0070           0
     319 HCT  20   ARG  HH11 HC     0.460000        1.0080           0
     320 HCT  20   ARG  HH12 HC     0.460000        1.0080           0
     321 HCT  20   ARG  NH2  NC2   -0.800000       14.0070           0
     322 HCT  20   ARG  HH21 HC     0.460000        1.0080           0
     323 HCT  20   ARG  HH22 HC     0.460000        1.0080           0
     324 HCT  20   ARG  C    C      0.510000       12.0110           0
     325 HCT  20   ARG  O    O     -0.510000       15.9990           0
     326 HCT  21   ASN  N    NH1   -0.470000       14.0070           0
     327 HCT  21   ASN  HN   H      0.310000        1.0080           0
     328 HCT  21   ASN  CA   CT1    0.070000       12.0110           0
     329 HCT  21   ASN  HA   HB1    0.090000        1.0080           0
     330 HCT  21   ASN  CB   CT2   -0.180000       12.0110           0
     331 HCT  21   ASN  HB1  HA2    0.090000        1.0080           0
     332 HCT  21   ASN  HB2  HA2    0.090000        1.0080           0
     333 HCT  21   ASN  CG   CC     0.550000       12.0110           0
     334 HCT  21   ASN  OD1  O     -0.550000       15.9990           0
     335 HCT  21   ASN  ND2  NH2   -0.620000       14.0070           0
     336 HCT  21   ASN  HD21 H      0.320000        1.0080           0
     337 HCT  21   ASN  HD22 H      0.300000        1.0080           0
     338 HCT  21   ASN  C    C      0.510000       12.0110           0
     339 HCT  21   ASN  O    O     -0.510000       15.9990           0
     340 HCT  22   LEU  N    NH1   -0.470000       14.0070           0
     341 HCT  22   LEU  HN   H      0.310000        1.0080           0
     342 HCT  22   LEU  CA   CT1    0.070000       12.0110           0
     343 HCT  22   LEU  HA   HB1    0.090000        1.0080           0
     344 HCT  22   LEU  CB   CT2   -0.180000       12.0110           0
     345 HCT  22   LEU  HB1  HA2    0.090000        1.0080           0
     346 HCT  22   LEU  HB2  HA2    0.090000        1.0080           0
     347 HCT  22   LEU  CG   CT1   -0.090000       12.0110           0
     348 HCT  22   LEU  HG   HA1    0.090000        1.0080           0
     349 HCT  22   LEU  CD1  CT3   -0.270000       12.0110           0
     350 HCT  22   LEU  HD11 HA3    0.090000        1.0080           0
     351 HCT  22   LEU  HD12 HA3    0.090000        1.0080           0
     352 HCT  22   LEU  HD13 HA3    0.090000        1.0080           0
     353 HCT  22   LEU  CD2  CT3   -0.270000       12.0110           0
     354 HCT  22   LEU  HD21 HA3    0.090000        1.0080           0
     355 HCT  22   LEU  HD22 HA3    0.090000        1.0080           0
     356 HCT  22   LEU  HD23 HA3    0.090000        1.0080           0
     357 HCT  22   LEU  C    C      0.510000       12.0110           0
     358 HCT  22   LEU  O    O     -0.510000       15.9990           0
     359 HCT  23   TRP  N    NH1   -0.470000       14.0070           0
     360 HCT  23   TRP  HN   H      0.310000        1.0080           0
     361 HCT  23   TRP  CA   CT1    0.070000       12.0110           0
     362 HCT  23   TRP  HA   HB1    0.090000        1.0080           0
     363 HCT  23   TRP  CB   CT2   -0.180000       12.0110           0
     364 HCT  23   TRP  HB1  HA2    0.090000        1.0080           0
     365 HCT  23   TRP  HB2  HA2    0.090000        1.0080           0
     366 HCT  23   TRP  CG   CY    -0.030000       12.0110           0
     367 HCT  23   TRP  CD1  CA    -0.150000       12.0110           0
     368 HCT  23   TRP  HD1  HP     0.220000        1.0080           0
     369 HCT  23   TRP  NE1  NY    -0.510000       14.0070           0
     370 HCT  23   TRP  HE1  H      0.370000        1.0080           0
     371 HCT  23   TRP  CE2  CPT    0.240000       12.0110           0
     372 HCT  23   TRP  CD2  CPT    0.110000       12.0110           0
     373 HCT  23   TRP  CE3  CAI   -0.250000       12.0110           0
     374 HCT  23   TRP  HE3  HP     0.170000        1.0080           0
     375 HCT  23   TRP  CZ3  CA    -0.200000       12.0110           0
     376 HCT  23   TRP  HZ3  HP     0.140000        1.0080           0
     377 HCT  23   TRP  CZ2  CAI   -0.270000       12.0110           0
     378 HCT  23   TRP  HZ2  HP     0.160000        1.0080           0
     379 HCT  23   TRP  CH2  CA    -0.140000       12.0110           0
     380 HCT  23   TRP  HH2  HP     0.140000        1.0080           0
     381 HCT  23   TRP  C    C      0.510000       12.0110           0
     382 HCT  23   TRP  O    O     -0.510000       15.9990           0
     383 HCT  24   ASN  N    NH1   -0.470000       14.0070           0
     384 HCT  24   ASN  HN   H      0.310000        1.0080           0
     385 HCT  24   ASN  CA   CT1    0.070000       12.0110           0
     386 HCT  24   ASN  HA   HB1    0.090000        1.0080           0
     387 HCT  24   ASN  CB   CT2   -0.180000       12.0110           0
     388 HCT  24   ASN  HB1  HA2    0.090000        1.0080           0
     389 HCT  24   ASN  HB2  HA2    0.090000        1.0080           0
     390 HCT  24   ASN  CG   CC     0.550000       12.0110           0
     391 HCT  24   ASN  OD1  O     -0.550000       15.9990           0
     392 HCT  24   ASN  ND2  NH2   -0.620000       14.0070           0
     393 HCT  24   ASN  HD21 H      0.320000        1.0080           0
     394 HCT  24   ASN  HD22 H      0.300000        1.0080           0
     395 HCT  24   ASN  C    C      0.510000       12.0110           0
     396 HCT  24   ASN  O    O     -0.510000       15.9990           0
     397 HCT  25   SER  N    NH1   -0.470000       14.0070           0
     398 HCT  25   SER  HN   H      0.310000        1.0080           0
     399 HCT  25   SER  CA   CT1    0.070000       12.0110           0
     400 HCT  25   SER  HA   HB1    0.090000        1.0080           0
     401 HCT  25   SER  CB   CT2    0.050000       12.0110           0
     402 HCT  25   SER  HB1  HA2    0.090000        1.0080           0
     403 HCT  25   SER  HB2  HA2    0.090000        1.0080           0
     404 HCT  25   SER  OG   OH1   -0.660000       15.9990           0
     405 HCT  25   SER  HG1  H      0.430000        1.0080           0
     406 HCT  25   SER  C    C      0.510000       12.0110           0
     407 HCT  25   SER  O    O     -0.510000       15.9990           0
     408 HCT  26   ASN  N    NH1   -0.470000       14.0070           0
     409 HCT  26   ASN  HN   H      0.310000        1.0080           0
     410 HCT  26   ASN  CA   CT1    0.070000       12.0110           0
     411 HCT  26   ASN  HA   HB1    0.090000        1.0080           0
     412 HCT  26   ASN  CB   CT2   -0.180000       12.0110           0
     413 HCT  26   ASN  HB1  HA2    0.090000        1.0080           0
     414 HCT  26   ASN  HB2  HA2    0.090000        1.0080           0
     415 HCT  26   ASN  CG   CC     0.550000       12.0110           0
     416 HCT  26   ASN  OD1  O     -0.550000       15.9990           0
     417 HCT  26   ASN  ND2  NH2   -0.620000       14.0070           0
     418 HCT  26   ASN  HD21 H      0.320000        1.0080           0
     419 HCT  26   ASN  HD22 H      0.300000        1.0080           0
     420 HCT  26   ASN  C    C      0.510000       12.0110           0
     421 HCT  26   ASN  O    O     -0.510000       15.9990           0
     422 HCT  27   VAL  N    NH1   -0.470000       14.0070           0
     423 HCT  27   VAL  HN   H      0.310000        1.0080           0
     424 HCT  27   VAL  CA   CT1    0.070000       12.0110           0
     425 HCT  27   VAL  HA   HB1    0.090000        1.0080           0
     426 HCT  27   VAL  CB   CT1   -0.090000       12.0110           0
     427 HCT  27   VAL  HB   HA1    0.090000        1.0080           0
     428 HCT  27   VAL  CG1  CT3   -0.270000       12.0110           0
     429 HCT  27   VAL  HG11 HA3    0.090000        1.0080           0
     430 HCT  27   VAL  HG12 HA3    0.090000        1.0080           0
     431 HCT  27   VAL  HG13 HA3    0.090000        1.0080           0
     432 HCT  27   VAL  CG2  CT3   -0.270000       12.0110           0
     433 HCT  27   VAL  HG21 HA3    0.090000        1.0080           0
     434 HCT  27   VAL  HG22 HA3    0.090000        1.0080           0
     435 HCT  27   VAL  HG23 HA3    0.090000        1.0080           0
     436 HCT  27   VAL  C    C      0.510000       12.0110           0
     437 HCT  27   VAL  O    O     -0.510000       15.9990           0
     438 HCT  28   ASP  N    NH1   -0.470000       14.0070           0
     439 HCT  28   ASP  HN   H      0.310000        1.0080           0
     440 HCT  28   ASP  CA   CT1    0.070000       12.0110           0
     441 HCT  28   ASP  HA   HB1    0.090000        1.0080           0
     442 HCT  28   ASP  CB   CT2A  -0.280000       12.0110           0
     443 HCT  28   ASP  HB1  HA2    0.090000        1.0080           0
     444 HCT  28   ASP  HB2  HA2    0.090000        1.0080           0
     445 HCT  28   ASP  CG   CC     0.620000       12.0110           0
     446 HCT  28   ASP  OD1  OC    -0.760000       15.9990           0
     447 HCT  28   ASP  OD2  OC    -0.760000       15.9990           0
     448 HCT  28   ASP  C    C      0.510000       12.0110           0
     449 HCT  28   ASP  O    O     -0.510000       15.9990           0
     450 HCT  29   LEU  N    NH1   -0.470000       14.0070           0
     451 HCT  29   LEU  HN   H      0.310000        1.0080           0
     452 HCT  29   LEU  CA   CT1    0.070000       12.0110           0
     453 HCT  29   LEU  HA   HB1    0.090000        1.0080           0
     454 HCT  29   LEU  CB   CT2   -0.180000       12.0110           0
     455 HCT  29   LEU  HB1  HA2    0.090000        1.0080           0
     456 HCT  29   LEU  HB2  HA2    0.090000        1.0080           0
     457 HCT  29   LEU  CG   CT1   -0.090000       12.0110           0
     458 HCT  29   LEU  HG   HA1    0.090000        1.0080           0
     459 HCT  29   LEU  CD1  CT3   -0.270000       12.0110           0
     460 HCT  29   LEU  HD11 HA3    0.090000        1.0080           0
     461 HCT  29   LEU  HD12 HA3    0.090000        1.0080           0
     462 HCT  29   LEU  HD13 HA3    0.090000        1.0080           0
     463 HCT  29   LEU  CD2  CT3   -0.270000       12.0110           0
     464 HCT  29   LEU  HD21 HA3    0.090000        1.0080           0
     465 HCT  29   LEU  HD22 HA3    0.090000        1.0080           0
     466 HCT  29   LEU  HD23 HA3    0.090000        1.0080           0
     467 HCT  29   LEU  C    C      0.510000       12.0110           0
     468 HCT  29   LEU  O    O     -0.510000       15.9990           0
     469 HCT  30   VAL  N    NH1   -0.470000       14.0070           0
     470 HCT  30   VAL  HN   H      0.310000        1.0080           0
     471 HCT  30   VAL  CA   CT1    0.070000       12.0110           0
     472 HCT  30   VAL  HA   HB1    0.090000        1.0080           0
     473 HCT  30   VAL  CB   CT1   -0.090000       12.0110           0
     474 HCT  30   VAL  HB   HA1    0.090000        1.0080           0
     475 HCT  30   VAL  CG1  CT3   -0.270000       12.0110           0
     476 HCT  30   VAL  HG11 HA3    0.090000        1.0080           0
     477 HCT  30   VAL  HG12 HA3    0.090000        1.0080           0
     478 HCT  30   VAL  HG13 HA3    0.090000        1.0080           0
     479 HCT  30   VAL  CG2  CT3   -0.270000       12.0110           0
     480 HCT  30   VAL  HG21 HA3    0.090000        1.0080           0
     481 HCT  30   VAL  HG22 HA3    0.090000        1.0080           0
     482 HCT  30   VAL  HG23 HA3    0.090000        1.0080           0
     483 HCT  30   VAL  C    C      0.510000       12.0110           0
     484 HCT  30   VAL  O    O     -0.510000       15.9990           0
     485 HCT  31   VAL  N    NH1   -0.470000       14.0070           0
     486 HCT  31   VAL  HN   H      0.310000        1.0080           0
     487 HCT  31   VAL  CA   CT1    0.070000       12.0110           0
     488 HCT  31   VAL  HA   HB1    0.090000        1.0080           0
     489 HCT  31   VAL  CB   CT1   -0.090000       12.0110           0
     490 HCT  31   VAL  HB   HA1    0.090000        1.0080           0
     491 HCT  31   VAL  CG1  CT3   -0.270000       12.0110           0
     492 HCT  31   VAL  HG11 HA3    0.090000        1.0080           0
     493 HCT  31   VAL  HG12 HA3    0.090000        1.0080           0
     494 HCT  31   VAL  HG13 HA3    0.090000        1.0080           0
     495 HCT  31   VAL  CG2  CT3   -0.270000       12.0110           0
     496 HCT  31   VAL  HG21 HA3    0.090000        1.0080           0
     497 HCT  31   VAL  HG22 HA3    0.090000        1.0080           0
     498 HCT  31   VAL  HG23 HA3    0.090000        1.0080           0
     499 HCT  31   VAL  C    C      0.510000       12.0110           0
     500 HCT  31   VAL  O    O     -0.510000       15.9990           0
     501 HCT  32   PRO  N    N     -0.290000       14.0070           0
     502 HCT  32   PRO  CD   CP3    0.000000       12.0110           0
     503 HCT  32   PRO  HD1  HA2    0.090000        1.0080           0
     504 HCT  32   PRO  HD2  HA2    0.090000        1.0080           0
     505 HCT  32   PRO  CA   CP1    0.020000       12.0110           0
     506 HCT  32   PRO  HA   HB1    0.090000        1.0080           0
     507 HCT  32   PRO  CB   CP2   -0.180000       12.0110           0
     508 HCT  32   PRO  HB1  HA2    0.090000        1.0080           0
     509 HCT  32   PRO  HB2  HA2    0.090000        1.0080           0
     510 HCT  32   PRO  CG   CP2   -0.180000       12.0110           0
     511 HCT  32   PRO  HG1  HA2    0.090000        1.0080           0
     512 HCT  32   PRO  HG2  HA2    0.090000        1.0080           0
     513 HCT  32   PRO  C    C      0.510000       12.0110           0
     514 HCT  32   PRO  O    O     -0.510000       15.9990           0
     515 HCT  33   ASN  N    NH1   -0.470000       14.0070           0
     516 HCT  33   ASN  HN   H      0.310000        1.0080           0
     517 HCT  33   ASN  CA   CT1    0.070000       12.0110           0
     518 HCT  33   ASN  HA   HB1    0.090000        1.0080           0
     519 HCT  33   ASN  CB   CT2   -0.180000       12.0110           0
     520 HCT  33   ASN  HB1  HA2    0.090000        1.0080           0
     521 HCT  33   ASN  HB2  HA2    0.090000        1.0080           0
     522 HCT  33   ASN  CG   CC     0.550000       12.0110           0
     523 HCT  33   ASN  OD1  O     -0.550000       15.9990           0
     524 HCT  33   ASN  ND2  NH2   -0.620000       14.0070           0
     525 HCT  33   ASN  HD21 H      0.320000        1.0080           0
     526 HCT  33   ASN  HD22 H      0.300000        1.0080           0
     527 HCT  33   ASN  C    C      0.510000       12.0110           0
     528 HCT  33   ASN  O    O     -0.510000       15.9990           0
     529 HCT  34   PHE  N    NH1   -0.470000       14.0070           0
     530 HCT  34   PHE  HN   H      0.310000        1.0080           0
     531 HCT  34   PHE  CA   CT1    0.070000       12.0110           0
     532 HCT  34   PHE  HA   HB1    0.090000        1.0080           0
     533 HCT  34   PHE  CB   CT2   -0.180000       12.0110           0
     534 HCT  34   PHE  HB1  HA2    0.090000        1.0080           0
     535 HCT  34   PHE  HB2  HA2    0.090000        1.0080           0
     536 HCT  34   PHE  CG   CA     0.000000       12.0110           0
     537 HCT  34   PHE  CD1  CA    -0.115000       12.0110           0
     538 HCT  34   PHE  HD1  HP     0.115000        1.0080           0
     539 HCT  34   PHE  CE1  CA    -0.115000       12.0110           0
     540 HCT  34   PHE  HE1  HP     0.115000        1.0080           0
     541 HCT  34   PHE  CZ   CA    -0.115000       12.0110           0
     542 HCT  34   PHE  HZ   HP     0.115000        1.0080           0
     543 HCT  34   PHE  CD2  CA    -0.115000       12.0110           0
     544 HCT  34   PHE  HD2  HP     0.115000        1.0080           0
     545 HCT  34   PHE  CE2  CA    -0.115000       12.0110           0
     546 HCT  34   PHE  HE2  HP     0.115000        1.0080           0
     547 HCT  34   PHE  C    C      0.510000       12.0110           0
     548 HCT  34   PHE  O    O     -0.510000       15.9990           0
     549 HCT  35   HSE  N    NH1   -0.470000       14.0070           0
     550 HCT  35   HSE  HN   H      0.310000        1.0080           0
     551 HCT  35   HSE  CA   CT1    0.070000       12.0110           0
     552 HCT  35   HSE  HA   HB1    0.090000        1.0080           0
     553 HCT  35   HSE  CB   CT2   -0.080000       12.0110           0
     554 HCT  35   HSE  HB1  HA2    0.090000        1.0080           0
     555 HCT  35   HSE  HB2  HA2    0.090000        1.0080           0
     556 HCT  35   HSE  ND1  NR2   -0.700000       14.0070           0
     557 HCT  35   HSE  CG   CPH1   0.220000       12.0110           0
     558 HCT  35   HSE  CE1  CPH2   0.250000       12.0110           0
     559 HCT  35   HSE  HE1  HR1    0.130000        1.0080           0
     560 HCT  35   HSE  NE2  NR1   -0.360000       14.0070           0
     561 HCT  35   HSE  HE2  H      0.320000        1.0080           0
     562 HCT  35   HSE  CD2  CPH1  -0.050000       12.0110           0
     563 HCT  35   HSE  HD2  HR3    0.090000        1.0080           0
     564 HCT  35   HSE  C    C      0.510000       12.0110           0
     565 HCT  35   HSE  O    O     -0.510000       15.9990           0
     566 HCT  36   THR  N    NH1   -0.470000       14.0070           0
     567 HCT  36   THR  HN   H      0.310000        1.0080           0
     568 HCT  36   THR  CA   CT1    0.070000       12.0110           0
     569 HCT  36   THR  HA   HB1    0.090000        1.0080           0
     570 HCT  36   THR  CB   CT1    0.140000       12.0110           0
     571 HCT  36   THR  HB   HA1    0.090000        1.0080           0
     572 HCT  36   THR  OG1  OH1   -0.660000       15.9990           0
     573 HCT  36   THR  HG1  H      0.430000        1.0080           0
     574 HCT  36   THR  CG2  CT3   -0.270000       12.0110           0
     575 HCT  36   THR  HG21 HA3    0.090000        1.0080           0
     576 HCT  36   THR  HG22 HA3    0.090000        1.0080           0
     577 HCT  36   THR  HG23 HA3    0.090000        1.0080           0
     578 HCT  36   THR  C    C      0.510000       12.0110           0
     579 HCT  36   THR  O    O     -0.510000       15.9990           0
     580 HCT  37   PRO  N    N     -0.290000       14.0070           0
     581 HCT  37   PRO  CD   CP3    0.000000       12.0110           0
     582 HCT  37   PRO  HD1  HA2    0.090000        1.0080           0
     583 HCT  37   PRO  HD2  HA2    0.090000        1.0080           0
     584 HCT  37   PRO  CA   CP1    0.020000       12.0110           0
     585 HCT  37   PRO  HA   HB1    0.090000        1.0080           0
     586 HCT  37   PRO  CB   CP2   -0.180000       12.0110           0
     587 HCT  37   PRO  HB1  HA2    0.090000        1.0080           0
     588 HCT  37   PRO  HB2  HA2    0.090000        1.0080           0
     589 HCT  37   PRO  CG   CP2   -0.180000       12.0110           0
     590 HCT  37   PRO  HG1  HA2    0.090000        1.0080           0
     591 HCT  37   PRO  HG2  HA2    0.090000        1.0080           0
     592 HCT  37   PRO  C    C      0.510000       12.0110           0
     593 HCT  37   PRO  O    O     -0.510000       15.9990           0
     594 HCT  38   SER  N    NH1   -0.470000       14.0070           0
     595 HCT  38   SER  HN   H      0.310000        1.0080           0
     596 HCT  38   SER  CA   CT1    0.070000       12.0110           0
     597 HCT  38   SER  HA   HB1    0.090000        1.0080           0
     598 HCT  38   SER  CB   CT2    0.050000       12.0110           0
     599 HCT  38   SER  HB1  HA2    0.090000        1.0080           0
     600 HCT  38   SER  HB2  HA2    0.090000        1.0080           0
     601 HCT  38   SER  OG   OH1   -0.660000       15.9990           0
     602 HCT  38   SER  HG1  H      0.430000        1.0080           0
     603 HCT  38   SER  C    C      0.510000       12.0110           0
     604 HCT  38   SER  O    O     -0.510000       15.9990           0
     605 HCT  39   VAL  N    NH1   -0.470000       14.0070           0
     606 HCT  39   VAL  HN   H      0.310000        1.0080           0
     607 HCT  39   VAL  CA   CT1    0.070000       12.0110           0
     608 HCT  39   VAL  HA   HB1    0.090000        1.0080           0
     609 HCT  39   VAL  CB   CT1   -0.090000       12.0110           0
     610 HCT  39   VAL  HB   HA1    0.090000        1.0080           0
     611 HCT  39   VAL  CG1  CT3   -0.270000       12.0110           0
     612 HCT  39   VAL  HG11 HA3    0.090000        1.0080           0
     613 HCT  39   VAL  HG12 HA3    0.090000        1.0080           0
     614 HCT  39   VAL  HG13 HA3    0.090000        1.0080           0
     615 HCT  39   VAL  CG2  CT3   -0.270000       12.0110           0
     616 HCT  39   VAL  HG21 HA3    0.090000        1.0080           0
     617 HCT  39   VAL  HG22 HA3    0.090000        1.0080           0
     618 HCT  39   VAL  HG23 HA3    0.090000        1.0080           0
     619 HCT  39   VAL  C    C      0.510000       12.0110           0
     620 HCT  39   VAL  O    O     -0.510000       15.9990           0
     621 HCT  40   TYR  N    NH1   -0.470000       14.0070           0
     622 HCT  40   TYR  HN   H      0.310000        1.0080           0
     623 HCT  40   TYR  CA   CT1    0.070000       12.0110           0
     624 HCT  40   TYR  HA   HB1    0.090000        1.0080           0
     625 HCT  40   TYR  CB   CT2   -0.180000       12.0110           0
     626 HCT  40   TYR  HB1  HA2    0.090000        1.0080           0
     627 HCT  40   TYR  HB2  HA2    0.090000        1.0080           0
     628 HCT  40   TYR  CG   CA     0.000000       12.0110           0
     629 HCT  40   TYR  CD1  CA    -0.115000       12.0110           0
     630 HCT  40   TYR  HD1  HP     0.115000        1.0080           0
     631 HCT  40   TYR  CE1  CA    -0.115000       12.0110           0
     632 HCT  40   TYR  HE1  HP     0.115000        1.0080           0
     633 HCT  40   TYR  CZ   CA     0.110000       12.0110           0
     634 HCT  40   TYR  OH   OH1   -0.540000       15.9990           0
     635 HCT  40   TYR  HH   H      0.430000        1.0080           0
     636 HCT  40   TYR  CD2  CA    -0.115000       12.0110           0
     637 HCT  40   TYR  HD2  HP     0.115000        1.0080           0
     638 HCT  40   TYR  CE2  CA    -0.115000       12.0110           0
     639 HCT  40   TYR  HE2  HP     0.115000        1.0080           0
     640 HCT  40   TYR  C    C      0.510000       12.0110           0
     641 HCT  40   TYR  O    O     -0.510000       15.9990           0
     642 HCT  41   PHE  N    NH1   -0.470000       14.0070           0
     643 HCT  41   PHE  HN   H      0.310000        1.0080           0
     644 HCT  41   PHE  CA   CT1    0.070000       12.0110           0
     645 HCT  41   PHE  HA   HB1    0.090000        1.0080           0
     646 HCT  41   PHE  CB   CT2   -0.180000       12.0110           0
     647 HCT  41   PHE  HB1  HA2    0.090000        1.0080           0
     648 HCT  41   PHE  HB2  HA2    0.090000        1.0080           0
     649 HCT  41   PHE  CG   CA     0.000000       12.0110           0
     650 HCT  41   PHE  CD1  CA    -0.115000       12.0110           0
     651 HCT  41   PHE  HD1  HP     0.115000        1.0080           0
     652 HCT  41   PHE  CE1  CA    -0.115000       12.0110           0
     653 HCT  41   PHE  HE1  HP     0.115000        1.0080           0
     654 HCT  41   PHE  CZ   CA    -0.115000       12.0110           0
     655 HCT  41   PHE  HZ   HP     0.115000        1.0080           0
     656 HCT  41   PHE  CD2  CA    -0.115000       12.0110           0
     657 HCT  41   PHE  HD2  HP     0.115000        1.0080           0
     658 HCT  41   PHE  CE2  CA    -0.115000       12.0110           0
     659 HCT  41   PHE  HE2  HP     0.115000        1.0080           0
     660 HCT  41   PHE  C    C      0.510000       12.0110           0
     661 HCT  41   PHE  O    O     -0.510000       15.9990           0
     662 HCT  42   TYR  N    NH1   -0.470000       14.0070           0
     663 HCT  42   TYR  HN   H      0.310000        1.0080           0
     664 HCT  42   TYR  CA   CT1    0.070000       12.0110           0
     665 HCT  42   TYR  HA   HB1    0.090000        1.0080           0
     666 HCT  42   TYR  CB   CT2   -0.180000       12.0110           0
     667 HCT  42   TYR  HB1  HA2    0.090000        1.0080           0
     668 HCT  42   TYR  HB2  HA2    0.090000        1.0080           0
     669 HCT  42   TYR  CG   CA     0.000000       12.0110           0
     670 HCT  42   TYR  CD1  CA    -0.115000       12.0110           0
     671 HCT  42   TYR  HD1  HP     0.115000        1.0080           0
     672 HCT  42   TYR  CE1  CA    -0.115000       12.0110           0
     673 HCT  42   TYR  HE1  HP     0.115000        1.0080           0
     674 HCT  42   TYR  CZ   CA     0.110000       12.0110           0
     675 HCT  42   TYR  OH   OH1   -0.540000       15.9990           0
     676 HCT  42   TYR  HH   H      0.430000        1.0080           0
     677 HCT  42   TYR  CD2  CA    -0.115000       12.0110           0
     678 HCT  42   TYR  HD2  HP     0.115000        1.0080           0
     679 HCT  42   TYR  CE2  CA    -0.115000       12.0110           0
     680 HCT  42   TYR  HE2  HP     0.115000        1.0080           0
     681 HCT  42   TYR  C    C      0.510000       12.0110           0
     682 HCT  42   TYR  O    O     -0.510000       15.9990           0
     683 HCT  43   ARG  N    NH1   -0.470000       14.0070           0
     684 HCT  43   ARG  HN   H      0.310000        1.0080           0
     685 HCT  43   ARG  CA   CT1    0.070000       12.0110           0
     686 HCT  43   ARG  HA   HB1    0.090000        1.0080           0
     687 HCT  43   ARG  CB   CT2   -0.180000       12.0110           0
     688 HCT  43   ARG  HB1  HA2    0.090000        1.0080           0
     689 HCT  43   ARG  HB2  HA2    0.090000        1.0080           0
     690 HCT  43   ARG  CG   CT2   -0.180000       12.0110           0
     691 HCT  43   ARG  HG1  HA2    0.090000        1.0080           0
     692 HCT  43   ARG  HG2  HA2    0.090000        1.0080           0
     693 HCT  43   ARG  CD   CT2    0.200000       12.0110           0
     694 HCT  43   ARG  HD1  HA2    0.090000        1.0080           0
     695 HCT  43   ARG  HD2  HA2    0.090000        1.0080           0
     696 HCT  43   ARG  NE   NC2   -0.700000       14.0070           0
     697 HCT  43   ARG  HE   HC     0.440000        1.0080           0
     698 HCT  43   ARG  CZ   C      0.640000       12.0110           0
     699 HCT  43   ARG  NH1  NC2   -0.800000       14.0070           0
     700 HCT  43   ARG  HH11 HC     0.460000        1.0080           0
     701 HCT  43   ARG  HH12 HC     0.460000        1.0080           0
     702 HCT  43   ARG  NH2  NC2   -0.800000       14.0070           0
     703 HCT  43   ARG  HH21 HC     0.460000        1.0080           0
     704 HCT  43   ARG  HH22 HC     0.460000        1.0080           0
     705 HCT  43   ARG  C    C      0.510000       12.0110           0
     706 HCT  43   ARG  O    O     -0.510000       15.9990           0
     707 HCT  44   PRO  N    N     -0.290000       14.0070           0
     708 HCT  44   PRO  CD   CP3    0.000000       12.0110           0
     709 HCT  44   PRO  HD1  HA2    0.090000        1.0080           0
     710 HCT  44   PRO  HD2  HA2    0.090000        1.0080           0
     711 HCT  44   PRO  CA   CP1    0.020000       12.0110           0
     712 HCT  44   PRO  HA   HB1    0.090000        1.0080           0
     713 HCT  44   PRO  CB   CP2   -0.180000       12.0110           0
     714 HCT  44   PRO  HB1  HA2    0.090000        1.0080           0
     715 HCT  44   PRO  HB2  HA2    0.090000        1.0080           0
     716 HCT  44   PRO  CG   CP2   -0.180000       12.0110           0
     717 HCT  44   PRO  HG1  HA2    0.090000        1.0080           0
     718 HCT  44   PRO  HG2  HA2    0.090000        1.0080           0
     719 HCT  44   PRO  C    C      0.510000       12.0110           0
     720 HCT  44   PRO  O    O     -0.510000       15.9990           0
     721 HCT  45   THR  N    NH1   -0.470000       14.0070           0
     722 HCT  45   THR  HN   H      0.310000        1.0080           0
     723 HCT  45   THR  CA   CT1    0.070000       12.0110           0
     724 HCT  45   THR  HA   HB1    0.090000        1.0080           0
     725 HCT  45   THR  CB   CT1    0.140000       12.0110           0
     726 HCT  45   THR  HB   HA1    0.090000        1.0080           0
     727 HCT  45   THR  OG1  OH1   -0.660000       15.9990           0
     728 HCT  45   THR  HG1  H      0.430000        1.0080           0
     729 HCT  45   THR  CG2  CT3   -0.270000       12.0110           0
     730 HCT  45   THR  HG21 HA3    0.090000        1.0080           0
     731 HCT  45   THR  HG22 HA3    0.090000        1.0080           0
     732 HCT  45   THR  HG23 HA3    0.090000        1.0080           0
     733 HCT  45   THR  C    C      0.510000       12.0110           0
     734 HCT  45   THR  O    O     -0.510000       15.9990           0
     735 HCT  46   GLY  N    NH1   -0.470000       14.0070           0
     736 HCT  46   GLY  HN   H      0.310000        1.0080           0
     737 HCT  46   GLY  CA   CT2   -0.020000       12.0110           0
     738 HCT  46   GLY  HA1  HB2    0.090000        1.0080           0
     739 HCT  46   GLY  HA2  HB2    0.090000        1.0080           0
     740 HCT  46   GLY  C    C      0.510000       12.0110           0
     741 HCT  46   GLY  O    O     -0.510000       15.9990           0
     742 HCT  47   SER  N    NH1   -0.470000       14.0070           0
     743 HCT  47   SER  HN   H      0.310000        1.0080           0
     744 HCT  47   SER  CA   CT1    0.070000       12.0110           0
     745 HCT  47   SER  HA   HB1    0.090000        1.0080           0
     746 HCT  47   SER  CB   CT2    0.050000       12.0110           0
     747 HCT  47   SER  HB1  HA2    0.090000        1.0080           0
     748 HCT  47   SER  HB2  HA2    0.090000        1.0080           0
     749 HCT  47   SER  OG   OH1   -0.660000       15.9990           0
     750 HCT  47   SER  HG1  H      0.430000        1.0080           0
     751 HCT  47   SER  C    C      0.510000       12.0110           0
     752 HCT  47   SER  O    O     -0.510000       15.9990           0
     753 HCT  48   SER  N    NH1   -0.470000       14.0070           0
     754 HCT  48   SER  HN   H      0.310000        1.0080           0
     755 HCT  48   SER  CA   CT1    0.070000       12.0110           0
     756 HCT  48   SER  HA   HB1    0.090000        1.0080           0
     757 HCT  48   SER  CB   CT2    0.050000       12.0110           0
     758 HCT  48   SER  HB1  HA2    0.090000        1.0080           0
     759 HCT  48   SER  HB2  HA2    0.090000        1.0080           0
     760 HCT  48   SER  OG   OH1   -0.660000       15.9990           0
     761 HCT  48   SER  HG1  H      0.430000        1.0080           0
     762 HCT  48   SER  C    C      0.510000       12.0110           0
     763 HCT  48   SER  O    O     -0.510000       15.9990           0
     764 HCT  49   ASN  N    NH1   -0.470000       14.0070           0
     765 HCT  49   ASN  HN   H      0.310000        1.0080           0
     766 HCT  49   ASN  CA   CT1    0.070000       12.0110           0
     767 HCT  49   ASN  HA   HB1    0.090000        1.0080           0
     768 HCT  49   ASN  CB   CT2   -0.180000       12.0110           0
     769 HCT  49   ASN  HB1  HA2    0.090000        1.0080           0
     770 HCT  49   ASN  HB2  HA2    0.090000        1.0080           0
     771 HCT  49   ASN  CG   CC     0.550000       12.0110           0
     772 HCT  49   ASN  OD1  O     -0.550000       15.9990           0
     773 HCT  49   ASN  ND2  NH2   -0.620000       14.0070           0
     774 HCT  49   ASN  HD21 H      0.320000        1.0080           0
     775 HCT  49   ASN  HD22 H      0.300000        1.0080           0
     776 HCT  49   ASN  C    C      0.510000       12.0110           0
     777 HCT  49   ASN  O    O     -0.510000       15.9990           0
     778 HCT  50   PHE  N    NH1   -0.470000       14.0070           0
     779 HCT  50   PHE  HN   H      0.310000        1.0080           0
     780 HCT  50   PHE  CA   CT1    0.070000       12.0110           0
     781 HCT  50   PHE  HA   HB1    0.090000        1.0080           0
     782 HCT  50   PHE  CB   CT2   -0.180000       12.0110           0
     783 HCT  50   PHE  HB1  HA2    0.090000        1.0080           0
     784 HCT  50   PHE  HB2  HA2    0.090000        1.0080           0
     785 HCT  50   PHE  CG   CA     0.000000       12.0110           0
     786 HCT  50   PHE  CD1  CA    -0.115000       12.0110           0
     787 HCT  50   PHE  HD1  HP     0.115000        1.0080           0
     788 HCT  50   PHE  CE1  CA    -0.115000       12.0110           0
     789 HCT  50   PHE  HE1  HP     0.115000        1.0080           0
     790 HCT  50   PHE  CZ   CA    -0.115000       12.0110           0
     791 HCT  50   PHE  HZ   HP     0.115000        1.0080           0
     792 HCT  50   PHE  CD2  CA    -0.115000       12.0110           0
     793 HCT  50   PHE  HD2  HP     0.115000        1.0080           0
     794 HCT  50   PHE  CE2  CA    -0.115000       12.0110           0
     795 HCT  50   PHE  HE2  HP     0.115000        1.0080           0
     796 HCT  50   PHE  C    C      0.510000       12.0110           0
     797 HCT  50   PHE  O    O     -0.510000       15.9990           0
     798 HCT  51   PHE  N    NH1   -0.470000       14.0070           0
     799 HCT  51   PHE  HN   H      0.310000        1.0080           0
     800 HCT  51   PHE  CA   CT1    0.070000       12.0110           0
     801 HCT  51   PHE  HA   HB1    0.090000        1.0080           0
     802 HCT  51   PHE  CB   CT2   -0.180000       12.0110           0
     803 HCT  51   PHE  HB1  HA2    0.090000        1.0080           0
     804 HCT  51   PHE  HB2  HA2    0.090000        1.0080           0
     805 HCT  51   PHE  CG   CA     0.000000       12.0110           0
     806 HCT  51   PHE  CD1  CA    -0.115000       12.0110           0
     807 HCT  51   PHE  HD1  HP     0.115000        1.0080           0
     808 HCT  51   PHE  CE1  CA    -0.115000       12.0110           0
     809 HCT  51   PHE  HE1  HP     0.115000        1.0080           0
     810 HCT  51   PHE  CZ   CA    -0.115000       12.0110           0
     811 HCT  51   PHE  HZ   HP     0.115000        1.0080           0
     812 HCT  51   PHE  CD2  CA    -0.115000       12.0110           0
     813 HCT  51   PHE  HD2  HP     0.115000        1.0080           0
     814 HCT  51   PHE  CE2  CA    -0.115000       12.0110           0
     815 HCT  51   PHE  HE2  HP     0.115000        1.0080           0
     816 HCT  51   PHE  C    C      0.510000       12.0110           0
     817 HCT  51   PHE  O    O     -0.510000       15.9990           0
     818 HCT  52   ASP  N    NH1   -0.470000       14.0070           0
     819 HCT  52   ASP  HN   H      0.310000        1.0080           0
     820 HCT  52   ASP  CA   CT1    0.070000       12.0110           0
     821 HCT  52   ASP  HA   HB1    0.090000        1.0080           0
     822 HCT  52   ASP  CB   CT2A  -0.280000       12.0110           0
     823 HCT  52   ASP  HB1  HA2    0.090000        1.0080           0
     824 HCT  52   ASP  HB2  HA2    0.090000        1.0080           0
     825 HCT  52   ASP  CG   CC     0.620000       12.0110           0
     826 HCT  52   ASP  OD1  OC    -0.760000       15.9990           0
     827 HCT  52   ASP  OD2  OC    -0.760000       15.9990           0
     828 HCT  52   ASP  C    C      0.510000       12.0110           0
     829 HCT  52   ASP  O    O     -0.510000       15.9990           0
     830 HCT  53   ALA  N    NH1   -0.470000       14.0070           0
     831 HCT  53   ALA  HN   H      0.310000        1.0080           0
     832 HCT  53   ALA  CA   CT1    0.070000       12.0110           0
     833 HCT  53   ALA  HA   HB1    0.090000        1.0080           0
     834 HCT  53   ALA  CB   CT3   -0.270000       12.0110           0
     835 HCT  53   ALA  HB1  HA3    0.090000        1.0080           0
     836 HCT  53   ALA  HB2  HA3    0.090000        1.0080           0
     837 HCT  53   ALA  HB3  HA3    0.090000        1.0080           0
     838 HCT  53   ALA  C    C      0.510000       12.0110           0
     839 HCT  53   ALA  O    O     -0.510000       15.9990           0
     840 HCT  54   LYS  N    NH1   -0.470000       14.0070           0
     841 HCT  54   LYS  HN   H      0.310000        1.0080           0
     842 HCT  54   LYS  CA   CT1    0.070000       12.0110           0
     843 HCT  54   LYS  HA   HB1    0.090000        1.0080           0
     844 HCT  54   LYS  CB   CT2   -0.180000       12.0110           0
     845 HCT  54   LYS  HB1  HA2    0.090000        1.0080           0
     846 HCT  54   LYS  HB2  HA2    0.090000        1.0080           0
     847 HCT  54   LYS  CG   CT2   -0.180000       12.0110           0
     848 HCT  54   LYS  HG1  HA2    0.090000        1.0080           0
     849 HCT  54   LYS  HG2  HA2    0.090000        1.0080           0
     850 HCT  54   LYS  CD   CT2   -0.180000       12.0110           0
     851 HCT  54   LYS  HD1  HA2    0.090000        1.0080           0
     852 HCT  54   LYS  HD2  HA2    0.090000        1.0080           0
     853 HCT  54   LYS  CE   CT2    0.210000       12.0110           0
     854 HCT  54   LYS  HE1  HA2    0.050000        1.0080           0
     855 HCT  54   LYS  HE2  HA2    0.050000        1.0080           0
     856 HCT  54   LYS  NZ   NH3   -0.300000       14.0070           0
     857 HCT  54   LYS  HZ1  HC     0.330000        1.0080           0
     858 HCT  54   LYS  HZ2  HC     0.330000        1.0080           0
     859 HCT  54   LYS  HZ3  HC     0.330000        1.0080           0
     860 HCT  54   LYS  C    C      0.510000       12.0110           0
     861 HCT  54   LYS  O    O     -0.510000       15.9990           0
     862 HCT  55   VAL  N    NH1   -0.470000       14.0070           0
     863 HCT  55   VAL  HN   H      0.310000        1.0080           0
     864 HCT  55   VAL  CA   CT1    0.070000       12.0110           0
     865 HCT  55   VAL  HA   HB1    0.090000        1.0080           0
     866 HCT  55   VAL  CB   CT1   -0.090000       12.0110           0
     867 HCT  55   VAL  HB   HA1    0.090000        1.0080           0
     868 HCT  55   VAL  CG1  CT3   -0.270000       12.0110           0
     869 HCT  55   VAL  HG11 HA3    0.090000        1.0080           0
     870 HCT  55   VAL  HG12 HA3    0.090000        1.0080           0
     871 HCT  55   VAL  HG13 HA3    0.090000        1.0080           0
     872 HCT  55   VAL  CG2  CT3   -0.270000       12.0110           0
     873 HCT  55   VAL  HG21 HA3    0.090000        1.0080           0
     874 HCT  55   VAL  HG22 HA3    0.090000        1.0080           0
     875 HCT  55   VAL  HG23 HA3    0.090000        1.0080           0
     876 HCT  55   VAL  C    C      0.510000       12.0110           0
     877 HCT  55   VAL  O    O     -0.510000       15.9990           0
     878 HCT  56   LEU  N    NH1   -0.470000       14.0070           0
     879 HCT  56   LEU  HN   H      0.310000        1.0080           0
     880 HCT  56   LEU  CA   CT1    0.070000       12.0110           0
     881 HCT  56   LEU  HA   HB1    0.090000        1.0080           0
     882 HCT  56   LEU  CB   CT2   -0.180000       12.0110           0
     883 HCT  56   LEU  HB1  HA2    0.090000        1.0080           0
     884 HCT  56   LEU  HB2  HA2    0.090000        1.0080           0
     885 HCT  56   LEU  CG   CT1   -0.090000       12.0110           0
     886 HCT  56   LEU  HG   HA1    0.090000        1.0080           0
     887 HCT  56   LEU  CD1  CT3   -0.270000       12.0110           0
     888 HCT  56   LEU  HD11 HA3    0.090000        1.0080           0
     889 HCT  56   LEU  HD12 HA3    0.090000        1.0080           0
     890 HCT  56   LEU  HD13 HA3    0.090000        1.0080           0
     891 HCT  56   LEU  CD2  CT3   -0.270000       12.0110           0
     892 HCT  56   LEU  HD21 HA3    0.090000        1.0080           0
     893 HCT  56   LEU  HD22 HA3    0.090000        1.0080           0
     894 HCT  56   LEU  HD23 HA3    0.090000        1.0080           0
     895 HCT  56   LEU  C    C      0.510000       12.0110           0
     896 HCT  56   LEU  O    O     -0.510000       15.9990           0
     897 HCT  57   LYS  N    NH1   -0.470000       14.0070           0
     898 HCT  57   LYS  HN   H      0.310000        1.0080           0
     899 HCT  57   LYS  CA   CT1    0.070000       12.0110           0
     900 HCT  57   LYS  HA   HB1    0.090000        1.0080           0
     901 HCT  57   LYS  CB   CT2   -0.180000       12.0110           0
     902 HCT  57   LYS  HB1  HA2    0.090000        1.0080           0
     903 HCT  57   LYS  HB2  HA2    0.090000        1.0080           0
     904 HCT  57   LYS  CG   CT2   -0.180000       12.0110           0
     905 HCT  57   LYS  HG1  HA2    0.090000        1.0080           0
     906 HCT  57   LYS  HG2  HA2    0.090000        1.0080           0
     907 HCT  57   LYS  CD   CT2   -0.180000       12.0110           0
     908 HCT  57   LYS  HD1  HA2    0.090000        1.0080           0
     909 HCT  57   LYS  HD2  HA2    0.090000        1.0080           0
     910 HCT  57   LYS  CE   CT2    0.210000       12.0110           0
     911 HCT  57   LYS  HE1  HA2    0.050000        1.0080           0
     912 HCT  57   LYS  HE2  HA2    0.050000        1.0080           0
     913 HCT  57   LYS  NZ   NH3   -0.300000       14.0070           0
     914 HCT  57   LYS  HZ1  HC     0.330000        1.0080           0
     915 HCT  57   LYS  HZ2  HC     0.330000        1.0080           0
     916 HCT  57   LYS  HZ3  HC     0.330000        1.0080           0
     917 HCT  57   LYS  C    C      0.510000       12.0110           0
     918 HCT  57   LYS  O    O     -0.510000       15.9990           0
     919 HCT  58   ASP  N    NH1   -0.470000       14.0070           0
     920 HCT  58   ASP  HN   H      0.310000        1.0080           0
     921 HCT  58   ASP  CA   CT1    0.070000       12.0110           0
     922 HCT  58   ASP  HA   HB1    0.090000        1.0080           0
     923 HCT  58   ASP  CB   CT2A  -0.280000       12.0110           0
     924 HCT  58   ASP  HB1  HA2    0.090000        1.0080           0
     925 HCT  58   ASP  HB2  HA2    0.090000        1.0080           0
     926 HCT  58   ASP  CG   CC     0.620000       12.0110           0
     927 HCT  58   ASP  OD1  OC    -0.760000       15.9990           0
     928 HCT  58   ASP  OD2  OC    -0.760000       15.9990           0
     929 HCT  58   ASP  C    C      0.510000       12.0110           0
     930 HCT  58   ASP  O    O     -0.510000       15.9990           0
     931 HCT  59   ALA  N    NH1   -0.470000       14.0070           0
     932 HCT  59   ALA  HN   H      0.310000        1.0080           0
     933 HCT  59   ALA  CA   CT1    0.070000       12.0110           0
     934 HCT  59   ALA  HA   HB1    0.090000        1.0080           0
     935 HCT  59   ALA  CB   CT3   -0.270000       12.0110           0
     936 HCT  59   ALA  HB1  HA3    0.090000        1.0080           0
     937 HCT  59   ALA  HB2  HA3    0.090000        1.0080           0
     938 HCT  59   ALA  HB3  HA3    0.090000        1.0080           0
     939 HCT  59   ALA  C    C      0.510000       12.0110           0
     940 HCT  59   ALA  O    O     -0.510000       15.9990           0
     941 HCT  60   LEU  N    NH1   -0.470000       14.0070           0
     942 HCT  60   LEU  HN   H      0.310000        1.0080           0
     943 HCT  60   LEU  CA   CT1    0.070000       12.0110           0
     944 HCT  60   LEU  HA   HB1    0.090000        1.0080           0
     945 HCT  60   LEU  CB   CT2   -0.180000       12.0110           0
     946 HCT  60   LEU  HB1  HA2    0.090000        1.0080           0
     947 HCT  60   LEU  HB2  HA2    0.090000        1.0080           0
     948 HCT  60   LEU  CG   CT1   -0.090000       12.0110           0
     949 HCT  60   LEU  HG   HA1    0.090000        1.0080           0
     950 HCT  60   LEU  CD1  CT3   -0.270000       12.0110           0
     951 HCT  60   LEU  HD11 HA3    0.090000        1.0080           0
     952 HCT  60   LEU  HD12 HA3    0.090000        1.0080           0
     953 HCT  60   LEU  HD13 HA3    0.090000        1.0080           0
     954 HCT  60   LEU  CD2  CT3   -0.270000       12.0110           0
     955 HCT  60   LEU  HD21 HA3    0.090000        1.0080           0
     956 HCT  60   LEU  HD22 HA3    0.090000        1.0080           0
     957 HCT  60   LEU  HD23 HA3    0.090000        1.0080           0
     958 HCT  60   LEU  C    C      0.510000       12.0110           0
     959 HCT  60   LEU  O    O     -0.510000       15.9990           0
     960 HCT  61   SER  N    NH1   -0.470000       14.0070           0
     961 HCT  61   SER  HN   H      0.310000        1.0080           0
     962 HCT  61   SER  CA   CT1    0.070000       12.0110           0
     963 HCT  61   SER  HA   HB1    0.090000        1.0080           0
     964 HCT  61   SER  CB   CT2    0.050000       12.0110           0
     965 HCT  61   SER  HB1  HA2    0.090000        1.0080           0
     966 HCT  61   SER  HB2  HA2    0.090000        1.0080           0
     967 HCT  61   SER  OG   OH1   -0.660000       15.9990           0
     968 HCT  61   SER  HG1  H      0.430000        1.0080           0
     969 HCT  61   SER  C    C      0.510000       12.0110           0
     970 HCT  61   SER  O    O     -0.510000       15.9990           0
     971 HCT  62   ARG  N    NH1   -0.470000       14.0070           0
     972 HCT  62   ARG  HN   H      0.310000        1.0080           0
     973 HCT  62   ARG  CA   CT1    0.070000       12.0110           0
     974 HCT  62   ARG  HA   HB1    0.090000        1.0080           0
     975 HCT  62   ARG  CB   CT2   -0.180000       12.0110           0
     976 HCT  62   ARG  HB1  HA2    0.090000        1.0080           0
     977 HCT  62   ARG  HB2  HA2    0.090000        1.0080           0
     978 HCT  62   ARG  CG   CT2   -0.180000       12.0110           0
     979 HCT  62   ARG  HG1  HA2    0.090000        1.0080           0
     980 HCT  62   ARG  HG2  HA2    0.090000        1.0080           0
     981 HCT  62   ARG  CD   CT2    0.200000       12.0110           0
     982 HCT  62   ARG  HD1  HA2    0.090000        1.0080           0
     983 HCT  62   ARG  HD2  HA2    0.090000        1.0080           0
     984 HCT  62   ARG  NE   NC2   -0.700000       14.0070           0
     985 HCT  62   ARG  HE   HC     0.440000        1.0080           0
     986 HCT  62   ARG  CZ   C      0.640000       12.0110           0
     987 HCT  62   ARG  NH1  NC2   -0.800000       14.0070           0
     988 HCT  62   ARG  HH11 HC     0.460000        1.0080           0
     989 HCT  62   ARG  HH12 HC     0.460000        1.0080           0
     990 HCT  62   ARG  NH2  NC2   -0.800000       14.0070           0
     991 HCT  62   ARG  HH21 HC     0.460000        1.0080           0
     992 HCT  62   ARG  HH22 HC     0.460000        1.0080           0
     993 HCT  62   ARG  C    C      0.510000       12.0110           0
     994 HCT  62   ARG  O    O     -0.510000       15.9990           0
     995 HCT  63   ALA  N    NH1   -0.470000       14.0070           0
     996 HCT  63   ALA  HN   H      0.310000        1.0080           0
     997 HCT  63   ALA  CA   CT1    0.070000       12.0110           0
     998 HCT  63   ALA  HA   HB1    0.090000        1.0080           0
     999 HCT  63   ALA  CB   CT3   -0.270000       12.0110           0
    1000 HCT  63   ALA  HB1  HA3    0.090000        1.0080           0
    1001 HCT  63   ALA  HB2  HA3    0.090000        1.0080           0
    1002 HCT  63   ALA  HB3  HA3    0.090000        1.0080           0
    1003 HCT  63   ALA  C    C      0.510000       12.0110           0
    1004 HCT  63   ALA  O    O     -0.510000       15.9990           0
    1005 HCT  64   LEU  N    NH1   -0.470000       14.0070           0
    1006 HCT  64   LEU  HN   H      0.310000        1.0080           0
    1007 HCT  64   LEU  CA   CT1    0.070000       12.0110           0
    1008 HCT  64   LEU  HA   HB1    0.090000        1.0080           0
    1009 HCT  64   LEU  CB   CT2   -0.180000       12.0110           0
    1010 HCT  64   LEU  HB1  HA2    0.090000        1.0080           0
    1011 HCT  64   LEU  HB2  HA2    0.090000        1.0080           0
    1012 HCT  64   LEU  CG   CT1   -0.090000       12.0110           0
    1013 HCT  64   LEU  HG   HA1    0.090000        1.0080           0
    1014 HCT  64   LEU  CD1  CT3   -0.270000       12.0110           0
    1015 HCT  64   LEU  HD11 HA3    0.090000        1.0080           0
    1016 HCT  64   LEU  HD12 HA3    0.090000        1.0080           0
    1017 HCT  64   LEU  HD13 HA3    0.090000        1.0080           0
    1018 HCT  64   LEU  CD2  CT3   -0.270000       12.0110           0
    1019 HCT  64   LEU  HD21 HA3    0.090000        1.0080           0
    1020 HCT  64   LEU  HD22 HA3    0.090000        1.0080           0
    1021 HCT  64   LEU  HD23 HA3    0.090000        1.0080           0
    1022 HCT  64   LEU  C    C      0.510000       12.0110           0
    1023 HCT  64   LEU  O    O     -0.510000       15.9990           0
    1024 HCT  65   VAL  N    NH1   -0.470000       14.0070           0
    1025 HCT  65   VAL  HN   H      0.310000        1.0080           0
    1026 HCT  65   VAL  CA   CT1    0.070000       12.0110           0
    1027 HCT  65   VAL  HA   HB1    0.090000        1.0080           0
    1028 HCT  65   VAL  CB   CT1   -0.090000       12.0110           0
    1029 HCT  65   VAL  HB   HA1    0.090000        1.0080           0
    1030 HCT  65   VAL  CG1  CT3   -0.270000       12.0110           0
    1031 HCT  65   VAL  HG11 HA3    0.090000        1.0080           0
    1032 HCT  65   VAL  HG12 HA3    0.090000        1.0080           0
    1033 HCT  65   VAL  HG13 HA3    0.090000        1.0080           0
    1034 HCT  65   VAL  CG2  CT3   -0.270000       12.0110           0
    1035 HCT  65   VAL  HG21 HA3    0.090000        1.0080           0
    1036 HCT  65   VAL  HG22 HA3    0.090000        1.0080           0
    1037 HCT  65   VAL  HG23 HA3    0.090000        1.0080           0
    1038 HCT  65   VAL  C    C      0.510000       12.0110           0
    1039 HCT  65   VAL  O    O     -0.510000       15.9990           0
    1040 HCT  66   PRO  N    N     -0.290000       14.0070           0
    1041 HCT  66   PRO  CD   CP3    0.000000       12.0110           0
    1042 HCT  66   PRO  HD1  HA2    0.090000        1.0080           0
    1043 HCT  66   PRO  HD2  HA2    0.090000        1.0080           0
    1044 HCT  66   PRO  CA   CP1    0.020000       12.0110           0
    1045 HCT  66   PRO  HA   HB1    0.090000        1.0080           0
    1046 HCT  66   PRO  CB   CP2   -0.180000       12.0110           0
    1047 HCT  66   PRO  HB1  HA2    0.090000        1.0080           0
    1048 HCT  66   PRO  HB2  HA2    0.090000        1.0080           0
    1049 HCT  66   PRO  CG   CP2   -0.180000       12.0110           0
    1050 HCT  66   PRO  HG1  HA2    0.090000        1.0080           0
    1051 HCT  66   PRO  HG2  HA2    0.090000        1.0080           0
    1052 HCT  66   PRO  C    C      0.510000       12.0110           0
    1053 HCT  66   PRO  O    O     -0.510000       15.9990           0
    1054 HCT  67   PHE  N    NH1   -0.470000       14.0070           0
    1055 HCT  67   PHE  HN   H      0.310000        1.0080           0
    1056 HCT  67   PHE  CA   CT1    0.070000       12.0110           0
    1057 HCT  67   PHE  HA   HB1    0.090000        1.0080           0
    1058 HCT  67   PHE  CB   CT2   -0.180000       12.0110           0
    1059 HCT  67   PHE  HB1  HA2    0.090000        1.0080           0
    1060 HCT  67   PHE  HB2  HA2    0.090000        1.0080           0
    1061 HCT  67   PHE  CG   CA     0.000000       12.0110           0
    1062 HCT  67   PHE  CD1  CA    -0.115000       12.0110           0
    1063 HCT  67   PHE  HD1  HP     0.115000        1.0080           0
    1064 HCT  67   PHE  CE1  CA    -0.115000       12.0110           0
    1065 HCT  67   PHE  HE1  HP     0.115000        1.0080           0
    1066 HCT  67   PHE  CZ   CA    -0.115000       12.0110           0
    1067 HCT  67   PHE  HZ   HP     0.115000        1.0080           0
    1068 HCT  67   PHE  CD2  CA    -0.115000       12.0110           0
    1069 HCT  67   PHE  HD2  HP     0.115000        1.0080           0
    1070 HCT  67   PHE  CE2  CA    -0.115000       12.0110           0
    1071 HCT  67   PHE  HE2  HP     0.115000        1.0080           0
    1072 HCT  67   PHE  C    C      0.510000       12.0110           0
    1073 HCT  67   PHE  O    O     -0.510000       15.9990           0
    1074 HCT  68   TYR  N    NH1   -0.470000       14.0070           0
    1075 HCT  68   TYR  HN   H      0.310000        1.0080           0
    1076 HCT  68   TYR  CA   CT1    0.070000       12.0110           0
    1077 HCT  68   TYR  HA   HB1    0.090000        1.0080           0
    1078 HCT  68   TYR  CB   CT2   -0.180000       12.0110           0
    1079 HCT  68   TYR  HB1  HA2    0.090000        1.0080           0
    1080 HCT  68   TYR  HB2  HA2    0.090000        1.0080           0
    1081 HCT  68   TYR  CG   CA     0.000000       12.0110           0
    1082 HCT  68   TYR  CD1  CA    -0.115000       12.0110           0
    1083 HCT  68   TYR  HD1  HP     0.115000        1.0080           0
    1084 HCT  68   TYR  CE1  CA    -0.115000       12.0110           0
    1085 HCT  68   TYR  HE1  HP     0.115000        1.0080           0
    1086 HCT  68   TYR  CZ   CA     0.110000       12.0110           0
    1087 HCT  68   TYR  OH   OH1   -0.540000       15.9990           0
    1088 HCT  68   TYR  HH   H      0.430000        1.0080           0
    1089 HCT  68   TYR  CD2  CA    -0.115000       12.0110           0
    1090 HCT  68   TYR  HD2  HP     0.115000        1.0080           0
    1091 HCT  68   TYR  CE2  CA    -0.115000       12.0110           0
    1092 HCT  68   TYR  HE2  HP     0.115000        1.0080           0
    1093 HCT  68   TYR  C    C      0.510000       12.0110           0
    1094 HCT  68   TYR  O    O     -0.510000       15.9990           0
    1095 HCT  69   PRO  N    N     -0.290000       14.0070           0
    1096 HCT  69   PRO  CD   CP3    0.000000       12.0110           0
    1097 HCT  69   PRO  HD1  HA2    0.090000        1.0080           0
    1098 HCT  69   PRO  HD2  HA2    0.090000        1.0080           0
    1099 HCT  69   PRO  CA   CP1    0.020000       12.0110           0
    1100 HCT  69   PRO  HA   HB1    0.090000        1.0080           0
    1101 HCT  69   PRO  CB   CP2   -0.180000       12.0110           0
    1102 HCT  69   PRO  HB1  HA2    0.090000        1.0080           0
    1103 HCT  69   PRO  HB2  HA2    0.090000        1.0080           0
    1104 HCT  69   PRO  CG   CP2   -0.180000       12.0110           0
    1105 HCT  69   PRO  HG1  HA2    0.090000        1.0080           0
    1106 HCT  69   PRO  HG2  HA2    0.090000        1.0080           0
    1107 HCT  69   PRO  C    C      0.510000       12.0110           0
    1108 HCT  69   PRO  O    O     -0.510000       15.9990           0
    1109 HCT  70   MET  N    NH1   -0.470000       14.0070           0
    1110 HCT  70   MET  HN   H      0.310000        1.0080           0
    1111 HCT  70   MET  CA   CT1    0.070000       12.0110           0
    1112 HCT  70   MET  HA   HB1    0.090000        1.0080           0
    1113 HCT  70   MET  CB   CT2   -0.180000       12.0110           0
    1114 HCT  70   MET  HB1  HA2    0.090000        1.0080           0
    1115 HCT  70   MET  HB2  HA2    0.090000        1.0080           0
    1116 HCT  70   MET  CG   CT2   -0.140000       12.0110           0
    1117 HCT  70   MET  HG1  HA2    0.090000        1.0080           0
    1118 HCT  70   MET  HG2  HA2    0.090000        1.0080           0
    1119 HCT  70   MET  SD   S     -0.090000       32.0600           0
    1120 HCT  70   MET  CE   CT3   -0.220000       12.0110           0
    1121 HCT  70   MET  HE1  HA3    0.090000        1.0080           0
    1122 HCT  70   MET  HE2  HA3    0.090000        1.0080           0
    1123 HCT  70   MET  HE3  HA3    0.090000        1.0080           0
    1124 HCT  70   MET  C    C      0.510000       12.0110           0
    1125 HCT  70   MET  O    O     -0.510000       15.9990           0
    1126 HCT  71   ALA  N    NH1   -0.470000       14.0070           0
    1127 HCT  71   ALA  HN   H      0.310000        1.0080           0
    1128 HCT  71   ALA  CA   CT1    0.070000       12.0110           0
    1129 HCT  71   ALA  HA   HB1    0.090000        1.0080           0
    1130 HCT  71   ALA  CB   CT3   -0.270000       12.0110           0
    1131 HCT  71   ALA  HB1  HA3    0.090000        1.0080           0
    1132 HCT  71   ALA  HB2  HA3    0.090000        1.0080           0
    1133 HCT  71   ALA  HB3  HA3    0.090000        1.0080           0
    1134 HCT  71   ALA  C    C      0.510000       12.0110           0
    1135 HCT  71   ALA  O    O     -0.510000       15.9990           0
    1136 HCT  72   GLY  N    NH1   -0.470000       14.0070           0
    1137 HCT  72   GLY  HN   H      0.310000        1.0080           0
    1138 HCT  72   GLY  CA   CT2   -0.020000       12.0110           0
    1139 HCT  72   GLY  HA1  HB2    0.090000        1.0080           0
    1140 HCT  72   GLY  HA2  HB2    0.090000        1.0080           0
    1141 HCT  72   GLY  C    C      0.510000       12.0110           0
    1142 HCT  72   GLY  O    O     -0.510000       15.9990           0
    1143 HCT  73   ARG  N    NH1   -0.470000       14.0070           0
    1144 HCT  73   ARG  HN   H      0.310000        1.0080           0
    1145 HCT  73   ARG  CA   CT1    0.070000       12.0110           0
    1146 HCT  73   ARG  HA   HB1    0.090000        1.0080           0
    1147 HCT  73   ARG  CB   CT2   -0.180000       12.0110           0
    1148 HCT  73   ARG  HB1  HA2    0.090000        1.0080           0
    1149 HCT  73   ARG  HB2  HA2    0.090000        1.0080           0
    1150 HCT  73   ARG  CG   CT2   -0.180000       12.0110           0
    1151 HCT  73   ARG  HG1  HA2    0.090000        1.0080           0
    1152 HCT  73   ARG  HG2  HA2    0.090000        1.0080           0
    1153 HCT  73   ARG  CD   CT2    0.200000       12.0110           0
    1154 HCT  73   ARG  HD1  HA2    0.090000        1.0080           0
    1155 HCT  73   ARG  HD2  HA2    0.090000        1.0080           0
    1156 HCT  73   ARG  NE   NC2   -0.700000       14.0070           0
    1157 HCT  73   ARG  HE   HC     0.440000        1.0080           0
    1158 HCT  73   ARG  CZ   C      0.640000       12.0110           0
    1159 HCT  73   ARG  NH1  NC2   -0.800000       14.0070           0
    1160 HCT  73   ARG  HH11 HC     0.460000        1.0080           0
    1161 HCT  73   ARG  HH12 HC     0.460000        1.0080           0
    1162 HCT  73   ARG  NH2  NC2   -0.800000       14.0070           0
    1163 HCT  73   ARG  HH21 HC     0.460000        1.0080           0
    1164 HCT  73   ARG  HH22 HC     0.460000        1.0080           0
    1165 HCT  73   ARG  C    C      0.510000       12.0110           0
    1166 HCT  73   ARG  O    O     -0.510000       15.9990           0
    1167 HCT  74   LEU  N    NH1   -0.470000       14.0070           0
    1168 HCT  74   LEU  HN   H      0.310000        1.0080           0
    1169 HCT  74   LEU  CA   CT1    0.070000       12.0110           0
    1170 HCT  74   LEU  HA   HB1    0.090000        1.0080           0
    1171 HCT  74   LEU  CB   CT2   -0.180000       12.0110           0
    1172 HCT  74   LEU  HB1  HA2    0.090000        1.0080           0
    1173 HCT  74   LEU  HB2  HA2    0.090000        1.0080           0
    1174 HCT  74   LEU  CG   CT1   -0.090000       12.0110           0
    1175 HCT  74   LEU  HG   HA1    0.090000        1.0080           0
    1176 HCT  74   LEU  CD1  CT3   -0.270000       12.0110           0
    1177 HCT  74   LEU  HD11 HA3    0.090000        1.0080           0
    1178 HCT  74   LEU  HD12 HA3    0.090000        1.0080           0
    1179 HCT  74   LEU  HD13 HA3    0.090000        1.0080           0
    1180 HCT  74   LEU  CD2  CT3   -0.270000       12.0110           0
    1181 HCT  74   LEU  HD21 HA3    0.090000        1.0080           0
    1182 HCT  74   LEU  HD22 HA3    0.090000        1.0080           0
    1183 HCT  74   LEU  HD23 HA3    0.090000        1.0080           0
    1184 HCT  74   LEU  C    C      0.510000       12.0110           0
    1185 HCT  74   LEU  O    O     -0.510000       15.9990           0
    1186 HCT  75   LYS  N    NH1   -0.470000       14.0070           0
    1187 HCT  75   LYS  HN   H      0.310000        1.0080           0
    1188 HCT  75   LYS  CA   CT1    0.070000       12.0110           0
    1189 HCT  75   LYS  HA   HB1    0.090000        1.0080           0
    1190 HCT  75   LYS  CB   CT2   -0.180000       12.0110           0
    1191 HCT  75   LYS  HB1  HA2    0.090000        1.0080           0
    1192 HCT  75   LYS  HB2  HA2    0.090000        1.0080           0
    1193 HCT  75   LYS  CG   CT2   -0.180000       12.0110           0
    1194 HCT  75   LYS  HG1  HA2    0.090000        1.0080           0
    1195 HCT  75   LYS  HG2  HA2    0.090000        1.0080           0
    1196 HCT  75   LYS  CD   CT2   -0.180000       12.0110           0
    1197 HCT  75   LYS  HD1  HA2    0.090000        1.0080           0
    1198 HCT  75   LYS  HD2  HA2    0.090000        1.0080           0
    1199 HCT  75   LYS  CE   CT2    0.210000       12.0110           0
    1200 HCT  75   LYS  HE1  HA2    0.050000        1.0080           0
    1201 HCT  75   LYS  HE2  HA2    0.050000        1.0080           0
    1202 HCT  75   LYS  NZ   NH3   -0.300000       14.0070           0
    1203 HCT  75   LYS  HZ1  HC     0.330000        1.0080           0
    1204 HCT  75   LYS  HZ2  HC     0.330000        1.0080           0
    1205 HCT  75   LYS  HZ3  HC     0.330000        1.0080           0
    1206 HCT  75   LYS  C    C      0.510000       12.0110           0
    1207 HCT  75   LYS  O    O     -0.510000       15.9990           0
    1208 HCT  76   ARG  N    NH1   -0.470000       14.0070           0
    1209 HCT  76   ARG  HN   H      0.310000        1.0080           0
    1210 HCT  76   ARG  CA   CT1    0.070000       12.0110           0
    1211 HCT  76   ARG  HA   HB1    0.090000        1.0080           0
    1212 HCT  76   ARG  CB   CT2   -0.180000       12.0110           0
    1213 HCT  76   ARG  HB1  HA2    0.090000        1.0080           0
    1214 HCT  76   ARG  HB2  HA2    0.090000        1.0080           0
    1215 HCT  76   ARG  CG   CT2   -0.180000       12.0110           0
    1216 HCT  76   ARG  HG1  HA2    0.090000        1.0080           0
    1217 HCT  76   ARG  HG2  HA2    0.090000        1.0080           0
    1218 HCT  76   ARG  CD   CT2    0.200000       12.0110           0
    1219 HCT  76   ARG  HD1  HA2    0.090000        1.0080           0
    1220 HCT  76   ARG  HD2  HA2    0.090000        1.0080           0
    1221 HCT  76   ARG  NE   NC2   -0.700000       14.0070           0
    1222 HCT  76   ARG  HE   HC     0.440000        1.0080           0
    1223 HCT  76   ARG  CZ   C      0.640000       12.0110           0
    1224 HCT  76   ARG  NH1  NC2   -0.800000       14.0070           0
    1225 HCT  76   ARG  HH11 HC     0.460000        1.0080           0
    1226 HCT  76   ARG  HH12 HC     0.460000        1.0080           0
    1227 HCT  76   ARG  NH2  NC2   -0.800000       14.0070           0
    1228 HCT  76   ARG  HH21 HC     0.460000        1.0080           0
    1229 HCT  76   ARG  HH22 HC     0.460000        1.0080           0
    1230 HCT  76   ARG  C    C      0.510000       12.0110           0
    1231 HCT  76   ARG  O    O     -0.510000       15.9990           0
    1232 HCT  77   ASP  N    NH1   -0.470000       14.0070           0
    1233 HCT  77   ASP  HN   H      0.310000        1.0080           0
    1234 HCT  77   ASP  CA   CT1    0.070000       12.0110           0
    1235 HCT  77   ASP  HA   HB1    0.090000        1.0080           0
    1236 HCT  77   ASP  CB   CT2A  -0.280000       12.0110           0
    1237 HCT  77   ASP  HB1  HA2    0.090000        1.0080           0
    1238 HCT  77   ASP  HB2  HA2    0.090000        1.0080           0
    1239 HCT  77   ASP  CG   CC     0.620000       12.0110           0
    1240 HCT  77   ASP  OD1  OC    -0.760000       15.9990           0
    1241 HCT  77   ASP  OD2  OC    -0.760000       15.9990           0
    1242 HCT  77   ASP  C    C      0.510000       12.0110           0
    1243 HCT  77   ASP  O    O     -0.510000       15.9990           0
    1244 HCT  78   GLU  N    NH1   -0.470000       14.0070           0
    1245 HCT  78   GLU  HN   H      0.310000        1.0080           0
    1246 HCT  78   GLU  CA   CT1    0.070000       12.0110           0
    1247 HCT  78   GLU  HA   HB1    0.090000        1.0080           0
    1248 HCT  78   GLU  CB   CT2A  -0.180000       12.0110           0
    1249 HCT  78   GLU  HB1  HA2    0.090000        1.0080           0
    1250 HCT  78   GLU  HB2  HA2    0.090000        1.0080           0
    1251 HCT  78   GLU  CG   CT2   -0.280000       12.0110           0
    1252 HCT  78   GLU  HG1  HA2    0.090000        1.0080           0
    1253 HCT  78   GLU  HG2  HA2    0.090000        1.0080           0
    1254 HCT  78   GLU  CD   CC     0.620000       12.0110           0
    1255 HCT  78   GLU  OE1  OC    -0.760000       15.9990           0
    1256 HCT  78   GLU  OE2  OC    -0.760000       15.9990           0
    1257 HCT  78   GLU  C    C      0.510000       12.0110           0
    1258 HCT  78   GLU  O    O     -0.510000       15.9990           0
    1259 HCT  79   ASP  N    NH1   -0.470000       14.0070           0
    1260 HCT  79   ASP  HN   H      0.310000        1.0080           0
    1261 HCT  79   ASP  CA   CT1    0.070000       12.0110           0
    1262 HCT  79   ASP  HA   HB1    0.090000        1.0080           0
    1263 HCT  79   ASP  CB   CT2A  -0.280000       12.0110           0
    1264 HCT  79   ASP  HB1  HA2    0.090000        1.0080           0
    1265 HCT  79   ASP  HB2  HA2    0.090000        1.0080           0
    1266 HCT  79   ASP  CG   CC     0.620000       12.0110           0
    1267 HCT  79   ASP  OD1  OC    -0.760000       15.9990           0
    1268 HCT  79   ASP  OD2  OC    -0.760000       15.9990           0
    1269 HCT  79   ASP  C    C      0.510000       12.0110           0
    1270 HCT  79   ASP  O    O     -0.510000       15.9990           0
    1271 HCT  80   GLY  N    NH1   -0.470000       14.0070           0
    1272 HCT  80   GLY  HN   H      0.310000        1.0080           0
    1273 HCT  80   GLY  CA   CT2   -0.020000       12.0110           0
    1274 HCT  80   GLY  HA1  HB2    0.090000        1.0080           0
    1275 HCT  80   GLY  HA2  HB2    0.090000        1.0080           0
    1276 HCT  80   GLY  C    C      0.510000       12.0110           0
    1277 HCT  80   GLY  O    O     -0.510000       15.9990           0
    1278 HCT  81   ARG  N    NH1   -0.470000       14.0070           0
    1279 HCT  81   ARG  HN   H      0.310000        1.0080           0
    1280 HCT  81   ARG  CA   CT1    0.070000       12.0110           0
    1281 HCT  81   ARG  HA   HB1    0.090000        1.0080           0
    1282 HCT  81   ARG  CB   CT2   -0.180000       12.0110           0
    1283 HCT  81   ARG  HB1  HA2    0.090000        1.0080           0
    1284 HCT  81   ARG  HB2  HA2    0.090000        1.0080           0
    1285 HCT  81   ARG  CG   CT2   -0.180000       12.0110           0
    1286 HCT  81   ARG  HG1  HA2    0.090000        1.0080           0
    1287 HCT  81   ARG  HG2  HA2    0.090000        1.0080           0
    1288 HCT  81   ARG  CD   CT2    0.200000       12.0110           0
    1289 HCT  81   ARG  HD1  HA2    0.090000        1.0080           0
    1290 HCT  81   ARG  HD2  HA2    0.090000        1.0080           0
    1291 HCT  81   ARG  NE   NC2   -0.700000       14.0070           0
    1292 HCT  81   ARG  HE   HC     0.440000        1.0080           0
    1293 HCT  81   ARG  CZ   C      0.640000       12.0110           0
    1294 HCT  81   ARG  NH1  NC2   -0.800000       14.0070           0
    1295 HCT  81   ARG  HH11 HC     0.460000        1.0080           0
    1296 HCT  81   ARG  HH12 HC     0.460000        1.0080           0
    1297 HCT  81   ARG  NH2  NC2   -0.800000       14.0070           0
    1298 HCT  81   ARG  HH21 HC     0.460000        1.0080           0
    1299 HCT  81   ARG  HH22 HC     0.460000        1.0080           0
    1300 HCT  81   ARG  C    C      0.510000       12.0110           0
    1301 HCT  81   ARG  O    O     -0.510000       15.9990           0
    1302 HCT  82   ILE  N    NH1   -0.470000       14.0070           0
    1303 HCT  82   ILE  HN   H      0.310000        1.0080           0
    1304 HCT  82   ILE  CA   CT1    0.070000       12.0110           0
    1305 HCT  82   ILE  HA   HB1    0.090000        1.0080           0
    1306 HCT  82   ILE  CB   CT1   -0.090000       12.0110           0
    1307 HCT  82   ILE  HB   HA1    0.090000        1.0080           0
    1308 HCT  82   ILE  CG2  CT3   -0.270000       12.0110           0
    1309 HCT  82   ILE  HG21 HA3    0.090000        1.0080           0
    1310 HCT  82   ILE  HG22 HA3    0.090000        1.0080           0
    1311 HCT  82   ILE  HG23 HA3    0.090000        1.0080           0
    1312 HCT  82   ILE  CG1  CT2   -0.180000       12.0110           0
    1313 HCT  82   ILE  HG11 HA2    0.090000        1.0080           0
    1314 HCT  82   ILE  HG12 HA2    0.090000        1.0080           0
    1315 HCT  82   ILE  CD   CT3   -0.270000       12.0110           0
    1316 HCT  82   ILE  HD1  HA3    0.090000        1.0080           0
    1317 HCT  82   ILE  HD2  HA3    0.090000        1.0080           0
    1318 HCT  82   ILE  HD3  HA3    0.090000        1.0080           0
    1319 HCT  82   ILE  C    C      0.510000       12.0110           0
    1320 HCT  82   ILE  O    O     -0.510000       15.9990           0
    1321 HCT  83   GLU  N    NH1   -0.470000       14.0070           0
    1322 HCT  83   GLU  HN   H      0.310000        1.0080           0
    1323 HCT  83   GLU  CA   CT1    0.070000       12.0110           0
    1324 HCT  83   GLU  HA   HB1    0.090000        1.0080           0
    1325 HCT  83   GLU  CB   CT2A  -0.180000       12.0110           0
    1326 HCT  83   GLU  HB1  HA2    0.090000        1.0080           0
    1327 HCT  83   GLU  HB2  HA2    0.090000        1.0080           0
    1328 HCT  83   GLU  CG   CT2   -0.280000       12.0110           0
    1329 HCT  83   GLU  HG1  HA2    0.090000        1.0080           0
    1330 HCT  83   GLU  HG2  HA2    0.090000        1.0080           0
    1331 HCT  83   GLU  CD   CC     0.620000       12.0110           0
    1332 HCT  83   GLU  OE1  OC    -0.760000       15.9990           0
    1333 HCT  83   GLU  OE2  OC    -0.760000       15.9990           0
    1334 HCT  83   GLU  C    C      0.510000       12.0110           0
    1335 HCT  83   GLU  O    O     -0.510000       15.9990           0
    1336 HCT  84   ILE  N    NH1   -0.470000       14.0070           0
    1337 HCT  84   ILE  HN   H      0.310000        1.0080           0
    1338 HCT  84   ILE  CA   CT1    0.070000       12.0110           0
    1339 HCT  84   ILE  HA   HB1    0.090000        1.0080           0
    1340 HCT  84   ILE  CB   CT1   -0.090000       12.0110           0
    1341 HCT  84   ILE  HB   HA1    0.090000        1.0080           0
    1342 HCT  84   ILE  CG2  CT3   -0.270000       12.0110           0
    1343 HCT  84   ILE  HG21 HA3    0.090000        1.0080           0
    1344 HCT  84   ILE  HG22 HA3    0.090000        1.0080           0
    1345 HCT  84   ILE  HG23 HA3    0.090000        1.0080           0
    1346 HCT  84   ILE  CG1  CT2   -0.180000       12.0110           0
    1347 HCT  84   ILE  HG11 HA2    0.090000        1.0080           0
    1348 HCT  84   ILE  HG12 HA2    0.090000        1.0080           0
    1349 HCT  84   ILE  CD   CT3   -0.270000       12.0110           0
    1350 HCT  84   ILE  HD1  HA3    0.090000        1.0080           0
    1351 HCT  84   ILE  HD2  HA3    0.090000        1.0080           0
    1352 HCT  84   ILE  HD3  HA3    0.090000        1.0080           0
    1353 HCT  84   ILE  C    C      0.510000       12.0110           0
    1354 HCT  84   ILE  O    O     -0.510000       15.9990           0
    1355 HCT  85   GLU  N    NH1   -0.470000       14.0070           0
    1356 HCT  85   GLU  HN   H      0.310000        1.0080           0
    1357 HCT  85   GLU  CA   CT1    0.070000       12.0110           0
    1358 HCT  85   GLU  HA   HB1    0.090000        1.0080           0
    1359 HCT  85   GLU  CB   CT2A  -0.180000       12.0110           0
    1360 HCT  85   GLU  HB1  HA2    0.090000        1.0080           0
    1361 HCT  85   GLU  HB2  HA2    0.090000        1.0080           0
    1362 HCT  85   GLU  CG   CT2   -0.280000       12.0110           0
    1363 HCT  85   GLU  HG1  HA2    0.090000        1.0080           0
    1364 HCT  85   GLU  HG2  HA2    0.090000        1.0080           0
    1365 HCT  85   GLU  CD   CC     0.620000       12.0110           0
    1366 HCT  85   GLU  OE1  OC    -0.760000       15.9990           0
    1367 HCT  85   GLU  OE2  OC    -0.760000       15.9990           0
    1368 HCT  85   GLU  C    C      0.510000       12.0110           0
    1369 HCT  85   GLU  O    O     -0.510000       15.9990           0
    1370 HCT  86   CYS  N    NH1   -0.470000       14.0070           0
    1371 HCT  86   CYS  HN   H      0.310000        1.0080           0
    1372 HCT  86   CYS  CA   CT1    0.070000       12.0110           0
    1373 HCT  86   CYS  HA   HB1    0.090000        1.0080           0
    1374 HCT  86   CYS  CB   CT2   -0.110000       12.0110           0
    1375 HCT  86   CYS  HB1  HA2    0.090000        1.0080           0
    1376 HCT  86   CYS  HB2  HA2    0.090000        1.0080           0
    1377 HCT  86   CYS  SG   S     -0.230000       32.0600           0
    1378 HCT  86   CYS  HG1  HS     0.160000        1.0080           0
    1379 HCT  86   CYS  C    C      0.510000       12.0110           0
    1380 HCT  86   CYS  O    O     -0.510000       15.9990           0
    1381 HCT  87   ASN  N    NH1   -0.470000       14.0070           0
    1382 HCT  87   ASN  HN   H      0.310000        1.0080           0
    1383 HCT  87   ASN  CA   CT1    0.070000       12.0110           0
    1384 HCT  87   ASN  HA   HB1    0.090000        1.0080           0
    1385 HCT  87   ASN  CB   CT2   -0.180000       12.0110           0
    1386 HCT  87   ASN  HB1  HA2    0.090000        1.0080           0
    1387 HCT  87   ASN  HB2  HA2    0.090000        1.0080           0
    1388 HCT  87   ASN  CG   CC     0.550000       12.0110           0
    1389 HCT  87   ASN  OD1  O     -0.550000       15.9990           0
    1390 HCT  87   ASN  ND2  NH2   -0.620000       14.0070           0
    1391 HCT  87   ASN  HD21 H      0.320000        1.0080           0
    1392 HCT  87   ASN  HD22 H      0.300000        1.0080           0
    1393 HCT  87   ASN  C    C      0.510000       12.0110           0
    1394 HCT  87   ASN  O    O     -0.510000       15.9990           0
    1395 HCT  88   GLY  N    NH1   -0.470000       14.0070           0
    1396 HCT  88   GLY  HN   H      0.310000        1.0080           0
    1397 HCT  88   GLY  CA   CT2   -0.020000       12.0110           0
    1398 HCT  88   GLY  HA1  HB2    0.090000        1.0080           0
    1399 HCT  88   GLY  HA2  HB2    0.090000        1.0080           0
    1400 HCT  88   GLY  C    C      0.510000       12.0110           0
    1401 HCT  88   GLY  O    O     -0.510000       15.9990           0
    1402 HCT  89   GLU  N    NH1   -0.470000       14.0070           0
    1403 HCT  89   GLU  HN   H      0.310000        1.0080           0
    1404 HCT  89   GLU  CA   CT1    0.070000       12.0110           0
    1405 HCT  89   GLU  HA   HB1    0.090000        1.0080           0
    1406 HCT  89   GLU  CB   CT2A  -0.180000       12.0110           0
    1407 HCT  89   GLU  HB1  HA2    0.090000        1.0080           0
    1408 HCT  89   GLU  HB2  HA2    0.090000        1.0080           0
    1409 HCT  89   GLU  CG   CT2   -0.280000       12.0110           0
    1410 HCT  89   GLU  HG1  HA2    0.090000        1.0080           0
    1411 HCT  89   GLU  HG2  HA2    0.090000        1.0080           0
    1412 HCT  89   GLU  CD   CC     0.620000       12.0110           0
    1413 HCT  89   GLU  OE1  OC    -0.760000       15.9990           0
    1414 HCT  89   GLU  OE2  OC    -0.760000       15.9990           0
    1415 HCT  89   GLU  C    C      0.510000       12.0110           0
    1416 HCT  89   GLU  O    O     -0.510000       15.9990           0
    1417 HCT  90   GLY  N    NH1   -0.470000       14.0070           0
    1418 HCT  90   GLY  HN   H      0.310000        1.0080           0
    1419 HCT  90   GLY  CA   CT2   -0.020000       12.0110           0
    1420 HCT  90   GLY  HA1  HB2    0.090000        1.0080           0
    1421 HCT  90   GLY  HA2  HB2    0.090000        1.0080           0
    1422 HCT  90   GLY  C    C      0.510000       12.0110           0
    1423 HCT  90   GLY  O    O     -0.510000       15.9990           0
    1424 HCT  91   VAL  N    NH1   -0.470000       14.0070           0
    1425 HCT  91   VAL  HN   H      0.310000        1.0080           0
    1426 HCT  91   VAL  CA   CT1    0.070000       12.0110           0
    1427 HCT  91   VAL  HA   HB1    0.090000        1.0080           0
    1428 HCT  91   VAL  CB   CT1   -0.090000       12.0110           0
    1429 HCT  91   VAL  HB   HA1    0.090000        1.0080           0
    1430 HCT  91   VAL  CG1  CT3   -0.270000       12.0110           0
    1431 HCT  91   VAL  HG11 HA3    0.090000        1.0080           0
    1432 HCT  91   VAL  HG12 HA3    0.090000        1.0080           0
    1433 HCT  91   VAL  HG13 HA3    0.090000        1.0080           0
    1434 HCT  91   VAL  CG2  CT3   -0.270000       12.0110           0
    1435 HCT  91   VAL  HG21 HA3    0.090000        1.0080           0
    1436 HCT  91   VAL  HG22 HA3    0.090000        1.0080           0
    1437 HCT  91   VAL  HG23 HA3    0.090000        1.0080           0
    1438 HCT  91   VAL  C    C      0.510000       12.0110           0
    1439 HCT  91   VAL  O    O     -0.510000       15.9990           0
    1440 HCT  92   LEU  N    NH1   -0.470000       14.0070           0
    1441 HCT  92   LEU  HN   H      0.310000        1.0080           0
    1442 HCT  92   LEU  CA   CT1    0.070000       12.0110           0
    1443 HCT  92   LEU  HA   HB1    0.090000        1.0080           0
    1444 HCT  92   LEU  CB   CT2   -0.180000       12.0110           0
    1445 HCT  92   LEU  HB1  HA2    0.090000        1.0080           0
    1446 HCT  92   LEU  HB2  HA2    0.090000        1.0080           0
    1447 HCT  92   LEU  CG   CT1   -0.090000       12.0110           0
    1448 HCT  92   LEU  HG   HA1    0.090000        1.0080           0
    1449 HCT  92   LEU  CD1  CT3   -0.270000       12.0110           0
    1450 HCT  92   LEU  HD11 HA3    0.090000        1.0080           0
    1451 HCT  92   LEU  HD12 HA3    0.090000        1.0080           0
    1452 HCT  92   LEU  HD13 HA3    0.090000        1.0080           0
    1453 HCT  92   LEU  CD2  CT3   -0.270000       12.0110           0
    1454 HCT  92   LEU  HD21 HA3    0.090000        1.0080           0
    1455 HCT  92   LEU  HD22 HA3    0.090000        1.0080           0
    1456 HCT  92   LEU  HD23 HA3    0.090000        1.0080           0
    1457 HCT  92   LEU  C    C      0.510000       12.0110           0
    1458 HCT  92   LEU  O    O     -0.510000       15.9990           0
    1459 HCT  93   PHE  N    NH1   -0.470000       14.0070           0
    1460 HCT  93   PHE  HN   H      0.310000        1.0080           0
    1461 HCT  93   PHE  CA   CT1    0.070000       12.0110           0
    1462 HCT  93   PHE  HA   HB1    0.090000        1.0080           0
    1463 HCT  93   PHE  CB   CT2   -0.180000       12.0110           0
    1464 HCT  93   PHE  HB1  HA2    0.090000        1.0080           0
    1465 HCT  93   PHE  HB2  HA2    0.090000        1.0080           0
    1466 HCT  93   PHE  CG   CA     0.000000       12.0110           0
    1467 HCT  93   PHE  CD1  CA    -0.115000       12.0110           0
    1468 HCT  93   PHE  HD1  HP     0.115000        1.0080           0
    1469 HCT  93   PHE  CE1  CA    -0.115000       12.0110           0
    1470 HCT  93   PHE  HE1  HP     0.115000        1.0080           0
    1471 HCT  93   PHE  CZ   CA    -0.115000       12.0110           0
    1472 HCT  93   PHE  HZ   HP     0.115000        1.0080           0
    1473 HCT  93   PHE  CD2  CA    -0.115000       12.0110           0
    1474 HCT  93   PHE  HD2  HP     0.115000        1.0080           0
    1475 HCT  93   PHE  CE2  CA    -0.115000       12.0110           0
    1476 HCT  93   PHE  HE2  HP     0.115000        1.0080           0
    1477 HCT  93   PHE  C    C      0.510000       12.0110           0
    1478 HCT  93   PHE  O    O     -0.510000       15.9990           0
    1479 HCT  94   VAL  N    NH1   -0.470000       14.0070           0
    1480 HCT  94   VAL  HN   H      0.310000        1.0080           0
    1481 HCT  94   VAL  CA   CT1    0.070000       12.0110           0
    1482 HCT  94   VAL  HA   HB1    0.090000        1.0080           0
    1483 HCT  94   VAL  CB   CT1   -0.090000       12.0110           0
    1484 HCT  94   VAL  HB   HA1    0.090000        1.0080           0
    1485 HCT  94   VAL  CG1  CT3   -0.270000       12.0110           0
    1486 HCT  94   VAL  HG11 HA3    0.090000        1.0080           0
    1487 HCT  94   VAL  HG12 HA3    0.090000        1.0080           0
    1488 HCT  94   VAL  HG13 HA3    0.090000        1.0080           0
    1489 HCT  94   VAL  CG2  CT3   -0.270000       12.0110           0
    1490 HCT  94   VAL  HG21 HA3    0.090000        1.0080           0
    1491 HCT  94   VAL  HG22 HA3    0.090000        1.0080           0
    1492 HCT  94   VAL  HG23 HA3    0.090000        1.0080           0
    1493 HCT  94   VAL  C    C      0.510000       12.0110           0
    1494 HCT  94   VAL  O    O     -0.510000       15.9990           0
    1495 HCT  95   GLU  N    NH1   -0.470000       14.0070           0
    1496 HCT  95   GLU  HN   H      0.310000        1.0080           0
    1497 HCT  95   GLU  CA   CT1    0.070000       12.0110           0
    1498 HCT  95   GLU  HA   HB1    0.090000        1.0080           0
    1499 HCT  95   GLU  CB   CT2A  -0.180000       12.0110           0
    1500 HCT  95   GLU  HB1  HA2    0.090000        1.0080           0
    1501 HCT  95   GLU  HB2  HA2    0.090000        1.0080           0
    1502 HCT  95   GLU  CG   CT2   -0.280000       12.0110           0
    1503 HCT  95   GLU  HG1  HA2    0.090000        1.0080           0
    1504 HCT  95   GLU  HG2  HA2    0.090000        1.0080           0
    1505 HCT  95   GLU  CD   CC     0.620000       12.0110           0
    1506 HCT  95   GLU  OE1  OC    -0.760000       15.9990           0
    1507 HCT  95   GLU  OE2  OC    -0.760000       15.9990           0
    1508 HCT  95   GLU  C    C      0.510000       12.0110           0
    1509 HCT  95   GLU  O    O     -0.510000       15.9990           0
    1510 HCT  96   ALA  N    NH1   -0.470000       14.0070           0
    1511 HCT  96   ALA  HN   H      0.310000        1.0080           0
    1512 HCT  96   ALA  CA   CT1    0.070000       12.0110           0
    1513 HCT  96   ALA  HA   HB1    0.090000        1.0080           0
    1514 HCT  96   ALA  CB   CT3   -0.270000       12.0110           0
    1515 HCT  96   ALA  HB1  HA3    0.090000        1.0080           0
    1516 HCT  96   ALA  HB2  HA3    0.090000        1.0080           0
    1517 HCT  96   ALA  HB3  HA3    0.090000        1.0080           0
    1518 HCT  96   ALA  C    C      0.510000       12.0110           0
    1519 HCT  96   ALA  O    O     -0.510000       15.9990           0
    1520 HCT  97   GLU  N    NH1   -0.470000       14.0070           0
    1521 HCT  97   GLU  HN   H      0.310000        1.0080           0
    1522 HCT  97   GLU  CA   CT1    0.070000       12.0110           0
    1523 HCT  97   GLU  HA   HB1    0.090000        1.0080           0
    1524 HCT  97   GLU  CB   CT2A  -0.180000       12.0110           0
    1525 HCT  97   GLU  HB1  HA2    0.090000        1.0080           0
    1526 HCT  97   GLU  HB2  HA2    0.090000        1.0080           0
    1527 HCT  97   GLU  CG   CT2   -0.280000       12.0110           0
    1528 HCT  97   GLU  HG1  HA2    0.090000        1.0080           0
    1529 HCT  97   GLU  HG2  HA2    0.090000        1.0080           0
    1530 HCT  97   GLU  CD   CC     0.620000       12.0110           0
    1531 HCT  97   GLU  OE1  OC    -0.760000       15.9990           0
    1532 HCT  97   GLU  OE2  OC    -0.760000       15.9990           0
    1533 HCT  97   GLU  C    C      0.510000       12.0110           0
    1534 HCT  97   GLU  O    O     -0.510000       15.9990           0
    1535 HCT  98   SER  N    NH1   -0.470000       14.0070           0
    1536 HCT  98   SER  HN   H      0.310000        1.0080           0
    1537 HCT  98   SER  CA   CT1    0.070000       12.0110           0
    1538 HCT  98   SER  HA   HB1    0.090000        1.0080           0
    1539 HCT  98   SER  CB   CT2    0.050000       12.0110           0
    1540 HCT  98   SER  HB1  HA2    0.090000        1.0080           0
    1541 HCT  98   SER  HB2  HA2    0.090000        1.0080           0
    1542 HCT  98   SER  OG   OH1   -0.660000       15.9990           0
    1543 HCT  98   SER  HG1  H      0.430000        1.0080           0
    1544 HCT  98   SER  C    C      0.510000       12.0110           0
    1545 HCT  98   SER  O    O     -0.510000       15.9990           0
    1546 HCT  99   ASP  N    NH1   -0.470000       14.0070           0
    1547 HCT  99   ASP  HN   H      0.310000        1.0080           0
    1548 HCT  99   ASP  CA   CT1    0.070000       12.0110           0
    1549 HCT  99   ASP  HA   HB1    0.090000        1.0080           0
    1550 HCT  99   ASP  CB   CT2A  -0.280000       12.0110           0
    1551 HCT  99   ASP  HB1  HA2    0.090000        1.0080           0
    1552 HCT  99   ASP  HB2  HA2    0.090000        1.0080           0
    1553 HCT  99   ASP  CG   CC     0.620000       12.0110           0
    1554 HCT  99   ASP  OD1  OC    -0.760000       15.9990           0
    1555 HCT  99   ASP  OD2  OC    -0.760000       15.9990           0
    1556 HCT  99   ASP  C    C      0.510000       12.0110           0
    1557 HCT  99   ASP  O    O     -0.510000       15.9990           0
    1558 HCT  100  GLY  N    NH1   -0.470000       14.0070           0
    1559 HCT  100  GLY  HN   H      0.310000        1.0080           0
    1560 HCT  100  GLY  CA   CT2   -0.020000       12.0110           0
    1561 HCT  100  GLY  HA1  HB2    0.090000        1.0080           0
    1562 HCT  100  GLY  HA2  HB2    0.090000        1.0080           0
    1563 HCT  100  GLY  C    C      0.510000       12.0110           0
    1564 HCT  100  GLY  O    O     -0.510000       15.9990           0
    1565 HCT  101  VAL  N    NH1   -0.470000       14.0070           0
    1566 HCT  101  VAL  HN   H      0.310000        1.0080           0
    1567 HCT  101  VAL  CA   CT1    0.070000       12.0110           0
    1568 HCT  101  VAL  HA   HB1    0.090000        1.0080           0
    1569 HCT  101  VAL  CB   CT1   -0.090000       12.0110           0
    1570 HCT  101  VAL  HB   HA1    0.090000        1.0080           0
    1571 HCT  101  VAL  CG1  CT3   -0.270000       12.0110           0
    1572 HCT  101  VAL  HG11 HA3    0.090000        1.0080           0
    1573 HCT  101  VAL  HG12 HA3    0.090000        1.0080           0
    1574 HCT  101  VAL  HG13 HA3    0.090000        1.0080           0
    1575 HCT  101  VAL  CG2  CT3   -0.270000       12.0110           0
    1576 HCT  101  VAL  HG21 HA3    0.090000        1.0080           0
    1577 HCT  101  VAL  HG22 HA3    0.090000        1.0080           0
    1578 HCT  101  VAL  HG23 HA3    0.090000        1.0080           0
    1579 HCT  101  VAL  C    C      0.510000       12.0110           0
    1580 HCT  101  VAL  O    O     -0.510000       15.9990           0
    1581 HCT  102  VAL  N    NH1   -0.470000       14.0070           0
    1582 HCT  102  VAL  HN   H      0.310000        1.0080           0
    1583 HCT  102  VAL  CA   CT1    0.070000       12.0110           0
    1584 HCT  102  VAL  HA   HB1    0.090000        1.0080           0
    1585 HCT  102  VAL  CB   CT1   -0.090000       12.0110           0
    1586 HCT  102  VAL  HB   HA1    0.090000        1.0080           0
    1587 HCT  102  VAL  CG1  CT3   -0.270000       12.0110           0
    1588 HCT  102  VAL  HG11 HA3    0.090000        1.0080           0
    1589 HCT  102  VAL  HG12 HA3    0.090000        1.0080           0
    1590 HCT  102  VAL  HG13 HA3    0.090000        1.0080           0
    1591 HCT  102  VAL  CG2  CT3   -0.270000       12.0110           0
    1592 HCT  102  VAL  HG21 HA3    0.090000        1.0080           0
    1593 HCT  102  VAL  HG22 HA3    0.090000        1.0080           0
    1594 HCT  102  VAL  HG23 HA3    0.090000        1.0080           0
    1595 HCT  102  VAL  C    C      0.510000       12.0110           0
    1596 HCT  102  VAL  O    O     -0.510000       15.9990           0
    1597 HCT  103  ASP  N    NH1   -0.470000       14.0070           0
    1598 HCT  103  ASP  HN   H      0.310000        1.0080           0
    1599 HCT  103  ASP  CA   CT1    0.070000       12.0110           0
    1600 HCT  103  ASP  HA   HB1    0.090000        1.0080           0
    1601 HCT  103  ASP  CB   CT2A  -0.280000       12.0110           0
    1602 HCT  103  ASP  HB1  HA2    0.090000        1.0080           0
    1603 HCT  103  ASP  HB2  HA2    0.090000        1.0080           0
    1604 HCT  103  ASP  CG   CC     0.620000       12.0110           0
    1605 HCT  103  ASP  OD1  OC    -0.760000       15.9990           0
    1606 HCT  103  ASP  OD2  OC    -0.760000       15.9990           0
    1607 HCT  103  ASP  C    C      0.510000       12.0110           0
    1608 HCT  103  ASP  O    O     -0.510000       15.9990           0
    1609 HCT  104  ASP  N    NH1   -0.470000       14.0070           0
    1610 HCT  104  ASP  HN   H      0.310000        1.0080           0
    1611 HCT  104  ASP  CA   CT1    0.070000       12.0110           0
    1612 HCT  104  ASP  HA   HB1    0.090000        1.0080           0
    1613 HCT  104  ASP  CB   CT2A  -0.280000       12.0110           0
    1614 HCT  104  ASP  HB1  HA2    0.090000        1.0080           0
    1615 HCT  104  ASP  HB2  HA2    0.090000        1.0080           0
    1616 HCT  104  ASP  CG   CC     0.620000       12.0110           0
    1617 HCT  104  ASP  OD1  OC    -0.760000       15.9990           0
    1618 HCT  104  ASP  OD2  OC    -0.760000       15.9990           0
    1619 HCT  104  ASP  C    C      0.510000       12.0110           0
    1620 HCT  104  ASP  O    O     -0.510000       15.9990           0
    1621 HCT  105  PHE  N    NH1   -0.470000       14.0070           0
    1622 HCT  105  PHE  HN   H      0.310000        1.0080           0
    1623 HCT  105  PHE  CA   CT1    0.070000       12.0110           0
    1624 HCT  105  PHE  HA   HB1    0.090000        1.0080           0
    1625 HCT  105  PHE  CB   CT2   -0.180000       12.0110           0
    1626 HCT  105  PHE  HB1  HA2    0.090000        1.0080           0
    1627 HCT  105  PHE  HB2  HA2    0.090000        1.0080           0
    1628 HCT  105  PHE  CG   CA     0.000000       12.0110           0
    1629 HCT  105  PHE  CD1  CA    -0.115000       12.0110           0
    1630 HCT  105  PHE  HD1  HP     0.115000        1.0080           0
    1631 HCT  105  PHE  CE1  CA    -0.115000       12.0110           0
    1632 HCT  105  PHE  HE1  HP     0.115000        1.0080           0
    1633 HCT  105  PHE  CZ   CA    -0.115000       12.0110           0
    1634 HCT  105  PHE  HZ   HP     0.115000        1.0080           0
    1635 HCT  105  PHE  CD2  CA    -0.115000       12.0110           0
    1636 HCT  105  PHE  HD2  HP     0.115000        1.0080           0
    1637 HCT  105  PHE  CE2  CA    -0.115000       12.0110           0
    1638 HCT  105  PHE  HE2  HP     0.115000        1.0080           0
    1639 HCT  105  PHE  C    C      0.510000       12.0110           0
    1640 HCT  105  PHE  O    O     -0.510000       15.9990           0
    1641 HCT  106  GLY  N    NH1   -0.470000       14.0070           0
    1642 HCT  106  GLY  HN   H      0.310000        1.0080           0
    1643 HCT  106  GLY  CA   CT2   -0.020000       12.0110           0
    1644 HCT  106  GLY  HA1  HB2    0.090000        1.0080           0
    1645 HCT  106  GLY  HA2  HB2    0.090000        1.0080           0
    1646 HCT  106  GLY  C    C      0.510000       12.0110           0
    1647 HCT  106  GLY  O    O     -0.510000       15.9990           0
    1648 HCT  107  ASP  N    NH1   -0.470000       14.0070           0
    1649 HCT  107  ASP  HN   H      0.310000        1.0080           0
    1650 HCT  107  ASP  CA   CT1    0.070000       12.0110           0
    1651 HCT  107  ASP  HA   HB1    0.090000        1.0080           0
    1652 HCT  107  ASP  CB   CT2A  -0.280000       12.0110           0
    1653 HCT  107  ASP  HB1  HA2    0.090000        1.0080           0
    1654 HCT  107  ASP  HB2  HA2    0.090000        1.0080           0
    1655 HCT  107  ASP  CG   CC     0.620000       12.0110           0
    1656 HCT  107  ASP  OD1  OC    -0.760000       15.9990           0
    1657 HCT  107  ASP  OD2  OC    -0.760000       15.9990           0
    1658 HCT  107  ASP  C    C      0.510000       12.0110           0
    1659 HCT  107  ASP  O    O     -0.510000       15.9990           0
    1660 HCT  108  PHE  N    NH1   -0.470000       14.0070           0
    1661 HCT  108  PHE  HN   H      0.310000        1.0080           0
    1662 HCT  108  PHE  CA   CT1    0.070000       12.0110           0
    1663 HCT  108  PHE  HA   HB1    0.090000        1.0080           0
    1664 HCT  108  PHE  CB   CT2   -0.180000       12.0110           0
    1665 HCT  108  PHE  HB1  HA2    0.090000        1.0080           0
    1666 HCT  108  PHE  HB2  HA2    0.090000        1.0080           0
    1667 HCT  108  PHE  CG   CA     0.000000       12.0110           0
    1668 HCT  108  PHE  CD1  CA    -0.115000       12.0110           0
    1669 HCT  108  PHE  HD1  HP     0.115000        1.0080           0
    1670 HCT  108  PHE  CE1  CA    -0.115000       12.0110           0
    1671 HCT  108  PHE  HE1  HP     0.115000        1.0080           0
    1672 HCT  108  PHE  CZ   CA    -0.115000       12.0110           0
    1673 HCT  108  PHE  HZ   HP     0.115000        1.0080           0
    1674 HCT  108  PHE  CD2  CA    -0.115000       12.0110           0
    1675 HCT  108  PHE  HD2  HP     0.115000        1.0080           0
    1676 HCT  108  PHE  CE2  CA    -0.115000       12.0110           0
    1677 HCT  108  PHE  HE2  HP     0.115000        1.0080           0
    1678 HCT  108  PHE  C    C      0.510000       12.0110           0
    1679 HCT  108  PHE  O    O     -0.510000       15.9990           0
    1680 HCT  109  ALA  N    NH1   -0.470000       14.0070           0
    1681 HCT  109  ALA  HN   H      0.310000        1.0080           0
    1682 HCT  109  ALA  CA   CT1    0.070000       12.0110           0
    1683 HCT  109  ALA  HA   HB1    0.090000        1.0080           0
    1684 HCT  109  ALA  CB   CT3   -0.270000       12.0110           0
    1685 HCT  109  ALA  HB1  HA3    0.090000        1.0080           0
    1686 HCT  109  ALA  HB2  HA3    0.090000        1.0080           0
    1687 HCT  109  ALA  HB3  HA3    0.090000        1.0080           0
    1688 HCT  109  ALA  C    C      0.510000       12.0110           0
    1689 HCT  109  ALA  O    O     -0.510000       15.9990           0
    1690 HCT  110  PRO  N    N     -0.290000       14.0070           0
    1691 HCT  110  PRO  CD   CP3    0.000000       12.0110           0
    1692 HCT  110  PRO  HD1  HA2    0.090000        1.0080           0
    1693 HCT  110  PRO  HD2  HA2    0.090000        1.0080           0
    1694 HCT  110  PRO  CA   CP1    0.020000       12.0110           0
    1695 HCT  110  PRO  HA   HB1    0.090000        1.0080           0
    1696 HCT  110  PRO  CB   CP2   -0.180000       12.0110           0
    1697 HCT  110  PRO  HB1  HA2    0.090000        1.0080           0
    1698 HCT  110  PRO  HB2  HA2    0.090000        1.0080           0
    1699 HCT  110  PRO  CG   CP2   -0.180000       12.0110           0
    1700 HCT  110  PRO  HG1  HA2    0.090000        1.0080           0
    1701 HCT  110  PRO  HG2  HA2    0.090000        1.0080           0
    1702 HCT  110  PRO  C    C      0.510000       12.0110           0
    1703 HCT  110  PRO  O    O     -0.510000       15.9990           0
    1704 HCT  111  THR  N    NH1   -0.470000       14.0070           0
    1705 HCT  111  THR  HN   H      0.310000        1.0080           0
    1706 HCT  111  THR  CA   CT1    0.070000       12.0110           0
    1707 HCT  111  THR  HA   HB1    0.090000        1.0080           0
    1708 HCT  111  THR  CB   CT1    0.140000       12.0110           0
    1709 HCT  111  THR  HB   HA1    0.090000        1.0080           0
    1710 HCT  111  THR  OG1  OH1   -0.660000       15.9990           0
    1711 HCT  111  THR  HG1  H      0.430000        1.0080           0
    1712 HCT  111  THR  CG2  CT3   -0.270000       12.0110           0
    1713 HCT  111  THR  HG21 HA3    0.090000        1.0080           0
    1714 HCT  111  THR  HG22 HA3    0.090000        1.0080           0
    1715 HCT  111  THR  HG23 HA3    0.090000        1.0080           0
    1716 HCT  111  THR  C    C      0.510000       12.0110           0
    1717 HCT  111  THR  O    O     -0.510000       15.9990           0
    1718 HCT  112  LEU  N    NH1   -0.470000       14.0070           0
    1719 HCT  112  LEU  HN   H      0.310000        1.0080           0
    1720 HCT  112  LEU  CA   CT1    0.070000       12.0110           0
    1721 HCT  112  LEU  HA   HB1    0.090000        1.0080           0
    1722 HCT  112  LEU  CB   CT2   -0.180000       12.0110           0
    1723 HCT  112  LEU  HB1  HA2    0.090000        1.0080           0
    1724 HCT  112  LEU  HB2  HA2    0.090000        1.0080           0
    1725 HCT  112  LEU  CG   CT1   -0.090000       12.0110           0
    1726 HCT  112  LEU  HG   HA1    0.090000        1.0080           0
    1727 HCT  112  LEU  CD1  CT3   -0.270000       12.0110           0
    1728 HCT  112  LEU  HD11 HA3    0.090000        1.0080           0
    1729 HCT  112  LEU  HD12 HA3    0.090000        1.0080           0
    1730 HCT  112  LEU  HD13 HA3    0.090000        1.0080           0
    1731 HCT  112  LEU  CD2  CT3   -0.270000       12.0110           0
    1732 HCT  112  LEU  HD21 HA3    0.090000        1.0080           0
    1733 HCT  112  LEU  HD22 HA3    0.090000        1.0080           0
    1734 HCT  112  LEU  HD23 HA3    0.090000        1.0080           0
    1735 HCT  112  LEU  C    C      0.510000       12.0110           0
    1736 HCT  112  LEU  O    O     -0.510000       15.9990           0
    1737 HCT  113  GLU  N    NH1   -0.470000       14.0070           0
    1738 HCT  113  GLU  HN   H      0.310000        1.0080           0
    1739 HCT  113  GLU  CA   CT1    0.070000       12.0110           0
    1740 HCT  113  GLU  HA   HB1    0.090000        1.0080           0
    1741 HCT  113  GLU  CB   CT2A  -0.180000       12.0110           0
    1742 HCT  113  GLU  HB1  HA2    0.090000        1.0080           0
    1743 HCT  113  GLU  HB2  HA2    0.090000        1.0080           0
    1744 HCT  113  GLU  CG   CT2   -0.280000       12.0110           0
    1745 HCT  113  GLU  HG1  HA2    0.090000        1.0080           0
    1746 HCT  113  GLU  HG2  HA2    0.090000        1.0080           0
    1747 HCT  113  GLU  CD   CC     0.620000       12.0110           0
    1748 HCT  113  GLU  OE1  OC    -0.760000       15.9990           0
    1749 HCT  113  GLU  OE2  OC    -0.760000       15.9990           0
    1750 HCT  113  GLU  C    C      0.510000       12.0110           0
    1751 HCT  113  GLU  O    O     -0.510000       15.9990           0
    1752 HCT  114  LEU  N    NH1   -0.470000       14.0070           0
    1753 HCT  114  LEU  HN   H      0.310000        1.0080           0
    1754 HCT  114  LEU  CA   CT1    0.070000       12.0110           0
    1755 HCT  114  LEU  HA   HB1    0.090000        1.0080           0
    1756 HCT  114  LEU  CB   CT2   -0.180000       12.0110           0
    1757 HCT  114  LEU  HB1  HA2    0.090000        1.0080           0
    1758 HCT  114  LEU  HB2  HA2    0.090000        1.0080           0
    1759 HCT  114  LEU  CG   CT1   -0.090000       12.0110           0
    1760 HCT  114  LEU  HG   HA1    0.090000        1.0080           0
    1761 HCT  114  LEU  CD1  CT3   -0.270000       12.0110           0
    1762 HCT  114  LEU  HD11 HA3    0.090000        1.0080           0
    1763 HCT  114  LEU  HD12 HA3    0.090000        1.0080           0
    1764 HCT  114  LEU  HD13 HA3    0.090000        1.0080           0
    1765 HCT  114  LEU  CD2  CT3   -0.270000       12.0110           0
    1766 HCT  114  LEU  HD21 HA3    0.090000        1.0080           0
    1767 HCT  114  LEU  HD22 HA3    0.090000        1.0080           0
    1768 HCT  114  LEU  HD23 HA3    0.090000        1.0080           0
    1769 HCT  114  LEU  C    C      0.510000       12.0110           0
    1770 HCT  114  LEU  O    O     -0.510000       15.9990           0
    1771 HCT  115  ARG  N    NH1   -0.470000       14.0070           0
    1772 HCT  115  ARG  HN   H      0.310000        1.0080           0
    1773 HCT  115  ARG  CA   CT1    0.070000       12.0110           0
    1774 HCT  115  ARG  HA   HB1    0.090000        1.0080           0
    1775 HCT  115  ARG  CB   CT2   -0.180000       12.0110           0
    1776 HCT  115  ARG  HB1  HA2    0.090000        1.0080           0
    1777 HCT  115  ARG  HB2  HA2    0.090000        1.0080           0
    1778 HCT  115  ARG  CG   CT2   -0.180000       12.0110           0
    1779 HCT  115  ARG  HG1  HA2    0.090000        1.0080           0
    1780 HCT  115  ARG  HG2  HA2    0.090000        1.0080           0
    1781 HCT  115  ARG  CD   CT2    0.200000       12.0110           0
    1782 HCT  115  ARG  HD1  HA2    0.090000        1.0080           0
    1783 HCT  115  ARG  HD2  HA2    0.090000        1.0080           0
    1784 HCT  115  ARG  NE   NC2   -0.700000       14.0070           0
    1785 HCT  115  ARG  HE   HC     0.440000        1.0080           0
    1786 HCT  115  ARG  CZ   C      0.640000       12.0110           0
    1787 HCT  115  ARG  NH1  NC2   -0.800000       14.0070           0
    1788 HCT  115  ARG  HH11 HC     0.460000        1.0080           0
    1789 HCT  115  ARG  HH12 HC     0.460000        1.0080           0
    1790 HCT  115  ARG  NH2  NC2   -0.800000       14.0070           0
    1791 HCT  115  ARG  HH21 HC     0.460000        1.0080           0
    1792 HCT  115  ARG  HH22 HC     0.460000        1.0080           0
    1793 HCT  115  ARG  C    C      0.510000       12.0110           0
    1794 HCT  115  ARG  O    O     -0.510000       15.9990           0
    1795 HCT  116  ARG  N    NH1   -0.470000       14.0070           0
    1796 HCT  116  ARG  HN   H      0.310000        1.0080           0
    1797 HCT  116  ARG  CA   CT1    0.070000       12.0110           0
    1798 HCT  116  ARG  HA   HB1    0.090000        1.0080           0
    1799 HCT  116  ARG  CB   CT2   -0.180000       12.0110           0
    1800 HCT  116  ARG  HB1  HA2    0.090000        1.0080           0
    1801 HCT  116  ARG  HB2  HA2    0.090000        1.0080           0
    1802 HCT  116  ARG  CG   CT2   -0.180000       12.0110           0
    1803 HCT  116  ARG  HG1  HA2    0.090000        1.0080           0
    1804 HCT  116  ARG  HG2  HA2    0.090000        1.0080           0
    1805 HCT  116  ARG  CD   CT2    0.200000       12.0110           0
    1806 HCT  116  ARG  HD1  HA2    0.090000        1.0080           0
    1807 HCT  116  ARG  HD2  HA2    0.090000        1.0080           0
    1808 HCT  116  ARG  NE   NC2   -0.700000       14.0070           0
    1809 HCT  116  ARG  HE   HC     0.440000        1.0080           0
    1810 HCT  116  ARG  CZ   C      0.640000       12.0110           0
    1811 HCT  116  ARG  NH1  NC2   -0.800000       14.0070           0
    1812 HCT  116  ARG  HH11 HC     0.460000        1.0080           0
    1813 HCT  116  ARG  HH12 HC     0.460000        1.0080           0
    1814 HCT  116  ARG  NH2  NC2   -0.800000       14.0070           0
    1815 HCT  116  ARG  HH21 HC     0.460000        1.0080           0
    1816 HCT  116  ARG  HH22 HC     0.460000        1.0080           0
    1817 HCT  116  ARG  C    C      0.510000       12.0110           0
    1818 HCT  116  ARG  O    O     -0.510000       15.9990           0
    1819 HCT  117  LEU  N    NH1   -0.470000       14.0070           0
    1820 HCT  117  LEU  HN   H      0.310000        1.0080           0
    1821 HCT  117  LEU  CA   CT1    0.070000       12.0110           0
    1822 HCT  117  LEU  HA   HB1    0.090000        1.0080           0
    1823 HCT  117  LEU  CB   CT2   -0.180000       12.0110           0
    1824 HCT  117  LEU  HB1  HA2    0.090000        1.0080           0
    1825 HCT  117  LEU  HB2  HA2    0.090000        1.0080           0
    1826 HCT  117  LEU  CG   CT1   -0.090000       12.0110           0
    1827 HCT  117  LEU  HG   HA1    0.090000        1.0080           0
    1828 HCT  117  LEU  CD1  CT3   -0.270000       12.0110           0
    1829 HCT  117  LEU  HD11 HA3    0.090000        1.0080           0
    1830 HCT  117  LEU  HD12 HA3    0.090000        1.0080           0
    1831 HCT  117  LEU  HD13 HA3    0.090000        1.0080           0
    1832 HCT  117  LEU  CD2  CT3   -0.270000       12.0110           0
    1833 HCT  117  LEU  HD21 HA3    0.090000        1.0080           0
    1834 HCT  117  LEU  HD22 HA3    0.090000        1.0080           0
    1835 HCT  117  LEU  HD23 HA3    0.090000        1.0080           0
    1836 HCT  117  LEU  C    C      0.510000       12.0110           0
    1837 HCT  117  LEU  O    O     -0.510000       15.9990           0
    1838 HCT  118  ILE  N    NH1   -0.470000       14.0070           0
    1839 HCT  118  ILE  HN   H      0.310000        1.0080           0
    1840 HCT  118  ILE  CA   CT1    0.070000       12.0110           0
    1841 HCT  118  ILE  HA   HB1    0.090000        1.0080           0
    1842 HCT  118  ILE  CB   CT1   -0.090000       12.0110           0
    1843 HCT  118  ILE  HB   HA1    0.090000        1.0080           0
    1844 HCT  118  ILE  CG2  CT3   -0.270000       12.0110           0
    1845 HCT  118  ILE  HG21 HA3    0.090000        1.0080           0
    1846 HCT  118  ILE  HG22 HA3    0.090000        1.0080           0
    1847 HCT  118  ILE  HG23 HA3    0.090000        1.0080           0
    1848 HCT  118  ILE  CG1  CT2   -0.180000       12.0110           0
    1849 HCT  118  ILE  HG11 HA2    0.090000        1.0080           0
    1850 HCT  118  ILE  HG12 HA2    0.090000        1.0080           0
    1851 HCT  118  ILE  CD   CT3   -0.270000       12.0110           0
    1852 HCT  118  ILE  HD1  HA3    0.090000        1.0080           0
    1853 HCT  118  ILE  HD2  HA3    0.090000        1.0080           0
    1854 HCT  118  ILE  HD3  HA3    0.090000        1.0080           0
    1855 HCT  118  ILE  C    C      0.510000       12.0110           0
    1856 HCT  118  ILE  O    O     -0.510000       15.9990           0
    1857 HCT  119  PRO  N    N     -0.290000       14.0070           0
    1858 HCT  119  PRO  CD   CP3    0.000000       12.0110           0
    1859 HCT  119  PRO  HD1  HA2    0.090000        1.0080           0
    1860 HCT  119  PRO  HD2  HA2    0.090000        1.0080           0
    1861 HCT  119  PRO  CA   CP1    0.020000       12.0110           0
    1862 HCT  119  PRO  HA   HB1    0.090000        1.0080           0
    1863 HCT  119  PRO  CB   CP2   -0.180000       12.0110           0
    1864 HCT  119  PRO  HB1  HA2    0.090000        1.0080           0
    1865 HCT  119  PRO  HB2  HA2    0.090000        1.0080           0
    1866 HCT  119  PRO  CG   CP2   -0.180000       12.0110           0
    1867 HCT  119  PRO  HG1  HA2    0.090000        1.0080           0
    1868 HCT  119  PRO  HG2  HA2    0.090000        1.0080           0
    1869 HCT  119  PRO  C    C      0.510000       12.0110           0
    1870 HCT  119  PRO  O    O     -0.510000       15.9990           0
    1871 HCT  120  ALA  N    NH1   -0.470000       14.0070           0
    1872 HCT  120  ALA  HN   H      0.310000        1.0080           0
    1873 HCT  120  ALA  CA   CT1    0.070000       12.0110           0
    1874 HCT  120  ALA  HA   HB1    0.090000        1.0080           0
    1875 HCT  120  ALA  CB   CT3   -0.270000       12.0110           0
    1876 HCT  120  ALA  HB1  HA3    0.090000        1.0080           0
    1877 HCT  120  ALA  HB2  HA3    0.090000        1.0080           0
    1878 HCT  120  ALA  HB3  HA3    0.090000        1.0080           0
    1879 HCT  120  ALA  C    C      0.510000       12.0110           0
    1880 HCT  120  ALA  O    O     -0.510000       15.9990           0
    1881 HCT  121  VAL  N    NH1   -0.470000       14.0070           0
    1882 HCT  121  VAL  HN   H      0.310000        1.0080           0
    1883 HCT  121  VAL  CA   CT1    0.070000       12.0110           0
    1884 HCT  121  VAL  HA   HB1    0.090000        1.0080           0
    1885 HCT  121  VAL  CB   CT1   -0.090000       12.0110           0
    1886 HCT  121  VAL  HB   HA1    0.090000        1.0080           0
    1887 HCT  121  VAL  CG1  CT3   -0.270000       12.0110           0
    1888 HCT  121  VAL  HG11 HA3    0.090000        1.0080           0
    1889 HCT  121  VAL  HG12 HA3    0.090000        1.0080           0
    1890 HCT  121  VAL  HG13 HA3    0.090000        1.0080           0
    1891 HCT  121  VAL  CG2  CT3   -0.270000       12.0110           0
    1892 HCT  121  VAL  HG21 HA3    0.090000        1.0080           0
    1893 HCT  121  VAL  HG22 HA3    0.090000        1.0080           0
    1894 HCT  121  VAL  HG23 HA3    0.090000        1.0080           0
    1895 HCT  121  VAL  C    C      0.510000       12.0110           0
    1896 HCT  121  VAL  O    O     -0.510000       15.9990           0
    1897 HCT  122  ASP  N    NH1   -0.470000       14.0070           0
    1898 HCT  122  ASP  HN   H      0.310000        1.0080           0
    1899 HCT  122  ASP  CA   CT1    0.070000       12.0110           0
    1900 HCT  122  ASP  HA   HB1    0.090000        1.0080           0
    1901 HCT  122  ASP  CB   CT2A  -0.280000       12.0110           0
    1902 HCT  122  ASP  HB1  HA2    0.090000        1.0080           0
    1903 HCT  122  ASP  HB2  HA2    0.090000        1.0080           0
    1904 HCT  122  ASP  CG   CC     0.620000       12.0110           0
    1905 HCT  122  ASP  OD1  OC    -0.760000       15.9990           0
    1906 HCT  122  ASP  OD2  OC    -0.760000       15.9990           0
    1907 HCT  122  ASP  C    C      0.510000       12.0110           0
    1908 HCT  122  ASP  O    O     -0.510000       15.9990           0
    1909 HCT  123  TYR  N    NH1   -0.470000       14.0070           0
    1910 HCT  123  TYR  HN   H      0.310000        1.0080           0
    1911 HCT  123  TYR  CA   CT1    0.070000       12.0110           0
    1912 HCT  123  TYR  HA   HB1    0.090000        1.0080           0
    1913 HCT  123  TYR  CB   CT2   -0.180000       12.0110           0
    1914 HCT  123  TYR  HB1  HA2    0.090000        1.0080           0
    1915 HCT  123  TYR  HB2  HA2    0.090000        1.0080           0
    1916 HCT  123  TYR  CG   CA     0.000000       12.0110           0
    1917 HCT  123  TYR  CD1  CA    -0.115000       12.0110           0
    1918 HCT  123  TYR  HD1  HP     0.115000        1.0080           0
    1919 HCT  123  TYR  CE1  CA    -0.115000       12.0110           0
    1920 HCT  123  TYR  HE1  HP     0.115000        1.0080           0
    1921 HCT  123  TYR  CZ   CA     0.110000       12.0110           0
    1922 HCT  123  TYR  OH   OH1   -0.540000       15.9990           0
    1923 HCT  123  TYR  HH   H      0.430000        1.0080           0
    1924 HCT  123  TYR  CD2  CA    -0.115000       12.0110           0
    1925 HCT  123  TYR  HD2  HP     0.115000        1.0080           0
    1926 HCT  123  TYR  CE2  CA    -0.115000       12.0110           0
    1927 HCT  123  TYR  HE2  HP     0.115000        1.0080           0
    1928 HCT  123  TYR  C    C      0.510000       12.0110           0
    1929 HCT  123  TYR  O    O     -0.510000       15.9990           0
    1930 HCT  124  SER  N    NH1   -0.470000       14.0070           0
    1931 HCT  124  SER  HN   H      0.310000        1.0080           0
    1932 HCT  124  SER  CA   CT1    0.070000       12.0110           0
    1933 HCT  124  SER  HA   HB1    0.090000        1.0080           0
    1934 HCT  124  SER  CB   CT2    0.050000       12.0110           0
    1935 HCT  124  SER  HB1  HA2    0.090000        1.0080           0
    1936 HCT  124  SER  HB2  HA2    0.090000        1.0080           0
    1937 HCT  124  SER  OG   OH1   -0.660000       15.9990           0
    1938 HCT  124  SER  HG1  H      0.430000        1.0080           0
    1939 HCT  124  SER  C    C      0.510000       12.0110           0
    1940 HCT  124  SER  O    O     -0.510000       15.9990           0
    1941 HCT  125  GLN  N    NH1   -0.470000       14.0070           0
    1942 HCT  125  GLN  HN   H      0.310000        1.0080           0
    1943 HCT  125  GLN  CA   CT1    0.070000       12.0110           0
    1944 HCT  125  GLN  HA   HB1    0.090000        1.0080           0
    1945 HCT  125  GLN  CB   CT2   -0.180000       12.0110           0
    1946 HCT  125  GLN  HB1  HA2    0.090000        1.0080           0
    1947 HCT  125  GLN  HB2  HA2    0.090000        1.0080           0
    1948 HCT  125  GLN  CG   CT2   -0.180000       12.0110           0
    1949 HCT  125  GLN  HG1  HA2    0.090000        1.0080           0
    1950 HCT  125  GLN  HG2  HA2    0.090000        1.0080           0
    1951 HCT  125  GLN  CD   CC     0.550000       12.0110           0
    1952 HCT  125  GLN  OE1  O     -0.550000       15.9990           0
    1953 HCT  125  GLN  NE2  NH2   -0.620000       14.0070           0
    1954 HCT  125  GLN  HE21 H      0.320000        1.0080           0
    1955 HCT  125  GLN  HE22 H      0.300000        1.0080           0
    1956 HCT  125  GLN  C    C      0.510000       12.0110           0
    1957 HCT  125  GLN  O    O     -0.510000       15.9990           0
    1958 HCT  126  GLY  N    NH1   -0.470000       14.0070           0
    1959 HCT  126  GLY  HN   H      0.310000        1.0080           0
    1960 HCT  126  GLY  CA   CT2   -0.020000       12.0110           0
    1961 HCT  126  GLY  HA1  HB2    0.090000        1.0080           0
    1962 HCT  126  GLY  HA2  HB2    0.090000        1.0080           0
    1963 HCT  126  GLY  C    C      0.510000       12.0110           0
    1964 HCT  126  GLY  O    O     -0.510000       15.9990           0
    1965 HCT  127  ILE  N    NH1   -0.470000       14.0070           0
    1966 HCT  127  ILE  HN   H      0.310000        1.0080           0
    1967 HCT  127  ILE  CA   CT1    0.070000       12.0110           0
    1968 HCT  127  ILE  HA   HB1    0.090000        1.0080           0
    1969 HCT  127  ILE  CB   CT1   -0.090000       12.0110           0
    1970 HCT  127  ILE  HB   HA1    0.090000        1.0080           0
    1971 HCT  127  ILE  CG2  CT3   -0.270000       12.0110           0
    1972 HCT  127  ILE  HG21 HA3    0.090000        1.0080           0
    1973 HCT  127  ILE  HG22 HA3    0.090000        1.0080           0
    1974 HCT  127  ILE  HG23 HA3    0.090000        1.0080           0
    1975 HCT  127  ILE  CG1  CT2   -0.180000       12.0110           0
    1976 HCT  127  ILE  HG11 HA2    0.090000        1.0080           0
    1977 HCT  127  ILE  HG12 HA2    0.090000        1.0080           0
    1978 HCT  127  ILE  CD   CT3   -0.270000       12.0110           0
    1979 HCT  127  ILE  HD1  HA3    0.090000        1.0080           0
    1980 HCT  127  ILE  HD2  HA3    0.090000        1.0080           0
    1981 HCT  127  ILE  HD3  HA3    0.090000        1.0080           0
    1982 HCT  127  ILE  C    C      0.510000       12.0110           0
    1983 HCT  127  ILE  O    O     -0.510000       15.9990           0
    1984 HCT  128  SER  N    NH1   -0.470000       14.0070           0
    1985 HCT  128  SER  HN   H      0.310000        1.0080           0
    1986 HCT  128  SER  CA   CT1    0.070000       12.0110           0
    1987 HCT  128  SER  HA   HB1    0.090000        1.0080           0
    1988 HCT  128  SER  CB   CT2    0.050000       12.0110           0
    1989 HCT  128  SER  HB1  HA2    0.090000        1.0080           0
    1990 HCT  128  SER  HB2  HA2    0.090000        1.0080           0
    1991 HCT  128  SER  OG   OH1   -0.660000       15.9990           0
    1992 HCT  128  SER  HG1  H      0.430000        1.0080           0
    1993 HCT  128  SER  C    C      0.510000       12.0110           0
    1994 HCT  128  SER  O    O     -0.510000       15.9990           0
    1995 HCT  129  SER  N    NH1   -0.470000       14.0070           0
    1996 HCT  129  SER  HN   H      0.310000        1.0080           0
    1997 HCT  129  SER  CA   CT1    0.070000       12.0110           0
    1998 HCT  129  SER  HA   HB1    0.090000        1.0080           0
    1999 HCT  129  SER  CB   CT2    0.050000       12.0110           0
    2000 HCT  129  SER  HB1  HA2    0.090000        1.0080           0
    2001 HCT  129  SER  HB2  HA2    0.090000        1.0080           0
    2002 HCT  129  SER  OG   OH1   -0.660000       15.9990           0
    2003 HCT  129  SER  HG1  H      0.430000        1.0080           0
    2004 HCT  129  SER  C    C      0.510000       12.0110           0
    2005 HCT  129  SER  O    O     -0.510000       15.9990           0
    2006 HCT  130  TYR  N    NH1   -0.470000       14.0070           0
    2007 HCT  130  TYR  HN   H      0.310000        1.0080           0
    2008 HCT  130  TYR  CA   CT1    0.070000       12.0110           0
    2009 HCT  130  TYR  HA   HB1    0.090000        1.0080           0
    2010 HCT  130  TYR  CB   CT2   -0.180000       12.0110           0
    2011 HCT  130  TYR  HB1  HA2    0.090000        1.0080           0
    2012 HCT  130  TYR  HB2  HA2    0.090000        1.0080           0
    2013 HCT  130  TYR  CG   CA     0.000000       12.0110           0
    2014 HCT  130  TYR  CD1  CA    -0.115000       12.0110           0
    2015 HCT  130  TYR  HD1  HP     0.115000        1.0080           0
    2016 HCT  130  TYR  CE1  CA    -0.115000       12.0110           0
    2017 HCT  130  TYR  HE1  HP     0.115000        1.0080           0
    2018 HCT  130  TYR  CZ   CA     0.110000       12.0110           0
    2019 HCT  130  TYR  OH   OH1   -0.540000       15.9990           0
    2020 HCT  130  TYR  HH   H      0.430000        1.0080           0
    2021 HCT  130  TYR  CD2  CA    -0.115000       12.0110           0
    2022 HCT  130  TYR  HD2  HP     0.115000        1.0080           0
    2023 HCT  130  TYR  CE2  CA    -0.115000       12.0110           0
    2024 HCT  130  TYR  HE2  HP     0.115000        1.0080           0
    2025 HCT  130  TYR  C    C      0.510000       12.0110           0
    2026 HCT  130  TYR  O    O     -0.510000       15.9990           0
    2027 HCT  131  ALA  N    NH1   -0.470000       14.0070           0
    2028 HCT  131  ALA  HN   H      0.310000        1.0080           0
    2029 HCT  131  ALA  CA   CT1    0.070000       12.0110           0
    2030 HCT  131  ALA  HA   HB1    0.090000        1.0080           0
    2031 HCT  131  ALA  CB   CT3   -0.270000       12.0110           0
    2032 HCT  131  ALA  HB1  HA3    0.090000        1.0080           0
    2033 HCT  131  ALA  HB2  HA3    0.090000        1.0080           0
    2034 HCT  131  ALA  HB3  HA3    0.090000        1.0080           0
    2035 HCT  131  ALA  C    C      0.510000       12.0110           0
    2036 HCT  131  ALA  O    O     -0.510000       15.9990           0
    2037 HCT  132  LEU  N    NH1   -0.470000       14.0070           0
    2038 HCT  132  LEU  HN   H      0.310000        1.0080           0
    2039 HCT  132  LEU  CA   CT1    0.070000       12.0110           0
    2040 HCT  132  LEU  HA   HB1    0.090000        1.0080           0
    2041 HCT  132  LEU  CB   CT2   -0.180000       12.0110           0
    2042 HCT  132  LEU  HB1  HA2    0.090000        1.0080           0
    2043 HCT  132  LEU  HB2  HA2    0.090000        1.0080           0
    2044 HCT  132  LEU  CG   CT1   -0.090000       12.0110           0
    2045 HCT  132  LEU  HG   HA1    0.090000        1.0080           0
    2046 HCT  132  LEU  CD1  CT3   -0.270000       12.0110           0
    2047 HCT  132  LEU  HD11 HA3    0.090000        1.0080           0
    2048 HCT  132  LEU  HD12 HA3    0.090000        1.0080           0
    2049 HCT  132  LEU  HD13 HA3    0.090000        1.0080           0
    2050 HCT  132  LEU  CD2  CT3   -0.270000       12.0110           0
    2051 HCT  132  LEU  HD21 HA3    0.090000        1.0080           0
    2052 HCT  132  LEU  HD22 HA3    0.090000        1.0080           0
    2053 HCT  132  LEU  HD23 HA3    0.090000        1.0080           0
    2054 HCT  132  LEU  C    C      0.510000       12.0110           0
    2055 HCT  132  LEU  O    O     -0.510000       15.9990           0
    2056 HCT  133  LEU  N    NH1   -0.470000       14.0070           0
    2057 HCT  133  LEU  HN   H      0.310000        1.0080           0
    2058 HCT  133  LEU  CA   CT1    0.070000       12.0110           0
    2059 HCT  133  LEU  HA   HB1    0.090000        1.0080           0
    2060 HCT  133  LEU  CB   CT2   -0.180000       12.0110           0
    2061 HCT  133  LEU  HB1  HA2    0.090000        1.0080           0
    2062 HCT  133  LEU  HB2  HA2    0.090000        1.0080           0
    2063 HCT  133  LEU  CG   CT1   -0.090000       12.0110           0
    2064 HCT  133  LEU  HG   HA1    0.090000        1.0080           0
    2065 HCT  133  LEU  CD1  CT3   -0.270000       12.0110           0
    2066 HCT  133  LEU  HD11 HA3    0.090000        1.0080           0
    2067 HCT  133  LEU  HD12 HA3    0.090000        1.0080           0
    2068 HCT  133  LEU  HD13 HA3    0.090000        1.0080           0
    2069 HCT  133  LEU  CD2  CT3   -0.270000       12.0110           0
    2070 HCT  133  LEU  HD21 HA3    0.090000        1.0080           0
    2071 HCT  133  LEU  HD22 HA3    0.090000        1.0080           0
    2072 HCT  133  LEU  HD23 HA3    0.090000        1.0080           0
    2073 HCT  133  LEU  C    C      0.510000       12.0110           0
    2074 HCT  133  LEU  O    O     -0.510000       15.9990           0
    2075 HCT  134  VAL  N    NH1   -0.470000       14.0070           0
    2076 HCT  134  VAL  HN   H      0.310000        1.0080           0
    2077 HCT  134  VAL  CA   CT1    0.070000       12.0110           0
    2078 HCT  134  VAL  HA   HB1    0.090000        1.0080           0
    2079 HCT  134  VAL  CB   CT1   -0.090000       12.0110           0
    2080 HCT  134  VAL  HB   HA1    0.090000        1.0080           0
    2081 HCT  134  VAL  CG1  CT3   -0.270000       12.0110           0
    2082 HCT  134  VAL  HG11 HA3    0.090000        1.0080           0
    2083 HCT  134  VAL  HG12 HA3    0.090000        1.0080           0
    2084 HCT  134  VAL  HG13 HA3    0.090000        1.0080           0
    2085 HCT  134  VAL  CG2  CT3   -0.270000       12.0110           0
    2086 HCT  134  VAL  HG21 HA3    0.090000        1.0080           0
    2087 HCT  134  VAL  HG22 HA3    0.090000        1.0080           0
    2088 HCT  134  VAL  HG23 HA3    0.090000        1.0080           0
    2089 HCT  134  VAL  C    C      0.510000       12.0110           0
    2090 HCT  134  VAL  O    O     -0.510000       15.9990           0
    2091 HCT  135  LEU  N    NH1   -0.470000       14.0070           0
    2092 HCT  135  LEU  HN   H      0.310000        1.0080           0
    2093 HCT  135  LEU  CA   CT1    0.070000       12.0110           0
    2094 HCT  135  LEU  HA   HB1    0.090000        1.0080           0
    2095 HCT  135  LEU  CB   CT2   -0.180000       12.0110           0
    2096 HCT  135  LEU  HB1  HA2    0.090000        1.0080           0
    2097 HCT  135  LEU  HB2  HA2    0.090000        1.0080           0
    2098 HCT  135  LEU  CG   CT1   -0.090000       12.0110           0
    2099 HCT  135  LEU  HG   HA1    0.090000        1.0080           0
    2100 HCT  135  LEU  CD1  CT3   -0.270000       12.0110           0
    2101 HCT  135  LEU  HD11 HA3    0.090000        1.0080           0
    2102 HCT  135  LEU  HD12 HA3    0.090000        1.0080           0
    2103 HCT  135  LEU  HD13 HA3    0.090000        1.0080           0
    2104 HCT  135  LEU  CD2  CT3   -0.270000       12.0110           0
    2105 HCT  135  LEU  HD21 HA3    0.090000        1.0080           0
    2106 HCT  135  LEU  HD22 HA3    0.090000        1.0080           0
    2107 HCT  135  LEU  HD23 HA3    0.090000        1.0080           0
    2108 HCT  135  LEU  C    C      0.510000       12.0110           0
    2109 HCT  135  LEU  O    O     -0.510000       15.9990           0
    2110 HCT  136  GLN  N    NH1   -0.470000       14.0070           0
    2111 HCT  136  GLN  HN   H      0.310000        1.0080           0
    2112 HCT  136  GLN  CA   CT1    0.070000       12.0110           0
    2113 HCT  136  GLN  HA   HB1    0.090000        1.0080           0
    2114 HCT  136  GLN  CB   CT2   -0.180000       12.0110           0
    2115 HCT  136  GLN  HB1  HA2    0.090000        1.0080           0
    2116 HCT  136  GLN  HB2  HA2    0.090000        1.0080           0
    2117 HCT  136  GLN  CG   CT2   -0.180000       12.0110           0
    2118 HCT  136  GLN  HG1  HA2    0.090000        1.0080           0
    2119 HCT  136  GLN  HG2  HA2    0.090000        1.0080           0
    2120 HCT  136  GLN  CD   CC     0.550000       12.0110           0
    2121 HCT  136  GLN  OE1  O     -0.550000       15.9990           0
    2122 HCT  136  GLN  NE2  NH2   -0.620000       14.0070           0
    2123 HCT  136  GLN  HE21 H      0.320000        1.0080           0
    2124 HCT  136  GLN  HE22 H      0.300000        1.0080           0
    2125 HCT  136  GLN  C    C      0.510000       12.0110           0
    2126 HCT  136  GLN  O    O     -0.510000       15.9990           0
    2127 HCT  137  VAL  N    NH1   -0.470000       14.0070           0
    2128 HCT  137  VAL  HN   H      0.310000        1.0080           0
    2129 HCT  137  VAL  CA   CT1    0.070000       12.0110           0
    2130 HCT  137  VAL  HA   HB1    0.090000        1.0080           0
    2131 HCT  137  VAL  CB   CT1   -0.090000       12.0110           0
    2132 HCT  137  VAL  HB   HA1    0.090000        1.0080           0
    2133 HCT  137  VAL  CG1  CT3   -0.270000       12.0110           0
    2134 HCT  137  VAL  HG11 HA3    0.090000        1.0080           0
    2135 HCT  137  VAL  HG12 HA3    0.090000        1.0080           0
    2136 HCT  137  VAL  HG13 HA3    0.090000        1.0080           0
    2137 HCT  137  VAL  CG2  CT3   -0.270000       12.0110           0
    2138 HCT  137  VAL  HG21 HA3    0.090000        1.0080           0
    2139 HCT  137  VAL  HG22 HA3    0.090000        1.0080           0
    2140 HCT  137  VAL  HG23 HA3    0.090000        1.0080           0
    2141 HCT  137  VAL  C    C      0.510000       12.0110           0
    2142 HCT  137  VAL  O    O     -0.510000       15.9990           0
    2143 HCT  138  THR  N    NH1   -0.470000       14.0070           0
    2144 HCT  138  THR  HN   H      0.310000        1.0080           0
    2145 HCT  138  THR  CA   CT1    0.070000       12.0110           0
    2146 HCT  138  THR  HA   HB1    0.090000        1.0080           0
    2147 HCT  138  THR  CB   CT1    0.140000       12.0110           0
    2148 HCT  138  THR  HB   HA1    0.090000        1.0080           0
    2149 HCT  138  THR  OG1  OH1   -0.660000       15.9990           0
    2150 HCT  138  THR  HG1  H      0.430000        1.0080           0
    2151 HCT  138  THR  CG2  CT3   -0.270000       12.0110           0
    2152 HCT  138  THR  HG21 HA3    0.090000        1.0080           0
    2153 HCT  138  THR  HG22 HA3    0.090000        1.0080           0
    2154 HCT  138  THR  HG23 HA3    0.090000        1.0080           0
    2155 HCT  138  THR  C    C      0.510000       12.0110           0
    2156 HCT  138  THR  O    O     -0.510000       15.9990           0
    2157 HCT  139  TYR  N    NH1   -0.470000       14.0070           0
    2158 HCT  139  TYR  HN   H      0.310000        1.0080           0
    2159 HCT  139  TYR  CA   CT1    0.070000       12.0110           0
    2160 HCT  139  TYR  HA   HB1    0.090000        1.0080           0
    2161 HCT  139  TYR  CB   CT2   -0.180000       12.0110           0
    2162 HCT  139  TYR  HB1  HA2    0.090000        1.0080           0
    2163 HCT  139  TYR  HB2  HA2    0.090000        1.0080           0
    2164 HCT  139  TYR  CG   CA     0.000000       12.0110           0
    2165 HCT  139  TYR  CD1  CA    -0.115000       12.0110           0
    2166 HCT  139  TYR  HD1  HP     0.115000        1.0080           0
    2167 HCT  139  TYR  CE1  CA    -0.115000       12.0110           0
    2168 HCT  139  TYR  HE1  HP     0.115000        1.0080           0
    2169 HCT  139  TYR  CZ   CA     0.110000       12.0110           0
    2170 HCT  139  TYR  OH   OH1   -0.540000       15.9990           0
    2171 HCT  139  TYR  HH   H      0.430000        1.0080           0
    2172 HCT  139  TYR  CD2  CA    -0.115000       12.0110           0
    2173 HCT  139  TYR  HD2  HP     0.115000        1.0080           0
    2174 HCT  139  TYR  CE2  CA    -0.115000       12.0110           0
    2175 HCT  139  TYR  HE2  HP     0.115000        1.0080           0
    2176 HCT  139  TYR  C    C      0.510000       12.0110           0
    2177 HCT  139  TYR  O    O     -0.510000       15.9990           0
    2178 HCT  140  PHE  N    NH1   -0.470000       14.0070           0
    2179 HCT  140  PHE  HN   H      0.310000        1.0080           0
    2180 HCT  140  PHE  CA   CT1    0.070000       12.0110           0
    2181 HCT  140  PHE  HA   HB1    0.090000        1.0080           0
    2182 HCT  140  PHE  CB   CT2   -0.180000       12.0110           0
    2183 HCT  140  PHE  HB1  HA2    0.090000        1.0080           0
    2184 HCT  140  PHE  HB2  HA2    0.090000        1.0080           0
    2185 HCT  140  PHE  CG   CA     0.000000       12.0110           0
    2186 HCT  140  PHE  CD1  CA    -0.115000       12.0110           0
    2187 HCT  140  PHE  HD1  HP     0.115000        1.0080           0
    2188 HCT  140  PHE  CE1  CA    -0.115000       12.0110           0
    2189 HCT  140  PHE  HE1  HP     0.115000        1.0080           0
    2190 HCT  140  PHE  CZ   CA    -0.115000       12.0110           0
    2191 HCT  140  PHE  HZ   HP     0.115000        1.0080           0
    2192 HCT  140  PHE  CD2  CA    -0.115000       12.0110           0
    2193 HCT  140  PHE  HD2  HP     0.115000        1.0080           0
    2194 HCT  140  PHE  CE2  CA    -0.115000       12.0110           0
    2195 HCT  140  PHE  HE2  HP     0.115000        1.0080           0
    2196 HCT  140  PHE  C    C      0.510000       12.0110           0
    2197 HCT  140  PHE  O    O     -0.510000       15.9990           0
    2198 HCT  141  LYS  N    NH1   -0.470000       14.0070           0
    2199 HCT  141  LYS  HN   H      0.310000        1.0080           0
    2200 HCT  141  LYS  CA   CT1    0.070000       12.0110           0
    2201 HCT  141  LYS  HA   HB1    0.090000        1.0080           0
    2202 HCT  141  LYS  CB   CT2   -0.180000       12.0110           0
    2203 HCT  141  LYS  HB1  HA2    0.090000        1.0080           0
    2204 HCT  141  LYS  HB2  HA2    0.090000        1.0080           0
    2205 HCT  141  LYS  CG   CT2   -0.180000       12.0110           0
    2206 HCT  141  LYS  HG1  HA2    0.090000        1.0080           0
    2207 HCT  141  LYS  HG2  HA2    0.090000        1.0080           0
    2208 HCT  141  LYS  CD   CT2   -0.180000       12.0110           0
    2209 HCT  141  LYS  HD1  HA2    0.090000        1.0080           0
    2210 HCT  141  LYS  HD2  HA2    0.090000        1.0080           0
    2211 HCT  141  LYS  CE   CT2    0.210000       12.0110           0
    2212 HCT  141  LYS  HE1  HA2    0.050000        1.0080           0
    2213 HCT  141  LYS  HE2  HA2    0.050000        1.0080           0
    2214 HCT  141  LYS  NZ   NH3   -0.300000       14.0070           0
    2215 HCT  141  LYS  HZ1  HC     0.330000        1.0080           0
    2216 HCT  141  LYS  HZ2  HC     0.330000        1.0080           0
    2217 HCT  141  LYS  HZ3  HC     0.330000        1.0080           0
    2218 HCT  141  LYS  C    C      0.510000       12.0110           0
    2219 HCT  141  LYS  O    O     -0.510000       15.9990           0
    2220 HCT  142  CYS  N    NH1   -0.470000       14.0070           0
    2221 HCT  142  CYS  HN   H      0.310000        1.0080           0
    2222 HCT  142  CYS  CA   CT1    0.070000       12.0110           0
    2223 HCT  142  CYS  HA   HB1    0.090000        1.0080           0
    2224 HCT  142  CYS  CB   CT2   -0.110000       12.0110           0
    2225 HCT  142  CYS  HB1  HA2    0.090000        1.0080           0
    2226 HCT  142  CYS  HB2  HA2    0.090000        1.0080           0
    2227 HCT  142  CYS  SG   S     -0.230000       32.0600           0
    2228 HCT  142  CYS  HG1  HS     0.160000        1.0080           0
    2229 HCT  142  CYS  C    C      0.510000       12.0110           0
    2230 HCT  142  CYS  O    O     -0.510000       15.9990           0
    2231 HCT  143  GLY  N    NH1   -0.470000       14.0070           0
    2232 HCT  143  GLY  HN   H      0.310000        1.0080           0
    2233 HCT  143  GLY  CA   CT2   -0.020000       12.0110           0
    2234 HCT  143  GLY  HA1  HB2    0.090000        1.0080           0
    2235 HCT  143  GLY  HA2  HB2    0.090000        1.0080           0
    2236 HCT  143  GLY  C    C      0.510000       12.0110           0
    2237 HCT  143  GLY  O    O     -0.510000       15.9990           0
    2238 HCT  144  GLY  N    NH1   -0.470000       14.0070           0
    2239 HCT  144  GLY  HN   H      0.310000        1.0080           0
    2240 HCT  144  GLY  CA   CT2   -0.020000       12.0110           0
    2241 HCT  144  GLY  HA1  HB2    0.090000        1.0080           0
    2242 HCT  144  GLY  HA2  HB2    0.090000        1.0080           0
    2243 HCT  144  GLY  C    C      0.510000       12.0110           0
    2244 HCT  144  GLY  O    O     -0.510000       15.9990           0
    2245 HCT  145  VAL  N    NH1   -0.470000       14.0070           0
    2246 HCT  145  VAL  HN   H      0.310000        1.0080           0
    2247 HCT  145  VAL  CA   CT1    0.070000       12.0110           0
    2248 HCT  145  VAL  HA   HB1    0.090000        1.0080           0
    2249 HCT  145  VAL  CB   CT1   -0.090000       12.0110           0
    2250 HCT  145  VAL  HB   HA1    0.090000        1.0080           0
    2251 HCT  145  VAL  CG1  CT3   -0.270000       12.0110           0
    2252 HCT  145  VAL  HG11 HA3    0.090000        1.0080           0
    2253 HCT  145  VAL  HG12 HA3    0.090000        1.0080           0
    2254 HCT  145  VAL  HG13 HA3    0.090000        1.0080           0
    2255 HCT  145  VAL  CG2  CT3   -0.270000       12.0110           0
    2256 HCT  145  VAL  HG21 HA3    0.090000        1.0080           0
    2257 HCT  145  VAL  HG22 HA3    0.090000        1.0080           0
    2258 HCT  145  VAL  HG23 HA3    0.090000        1.0080           0
    2259 HCT  145  VAL  C    C      0.510000       12.0110           0
    2260 HCT  145  VAL  O    O     -0.510000       15.9990           0
    2261 HCT  146  SER  N    NH1   -0.470000       14.0070           0
    2262 HCT  146  SER  HN   H      0.310000        1.0080           0
    2263 HCT  146  SER  CA   CT1    0.070000       12.0110           0
    2264 HCT  146  SER  HA   HB1    0.090000        1.0080           0
    2265 HCT  146  SER  CB   CT2    0.050000       12.0110           0
    2266 HCT  146  SER  HB1  HA2    0.090000        1.0080           0
    2267 HCT  146  SER  HB2  HA2    0.090000        1.0080           0
    2268 HCT  146  SER  OG   OH1   -0.660000       15.9990           0
    2269 HCT  146  SER  HG1  H      0.430000        1.0080           0
    2270 HCT  146  SER  C    C      0.510000       12.0110           0
    2271 HCT  146  SER  O    O     -0.510000       15.9990           0
    2272 HCT  147  LEU  N    NH1   -0.470000       14.0070           0
    2273 HCT  147  LEU  HN   H      0.310000        1.0080           0
    2274 HCT  147  LEU  CA   CT1    0.070000       12.0110           0
    2275 HCT  147  LEU  HA   HB1    0.090000        1.0080           0
    2276 HCT  147  LEU  CB   CT2   -0.180000       12.0110           0
    2277 HCT  147  LEU  HB1  HA2    0.090000        1.0080           0
    2278 HCT  147  LEU  HB2  HA2    0.090000        1.0080           0
    2279 HCT  147  LEU  CG   CT1   -0.090000       12.0110           0
    2280 HCT  147  LEU  HG   HA1    0.090000        1.0080           0
    2281 HCT  147  LEU  CD1  CT3   -0.270000       12.0110           0
    2282 HCT  147  LEU  HD11 HA3    0.090000        1.0080           0
    2283 HCT  147  LEU  HD12 HA3    0.090000        1.0080           0
    2284 HCT  147  LEU  HD13 HA3    0.090000        1.0080           0
    2285 HCT  147  LEU  CD2  CT3   -0.270000       12.0110           0
    2286 HCT  147  LEU  HD21 HA3    0.090000        1.0080           0
    2287 HCT  147  LEU  HD22 HA3    0.090000        1.0080           0
    2288 HCT  147  LEU  HD23 HA3    0.090000        1.0080           0
    2289 HCT  147  LEU  C    C      0.510000       12.0110           0
    2290 HCT  147  LEU  O    O     -0.510000       15.9990           0
    2291 HCT  148  GLY  N    NH1   -0.470000       14.0070           0
    2292 HCT  148  GLY  HN   H      0.310000        1.0080           0
    2293 HCT  148  GLY  CA   CT2   -0.020000       12.0110           0
    2294 HCT  148  GLY  HA1  HB2    0.090000        1.0080           0
    2295 HCT  148  GLY  HA2  HB2    0.090000        1.0080           0
    2296 HCT  148  GLY  C    C      0.510000       12.0110           0
    2297 HCT  148  GLY  O    O     -0.510000       15.9990           0
    2298 HCT  149  VAL  N    NH1   -0.470000       14.0070           0
    2299 HCT  149  VAL  HN   H      0.310000        1.0080           0
    2300 HCT  149  VAL  CA   CT1    0.070000       12.0110           0
    2301 HCT  149  VAL  HA   HB1    0.090000        1.0080           0
    2302 HCT  149  VAL  CB   CT1   -0.090000       12.0110           0
    2303 HCT  149  VAL  HB   HA1    0.090000        1.0080           0
    2304 HCT  149  VAL  CG1  CT3   -0.270000       12.0110           0
    2305 HCT  149  VAL  HG11 HA3    0.090000        1.0080           0
    2306 HCT  149  VAL  HG12 HA3    0.090000        1.0080           0
    2307 HCT  149  VAL  HG13 HA3    0.090000        1.0080           0
    2308 HCT  149  VAL  CG2  CT3   -0.270000       12.0110           0
    2309 HCT  149  VAL  HG21 HA3    0.090000        1.0080           0
    2310 HCT  149  VAL  HG22 HA3    0.090000        1.0080           0
    2311 HCT  149  VAL  HG23 HA3    0.090000        1.0080           0
    2312 HCT  149  VAL  C    C      0.510000       12.0110           0
    2313 HCT  149  VAL  O    O     -0.510000       15.9990           0
    2314 HCT  150  GLY  N    NH1   -0.470000       14.0070           0
    2315 HCT  150  GLY  HN   H      0.310000        1.0080           0
    2316 HCT  150  GLY  CA   CT2   -0.020000       12.0110           0
    2317 HCT  150  GLY  HA1  HB2    0.090000        1.0080           0
    2318 HCT  150  GLY  HA2  HB2    0.090000        1.0080           0
    2319 HCT  150  GLY  C    C      0.510000       12.0110           0
    2320 HCT  150  GLY  O    O     -0.510000       15.9990           0
    2321 HCT  151  MET  N    NH1   -0.470000       14.0070           0
    2322 HCT  151  MET  HN   H      0.310000        1.0080           0
    2323 HCT  151  MET  CA   CT1    0.070000       12.0110           0
    2324 HCT  151  MET  HA   HB1    0.090000        1.0080           0
    2325 HCT  151  MET  CB   CT2   -0.180000       12.0110           0
    2326 HCT  151  MET  HB1  HA2    0.090000        1.0080           0
    2327 HCT  151  MET  HB2  HA2    0.090000        1.0080           0
    2328 HCT  151  MET  CG   CT2   -0.140000       12.0110           0
    2329 HCT  151  MET  HG1  HA2    0.090000        1.0080           0
    2330 HCT  151  MET  HG2  HA2    0.090000        1.0080           0
    2331 HCT  151  MET  SD   S     -0.090000       32.0600           0
    2332 HCT  151  MET  CE   CT3   -0.220000       12.0110           0
    2333 HCT  151  MET  HE1  HA3    0.090000        1.0080           0
    2334 HCT  151  MET  HE2  HA3    0.090000        1.0080           0
    2335 HCT  151  MET  HE3  HA3    0.090000        1.0080           0
    2336 HCT  151  MET  C    C      0.510000       12.0110           0
    2337 HCT  151  MET  O    O     -0.510000       15.9990           0
    2338 HCT  152  ARG  N    NH1   -0.470000       14.0070           0
    2339 HCT  152  ARG  HN   H      0.310000        1.0080           0
    2340 HCT  152  ARG  CA   CT1    0.070000       12.0110           0
    2341 HCT  152  ARG  HA   HB1    0.090000        1.0080           0
    2342 HCT  152  ARG  CB   CT2   -0.180000       12.0110           0
    2343 HCT  152  ARG  HB1  HA2    0.090000        1.0080           0
    2344 HCT  152  ARG  HB2  HA2    0.090000        1.0080           0
    2345 HCT  152  ARG  CG   CT2   -0.180000       12.0110           0
    2346 HCT  152  ARG  HG1  HA2    0.090000        1.0080           0
    2347 HCT  152  ARG  HG2  HA2    0.090000        1.0080           0
    2348 HCT  152  ARG  CD   CT2    0.200000       12.0110           0
    2349 HCT  152  ARG  HD1  HA2    0.090000        1.0080           0
    2350 HCT  152  ARG  HD2  HA2    0.090000        1.0080           0
    2351 HCT  152  ARG  NE   NC2   -0.700000       14.0070           0
    2352 HCT  152  ARG  HE   HC     0.440000        1.0080           0
    2353 HCT  152  ARG  CZ   C      0.640000       12.0110           0
    2354 HCT  152  ARG  NH1  NC2   -0.800000       14.0070           0
    2355 HCT  152  ARG  HH11 HC     0.460000        1.0080           0
    2356 HCT  152  ARG  HH12 HC     0.460000        1.0080           0
    2357 HCT  152  ARG  NH2  NC2   -0.800000       14.0070           0
    2358 HCT  152  ARG  HH21 HC     0.460000        1.0080           0
    2359 HCT  152  ARG  HH22 HC     0.460000        1.0080           0
    2360 HCT  152  ARG  C    C      0.510000       12.0110           0
    2361 HCT  152  ARG  O    O     -0.510000       15.9990           0
    2362 HCT  153  HSD  N    NH1   -0.470000       14.0070           0
    2363 HCT  153  HSD  HN   H      0.310000        1.0080           0
    2364 HCT  153  HSD  CA   CT1    0.070000       12.0110           0
    2365 HCT  153  HSD  HA   HB1    0.090000        1.0080           0
    2366 HCT  153  HSD  CB   CT2   -0.090000       12.0110           0
    2367 HCT  153  HSD  HB1  HA2    0.090000        1.0080           0
    2368 HCT  153  HSD  HB2  HA2    0.090000        1.0080           0
    2369 HCT  153  HSD  ND1  NR1   -0.360000       14.0070           0
    2370 HCT  153  HSD  HD1  H      0.320000        1.0080           0
    2371 HCT  153  HSD  CG   CPH1  -0.050000       12.0110           0
    2372 HCT  153  HSD  CE1  CPH2   0.250000       12.0110           0
    2373 HCT  153  HSD  HE1  HR1    0.130000        1.0080           0
    2374 HCT  153  HSD  NE2  NR2   -0.700000       14.0070           0
    2375 HCT  153  HSD  CD2  CPH1   0.220000       12.0110           0
    2376 HCT  153  HSD  HD2  HR3    0.100000        1.0080           0
    2377 HCT  153  HSD  C    C      0.510000       12.0110           0
    2378 HCT  153  HSD  O    O     -0.510000       15.9990           0
    2379 HCT  154  HSE  N    NH1   -0.470000       14.0070           0
    2380 HCT  154  HSE  HN   H      0.310000        1.0080           0
    2381 HCT  154  HSE  CA   CT1    0.070000       12.0110           0
    2382 HCT  154  HSE  HA   HB1    0.090000        1.0080           0
    2383 HCT  154  HSE  CB   CT2   -0.080000       12.0110           0
    2384 HCT  154  HSE  HB1  HA2    0.090000        1.0080           0
    2385 HCT  154  HSE  HB2  HA2    0.090000        1.0080           0
    2386 HCT  154  HSE  ND1  NR2   -0.700000       14.0070           0
    2387 HCT  154  HSE  CG   CPH1   0.220000       12.0110           0
    2388 HCT  154  HSE  CE1  CPH2   0.250000       12.0110           0
    2389 HCT  154  HSE  HE1  HR1    0.130000        1.0080           0
    2390 HCT  154  HSE  NE2  NR1   -0.360000       14.0070           0
    2391 HCT  154  HSE  HE2  H      0.320000        1.0080           0
    2392 HCT  154  HSE  CD2  CPH1  -0.050000       12.0110           0
    2393 HCT  154  HSE  HD2  HR3    0.090000        1.0080           0
    2394 HCT  154  HSE  C    C      0.510000       12.0110           0
    2395 HCT  154  HSE  O    O     -0.510000       15.9990           0
    2396 HCT  155  ALA  N    NH1   -0.470000       14.0070           0
    2397 HCT  155  ALA  HN   H      0.310000        1.0080           0
    2398 HCT  155  ALA  CA   CT1    0.070000       12.0110           0
    2399 HCT  155  ALA  HA   HB1    0.090000        1.0080           0
    2400 HCT  155  ALA  CB   CT3   -0.270000       12.0110           0
    2401 HCT  155  ALA  HB1  HA3    0.090000        1.0080           0
    2402 HCT  155  ALA  HB2  HA3    0.090000        1.0080           0
    2403 HCT  155  ALA  HB3  HA3    0.090000        1.0080           0
    2404 HCT  155  ALA  C    C      0.510000       12.0110           0
    2405 HCT  155  ALA  O    O     -0.510000       15.9990           0
    2406 HCT  156  ALA  N    NH1   -0.470000       14.0070           0
    2407 HCT  156  ALA  HN   H      0.310000        1.0080           0
    2408 HCT  156  ALA  CA   CT1    0.070000       12.0110           0
    2409 HCT  156  ALA  HA   HB1    0.090000        1.0080           0
    2410 HCT  156  ALA  CB   CT3   -0.270000       12.0110           0
    2411 HCT  156  ALA  HB1  HA3    0.090000        1.0080           0
    2412 HCT  156  ALA  HB2  HA3    0.090000        1.0080           0
    2413 HCT  156  ALA  HB3  HA3    0.090000        1.0080           0
    2414 HCT  156  ALA  C    C      0.510000       12.0110           0
    2415 HCT  156  ALA  O    O     -0.510000       15.9990           0
    2416 HCT  157  ASP  N    NH1   -0.470000       14.0070           0
    2417 HCT  157  ASP  HN   H      0.310000        1.0080           0
    2418 HCT  157  ASP  CA   CT1    0.070000       12.0110           0
    2419 HCT  157  ASP  HA   HB1    0.090000        1.0080           0
    2420 HCT  157  ASP  CB   CT2A  -0.280000       12.0110           0
    2421 HCT  157  ASP  HB1  HA2    0.090000        1.0080           0
    2422 HCT  157  ASP  HB2  HA2    0.090000        1.0080           0
    2423 HCT  157  ASP  CG   CC     0.620000       12.0110           0
    2424 HCT  157  ASP  OD1  OC    -0.760000       15.9990           0
    2425 HCT  157  ASP  OD2  OC    -0.760000       15.9990           0
    2426 HCT  157  ASP  C    C      0.510000       12.0110           0
    2427 HCT  157  ASP  O    O     -0.510000       15.9990           0
    2428 HCT  158  GLY  N    NH1   -0.470000       14.0070           0
    2429 HCT  158  GLY  HN   H      0.310000        1.0080           0
    2430 HCT  158  GLY  CA   CT2   -0.020000       12.0110           0
    2431 HCT  158  GLY  HA1  HB2    0.090000        1.0080           0
    2432 HCT  158  GLY  HA2  HB2    0.090000        1.0080           0
    2433 HCT  158  GLY  C    C      0.510000       12.0110           0
    2434 HCT  158  GLY  O    O     -0.510000       15.9990           0
    2435 HCT  159  PHE  N    NH1   -0.470000       14.0070           0
    2436 HCT  159  PHE  HN   H      0.310000        1.0080           0
    2437 HCT  159  PHE  CA   CT1    0.070000       12.0110           0
    2438 HCT  159  PHE  HA   HB1    0.090000        1.0080           0
    2439 HCT  159  PHE  CB   CT2   -0.180000       12.0110           0
    2440 HCT  159  PHE  HB1  HA2    0.090000        1.0080           0
    2441 HCT  159  PHE  HB2  HA2    0.090000        1.0080           0
    2442 HCT  159  PHE  CG   CA     0.000000       12.0110           0
    2443 HCT  159  PHE  CD1  CA    -0.115000       12.0110           0
    2444 HCT  159  PHE  HD1  HP     0.115000        1.0080           0
    2445 HCT  159  PHE  CE1  CA    -0.115000       12.0110           0
    2446 HCT  159  PHE  HE1  HP     0.115000        1.0080           0
    2447 HCT  159  PHE  CZ   CA    -0.115000       12.0110           0
    2448 HCT  159  PHE  HZ   HP     0.115000        1.0080           0
    2449 HCT  159  PHE  CD2  CA    -0.115000       12.0110           0
    2450 HCT  159  PHE  HD2  HP     0.115000        1.0080           0
    2451 HCT  159  PHE  CE2  CA    -0.115000       12.0110           0
    2452 HCT  159  PHE  HE2  HP     0.115000        1.0080           0
    2453 HCT  159  PHE  C    C      0.510000       12.0110           0
    2454 HCT  159  PHE  O    O     -0.510000       15.9990           0
    2455 HCT  160  SER  N    NH1   -0.470000       14.0070           0
    2456 HCT  160  SER  HN   H      0.310000        1.0080           0
    2457 HCT  160  SER  CA   CT1    0.070000       12.0110           0
    2458 HCT  160  SER  HA   HB1    0.090000        1.0080           0
    2459 HCT  160  SER  CB   CT2    0.050000       12.0110           0
    2460 HCT  160  SER  HB1  HA2    0.090000        1.0080           0
    2461 HCT  160  SER  HB2  HA2    0.090000        1.0080           0
    2462 HCT  160  SER  OG   OH1   -0.660000       15.9990           0
    2463 HCT  160  SER  HG1  H      0.430000        1.0080           0
    2464 HCT  160  SER  C    C      0.510000       12.0110           0
    2465 HCT  160  SER  O    O     -0.510000       15.9990           0
    2466 HCT  161  GLY  N    NH1   -0.470000       14.0070           0
    2467 HCT  161  GLY  HN   H      0.310000        1.0080           0
    2468 HCT  161  GLY  CA   CT2   -0.020000       12.0110           0
    2469 HCT  161  GLY  HA1  HB2    0.090000        1.0080           0
    2470 HCT  161  GLY  HA2  HB2    0.090000        1.0080           0
    2471 HCT  161  GLY  C    C      0.510000       12.0110           0
    2472 HCT  161  GLY  O    O     -0.510000       15.9990           0
    2473 HCT  162  LEU  N    NH1   -0.470000       14.0070           0
    2474 HCT  162  LEU  HN   H      0.310000        1.0080           0
    2475 HCT  162  LEU  CA   CT1    0.070000       12.0110           0
    2476 HCT  162  LEU  HA   HB1    0.090000        1.0080           0
    2477 HCT  162  LEU  CB   CT2   -0.180000       12.0110           0
    2478 HCT  162  LEU  HB1  HA2    0.090000        1.0080           0
    2479 HCT  162  LEU  HB2  HA2    0.090000        1.0080           0
    2480 HCT  162  LEU  CG   CT1   -0.090000       12.0110           0
    2481 HCT  162  LEU  HG   HA1    0.090000        1.0080           0
    2482 HCT  162  LEU  CD1  CT3   -0.270000       12.0110           0
    2483 HCT  162  LEU  HD11 HA3    0.090000        1.0080           0
    2484 HCT  162  LEU  HD12 HA3    0.090000        1.0080           0
    2485 HCT  162  LEU  HD13 HA3    0.090000        1.0080           0
    2486 HCT  162  LEU  CD2  CT3   -0.270000       12.0110           0
    2487 HCT  162  LEU  HD21 HA3    0.090000        1.0080           0
    2488 HCT  162  LEU  HD22 HA3    0.090000        1.0080           0
    2489 HCT  162  LEU  HD23 HA3    0.090000        1.0080           0
    2490 HCT  162  LEU  C    C      0.510000       12.0110           0
    2491 HCT  162  LEU  O    O     -0.510000       15.9990           0
    2492 HCT  163  HSE  N    NH1   -0.470000       14.0070           0
    2493 HCT  163  HSE  HN   H      0.310000        1.0080           0
    2494 HCT  163  HSE  CA   CT1    0.070000       12.0110           0
    2495 HCT  163  HSE  HA   HB1    0.090000        1.0080           0
    2496 HCT  163  HSE  CB   CT2   -0.080000       12.0110           0
    2497 HCT  163  HSE  HB1  HA2    0.090000        1.0080           0
    2498 HCT  163  HSE  HB2  HA2    0.090000        1.0080           0
    2499 HCT  163  HSE  ND1  NR2   -0.700000       14.0070           0
    2500 HCT  163  HSE  CG   CPH1   0.220000       12.0110           0
    2501 HCT  163  HSE  CE1  CPH2   0.250000       12.0110           0
    2502 HCT  163  HSE  HE1  HR1    0.130000        1.0080           0
    2503 HCT  163  HSE  NE2  NR1   -0.360000       14.0070           0
    2504 HCT  163  HSE  HE2  H      0.320000        1.0080           0
    2505 HCT  163  HSE  CD2  CPH1  -0.050000       12.0110           0
    2506 HCT  163  HSE  HD2  HR3    0.090000        1.0080           0
    2507 HCT  163  HSE  C    C      0.510000       12.0110           0
    2508 HCT  163  HSE  O    O     -0.510000       15.9990           0
    2509 HCT  164  PHE  N    NH1   -0.470000       14.0070           0
    2510 HCT  164  PHE  HN   H      0.310000        1.0080           0
    2511 HCT  164  PHE  CA   CT1    0.070000       12.0110           0
    2512 HCT  164  PHE  HA   HB1    0.090000        1.0080           0
    2513 HCT  164  PHE  CB   CT2   -0.180000       12.0110           0
    2514 HCT  164  PHE  HB1  HA2    0.090000        1.0080           0
    2515 HCT  164  PHE  HB2  HA2    0.090000        1.0080           0
    2516 HCT  164  PHE  CG   CA     0.000000       12.0110           0
    2517 HCT  164  PHE  CD1  CA    -0.115000       12.0110           0
    2518 HCT  164  PHE  HD1  HP     0.115000        1.0080           0
    2519 HCT  164  PHE  CE1  CA    -0.115000       12.0110           0
    2520 HCT  164  PHE  HE1  HP     0.115000        1.0080           0
    2521 HCT  164  PHE  CZ   CA    -0.115000       12.0110           0
    2522 HCT  164  PHE  HZ   HP     0.115000        1.0080           0
    2523 HCT  164  PHE  CD2  CA    -0.115000       12.0110           0
    2524 HCT  164  PHE  HD2  HP     0.115000        1.0080           0
    2525 HCT  164  PHE  CE2  CA    -0.115000       12.0110           0
    2526 HCT  164  PHE  HE2  HP     0.115000        1.0080           0
    2527 HCT  164  PHE  C    C      0.510000       12.0110           0
    2528 HCT  164  PHE  O    O     -0.510000       15.9990           0
    2529 HCT  165  ILE  N    NH1   -0.470000       14.0070           0
    2530 HCT  165  ILE  HN   H      0.310000        1.0080           0
    2531 HCT  165  ILE  CA   CT1    0.070000       12.0110           0
    2532 HCT  165  ILE  HA   HB1    0.090000        1.0080           0
    2533 HCT  165  ILE  CB   CT1   -0.090000       12.0110           0
    2534 HCT  165  ILE  HB   HA1    0.090000        1.0080           0
    2535 HCT  165  ILE  CG2  CT3   -0.270000       12.0110           0
    2536 HCT  165  ILE  HG21 HA3    0.090000        1.0080           0
    2537 HCT  165  ILE  HG22 HA3    0.090000        1.0080           0
    2538 HCT  165  ILE  HG23 HA3    0.090000        1.0080           0
    2539 HCT  165  ILE  CG1  CT2   -0.180000       12.0110           0
    2540 HCT  165  ILE  HG11 HA2    0.090000        1.0080           0
    2541 HCT  165  ILE  HG12 HA2    0.090000        1.0080           0
    2542 HCT  165  ILE  CD   CT3   -0.270000       12.0110           0
    2543 HCT  165  ILE  HD1  HA3    0.090000        1.0080           0
    2544 HCT  165  ILE  HD2  HA3    0.090000        1.0080           0
    2545 HCT  165  ILE  HD3  HA3    0.090000        1.0080           0
    2546 HCT  165  ILE  C    C      0.510000       12.0110           0
    2547 HCT  165  ILE  O    O     -0.510000       15.9990           0
    2548 HCT  166  ASN  N    NH1   -0.470000       14.0070           0
    2549 HCT  166  ASN  HN   H      0.310000        1.0080           0
    2550 HCT  166  ASN  CA   CT1    0.070000       12.0110           0
    2551 HCT  166  ASN  HA   HB1    0.090000        1.0080           0
    2552 HCT  166  ASN  CB   CT2   -0.180000       12.0110           0
    2553 HCT  166  ASN  HB1  HA2    0.090000        1.0080           0
    2554 HCT  166  ASN  HB2  HA2    0.090000        1.0080           0
    2555 HCT  166  ASN  CG   CC     0.550000       12.0110           0
    2556 HCT  166  ASN  OD1  O     -0.550000       15.9990           0
    2557 HCT  166  ASN  ND2  NH2   -0.620000       14.0070           0
    2558 HCT  166  ASN  HD21 H      0.320000        1.0080           0
    2559 HCT  166  ASN  HD22 H      0.300000        1.0080           0
    2560 HCT  166  ASN  C    C      0.510000       12.0110           0
    2561 HCT  166  ASN  O    O     -0.510000       15.9990           0
    2562 HCT  167  SER  N    NH1   -0.470000       14.0070           0
    2563 HCT  167  SER  HN   H      0.310000        1.0080           0
    2564 HCT  167  SER  CA   CT1    0.070000       12.0110           0
    2565 HCT  167  SER  HA   HB1    0.090000        1.0080           0
    2566 HCT  167  SER  CB   CT2    0.050000       12.0110           0
    2567 HCT  167  SER  HB1  HA2    0.090000        1.0080           0
    2568 HCT  167  SER  HB2  HA2    0.090000        1.0080           0
    2569 HCT  167  SER  OG   OH1   -0.660000       15.9990           0
    2570 HCT  167  SER  HG1  H      0.430000        1.0080           0
    2571 HCT  167  SER  C    C      0.510000       12.0110           0
    2572 HCT  167  SER  O    O     -0.510000       15.9990           0
    2573 HCT  168  TRP  N    NH1   -0.470000       14.0070           0
    2574 HCT  168  TRP  HN   H      0.310000        1.0080           0
    2575 HCT  168  TRP  CA   CT1    0.070000       12.0110           0
    2576 HCT  168  TRP  HA   HB1    0.090000        1.0080           0
    2577 HCT  168  TRP  CB   CT2   -0.180000       12.0110           0
    2578 HCT  168  TRP  HB1  HA2    0.090000        1.0080           0
    2579 HCT  168  TRP  HB2  HA2    0.090000        1.0080           0
    2580 HCT  168  TRP  CG   CY    -0.030000       12.0110           0
    2581 HCT  168  TRP  CD1  CA    -0.150000       12.0110           0
    2582 HCT  168  TRP  HD1  HP     0.220000        1.0080           0
    2583 HCT  168  TRP  NE1  NY    -0.510000       14.0070           0
    2584 HCT  168  TRP  HE1  H      0.370000        1.0080           0
    2585 HCT  168  TRP  CE2  CPT    0.240000       12.0110           0
    2586 HCT  168  TRP  CD2  CPT    0.110000       12.0110           0
    2587 HCT  168  TRP  CE3  CAI   -0.250000       12.0110           0
    2588 HCT  168  TRP  HE3  HP     0.170000        1.0080           0
    2589 HCT  168  TRP  CZ3  CA    -0.200000       12.0110           0
    2590 HCT  168  TRP  HZ3  HP     0.140000        1.0080           0
    2591 HCT  168  TRP  CZ2  CAI   -0.270000       12.0110           0
    2592 HCT  168  TRP  HZ2  HP     0.160000        1.0080           0
    2593 HCT  168  TRP  CH2  CA    -0.140000       12.0110           0
    2594 HCT  168  TRP  HH2  HP     0.140000        1.0080           0
    2595 HCT  168  TRP  C    C      0.510000       12.0110           0
    2596 HCT  168  TRP  O    O     -0.510000       15.9990           0
    2597 HCT  169  SER  N    NH1   -0.470000       14.0070           0
    2598 HCT  169  SER  HN   H      0.310000        1.0080           0
    2599 HCT  169  SER  CA   CT1    0.070000       12.0110           0
    2600 HCT  169  SER  HA   HB1    0.090000        1.0080           0
    2601 HCT  169  SER  CB   CT2    0.050000       12.0110           0
    2602 HCT  169  SER  HB1  HA2    0.090000        1.0080           0
    2603 HCT  169  SER  HB2  HA2    0.090000        1.0080           0
    2604 HCT  169  SER  OG   OH1   -0.660000       15.9990           0
    2605 HCT  169  SER  HG1  H      0.430000        1.0080           0
    2606 HCT  169  SER  C    C      0.510000       12.0110           0
    2607 HCT  169  SER  O    O     -0.510000       15.9990           0
    2608 HCT  170  ASP  N    NH1   -0.470000       14.0070           0
    2609 HCT  170  ASP  HN   H      0.310000        1.0080           0
    2610 HCT  170  ASP  CA   CT1    0.070000       12.0110           0
    2611 HCT  170  ASP  HA   HB1    0.090000        1.0080           0
    2612 HCT  170  ASP  CB   CT2A  -0.280000       12.0110           0
    2613 HCT  170  ASP  HB1  HA2    0.090000        1.0080           0
    2614 HCT  170  ASP  HB2  HA2    0.090000        1.0080           0
    2615 HCT  170  ASP  CG   CC     0.620000       12.0110           0
    2616 HCT  170  ASP  OD1  OC    -0.760000       15.9990           0
    2617 HCT  170  ASP  OD2  OC    -0.760000       15.9990           0
    2618 HCT  170  ASP  C    C      0.510000       12.0110           0
    2619 HCT  170  ASP  O    O     -0.510000       15.9990           0
    2620 HCT  171  MET  N    NH1   -0.470000       14.0070           0
    2621 HCT  171  MET  HN   H      0.310000        1.0080           0
    2622 HCT  171  MET  CA   CT1    0.070000       12.0110           0
    2623 HCT  171  MET  HA   HB1    0.090000        1.0080           0
    2624 HCT  171  MET  CB   CT2   -0.180000       12.0110           0
    2625 HCT  171  MET  HB1  HA2    0.090000        1.0080           0
    2626 HCT  171  MET  HB2  HA2    0.090000        1.0080           0
    2627 HCT  171  MET  CG   CT2   -0.140000       12.0110           0
    2628 HCT  171  MET  HG1  HA2    0.090000        1.0080           0
    2629 HCT  171  MET  HG2  HA2    0.090000        1.0080           0
    2630 HCT  171  MET  SD   S     -0.090000       32.0600           0
    2631 HCT  171  MET  CE   CT3   -0.220000       12.0110           0
    2632 HCT  171  MET  HE1  HA3    0.090000        1.0080           0
    2633 HCT  171  MET  HE2  HA3    0.090000        1.0080           0
    2634 HCT  171  MET  HE3  HA3    0.090000        1.0080           0
    2635 HCT  171  MET  C    C      0.510000       12.0110           0
    2636 HCT  171  MET  O    O     -0.510000       15.9990           0
    2637 HCT  172  ALA  N    NH1   -0.470000       14.0070           0
    2638 HCT  172  ALA  HN   H      0.310000        1.0080           0
    2639 HCT  172  ALA  CA   CT1    0.070000       12.0110           0
    2640 HCT  172  ALA  HA   HB1    0.090000        1.0080           0
    2641 HCT  172  ALA  CB   CT3   -0.270000       12.0110           0
    2642 HCT  172  ALA  HB1  HA3    0.090000        1.0080           0
    2643 HCT  172  ALA  HB2  HA3    0.090000        1.0080           0
    2644 HCT  172  ALA  HB3  HA3    0.090000        1.0080           0
    2645 HCT  172  ALA  C    C      0.510000       12.0110           0
    2646 HCT  172  ALA  O    O     -0.510000       15.9990           0
    2647 HCT  173  ARG  N    NH1   -0.470000       14.0070           0
    2648 HCT  173  ARG  HN   H      0.310000        1.0080           0
    2649 HCT  173  ARG  CA   CT1    0.070000       12.0110           0
    2650 HCT  173  ARG  HA   HB1    0.090000        1.0080           0
    2651 HCT  173  ARG  CB   CT2   -0.180000       12.0110           0
    2652 HCT  173  ARG  HB1  HA2    0.090000        1.0080           0
    2653 HCT  173  ARG  HB2  HA2    0.090000        1.0080           0
    2654 HCT  173  ARG  CG   CT2   -0.180000       12.0110           0
    2655 HCT  173  ARG  HG1  HA2    0.090000        1.0080           0
    2656 HCT  173  ARG  HG2  HA2    0.090000        1.0080           0
    2657 HCT  173  ARG  CD   CT2    0.200000       12.0110           0
    2658 HCT  173  ARG  HD1  HA2    0.090000        1.0080           0
    2659 HCT  173  ARG  HD2  HA2    0.090000        1.0080           0
    2660 HCT  173  ARG  NE   NC2   -0.700000       14.0070           0
    2661 HCT  173  ARG  HE   HC     0.440000        1.0080           0
    2662 HCT  173  ARG  CZ   C      0.640000       12.0110           0
    2663 HCT  173  ARG  NH1  NC2   -0.800000       14.0070           0
    2664 HCT  173  ARG  HH11 HC     0.460000        1.0080           0
    2665 HCT  173  ARG  HH12 HC     0.460000        1.0080           0
    2666 HCT  173  ARG  NH2  NC2   -0.800000       14.0070           0
    2667 HCT  173  ARG  HH21 HC     0.460000        1.0080           0
    2668 HCT  173  ARG  HH22 HC     0.460000        1.0080           0
    2669 HCT  173  ARG  C    C      0.510000       12.0110           0
    2670 HCT  173  ARG  O    O     -0.510000       15.9990           0
    2671 HCT  174  GLY  N    NH1   -0.470000       14.0070           0
    2672 HCT  174  GLY  HN   H      0.310000        1.0080           0
    2673 HCT  174  GLY  CA   CT2   -0.020000       12.0110           0
    2674 HCT  174  GLY  HA1  HB2    0.090000        1.0080           0
    2675 HCT  174  GLY  HA2  HB2    0.090000        1.0080           0
    2676 HCT  174  GLY  C    C      0.510000       12.0110           0
    2677 HCT  174  GLY  O    O     -0.510000       15.9990           0
    2678 HCT  175  LEU  N    NH1   -0.470000       14.0070           0
    2679 HCT  175  LEU  HN   H      0.310000        1.0080           0
    2680 HCT  175  LEU  CA   CT1    0.070000       12.0110           0
    2681 HCT  175  LEU  HA   HB1    0.090000        1.0080           0
    2682 HCT  175  LEU  CB   CT2   -0.180000       12.0110           0
    2683 HCT  175  LEU  HB1  HA2    0.090000        1.0080           0
    2684 HCT  175  LEU  HB2  HA2    0.090000        1.0080           0
    2685 HCT  175  LEU  CG   CT1   -0.090000       12.0110           0
    2686 HCT  175  LEU  HG   HA1    0.090000        1.0080           0
    2687 HCT  175  LEU  CD1  CT3   -0.270000       12.0110           0
    2688 HCT  175  LEU  HD11 HA3    0.090000        1.0080           0
    2689 HCT  175  LEU  HD12 HA3    0.090000        1.0080           0
    2690 HCT  175  LEU  HD13 HA3    0.090000        1.0080           0
    2691 HCT  175  LEU  CD2  CT3   -0.270000       12.0110           0
    2692 HCT  175  LEU  HD21 HA3    0.090000        1.0080           0
    2693 HCT  175  LEU  HD22 HA3    0.090000        1.0080           0
    2694 HCT  175  LEU  HD23 HA3    0.090000        1.0080           0
    2695 HCT  175  LEU  C    C      0.510000       12.0110           0
    2696 HCT  175  LEU  O    O     -0.510000       15.9990           0
    2697 HCT  176  ASP  N    NH1   -0.470000       14.0070           0
    2698 HCT  176  ASP  HN   H      0.310000        1.0080           0
    2699 HCT  176  ASP  CA   CT1    0.070000       12.0110           0
    2700 HCT  176  ASP  HA   HB1    0.090000        1.0080           0
    2701 HCT  176  ASP  CB   CT2A  -0.280000       12.0110           0
    2702 HCT  176  ASP  HB1  HA2    0.090000        1.0080           0
    2703 HCT  176  ASP  HB2  HA2    0.090000        1.0080           0
    2704 HCT  176  ASP  CG   CC     0.620000       12.0110           0
    2705 HCT  176  ASP  OD1  OC    -0.760000       15.9990           0
    2706 HCT  176  ASP  OD2  OC    -0.760000       15.9990           0
    2707 HCT  176  ASP  C    C      0.510000       12.0110           0
    2708 HCT  176  ASP  O    O     -0.510000       15.9990           0
    2709 HCT  177  VAL  N    NH1   -0.470000       14.0070           0
    2710 HCT  177  VAL  HN   H      0.310000        1.0080           0
    2711 HCT  177  VAL  CA   CT1    0.070000       12.0110           0
    2712 HCT  177  VAL  HA   HB1    0.090000        1.0080           0
    2713 HCT  177  VAL  CB   CT1   -0.090000       12.0110           0
    2714 HCT  177  VAL  HB   HA1    0.090000        1.0080           0
    2715 HCT  177  VAL  CG1  CT3   -0.270000       12.0110           0
    2716 HCT  177  VAL  HG11 HA3    0.090000        1.0080           0
    2717 HCT  177  VAL  HG12 HA3    0.090000        1.0080           0
    2718 HCT  177  VAL  HG13 HA3    0.090000        1.0080           0
    2719 HCT  177  VAL  CG2  CT3   -0.270000       12.0110           0
    2720 HCT  177  VAL  HG21 HA3    0.090000        1.0080           0
    2721 HCT  177  VAL  HG22 HA3    0.090000        1.0080           0
    2722 HCT  177  VAL  HG23 HA3    0.090000        1.0080           0
    2723 HCT  177  VAL  C    C      0.510000       12.0110           0
    2724 HCT  177  VAL  O    O     -0.510000       15.9990           0
    2725 HCT  178  THR  N    NH1   -0.470000       14.0070           0
    2726 HCT  178  THR  HN   H      0.310000        1.0080           0
    2727 HCT  178  THR  CA   CT1    0.070000       12.0110           0
    2728 HCT  178  THR  HA   HB1    0.090000        1.0080           0
    2729 HCT  178  THR  CB   CT1    0.140000       12.0110           0
    2730 HCT  178  THR  HB   HA1    0.090000        1.0080           0
    2731 HCT  178  THR  OG1  OH1   -0.660000       15.9990           0
    2732 HCT  178  THR  HG1  H      0.430000        1.0080           0
    2733 HCT  178  THR  CG2  CT3   -0.270000       12.0110           0
    2734 HCT  178  THR  HG21 HA3    0.090000        1.0080           0
    2735 HCT  178  THR  HG22 HA3    0.090000        1.0080           0
    2736 HCT  178  THR  HG23 HA3    0.090000        1.0080           0
    2737 HCT  178  THR  C    C      0.510000       12.0110           0
    2738 HCT  178  THR  O    O     -0.510000       15.9990           0
    2739 HCT  179  LEU  N    NH1   -0.470000       14.0070           0
    2740 HCT  179  LEU  HN   H      0.310000        1.0080           0
    2741 HCT  179  LEU  CA   CT1    0.070000       12.0110           0
    2742 HCT  179  LEU  HA   HB1    0.090000        1.0080           0
    2743 HCT  179  LEU  CB   CT2   -0.180000       12.0110           0
    2744 HCT  179  LEU  HB1  HA2    0.090000        1.0080           0
    2745 HCT  179  LEU  HB2  HA2    0.090000        1.0080           0
    2746 HCT  179  LEU  CG   CT1   -0.090000       12.0110           0
    2747 HCT  179  LEU  HG   HA1    0.090000        1.0080           0
    2748 HCT  179  LEU  CD1  CT3   -0.270000       12.0110           0
    2749 HCT  179  LEU  HD11 HA3    0.090000        1.0080           0
    2750 HCT  179  LEU  HD12 HA3    0.090000        1.0080           0
    2751 HCT  179  LEU  HD13 HA3    0.090000        1.0080           0
    2752 HCT  179  LEU  CD2  CT3   -0.270000       12.0110           0
    2753 HCT  179  LEU  HD21 HA3    0.090000        1.0080           0
    2754 HCT  179  LEU  HD22 HA3    0.090000        1.0080           0
    2755 HCT  179  LEU  HD23 HA3    0.090000        1.0080           0
    2756 HCT  179  LEU  C    C      0.510000       12.0110           0
    2757 HCT  179  LEU  O    O     -0.510000       15.9990           0
    2758 HCT  180  PRO  N    N     -0.290000       14.0070           0
    2759 HCT  180  PRO  CD   CP3    0.000000       12.0110           0
    2760 HCT  180  PRO  HD1  HA2    0.090000        1.0080           0
    2761 HCT  180  PRO  HD2  HA2    0.090000        1.0080           0
    2762 HCT  180  PRO  CA   CP1    0.020000       12.0110           0
    2763 HCT  180  PRO  HA   HB1    0.090000        1.0080           0
    2764 HCT  180  PRO  CB   CP2   -0.180000       12.0110           0
    2765 HCT  180  PRO  HB1  HA2    0.090000        1.0080           0
    2766 HCT  180  PRO  HB2  HA2    0.090000        1.0080           0
    2767 HCT  180  PRO  CG   CP2   -0.180000       12.0110           0
    2768 HCT  180  PRO  HG1  HA2    0.090000        1.0080           0
    2769 HCT  180  PRO  HG2  HA2    0.090000        1.0080           0
    2770 HCT  180  PRO  C    C      0.510000       12.0110           0
    2771 HCT  180  PRO  O    O     -0.510000       15.9990           0
    2772 HCT  181  PRO  N    N     -0.290000       14.0070           0
    2773 HCT  181  PRO  CD   CP3    0.000000       12.0110           0
    2774 HCT  181  PRO  HD1  HA2    0.090000        1.0080           0
    2775 HCT  181  PRO  HD2  HA2    0.090000        1.0080           0
    2776 HCT  181  PRO  CA   CP1    0.020000       12.0110           0
    2777 HCT  181  PRO  HA   HB1    0.090000        1.0080           0
    2778 HCT  181  PRO  CB   CP2   -0.180000       12.0110           0
    2779 HCT  181  PRO  HB1  HA2    0.090000        1.0080           0
    2780 HCT  181  PRO  HB2  HA2    0.090000        1.0080           0
    2781 HCT  181  PRO  CG   CP2   -0.180000       12.0110           0
    2782 HCT  181  PRO  HG1  HA2    0.090000        1.0080           0
    2783 HCT  181  PRO  HG2  HA2    0.090000        1.0080           0
    2784 HCT  181  PRO  C    C      0.510000       12.0110           0
    2785 HCT  181  PRO  O    O     -0.510000       15.9990           0
    2786 HCT  182  PHE  N    NH1   -0.470000       14.0070           0
    2787 HCT  182  PHE  HN   H      0.310000        1.0080           0
    2788 HCT  182  PHE  CA   CT1    0.070000       12.0110           0
    2789 HCT  182  PHE  HA   HB1    0.090000        1.0080           0
    2790 HCT  182  PHE  CB   CT2   -0.180000       12.0110           0
    2791 HCT  182  PHE  HB1  HA2    0.090000        1.0080           0
    2792 HCT  182  PHE  HB2  HA2    0.090000        1.0080           0
    2793 HCT  182  PHE  CG   CA     0.000000       12.0110           0
    2794 HCT  182  PHE  CD1  CA    -0.115000       12.0110           0
    2795 HCT  182  PHE  HD1  HP     0.115000        1.0080           0
    2796 HCT  182  PHE  CE1  CA    -0.115000       12.0110           0
    2797 HCT  182  PHE  HE1  HP     0.115000        1.0080           0
    2798 HCT  182  PHE  CZ   CA    -0.115000       12.0110           0
    2799 HCT  182  PHE  HZ   HP     0.115000        1.0080           0
    2800 HCT  182  PHE  CD2  CA    -0.115000       12.0110           0
    2801 HCT  182  PHE  HD2  HP     0.115000        1.0080           0
    2802 HCT  182  PHE  CE2  CA    -0.115000       12.0110           0
    2803 HCT  182  PHE  HE2  HP     0.115000        1.0080           0
    2804 HCT  182  PHE  C    C      0.510000       12.0110           0
    2805 HCT  182  PHE  O    O     -0.510000       15.9990           0
    2806 HCT  183  ILE  N    NH1   -0.470000       14.0070           0
    2807 HCT  183  ILE  HN   H      0.310000        1.0080           0
    2808 HCT  183  ILE  CA   CT1    0.070000       12.0110           0
    2809 HCT  183  ILE  HA   HB1    0.090000        1.0080           0
    2810 HCT  183  ILE  CB   CT1   -0.090000       12.0110           0
    2811 HCT  183  ILE  HB   HA1    0.090000        1.0080           0
    2812 HCT  183  ILE  CG2  CT3   -0.270000       12.0110           0
    2813 HCT  183  ILE  HG21 HA3    0.090000        1.0080           0
    2814 HCT  183  ILE  HG22 HA3    0.090000        1.0080           0
    2815 HCT  183  ILE  HG23 HA3    0.090000        1.0080           0
    2816 HCT  183  ILE  CG1  CT2   -0.180000       12.0110           0
    2817 HCT  183  ILE  HG11 HA2    0.090000        1.0080           0
    2818 HCT  183  ILE  HG12 HA2    0.090000        1.0080           0
    2819 HCT  183  ILE  CD   CT3   -0.270000       12.0110           0
    2820 HCT  183  ILE  HD1  HA3    0.090000        1.0080           0
    2821 HCT  183  ILE  HD2  HA3    0.090000        1.0080           0
    2822 HCT  183  ILE  HD3  HA3    0.090000        1.0080           0
    2823 HCT  183  ILE  C    C      0.510000       12.0110           0
    2824 HCT  183  ILE  O    O     -0.510000       15.9990           0
    2825 HCT  184  ASP  N    NH1   -0.470000       14.0070           0
    2826 HCT  184  ASP  HN   H      0.310000        1.0080           0
    2827 HCT  184  ASP  CA   CT1    0.070000       12.0110           0
    2828 HCT  184  ASP  HA   HB1    0.090000        1.0080           0
    2829 HCT  184  ASP  CB   CT2A  -0.280000       12.0110           0
    2830 HCT  184  ASP  HB1  HA2    0.090000        1.0080           0
    2831 HCT  184  ASP  HB2  HA2    0.090000        1.0080           0
    2832 HCT  184  ASP  CG   CC     0.620000       12.0110           0
    2833 HCT  184  ASP  OD1  OC    -0.760000       15.9990           0
    2834 HCT  184  ASP  OD2  OC    -0.760000       15.9990           0
    2835 HCT  184  ASP  C    C      0.510000       12.0110           0
    2836 HCT  184  ASP  O    O     -0.510000       15.9990           0
    2837 HCT  185  ARG  N    NH1   -0.470000       14.0070           0
    2838 HCT  185  ARG  HN   H      0.310000        1.0080           0
    2839 HCT  185  ARG  CA   CT1    0.070000       12.0110           0
    2840 HCT  185  ARG  HA   HB1    0.090000        1.0080           0
    2841 HCT  185  ARG  CB   CT2   -0.180000       12.0110           0
    2842 HCT  185  ARG  HB1  HA2    0.090000        1.0080           0
    2843 HCT  185  ARG  HB2  HA2    0.090000        1.0080           0
    2844 HCT  185  ARG  CG   CT2   -0.180000       12.0110           0
    2845 HCT  185  ARG  HG1  HA2    0.090000        1.0080           0
    2846 HCT  185  ARG  HG2  HA2    0.090000        1.0080           0
    2847 HCT  185  ARG  CD   CT2    0.200000       12.0110           0
    2848 HCT  185  ARG  HD1  HA2    0.090000        1.0080           0
    2849 HCT  185  ARG  HD2  HA2    0.090000        1.0080           0
    2850 HCT  185  ARG  NE   NC2   -0.700000       14.0070           0
    2851 HCT  185  ARG  HE   HC     0.440000        1.0080           0
    2852 HCT  185  ARG  CZ   C      0.640000       12.0110           0
    2853 HCT  185  ARG  NH1  NC2   -0.800000       14.0070           0
    2854 HCT  185  ARG  HH11 HC     0.460000        1.0080           0
    2855 HCT  185  ARG  HH12 HC     0.460000        1.0080           0
    2856 HCT  185  ARG  NH2  NC2   -0.800000       14.0070           0
    2857 HCT  185  ARG  HH21 HC     0.460000        1.0080           0
    2858 HCT  185  ARG  HH22 HC     0.460000        1.0080           0
    2859 HCT  185  ARG  C    C      0.510000       12.0110           0
    2860 HCT  185  ARG  O    O     -0.510000       15.9990           0
    2861 HCT  186  THR  N    NH1   -0.470000       14.0070           0
    2862 HCT  186  THR  HN   H      0.310000        1.0080           0
    2863 HCT  186  THR  CA   CT1    0.070000       12.0110           0
    2864 HCT  186  THR  HA   HB1    0.090000        1.0080           0
    2865 HCT  186  THR  CB   CT1    0.140000       12.0110           0
    2866 HCT  186  THR  HB   HA1    0.090000        1.0080           0
    2867 HCT  186  THR  OG1  OH1   -0.660000       15.9990           0
    2868 HCT  186  THR  HG1  H      0.430000        1.0080           0
    2869 HCT  186  THR  CG2  CT3   -0.270000       12.0110           0
    2870 HCT  186  THR  HG21 HA3    0.090000        1.0080           0
    2871 HCT  186  THR  HG22 HA3    0.090000        1.0080           0
    2872 HCT  186  THR  HG23 HA3    0.090000        1.0080           0
    2873 HCT  186  THR  C    C      0.510000       12.0110           0
    2874 HCT  186  THR  O    O     -0.510000       15.9990           0
    2875 HCT  187  LEU  N    NH1   -0.470000       14.0070           0
    2876 HCT  187  LEU  HN   H      0.310000        1.0080           0
    2877 HCT  187  LEU  CA   CT1    0.070000       12.0110           0
    2878 HCT  187  LEU  HA   HB1    0.090000        1.0080           0
    2879 HCT  187  LEU  CB   CT2   -0.180000       12.0110           0
    2880 HCT  187  LEU  HB1  HA2    0.090000        1.0080           0
    2881 HCT  187  LEU  HB2  HA2    0.090000        1.0080           0
    2882 HCT  187  LEU  CG   CT1   -0.090000       12.0110           0
    2883 HCT  187  LEU  HG   HA1    0.090000        1.0080           0
    2884 HCT  187  LEU  CD1  CT3   -0.270000       12.0110           0
    2885 HCT  187  LEU  HD11 HA3    0.090000        1.0080           0
    2886 HCT  187  LEU  HD12 HA3    0.090000        1.0080           0
    2887 HCT  187  LEU  HD13 HA3    0.090000        1.0080           0
    2888 HCT  187  LEU  CD2  CT3   -0.270000       12.0110           0
    2889 HCT  187  LEU  HD21 HA3    0.090000        1.0080           0
    2890 HCT  187  LEU  HD22 HA3    0.090000        1.0080           0
    2891 HCT  187  LEU  HD23 HA3    0.090000        1.0080           0
    2892 HCT  187  LEU  C    C      0.510000       12.0110           0
    2893 HCT  187  LEU  O    O     -0.510000       15.9990           0
    2894 HCT  188  LEU  N    NH1   -0.470000       14.0070           0
    2895 HCT  188  LEU  HN   H      0.310000        1.0080           0
    2896 HCT  188  LEU  CA   CT1    0.070000       12.0110           0
    2897 HCT  188  LEU  HA   HB1    0.090000        1.0080           0
    2898 HCT  188  LEU  CB   CT2   -0.180000       12.0110           0
    2899 HCT  188  LEU  HB1  HA2    0.090000        1.0080           0
    2900 HCT  188  LEU  HB2  HA2    0.090000        1.0080           0
    2901 HCT  188  LEU  CG   CT1   -0.090000       12.0110           0
    2902 HCT  188  LEU  HG   HA1    0.090000        1.0080           0
    2903 HCT  188  LEU  CD1  CT3   -0.270000       12.0110           0
    2904 HCT  188  LEU  HD11 HA3    0.090000        1.0080           0
    2905 HCT  188  LEU  HD12 HA3    0.090000        1.0080           0
    2906 HCT  188  LEU  HD13 HA3    0.090000        1.0080           0
    2907 HCT  188  LEU  CD2  CT3   -0.270000       12.0110           0
    2908 HCT  188  LEU  HD21 HA3    0.090000        1.0080           0
    2909 HCT  188  LEU  HD22 HA3    0.090000        1.0080           0
    2910 HCT  188  LEU  HD23 HA3    0.090000        1.0080           0
    2911 HCT  188  LEU  C    C      0.510000       12.0110           0
    2912 HCT  188  LEU  O    O     -0.510000       15.9990           0
    2913 HCT  189  ARG  N    NH1   -0.470000       14.0070           0
    2914 HCT  189  ARG  HN   H      0.310000        1.0080           0
    2915 HCT  189  ARG  CA   CT1    0.070000       12.0110           0
    2916 HCT  189  ARG  HA   HB1    0.090000        1.0080           0
    2917 HCT  189  ARG  CB   CT2   -0.180000       12.0110           0
    2918 HCT  189  ARG  HB1  HA2    0.090000        1.0080           0
    2919 HCT  189  ARG  HB2  HA2    0.090000        1.0080           0
    2920 HCT  189  ARG  CG   CT2   -0.180000       12.0110           0
    2921 HCT  189  ARG  HG1  HA2    0.090000        1.0080           0
    2922 HCT  189  ARG  HG2  HA2    0.090000        1.0080           0
    2923 HCT  189  ARG  CD   CT2    0.200000       12.0110           0
    2924 HCT  189  ARG  HD1  HA2    0.090000        1.0080           0
    2925 HCT  189  ARG  HD2  HA2    0.090000        1.0080           0
    2926 HCT  189  ARG  NE   NC2   -0.700000       14.0070           0
    2927 HCT  189  ARG  HE   HC     0.440000        1.0080           0
    2928 HCT  189  ARG  CZ   C      0.640000       12.0110           0
    2929 HCT  189  ARG  NH1  NC2   -0.800000       14.0070           0
    2930 HCT  189  ARG  HH11 HC     0.460000        1.0080           0
    2931 HCT  189  ARG  HH12 HC     0.460000        1.0080           0
    2932 HCT  189  ARG  NH2  NC2   -0.800000       14.0070           0
    2933 HCT  189  ARG  HH21 HC     0.460000        1.0080           0
    2934 HCT  189  ARG  HH22 HC     0.460000        1.0080           0
    2935 HCT  189  ARG  C    C      0.510000       12.0110           0
    2936 HCT  189  ARG  O    O     -0.510000       15.9990           0
    2937 HCT  190  ALA  N    NH1   -0.470000       14.0070           0
    2938 HCT  190  ALA  HN   H      0.310000        1.0080           0
    2939 HCT  190  ALA  CA   CT1    0.070000       12.0110           0
    2940 HCT  190  ALA  HA   HB1    0.090000        1.0080           0
    2941 HCT  190  ALA  CB   CT3   -0.270000       12.0110           0
    2942 HCT  190  ALA  HB1  HA3    0.090000        1.0080           0
    2943 HCT  190  ALA  HB2  HA3    0.090000        1.0080           0
    2944 HCT  190  ALA  HB3  HA3    0.090000        1.0080           0
    2945 HCT  190  ALA  C    C      0.510000       12.0110           0
    2946 HCT  190  ALA  O    O     -0.510000       15.9990           0
    2947 HCT  191  ARG  N    NH1   -0.470000       14.0070           0
    2948 HCT  191  ARG  HN   H      0.310000        1.0080           0
    2949 HCT  191  ARG  CA   CT1    0.070000       12.0110           0
    2950 HCT  191  ARG  HA   HB1    0.090000        1.0080           0
    2951 HCT  191  ARG  CB   CT2   -0.180000       12.0110           0
    2952 HCT  191  ARG  HB1  HA2    0.090000        1.0080           0
    2953 HCT  191  ARG  HB2  HA2    0.090000        1.0080           0
    2954 HCT  191  ARG  CG   CT2   -0.180000       12.0110           0
    2955 HCT  191  ARG  HG1  HA2    0.090000        1.0080           0
    2956 HCT  191  ARG  HG2  HA2    0.090000        1.0080           0
    2957 HCT  191  ARG  CD   CT2    0.200000       12.0110           0
    2958 HCT  191  ARG  HD1  HA2    0.090000        1.0080           0
    2959 HCT  191  ARG  HD2  HA2    0.090000        1.0080           0
    2960 HCT  191  ARG  NE   NC2   -0.700000       14.0070           0
    2961 HCT  191  ARG  HE   HC     0.440000        1.0080           0
    2962 HCT  191  ARG  CZ   C      0.640000       12.0110           0
    2963 HCT  191  ARG  NH1  NC2   -0.800000       14.0070           0
    2964 HCT  191  ARG  HH11 HC     0.460000        1.0080           0
    2965 HCT  191  ARG  HH12 HC     0.460000        1.0080           0
    2966 HCT  191  ARG  NH2  NC2   -0.800000       14.0070           0
    2967 HCT  191  ARG  HH21 HC     0.460000        1.0080           0
    2968 HCT  191  ARG  HH22 HC     0.460000        1.0080           0
    2969 HCT  191  ARG  C    C      0.510000       12.0110           0
    2970 HCT  191  ARG  O    O     -0.510000       15.9990           0
    2971 HCT  192  ASP  N    NH1   -0.470000       14.0070           0
    2972 HCT  192  ASP  HN   H      0.310000        1.0080           0
    2973 HCT  192  ASP  CA   CT1    0.070000       12.0110           0
    2974 HCT  192  ASP  HA   HB1    0.090000        1.0080           0
    2975 HCT  192  ASP  CB   CT2A  -0.280000       12.0110           0
    2976 HCT  192  ASP  HB1  HA2    0.090000        1.0080           0
    2977 HCT  192  ASP  HB2  HA2    0.090000        1.0080           0
    2978 HCT  192  ASP  CG   CC     0.620000       12.0110           0
    2979 HCT  192  ASP  OD1  OC    -0.760000       15.9990           0
    2980 HCT  192  ASP  OD2  OC    -0.760000       15.9990           0
    2981 HCT  192  ASP  C    C      0.510000       12.0110           0
    2982 HCT  192  ASP  O    O     -0.510000       15.9990           0
    2983 HCT  193  PRO  N    N     -0.290000       14.0070           0
    2984 HCT  193  PRO  CD   CP3    0.000000       12.0110           0
    2985 HCT  193  PRO  HD1  HA2    0.090000        1.0080           0
    2986 HCT  193  PRO  HD2  HA2    0.090000        1.0080           0
    2987 HCT  193  PRO  CA   CP1    0.020000       12.0110           0
    2988 HCT  193  PRO  HA   HB1    0.090000        1.0080           0
    2989 HCT  193  PRO  CB   CP2   -0.180000       12.0110           0
    2990 HCT  193  PRO  HB1  HA2    0.090000        1.0080           0
    2991 HCT  193  PRO  HB2  HA2    0.090000        1.0080           0
    2992 HCT  193  PRO  CG   CP2   -0.180000       12.0110           0
    2993 HCT  193  PRO  HG1  HA2    0.090000        1.0080           0
    2994 HCT  193  PRO  HG2  HA2    0.090000        1.0080           0
    2995 HCT  193  PRO  C    C      0.510000       12.0110           0
    2996 HCT  193  PRO  O    O     -0.510000       15.9990           0
    2997 HCT  194  PRO  N    N     -0.290000       14.0070           0
    2998 HCT  194  PRO  CD   CP3    0.000000       12.0110           0
    2999 HCT  194  PRO  HD1  HA2    0.090000        1.0080           0
    3000 HCT  194  PRO  HD2  HA2    0.090000        1.0080           0
    3001 HCT  194  PRO  CA   CP1    0.020000       12.0110           0
    3002 HCT  194  PRO  HA   HB1    0.090000        1.0080           0
    3003 HCT  194  PRO  CB   CP2   -0.180000       12.0110           0
    3004 HCT  194  PRO  HB1  HA2    0.090000        1.0080           0
    3005 HCT  194  PRO  HB2  HA2    0.090000        1.0080           0
    3006 HCT  194  PRO  CG   CP2   -0.180000       12.0110           0
    3007 HCT  194  PRO  HG1  HA2    0.090000        1.0080           0
    3008 HCT  194  PRO  HG2  HA2    0.090000        1.0080           0
    3009 HCT  194  PRO  C    C      0.510000       12.0110           0
    3010 HCT  194  PRO  O    O     -0.510000       15.9990           0
    3011 HCT  195  GLN  N    NH1   -0.470000       14.0070           0
    3012 HCT  195  GLN  HN   H      0.310000        1.0080           0
    3013 HCT  195  GLN  CA   CT1    0.070000       12.0110           0
    3014 HCT  195  GLN  HA   HB1    0.090000        1.0080           0
    3015 HCT  195  GLN  CB   CT2   -0.180000       12.0110           0
    3016 HCT  195  GLN  HB1  HA2    0.090000        1.0080           0
    3017 HCT  195  GLN  HB2  HA2    0.090000        1.0080           0
    3018 HCT  195  GLN  CG   CT2   -0.180000       12.0110           0
    3019 HCT  195  GLN  HG1  HA2    0.090000        1.0080           0
    3020 HCT  195  GLN  HG2  HA2    0.090000        1.0080           0
    3021 HCT  195  GLN  CD   CC     0.550000       12.0110           0
    3022 HCT  195  GLN  OE1  O     -0.550000       15.9990           0
    3023 HCT  195  GLN  NE2  NH2   -0.620000       14.0070           0
    3024 HCT  195  GLN  HE21 H      0.320000        1.0080           0
    3025 HCT  195  GLN  HE22 H      0.300000        1.0080           0
    3026 HCT  195  GLN  C    C      0.510000       12.0110           0
    3027 HCT  195  GLN  O    O     -0.510000       15.9990           0
    3028 HCT  196  PRO  N    N     -0.290000       14.0070           0
    3029 HCT  196  PRO  CD   CP3    0.000000       12.0110           0
    3030 HCT  196  PRO  HD1  HA2    0.090000        1.0080           0
    3031 HCT  196  PRO  HD2  HA2    0.090000        1.0080           0
    3032 HCT  196  PRO  CA   CP1    0.020000       12.0110           0
    3033 HCT  196  PRO  HA   HB1    0.090000        1.0080           0
    3034 HCT  196  PRO  CB   CP2   -0.180000       12.0110           0
    3035 HCT  196  PRO  HB1  HA2    0.090000        1.0080           0
    3036 HCT  196  PRO  HB2  HA2    0.090000        1.0080           0
    3037 HCT  196  PRO  CG   CP2   -0.180000       12.0110           0
    3038 HCT  196  PRO  HG1  HA2    0.090000        1.0080           0
    3039 HCT  196  PRO  HG2  HA2    0.090000        1.0080           0
    3040 HCT  196  PRO  C    C      0.510000       12.0110           0
    3041 HCT  196  PRO  O    O     -0.510000       15.9990           0
    3042 HCT  197  GLN  N    NH1   -0.470000       14.0070           0
    3043 HCT  197  GLN  HN   H      0.310000        1.0080           0
    3044 HCT  197  GLN  CA   CT1    0.070000       12.0110           0
    3045 HCT  197  GLN  HA   HB1    0.090000        1.0080           0
    3046 HCT  197  GLN  CB   CT2   -0.180000       12.0110           0
    3047 HCT  197  GLN  HB1  HA2    0.090000        1.0080           0
    3048 HCT  197  GLN  HB2  HA2    0.090000        1.0080           0
    3049 HCT  197  GLN  CG   CT2   -0.180000       12.0110           0
    3050 HCT  197  GLN  HG1  HA2    0.090000        1.0080           0
    3051 HCT  197  GLN  HG2  HA2    0.090000        1.0080           0
    3052 HCT  197  GLN  CD   CC     0.550000       12.0110           0
    3053 HCT  197  GLN  OE1  O     -0.550000       15.9990           0
    3054 HCT  197  GLN  NE2  NH2   -0.620000       14.0070           0
    3055 HCT  197  GLN  HE21 H      0.320000        1.0080           0
    3056 HCT  197  GLN  HE22 H      0.300000        1.0080           0
    3057 HCT  197  GLN  C    C      0.510000       12.0110           0
    3058 HCT  197  GLN  O    O     -0.510000       15.9990           0
    3059 HCT  198  PHE  N    NH1   -0.470000       14.0070           0
    3060 HCT  198  PHE  HN   H      0.310000        1.0080           0
    3061 HCT  198  PHE  CA   CT1    0.070000       12.0110           0
    3062 HCT  198  PHE  HA   HB1    0.090000        1.0080           0
    3063 HCT  198  PHE  CB   CT2   -0.180000       12.0110           0
    3064 HCT  198  PHE  HB1  HA2    0.090000        1.0080           0
    3065 HCT  198  PHE  HB2  HA2    0.090000        1.0080           0
    3066 HCT  198  PHE  CG   CA     0.000000       12.0110           0
    3067 HCT  198  PHE  CD1  CA    -0.115000       12.0110           0
    3068 HCT  198  PHE  HD1  HP     0.115000        1.0080           0
    3069 HCT  198  PHE  CE1  CA    -0.115000       12.0110           0
    3070 HCT  198  PHE  HE1  HP     0.115000        1.0080           0
    3071 HCT  198  PHE  CZ   CA    -0.115000       12.0110           0
    3072 HCT  198  PHE  HZ   HP     0.115000        1.0080           0
    3073 HCT  198  PHE  CD2  CA    -0.115000       12.0110           0
    3074 HCT  198  PHE  HD2  HP     0.115000        1.0080           0
    3075 HCT  198  PHE  CE2  CA    -0.115000       12.0110           0
    3076 HCT  198  PHE  HE2  HP     0.115000        1.0080           0
    3077 HCT  198  PHE  C    C      0.510000       12.0110           0
    3078 HCT  198  PHE  O    O     -0.510000       15.9990           0
    3079 HCT  199  GLN  N    NH1   -0.470000       14.0070           0
    3080 HCT  199  GLN  HN   H      0.310000        1.0080           0
    3081 HCT  199  GLN  CA   CT1    0.070000       12.0110           0
    3082 HCT  199  GLN  HA   HB1    0.090000        1.0080           0
    3083 HCT  199  GLN  CB   CT2   -0.180000       12.0110           0
    3084 HCT  199  GLN  HB1  HA2    0.090000        1.0080           0
    3085 HCT  199  GLN  HB2  HA2    0.090000        1.0080           0
    3086 HCT  199  GLN  CG   CT2   -0.180000       12.0110           0
    3087 HCT  199  GLN  HG1  HA2    0.090000        1.0080           0
    3088 HCT  199  GLN  HG2  HA2    0.090000        1.0080           0
    3089 HCT  199  GLN  CD   CC     0.550000       12.0110           0
    3090 HCT  199  GLN  OE1  O     -0.550000       15.9990           0
    3091 HCT  199  GLN  NE2  NH2   -0.620000       14.0070           0
    3092 HCT  199  GLN  HE21 H      0.320000        1.0080           0
    3093 HCT  199  GLN  HE22 H      0.300000        1.0080           0
    3094 HCT  199  GLN  C    C      0.510000       12.0110           0
    3095 HCT  199  GLN  O    O     -0.510000       15.9990           0
    3096 HCT  200  HSE  N    NH1   -0.470000       14.0070           0
    3097 HCT  200  HSE  HN   H      0.310000        1.0080           0
    3098 HCT  200  HSE  CA   CT1    0.070000       12.0110           0
    3099 HCT  200  HSE  HA   HB1    0.090000        1.0080           0
    3100 HCT  200  HSE  CB   CT2   -0.080000       12.0110           0
    3101 HCT  200  HSE  HB1  HA2    0.090000        1.0080           0
    3102 HCT  200  HSE  HB2  HA2    0.090000        1.0080           0
    3103 HCT  200  HSE  ND1  NR2   -0.700000       14.0070           0
    3104 HCT  200  HSE  CG   CPH1   0.220000       12.0110           0
    3105 HCT  200  HSE  CE1  CPH2   0.250000       12.0110           0
    3106 HCT  200  HSE  HE1  HR1    0.130000        1.0080           0
    3107 HCT  200  HSE  NE2  NR1   -0.360000       14.0070           0
    3108 HCT  200  HSE  HE2  H      0.320000        1.0080           0
    3109 HCT  200  HSE  CD2  CPH1  -0.050000       12.0110           0
    3110 HCT  200  HSE  HD2  HR3    0.090000        1.0080           0
    3111 HCT  200  HSE  C    C      0.510000       12.0110           0
    3112 HCT  200  HSE  O    O     -0.510000       15.9990           0
    3113 HCT  201  ILE  N    NH1   -0.470000       14.0070           0
    3114 HCT  201  ILE  HN   H      0.310000        1.0080           0
    3115 HCT  201  ILE  CA   CT1    0.070000       12.0110           0
    3116 HCT  201  ILE  HA   HB1    0.090000        1.0080           0
    3117 HCT  201  ILE  CB   CT1   -0.090000       12.0110           0
    3118 HCT  201  ILE  HB   HA1    0.090000        1.0080           0
    3119 HCT  201  ILE  CG2  CT3   -0.270000       12.0110           0
    3120 HCT  201  ILE  HG21 HA3    0.090000        1.0080           0
    3121 HCT  201  ILE  HG22 HA3    0.090000        1.0080           0
    3122 HCT  201  ILE  HG23 HA3    0.090000        1.0080           0
    3123 HCT  201  ILE  CG1  CT2   -0.180000       12.0110           0
    3124 HCT  201  ILE  HG11 HA2    0.090000        1.0080           0
    3125 HCT  201  ILE  HG12 HA2    0.090000        1.0080           0
    3126 HCT  201  ILE  CD   CT3   -0.270000       12.0110           0
    3127 HCT  201  ILE  HD1  HA3    0.090000        1.0080           0
    3128 HCT  201  ILE  HD2  HA3    0.090000        1.0080           0
    3129 HCT  201  ILE  HD3  HA3    0.090000        1.0080           0
    3130 HCT  201  ILE  C    C      0.510000       12.0110           0
    3131 HCT  201  ILE  O    O     -0.510000       15.9990           0
    3132 HCT  202  GLU  N    NH1   -0.470000       14.0070           0
    3133 HCT  202  GLU  HN   H      0.310000        1.0080           0
    3134 HCT  202  GLU  CA   CT1    0.070000       12.0110           0
    3135 HCT  202  GLU  HA   HB1    0.090000        1.0080           0
    3136 HCT  202  GLU  CB   CT2A  -0.180000       12.0110           0
    3137 HCT  202  GLU  HB1  HA2    0.090000        1.0080           0
    3138 HCT  202  GLU  HB2  HA2    0.090000        1.0080           0
    3139 HCT  202  GLU  CG   CT2   -0.280000       12.0110           0
    3140 HCT  202  GLU  HG1  HA2    0.090000        1.0080           0
    3141 HCT  202  GLU  HG2  HA2    0.090000        1.0080           0
    3142 HCT  202  GLU  CD   CC     0.620000       12.0110           0
    3143 HCT  202  GLU  OE1  OC    -0.760000       15.9990           0
    3144 HCT  202  GLU  OE2  OC    -0.760000       15.9990           0
    3145 HCT  202  GLU  C    C      0.510000       12.0110           0
    3146 HCT  202  GLU  O    O     -0.510000       15.9990           0
    3147 HCT  203  TYR  N    NH1   -0.470000       14.0070           0
    3148 HCT  203  TYR  HN   H      0.310000        1.0080           0
    3149 HCT  203  TYR  CA   CT1    0.070000       12.0110           0
    3150 HCT  203  TYR  HA   HB1    0.090000        1.0080           0
    3151 HCT  203  TYR  CB   CT2   -0.180000       12.0110           0
    3152 HCT  203  TYR  HB1  HA2    0.090000        1.0080           0
    3153 HCT  203  TYR  HB2  HA2    0.090000        1.0080           0
    3154 HCT  203  TYR  CG   CA     0.000000       12.0110           0
    3155 HCT  203  TYR  CD1  CA    -0.115000       12.0110           0
    3156 HCT  203  TYR  HD1  HP     0.115000        1.0080           0
    3157 HCT  203  TYR  CE1  CA    -0.115000       12.0110           0
    3158 HCT  203  TYR  HE1  HP     0.115000        1.0080           0
    3159 HCT  203  TYR  CZ   CA     0.110000       12.0110           0
    3160 HCT  203  TYR  OH   OH1   -0.540000       15.9990           0
    3161 HCT  203  TYR  HH   H      0.430000        1.0080           0
    3162 HCT  203  TYR  CD2  CA    -0.115000       12.0110           0
    3163 HCT  203  TYR  HD2  HP     0.115000        1.0080           0
    3164 HCT  203  TYR  CE2  CA    -0.115000       12.0110           0
    3165 HCT  203  TYR  HE2  HP     0.115000        1.0080           0
    3166 HCT  203  TYR  C    C      0.510000       12.0110           0
    3167 HCT  203  TYR  O    O     -0.510000       15.9990           0
    3168 HCT  204  GLN  N    NH1   -0.470000       14.0070           0
    3169 HCT  204  GLN  HN   H      0.310000        1.0080           0
    3170 HCT  204  GLN  CA   CT1    0.070000       12.0110           0
    3171 HCT  204  GLN  HA   HB1    0.090000        1.0080           0
    3172 HCT  204  GLN  CB   CT2   -0.180000       12.0110           0
    3173 HCT  204  GLN  HB1  HA2    0.090000        1.0080           0
    3174 HCT  204  GLN  HB2  HA2    0.090000        1.0080           0
    3175 HCT  204  GLN  CG   CT2   -0.180000       12.0110           0
    3176 HCT  204  GLN  HG1  HA2    0.090000        1.0080           0
    3177 HCT  204  GLN  HG2  HA2    0.090000        1.0080           0
    3178 HCT  204  GLN  CD   CC     0.550000       12.0110           0
    3179 HCT  204  GLN  OE1  O     -0.550000       15.9990           0
    3180 HCT  204  GLN  NE2  NH2   -0.620000       14.0070           0
    3181 HCT  204  GLN  HE21 H      0.320000        1.0080           0
    3182 HCT  204  GLN  HE22 H      0.300000        1.0080           0
    3183 HCT  204  GLN  C    C      0.510000       12.0110           0
    3184 HCT  204  GLN  O    O     -0.510000       15.9990           0
    3185 HCT  205  PRO  N    N     -0.290000       14.0070           0
    3186 HCT  205  PRO  CD   CP3    0.000000       12.0110           0
    3187 HCT  205  PRO  HD1  HA2    0.090000        1.0080           0
    3188 HCT  205  PRO  HD2  HA2    0.090000        1.0080           0
    3189 HCT  205  PRO  CA   CP1    0.020000       12.0110           0
    3190 HCT  205  PRO  HA   HB1    0.090000        1.0080           0
    3191 HCT  205  PRO  CB   CP2   -0.180000       12.0110           0
    3192 HCT  205  PRO  HB1  HA2    0.090000        1.0080           0
    3193 HCT  205  PRO  HB2  HA2    0.090000        1.0080           0
    3194 HCT  205  PRO  CG   CP2   -0.180000       12.0110           0
    3195 HCT  205  PRO  HG1  HA2    0.090000        1.0080           0
    3196 HCT  205  PRO  HG2  HA2    0.090000        1.0080           0
    3197 HCT  205  PRO  C    C      0.510000       12.0110           0
    3198 HCT  205  PRO  O    O     -0.510000       15.9990           0
    3199 HCT  206  PRO  N    N     -0.290000       14.0070           0
    3200 HCT  206  PRO  CD   CP3    0.000000       12.0110           0
    3201 HCT  206  PRO  HD1  HA2    0.090000        1.0080           0
    3202 HCT  206  PRO  HD2  HA2    0.090000        1.0080           0
    3203 HCT  206  PRO  CA   CP1    0.020000       12.0110           0
    3204 HCT  206  PRO  HA   HB1    0.090000        1.0080           0
    3205 HCT  206  PRO  CB   CP2   -0.180000       12.0110           0
    3206 HCT  206  PRO  HB1  HA2    0.090000        1.0080           0
    3207 HCT  206  PRO  HB2  HA2    0.090000        1.0080           0
    3208 HCT  206  PRO  CG   CP2   -0.180000       12.0110           0
    3209 HCT  206  PRO  HG1  HA2    0.090000        1.0080           0
    3210 HCT  206  PRO  HG2  HA2    0.090000        1.0080           0
    3211 HCT  206  PRO  C    C      0.510000       12.0110           0
    3212 HCT  206  PRO  O    O     -0.510000       15.9990           0
    3213 HCT  207  PRO  N    N     -0.290000       14.0070           0
    3214 HCT  207  PRO  CD   CP3    0.000000       12.0110           0
    3215 HCT  207  PRO  HD1  HA2    0.090000        1.0080           0
    3216 HCT  207  PRO  HD2  HA2    0.090000        1.0080           0
    3217 HCT  207  PRO  CA   CP1    0.020000       12.0110           0
    3218 HCT  207  PRO  HA   HB1    0.090000        1.0080           0
    3219 HCT  207  PRO  CB   CP2   -0.180000       12.0110           0
    3220 HCT  207  PRO  HB1  HA2    0.090000        1.0080           0
    3221 HCT  207  PRO  HB2  HA2    0.090000        1.0080           0
    3222 HCT  207  PRO  CG   CP2   -0.180000       12.0110           0
    3223 HCT  207  PRO  HG1  HA2    0.090000        1.0080           0
    3224 HCT  207  PRO  HG2  HA2    0.090000        1.0080           0
    3225 HCT  207  PRO  C    C      0.510000       12.0110           0
    3226 HCT  207  PRO  O    O     -0.510000       15.9990           0
    3227 HCT  208  ALA  N    NH1   -0.470000       14.0070           0
    3228 HCT  208  ALA  HN   H      0.310000        1.0080           0
    3229 HCT  208  ALA  CA   CT1    0.070000       12.0110           0
    3230 HCT  208  ALA  HA   HB1    0.090000        1.0080           0
    3231 HCT  208  ALA  CB   CT3   -0.270000       12.0110           0
    3232 HCT  208  ALA  HB1  HA3    0.090000        1.0080           0
    3233 HCT  208  ALA  HB2  HA3    0.090000        1.0080           0
    3234 HCT  208  ALA  HB3  HA3    0.090000        1.0080           0
    3235 HCT  208  ALA  C    C      0.510000       12.0110           0
    3236 HCT  208  ALA  O    O     -0.510000       15.9990           0
    3237 HCT  209  LEU  N    NH1   -0.470000       14.0070           0
    3238 HCT  209  LEU  HN   H      0.310000        1.0080           0
    3239 HCT  209  LEU  CA   CT1    0.070000       12.0110           0
    3240 HCT  209  LEU  HA   HB1    0.090000        1.0080           0
    3241 HCT  209  LEU  CB   CT2   -0.180000       12.0110           0
    3242 HCT  209  LEU  HB1  HA2    0.090000        1.0080           0
    3243 HCT  209  LEU  HB2  HA2    0.090000        1.0080           0
    3244 HCT  209  LEU  CG   CT1   -0.090000       12.0110           0
    3245 HCT  209  LEU  HG   HA1    0.090000        1.0080           0
    3246 HCT  209  LEU  CD1  CT3   -0.270000       12.0110           0
    3247 HCT  209  LEU  HD11 HA3    0.090000        1.0080           0
    3248 HCT  209  LEU  HD12 HA3    0.090000        1.0080           0
    3249 HCT  209  LEU  HD13 HA3    0.090000        1.0080           0
    3250 HCT  209  LEU  CD2  CT3   -0.270000       12.0110           0
    3251 HCT  209  LEU  HD21 HA3    0.090000        1.0080           0
    3252 HCT  209  LEU  HD22 HA3    0.090000        1.0080           0
    3253 HCT  209  LEU  HD23 HA3    0.090000        1.0080           0
    3254 HCT  209  LEU  C    C      0.510000       12.0110           0
    3255 HCT  209  LEU  O    O     -0.510000       15.9990           0
    3256 HCT  210  LYS  N    NH1   -0.470000       14.0070           0
    3257 HCT  210  LYS  HN   H      0.310000        1.0080           0
    3258 HCT  210  LYS  CA   CT1    0.070000       12.0110           0
    3259 HCT  210  LYS  HA   HB1    0.090000        1.0080           0
    3260 HCT  210  LYS  CB   CT2   -0.180000       12.0110           0
    3261 HCT  210  LYS  HB1  HA2    0.090000        1.0080           0
    3262 HCT  210  LYS  HB2  HA2    0.090000        1.0080           0
    3263 HCT  210  LYS  CG   CT2   -0.180000       12.0110           0
    3264 HCT  210  LYS  HG1  HA2    0.090000        1.0080           0
    3265 HCT  210  LYS  HG2  HA2    0.090000        1.0080           0
    3266 HCT  210  LYS  CD   CT2   -0.180000       12.0110           0
    3267 HCT  210  LYS  HD1  HA2    0.090000        1.0080           0
    3268 HCT  210  LYS  HD2  HA2    0.090000        1.0080           0
    3269 HCT  210  LYS  CE   CT2    0.210000       12.0110           0
    3270 HCT  210  LYS  HE1  HA2    0.050000        1.0080           0
    3271 HCT  210  LYS  HE2  HA2    0.050000        1.0080           0
    3272 HCT  210  LYS  NZ   NH3   -0.300000       14.0070           0
    3273 HCT  210  LYS  HZ1  HC     0.330000        1.0080           0
    3274 HCT  210  LYS  HZ2  HC     0.330000        1.0080           0
    3275 HCT  210  LYS  HZ3  HC     0.330000        1.0080           0
    3276 HCT  210  LYS  C    C      0.510000       12.0110           0
    3277 HCT  210  LYS  O    O     -0.510000       15.9990           0
    3278 HCT  211  VAL  N    NH1   -0.470000       14.0070           0
    3279 HCT  211  VAL  HN   H      0.310000        1.0080           0
    3280 HCT  211  VAL  CA   CT1    0.070000       12.0110           0
    3281 HCT  211  VAL  HA   HB1    0.090000        1.0080           0
    3282 HCT  211  VAL  CB   CT1   -0.090000       12.0110           0
    3283 HCT  211  VAL  HB   HA1    0.090000        1.0080           0
    3284 HCT  211  VAL  CG1  CT3   -0.270000       12.0110           0
    3285 HCT  211  VAL  HG11 HA3    0.090000        1.0080           0
    3286 HCT  211  VAL  HG12 HA3    0.090000        1.0080           0
    3287 HCT  211  VAL  HG13 HA3    0.090000        1.0080           0
    3288 HCT  211  VAL  CG2  CT3   -0.270000       12.0110           0
    3289 HCT  211  VAL  HG21 HA3    0.090000        1.0080           0
    3290 HCT  211  VAL  HG22 HA3    0.090000        1.0080           0
    3291 HCT  211  VAL  HG23 HA3    0.090000        1.0080           0
    3292 HCT  211  VAL  C    C      0.510000       12.0110           0
    3293 HCT  211  VAL  O    O     -0.510000       15.9990           0
    3294 HCT  212  SER  N    NH1   -0.470000       14.0070           0
    3295 HCT  212  SER  HN   H      0.310000        1.0080           0
    3296 HCT  212  SER  CA   CT1    0.070000       12.0110           0
    3297 HCT  212  SER  HA   HB1    0.090000        1.0080           0
    3298 HCT  212  SER  CB   CT2    0.050000       12.0110           0
    3299 HCT  212  SER  HB1  HA2    0.090000        1.0080           0
    3300 HCT  212  SER  HB2  HA2    0.090000        1.0080           0
    3301 HCT  212  SER  OG   OH1   -0.660000       15.9990           0
    3302 HCT  212  SER  HG1  H      0.430000        1.0080           0
    3303 HCT  212  SER  C    C      0.510000       12.0110           0
    3304 HCT  212  SER  O    O     -0.510000       15.9990           0
    3305 HCT  213  PRO  N    N     -0.290000       14.0070           0
    3306 HCT  213  PRO  CD   CP3    0.000000       12.0110           0
    3307 HCT  213  PRO  HD1  HA2    0.090000        1.0080           0
    3308 HCT  213  PRO  HD2  HA2    0.090000        1.0080           0
    3309 HCT  213  PRO  CA   CP1    0.020000       12.0110           0
    3310 HCT  213  PRO  HA   HB1    0.090000        1.0080           0
    3311 HCT  213  PRO  CB   CP2   -0.180000       12.0110           0
    3312 HCT  213  PRO  HB1  HA2    0.090000        1.0080           0
    3313 HCT  213  PRO  HB2  HA2    0.090000        1.0080           0
    3314 HCT  213  PRO  CG   CP2   -0.180000       12.0110           0
    3315 HCT  213  PRO  HG1  HA2    0.090000        1.0080           0
    3316 HCT  213  PRO  HG2  HA2    0.090000        1.0080           0
    3317 HCT  213  PRO  C    C      0.510000       12.0110           0
    3318 HCT  213  PRO  O    O     -0.510000       15.9990           0
    3319 HCT  214  GLN  N    NH1   -0.470000       14.0070           0
    3320 HCT  214  GLN  HN   H      0.310000        1.0080           0
    3321 HCT  214  GLN  CA   CT1    0.070000       12.0110           0
    3322 HCT  214  GLN  HA   HB1    0.090000        1.0080           0
    3323 HCT  214  GLN  CB   CT2   -0.180000       12.0110           0
    3324 HCT  214  GLN  HB1  HA2    0.090000        1.0080           0
    3325 HCT  214  GLN  HB2  HA2    0.090000        1.0080           0
    3326 HCT  214  GLN  CG   CT2   -0.180000       12.0110           0
    3327 HCT  214  GLN  HG1  HA2    0.090000        1.0080           0
    3328 HCT  214  GLN  HG2  HA2    0.090000        1.0080           0
    3329 HCT  214  GLN  CD   CC     0.550000       12.0110           0
    3330 HCT  214  GLN  OE1  O     -0.550000       15.9990           0
    3331 HCT  214  GLN  NE2  NH2   -0.620000       14.0070           0
    3332 HCT  214  GLN  HE21 H      0.320000        1.0080           0
    3333 HCT  214  GLN  HE22 H      0.300000        1.0080           0
    3334 HCT  214  GLN  C    C      0.510000       12.0110           0
    3335 HCT  214  GLN  O    O     -0.510000       15.9990           0
    3336 HCT  215  THR  N    NH1   -0.470000       14.0070           0
    3337 HCT  215  THR  HN   H      0.310000        1.0080           0
    3338 HCT  215  THR  CA   CT1    0.070000       12.0110           0
    3339 HCT  215  THR  HA   HB1    0.090000        1.0080           0
    3340 HCT  215  THR  CB   CT1    0.140000       12.0110           0
    3341 HCT  215  THR  HB   HA1    0.090000        1.0080           0
    3342 HCT  215  THR  OG1  OH1   -0.660000       15.9990           0
    3343 HCT  215  THR  HG1  H      0.430000        1.0080           0
    3344 HCT  215  THR  CG2  CT3   -0.270000       12.0110           0
    3345 HCT  215  THR  HG21 HA3    0.090000        1.0080           0
    3346 HCT  215  THR  HG22 HA3    0.090000        1.0080           0
    3347 HCT  215  THR  HG23 HA3    0.090000        1.0080           0
    3348 HCT  215  THR  C    C      0.510000       12.0110           0
    3349 HCT  215  THR  O    O     -0.510000       15.9990           0
    3350 HCT  216  ALA  N    NH1   -0.470000       14.0070           0
    3351 HCT  216  ALA  HN   H      0.310000        1.0080           0
    3352 HCT  216  ALA  CA   CT1    0.070000       12.0110           0
    3353 HCT  216  ALA  HA   HB1    0.090000        1.0080           0
    3354 HCT  216  ALA  CB   CT3   -0.270000       12.0110           0
    3355 HCT  216  ALA  HB1  HA3    0.090000        1.0080           0
    3356 HCT  216  ALA  HB2  HA3    0.090000        1.0080           0
    3357 HCT  216  ALA  HB3  HA3    0.090000        1.0080           0
    3358 HCT  216  ALA  C    C      0.510000       12.0110           0
    3359 HCT  216  ALA  O    O     -0.510000       15.9990           0
    3360 HCT  217  LYS  N    NH1   -0.470000       14.0070           0
    3361 HCT  217  LYS  HN   H      0.310000        1.0080           0
    3362 HCT  217  LYS  CA   CT1    0.070000       12.0110           0
    3363 HCT  217  LYS  HA   HB1    0.090000        1.0080           0
    3364 HCT  217  LYS  CB   CT2   -0.180000       12.0110           0
    3365 HCT  217  LYS  HB1  HA2    0.090000        1.0080           0
    3366 HCT  217  LYS  HB2  HA2    0.090000        1.0080           0
    3367 HCT  217  LYS  CG   CT2   -0.180000       12.0110           0
    3368 HCT  217  LYS  HG1  HA2    0.090000        1.0080           0
    3369 HCT  217  LYS  HG2  HA2    0.090000        1.0080           0
    3370 HCT  217  LYS  CD   CT2   -0.180000       12.0110           0
    3371 HCT  217  LYS  HD1  HA2    0.090000        1.0080           0
    3372 HCT  217  LYS  HD2  HA2    0.090000        1.0080           0
    3373 HCT  217  LYS  CE   CT2    0.210000       12.0110           0
    3374 HCT  217  LYS  HE1  HA2    0.050000        1.0080           0
    3375 HCT  217  LYS  HE2  HA2    0.050000        1.0080           0
    3376 HCT  217  LYS  NZ   NH3   -0.300000       14.0070           0
    3377 HCT  217  LYS  HZ1  HC     0.330000        1.0080           0
    3378 HCT  217  LYS  HZ2  HC     0.330000        1.0080           0
    3379 HCT  217  LYS  HZ3  HC     0.330000        1.0080           0
    3380 HCT  217  LYS  C    C      0.510000       12.0110           0
    3381 HCT  217  LYS  O    O     -0.510000       15.9990           0
    3382 HCT  218  SER  N    NH1   -0.470000       14.0070           0
    3383 HCT  218  SER  HN   H      0.310000        1.0080           0
    3384 HCT  218  SER  CA   CT1    0.070000       12.0110           0
    3385 HCT  218  SER  HA   HB1    0.090000        1.0080           0
    3386 HCT  218  SER  CB   CT2    0.050000       12.0110           0
    3387 HCT  218  SER  HB1  HA2    0.090000        1.0080           0
    3388 HCT  218  SER  HB2  HA2    0.090000        1.0080           0
    3389 HCT  218  SER  OG   OH1   -0.660000       15.9990           0
    3390 HCT  218  SER  HG1  H      0.430000        1.0080           0
    3391 HCT  218  SER  C    C      0.510000       12.0110           0
    3392 HCT  218  SER  O    O     -0.510000       15.9990           0
    3393 HCT  219  ASP  N    NH1   -0.470000       14.0070           0
    3394 HCT  219  ASP  HN   H      0.310000        1.0080           0
    3395 HCT  219  ASP  CA   CT1    0.070000       12.0110           0
    3396 HCT  219  ASP  HA   HB1    0.090000        1.0080           0
    3397 HCT  219  ASP  CB   CT2A  -0.280000       12.0110           0
    3398 HCT  219  ASP  HB1  HA2    0.090000        1.0080           0
    3399 HCT  219  ASP  HB2  HA2    0.090000        1.0080           0
    3400 HCT  219  ASP  CG   CC     0.620000       12.0110           0
    3401 HCT  219  ASP  OD1  OC    -0.760000       15.9990           0
    3402 HCT  219  ASP  OD2  OC    -0.760000       15.9990           0
    3403 HCT  219  ASP  C    C      0.510000       12.0110           0
    3404 HCT  219  ASP  O    O     -0.510000       15.9990           0
    3405 HCT  220  SER  N    NH1   -0.470000       14.0070           0
    3406 HCT  220  SER  HN   H      0.310000        1.0080           0
    3407 HCT  220  SER  CA   CT1    0.070000       12.0110           0
    3408 HCT  220  SER  HA   HB1    0.090000        1.0080           0
    3409 HCT  220  SER  CB   CT2    0.050000       12.0110           0
    3410 HCT  220  SER  HB1  HA2    0.090000        1.0080           0
    3411 HCT  220  SER  HB2  HA2    0.090000        1.0080           0
    3412 HCT  220  SER  OG   OH1   -0.660000       15.9990           0
    3413 HCT  220  SER  HG1  H      0.430000        1.0080           0
    3414 HCT  220  SER  C    C      0.510000       12.0110           0
    3415 HCT  220  SER  O    O     -0.510000       15.9990           0
    3416 HCT  221  VAL  N    NH1   -0.470000       14.0070           0
    3417 HCT  221  VAL  HN   H      0.310000        1.0080           0
    3418 HCT  221  VAL  CA   CT1    0.070000       12.0110           0
    3419 HCT  221  VAL  HA   HB1    0.090000        1.0080           0
    3420 HCT  221  VAL  CB   CT1   -0.090000       12.0110           0
    3421 HCT  221  VAL  HB   HA1    0.090000        1.0080           0
    3422 HCT  221  VAL  CG1  CT3   -0.270000       12.0110           0
    3423 HCT  221  VAL  HG11 HA3    0.090000        1.0080           0
    3424 HCT  221  VAL  HG12 HA3    0.090000        1.0080           0
    3425 HCT  221  VAL  HG13 HA3    0.090000        1.0080           0
    3426 HCT  221  VAL  CG2  CT3   -0.270000       12.0110           0
    3427 HCT  221  VAL  HG21 HA3    0.090000        1.0080           0
    3428 HCT  221  VAL  HG22 HA3    0.090000        1.0080           0
    3429 HCT  221  VAL  HG23 HA3    0.090000        1.0080           0
    3430 HCT  221  VAL  C    C      0.510000       12.0110           0
    3431 HCT  221  VAL  O    O     -0.510000       15.9990           0
    3432 HCT  222  PRO  N    N     -0.290000       14.0070           0
    3433 HCT  222  PRO  CD   CP3    0.000000       12.0110           0
    3434 HCT  222  PRO  HD1  HA2    0.090000        1.0080           0
    3435 HCT  222  PRO  HD2  HA2    0.090000        1.0080           0
    3436 HCT  222  PRO  CA   CP1    0.020000       12.0110           0
    3437 HCT  222  PRO  HA   HB1    0.090000        1.0080           0
    3438 HCT  222  PRO  CB   CP2   -0.180000       12.0110           0
    3439 HCT  222  PRO  HB1  HA2    0.090000        1.0080           0
    3440 HCT  222  PRO  HB2  HA2    0.090000        1.0080           0
    3441 HCT  222  PRO  CG   CP2   -0.180000       12.0110           0
    3442 HCT  222  PRO  HG1  HA2    0.090000        1.0080           0
    3443 HCT  222  PRO  HG2  HA2    0.090000        1.0080           0
    3444 HCT  222  PRO  C    C      0.510000       12.0110           0
    3445 HCT  222  PRO  O    O     -0.510000       15.9990           0
    3446 HCT  223  GLU  N    NH1   -0.470000       14.0070           0
    3447 HCT  223  GLU  HN   H      0.310000        1.0080           0
    3448 HCT  223  GLU  CA   CT1    0.070000       12.0110           0
    3449 HCT  223  GLU  HA   HB1    0.090000        1.0080           0
    3450 HCT  223  GLU  CB   CT2A  -0.180000       12.0110           0
    3451 HCT  223  GLU  HB1  HA2    0.090000        1.0080           0
    3452 HCT  223  GLU  HB2  HA2    0.090000        1.0080           0
    3453 HCT  223  GLU  CG   CT2   -0.280000       12.0110           0
    3454 HCT  223  GLU  HG1  HA2    0.090000        1.0080           0
    3455 HCT  223  GLU  HG2  HA2    0.090000        1.0080           0
    3456 HCT  223  GLU  CD   CC     0.620000       12.0110           0
    3457 HCT  223  GLU  OE1  OC    -0.760000       15.9990           0
    3458 HCT  223  GLU  OE2  OC    -0.760000       15.9990           0
    3459 HCT  223  GLU  C    C      0.510000       12.0110           0
    3460 HCT  223  GLU  O    O     -0.510000       15.9990           0
    3461 HCT  224  THR  N    NH1   -0.470000       14.0070           0
    3462 HCT  224  THR  HN   H      0.310000        1.0080           0
    3463 HCT  224  THR  CA   CT1    0.070000       12.0110           0
    3464 HCT  224  THR  HA   HB1    0.090000        1.0080           0
    3465 HCT  224  THR  CB   CT1    0.140000       12.0110           0
    3466 HCT  224  THR  HB   HA1    0.090000        1.0080           0
    3467 HCT  224  THR  OG1  OH1   -0.660000       15.9990           0
    3468 HCT  224  THR  HG1  H      0.430000        1.0080           0
    3469 HCT  224  THR  CG2  CT3   -0.270000       12.0110           0
    3470 HCT  224  THR  HG21 HA3    0.090000        1.0080           0
    3471 HCT  224  THR  HG22 HA3    0.090000        1.0080           0
    3472 HCT  224  THR  HG23 HA3    0.090000        1.0080           0
    3473 HCT  224  THR  C    C      0.510000       12.0110           0
    3474 HCT  224  THR  O    O     -0.510000       15.9990           0
    3475 HCT  225  ALA  N    NH1   -0.470000       14.0070           0
    3476 HCT  225  ALA  HN   H      0.310000        1.0080           0
    3477 HCT  225  ALA  CA   CT1    0.070000       12.0110           0
    3478 HCT  225  ALA  HA   HB1    0.090000        1.0080           0
    3479 HCT  225  ALA  CB   CT3   -0.270000       12.0110           0
    3480 HCT  225  ALA  HB1  HA3    0.090000        1.0080           0
    3481 HCT  225  ALA  HB2  HA3    0.090000        1.0080           0
    3482 HCT  225  ALA  HB3  HA3    0.090000        1.0080           0
    3483 HCT  225  ALA  C    C      0.510000       12.0110           0
    3484 HCT  225  ALA  O    O     -0.510000       15.9990           0
    3485 HCT  226  VAL  N    NH1   -0.470000       14.0070           0
    3486 HCT  226  VAL  HN   H      0.310000        1.0080           0
    3487 HCT  226  VAL  CA   CT1    0.070000       12.0110           0
    3488 HCT  226  VAL  HA   HB1    0.090000        1.0080           0
    3489 HCT  226  VAL  CB   CT1   -0.090000       12.0110           0
    3490 HCT  226  VAL  HB   HA1    0.090000        1.0080           0
    3491 HCT  226  VAL  CG1  CT3   -0.270000       12.0110           0
    3492 HCT  226  VAL  HG11 HA3    0.090000        1.0080           0
    3493 HCT  226  VAL  HG12 HA3    0.090000        1.0080           0
    3494 HCT  226  VAL  HG13 HA3    0.090000        1.0080           0
    3495 HCT  226  VAL  CG2  CT3   -0.270000       12.0110           0
    3496 HCT  226  VAL  HG21 HA3    0.090000        1.0080           0
    3497 HCT  226  VAL  HG22 HA3    0.090000        1.0080           0
    3498 HCT  226  VAL  HG23 HA3    0.090000        1.0080           0
    3499 HCT  226  VAL  C    C      0.510000       12.0110           0
    3500 HCT  226  VAL  O    O     -0.510000       15.9990           0
    3501 HCT  227  SER  N    NH1   -0.470000       14.0070           0
    3502 HCT  227  SER  HN   H      0.310000        1.0080           0
    3503 HCT  227  SER  CA   CT1    0.070000       12.0110           0
    3504 HCT  227  SER  HA   HB1    0.090000        1.0080           0
    3505 HCT  227  SER  CB   CT2    0.050000       12.0110           0
    3506 HCT  227  SER  HB1  HA2    0.090000        1.0080           0
    3507 HCT  227  SER  HB2  HA2    0.090000        1.0080           0
    3508 HCT  227  SER  OG   OH1   -0.660000       15.9990           0
    3509 HCT  227  SER  HG1  H      0.430000        1.0080           0
    3510 HCT  227  SER  C    C      0.510000       12.0110           0
    3511 HCT  227  SER  O    O     -0.510000       15.9990           0
    3512 HCT  228  ILE  N    NH1   -0.470000       14.0070           0
    3513 HCT  228  ILE  HN   H      0.310000        1.0080           0
    3514 HCT  228  ILE  CA   CT1    0.070000       12.0110           0
    3515 HCT  228  ILE  HA   HB1    0.090000        1.0080           0
    3516 HCT  228  ILE  CB   CT1   -0.090000       12.0110           0
    3517 HCT  228  ILE  HB   HA1    0.090000        1.0080           0
    3518 HCT  228  ILE  CG2  CT3   -0.270000       12.0110           0
    3519 HCT  228  ILE  HG21 HA3    0.090000        1.0080           0
    3520 HCT  228  ILE  HG22 HA3    0.090000        1.0080           0
    3521 HCT  228  ILE  HG23 HA3    0.090000        1.0080           0
    3522 HCT  228  ILE  CG1  CT2   -0.180000       12.0110           0
    3523 HCT  228  ILE  HG11 HA2    0.090000        1.0080           0
    3524 HCT  228  ILE  HG12 HA2    0.090000        1.0080           0
    3525 HCT  228  ILE  CD   CT3   -0.270000       12.0110           0
    3526 HCT  228  ILE  HD1  HA3    0.090000        1.0080           0
    3527 HCT  228  ILE  HD2  HA3    0.090000        1.0080           0
    3528 HCT  228  ILE  HD3  HA3    0.090000        1.0080           0
    3529 HCT  228  ILE  C    C      0.510000       12.0110           0
    3530 HCT  228  ILE  O    O     -0.510000       15.9990           0
    3531 HCT  229  PHE  N    NH1   -0.470000       14.0070           0
    3532 HCT  229  PHE  HN   H      0.310000        1.0080           0
    3533 HCT  229  PHE  CA   CT1    0.070000       12.0110           0
    3534 HCT  229  PHE  HA   HB1    0.090000        1.0080           0
    3535 HCT  229  PHE  CB   CT2   -0.180000       12.0110           0
    3536 HCT  229  PHE  HB1  HA2    0.090000        1.0080           0
    3537 HCT  229  PHE  HB2  HA2    0.090000        1.0080           0
    3538 HCT  229  PHE  CG   CA     0.000000       12.0110           0
    3539 HCT  229  PHE  CD1  CA    -0.115000       12.0110           0
    3540 HCT  229  PHE  HD1  HP     0.115000        1.0080           0
    3541 HCT  229  PHE  CE1  CA    -0.115000       12.0110           0
    3542 HCT  229  PHE  HE1  HP     0.115000        1.0080           0
    3543 HCT  229  PHE  CZ   CA    -0.115000       12.0110           0
    3544 HCT  229  PHE  HZ   HP     0.115000        1.0080           0
    3545 HCT  229  PHE  CD2  CA    -0.115000       12.0110           0
    3546 HCT  229  PHE  HD2  HP     0.115000        1.0080           0
    3547 HCT  229  PHE  CE2  CA    -0.115000       12.0110           0
    3548 HCT  229  PHE  HE2  HP     0.115000        1.0080           0
    3549 HCT  229  PHE  C    C      0.510000       12.0110           0
    3550 HCT  229  PHE  O    O     -0.510000       15.9990           0
    3551 HCT  230  LYS  N    NH1   -0.470000       14.0070           0
    3552 HCT  230  LYS  HN   H      0.310000        1.0080           0
    3553 HCT  230  LYS  CA   CT1    0.070000       12.0110           0
    3554 HCT  230  LYS  HA   HB1    0.090000        1.0080           0
    3555 HCT  230  LYS  CB   CT2   -0.180000       12.0110           0
    3556 HCT  230  LYS  HB1  HA2    0.090000        1.0080           0
    3557 HCT  230  LYS  HB2  HA2    0.090000        1.0080           0
    3558 HCT  230  LYS  CG   CT2   -0.180000       12.0110           0
    3559 HCT  230  LYS  HG1  HA2    0.090000        1.0080           0
    3560 HCT  230  LYS  HG2  HA2    0.090000        1.0080           0
    3561 HCT  230  LYS  CD   CT2   -0.180000       12.0110           0
    3562 HCT  230  LYS  HD1  HA2    0.090000        1.0080           0
    3563 HCT  230  LYS  HD2  HA2    0.090000        1.0080           0
    3564 HCT  230  LYS  CE   CT2    0.210000       12.0110           0
    3565 HCT  230  LYS  HE1  HA2    0.050000        1.0080           0
    3566 HCT  230  LYS  HE2  HA2    0.050000        1.0080           0
    3567 HCT  230  LYS  NZ   NH3   -0.300000       14.0070           0
    3568 HCT  230  LYS  HZ1  HC     0.330000        1.0080           0
    3569 HCT  230  LYS  HZ2  HC     0.330000        1.0080           0
    3570 HCT  230  LYS  HZ3  HC     0.330000        1.0080           0
    3571 HCT  230  LYS  C    C      0.510000       12.0110           0
    3572 HCT  230  LYS  O    O     -0.510000       15.9990           0
    3573 HCT  231  LEU  N    NH1   -0.470000       14.0070           0
    3574 HCT  231  LEU  HN   H      0.310000        1.0080           0
    3575 HCT  231  LEU  CA   CT1    0.070000       12.0110           0
    3576 HCT  231  LEU  HA   HB1    0.090000        1.0080           0
    3577 HCT  231  LEU  CB   CT2   -0.180000       12.0110           0
    3578 HCT  231  LEU  HB1  HA2    0.090000        1.0080           0
    3579 HCT  231  LEU  HB2  HA2    0.090000        1.0080           0
    3580 HCT  231  LEU  CG   CT1   -0.090000       12.0110           0
    3581 HCT  231  LEU  HG   HA1    0.090000        1.0080           0
    3582 HCT  231  LEU  CD1  CT3   -0.270000       12.0110           0
    3583 HCT  231  LEU  HD11 HA3    0.090000        1.0080           0
    3584 HCT  231  LEU  HD12 HA3    0.090000        1.0080           0
    3585 HCT  231  LEU  HD13 HA3    0.090000        1.0080           0
    3586 HCT  231  LEU  CD2  CT3   -0.270000       12.0110           0
    3587 HCT  231  LEU  HD21 HA3    0.090000        1.0080           0
    3588 HCT  231  LEU  HD22 HA3    0.090000        1.0080           0
    3589 HCT  231  LEU  HD23 HA3    0.090000        1.0080           0
    3590 HCT  231  LEU  C    C      0.510000       12.0110           0
    3591 HCT  231  LEU  O    O     -0.510000       15.9990           0
    3592 HCT  232  THR  N    NH1   -0.470000       14.0070           0
    3593 HCT  232  THR  HN   H      0.310000        1.0080           0
    3594 HCT  232  THR  CA   CT1    0.070000       12.0110           0
    3595 HCT  232  THR  HA   HB1    0.090000        1.0080           0
    3596 HCT  232  THR  CB   CT1    0.140000       12.0110           0
    3597 HCT  232  THR  HB   HA1    0.090000        1.0080           0
    3598 HCT  232  THR  OG1  OH1   -0.660000       15.9990           0
    3599 HCT  232  THR  HG1  H      0.430000        1.0080           0
    3600 HCT  232  THR  CG2  CT3   -0.270000       12.0110           0
    3601 HCT  232  THR  HG21 HA3    0.090000        1.0080           0
    3602 HCT  232  THR  HG22 HA3    0.090000        1.0080           0
    3603 HCT  232  THR  HG23 HA3    0.090000        1.0080           0
    3604 HCT  232  THR  C    C      0.510000       12.0110           0
    3605 HCT  232  THR  O    O     -0.510000       15.9990           0
    3606 HCT  233  ARG  N    NH1   -0.470000       14.0070           0
    3607 HCT  233  ARG  HN   H      0.310000        1.0080           0
    3608 HCT  233  ARG  CA   CT1    0.070000       12.0110           0
    3609 HCT  233  ARG  HA   HB1    0.090000        1.0080           0
    3610 HCT  233  ARG  CB   CT2   -0.180000       12.0110           0
    3611 HCT  233  ARG  HB1  HA2    0.090000        1.0080           0
    3612 HCT  233  ARG  HB2  HA2    0.090000        1.0080           0
    3613 HCT  233  ARG  CG   CT2   -0.180000       12.0110           0
    3614 HCT  233  ARG  HG1  HA2    0.090000        1.0080           0
    3615 HCT  233  ARG  HG2  HA2    0.090000        1.0080           0
    3616 HCT  233  ARG  CD   CT2    0.200000       12.0110           0
    3617 HCT  233  ARG  HD1  HA2    0.090000        1.0080           0
    3618 HCT  233  ARG  HD2  HA2    0.090000        1.0080           0
    3619 HCT  233  ARG  NE   NC2   -0.700000       14.0070           0
    3620 HCT  233  ARG  HE   HC     0.440000        1.0080           0
    3621 HCT  233  ARG  CZ   C      0.640000       12.0110           0
    3622 HCT  233  ARG  NH1  NC2   -0.800000       14.0070           0
    3623 HCT  233  ARG  HH11 HC     0.460000        1.0080           0
    3624 HCT  233  ARG  HH12 HC     0.460000        1.0080           0
    3625 HCT  233  ARG  NH2  NC2   -0.800000       14.0070           0
    3626 HCT  233  ARG  HH21 HC     0.460000        1.0080           0
    3627 HCT  233  ARG  HH22 HC     0.460000        1.0080           0
    3628 HCT  233  ARG  C    C      0.510000       12.0110           0
    3629 HCT  233  ARG  O    O     -0.510000       15.9990           0
    3630 HCT  234  GLU  N    NH1   -0.470000       14.0070           0
    3631 HCT  234  GLU  HN   H      0.310000        1.0080           0
    3632 HCT  234  GLU  CA   CT1    0.070000       12.0110           0
    3633 HCT  234  GLU  HA   HB1    0.090000        1.0080           0
    3634 HCT  234  GLU  CB   CT2A  -0.180000       12.0110           0
    3635 HCT  234  GLU  HB1  HA2    0.090000        1.0080           0
    3636 HCT  234  GLU  HB2  HA2    0.090000        1.0080           0
    3637 HCT  234  GLU  CG   CT2   -0.280000       12.0110           0
    3638 HCT  234  GLU  HG1  HA2    0.090000        1.0080           0
    3639 HCT  234  GLU  HG2  HA2    0.090000        1.0080           0
    3640 HCT  234  GLU  CD   CC     0.620000       12.0110           0
    3641 HCT  234  GLU  OE1  OC    -0.760000       15.9990           0
    3642 HCT  234  GLU  OE2  OC    -0.760000       15.9990           0
    3643 HCT  234  GLU  C    C      0.510000       12.0110           0
    3644 HCT  234  GLU  O    O     -0.510000       15.9990           0
    3645 HCT  235  GLN  N    NH1   -0.470000       14.0070           0
    3646 HCT  235  GLN  HN   H      0.310000        1.0080           0
    3647 HCT  235  GLN  CA   CT1    0.070000       12.0110           0
    3648 HCT  235  GLN  HA   HB1    0.090000        1.0080           0
    3649 HCT  235  GLN  CB   CT2   -0.180000       12.0110           0
    3650 HCT  235  GLN  HB1  HA2    0.090000        1.0080           0
    3651 HCT  235  GLN  HB2  HA2    0.090000        1.0080           0
    3652 HCT  235  GLN  CG   CT2   -0.180000       12.0110           0
    3653 HCT  235  GLN  HG1  HA2    0.090000        1.0080           0
    3654 HCT  235  GLN  HG2  HA2    0.090000        1.0080           0
    3655 HCT  235  GLN  CD   CC     0.550000       12.0110           0
    3656 HCT  235  GLN  OE1  O     -0.550000       15.9990           0
    3657 HCT  235  GLN  NE2  NH2   -0.620000       14.0070           0
    3658 HCT  235  GLN  HE21 H      0.320000        1.0080           0
    3659 HCT  235  GLN  HE22 H      0.300000        1.0080           0
    3660 HCT  235  GLN  C    C      0.510000       12.0110           0
    3661 HCT  235  GLN  O    O     -0.510000       15.9990           0
    3662 HCT  236  ILE  N    NH1   -0.470000       14.0070           0
    3663 HCT  236  ILE  HN   H      0.310000        1.0080           0
    3664 HCT  236  ILE  CA   CT1    0.070000       12.0110           0
    3665 HCT  236  ILE  HA   HB1    0.090000        1.0080           0
    3666 HCT  236  ILE  CB   CT1   -0.090000       12.0110           0
    3667 HCT  236  ILE  HB   HA1    0.090000        1.0080           0
    3668 HCT  236  ILE  CG2  CT3   -0.270000       12.0110           0
    3669 HCT  236  ILE  HG21 HA3    0.090000        1.0080           0
    3670 HCT  236  ILE  HG22 HA3    0.090000        1.0080           0
    3671 HCT  236  ILE  HG23 HA3    0.090000        1.0080           0
    3672 HCT  236  ILE  CG1  CT2   -0.180000       12.0110           0
    3673 HCT  236  ILE  HG11 HA2    0.090000        1.0080           0
    3674 HCT  236  ILE  HG12 HA2    0.090000        1.0080           0
    3675 HCT  236  ILE  CD   CT3   -0.270000       12.0110           0
    3676 HCT  236  ILE  HD1  HA3    0.090000        1.0080           0
    3677 HCT  236  ILE  HD2  HA3    0.090000        1.0080           0
    3678 HCT  236  ILE  HD3  HA3    0.090000        1.0080           0
    3679 HCT  236  ILE  C    C      0.510000       12.0110           0
    3680 HCT  236  ILE  O    O     -0.510000       15.9990           0
    3681 HCT  237  SER  N    NH1   -0.470000       14.0070           0
    3682 HCT  237  SER  HN   H      0.310000        1.0080           0
    3683 HCT  237  SER  CA   CT1    0.070000       12.0110           0
    3684 HCT  237  SER  HA   HB1    0.090000        1.0080           0
    3685 HCT  237  SER  CB   CT2    0.050000       12.0110           0
    3686 HCT  237  SER  HB1  HA2    0.090000        1.0080           0
    3687 HCT  237  SER  HB2  HA2    0.090000        1.0080           0
    3688 HCT  237  SER  OG   OH1   -0.660000       15.9990           0
    3689 HCT  237  SER  HG1  H      0.430000        1.0080           0
    3690 HCT  237  SER  C    C      0.510000       12.0110           0
    3691 HCT  237  SER  O    O     -0.510000       15.9990           0
    3692 HCT  238  ALA  N    NH1   -0.470000       14.0070           0
    3693 HCT  238  ALA  HN   H      0.310000        1.0080           0
    3694 HCT  238  ALA  CA   CT1    0.070000       12.0110           0
    3695 HCT  238  ALA  HA   HB1    0.090000        1.0080           0
    3696 HCT  238  ALA  CB   CT3   -0.270000       12.0110           0
    3697 HCT  238  ALA  HB1  HA3    0.090000        1.0080           0
    3698 HCT  238  ALA  HB2  HA3    0.090000        1.0080           0
    3699 HCT  238  ALA  HB3  HA3    0.090000        1.0080           0
    3700 HCT  238  ALA  C    C      0.510000       12.0110           0
    3701 HCT  238  ALA  O    O     -0.510000       15.9990           0
    3702 HCT  239  LEU  N    NH1   -0.470000       14.0070           0
    3703 HCT  239  LEU  HN   H      0.310000        1.0080           0
    3704 HCT  239  LEU  CA   CT1    0.070000       12.0110           0
    3705 HCT  239  LEU  HA   HB1    0.090000        1.0080           0
    3706 HCT  239  LEU  CB   CT2   -0.180000       12.0110           0
    3707 HCT  239  LEU  HB1  HA2    0.090000        1.0080           0
    3708 HCT  239  LEU  HB2  HA2    0.090000        1.0080           0
    3709 HCT  239  LEU  CG   CT1   -0.090000       12.0110           0
    3710 HCT  239  LEU  HG   HA1    0.090000        1.0080           0
    3711 HCT  239  LEU  CD1  CT3   -0.270000       12.0110           0
    3712 HCT  239  LEU  HD11 HA3    0.090000        1.0080           0
    3713 HCT  239  LEU  HD12 HA3    0.090000        1.0080           0
    3714 HCT  239  LEU  HD13 HA3    0.090000        1.0080           0
    3715 HCT  239  LEU  CD2  CT3   -0.270000       12.0110           0
    3716 HCT  239  LEU  HD21 HA3    0.090000        1.0080           0
    3717 HCT  239  LEU  HD22 HA3    0.090000        1.0080           0
    3718 HCT  239  LEU  HD23 HA3    0.090000        1.0080           0
    3719 HCT  239  LEU  C    C      0.510000       12.0110           0
    3720 HCT  239  LEU  O    O     -0.510000       15.9990           0
    3721 HCT  240  LYS  N    NH1   -0.470000       14.0070           0
    3722 HCT  240  LYS  HN   H      0.310000        1.0080           0
    3723 HCT  240  LYS  CA   CT1    0.070000       12.0110           0
    3724 HCT  240  LYS  HA   HB1    0.090000        1.0080           0
    3725 HCT  240  LYS  CB   CT2   -0.180000       12.0110           0
    3726 HCT  240  LYS  HB1  HA2    0.090000        1.0080           0
    3727 HCT  240  LYS  HB2  HA2    0.090000        1.0080           0
    3728 HCT  240  LYS  CG   CT2   -0.180000       12.0110           0
    3729 HCT  240  LYS  HG1  HA2    0.090000        1.0080           0
    3730 HCT  240  LYS  HG2  HA2    0.090000        1.0080           0
    3731 HCT  240  LYS  CD   CT2   -0.180000       12.0110           0
    3732 HCT  240  LYS  HD1  HA2    0.090000        1.0080           0
    3733 HCT  240  LYS  HD2  HA2    0.090000        1.0080           0
    3734 HCT  240  LYS  CE   CT2    0.210000       12.0110           0
    3735 HCT  240  LYS  HE1  HA2    0.050000        1.0080           0
    3736 HCT  240  LYS  HE2  HA2    0.050000        1.0080           0
    3737 HCT  240  LYS  NZ   NH3   -0.300000       14.0070           0
    3738 HCT  240  LYS  HZ1  HC     0.330000        1.0080           0
    3739 HCT  240  LYS  HZ2  HC     0.330000        1.0080           0
    3740 HCT  240  LYS  HZ3  HC     0.330000        1.0080           0
    3741 HCT  240  LYS  C    C      0.510000       12.0110           0
    3742 HCT  240  LYS  O    O     -0.510000       15.9990           0
    3743 HCT  241  ALA  N    NH1   -0.470000       14.0070           0
    3744 HCT  241  ALA  HN   H      0.310000        1.0080           0
    3745 HCT  241  ALA  CA   CT1    0.070000       12.0110           0
    3746 HCT  241  ALA  HA   HB1    0.090000        1.0080           0
    3747 HCT  241  ALA  CB   CT3   -0.270000       12.0110           0
    3748 HCT  241  ALA  HB1  HA3    0.090000        1.0080           0
    3749 HCT  241  ALA  HB2  HA3    0.090000        1.0080           0
    3750 HCT  241  ALA  HB3  HA3    0.090000        1.0080           0
    3751 HCT  241  ALA  C    C      0.510000       12.0110           0
    3752 HCT  241  ALA  O    O     -0.510000       15.9990           0
    3753 HCT  242  LYS  N    NH1   -0.470000       14.0070           0
    3754 HCT  242  LYS  HN   H      0.310000        1.0080           0
    3755 HCT  242  LYS  CA   CT1    0.070000       12.0110           0
    3756 HCT  242  LYS  HA   HB1    0.090000        1.0080           0
    3757 HCT  242  LYS  CB   CT2   -0.180000       12.0110           0
    3758 HCT  242  LYS  HB1  HA2    0.090000        1.0080           0
    3759 HCT  242  LYS  HB2  HA2    0.090000        1.0080           0
    3760 HCT  242  LYS  CG   CT2   -0.180000       12.0110           0
    3761 HCT  242  LYS  HG1  HA2    0.090000        1.0080           0
    3762 HCT  242  LYS  HG2  HA2    0.090000        1.0080           0
    3763 HCT  242  LYS  CD   CT2   -0.180000       12.0110           0
    3764 HCT  242  LYS  HD1  HA2    0.090000        1.0080           0
    3765 HCT  242  LYS  HD2  HA2    0.090000        1.0080           0
    3766 HCT  242  LYS  CE   CT2    0.210000       12.0110           0
    3767 HCT  242  LYS  HE1  HA2    0.050000        1.0080           0
    3768 HCT  242  LYS  HE2  HA2    0.050000        1.0080           0
    3769 HCT  242  LYS  NZ   NH3   -0.300000       14.0070           0
    3770 HCT  242  LYS  HZ1  HC     0.330000        1.0080           0
    3771 HCT  242  LYS  HZ2  HC     0.330000        1.0080           0
    3772 HCT  242  LYS  HZ3  HC     0.330000        1.0080           0
    3773 HCT  242  LYS  C    C      0.510000       12.0110           0
    3774 HCT  242  LYS  O    O     -0.510000       15.9990           0
    3775 HCT  243  SER  N    NH1   -0.470000       14.0070           0
    3776 HCT  243  SER  HN   H      0.310000        1.0080           0
    3777 HCT  243  SER  CA   CT1    0.070000       12.0110           0
    3778 HCT  243  SER  HA   HB1    0.090000        1.0080           0
    3779 HCT  243  SER  CB   CT2    0.050000       12.0110           0
    3780 HCT  243  SER  HB1  HA2    0.090000        1.0080           0
    3781 HCT  243  SER  HB2  HA2    0.090000        1.0080           0
    3782 HCT  243  SER  OG   OH1   -0.660000       15.9990           0
    3783 HCT  243  SER  HG1  H      0.430000        1.0080           0
    3784 HCT  243  SER  C    C      0.510000       12.0110           0
    3785 HCT  243  SER  O    O     -0.510000       15.9990           0
    3786 HCT  244  LYS  N    NH1   -0.470000       14.0070           0
    3787 HCT  244  LYS  HN   H      0.310000        1.0080           0
    3788 HCT  244  LYS  CA   CT1    0.070000       12.0110           0
    3789 HCT  244  LYS  HA   HB1    0.090000        1.0080           0
    3790 HCT  244  LYS  CB   CT2   -0.180000       12.0110           0
    3791 HCT  244  LYS  HB1  HA2    0.090000        1.0080           0
    3792 HCT  244  LYS  HB2  HA2    0.090000        1.0080           0
    3793 HCT  244  LYS  CG   CT2   -0.180000       12.0110           0
    3794 HCT  244  LYS  HG1  HA2    0.090000        1.0080           0
    3795 HCT  244  LYS  HG2  HA2    0.090000        1.0080           0
    3796 HCT  244  LYS  CD   CT2   -0.180000       12.0110           0
    3797 HCT  244  LYS  HD1  HA2    0.090000        1.0080           0
    3798 HCT  244  LYS  HD2  HA2    0.090000        1.0080           0
    3799 HCT  244  LYS  CE   CT2    0.210000       12.0110           0
    3800 HCT  244  LYS  HE1  HA2    0.050000        1.0080           0
    3801 HCT  244  LYS  HE2  HA2    0.050000        1.0080           0
    3802 HCT  244  LYS  NZ   NH3   -0.300000       14.0070           0
    3803 HCT  244  LYS  HZ1  HC     0.330000        1.0080           0
    3804 HCT  244  LYS  HZ2  HC     0.330000        1.0080           0
    3805 HCT  244  LYS  HZ3  HC     0.330000        1.0080           0
    3806 HCT  244  LYS  C    C      0.510000       12.0110           0
    3807 HCT  244  LYS  O    O     -0.510000       15.9990           0
    3808 HCT  245  GLU  N    NH1   -0.470000       14.0070           0
    3809 HCT  245  GLU  HN   H      0.310000        1.0080           0
    3810 HCT  245  GLU  CA   CT1    0.070000       12.0110           0
    3811 HCT  245  GLU  HA   HB1    0.090000        1.0080           0
    3812 HCT  245  GLU  CB   CT2A  -0.180000       12.0110           0
    3813 HCT  245  GLU  HB1  HA2    0.090000        1.0080           0
    3814 HCT  245  GLU  HB2  HA2    0.090000        1.0080           0
    3815 HCT  245  GLU  CG   CT2   -0.280000       12.0110           0
    3816 HCT  245  GLU  HG1  HA2    0.090000        1.0080           0
    3817 HCT  245  GLU  HG2  HA2    0.090000        1.0080           0
    3818 HCT  245  GLU  CD   CC     0.620000       12.0110           0
    3819 HCT  245  GLU  OE1  OC    -0.760000       15.9990           0
    3820 HCT  245  GLU  OE2  OC    -0.760000       15.9990           0
    3821 HCT  245  GLU  C    C      0.510000       12.0110           0
    3822 HCT  245  GLU  O    O     -0.510000       15.9990           0
    3823 HCT  246  ASP  N    NH1   -0.470000       14.0070           0
    3824 HCT  246  ASP  HN   H      0.310000        1.0080           0
    3825 HCT  246  ASP  CA   CT1    0.070000       12.0110           0
    3826 HCT  246  ASP  HA   HB1    0.090000        1.0080           0
    3827 HCT  246  ASP  CB   CT2A  -0.280000       12.0110           0
    3828 HCT  246  ASP  HB1  HA2    0.090000        1.0080           0
    3829 HCT  246  ASP  HB2  HA2    0.090000        1.0080           0
    3830 HCT  246  ASP  CG   CC     0.620000       12.0110           0
    3831 HCT  246  ASP  OD1  OC    -0.760000       15.9990           0
    3832 HCT  246  ASP  OD2  OC    -0.760000       15.9990           0
    3833 HCT  246  ASP  C    C      0.510000       12.0110           0
    3834 HCT  246  ASP  O    O     -0.510000       15.9990           0
    3835 HCT  247  GLY  N    NH1   -0.470000       14.0070           0
    3836 HCT  247  GLY  HN   H      0.310000        1.0080           0
    3837 HCT  247  GLY  CA   CT2   -0.020000       12.0110           0
    3838 HCT  247  GLY  HA1  HB2    0.090000        1.0080           0
    3839 HCT  247  GLY  HA2  HB2    0.090000        1.0080           0
    3840 HCT  247  GLY  C    C      0.510000       12.0110           0
    3841 HCT  247  GLY  O    O     -0.510000       15.9990           0
    3842 HCT  248  ASN  N    NH1   -0.470000       14.0070           0
    3843 HCT  248  ASN  HN   H      0.310000        1.0080           0
    3844 HCT  248  ASN  CA   CT1    0.070000       12.0110           0
    3845 HCT  248  ASN  HA   HB1    0.090000        1.0080           0
    3846 HCT  248  ASN  CB   CT2   -0.180000       12.0110           0
    3847 HCT  248  ASN  HB1  HA2    0.090000        1.0080           0
    3848 HCT  248  ASN  HB2  HA2    0.090000        1.0080           0
    3849 HCT  248  ASN  CG   CC     0.550000       12.0110           0
    3850 HCT  248  ASN  OD1  O     -0.550000       15.9990           0
    3851 HCT  248  ASN  ND2  NH2   -0.620000       14.0070           0
    3852 HCT  248  ASN  HD21 H      0.320000        1.0080           0
    3853 HCT  248  ASN  HD22 H      0.300000        1.0080           0
    3854 HCT  248  ASN  C    C      0.510000       12.0110           0
    3855 HCT  248  ASN  O    O     -0.510000       15.9990           0
    3856 HCT  249  THR  N    NH1   -0.470000       14.0070           0
    3857 HCT  249  THR  HN   H      0.310000        1.0080           0
    3858 HCT  249  THR  CA   CT1    0.070000       12.0110           0
    3859 HCT  249  THR  HA   HB1    0.090000        1.0080           0
    3860 HCT  249  THR  CB   CT1    0.140000       12.0110           0
    3861 HCT  249  THR  HB   HA1    0.090000        1.0080           0
    3862 HCT  249  THR  OG1  OH1   -0.660000       15.9990           0
    3863 HCT  249  THR  HG1  H      0.430000        1.0080           0
    3864 HCT  249  THR  CG2  CT3   -0.270000       12.0110           0
    3865 HCT  249  THR  HG21 HA3    0.090000        1.0080           0
    3866 HCT  249  THR  HG22 HA3    0.090000        1.0080           0
    3867 HCT  249  THR  HG23 HA3    0.090000        1.0080           0
    3868 HCT  249  THR  C    C      0.510000       12.0110           0
    3869 HCT  249  THR  O    O     -0.510000       15.9990           0
    3870 HCT  250  ILE  N    NH1   -0.470000       14.0070           0
    3871 HCT  250  ILE  HN   H      0.310000        1.0080           0
    3872 HCT  250  ILE  CA   CT1    0.070000       12.0110           0
    3873 HCT  250  ILE  HA   HB1    0.090000        1.0080           0
    3874 HCT  250  ILE  CB   CT1   -0.090000       12.0110           0
    3875 HCT  250  ILE  HB   HA1    0.090000        1.0080           0
    3876 HCT  250  ILE  CG2  CT3   -0.270000       12.0110           0
    3877 HCT  250  ILE  HG21 HA3    0.090000        1.0080           0
    3878 HCT  250  ILE  HG22 HA3    0.090000        1.0080           0
    3879 HCT  250  ILE  HG23 HA3    0.090000        1.0080           0
    3880 HCT  250  ILE  CG1  CT2   -0.180000       12.0110           0
    3881 HCT  250  ILE  HG11 HA2    0.090000        1.0080           0
    3882 HCT  250  ILE  HG12 HA2    0.090000        1.0080           0
    3883 HCT  250  ILE  CD   CT3   -0.270000       12.0110           0
    3884 HCT  250  ILE  HD1  HA3    0.090000        1.0080           0
    3885 HCT  250  ILE  HD2  HA3    0.090000        1.0080           0
    3886 HCT  250  ILE  HD3  HA3    0.090000        1.0080           0
    3887 HCT  250  ILE  C    C      0.510000       12.0110           0
    3888 HCT  250  ILE  O    O     -0.510000       15.9990           0
    3889 HCT  251  SER  N    NH1   -0.470000       14.0070           0
    3890 HCT  251  SER  HN   H      0.310000        1.0080           0
    3891 HCT  251  SER  CA   CT1    0.070000       12.0110           0
    3892 HCT  251  SER  HA   HB1    0.090000        1.0080           0
    3893 HCT  251  SER  CB   CT2    0.050000       12.0110           0
    3894 HCT  251  SER  HB1  HA2    0.090000        1.0080           0
    3895 HCT  251  SER  HB2  HA2    0.090000        1.0080           0
    3896 HCT  251  SER  OG   OH1   -0.660000       15.9990           0
    3897 HCT  251  SER  HG1  H      0.430000        1.0080           0
    3898 HCT  251  SER  C    C      0.510000       12.0110           0
    3899 HCT  251  SER  O    O     -0.510000       15.9990           0
    3900 HCT  252  TYR  N    NH1   -0.470000       14.0070           0
    3901 HCT  252  TYR  HN   H      0.310000        1.0080           0
    3902 HCT  252  TYR  CA   CT1    0.070000       12.0110           0
    3903 HCT  252  TYR  HA   HB1    0.090000        1.0080           0
    3904 HCT  252  TYR  CB   CT2   -0.180000       12.0110           0
    3905 HCT  252  TYR  HB1  HA2    0.090000        1.0080           0
    3906 HCT  252  TYR  HB2  HA2    0.090000        1.0080           0
    3907 HCT  252  TYR  CG   CA     0.000000       12.0110           0
    3908 HCT  252  TYR  CD1  CA    -0.115000       12.0110           0
    3909 HCT  252  TYR  HD1  HP     0.115000        1.0080           0
    3910 HCT  252  TYR  CE1  CA    -0.115000       12.0110           0
    3911 HCT  252  TYR  HE1  HP     0.115000        1.0080           0
    3912 HCT  252  TYR  CZ   CA     0.110000       12.0110           0
    3913 HCT  252  TYR  OH   OH1   -0.540000       15.9990           0
    3914 HCT  252  TYR  HH   H      0.430000        1.0080           0
    3915 HCT  252  TYR  CD2  CA    -0.115000       12.0110           0
    3916 HCT  252  TYR  HD2  HP     0.115000        1.0080           0
    3917 HCT  252  TYR  CE2  CA    -0.115000       12.0110           0
    3918 HCT  252  TYR  HE2  HP     0.115000        1.0080           0
    3919 HCT  252  TYR  C    C      0.510000       12.0110           0
    3920 HCT  252  TYR  O    O     -0.510000       15.9990           0
    3921 HCT  253  SER  N    NH1   -0.470000       14.0070           0
    3922 HCT  253  SER  HN   H      0.310000        1.0080           0
    3923 HCT  253  SER  CA   CT1    0.070000       12.0110           0
    3924 HCT  253  SER  HA   HB1    0.090000        1.0080           0
    3925 HCT  253  SER  CB   CT2    0.050000       12.0110           0
    3926 HCT  253  SER  HB1  HA2    0.090000        1.0080           0
    3927 HCT  253  SER  HB2  HA2    0.090000        1.0080           0
    3928 HCT  253  SER  OG   OH1   -0.660000       15.9990           0
    3929 HCT  253  SER  HG1  H      0.430000        1.0080           0
    3930 HCT  253  SER  C    C      0.510000       12.0110           0
    3931 HCT  253  SER  O    O     -0.510000       15.9990           0
    3932 HCT  254  SER  N    NH1   -0.470000       14.0070           0
    3933 HCT  254  SER  HN   H      0.310000        1.0080           0
    3934 HCT  254  SER  CA   CT1    0.070000       12.0110           0
    3935 HCT  254  SER  HA   HB1    0.090000        1.0080           0
    3936 HCT  254  SER  CB   CT2    0.050000       12.0110           0
    3937 HCT  254  SER  HB1  HA2    0.090000        1.0080           0
    3938 HCT  254  SER  HB2  HA2    0.090000        1.0080           0
    3939 HCT  254  SER  OG   OH1   -0.660000       15.9990           0
    3940 HCT  254  SER  HG1  H      0.430000        1.0080           0
    3941 HCT  254  SER  C    C      0.510000       12.0110           0
    3942 HCT  254  SER  O    O     -0.510000       15.9990           0
    3943 HCT  255  TYR  N    NH1   -0.470000       14.0070           0
    3944 HCT  255  TYR  HN   H      0.310000        1.0080           0
    3945 HCT  255  TYR  CA   CT1    0.070000       12.0110           0
    3946 HCT  255  TYR  HA   HB1    0.090000        1.0080           0
    3947 HCT  255  TYR  CB   CT2   -0.180000       12.0110           0
    3948 HCT  255  TYR  HB1  HA2    0.090000        1.0080           0
    3949 HCT  255  TYR  HB2  HA2    0.090000        1.0080           0
    3950 HCT  255  TYR  CG   CA     0.000000       12.0110           0
    3951 HCT  255  TYR  CD1  CA    -0.115000       12.0110           0
    3952 HCT  255  TYR  HD1  HP     0.115000        1.0080           0
    3953 HCT  255  TYR  CE1  CA    -0.115000       12.0110           0
    3954 HCT  255  TYR  HE1  HP     0.115000        1.0080           0
    3955 HCT  255  TYR  CZ   CA     0.110000       12.0110           0
    3956 HCT  255  TYR  OH   OH1   -0.540000       15.9990           0
    3957 HCT  255  TYR  HH   H      0.430000        1.0080           0
    3958 HCT  255  TYR  CD2  CA    -0.115000       12.0110           0
    3959 HCT  255  TYR  HD2  HP     0.115000        1.0080           0
    3960 HCT  255  TYR  CE2  CA    -0.115000       12.0110           0
    3961 HCT  255  TYR  HE2  HP     0.115000        1.0080           0
    3962 HCT  255  TYR  C    C      0.510000       12.0110           0
    3963 HCT  255  TYR  O    O     -0.510000       15.9990           0
    3964 HCT  256  GLU  N    NH1   -0.470000       14.0070           0
    3965 HCT  256  GLU  HN   H      0.310000        1.0080           0
    3966 HCT  256  GLU  CA   CT1    0.070000       12.0110           0
    3967 HCT  256  GLU  HA   HB1    0.090000        1.0080           0
    3968 HCT  256  GLU  CB   CT2A  -0.180000       12.0110           0
    3969 HCT  256  GLU  HB1  HA2    0.090000        1.0080           0
    3970 HCT  256  GLU  HB2  HA2    0.090000        1.0080           0
    3971 HCT  256  GLU  CG   CT2   -0.280000       12.0110           0
    3972 HCT  256  GLU  HG1  HA2    0.090000        1.0080           0
    3973 HCT  256  GLU  HG2  HA2    0.090000        1.0080           0
    3974 HCT  256  GLU  CD   CC     0.620000       12.0110           0
    3975 HCT  256  GLU  OE1  OC    -0.760000       15.9990           0
    3976 HCT  256  GLU  OE2  OC    -0.760000       15.9990           0
    3977 HCT  256  GLU  C    C      0.510000       12.0110           0
    3978 HCT  256  GLU  O    O     -0.510000       15.9990           0
    3979 HCT  257  MET  N    NH1   -0.470000       14.0070           0
    3980 HCT  257  MET  HN   H      0.310000        1.0080           0
    3981 HCT  257  MET  CA   CT1    0.070000       12.0110           0
    3982 HCT  257  MET  HA   HB1    0.090000        1.0080           0
    3983 HCT  257  MET  CB   CT2   -0.180000       12.0110           0
    3984 HCT  257  MET  HB1  HA2    0.090000        1.0080           0
    3985 HCT  257  MET  HB2  HA2    0.090000        1.0080           0
    3986 HCT  257  MET  CG   CT2   -0.140000       12.0110           0
    3987 HCT  257  MET  HG1  HA2    0.090000        1.0080           0
    3988 HCT  257  MET  HG2  HA2    0.090000        1.0080           0
    3989 HCT  257  MET  SD   S     -0.090000       32.0600           0
    3990 HCT  257  MET  CE   CT3   -0.220000       12.0110           0
    3991 HCT  257  MET  HE1  HA3    0.090000        1.0080           0
    3992 HCT  257  MET  HE2  HA3    0.090000        1.0080           0
    3993 HCT  257  MET  HE3  HA3    0.090000        1.0080           0
    3994 HCT  257  MET  C    C      0.510000       12.0110           0
    3995 HCT  257  MET  O    O     -0.510000       15.9990           0
    3996 HCT  258  LEU  N    NH1   -0.470000       14.0070           0
    3997 HCT  258  LEU  HN   H      0.310000        1.0080           0
    3998 HCT  258  LEU  CA   CT1    0.070000       12.0110           0
    3999 HCT  258  LEU  HA   HB1    0.090000        1.0080           0
    4000 HCT  258  LEU  CB   CT2   -0.180000       12.0110           0
    4001 HCT  258  LEU  HB1  HA2    0.090000        1.0080           0
    4002 HCT  258  LEU  HB2  HA2    0.090000        1.0080           0
    4003 HCT  258  LEU  CG   CT1   -0.090000       12.0110           0
    4004 HCT  258  LEU  HG   HA1    0.090000        1.0080           0
    4005 HCT  258  LEU  CD1  CT3   -0.270000       12.0110           0
    4006 HCT  258  LEU  HD11 HA3    0.090000        1.0080           0
    4007 HCT  258  LEU  HD12 HA3    0.090000        1.0080           0
    4008 HCT  258  LEU  HD13 HA3    0.090000        1.0080           0
    4009 HCT  258  LEU  CD2  CT3   -0.270000       12.0110           0
    4010 HCT  258  LEU  HD21 HA3    0.090000        1.0080           0
    4011 HCT  258  LEU  HD22 HA3    0.090000        1.0080           0
    4012 HCT  258  LEU  HD23 HA3    0.090000        1.0080           0
    4013 HCT  258  LEU  C    C      0.510000       12.0110           0
    4014 HCT  258  LEU  O    O     -0.510000       15.9990           0
    4015 HCT  259  ALA  N    NH1   -0.470000       14.0070           0
    4016 HCT  259  ALA  HN   H      0.310000        1.0080           0
    4017 HCT  259  ALA  CA   CT1    0.070000       12.0110           0
    4018 HCT  259  ALA  HA   HB1    0.090000        1.0080           0
    4019 HCT  259  ALA  CB   CT3   -0.270000       12.0110           0
    4020 HCT  259  ALA  HB1  HA3    0.090000        1.0080           0
    4021 HCT  259  ALA  HB2  HA3    0.090000        1.0080           0
    4022 HCT  259  ALA  HB3  HA3    0.090000        1.0080           0
    4023 HCT  259  ALA  C    C      0.510000       12.0110           0
    4024 HCT  259  ALA  O    O     -0.510000       15.9990           0
    4025 HCT  260  GLY  N    NH1   -0.470000       14.0070           0
    4026 HCT  260  GLY  HN   H      0.310000        1.0080           0
    4027 HCT  260  GLY  CA   CT2   -0.020000       12.0110           0
    4028 HCT  260  GLY  HA1  HB2    0.090000        1.0080           0
    4029 HCT  260  GLY  HA2  HB2    0.090000        1.0080           0
    4030 HCT  260  GLY  C    C      0.510000       12.0110           0
    4031 HCT  260  GLY  O    O     -0.510000       15.9990           0
    4032 HCT  261  HSE  N    NH1   -0.470000       14.0070           0
    4033 HCT  261  HSE  HN   H      0.310000        1.0080           0
    4034 HCT  261  HSE  CA   CT1    0.070000       12.0110           0
    4035 HCT  261  HSE  HA   HB1    0.090000        1.0080           0
    4036 HCT  261  HSE  CB   CT2   -0.080000       12.0110           0
    4037 HCT  261  HSE  HB1  HA2    0.090000        1.0080           0
    4038 HCT  261  HSE  HB2  HA2    0.090000        1.0080           0
    4039 HCT  261  HSE  ND1  NR2   -0.700000       14.0070           0
    4040 HCT  261  HSE  CG   CPH1   0.220000       12.0110           0
    4041 HCT  261  HSE  CE1  CPH2   0.250000       12.0110           0
    4042 HCT  261  HSE  HE1  HR1    0.130000        1.0080           0
    4043 HCT  261  HSE  NE2  NR1   -0.360000       14.0070           0
    4044 HCT  261  HSE  HE2  H      0.320000        1.0080           0
    4045 HCT  261  HSE  CD2  CPH1  -0.050000       12.0110           0
    4046 HCT  261  HSE  HD2  HR3    0.090000        1.0080           0
    4047 HCT  261  HSE  C    C      0.510000       12.0110           0
    4048 HCT  261  HSE  O    O     -0.510000       15.9990           0
    4049 HCT  262  VAL  N    NH1   -0.470000       14.0070           0
    4050 HCT  262  VAL  HN   H      0.310000        1.0080           0
    4051 HCT  262  VAL  CA   CT1    0.070000       12.0110           0
    4052 HCT  262  VAL  HA   HB1    0.090000        1.0080           0
    4053 HCT  262  VAL  CB   CT1   -0.090000       12.0110           0
    4054 HCT  262  VAL  HB   HA1    0.090000        1.0080           0
    4055 HCT  262  VAL  CG1  CT3   -0.270000       12.0110           0
    4056 HCT  262  VAL  HG11 HA3    0.090000        1.0080           0
    4057 HCT  262  VAL  HG12 HA3    0.090000        1.0080           0
    4058 HCT  262  VAL  HG13 HA3    0.090000        1.0080           0
    4059 HCT  262  VAL  CG2  CT3   -0.270000       12.0110           0
    4060 HCT  262  VAL  HG21 HA3    0.090000        1.0080           0
    4061 HCT  262  VAL  HG22 HA3    0.090000        1.0080           0
    4062 HCT  262  VAL  HG23 HA3    0.090000        1.0080           0
    4063 HCT  262  VAL  C    C      0.510000       12.0110           0
    4064 HCT  262  VAL  O    O     -0.510000       15.9990           0
    4065 HCT  263  TRP  N    NH1   -0.470000       14.0070           0
    4066 HCT  263  TRP  HN   H      0.310000        1.0080           0
    4067 HCT  263  TRP  CA   CT1    0.070000       12.0110           0
    4068 HCT  263  TRP  HA   HB1    0.090000        1.0080           0
    4069 HCT  263  TRP  CB   CT2   -0.180000       12.0110           0
    4070 HCT  263  TRP  HB1  HA2    0.090000        1.0080           0
    4071 HCT  263  TRP  HB2  HA2    0.090000        1.0080           0
    4072 HCT  263  TRP  CG   CY    -0.030000       12.0110           0
    4073 HCT  263  TRP  CD1  CA    -0.150000       12.0110           0
    4074 HCT  263  TRP  HD1  HP     0.220000        1.0080           0
    4075 HCT  263  TRP  NE1  NY    -0.510000       14.0070           0
    4076 HCT  263  TRP  HE1  H      0.370000        1.0080           0
    4077 HCT  263  TRP  CE2  CPT    0.240000       12.0110           0
    4078 HCT  263  TRP  CD2  CPT    0.110000       12.0110           0
    4079 HCT  263  TRP  CE3  CAI   -0.250000       12.0110           0
    4080 HCT  263  TRP  HE3  HP     0.170000        1.0080           0
    4081 HCT  263  TRP  CZ3  CA    -0.200000       12.0110           0
    4082 HCT  263  TRP  HZ3  HP     0.140000        1.0080           0
    4083 HCT  263  TRP  CZ2  CAI   -0.270000       12.0110           0
    4084 HCT  263  TRP  HZ2  HP     0.160000        1.0080           0
    4085 HCT  263  TRP  CH2  CA    -0.140000       12.0110           0
    4086 HCT  263  TRP  HH2  HP     0.140000        1.0080           0
    4087 HCT  263  TRP  C    C      0.510000       12.0110           0
    4088 HCT  263  TRP  O    O     -0.510000       15.9990           0
    4089 HCT  264  ARG  N    NH1   -0.470000       14.0070           0
    4090 HCT  264  ARG  HN   H      0.310000        1.0080           0
    4091 HCT  264  ARG  CA   CT1    0.070000       12.0110           0
    4092 HCT  264  ARG  HA   HB1    0.090000        1.0080           0
    4093 HCT  264  ARG  CB   CT2   -0.180000       12.0110           0
    4094 HCT  264  ARG  HB1  HA2    0.090000        1.0080           0
    4095 HCT  264  ARG  HB2  HA2    0.090000        1.0080           0
    4096 HCT  264  ARG  CG   CT2   -0.180000       12.0110           0
    4097 HCT  264  ARG  HG1  HA2    0.090000        1.0080           0
    4098 HCT  264  ARG  HG2  HA2    0.090000        1.0080           0
    4099 HCT  264  ARG  CD   CT2    0.200000       12.0110           0
    4100 HCT  264  ARG  HD1  HA2    0.090000        1.0080           0
    4101 HCT  264  ARG  HD2  HA2    0.090000        1.0080           0
    4102 HCT  264  ARG  NE   NC2   -0.700000       14.0070           0
    4103 HCT  264  ARG  HE   HC     0.440000        1.0080           0
    4104 HCT  264  ARG  CZ   C      0.640000       12.0110           0
    4105 HCT  264  ARG  NH1  NC2   -0.800000       14.0070           0
    4106 HCT  264  ARG  HH11 HC     0.460000        1.0080           0
    4107 HCT  264  ARG  HH12 HC     0.460000        1.0080           0
    4108 HCT  264  ARG  NH2  NC2   -0.800000       14.0070           0
    4109 HCT  264  ARG  HH21 HC     0.460000        1.0080           0
    4110 HCT  264  ARG  HH22 HC     0.460000        1.0080           0
    4111 HCT  264  ARG  C    C      0.510000       12.0110           0
    4112 HCT  264  ARG  O    O     -0.510000       15.9990           0
    4113 HCT  265  CYS  N    NH1   -0.470000       14.0070           0
    4114 HCT  265  CYS  HN   H      0.310000        1.0080           0
    4115 HCT  265  CYS  CA   CT1    0.070000       12.0110           0
    4116 HCT  265  CYS  HA   HB1    0.090000        1.0080           0
    4117 HCT  265  CYS  CB   CT2   -0.110000       12.0110           0
    4118 HCT  265  CYS  HB1  HA2    0.090000        1.0080           0
    4119 HCT  265  CYS  HB2  HA2    0.090000        1.0080           0
    4120 HCT  265  CYS  SG   S     -0.230000       32.0600           0
    4121 HCT  265  CYS  HG1  HS     0.160000        1.0080           0
    4122 HCT  265  CYS  C    C      0.510000       12.0110           0
    4123 HCT  265  CYS  O    O     -0.510000       15.9990           0
    4124 HCT  266  ALA  N    NH1   -0.470000       14.0070           0
    4125 HCT  266  ALA  HN   H      0.310000        1.0080           0
    4126 HCT  266  ALA  CA   CT1    0.070000       12.0110           0
    4127 HCT  266  ALA  HA   HB1    0.090000        1.0080           0
    4128 HCT  266  ALA  CB   CT3   -0.270000       12.0110           0
    4129 HCT  266  ALA  HB1  HA3    0.090000        1.0080           0
    4130 HCT  266  ALA  HB2  HA3    0.090000        1.0080           0
    4131 HCT  266  ALA  HB3  HA3    0.090000        1.0080           0
    4132 HCT  266  ALA  C    C      0.510000       12.0110           0
    4133 HCT  266  ALA  O    O     -0.510000       15.9990           0
    4134 HCT  267  CYS  N    NH1   -0.470000       14.0070           0
    4135 HCT  267  CYS  HN   H      0.310000        1.0080           0
    4136 HCT  267  CYS  CA   CT1    0.070000       12.0110           0
    4137 HCT  267  CYS  HA   HB1    0.090000        1.0080           0
    4138 HCT  267  CYS  CB   CT2   -0.110000       12.0110           0
    4139 HCT  267  CYS  HB1  HA2    0.090000        1.0080           0
    4140 HCT  267  CYS  HB2  HA2    0.090000        1.0080           0
    4141 HCT  267  CYS  SG   S     -0.230000       32.0600           0
    4142 HCT  267  CYS  HG1  HS     0.160000        1.0080           0
    4143 HCT  267  CYS  C    C      0.510000       12.0110           0
    4144 HCT  267  CYS  O    O     -0.510000       15.9990           0
    4145 HCT  268  LYS  N    NH1   -0.470000       14.0070           0
    4146 HCT  268  LYS  HN   H      0.310000        1.0080           0
    4147 HCT  268  LYS  CA   CT1    0.070000       12.0110           0
    4148 HCT  268  LYS  HA   HB1    0.090000        1.0080           0
    4149 HCT  268  LYS  CB   CT2   -0.180000       12.0110           0
    4150 HCT  268  LYS  HB1  HA2    0.090000        1.0080           0
    4151 HCT  268  LYS  HB2  HA2    0.090000        1.0080           0
    4152 HCT  268  LYS  CG   CT2   -0.180000       12.0110           0
    4153 HCT  268  LYS  HG1  HA2    0.090000        1.0080           0
    4154 HCT  268  LYS  HG2  HA2    0.090000        1.0080           0
    4155 HCT  268  LYS  CD   CT2   -0.180000       12.0110           0
    4156 HCT  268  LYS  HD1  HA2    0.090000        1.0080           0
    4157 HCT  268  LYS  HD2  HA2    0.090000        1.0080           0
    4158 HCT  268  LYS  CE   CT2    0.210000       12.0110           0
    4159 HCT  268  LYS  HE1  HA2    0.050000        1.0080           0
    4160 HCT  268  LYS  HE2  HA2    0.050000        1.0080           0
    4161 HCT  268  LYS  NZ   NH3   -0.300000       14.0070           0
    4162 HCT  268  LYS  HZ1  HC     0.330000        1.0080           0
    4163 HCT  268  LYS  HZ2  HC     0.330000        1.0080           0
    4164 HCT  268  LYS  HZ3  HC     0.330000        1.0080           0
    4165 HCT  268  LYS  C    C      0.510000       12.0110           0
    4166 HCT  268  LYS  O    O     -0.510000       15.9990           0
    4167 HCT  269  ALA  N    NH1   -0.470000       14.0070           0
    4168 HCT  269  ALA  HN   H      0.310000        1.0080           0
    4169 HCT  269  ALA  CA   CT1    0.070000       12.0110           0
    4170 HCT  269  ALA  HA   HB1    0.090000        1.0080           0
    4171 HCT  269  ALA  CB   CT3   -0.270000       12.0110           0
    4172 HCT  269  ALA  HB1  HA3    0.090000        1.0080           0
    4173 HCT  269  ALA  HB2  HA3    0.090000        1.0080           0
    4174 HCT  269  ALA  HB3  HA3    0.090000        1.0080           0
    4175 HCT  269  ALA  C    C      0.510000       12.0110           0
    4176 HCT  269  ALA  O    O     -0.510000       15.9990           0
    4177 HCT  270  ARG  N    NH1   -0.470000       14.0070           0
    4178 HCT  270  ARG  HN   H      0.310000        1.0080           0
    4179 HCT  270  ARG  CA   CT1    0.070000       12.0110           0
    4180 HCT  270  ARG  HA   HB1    0.090000        1.0080           0
    4181 HCT  270  ARG  CB   CT2   -0.180000       12.0110           0
    4182 HCT  270  ARG  HB1  HA2    0.090000        1.0080           0
    4183 HCT  270  ARG  HB2  HA2    0.090000        1.0080           0
    4184 HCT  270  ARG  CG   CT2   -0.180000       12.0110           0
    4185 HCT  270  ARG  HG1  HA2    0.090000        1.0080           0
    4186 HCT  270  ARG  HG2  HA2    0.090000        1.0080           0
    4187 HCT  270  ARG  CD   CT2    0.200000       12.0110           0
    4188 HCT  270  ARG  HD1  HA2    0.090000        1.0080           0
    4189 HCT  270  ARG  HD2  HA2    0.090000        1.0080           0
    4190 HCT  270  ARG  NE   NC2   -0.700000       14.0070           0
    4191 HCT  270  ARG  HE   HC     0.440000        1.0080           0
    4192 HCT  270  ARG  CZ   C      0.640000       12.0110           0
    4193 HCT  270  ARG  NH1  NC2   -0.800000       14.0070           0
    4194 HCT  270  ARG  HH11 HC     0.460000        1.0080           0
    4195 HCT  270  ARG  HH12 HC     0.460000        1.0080           0
    4196 HCT  270  ARG  NH2  NC2   -0.800000       14.0070           0
    4197 HCT  270  ARG  HH21 HC     0.460000        1.0080           0
    4198 HCT  270  ARG  HH22 HC     0.460000        1.0080           0
    4199 HCT  270  ARG  C    C      0.510000       12.0110           0
    4200 HCT  270  ARG  O    O     -0.510000       15.9990           0
    4201 HCT  271  GLY  N    NH1   -0.470000       14.0070           0
    4202 HCT  271  GLY  HN   H      0.310000        1.0080           0
    4203 HCT  271  GLY  CA   CT2   -0.020000       12.0110           0
    4204 HCT  271  GLY  HA1  HB2    0.090000        1.0080           0
    4205 HCT  271  GLY  HA2  HB2    0.090000        1.0080           0
    4206 HCT  271  GLY  C    C      0.510000       12.0110           0
    4207 HCT  271  GLY  O    O     -0.510000       15.9990           0
    4208 HCT  272  LEU  N    NH1   -0.470000       14.0070           0
    4209 HCT  272  LEU  HN   H      0.310000        1.0080           0
    4210 HCT  272  LEU  CA   CT1    0.070000       12.0110           0
    4211 HCT  272  LEU  HA   HB1    0.090000        1.0080           0
    4212 HCT  272  LEU  CB   CT2   -0.180000       12.0110           0
    4213 HCT  272  LEU  HB1  HA2    0.090000        1.0080           0
    4214 HCT  272  LEU  HB2  HA2    0.090000        1.0080           0
    4215 HCT  272  LEU  CG   CT1   -0.090000       12.0110           0
    4216 HCT  272  LEU  HG   HA1    0.090000        1.0080           0
    4217 HCT  272  LEU  CD1  CT3   -0.270000       12.0110           0
    4218 HCT  272  LEU  HD11 HA3    0.090000        1.0080           0
    4219 HCT  272  LEU  HD12 HA3    0.090000        1.0080           0
    4220 HCT  272  LEU  HD13 HA3    0.090000        1.0080           0
    4221 HCT  272  LEU  CD2  CT3   -0.270000       12.0110           0
    4222 HCT  272  LEU  HD21 HA3    0.090000        1.0080           0
    4223 HCT  272  LEU  HD22 HA3    0.090000        1.0080           0
    4224 HCT  272  LEU  HD23 HA3    0.090000        1.0080           0
    4225 HCT  272  LEU  C    C      0.510000       12.0110           0
    4226 HCT  272  LEU  O    O     -0.510000       15.9990           0
    4227 HCT  273  GLU  N    NH1   -0.470000       14.0070           0
    4228 HCT  273  GLU  HN   H      0.310000        1.0080           0
    4229 HCT  273  GLU  CA   CT1    0.070000       12.0110           0
    4230 HCT  273  GLU  HA   HB1    0.090000        1.0080           0
    4231 HCT  273  GLU  CB   CT2A  -0.180000       12.0110           0
    4232 HCT  273  GLU  HB1  HA2    0.090000        1.0080           0
    4233 HCT  273  GLU  HB2  HA2    0.090000        1.0080           0
    4234 HCT  273  GLU  CG   CT2   -0.280000       12.0110           0
    4235 HCT  273  GLU  HG1  HA2    0.090000        1.0080           0
    4236 HCT  273  GLU  HG2  HA2    0.090000        1.0080           0
    4237 HCT  273  GLU  CD   CC     0.620000       12.0110           0
    4238 HCT  273  GLU  OE1  OC    -0.760000       15.9990           0
    4239 HCT  273  GLU  OE2  OC    -0.760000       15.9990           0
    4240 HCT  273  GLU  C    C      0.510000       12.0110           0
    4241 HCT  273  GLU  O    O     -0.510000       15.9990           0
    4242 HCT  274  VAL  N    NH1   -0.470000       14.0070           0
    4243 HCT  274  VAL  HN   H      0.310000        1.0080           0
    4244 HCT  274  VAL  CA   CT1    0.070000       12.0110           0
    4245 HCT  274  VAL  HA   HB1    0.090000        1.0080           0
    4246 HCT  274  VAL  CB   CT1   -0.090000       12.0110           0
    4247 HCT  274  VAL  HB   HA1    0.090000        1.0080           0
    4248 HCT  274  VAL  CG1  CT3   -0.270000       12.0110           0
    4249 HCT  274  VAL  HG11 HA3    0.090000        1.0080           0
    4250 HCT  274  VAL  HG12 HA3    0.090000        1.0080           0
    4251 HCT  274  VAL  HG13 HA3    0.090000        1.0080           0
    4252 HCT  274  VAL  CG2  CT3   -0.270000       12.0110           0
    4253 HCT  274  VAL  HG21 HA3    0.090000        1.0080           0
    4254 HCT  274  VAL  HG22 HA3    0.090000        1.0080           0
    4255 HCT  274  VAL  HG23 HA3    0.090000        1.0080           0
    4256 HCT  274  VAL  C    C      0.510000       12.0110           0
    4257 HCT  274  VAL  O    O     -0.510000       15.9990           0
    4258 HCT  275  ASP  N    NH1   -0.470000       14.0070           0
    4259 HCT  275  ASP  HN   H      0.310000        1.0080           0
    4260 HCT  275  ASP  CA   CT1    0.070000       12.0110           0
    4261 HCT  275  ASP  HA   HB1    0.090000        1.0080           0
    4262 HCT  275  ASP  CB   CT2A  -0.280000       12.0110           0
    4263 HCT  275  ASP  HB1  HA2    0.090000        1.0080           0
    4264 HCT  275  ASP  HB2  HA2    0.090000        1.0080           0
    4265 HCT  275  ASP  CG   CC     0.620000       12.0110           0
    4266 HCT  275  ASP  OD1  OC    -0.760000       15.9990           0
    4267 HCT  275  ASP  OD2  OC    -0.760000       15.9990           0
    4268 HCT  275  ASP  C    C      0.510000       12.0110           0
    4269 HCT  275  ASP  O    O     -0.510000       15.9990           0
    4270 HCT  276  GLN  N    NH1   -0.470000       14.0070           0
    4271 HCT  276  GLN  HN   H      0.310000        1.0080           0
    4272 HCT  276  GLN  CA   CT1    0.070000       12.0110           0
    4273 HCT  276  GLN  HA   HB1    0.090000        1.0080           0
    4274 HCT  276  GLN  CB   CT2   -0.180000       12.0110           0
    4275 HCT  276  GLN  HB1  HA2    0.090000        1.0080           0
    4276 HCT  276  GLN  HB2  HA2    0.090000        1.0080           0
    4277 HCT  276  GLN  CG   CT2   -0.180000       12.0110           0
    4278 HCT  276  GLN  HG1  HA2    0.090000        1.0080           0
    4279 HCT  276  GLN  HG2  HA2    0.090000        1.0080           0
    4280 HCT  276  GLN  CD   CC     0.550000       12.0110           0
    4281 HCT  276  GLN  OE1  O     -0.550000       15.9990           0
    4282 HCT  276  GLN  NE2  NH2   -0.620000       14.0070           0
    4283 HCT  276  GLN  HE21 H      0.320000        1.0080           0
    4284 HCT  276  GLN  HE22 H      0.300000        1.0080           0
    4285 HCT  276  GLN  C    C      0.510000       12.0110           0
    4286 HCT  276  GLN  O    O     -0.510000       15.9990           0
    4287 HCT  277  GLY  N    NH1   -0.470000       14.0070           0
    4288 HCT  277  GLY  HN   H      0.310000        1.0080           0
    4289 HCT  277  GLY  CA   CT2   -0.020000       12.0110           0
    4290 HCT  277  GLY  HA1  HB2    0.090000        1.0080           0
    4291 HCT  277  GLY  HA2  HB2    0.090000        1.0080           0
    4292 HCT  277  GLY  C    C      0.510000       12.0110           0
    4293 HCT  277  GLY  O    O     -0.510000       15.9990           0
    4294 HCT  278  THR  N    NH1   -0.470000       14.0070           0
    4295 HCT  278  THR  HN   H      0.310000        1.0080           0
    4296 HCT  278  THR  CA   CT1    0.070000       12.0110           0
    4297 HCT  278  THR  HA   HB1    0.090000        1.0080           0
    4298 HCT  278  THR  CB   CT1    0.140000       12.0110           0
    4299 HCT  278  THR  HB   HA1    0.090000        1.0080           0
    4300 HCT  278  THR  OG1  OH1   -0.660000       15.9990           0
    4301 HCT  278  THR  HG1  H      0.430000        1.0080           0
    4302 HCT  278  THR  CG2  CT3   -0.270000       12.0110           0
    4303 HCT  278  THR  HG21 HA3    0.090000        1.0080           0
    4304 HCT  278  THR  HG22 HA3    0.090000        1.0080           0
    4305 HCT  278  THR  HG23 HA3    0.090000        1.0080           0
    4306 HCT  278  THR  C    C      0.510000       12.0110           0
    4307 HCT  278  THR  O    O     -0.510000       15.9990           0
    4308 HCT  279  LYS  N    NH1   -0.470000       14.0070           0
    4309 HCT  279  LYS  HN   H      0.310000        1.0080           0
    4310 HCT  279  LYS  CA   CT1    0.070000       12.0110           0
    4311 HCT  279  LYS  HA   HB1    0.090000        1.0080           0
    4312 HCT  279  LYS  CB   CT2   -0.180000       12.0110           0
    4313 HCT  279  LYS  HB1  HA2    0.090000        1.0080           0
    4314 HCT  279  LYS  HB2  HA2    0.090000        1.0080           0
    4315 HCT  279  LYS  CG   CT2   -0.180000       12.0110           0
    4316 HCT  279  LYS  HG1  HA2    0.090000        1.0080           0
    4317 HCT  279  LYS  HG2  HA2    0.090000        1.0080           0
    4318 HCT  279  LYS  CD   CT2   -0.180000       12.0110           0
    4319 HCT  279  LYS  HD1  HA2    0.090000        1.0080           0
    4320 HCT  279  LYS  HD2  HA2    0.090000        1.0080           0
    4321 HCT  279  LYS  CE   CT2    0.210000       12.0110           0
    4322 HCT  279  LYS  HE1  HA2    0.050000        1.0080           0
    4323 HCT  279  LYS  HE2  HA2    0.050000        1.0080           0
    4324 HCT  279  LYS  NZ   NH3   -0.300000       14.0070           0
    4325 HCT  279  LYS  HZ1  HC     0.330000        1.0080           0
    4326 HCT  279  LYS  HZ2  HC     0.330000        1.0080           0
    4327 HCT  279  LYS  HZ3  HC     0.330000        1.0080           0
    4328 HCT  279  LYS  C    C      0.510000       12.0110           0
    4329 HCT  279  LYS  O    O     -0.510000       15.9990           0
    4330 HCT  280  LEU  N    NH1   -0.470000       14.0070           0
    4331 HCT  280  LEU  HN   H      0.310000        1.0080           0
    4332 HCT  280  LEU  CA   CT1    0.070000       12.0110           0
    4333 HCT  280  LEU  HA   HB1    0.090000        1.0080           0
    4334 HCT  280  LEU  CB   CT2   -0.180000       12.0110           0
    4335 HCT  280  LEU  HB1  HA2    0.090000        1.0080           0
    4336 HCT  280  LEU  HB2  HA2    0.090000        1.0080           0
    4337 HCT  280  LEU  CG   CT1   -0.090000       12.0110           0
    4338 HCT  280  LEU  HG   HA1    0.090000        1.0080           0
    4339 HCT  280  LEU  CD1  CT3   -0.270000       12.0110           0
    4340 HCT  280  LEU  HD11 HA3    0.090000        1.0080           0
    4341 HCT  280  LEU  HD12 HA3    0.090000        1.0080           0
    4342 HCT  280  LEU  HD13 HA3    0.090000        1.0080           0
    4343 HCT  280  LEU  CD2  CT3   -0.270000       12.0110           0
    4344 HCT  280  LEU  HD21 HA3    0.090000        1.0080           0
    4345 HCT  280  LEU  HD22 HA3    0.090000        1.0080           0
    4346 HCT  280  LEU  HD23 HA3    0.090000        1.0080           0
    4347 HCT  280  LEU  C    C      0.510000       12.0110           0
    4348 HCT  280  LEU  O    O     -0.510000       15.9990           0
    4349 HCT  281  TYR  N    NH1   -0.470000       14.0070           0
    4350 HCT  281  TYR  HN   H      0.310000        1.0080           0
    4351 HCT  281  TYR  CA   CT1    0.070000       12.0110           0
    4352 HCT  281  TYR  HA   HB1    0.090000        1.0080           0
    4353 HCT  281  TYR  CB   CT2   -0.180000       12.0110           0
    4354 HCT  281  TYR  HB1  HA2    0.090000        1.0080           0
    4355 HCT  281  TYR  HB2  HA2    0.090000        1.0080           0
    4356 HCT  281  TYR  CG   CA     0.000000       12.0110           0
    4357 HCT  281  TYR  CD1  CA    -0.115000       12.0110           0
    4358 HCT  281  TYR  HD1  HP     0.115000        1.0080           0
    4359 HCT  281  TYR  CE1  CA    -0.115000       12.0110           0
    4360 HCT  281  TYR  HE1  HP     0.115000        1.0080           0
    4361 HCT  281  TYR  CZ   CA     0.110000       12.0110           0
    4362 HCT  281  TYR  OH   OH1   -0.540000       15.9990           0
    4363 HCT  281  TYR  HH   H      0.430000        1.0080           0
    4364 HCT  281  TYR  CD2  CA    -0.115000       12.0110           0
    4365 HCT  281  TYR  HD2  HP     0.115000        1.0080           0
    4366 HCT  281  TYR  CE2  CA    -0.115000       12.0110           0
    4367 HCT  281  TYR  HE2  HP     0.115000        1.0080           0
    4368 HCT  281  TYR  C    C      0.510000       12.0110           0
    4369 HCT  281  TYR  O    O     -0.510000       15.9990           0
    4370 HCT  282  ILE  N    NH1   -0.470000       14.0070           0
    4371 HCT  282  ILE  HN   H      0.310000        1.0080           0
    4372 HCT  282  ILE  CA   CT1    0.070000       12.0110           0
    4373 HCT  282  ILE  HA   HB1    0.090000        1.0080           0
    4374 HCT  282  ILE  CB   CT1   -0.090000       12.0110           0
    4375 HCT  282  ILE  HB   HA1    0.090000        1.0080           0
    4376 HCT  282  ILE  CG2  CT3   -0.270000       12.0110           0
    4377 HCT  282  ILE  HG21 HA3    0.090000        1.0080           0
    4378 HCT  282  ILE  HG22 HA3    0.090000        1.0080           0
    4379 HCT  282  ILE  HG23 HA3    0.090000        1.0080           0
    4380 HCT  282  ILE  CG1  CT2   -0.180000       12.0110           0
    4381 HCT  282  ILE  HG11 HA2    0.090000        1.0080           0
    4382 HCT  282  ILE  HG12 HA2    0.090000        1.0080           0
    4383 HCT  282  ILE  CD   CT3   -0.270000       12.0110           0
    4384 HCT  282  ILE  HD1  HA3    0.090000        1.0080           0
    4385 HCT  282  ILE  HD2  HA3    0.090000        1.0080           0
    4386 HCT  282  ILE  HD3  HA3    0.090000        1.0080           0
    4387 HCT  282  ILE  C    C      0.510000       12.0110           0
    4388 HCT  282  ILE  O    O     -0.510000       15.9990           0
    4389 HCT  283  ALA  N    NH1   -0.470000       14.0070           0
    4390 HCT  283  ALA  HN   H      0.310000        1.0080           0
    4391 HCT  283  ALA  CA   CT1    0.070000       12.0110           0
    4392 HCT  283  ALA  HA   HB1    0.090000        1.0080           0
    4393 HCT  283  ALA  CB   CT3   -0.270000       12.0110           0
    4394 HCT  283  ALA  HB1  HA3    0.090000        1.0080           0
    4395 HCT  283  ALA  HB2  HA3    0.090000        1.0080           0
    4396 HCT  283  ALA  HB3  HA3    0.090000        1.0080           0
    4397 HCT  283  ALA  C    C      0.510000       12.0110           0
    4398 HCT  283  ALA  O    O     -0.510000       15.9990           0
    4399 HCT  284  THR  N    NH1   -0.470000       14.0070           0
    4400 HCT  284  THR  HN   H      0.310000        1.0080           0
    4401 HCT  284  THR  CA   CT1    0.070000       12.0110           0
    4402 HCT  284  THR  HA   HB1    0.090000        1.0080           0
    4403 HCT  284  THR  CB   CT1    0.140000       12.0110           0
    4404 HCT  284  THR  HB   HA1    0.090000        1.0080           0
    4405 HCT  284  THR  OG1  OH1   -0.660000       15.9990           0
    4406 HCT  284  THR  HG1  H      0.430000        1.0080           0
    4407 HCT  284  THR  CG2  CT3   -0.270000       12.0110           0
    4408 HCT  284  THR  HG21 HA3    0.090000        1.0080           0
    4409 HCT  284  THR  HG22 HA3    0.090000        1.0080           0
    4410 HCT  284  THR  HG23 HA3    0.090000        1.0080           0
    4411 HCT  284  THR  C    C      0.510000       12.0110           0
    4412 HCT  284  THR  O    O     -0.510000       15.9990           0
    4413 HCT  285  ASP  N    NH1   -0.470000       14.0070           0
    4414 HCT  285  ASP  HN   H      0.310000        1.0080           0
    4415 HCT  285  ASP  CA   CT1    0.070000       12.0110           0
    4416 HCT  285  ASP  HA   HB1    0.090000        1.0080           0
    4417 HCT  285  ASP  CB   CT2A  -0.280000       12.0110           0
    4418 HCT  285  ASP  HB1  HA2    0.090000        1.0080           0
    4419 HCT  285  ASP  HB2  HA2    0.090000        1.0080           0
    4420 HCT  285  ASP  CG   CC     0.620000       12.0110           0
    4421 HCT  285  ASP  OD1  OC    -0.760000       15.9990           0
    4422 HCT  285  ASP  OD2  OC    -0.760000       15.9990           0
    4423 HCT  285  ASP  C    C      0.510000       12.0110           0
    4424 HCT  285  ASP  O    O     -0.510000       15.9990           0
    4425 HCT  286  GLY  N    NH1   -0.470000       14.0070           0
    4426 HCT  286  GLY  HN   H      0.310000        1.0080           0
    4427 HCT  286  GLY  CA   CT2   -0.020000       12.0110           0
    4428 HCT  286  GLY  HA1  HB2    0.090000        1.0080           0
    4429 HCT  286  GLY  HA2  HB2    0.090000        1.0080           0
    4430 HCT  286  GLY  C    C      0.510000       12.0110           0
    4431 HCT  286  GLY  O    O     -0.510000       15.9990           0
    4432 HCT  287  ARG  N    NH1   -0.470000       14.0070           0
    4433 HCT  287  ARG  HN   H      0.310000        1.0080           0
    4434 HCT  287  ARG  CA   CT1    0.070000       12.0110           0
    4435 HCT  287  ARG  HA   HB1    0.090000        1.0080           0
    4436 HCT  287  ARG  CB   CT2   -0.180000       12.0110           0
    4437 HCT  287  ARG  HB1  HA2    0.090000        1.0080           0
    4438 HCT  287  ARG  HB2  HA2    0.090000        1.0080           0
    4439 HCT  287  ARG  CG   CT2   -0.180000       12.0110           0
    4440 HCT  287  ARG  HG1  HA2    0.090000        1.0080           0
    4441 HCT  287  ARG  HG2  HA2    0.090000        1.0080           0
    4442 HCT  287  ARG  CD   CT2    0.200000       12.0110           0
    4443 HCT  287  ARG  HD1  HA2    0.090000        1.0080           0
    4444 HCT  287  ARG  HD2  HA2    0.090000        1.0080           0
    4445 HCT  287  ARG  NE   NC2   -0.700000       14.0070           0
    4446 HCT  287  ARG  HE   HC     0.440000        1.0080           0
    4447 HCT  287  ARG  CZ   C      0.640000       12.0110           0
    4448 HCT  287  ARG  NH1  NC2   -0.800000       14.0070           0
    4449 HCT  287  ARG  HH11 HC     0.460000        1.0080           0
    4450 HCT  287  ARG  HH12 HC     0.460000        1.0080           0
    4451 HCT  287  ARG  NH2  NC2   -0.800000       14.0070           0
    4452 HCT  287  ARG  HH21 HC     0.460000        1.0080           0
    4453 HCT  287  ARG  HH22 HC     0.460000        1.0080           0
    4454 HCT  287  ARG  C    C      0.510000       12.0110           0
    4455 HCT  287  ARG  O    O     -0.510000       15.9990           0
    4456 HCT  288  ALA  N    NH1   -0.470000       14.0070           0
    4457 HCT  288  ALA  HN   H      0.310000        1.0080           0
    4458 HCT  288  ALA  CA   CT1    0.070000       12.0110           0
    4459 HCT  288  ALA  HA   HB1    0.090000        1.0080           0
    4460 HCT  288  ALA  CB   CT3   -0.270000       12.0110           0
    4461 HCT  288  ALA  HB1  HA3    0.090000        1.0080           0
    4462 HCT  288  ALA  HB2  HA3    0.090000        1.0080           0
    4463 HCT  288  ALA  HB3  HA3    0.090000        1.0080           0
    4464 HCT  288  ALA  C    C      0.510000       12.0110           0
    4465 HCT  288  ALA  O    O     -0.510000       15.9990           0
    4466 HCT  289  ARG  N    NH1   -0.470000       14.0070           0
    4467 HCT  289  ARG  HN   H      0.310000        1.0080           0
    4468 HCT  289  ARG  CA   CT1    0.070000       12.0110           0
    4469 HCT  289  ARG  HA   HB1    0.090000        1.0080           0
    4470 HCT  289  ARG  CB   CT2   -0.180000       12.0110           0
    4471 HCT  289  ARG  HB1  HA2    0.090000        1.0080           0
    4472 HCT  289  ARG  HB2  HA2    0.090000        1.0080           0
    4473 HCT  289  ARG  CG   CT2   -0.180000       12.0110           0
    4474 HCT  289  ARG  HG1  HA2    0.090000        1.0080           0
    4475 HCT  289  ARG  HG2  HA2    0.090000        1.0080           0
    4476 HCT  289  ARG  CD   CT2    0.200000       12.0110           0
    4477 HCT  289  ARG  HD1  HA2    0.090000        1.0080           0
    4478 HCT  289  ARG  HD2  HA2    0.090000        1.0080           0
    4479 HCT  289  ARG  NE   NC2   -0.700000       14.0070           0
    4480 HCT  289  ARG  HE   HC     0.440000        1.0080           0
    4481 HCT  289  ARG  CZ   C      0.640000       12.0110           0
    4482 HCT  289  ARG  NH1  NC2   -0.800000       14.0070           0
    4483 HCT  289  ARG  HH11 HC     0.460000        1.0080           0
    4484 HCT  289  ARG  HH12 HC     0.460000        1.0080           0
    4485 HCT  289  ARG  NH2  NC2   -0.800000       14.0070           0
    4486 HCT  289  ARG  HH21 HC     0.460000        1.0080           0
    4487 HCT  289  ARG  HH22 HC     0.460000        1.0080           0
    4488 HCT  289  ARG  C    C      0.510000       12.0110           0
    4489 HCT  289  ARG  O    O     -0.510000       15.9990           0
    4490 HCT  290  LEU  N    NH1   -0.470000       14.0070           0
    4491 HCT  290  LEU  HN   H      0.310000        1.0080           0
    4492 HCT  290  LEU  CA   CT1    0.070000       12.0110           0
    4493 HCT  290  LEU  HA   HB1    0.090000        1.0080           0
    4494 HCT  290  LEU  CB   CT2   -0.180000       12.0110           0
    4495 HCT  290  LEU  HB1  HA2    0.090000        1.0080           0
    4496 HCT  290  LEU  HB2  HA2    0.090000        1.0080           0
    4497 HCT  290  LEU  CG   CT1   -0.090000       12.0110           0
    4498 HCT  290  LEU  HG   HA1    0.090000        1.0080           0
    4499 HCT  290  LEU  CD1  CT3   -0.270000       12.0110           0
    4500 HCT  290  LEU  HD11 HA3    0.090000        1.0080           0
    4501 HCT  290  LEU  HD12 HA3    0.090000        1.0080           0
    4502 HCT  290  LEU  HD13 HA3    0.090000        1.0080           0
    4503 HCT  290  LEU  CD2  CT3   -0.270000       12.0110           0
    4504 HCT  290  LEU  HD21 HA3    0.090000        1.0080           0
    4505 HCT  290  LEU  HD22 HA3    0.090000        1.0080           0
    4506 HCT  290  LEU  HD23 HA3    0.090000        1.0080           0
    4507 HCT  290  LEU  C    C      0.510000       12.0110           0
    4508 HCT  290  LEU  O    O     -0.510000       15.9990           0
    4509 HCT  291  ARG  N    NH1   -0.470000       14.0070           0
    4510 HCT  291  ARG  HN   H      0.310000        1.0080           0
    4511 HCT  291  ARG  CA   CT1    0.070000       12.0110           0
    4512 HCT  291  ARG  HA   HB1    0.090000        1.0080           0
    4513 HCT  291  ARG  CB   CT2   -0.180000       12.0110           0
    4514 HCT  291  ARG  HB1  HA2    0.090000        1.0080           0
    4515 HCT  291  ARG  HB2  HA2    0.090000        1.0080           0
    4516 HCT  291  ARG  CG   CT2   -0.180000       12.0110           0
    4517 HCT  291  ARG  HG1  HA2    0.090000        1.0080           0
    4518 HCT  291  ARG  HG2  HA2    0.090000        1.0080           0
    4519 HCT  291  ARG  CD   CT2    0.200000       12.0110           0
    4520 HCT  291  ARG  HD1  HA2    0.090000        1.0080           0
    4521 HCT  291  ARG  HD2  HA2    0.090000        1.0080           0
    4522 HCT  291  ARG  NE   NC2   -0.700000       14.0070           0
    4523 HCT  291  ARG  HE   HC     0.440000        1.0080           0
    4524 HCT  291  ARG  CZ   C      0.640000       12.0110           0
    4525 HCT  291  ARG  NH1  NC2   -0.800000       14.0070           0
    4526 HCT  291  ARG  HH11 HC     0.460000        1.0080           0
    4527 HCT  291  ARG  HH12 HC     0.460000        1.0080           0
    4528 HCT  291  ARG  NH2  NC2   -0.800000       14.0070           0
    4529 HCT  291  ARG  HH21 HC     0.460000        1.0080           0
    4530 HCT  291  ARG  HH22 HC     0.460000        1.0080           0
    4531 HCT  291  ARG  C    C      0.510000       12.0110           0
    4532 HCT  291  ARG  O    O     -0.510000       15.9990           0
    4533 HCT  292  PRO  N    N     -0.290000       14.0070           0
    4534 HCT  292  PRO  CD   CP3    0.000000       12.0110           0
    4535 HCT  292  PRO  HD1  HA2    0.090000        1.0080           0
    4536 HCT  292  PRO  HD2  HA2    0.090000        1.0080           0
    4537 HCT  292  PRO  CA   CP1    0.020000       12.0110           0
    4538 HCT  292  PRO  HA   HB1    0.090000        1.0080           0
    4539 HCT  292  PRO  CB   CP2   -0.180000       12.0110           0
    4540 HCT  292  PRO  HB1  HA2    0.090000        1.0080           0
    4541 HCT  292  PRO  HB2  HA2    0.090000        1.0080           0
    4542 HCT  292  PRO  CG   CP2   -0.180000       12.0110           0
    4543 HCT  292  PRO  HG1  HA2    0.090000        1.0080           0
    4544 HCT  292  PRO  HG2  HA2    0.090000        1.0080           0
    4545 HCT  292  PRO  C    C      0.510000       12.0110           0
    4546 HCT  292  PRO  O    O     -0.510000       15.9990           0
    4547 HCT  293  SER  N    NH1   -0.470000       14.0070           0
    4548 HCT  293  SER  HN   H      0.310000        1.0080           0
    4549 HCT  293  SER  CA   CT1    0.070000       12.0110           0
    4550 HCT  293  SER  HA   HB1    0.090000        1.0080           0
    4551 HCT  293  SER  CB   CT2    0.050000       12.0110           0
    4552 HCT  293  SER  HB1  HA2    0.090000        1.0080           0
    4553 HCT  293  SER  HB2  HA2    0.090000        1.0080           0
    4554 HCT  293  SER  OG   OH1   -0.660000       15.9990           0
    4555 HCT  293  SER  HG1  H      0.430000        1.0080           0
    4556 HCT  293  SER  C    C      0.510000       12.0110           0
    4557 HCT  293  SER  O    O     -0.510000       15.9990           0
    4558 HCT  294  LEU  N    NH1   -0.470000       14.0070           0
    4559 HCT  294  LEU  HN   H      0.310000        1.0080           0
    4560 HCT  294  LEU  CA   CT1    0.070000       12.0110           0
    4561 HCT  294  LEU  HA   HB1    0.090000        1.0080           0
    4562 HCT  294  LEU  CB   CT2   -0.180000       12.0110           0
    4563 HCT  294  LEU  HB1  HA2    0.090000        1.0080           0
    4564 HCT  294  LEU  HB2  HA2    0.090000        1.0080           0
    4565 HCT  294  LEU  CG   CT1   -0.090000       12.0110           0
    4566 HCT  294  LEU  HG   HA1    0.090000        1.0080           0
    4567 HCT  294  LEU  CD1  CT3   -0.270000       12.0110           0
    4568 HCT  294  LEU  HD11 HA3    0.090000        1.0080           0
    4569 HCT  294  LEU  HD12 HA3    0.090000        1.0080           0
    4570 HCT  294  LEU  HD13 HA3    0.090000        1.0080           0
    4571 HCT  294  LEU  CD2  CT3   -0.270000       12.0110           0
    4572 HCT  294  LEU  HD21 HA3    0.090000        1.0080           0
    4573 HCT  294  LEU  HD22 HA3    0.090000        1.0080           0
    4574 HCT  294  LEU  HD23 HA3    0.090000        1.0080           0
    4575 HCT  294  LEU  C    C      0.510000       12.0110           0
    4576 HCT  294  LEU  O    O     -0.510000       15.9990           0
    4577 HCT  295  PRO  N    N     -0.290000       14.0070           0
    4578 HCT  295  PRO  CD   CP3    0.000000       12.0110           0
    4579 HCT  295  PRO  HD1  HA2    0.090000        1.0080           0
    4580 HCT  295  PRO  HD2  HA2    0.090000        1.0080           0
    4581 HCT  295  PRO  CA   CP1    0.020000       12.0110           0
    4582 HCT  295  PRO  HA   HB1    0.090000        1.0080           0
    4583 HCT  295  PRO  CB   CP2   -0.180000       12.0110           0
    4584 HCT  295  PRO  HB1  HA2    0.090000        1.0080           0
    4585 HCT  295  PRO  HB2  HA2    0.090000        1.0080           0
    4586 HCT  295  PRO  CG   CP2   -0.180000       12.0110           0
    4587 HCT  295  PRO  HG1  HA2    0.090000        1.0080           0
    4588 HCT  295  PRO  HG2  HA2    0.090000        1.0080           0
    4589 HCT  295  PRO  C    C      0.510000       12.0110           0
    4590 HCT  295  PRO  O    O     -0.510000       15.9990           0
    4591 HCT  296  PRO  N    N     -0.290000       14.0070           0
    4592 HCT  296  PRO  CD   CP3    0.000000       12.0110           0
    4593 HCT  296  PRO  HD1  HA2    0.090000        1.0080           0
    4594 HCT  296  PRO  HD2  HA2    0.090000        1.0080           0
    4595 HCT  296  PRO  CA   CP1    0.020000       12.0110           0
    4596 HCT  296  PRO  HA   HB1    0.090000        1.0080           0
    4597 HCT  296  PRO  CB   CP2   -0.180000       12.0110           0
    4598 HCT  296  PRO  HB1  HA2    0.090000        1.0080           0
    4599 HCT  296  PRO  HB2  HA2    0.090000        1.0080           0
    4600 HCT  296  PRO  CG   CP2   -0.180000       12.0110           0
    4601 HCT  296  PRO  HG1  HA2    0.090000        1.0080           0
    4602 HCT  296  PRO  HG2  HA2    0.090000        1.0080           0
    4603 HCT  296  PRO  C    C      0.510000       12.0110           0
    4604 HCT  296  PRO  O    O     -0.510000       15.9990           0
    4605 HCT  297  GLY  N    NH1   -0.470000       14.0070           0
    4606 HCT  297  GLY  HN   H      0.310000        1.0080           0
    4607 HCT  297  GLY  CA   CT2   -0.020000       12.0110           0
    4608 HCT  297  GLY  HA1  HB2    0.090000        1.0080           0
    4609 HCT  297  GLY  HA2  HB2    0.090000        1.0080           0
    4610 HCT  297  GLY  C    C      0.510000       12.0110           0
    4611 HCT  297  GLY  O    O     -0.510000       15.9990           0
    4612 HCT  298  TYR  N    NH1   -0.470000       14.0070           0
    4613 HCT  298  TYR  HN   H      0.310000        1.0080           0
    4614 HCT  298  TYR  CA   CT1    0.070000       12.0110           0
    4615 HCT  298  TYR  HA   HB1    0.090000        1.0080           0
    4616 HCT  298  TYR  CB   CT2   -0.180000       12.0110           0
    4617 HCT  298  TYR  HB1  HA2    0.090000        1.0080           0
    4618 HCT  298  TYR  HB2  HA2    0.090000        1.0080           0
    4619 HCT  298  TYR  CG   CA     0.000000       12.0110           0
    4620 HCT  298  TYR  CD1  CA    -0.115000       12.0110           0
    4621 HCT  298  TYR  HD1  HP     0.115000        1.0080           0
    4622 HCT  298  TYR  CE1  CA    -0.115000       12.0110           0
    4623 HCT  298  TYR  HE1  HP     0.115000        1.0080           0
    4624 HCT  298  TYR  CZ   CA     0.110000       12.0110           0
    4625 HCT  298  TYR  OH   OH1   -0.540000       15.9990           0
    4626 HCT  298  TYR  HH   H      0.430000        1.0080           0
    4627 HCT  298  TYR  CD2  CA    -0.115000       12.0110           0
    4628 HCT  298  TYR  HD2  HP     0.115000        1.0080           0
    4629 HCT  298  TYR  CE2  CA    -0.115000       12.0110           0
    4630 HCT  298  TYR  HE2  HP     0.115000        1.0080           0
    4631 HCT  298  TYR  C    C      0.510000       12.0110           0
    4632 HCT  298  TYR  O    O     -0.510000       15.9990           0
    4633 HCT  299  PHE  N    NH1   -0.470000       14.0070           0
    4634 HCT  299  PHE  HN   H      0.310000        1.0080           0
    4635 HCT  299  PHE  CA   CT1    0.070000       12.0110           0
    4636 HCT  299  PHE  HA   HB1    0.090000        1.0080           0
    4637 HCT  299  PHE  CB   CT2   -0.180000       12.0110           0
    4638 HCT  299  PHE  HB1  HA2    0.090000        1.0080           0
    4639 HCT  299  PHE  HB2  HA2    0.090000        1.0080           0
    4640 HCT  299  PHE  CG   CA     0.000000       12.0110           0
    4641 HCT  299  PHE  CD1  CA    -0.115000       12.0110           0
    4642 HCT  299  PHE  HD1  HP     0.115000        1.0080           0
    4643 HCT  299  PHE  CE1  CA    -0.115000       12.0110           0
    4644 HCT  299  PHE  HE1  HP     0.115000        1.0080           0
    4645 HCT  299  PHE  CZ   CA    -0.115000       12.0110           0
    4646 HCT  299  PHE  HZ   HP     0.115000        1.0080           0
    4647 HCT  299  PHE  CD2  CA    -0.115000       12.0110           0
    4648 HCT  299  PHE  HD2  HP     0.115000        1.0080           0
    4649 HCT  299  PHE  CE2  CA    -0.115000       12.0110           0
    4650 HCT  299  PHE  HE2  HP     0.115000        1.0080           0
    4651 HCT  299  PHE  C    C      0.510000       12.0110           0
    4652 HCT  299  PHE  O    O     -0.510000       15.9990           0
    4653 HCT  300  GLY  N    NH1   -0.470000       14.0070           0
    4654 HCT  300  GLY  HN   H      0.310000        1.0080           0
    4655 HCT  300  GLY  CA   CT2   -0.020000       12.0110           0
    4656 HCT  300  GLY  HA1  HB2    0.090000        1.0080           0
    4657 HCT  300  GLY  HA2  HB2    0.090000        1.0080           0
    4658 HCT  300  GLY  C    C      0.510000       12.0110           0
    4659 HCT  300  GLY  O    O     -0.510000       15.9990           0
    4660 HCT  301  ASN  N    NH1   -0.470000       14.0070           0
    4661 HCT  301  ASN  HN   H      0.310000        1.0080           0
    4662 HCT  301  ASN  CA   CT1    0.070000       12.0110           0
    4663 HCT  301  ASN  HA   HB1    0.090000        1.0080           0
    4664 HCT  301  ASN  CB   CT2   -0.180000       12.0110           0
    4665 HCT  301  ASN  HB1  HA2    0.090000        1.0080           0
    4666 HCT  301  ASN  HB2  HA2    0.090000        1.0080           0
    4667 HCT  301  ASN  CG   CC     0.550000       12.0110           0
    4668 HCT  301  ASN  OD1  O     -0.550000       15.9990           0
    4669 HCT  301  ASN  ND2  NH2   -0.620000       14.0070           0
    4670 HCT  301  ASN  HD21 H      0.320000        1.0080           0
    4671 HCT  301  ASN  HD22 H      0.300000        1.0080           0
    4672 HCT  301  ASN  C    C      0.510000       12.0110           0
    4673 HCT  301  ASN  O    O     -0.510000       15.9990           0
    4674 HCT  302  VAL  N    NH1   -0.470000       14.0070           0
    4675 HCT  302  VAL  HN   H      0.310000        1.0080           0
    4676 HCT  302  VAL  CA   CT1    0.070000       12.0110           0
    4677 HCT  302  VAL  HA   HB1    0.090000        1.0080           0
    4678 HCT  302  VAL  CB   CT1   -0.090000       12.0110           0
    4679 HCT  302  VAL  HB   HA1    0.090000        1.0080           0
    4680 HCT  302  VAL  CG1  CT3   -0.270000       12.0110           0
    4681 HCT  302  VAL  HG11 HA3    0.090000        1.0080           0
    4682 HCT  302  VAL  HG12 HA3    0.090000        1.0080           0
    4683 HCT  302  VAL  HG13 HA3    0.090000        1.0080           0
    4684 HCT  302  VAL  CG2  CT3   -0.270000       12.0110           0
    4685 HCT  302  VAL  HG21 HA3    0.090000        1.0080           0
    4686 HCT  302  VAL  HG22 HA3    0.090000        1.0080           0
    4687 HCT  302  VAL  HG23 HA3    0.090000        1.0080           0
    4688 HCT  302  VAL  C    C      0.510000       12.0110           0
    4689 HCT  302  VAL  O    O     -0.510000       15.9990           0
    4690 HCT  303  ILE  N    NH1   -0.470000       14.0070           0
    4691 HCT  303  ILE  HN   H      0.310000        1.0080           0
    4692 HCT  303  ILE  CA   CT1    0.070000       12.0110           0
    4693 HCT  303  ILE  HA   HB1    0.090000        1.0080           0
    4694 HCT  303  ILE  CB   CT1   -0.090000       12.0110           0
    4695 HCT  303  ILE  HB   HA1    0.090000        1.0080           0
    4696 HCT  303  ILE  CG2  CT3   -0.270000       12.0110           0
    4697 HCT  303  ILE  HG21 HA3    0.090000        1.0080           0
    4698 HCT  303  ILE  HG22 HA3    0.090000        1.0080           0
    4699 HCT  303  ILE  HG23 HA3    0.090000        1.0080           0
    4700 HCT  303  ILE  CG1  CT2   -0.180000       12.0110           0
    4701 HCT  303  ILE  HG11 HA2    0.090000        1.0080           0
    4702 HCT  303  ILE  HG12 HA2    0.090000        1.0080           0
    4703 HCT  303  ILE  CD   CT3   -0.270000       12.0110           0
    4704 HCT  303  ILE  HD1  HA3    0.090000        1.0080           0
    4705 HCT  303  ILE  HD2  HA3    0.090000        1.0080           0
    4706 HCT  303  ILE  HD3  HA3    0.090000        1.0080           0
    4707 HCT  303  ILE  C    C      0.510000       12.0110           0
    4708 HCT  303  ILE  O    O     -0.510000       15.9990           0
    4709 HCT  304  PHE  N    NH1   -0.470000       14.0070           0
    4710 HCT  304  PHE  HN   H      0.310000        1.0080           0
    4711 HCT  304  PHE  CA   CT1    0.070000       12.0110           0
    4712 HCT  304  PHE  HA   HB1    0.090000        1.0080           0
    4713 HCT  304  PHE  CB   CT2   -0.180000       12.0110           0
    4714 HCT  304  PHE  HB1  HA2    0.090000        1.0080           0
    4715 HCT  304  PHE  HB2  HA2    0.090000        1.0080           0
    4716 HCT  304  PHE  CG   CA     0.000000       12.0110           0
    4717 HCT  304  PHE  CD1  CA    -0.115000       12.0110           0
    4718 HCT  304  PHE  HD1  HP     0.115000        1.0080           0
    4719 HCT  304  PHE  CE1  CA    -0.115000       12.0110           0
    4720 HCT  304  PHE  HE1  HP     0.115000        1.0080           0
    4721 HCT  304  PHE  CZ   CA    -0.115000       12.0110           0
    4722 HCT  304  PHE  HZ   HP     0.115000        1.0080           0
    4723 HCT  304  PHE  CD2  CA    -0.115000       12.0110           0
    4724 HCT  304  PHE  HD2  HP     0.115000        1.0080           0
    4725 HCT  304  PHE  CE2  CA    -0.115000       12.0110           0
    4726 HCT  304  PHE  HE2  HP     0.115000        1.0080           0
    4727 HCT  304  PHE  C    C      0.510000       12.0110           0
    4728 HCT  304  PHE  O    O     -0.510000       15.9990           0
    4729 HCT  305  THR  N    NH1   -0.470000       14.0070           0
    4730 HCT  305  THR  HN   H      0.310000        1.0080           0
    4731 HCT  305  THR  CA   CT1    0.070000       12.0110           0
    4732 HCT  305  THR  HA   HB1    0.090000        1.0080           0
    4733 HCT  305  THR  CB   CT1    0.140000       12.0110           0
    4734 HCT  305  THR  HB   HA1    0.090000        1.0080           0
    4735 HCT  305  THR  OG1  OH1   -0.660000       15.9990           0
    4736 HCT  305  THR  HG1  H      0.430000        1.0080           0
    4737 HCT  305  THR  CG2  CT3   -0.270000       12.0110           0
    4738 HCT  305  THR  HG21 HA3    0.090000        1.0080           0
    4739 HCT  305  THR  HG22 HA3    0.090000        1.0080           0
    4740 HCT  305  THR  HG23 HA3    0.090000        1.0080           0
    4741 HCT  305  THR  C    C      0.510000       12.0110           0
    4742 HCT  305  THR  O    O     -0.510000       15.9990           0
    4743 HCT  306  ALA  N    NH1   -0.470000       14.0070           0
    4744 HCT  306  ALA  HN   H      0.310000        1.0080           0
    4745 HCT  306  ALA  CA   CT1    0.070000       12.0110           0
    4746 HCT  306  ALA  HA   HB1    0.090000        1.0080           0
    4747 HCT  306  ALA  CB   CT3   -0.270000       12.0110           0
    4748 HCT  306  ALA  HB1  HA3    0.090000        1.0080           0
    4749 HCT  306  ALA  HB2  HA3    0.090000        1.0080           0
    4750 HCT  306  ALA  HB3  HA3    0.090000        1.0080           0
    4751 HCT  306  ALA  C    C      0.510000       12.0110           0
    4752 HCT  306  ALA  O    O     -0.510000       15.9990           0
    4753 HCT  307  THR  N    NH1   -0.470000       14.0070           0
    4754 HCT  307  THR  HN   H      0.310000        1.0080           0
    4755 HCT  307  THR  CA   CT1    0.070000       12.0110           0
    4756 HCT  307  THR  HA   HB1    0.090000        1.0080           0
    4757 HCT  307  THR  CB   CT1    0.140000       12.0110           0
    4758 HCT  307  THR  HB   HA1    0.090000        1.0080           0
    4759 HCT  307  THR  OG1  OH1   -0.660000       15.9990           0
    4760 HCT  307  THR  HG1  H      0.430000        1.0080           0
    4761 HCT  307  THR  CG2  CT3   -0.270000       12.0110           0
    4762 HCT  307  THR  HG21 HA3    0.090000        1.0080           0
    4763 HCT  307  THR  HG22 HA3    0.090000        1.0080           0
    4764 HCT  307  THR  HG23 HA3    0.090000        1.0080           0
    4765 HCT  307  THR  C    C      0.510000       12.0110           0
    4766 HCT  307  THR  O    O     -0.510000       15.9990           0
    4767 HCT  308  PRO  N    N     -0.290000       14.0070           0
    4768 HCT  308  PRO  CD   CP3    0.000000       12.0110           0
    4769 HCT  308  PRO  HD1  HA2    0.090000        1.0080           0
    4770 HCT  308  PRO  HD2  HA2    0.090000        1.0080           0
    4771 HCT  308  PRO  CA   CP1    0.020000       12.0110           0
    4772 HCT  308  PRO  HA   HB1    0.090000        1.0080           0
    4773 HCT  308  PRO  CB   CP2   -0.180000       12.0110           0
    4774 HCT  308  PRO  HB1  HA2    0.090000        1.0080           0
    4775 HCT  308  PRO  HB2  HA2    0.090000        1.0080           0
    4776 HCT  308  PRO  CG   CP2   -0.180000       12.0110           0
    4777 HCT  308  PRO  HG1  HA2    0.090000        1.0080           0
    4778 HCT  308  PRO  HG2  HA2    0.090000        1.0080           0
    4779 HCT  308  PRO  C    C      0.510000       12.0110           0
    4780 HCT  308  PRO  O    O     -0.510000       15.9990           0
    4781 HCT  309  ILE  N    NH1   -0.470000       14.0070           0
    4782 HCT  309  ILE  HN   H      0.310000        1.0080           0
    4783 HCT  309  ILE  CA   CT1    0.070000       12.0110           0
    4784 HCT  309  ILE  HA   HB1    0.090000        1.0080           0
    4785 HCT  309  ILE  CB   CT1   -0.090000       12.0110           0
    4786 HCT  309  ILE  HB   HA1    0.090000        1.0080           0
    4787 HCT  309  ILE  CG2  CT3   -0.270000       12.0110           0
    4788 HCT  309  ILE  HG21 HA3    0.090000        1.0080           0
    4789 HCT  309  ILE  HG22 HA3    0.090000        1.0080           0
    4790 HCT  309  ILE  HG23 HA3    0.090000        1.0080           0
    4791 HCT  309  ILE  CG1  CT2   -0.180000       12.0110           0
    4792 HCT  309  ILE  HG11 HA2    0.090000        1.0080           0
    4793 HCT  309  ILE  HG12 HA2    0.090000        1.0080           0
    4794 HCT  309  ILE  CD   CT3   -0.270000       12.0110           0
    4795 HCT  309  ILE  HD1  HA3    0.090000        1.0080           0
    4796 HCT  309  ILE  HD2  HA3    0.090000        1.0080           0
    4797 HCT  309  ILE  HD3  HA3    0.090000        1.0080           0
    4798 HCT  309  ILE  C    C      0.510000       12.0110           0
    4799 HCT  309  ILE  O    O     -0.510000       15.9990           0
    4800 HCT  310  ALA  N    NH1   -0.470000       14.0070           0
    4801 HCT  310  ALA  HN   H      0.310000        1.0080           0
    4802 HCT  310  ALA  CA   CT1    0.070000       12.0110           0
    4803 HCT  310  ALA  HA   HB1    0.090000        1.0080           0
    4804 HCT  310  ALA  CB   CT3   -0.270000       12.0110           0
    4805 HCT  310  ALA  HB1  HA3    0.090000        1.0080           0
    4806 HCT  310  ALA  HB2  HA3    0.090000        1.0080           0
    4807 HCT  310  ALA  HB3  HA3    0.090000        1.0080           0
    4808 HCT  310  ALA  C    C      0.510000       12.0110           0
    4809 HCT  310  ALA  O    O     -0.510000       15.9990           0
    4810 HCT  311  ILE  N    NH1   -0.470000       14.0070           0
    4811 HCT  311  ILE  HN   H      0.310000        1.0080           0
    4812 HCT  311  ILE  CA   CT1    0.070000       12.0110           0
    4813 HCT  311  ILE  HA   HB1    0.090000        1.0080           0
    4814 HCT  311  ILE  CB   CT1   -0.090000       12.0110           0
    4815 HCT  311  ILE  HB   HA1    0.090000        1.0080           0
    4816 HCT  311  ILE  CG2  CT3   -0.270000       12.0110           0
    4817 HCT  311  ILE  HG21 HA3    0.090000        1.0080           0
    4818 HCT  311  ILE  HG22 HA3    0.090000        1.0080           0
    4819 HCT  311  ILE  HG23 HA3    0.090000        1.0080           0
    4820 HCT  311  ILE  CG1  CT2   -0.180000       12.0110           0
    4821 HCT  311  ILE  HG11 HA2    0.090000        1.0080           0
    4822 HCT  311  ILE  HG12 HA2    0.090000        1.0080           0
    4823 HCT  311  ILE  CD   CT3   -0.270000       12.0110           0
    4824 HCT  311  ILE  HD1  HA3    0.090000        1.0080           0
    4825 HCT  311  ILE  HD2  HA3    0.090000        1.0080           0
    4826 HCT  311  ILE  HD3  HA3    0.090000        1.0080           0
    4827 HCT  311  ILE  C    C      0.510000       12.0110           0
    4828 HCT  311  ILE  O    O     -0.510000       15.9990           0
    4829 HCT  312  ALA  N    NH1   -0.470000       14.0070           0
    4830 HCT  312  ALA  HN   H      0.310000        1.0080           0
    4831 HCT  312  ALA  CA   CT1    0.070000       12.0110           0
    4832 HCT  312  ALA  HA   HB1    0.090000        1.0080           0
    4833 HCT  312  ALA  CB   CT3   -0.270000       12.0110           0
    4834 HCT  312  ALA  HB1  HA3    0.090000        1.0080           0
    4835 HCT  312  ALA  HB2  HA3    0.090000        1.0080           0
    4836 HCT  312  ALA  HB3  HA3    0.090000        1.0080           0
    4837 HCT  312  ALA  C    C      0.510000       12.0110           0
    4838 HCT  312  ALA  O    O     -0.510000       15.9990           0
    4839 HCT  313  GLY  N    NH1   -0.470000       14.0070           0
    4840 HCT  313  GLY  HN   H      0.310000        1.0080           0
    4841 HCT  313  GLY  CA   CT2   -0.020000       12.0110           0
    4842 HCT  313  GLY  HA1  HB2    0.090000        1.0080           0
    4843 HCT  313  GLY  HA2  HB2    0.090000        1.0080           0
    4844 HCT  313  GLY  C    C      0.510000       12.0110           0
    4845 HCT  313  GLY  O    O     -0.510000       15.9990           0
    4846 HCT  314  ASP  N    NH1   -0.470000       14.0070           0
    4847 HCT  314  ASP  HN   H      0.310000        1.0080           0
    4848 HCT  314  ASP  CA   CT1    0.070000       12.0110           0
    4849 HCT  314  ASP  HA   HB1    0.090000        1.0080           0
    4850 HCT  314  ASP  CB   CT2A  -0.280000       12.0110           0
    4851 HCT  314  ASP  HB1  HA2    0.090000        1.0080           0
    4852 HCT  314  ASP  HB2  HA2    0.090000        1.0080           0
    4853 HCT  314  ASP  CG   CC     0.620000       12.0110           0
    4854 HCT  314  ASP  OD1  OC    -0.760000       15.9990           0
    4855 HCT  314  ASP  OD2  OC    -0.760000       15.9990           0
    4856 HCT  314  ASP  C    C      0.510000       12.0110           0
    4857 HCT  314  ASP  O    O     -0.510000       15.9990           0
    4858 HCT  315  LEU  N    NH1   -0.470000       14.0070           0
    4859 HCT  315  LEU  HN   H      0.310000        1.0080           0
    4860 HCT  315  LEU  CA   CT1    0.070000       12.0110           0
    4861 HCT  315  LEU  HA   HB1    0.090000        1.0080           0
    4862 HCT  315  LEU  CB   CT2   -0.180000       12.0110           0
    4863 HCT  315  LEU  HB1  HA2    0.090000        1.0080           0
    4864 HCT  315  LEU  HB2  HA2    0.090000        1.0080           0
    4865 HCT  315  LEU  CG   CT1   -0.090000       12.0110           0
    4866 HCT  315  LEU  HG   HA1    0.090000        1.0080           0
    4867 HCT  315  LEU  CD1  CT3   -0.270000       12.0110           0
    4868 HCT  315  LEU  HD11 HA3    0.090000        1.0080           0
    4869 HCT  315  LEU  HD12 HA3    0.090000        1.0080           0
    4870 HCT  315  LEU  HD13 HA3    0.090000        1.0080           0
    4871 HCT  315  LEU  CD2  CT3   -0.270000       12.0110           0
    4872 HCT  315  LEU  HD21 HA3    0.090000        1.0080           0
    4873 HCT  315  LEU  HD22 HA3    0.090000        1.0080           0
    4874 HCT  315  LEU  HD23 HA3    0.090000        1.0080           0
    4875 HCT  315  LEU  C    C      0.510000       12.0110           0
    4876 HCT  315  LEU  O    O     -0.510000       15.9990           0
    4877 HCT  316  GLU  N    NH1   -0.470000       14.0070           0
    4878 HCT  316  GLU  HN   H      0.310000        1.0080           0
    4879 HCT  316  GLU  CA   CT1    0.070000       12.0110           0
    4880 HCT  316  GLU  HA   HB1    0.090000        1.0080           0
    4881 HCT  316  GLU  CB   CT2A  -0.180000       12.0110           0
    4882 HCT  316  GLU  HB1  HA2    0.090000        1.0080           0
    4883 HCT  316  GLU  HB2  HA2    0.090000        1.0080           0
    4884 HCT  316  GLU  CG   CT2   -0.280000       12.0110           0
    4885 HCT  316  GLU  HG1  HA2    0.090000        1.0080           0
    4886 HCT  316  GLU  HG2  HA2    0.090000        1.0080           0
    4887 HCT  316  GLU  CD   CC     0.620000       12.0110           0
    4888 HCT  316  GLU  OE1  OC    -0.760000       15.9990           0
    4889 HCT  316  GLU  OE2  OC    -0.760000       15.9990           0
    4890 HCT  316  GLU  C    C      0.510000       12.0110           0
    4891 HCT  316  GLU  O    O     -0.510000       15.9990           0
    4892 HCT  317  PHE  N    NH1   -0.470000       14.0070           0
    4893 HCT  317  PHE  HN   H      0.310000        1.0080           0
    4894 HCT  317  PHE  CA   CT1    0.070000       12.0110           0
    4895 HCT  317  PHE  HA   HB1    0.090000        1.0080           0
    4896 HCT  317  PHE  CB   CT2   -0.180000       12.0110           0
    4897 HCT  317  PHE  HB1  HA2    0.090000        1.0080           0
    4898 HCT  317  PHE  HB2  HA2    0.090000        1.0080           0
    4899 HCT  317  PHE  CG   CA     0.000000       12.0110           0
    4900 HCT  317  PHE  CD1  CA    -0.115000       12.0110           0
    4901 HCT  317  PHE  HD1  HP     0.115000        1.0080           0
    4902 HCT  317  PHE  CE1  CA    -0.115000       12.0110           0
    4903 HCT  317  PHE  HE1  HP     0.115000        1.0080           0
    4904 HCT  317  PHE  CZ   CA    -0.115000       12.0110           0
    4905 HCT  317  PHE  HZ   HP     0.115000        1.0080           0
    4906 HCT  317  PHE  CD2  CA    -0.115000       12.0110           0
    4907 HCT  317  PHE  HD2  HP     0.115000        1.0080           0
    4908 HCT  317  PHE  CE2  CA    -0.115000       12.0110           0
    4909 HCT  317  PHE  HE2  HP     0.115000        1.0080           0
    4910 HCT  317  PHE  C    C      0.510000       12.0110           0
    4911 HCT  317  PHE  O    O     -0.510000       15.9990           0
    4912 HCT  318  LYS  N    NH1   -0.470000       14.0070           0
    4913 HCT  318  LYS  HN   H      0.310000        1.0080           0
    4914 HCT  318  LYS  CA   CT1    0.070000       12.0110           0
    4915 HCT  318  LYS  HA   HB1    0.090000        1.0080           0
    4916 HCT  318  LYS  CB   CT2   -0.180000       12.0110           0
    4917 HCT  318  LYS  HB1  HA2    0.090000        1.0080           0
    4918 HCT  318  LYS  HB2  HA2    0.090000        1.0080           0
    4919 HCT  318  LYS  CG   CT2   -0.180000       12.0110           0
    4920 HCT  318  LYS  HG1  HA2    0.090000        1.0080           0
    4921 HCT  318  LYS  HG2  HA2    0.090000        1.0080           0
    4922 HCT  318  LYS  CD   CT2   -0.180000       12.0110           0
    4923 HCT  318  LYS  HD1  HA2    0.090000        1.0080           0
    4924 HCT  318  LYS  HD2  HA2    0.090000        1.0080           0
    4925 HCT  318  LYS  CE   CT2    0.210000       12.0110           0
    4926 HCT  318  LYS  HE1  HA2    0.050000        1.0080           0
    4927 HCT  318  LYS  HE2  HA2    0.050000        1.0080           0
    4928 HCT  318  LYS  NZ   NH3   -0.300000       14.0070           0
    4929 HCT  318  LYS  HZ1  HC     0.330000        1.0080           0
    4930 HCT  318  LYS  HZ2  HC     0.330000        1.0080           0
    4931 HCT  318  LYS  HZ3  HC     0.330000        1.0080           0
    4932 HCT  318  LYS  C    C      0.510000       12.0110           0
    4933 HCT  318  LYS  O    O     -0.510000       15.9990           0
    4934 HCT  319  PRO  N    N     -0.290000       14.0070           0
    4935 HCT  319  PRO  CD   CP3    0.000000       12.0110           0
    4936 HCT  319  PRO  HD1  HA2    0.090000        1.0080           0
    4937 HCT  319  PRO  HD2  HA2    0.090000        1.0080           0
    4938 HCT  319  PRO  CA   CP1    0.020000       12.0110           0
    4939 HCT  319  PRO  HA   HB1    0.090000        1.0080           0
    4940 HCT  319  PRO  CB   CP2   -0.180000       12.0110           0
    4941 HCT  319  PRO  HB1  HA2    0.090000        1.0080           0
    4942 HCT  319  PRO  HB2  HA2    0.090000        1.0080           0
    4943 HCT  319  PRO  CG   CP2   -0.180000       12.0110           0
    4944 HCT  319  PRO  HG1  HA2    0.090000        1.0080           0
    4945 HCT  319  PRO  HG2  HA2    0.090000        1.0080           0
    4946 HCT  319  PRO  C    C      0.510000       12.0110           0
    4947 HCT  319  PRO  O    O     -0.510000       15.9990           0
    4948 HCT  320  VAL  N    NH1   -0.470000       14.0070           0
    4949 HCT  320  VAL  HN   H      0.310000        1.0080           0
    4950 HCT  320  VAL  CA   CT1    0.070000       12.0110           0
    4951 HCT  320  VAL  HA   HB1    0.090000        1.0080           0
    4952 HCT  320  VAL  CB   CT1   -0.090000       12.0110           0
    4953 HCT  320  VAL  HB   HA1    0.090000        1.0080           0
    4954 HCT  320  VAL  CG1  CT3   -0.270000       12.0110           0
    4955 HCT  320  VAL  HG11 HA3    0.090000        1.0080           0
    4956 HCT  320  VAL  HG12 HA3    0.090000        1.0080           0
    4957 HCT  320  VAL  HG13 HA3    0.090000        1.0080           0
    4958 HCT  320  VAL  CG2  CT3   -0.270000       12.0110           0
    4959 HCT  320  VAL  HG21 HA3    0.090000        1.0080           0
    4960 HCT  320  VAL  HG22 HA3    0.090000        1.0080           0
    4961 HCT  320  VAL  HG23 HA3    0.090000        1.0080           0
    4962 HCT  320  VAL  C    C      0.510000       12.0110           0
    4963 HCT  320  VAL  O    O     -0.510000       15.9990           0
    4964 HCT  321  TRP  N    NH1   -0.470000       14.0070           0
    4965 HCT  321  TRP  HN   H      0.310000        1.0080           0
    4966 HCT  321  TRP  CA   CT1    0.070000       12.0110           0
    4967 HCT  321  TRP  HA   HB1    0.090000        1.0080           0
    4968 HCT  321  TRP  CB   CT2   -0.180000       12.0110           0
    4969 HCT  321  TRP  HB1  HA2    0.090000        1.0080           0
    4970 HCT  321  TRP  HB2  HA2    0.090000        1.0080           0
    4971 HCT  321  TRP  CG   CY    -0.030000       12.0110           0
    4972 HCT  321  TRP  CD1  CA    -0.150000       12.0110           0
    4973 HCT  321  TRP  HD1  HP     0.220000        1.0080           0
    4974 HCT  321  TRP  NE1  NY    -0.510000       14.0070           0
    4975 HCT  321  TRP  HE1  H      0.370000        1.0080           0
    4976 HCT  321  TRP  CE2  CPT    0.240000       12.0110           0
    4977 HCT  321  TRP  CD2  CPT    0.110000       12.0110           0
    4978 HCT  321  TRP  CE3  CAI   -0.250000       12.0110           0
    4979 HCT  321  TRP  HE3  HP     0.170000        1.0080           0
    4980 HCT  321  TRP  CZ3  CA    -0.200000       12.0110           0
    4981 HCT  321  TRP  HZ3  HP     0.140000        1.0080           0
    4982 HCT  321  TRP  CZ2  CAI   -0.270000       12.0110           0
    4983 HCT  321  TRP  HZ2  HP     0.160000        1.0080           0
    4984 HCT  321  TRP  CH2  CA    -0.140000       12.0110           0
    4985 HCT  321  TRP  HH2  HP     0.140000        1.0080           0
    4986 HCT  321  TRP  C    C      0.510000       12.0110           0
    4987 HCT  321  TRP  O    O     -0.510000       15.9990           0
    4988 HCT  322  TYR  N    NH1   -0.470000       14.0070           0
    4989 HCT  322  TYR  HN   H      0.310000        1.0080           0
    4990 HCT  322  TYR  CA   CT1    0.070000       12.0110           0
    4991 HCT  322  TYR  HA   HB1    0.090000        1.0080           0
    4992 HCT  322  TYR  CB   CT2   -0.180000       12.0110           0
    4993 HCT  322  TYR  HB1  HA2    0.090000        1.0080           0
    4994 HCT  322  TYR  HB2  HA2    0.090000        1.0080           0
    4995 HCT  322  TYR  CG   CA     0.000000       12.0110           0
    4996 HCT  322  TYR  CD1  CA    -0.115000       12.0110           0
    4997 HCT  322  TYR  HD1  HP     0.115000        1.0080           0
    4998 HCT  322  TYR  CE1  CA    -0.115000       12.0110           0
    4999 HCT  322  TYR  HE1  HP     0.115000        1.0080           0
    5000 HCT  322  TYR  CZ   CA     0.110000       12.0110           0
    5001 HCT  322  TYR  OH   OH1   -0.540000       15.9990           0
    5002 HCT  322  TYR  HH   H      0.430000        1.0080           0
    5003 HCT  322  TYR  CD2  CA    -0.115000       12.0110           0
    5004 HCT  322  TYR  HD2  HP     0.115000        1.0080           0
    5005 HCT  322  TYR  CE2  CA    -0.115000       12.0110           0
    5006 HCT  322  TYR  HE2  HP     0.115000        1.0080           0
    5007 HCT  322  TYR  C    C      0.510000       12.0110           0
    5008 HCT  322  TYR  O    O     -0.510000       15.9990           0
    5009 HCT  323  ALA  N    NH1   -0.470000       14.0070           0
    5010 HCT  323  ALA  HN   H      0.310000        1.0080           0
    5011 HCT  323  ALA  CA   CT1    0.070000       12.0110           0
    5012 HCT  323  ALA  HA   HB1    0.090000        1.0080           0
    5013 HCT  323  ALA  CB   CT3   -0.270000       12.0110           0
    5014 HCT  323  ALA  HB1  HA3    0.090000        1.0080           0
    5015 HCT  323  ALA  HB2  HA3    0.090000        1.0080           0
    5016 HCT  323  ALA  HB3  HA3    0.090000        1.0080           0
    5017 HCT  323  ALA  C    C      0.510000       12.0110           0
    5018 HCT  323  ALA  O    O     -0.510000       15.9990           0
    5019 HCT  324  ALA  N    NH1   -0.470000       14.0070           0
    5020 HCT  324  ALA  HN   H      0.310000        1.0080           0
    5021 HCT  324  ALA  CA   CT1    0.070000       12.0110           0
    5022 HCT  324  ALA  HA   HB1    0.090000        1.0080           0
    5023 HCT  324  ALA  CB   CT3   -0.270000       12.0110           0
    5024 HCT  324  ALA  HB1  HA3    0.090000        1.0080           0
    5025 HCT  324  ALA  HB2  HA3    0.090000        1.0080           0
    5026 HCT  324  ALA  HB3  HA3    0.090000        1.0080           0
    5027 HCT  324  ALA  C    C      0.510000       12.0110           0
    5028 HCT  324  ALA  O    O     -0.510000       15.9990           0
    5029 HCT  325  SER  N    NH1   -0.470000       14.0070           0
    5030 HCT  325  SER  HN   H      0.310000        1.0080           0
    5031 HCT  325  SER  CA   CT1    0.070000       12.0110           0
    5032 HCT  325  SER  HA   HB1    0.090000        1.0080           0
    5033 HCT  325  SER  CB   CT2    0.050000       12.0110           0
    5034 HCT  325  SER  HB1  HA2    0.090000        1.0080           0
    5035 HCT  325  SER  HB2  HA2    0.090000        1.0080           0
    5036 HCT  325  SER  OG   OH1   -0.660000       15.9990           0
    5037 HCT  325  SER  HG1  H      0.430000        1.0080           0
    5038 HCT  325  SER  C    C      0.510000       12.0110           0
    5039 HCT  325  SER  O    O     -0.510000       15.9990           0
    5040 HCT  326  LYS  N    NH1   -0.470000       14.0070           0
    5041 HCT  326  LYS  HN   H      0.310000        1.0080           0
    5042 HCT  326  LYS  CA   CT1    0.070000       12.0110           0
    5043 HCT  326  LYS  HA   HB1    0.090000        1.0080           0
    5044 HCT  326  LYS  CB   CT2   -0.180000       12.0110           0
    5045 HCT  326  LYS  HB1  HA2    0.090000        1.0080           0
    5046 HCT  326  LYS  HB2  HA2    0.090000        1.0080           0
    5047 HCT  326  LYS  CG   CT2   -0.180000       12.0110           0
    5048 HCT  326  LYS  HG1  HA2    0.090000        1.0080           0
    5049 HCT  326  LYS  HG2  HA2    0.090000        1.0080           0
    5050 HCT  326  LYS  CD   CT2   -0.180000       12.0110           0
    5051 HCT  326  LYS  HD1  HA2    0.090000        1.0080           0
    5052 HCT  326  LYS  HD2  HA2    0.090000        1.0080           0
    5053 HCT  326  LYS  CE   CT2    0.210000       12.0110           0
    5054 HCT  326  LYS  HE1  HA2    0.050000        1.0080           0
    5055 HCT  326  LYS  HE2  HA2    0.050000        1.0080           0
    5056 HCT  326  LYS  NZ   NH3   -0.300000       14.0070           0
    5057 HCT  326  LYS  HZ1  HC     0.330000        1.0080           0
    5058 HCT  326  LYS  HZ2  HC     0.330000        1.0080           0
    5059 HCT  326  LYS  HZ3  HC     0.330000        1.0080           0
    5060 HCT  326  LYS  C    C      0.510000       12.0110           0
    5061 HCT  326  LYS  O    O     -0.510000       15.9990           0
    5062 HCT  327  ILE  N    NH1   -0.470000       14.0070           0
    5063 HCT  327  ILE  HN   H      0.310000        1.0080           0
    5064 HCT  327  ILE  CA   CT1    0.070000       12.0110           0
    5065 HCT  327  ILE  HA   HB1    0.090000        1.0080           0
    5066 HCT  327  ILE  CB   CT1   -0.090000       12.0110           0
    5067 HCT  327  ILE  HB   HA1    0.090000        1.0080           0
    5068 HCT  327  ILE  CG2  CT3   -0.270000       12.0110           0
    5069 HCT  327  ILE  HG21 HA3    0.090000        1.0080           0
    5070 HCT  327  ILE  HG22 HA3    0.090000        1.0080           0
    5071 HCT  327  ILE  HG23 HA3    0.090000        1.0080           0
    5072 HCT  327  ILE  CG1  CT2   -0.180000       12.0110           0
    5073 HCT  327  ILE  HG11 HA2    0.090000        1.0080           0
    5074 HCT  327  ILE  HG12 HA2    0.090000        1.0080           0
    5075 HCT  327  ILE  CD   CT3   -0.270000       12.0110           0
    5076 HCT  327  ILE  HD1  HA3    0.090000        1.0080           0
    5077 HCT  327  ILE  HD2  HA3    0.090000        1.0080           0
    5078 HCT  327  ILE  HD3  HA3    0.090000        1.0080           0
    5079 HCT  327  ILE  C    C      0.510000       12.0110           0
    5080 HCT  327  ILE  O    O     -0.510000       15.9990           0
    5081 HCT  328  HSE  N    NH1   -0.470000       14.0070           0
    5082 HCT  328  HSE  HN   H      0.310000        1.0080           0
    5083 HCT  328  HSE  CA   CT1    0.070000       12.0110           0
    5084 HCT  328  HSE  HA   HB1    0.090000        1.0080           0
    5085 HCT  328  HSE  CB   CT2   -0.080000       12.0110           0
    5086 HCT  328  HSE  HB1  HA2    0.090000        1.0080           0
    5087 HCT  328  HSE  HB2  HA2    0.090000        1.0080           0
    5088 HCT  328  HSE  ND1  NR2   -0.700000       14.0070           0
    5089 HCT  328  HSE  CG   CPH1   0.220000       12.0110           0
    5090 HCT  328  HSE  CE1  CPH2   0.250000       12.0110           0
    5091 HCT  328  HSE  HE1  HR1    0.130000        1.0080           0
    5092 HCT  328  HSE  NE2  NR1   -0.360000       14.0070           0
    5093 HCT  328  HSE  HE2  H      0.320000        1.0080           0
    5094 HCT  328  HSE  CD2  CPH1  -0.050000       12.0110           0
    5095 HCT  328  HSE  HD2  HR3    0.090000        1.0080           0
    5096 HCT  328  HSE  C    C      0.510000       12.0110           0
    5097 HCT  328  HSE  O    O     -0.510000       15.9990           0
    5098 HCT  329  ASP  N    NH1   -0.470000       14.0070           0
    5099 HCT  329  ASP  HN   H      0.310000        1.0080           0
    5100 HCT  329  ASP  CA   CT1    0.070000       12.0110           0
    5101 HCT  329  ASP  HA   HB1    0.090000        1.0080           0
    5102 HCT  329  ASP  CB   CT2A  -0.280000       12.0110           0
    5103 HCT  329  ASP  HB1  HA2    0.090000        1.0080           0
    5104 HCT  329  ASP  HB2  HA2    0.090000        1.0080           0
    5105 HCT  329  ASP  CG   CC     0.620000       12.0110           0
    5106 HCT  329  ASP  OD1  OC    -0.760000       15.9990           0
    5107 HCT  329  ASP  OD2  OC    -0.760000       15.9990           0
    5108 HCT  329  ASP  C    C      0.510000       12.0110           0
    5109 HCT  329  ASP  O    O     -0.510000       15.9990           0
    5110 HCT  330  ALA  N    NH1   -0.470000       14.0070           0
    5111 HCT  330  ALA  HN   H      0.310000        1.0080           0
    5112 HCT  330  ALA  CA   CT1    0.070000       12.0110           0
    5113 HCT  330  ALA  HA   HB1    0.090000        1.0080           0
    5114 HCT  330  ALA  CB   CT3   -0.270000       12.0110           0
    5115 HCT  330  ALA  HB1  HA3    0.090000        1.0080           0
    5116 HCT  330  ALA  HB2  HA3    0.090000        1.0080           0
    5117 HCT  330  ALA  HB3  HA3    0.090000        1.0080           0
    5118 HCT  330  ALA  C    C      0.510000       12.0110           0
    5119 HCT  330  ALA  O    O     -0.510000       15.9990           0
    5120 HCT  331  LEU  N    NH1   -0.470000       14.0070           0
    5121 HCT  331  LEU  HN   H      0.310000        1.0080           0
    5122 HCT  331  LEU  CA   CT1    0.070000       12.0110           0
    5123 HCT  331  LEU  HA   HB1    0.090000        1.0080           0
    5124 HCT  331  LEU  CB   CT2   -0.180000       12.0110           0
    5125 HCT  331  LEU  HB1  HA2    0.090000        1.0080           0
    5126 HCT  331  LEU  HB2  HA2    0.090000        1.0080           0
    5127 HCT  331  LEU  CG   CT1   -0.090000       12.0110           0
    5128 HCT  331  LEU  HG   HA1    0.090000        1.0080           0
    5129 HCT  331  LEU  CD1  CT3   -0.270000       12.0110           0
    5130 HCT  331  LEU  HD11 HA3    0.090000        1.0080           0
    5131 HCT  331  LEU  HD12 HA3    0.090000        1.0080           0
    5132 HCT  331  LEU  HD13 HA3    0.090000        1.0080           0
    5133 HCT  331  LEU  CD2  CT3   -0.270000       12.0110           0
    5134 HCT  331  LEU  HD21 HA3    0.090000        1.0080           0
    5135 HCT  331  LEU  HD22 HA3    0.090000        1.0080           0
    5136 HCT  331  LEU  HD23 HA3    0.090000        1.0080           0
    5137 HCT  331  LEU  C    C      0.510000       12.0110           0
    5138 HCT  331  LEU  O    O     -0.510000       15.9990           0
    5139 HCT  332  ALA  N    NH1   -0.470000       14.0070           0
    5140 HCT  332  ALA  HN   H      0.310000        1.0080           0
    5141 HCT  332  ALA  CA   CT1    0.070000       12.0110           0
    5142 HCT  332  ALA  HA   HB1    0.090000        1.0080           0
    5143 HCT  332  ALA  CB   CT3   -0.270000       12.0110           0
    5144 HCT  332  ALA  HB1  HA3    0.090000        1.0080           0
    5145 HCT  332  ALA  HB2  HA3    0.090000        1.0080           0
    5146 HCT  332  ALA  HB3  HA3    0.090000        1.0080           0
    5147 HCT  332  ALA  C    C      0.510000       12.0110           0
    5148 HCT  332  ALA  O    O     -0.510000       15.9990           0
    5149 HCT  333  ARG  N    NH1   -0.470000       14.0070           0
    5150 HCT  333  ARG  HN   H      0.310000        1.0080           0
    5151 HCT  333  ARG  CA   CT1    0.070000       12.0110           0
    5152 HCT  333  ARG  HA   HB1    0.090000        1.0080           0
    5153 HCT  333  ARG  CB   CT2   -0.180000       12.0110           0
    5154 HCT  333  ARG  HB1  HA2    0.090000        1.0080           0
    5155 HCT  333  ARG  HB2  HA2    0.090000        1.0080           0
    5156 HCT  333  ARG  CG   CT2   -0.180000       12.0110           0
    5157 HCT  333  ARG  HG1  HA2    0.090000        1.0080           0
    5158 HCT  333  ARG  HG2  HA2    0.090000        1.0080           0
    5159 HCT  333  ARG  CD   CT2    0.200000       12.0110           0
    5160 HCT  333  ARG  HD1  HA2    0.090000        1.0080           0
    5161 HCT  333  ARG  HD2  HA2    0.090000        1.0080           0
    5162 HCT  333  ARG  NE   NC2   -0.700000       14.0070           0
    5163 HCT  333  ARG  HE   HC     0.440000        1.0080           0
    5164 HCT  333  ARG  CZ   C      0.640000       12.0110           0
    5165 HCT  333  ARG  NH1  NC2   -0.800000       14.0070           0
    5166 HCT  333  ARG  HH11 HC     0.460000        1.0080           0
    5167 HCT  333  ARG  HH12 HC     0.460000        1.0080           0
    5168 HCT  333  ARG  NH2  NC2   -0.800000       14.0070           0
    5169 HCT  333  ARG  HH21 HC     0.460000        1.0080           0
    5170 HCT  333  ARG  HH22 HC     0.460000        1.0080           0
    5171 HCT  333  ARG  C    C      0.510000       12.0110           0
    5172 HCT  333  ARG  O    O     -0.510000       15.9990           0
    5173 HCT  334  MET  N    NH1   -0.470000       14.0070           0
    5174 HCT  334  MET  HN   H      0.310000        1.0080           0
    5175 HCT  334  MET  CA   CT1    0.070000       12.0110           0
    5176 HCT  334  MET  HA   HB1    0.090000        1.0080           0
    5177 HCT  334  MET  CB   CT2   -0.180000       12.0110           0
    5178 HCT  334  MET  HB1  HA2    0.090000        1.0080           0
    5179 HCT  334  MET  HB2  HA2    0.090000        1.0080           0
    5180 HCT  334  MET  CG   CT2   -0.140000       12.0110           0
    5181 HCT  334  MET  HG1  HA2    0.090000        1.0080           0
    5182 HCT  334  MET  HG2  HA2    0.090000        1.0080           0
    5183 HCT  334  MET  SD   S     -0.090000       32.0600           0
    5184 HCT  334  MET  CE   CT3   -0.220000       12.0110           0
    5185 HCT  334  MET  HE1  HA3    0.090000        1.0080           0
    5186 HCT  334  MET  HE2  HA3    0.090000        1.0080           0
    5187 HCT  334  MET  HE3  HA3    0.090000        1.0080           0
    5188 HCT  334  MET  C    C      0.510000       12.0110           0
    5189 HCT  334  MET  O    O     -0.510000       15.9990           0
    5190 HCT  335  ASP  N    NH1   -0.470000       14.0070           0
    5191 HCT  335  ASP  HN   H      0.310000        1.0080           0
    5192 HCT  335  ASP  CA   CT1    0.070000       12.0110           0
    5193 HCT  335  ASP  HA   HB1    0.090000        1.0080           0
    5194 HCT  335  ASP  CB   CT2A  -0.280000       12.0110           0
    5195 HCT  335  ASP  HB1  HA2    0.090000        1.0080           0
    5196 HCT  335  ASP  HB2  HA2    0.090000        1.0080           0
    5197 HCT  335  ASP  CG   CC     0.620000       12.0110           0
    5198 HCT  335  ASP  OD1  OC    -0.760000       15.9990           0
    5199 HCT  335  ASP  OD2  OC    -0.760000       15.9990           0
    5200 HCT  335  ASP  C    C      0.510000       12.0110           0
    5201 HCT  335  ASP  O    O     -0.510000       15.9990           0
    5202 HCT  336  ASN  N    NH1   -0.470000       14.0070           0
    5203 HCT  336  ASN  HN   H      0.310000        1.0080           0
    5204 HCT  336  ASN  CA   CT1    0.070000       12.0110           0
    5205 HCT  336  ASN  HA   HB1    0.090000        1.0080           0
    5206 HCT  336  ASN  CB   CT2   -0.180000       12.0110           0
    5207 HCT  336  ASN  HB1  HA2    0.090000        1.0080           0
    5208 HCT  336  ASN  HB2  HA2    0.090000        1.0080           0
    5209 HCT  336  ASN  CG   CC     0.550000       12.0110           0
    5210 HCT  336  ASN  OD1  O     -0.550000       15.9990           0
    5211 HCT  336  ASN  ND2  NH2   -0.620000       14.0070           0
    5212 HCT  336  ASN  HD21 H      0.320000        1.0080           0
    5213 HCT  336  ASN  HD22 H      0.300000        1.0080           0
    5214 HCT  336  ASN  C    C      0.510000       12.0110           0
    5215 HCT  336  ASN  O    O     -0.510000       15.9990           0
    5216 HCT  337  ASP  N    NH1   -0.470000       14.0070           0
    5217 HCT  337  ASP  HN   H      0.310000        1.0080           0
    5218 HCT  337  ASP  CA   CT1    0.070000       12.0110           0
    5219 HCT  337  ASP  HA   HB1    0.090000        1.0080           0
    5220 HCT  337  ASP  CB   CT2A  -0.280000       12.0110           0
    5221 HCT  337  ASP  HB1  HA2    0.090000        1.0080           0
    5222 HCT  337  ASP  HB2  HA2    0.090000        1.0080           0
    5223 HCT  337  ASP  CG   CC     0.620000       12.0110           0
    5224 HCT  337  ASP  OD1  OC    -0.760000       15.9990           0
    5225 HCT  337  ASP  OD2  OC    -0.760000       15.9990           0
    5226 HCT  337  ASP  C    C      0.510000       12.0110           0
    5227 HCT  337  ASP  O    O     -0.510000       15.9990           0
    5228 HCT  338  TYR  N    NH1   -0.470000       14.0070           0
    5229 HCT  338  TYR  HN   H      0.310000        1.0080           0
    5230 HCT  338  TYR  CA   CT1    0.070000       12.0110           0
    5231 HCT  338  TYR  HA   HB1    0.090000        1.0080           0
    5232 HCT  338  TYR  CB   CT2   -0.180000       12.0110           0
    5233 HCT  338  TYR  HB1  HA2    0.090000        1.0080           0
    5234 HCT  338  TYR  HB2  HA2    0.090000        1.0080           0
    5235 HCT  338  TYR  CG   CA     0.000000       12.0110           0
    5236 HCT  338  TYR  CD1  CA    -0.115000       12.0110           0
    5237 HCT  338  TYR  HD1  HP     0.115000        1.0080           0
    5238 HCT  338  TYR  CE1  CA    -0.115000       12.0110           0
    5239 HCT  338  TYR  HE1  HP     0.115000        1.0080           0
    5240 HCT  338  TYR  CZ   CA     0.110000       12.0110           0
    5241 HCT  338  TYR  OH   OH1   -0.540000       15.9990           0
    5242 HCT  338  TYR  HH   H      0.430000        1.0080           0
    5243 HCT  338  TYR  CD2  CA    -0.115000       12.0110           0
    5244 HCT  338  TYR  HD2  HP     0.115000        1.0080           0
    5245 HCT  338  TYR  CE2  CA    -0.115000       12.0110           0
    5246 HCT  338  TYR  HE2  HP     0.115000        1.0080           0
    5247 HCT  338  TYR  C    C      0.510000       12.0110           0
    5248 HCT  338  TYR  O    O     -0.510000       15.9990           0
    5249 HCT  339  LEU  N    NH1   -0.470000       14.0070           0
    5250 HCT  339  LEU  HN   H      0.310000        1.0080           0
    5251 HCT  339  LEU  CA   CT1    0.070000       12.0110           0
    5252 HCT  339  LEU  HA   HB1    0.090000        1.0080           0
    5253 HCT  339  LEU  CB   CT2   -0.180000       12.0110           0
    5254 HCT  339  LEU  HB1  HA2    0.090000        1.0080           0
    5255 HCT  339  LEU  HB2  HA2    0.090000        1.0080           0
    5256 HCT  339  LEU  CG   CT1   -0.090000       12.0110           0
    5257 HCT  339  LEU  HG   HA1    0.090000        1.0080           0
    5258 HCT  339  LEU  CD1  CT3   -0.270000       12.0110           0
    5259 HCT  339  LEU  HD11 HA3    0.090000        1.0080           0
    5260 HCT  339  LEU  HD12 HA3    0.090000        1.0080           0
    5261 HCT  339  LEU  HD13 HA3    0.090000        1.0080           0
    5262 HCT  339  LEU  CD2  CT3   -0.270000       12.0110           0
    5263 HCT  339  LEU  HD21 HA3    0.090000        1.0080           0
    5264 HCT  339  LEU  HD22 HA3    0.090000        1.0080           0
    5265 HCT  339  LEU  HD23 HA3    0.090000        1.0080           0
    5266 HCT  339  LEU  C    C      0.510000       12.0110           0
    5267 HCT  339  LEU  O    O     -0.510000       15.9990           0
    5268 HCT  340  ARG  N    NH1   -0.470000       14.0070           0
    5269 HCT  340  ARG  HN   H      0.310000        1.0080           0
    5270 HCT  340  ARG  CA   CT1    0.070000       12.0110           0
    5271 HCT  340  ARG  HA   HB1    0.090000        1.0080           0
    5272 HCT  340  ARG  CB   CT2   -0.180000       12.0110           0
    5273 HCT  340  ARG  HB1  HA2    0.090000        1.0080           0
    5274 HCT  340  ARG  HB2  HA2    0.090000        1.0080           0
    5275 HCT  340  ARG  CG   CT2   -0.180000       12.0110           0
    5276 HCT  340  ARG  HG1  HA2    0.090000        1.0080           0
    5277 HCT  340  ARG  HG2  HA2    0.090000        1.0080           0
    5278 HCT  340  ARG  CD   CT2    0.200000       12.0110           0
    5279 HCT  340  ARG  HD1  HA2    0.090000        1.0080           0
    5280 HCT  340  ARG  HD2  HA2    0.090000        1.0080           0
    5281 HCT  340  ARG  NE   NC2   -0.700000       14.0070           0
    5282 HCT  340  ARG  HE   HC     0.440000        1.0080           0
    5283 HCT  340  ARG  CZ   C      0.640000       12.0110           0
    5284 HCT  340  ARG  NH1  NC2   -0.800000       14.0070           0
    5285 HCT  340  ARG  HH11 HC     0.460000        1.0080           0
    5286 HCT  340  ARG  HH12 HC     0.460000        1.0080           0
    5287 HCT  340  ARG  NH2  NC2   -0.800000       14.0070           0
    5288 HCT  340  ARG  HH21 HC     0.460000        1.0080           0
    5289 HCT  340  ARG  HH22 HC     0.460000        1.0080           0
    5290 HCT  340  ARG  C    C      0.510000       12.0110           0
    5291 HCT  340  ARG  O    O     -0.510000       15.9990           0
    5292 HCT  341  SER  N    NH1   -0.470000       14.0070           0
    5293 HCT  341  SER  HN   H      0.310000        1.0080           0
    5294 HCT  341  SER  CA   CT1    0.070000       12.0110           0
    5295 HCT  341  SER  HA   HB1    0.090000        1.0080           0
    5296 HCT  341  SER  CB   CT2    0.050000       12.0110           0
    5297 HCT  341  SER  HB1  HA2    0.090000        1.0080           0
    5298 HCT  341  SER  HB2  HA2    0.090000        1.0080           0
    5299 HCT  341  SER  OG   OH1   -0.660000       15.9990           0
    5300 HCT  341  SER  HG1  H      0.430000        1.0080           0
    5301 HCT  341  SER  C    C      0.510000       12.0110           0
    5302 HCT  341  SER  O    O     -0.510000       15.9990           0
    5303 HCT  342  ALA  N    NH1   -0.470000       14.0070           0
    5304 HCT  342  ALA  HN   H      0.310000        1.0080           0
    5305 HCT  342  ALA  CA   CT1    0.070000       12.0110           0
    5306 HCT  342  ALA  HA   HB1    0.090000        1.0080           0
    5307 HCT  342  ALA  CB   CT3   -0.270000       12.0110           0
    5308 HCT  342  ALA  HB1  HA3    0.090000        1.0080           0
    5309 HCT  342  ALA  HB2  HA3    0.090000        1.0080           0
    5310 HCT  342  ALA  HB3  HA3    0.090000        1.0080           0
    5311 HCT  342  ALA  C    C      0.510000       12.0110           0
    5312 HCT  342  ALA  O    O     -0.510000       15.9990           0
    5313 HCT  343  LEU  N    NH1   -0.470000       14.0070           0
    5314 HCT  343  LEU  HN   H      0.310000        1.0080           0
    5315 HCT  343  LEU  CA   CT1    0.070000       12.0110           0
    5316 HCT  343  LEU  HA   HB1    0.090000        1.0080           0
    5317 HCT  343  LEU  CB   CT2   -0.180000       12.0110           0
    5318 HCT  343  LEU  HB1  HA2    0.090000        1.0080           0
    5319 HCT  343  LEU  HB2  HA2    0.090000        1.0080           0
    5320 HCT  343  LEU  CG   CT1   -0.090000       12.0110           0
    5321 HCT  343  LEU  HG   HA1    0.090000        1.0080           0
    5322 HCT  343  LEU  CD1  CT3   -0.270000       12.0110           0
    5323 HCT  343  LEU  HD11 HA3    0.090000        1.0080           0
    5324 HCT  343  LEU  HD12 HA3    0.090000        1.0080           0
    5325 HCT  343  LEU  HD13 HA3    0.090000        1.0080           0
    5326 HCT  343  LEU  CD2  CT3   -0.270000       12.0110           0
    5327 HCT  343  LEU  HD21 HA3    0.090000        1.0080           0
    5328 HCT  343  LEU  HD22 HA3    0.090000        1.0080           0
    5329 HCT  343  LEU  HD23 HA3    0.090000        1.0080           0
    5330 HCT  343  LEU  C    C      0.510000       12.0110           0
    5331 HCT  343  LEU  O    O     -0.510000       15.9990           0
    5332 HCT  344  ASP  N    NH1   -0.470000       14.0070           0
    5333 HCT  344  ASP  HN   H      0.310000        1.0080           0
    5334 HCT  344  ASP  CA   CT1    0.070000       12.0110           0
    5335 HCT  344  ASP  HA   HB1    0.090000        1.0080           0
    5336 HCT  344  ASP  CB   CT2A  -0.280000       12.0110           0
    5337 HCT  344  ASP  HB1  HA2    0.090000        1.0080           0
    5338 HCT  344  ASP  HB2  HA2    0.090000        1.0080           0
    5339 HCT  344  ASP  CG   CC     0.620000       12.0110           0
    5340 HCT  344  ASP  OD1  OC    -0.760000       15.9990           0
    5341 HCT  344  ASP  OD2  OC    -0.760000       15.9990           0
    5342 HCT  344  ASP  C    C      0.510000       12.0110           0
    5343 HCT  344  ASP  O    O     -0.510000       15.9990           0
    5344 HCT  345  TYR  N    NH1   -0.470000       14.0070           0
    5345 HCT  345  TYR  HN   H      0.310000        1.0080           0
    5346 HCT  345  TYR  CA   CT1    0.070000       12.0110           0
    5347 HCT  345  TYR  HA   HB1    0.090000        1.0080           0
    5348 HCT  345  TYR  CB   CT2   -0.180000       12.0110           0
    5349 HCT  345  TYR  HB1  HA2    0.090000        1.0080           0
    5350 HCT  345  TYR  HB2  HA2    0.090000        1.0080           0
    5351 HCT  345  TYR  CG   CA     0.000000       12.0110           0
    5352 HCT  345  TYR  CD1  CA    -0.115000       12.0110           0
    5353 HCT  345  TYR  HD1  HP     0.115000        1.0080           0
    5354 HCT  345  TYR  CE1  CA    -0.115000       12.0110           0
    5355 HCT  345  TYR  HE1  HP     0.115000        1.0080           0
    5356 HCT  345  TYR  CZ   CA     0.110000       12.0110           0
    5357 HCT  345  TYR  OH   OH1   -0.540000       15.9990           0
    5358 HCT  345  TYR  HH   H      0.430000        1.0080           0
    5359 HCT  345  TYR  CD2  CA    -0.115000       12.0110           0
    5360 HCT  345  TYR  HD2  HP     0.115000        1.0080           0
    5361 HCT  345  TYR  CE2  CA    -0.115000       12.0110           0
    5362 HCT  345  TYR  HE2  HP     0.115000        1.0080           0
    5363 HCT  345  TYR  C    C      0.510000       12.0110           0
    5364 HCT  345  TYR  O    O     -0.510000       15.9990           0
    5365 HCT  346  LEU  N    NH1   -0.470000       14.0070           0
    5366 HCT  346  LEU  HN   H      0.310000        1.0080           0
    5367 HCT  346  LEU  CA   CT1    0.070000       12.0110           0
    5368 HCT  346  LEU  HA   HB1    0.090000        1.0080           0
    5369 HCT  346  LEU  CB   CT2   -0.180000       12.0110           0
    5370 HCT  346  LEU  HB1  HA2    0.090000        1.0080           0
    5371 HCT  346  LEU  HB2  HA2    0.090000        1.0080           0
    5372 HCT  346  LEU  CG   CT1   -0.090000       12.0110           0
    5373 HCT  346  LEU  HG   HA1    0.090000        1.0080           0
    5374 HCT  346  LEU  CD1  CT3   -0.270000       12.0110           0
    5375 HCT  346  LEU  HD11 HA3    0.090000        1.0080           0
    5376 HCT  346  LEU  HD12 HA3    0.090000        1.0080           0
    5377 HCT  346  LEU  HD13 HA3    0.090000        1.0080           0
    5378 HCT  346  LEU  CD2  CT3   -0.270000       12.0110           0
    5379 HCT  346  LEU  HD21 HA3    0.090000        1.0080           0
    5380 HCT  346  LEU  HD22 HA3    0.090000        1.0080           0
    5381 HCT  346  LEU  HD23 HA3    0.090000        1.0080           0
    5382 HCT  346  LEU  C    C      0.510000       12.0110           0
    5383 HCT  346  LEU  O    O     -0.510000       15.9990           0
    5384 HCT  347  GLU  N    NH1   -0.470000       14.0070           0
    5385 HCT  347  GLU  HN   H      0.310000        1.0080           0
    5386 HCT  347  GLU  CA   CT1    0.070000       12.0110           0
    5387 HCT  347  GLU  HA   HB1    0.090000        1.0080           0
    5388 HCT  347  GLU  CB   CT2A  -0.180000       12.0110           0
    5389 HCT  347  GLU  HB1  HA2    0.090000        1.0080           0
    5390 HCT  347  GLU  HB2  HA2    0.090000        1.0080           0
    5391 HCT  347  GLU  CG   CT2   -0.280000       12.0110           0
    5392 HCT  347  GLU  HG1  HA2    0.090000        1.0080           0
    5393 HCT  347  GLU  HG2  HA2    0.090000        1.0080           0
    5394 HCT  347  GLU  CD   CC     0.620000       12.0110           0
    5395 HCT  347  GLU  OE1  OC    -0.760000       15.9990           0
    5396 HCT  347  GLU  OE2  OC    -0.760000       15.9990           0
    5397 HCT  347  GLU  C    C      0.510000       12.0110           0
    5398 HCT  347  GLU  O    O     -0.510000       15.9990           0
    5399 HCT  348  LEU  N    NH1   -0.470000       14.0070           0
    5400 HCT  348  LEU  HN   H      0.310000        1.0080           0
    5401 HCT  348  LEU  CA   CT1    0.070000       12.0110           0
    5402 HCT  348  LEU  HA   HB1    0.090000        1.0080           0
    5403 HCT  348  LEU  CB   CT2   -0.180000       12.0110           0
    5404 HCT  348  LEU  HB1  HA2    0.090000        1.0080           0
    5405 HCT  348  LEU  HB2  HA2    0.090000        1.0080           0
    5406 HCT  348  LEU  CG   CT1   -0.090000       12.0110           0
    5407 HCT  348  LEU  HG   HA1    0.090000        1.0080           0
    5408 HCT  348  LEU  CD1  CT3   -0.270000       12.0110           0
    5409 HCT  348  LEU  HD11 HA3    0.090000        1.0080           0
    5410 HCT  348  LEU  HD12 HA3    0.090000        1.0080           0
    5411 HCT  348  LEU  HD13 HA3    0.090000        1.0080           0
    5412 HCT  348  LEU  CD2  CT3   -0.270000       12.0110           0
    5413 HCT  348  LEU  HD21 HA3    0.090000        1.0080           0
    5414 HCT  348  LEU  HD22 HA3    0.090000        1.0080           0
    5415 HCT  348  LEU  HD23 HA3    0.090000        1.0080           0
    5416 HCT  348  LEU  C    C      0.510000       12.0110           0
    5417 HCT  348  LEU  O    O     -0.510000       15.9990           0
    5418 HCT  349  GLN  N    NH1   -0.470000       14.0070           0
    5419 HCT  349  GLN  HN   H      0.310000        1.0080           0
    5420 HCT  349  GLN  CA   CT1    0.070000       12.0110           0
    5421 HCT  349  GLN  HA   HB1    0.090000        1.0080           0
    5422 HCT  349  GLN  CB   CT2   -0.180000       12.0110           0
    5423 HCT  349  GLN  HB1  HA2    0.090000        1.0080           0
    5424 HCT  349  GLN  HB2  HA2    0.090000        1.0080           0
    5425 HCT  349  GLN  CG   CT2   -0.180000       12.0110           0
    5426 HCT  349  GLN  HG1  HA2    0.090000        1.0080           0
    5427 HCT  349  GLN  HG2  HA2    0.090000        1.0080           0
    5428 HCT  349  GLN  CD   CC     0.550000       12.0110           0
    5429 HCT  349  GLN  OE1  O     -0.550000       15.9990           0
    5430 HCT  349  GLN  NE2  NH2   -0.620000       14.0070           0
    5431 HCT  349  GLN  HE21 H      0.320000        1.0080           0
    5432 HCT  349  GLN  HE22 H      0.300000        1.0080           0
    5433 HCT  349  GLN  C    C      0.510000       12.0110           0
    5434 HCT  349  GLN  O    O     -0.510000       15.9990           0
    5435 HCT  350  PRO  N    N     -0.290000       14.0070           0
    5436 HCT  350  PRO  CD   CP3    0.000000       12.0110           0
    5437 HCT  350  PRO  HD1  HA2    0.090000        1.0080           0
    5438 HCT  350  PRO  HD2  HA2    0.090000        1.0080           0
    5439 HCT  350  PRO  CA   CP1    0.020000       12.0110           0
    5440 HCT  350  PRO  HA   HB1    0.090000        1.0080           0
    5441 HCT  350  PRO  CB   CP2   -0.180000       12.0110           0
    5442 HCT  350  PRO  HB1  HA2    0.090000        1.0080           0
    5443 HCT  350  PRO  HB2  HA2    0.090000        1.0080           0
    5444 HCT  350  PRO  CG   CP2   -0.180000       12.0110           0
    5445 HCT  350  PRO  HG1  HA2    0.090000        1.0080           0
    5446 HCT  350  PRO  HG2  HA2    0.090000        1.0080           0
    5447 HCT  350  PRO  C    C      0.510000       12.0110           0
    5448 HCT  350  PRO  O    O     -0.510000       15.9990           0
    5449 HCT  351  ASP  N    NH1   -0.470000       14.0070           0
    5450 HCT  351  ASP  HN   H      0.310000        1.0080           0
    5451 HCT  351  ASP  CA   CT1    0.070000       12.0110           0
    5452 HCT  351  ASP  HA   HB1    0.090000        1.0080           0
    5453 HCT  351  ASP  CB   CT2A  -0.280000       12.0110           0
    5454 HCT  351  ASP  HB1  HA2    0.090000        1.0080           0
    5455 HCT  351  ASP  HB2  HA2    0.090000        1.0080           0
    5456 HCT  351  ASP  CG   CC     0.620000       12.0110           0
    5457 HCT  351  ASP  OD1  OC    -0.760000       15.9990           0
    5458 HCT  351  ASP  OD2  OC    -0.760000       15.9990           0
    5459 HCT  351  ASP  C    C      0.510000       12.0110           0
    5460 HCT  351  ASP  O    O     -0.510000       15.9990           0
    5461 HCT  352  LEU  N    NH1   -0.470000       14.0070           0
    5462 HCT  352  LEU  HN   H      0.310000        1.0080           0
    5463 HCT  352  LEU  CA   CT1    0.070000       12.0110           0
    5464 HCT  352  LEU  HA   HB1    0.090000        1.0080           0
    5465 HCT  352  LEU  CB   CT2   -0.180000       12.0110           0
    5466 HCT  352  LEU  HB1  HA2    0.090000        1.0080           0
    5467 HCT  352  LEU  HB2  HA2    0.090000        1.0080           0
    5468 HCT  352  LEU  CG   CT1   -0.090000       12.0110           0
    5469 HCT  352  LEU  HG   HA1    0.090000        1.0080           0
    5470 HCT  352  LEU  CD1  CT3   -0.270000       12.0110           0
    5471 HCT  352  LEU  HD11 HA3    0.090000        1.0080           0
    5472 HCT  352  LEU  HD12 HA3    0.090000        1.0080           0
    5473 HCT  352  LEU  HD13 HA3    0.090000        1.0080           0
    5474 HCT  352  LEU  CD2  CT3   -0.270000       12.0110           0
    5475 HCT  352  LEU  HD21 HA3    0.090000        1.0080           0
    5476 HCT  352  LEU  HD22 HA3    0.090000        1.0080           0
    5477 HCT  352  LEU  HD23 HA3    0.090000        1.0080           0
    5478 HCT  352  LEU  C    C      0.510000       12.0110           0
    5479 HCT  352  LEU  O    O     -0.510000       15.9990           0
    5480 HCT  353  LYS  N    NH1   -0.470000       14.0070           0
    5481 HCT  353  LYS  HN   H      0.310000        1.0080           0
    5482 HCT  353  LYS  CA   CT1    0.070000       12.0110           0
    5483 HCT  353  LYS  HA   HB1    0.090000        1.0080           0
    5484 HCT  353  LYS  CB   CT2   -0.180000       12.0110           0
    5485 HCT  353  LYS  HB1  HA2    0.090000        1.0080           0
    5486 HCT  353  LYS  HB2  HA2    0.090000        1.0080           0
    5487 HCT  353  LYS  CG   CT2   -0.180000       12.0110           0
    5488 HCT  353  LYS  HG1  HA2    0.090000        1.0080           0
    5489 HCT  353  LYS  HG2  HA2    0.090000        1.0080           0
    5490 HCT  353  LYS  CD   CT2   -0.180000       12.0110           0
    5491 HCT  353  LYS  HD1  HA2    0.090000        1.0080           0
    5492 HCT  353  LYS  HD2  HA2    0.090000        1.0080           0
    5493 HCT  353  LYS  CE   CT2    0.210000       12.0110           0
    5494 HCT  353  LYS  HE1  HA2    0.050000        1.0080           0
    5495 HCT  353  LYS  HE2  HA2    0.050000        1.0080           0
    5496 HCT  353  LYS  NZ   NH3   -0.300000       14.0070           0
    5497 HCT  353  LYS  HZ1  HC     0.330000        1.0080           0
    5498 HCT  353  LYS  HZ2  HC     0.330000        1.0080           0
    5499 HCT  353  LYS  HZ3  HC     0.330000        1.0080           0
    5500 HCT  353  LYS  C    C      0.510000       12.0110           0
    5501 HCT  353  LYS  O    O     -0.510000       15.9990           0
    5502 HCT  354  ALA  N    NH1   -0.470000       14.0070           0
    5503 HCT  354  ALA  HN   H      0.310000        1.0080           0
    5504 HCT  354  ALA  CA   CT1    0.070000       12.0110           0
    5505 HCT  354  ALA  HA   HB1    0.090000        1.0080           0
    5506 HCT  354  ALA  CB   CT3   -0.270000       12.0110           0
    5507 HCT  354  ALA  HB1  HA3    0.090000        1.0080           0
    5508 HCT  354  ALA  HB2  HA3    0.090000        1.0080           0
    5509 HCT  354  ALA  HB3  HA3    0.090000        1.0080           0
    5510 HCT  354  ALA  C    C      0.510000       12.0110           0
    5511 HCT  354  ALA  O    O     -0.510000       15.9990           0
    5512 HCT  355  LEU  N    NH1   -0.470000       14.0070           0
    5513 HCT  355  LEU  HN   H      0.310000        1.0080           0
    5514 HCT  355  LEU  CA   CT1    0.070000       12.0110           0
    5515 HCT  355  LEU  HA   HB1    0.090000        1.0080           0
    5516 HCT  355  LEU  CB   CT2   -0.180000       12.0110           0
    5517 HCT  355  LEU  HB1  HA2    0.090000        1.0080           0
    5518 HCT  355  LEU  HB2  HA2    0.090000        1.0080           0
    5519 HCT  355  LEU  CG   CT1   -0.090000       12.0110           0
    5520 HCT  355  LEU  HG   HA1    0.090000        1.0080           0
    5521 HCT  355  LEU  CD1  CT3   -0.270000       12.0110           0
    5522 HCT  355  LEU  HD11 HA3    0.090000        1.0080           0
    5523 HCT  355  LEU  HD12 HA3    0.090000        1.0080           0
    5524 HCT  355  LEU  HD13 HA3    0.090000        1.0080           0
    5525 HCT  355  LEU  CD2  CT3   -0.270000       12.0110           0
    5526 HCT  355  LEU  HD21 HA3    0.090000        1.0080           0
    5527 HCT  355  LEU  HD22 HA3    0.090000        1.0080           0
    5528 HCT  355  LEU  HD23 HA3    0.090000        1.0080           0
    5529 HCT  355  LEU  C    C      0.510000       12.0110           0
    5530 HCT  355  LEU  O    O     -0.510000       15.9990           0
    5531 HCT  356  VAL  N    NH1   -0.470000       14.0070           0
    5532 HCT  356  VAL  HN   H      0.310000        1.0080           0
    5533 HCT  356  VAL  CA   CT1    0.070000       12.0110           0
    5534 HCT  356  VAL  HA   HB1    0.090000        1.0080           0
    5535 HCT  356  VAL  CB   CT1   -0.090000       12.0110           0
    5536 HCT  356  VAL  HB   HA1    0.090000        1.0080           0
    5537 HCT  356  VAL  CG1  CT3   -0.270000       12.0110           0
    5538 HCT  356  VAL  HG11 HA3    0.090000        1.0080           0
    5539 HCT  356  VAL  HG12 HA3    0.090000        1.0080           0
    5540 HCT  356  VAL  HG13 HA3    0.090000        1.0080           0
    5541 HCT  356  VAL  CG2  CT3   -0.270000       12.0110           0
    5542 HCT  356  VAL  HG21 HA3    0.090000        1.0080           0
    5543 HCT  356  VAL  HG22 HA3    0.090000        1.0080           0
    5544 HCT  356  VAL  HG23 HA3    0.090000        1.0080           0
    5545 HCT  356  VAL  C    C      0.510000       12.0110           0
    5546 HCT  356  VAL  O    O     -0.510000       15.9990           0
    5547 HCT  357  ARG  N    NH1   -0.470000       14.0070           0
    5548 HCT  357  ARG  HN   H      0.310000        1.0080           0
    5549 HCT  357  ARG  CA   CT1    0.070000       12.0110           0
    5550 HCT  357  ARG  HA   HB1    0.090000        1.0080           0
    5551 HCT  357  ARG  CB   CT2   -0.180000       12.0110           0
    5552 HCT  357  ARG  HB1  HA2    0.090000        1.0080           0
    5553 HCT  357  ARG  HB2  HA2    0.090000        1.0080           0
    5554 HCT  357  ARG  CG   CT2   -0.180000       12.0110           0
    5555 HCT  357  ARG  HG1  HA2    0.090000        1.0080           0
    5556 HCT  357  ARG  HG2  HA2    0.090000        1.0080           0
    5557 HCT  357  ARG  CD   CT2    0.200000       12.0110           0
    5558 HCT  357  ARG  HD1  HA2    0.090000        1.0080           0
    5559 HCT  357  ARG  HD2  HA2    0.090000        1.0080           0
    5560 HCT  357  ARG  NE   NC2   -0.700000       14.0070           0
    5561 HCT  357  ARG  HE   HC     0.440000        1.0080           0
    5562 HCT  357  ARG  CZ   C      0.640000       12.0110           0
    5563 HCT  357  ARG  NH1  NC2   -0.800000       14.0070           0
    5564 HCT  357  ARG  HH11 HC     0.460000        1.0080           0
    5565 HCT  357  ARG  HH12 HC     0.460000        1.0080           0
    5566 HCT  357  ARG  NH2  NC2   -0.800000       14.0070           0
    5567 HCT  357  ARG  HH21 HC     0.460000        1.0080           0
    5568 HCT  357  ARG  HH22 HC     0.460000        1.0080           0
    5569 HCT  357  ARG  C    C      0.510000       12.0110           0
    5570 HCT  357  ARG  O    O     -0.510000       15.9990           0
    5571 HCT  358  GLY  N    NH1   -0.470000       14.0070           0
    5572 HCT  358  GLY  HN   H      0.310000        1.0080           0
    5573 HCT  358  GLY  CA   CT2   -0.020000       12.0110           0
    5574 HCT  358  GLY  HA1  HB2    0.090000        1.0080           0
    5575 HCT  358  GLY  HA2  HB2    0.090000        1.0080           0
    5576 HCT  358  GLY  C    C      0.510000       12.0110           0
    5577 HCT  358  GLY  O    O     -0.510000       15.9990           0
    5578 HCT  359  ALA  N    NH1   -0.470000       14.0070           0
    5579 HCT  359  ALA  HN   H      0.310000        1.0080           0
    5580 HCT  359  ALA  CA   CT1    0.070000       12.0110           0
    5581 HCT  359  ALA  HA   HB1    0.090000        1.0080           0
    5582 HCT  359  ALA  CB   CT3   -0.270000       12.0110           0
    5583 HCT  359  ALA  HB1  HA3    0.090000        1.0080           0
    5584 HCT  359  ALA  HB2  HA3    0.090000        1.0080           0
    5585 HCT  359  ALA  HB3  HA3    0.090000        1.0080           0
    5586 HCT  359  ALA  C    C      0.510000       12.0110           0
    5587 HCT  359  ALA  O    O     -0.510000       15.9990           0
    5588 HCT  360  HSE  N    NH1   -0.470000       14.0070           0
    5589 HCT  360  HSE  HN   H      0.310000        1.0080           0
    5590 HCT  360  HSE  CA   CT1    0.070000       12.0110           0
    5591 HCT  360  HSE  HA   HB1    0.090000        1.0080           0
    5592 HCT  360  HSE  CB   CT2   -0.080000       12.0110           0
    5593 HCT  360  HSE  HB1  HA2    0.090000        1.0080           0
    5594 HCT  360  HSE  HB2  HA2    0.090000        1.0080           0
    5595 HCT  360  HSE  ND1  NR2   -0.700000       14.0070           0
    5596 HCT  360  HSE  CG   CPH1   0.220000       12.0110           0
    5597 HCT  360  HSE  CE1  CPH2   0.250000       12.0110           0
    5598 HCT  360  HSE  HE1  HR1    0.130000        1.0080           0
    5599 HCT  360  HSE  NE2  NR1   -0.360000       14.0070           0
    5600 HCT  360  HSE  HE2  H      0.320000        1.0080           0
    5601 HCT  360  HSE  CD2  CPH1  -0.050000       12.0110           0
    5602 HCT  360  HSE  HD2  HR3    0.090000        1.0080           0
    5603 HCT  360  HSE  C    C      0.510000       12.0110           0
    5604 HCT  360  HSE  O    O     -0.510000       15.9990           0
    5605 HCT  361  THR  N    NH1   -0.470000       14.0070           0
    5606 HCT  361  THR  HN   H      0.310000        1.0080           0
    5607 HCT  361  THR  CA   CT1    0.070000       12.0110           0
    5608 HCT  361  THR  HA   HB1    0.090000        1.0080           0
    5609 HCT  361  THR  CB   CT1    0.140000       12.0110           0
    5610 HCT  361  THR  HB   HA1    0.090000        1.0080           0
    5611 HCT  361  THR  OG1  OH1   -0.660000       15.9990           0
    5612 HCT  361  THR  HG1  H      0.430000        1.0080           0
    5613 HCT  361  THR  CG2  CT3   -0.270000       12.0110           0
    5614 HCT  361  THR  HG21 HA3    0.090000        1.0080           0
    5615 HCT  361  THR  HG22 HA3    0.090000        1.0080           0
    5616 HCT  361  THR  HG23 HA3    0.090000        1.0080           0
[truncated: 7,642,442 more chars]
