# Supplementary material for: Structural and dynamic basis of substrate permissiveness in hydroxycinnamoyltransferase (HCT)
Source: PLoS Comput Biol. 2018 Oct 26;14(10):e1006511. doi: 10.1371/journal.pcbi.1006511 (PMC6203249; doi:10.1371/journal.pcbi.1006511)
Supplement: S1 Data — SSSE mesh files and Mathematica scripts for both CbHCT and the cylindrical enzyme model are also provided. (ZIP) [file pcbi.1006511.s002.zip › SI_data/01_MD_Simulation_Files/01-Inputs/01_Topology_and_Structure/CbHCT-SHI2.pdb]

CRYST1    0.000    0.000    0.000  90.00  90.00  90.00 P 1           1
ATOM      1  C1  SHI S 800       2.174   4.642  -0.192  1.00  0.00      SHI   
ATOM      2  C2  SHI S 800       2.652   3.416  -0.467  1.00  0.00      SHI   
ATOM      3  C3  SHI S 800       1.853   2.194  -0.122  1.00  0.00      SHI   
ATOM      4  C4  SHI S 800       1.077   2.213   1.232  1.00  0.00      SHI   
ATOM      5  C5  SHI S 800       0.805   3.661   1.689  1.00  0.00      SHI   
ATOM      6  C6  SHI S 800       0.825   4.624   0.479  1.00  0.00      SHI   
ATOM      7  H1  SHI S 800       2.853   0.891   0.756  1.00  0.00      SHI   
ATOM      8  H2  SHI S 800       0.039   4.313  -0.243  1.00  0.00      SHI   
ATOM      9  O1  SHI S 800      -0.462   3.784   2.327  1.00  0.00      SHI   
ATOM     10  H   SHI S 800      -0.641   4.740   2.364  1.00  0.00      SHI   
ATOM     11  H3  SHI S 800       1.599   3.988   2.408  1.00  0.00      SHI   
ATOM     12  H4  SHI S 800       0.108   1.710   1.030  1.00  0.00      SHI   
ATOM     13  O2  SHI S 800       1.748   1.460   2.262  1.00  0.00      SHI   
ATOM     14  H5  SHI S 800       1.087   2.056  -0.923  1.00  0.00      SHI   
ATOM     15  O3  SHI S 800       2.765   1.098  -0.190  1.00  0.00      SHI   
ATOM     16  H7  SHI S 800       1.075   1.137   2.889  1.00  0.00      SHI   
ATOM     17  H8  SHI S 800       0.543   5.647   0.805  1.00  0.00      SHI   
ATOM     18  C7  SHI S 800       2.879   5.907  -0.581  1.00  0.00      SHI   
ATOM     19  O4  SHI S 800       2.706   6.932   0.128  1.00  0.00      SHI   
ATOM     20  O5  SHI S 800       3.623   5.885  -1.606  1.00  0.00      SHI   
ATOM     21  H10 SHI S 800       3.594   3.256  -1.015  1.00  0.00      SHI   
ATOM     22  C31 COA C 800       1.517  -1.420  -1.196  1.00  0.00      COA   
ATOM     23  C32 COA C 800       0.819  -2.488  -0.764  1.00  0.00      COA   
ATOM     24  C33 COA C 800       1.376  -3.691  -0.142  1.00  0.00      COA   
ATOM     25  C34 COA C 800       2.491  -3.693   0.702  1.00  0.00      COA   
ATOM     26  C35 COA C 800       2.929  -4.898   1.293  1.00  0.00      COA   
ATOM     27  C36 COA C 800       2.275  -6.091   1.011  1.00  0.00      COA   
ATOM     28  C37 COA C 800       1.193  -6.103   0.138  1.00  0.00      COA   
ATOM     29  C38 COA C 800       0.740  -4.897  -0.432  1.00  0.00      COA   
ATOM     30  O31 COA C 800       2.683  -7.270   1.646  1.00  0.00      COA   
ATOM     31  H31 COA C 800       2.166  -7.994   1.286  1.00  0.00      COA   
ATOM     32  H32 COA C 800       3.776  -4.899   1.967  1.00  0.00      COA   
ATOM     33  H33 COA C 800       0.672  -7.030  -0.086  1.00  0.00      COA   
ATOM     34  H34 COA C 800      -0.120  -4.943  -1.087  1.00  0.00      COA   
ATOM     35  H35 COA C 800       3.024  -2.777   0.915  1.00  0.00      COA   
ATOM     36  H36 COA C 800      -0.270  -2.524  -0.988  1.00  0.00      COA   
ATOM     37  H37 COA C 800       2.608  -1.395  -1.072  1.00  0.00      COA   
ATOM     38  C   COA C 800       0.845  -0.363  -2.027  1.00  0.00      COA   
ATOM     39  O   COA C 800      -0.329  -0.179  -1.954  1.00  0.00      COA   
ATOM     40  S1P COA C 800       1.897   0.572  -3.209  1.00  0.00      COA   
ATOM     41  C2P COA C 800       0.589   1.425  -4.161  1.00  0.00      COA   
ATOM     42  H12 COA C 800      -0.237   1.748  -3.497  1.00  0.00      COA   
ATOM     43  H22 COA C 800       0.997   2.341  -4.642  1.00  0.00      COA   
ATOM     44  C3P COA C 800       0.061   0.495  -5.247  1.00  0.00      COA   
ATOM     45  H13 COA C 800      -0.169  -0.497  -4.787  1.00  0.00      COA   
ATOM     46  H23 COA C 800       0.872   0.305  -5.994  1.00  0.00      COA   
ATOM     47  N4P COA C 800      -1.141   0.949  -5.881  1.00  0.00      COA   
ATOM     48  H4P COA C 800      -2.009   0.667  -5.483  1.00  0.00      COA   
ATOM     49  C5P COA C 800      -1.126   1.568  -7.067  1.00  0.00      COA   
ATOM     50  O5P COA C 800      -0.114   2.074  -7.533  1.00  0.00      COA   
ATOM     51  C6P COA C 800      -2.399   1.578  -7.832  1.00  0.00      COA   
ATOM     52  H16 COA C 800      -3.167   0.960  -7.319  1.00  0.00      COA   
ATOM     53  H26 COA C 800      -2.192   1.127  -8.832  1.00  0.00      COA   
ATOM     54  C7P COA C 800      -2.920   3.003  -8.037  1.00  0.00      COA   
ATOM     55  H17 COA C 800      -2.151   3.629  -8.547  1.00  0.00      COA   
ATOM     56  H27 COA C 800      -3.122   3.464  -7.039  1.00  0.00      COA   
ATOM     57  N8P COA C 800      -4.105   2.980  -8.851  1.00  0.00      COA   
ATOM     58  H8P COA C 800      -4.260   2.179  -9.428  1.00  0.00      COA   
ATOM     59  C9P COA C 800      -5.028   3.958  -8.838  1.00  0.00      COA   
ATOM     60  O9P COA C 800      -4.925   4.896  -8.046  1.00  0.00      COA   
ATOM     61  CAP COA C 800      -6.214   3.850  -9.781  1.00  0.00      COA   
ATOM     62  OAP COA C 800      -6.667   2.524 -10.067  1.00  0.00      COA   
ATOM     63  HO2 COA C 800      -7.077   2.645 -10.950  1.00  0.00      COA   
ATOM     64  HAP COA C 800      -7.008   4.345  -9.189  1.00  0.00      COA   
ATOM     65  CBP COA C 800      -6.042   4.638 -11.095  1.00  0.00      COA   
ATOM     66  CEP COA C 800      -4.935   4.033 -11.979  1.00  0.00      COA   
ATOM     67 H1EP COA C 800      -3.945   4.127 -11.488  1.00  0.00      COA   
ATOM     68 H2EP COA C 800      -4.898   4.564 -12.955  1.00  0.00      COA   
ATOM     69 H3EP COA C 800      -5.131   2.963 -12.177  1.00  0.00      COA   
ATOM     70  CDP COA C 800      -5.648   6.113 -10.836  1.00  0.00      COA   
ATOM     71 H1DP COA C 800      -4.647   6.182 -10.363  1.00  0.00      COA   
ATOM     72 H2DP COA C 800      -6.388   6.611 -10.179  1.00  0.00      COA   
ATOM     73 H3DP COA C 800      -5.601   6.666 -11.797  1.00  0.00      COA   
ATOM     74  CCP COA C 800      -7.399   4.646 -11.881  1.00  0.00      COA   
ATOM     75 H1CP COA C 800      -7.276   5.319 -12.764  1.00  0.00      COA   
ATOM     76 H2CP COA C 800      -8.153   5.141 -11.228  1.00  0.00      COA   
ATOM     77  O6A COA C 800      -7.874   3.320 -12.219  1.00  0.00      COA   
ATOM     78  P2  COA C 800      -7.808   2.754 -13.721  1.00  0.00      COA   
ATOM     79 O1P2 COA C 800      -6.858   1.591 -13.683  1.00  0.00      COA   
ATOM     80 O2P2 COA C 800      -9.246   2.456 -14.092  1.00  0.00      COA   
ATOM     81  O12 COA C 800      -7.274   3.944 -14.659  1.00  0.00      COA   
ATOM     82  P   COA C 800      -6.640   3.781 -16.113  1.00  0.00      COA   
ATOM     83  O1P COA C 800      -7.502   2.945 -16.997  1.00  0.00      COA   
ATOM     84  O2P COA C 800      -5.162   3.393 -15.984  1.00  0.00      COA   
ATOM     85  O5' COA C 800      -6.600   5.259 -16.754  1.00  0.00      COA   
ATOM     86  C5' COA C 800      -7.795   6.079 -16.723  1.00  0.00      COA   
ATOM     87  H5' COA C 800      -8.711   5.515 -16.427  1.00  0.00      COA   
ATOM     88 H5'' COA C 800      -7.669   6.889 -15.973  1.00  0.00      COA   
ATOM     89  C4' COA C 800      -8.093   6.730 -18.103  1.00  0.00      COA   
ATOM     90  H4' COA C 800      -9.076   7.226 -18.043  1.00  0.00      COA   
ATOM     91  O4' COA C 800      -7.137   7.746 -18.448  1.00  0.00      COA   
ATOM     92  C1' COA C 800      -6.281   7.287 -19.518  1.00  0.00      COA   
ATOM     93  H1' COA C 800      -5.251   7.326 -19.146  1.00  0.00      COA   
ATOM     94  C5  COA C 800      -6.099   9.846 -22.123  1.00  0.00      COA   
ATOM     95  N7  COA C 800      -7.096   9.022 -22.686  1.00  0.00      COA   
ATOM     96  C8  COA C 800      -7.251   8.080 -21.747  1.00  0.00      COA   
ATOM     97  H8  COA C 800      -7.972   7.257 -21.812  1.00  0.00      COA   
ATOM     98  N9  COA C 800      -6.411   8.215 -20.668  1.00  0.00      COA   
ATOM     99  N1  COA C 800      -4.451  11.557 -21.842  1.00  0.00      COA   
ATOM    100  C2  COA C 800      -4.119  10.983 -20.665  1.00  0.00      COA   
ATOM    101  H2  COA C 800      -3.308  11.458 -20.086  1.00  0.00      COA   
ATOM    102  N3  COA C 800      -4.748   9.924 -20.091  1.00  0.00      COA   
ATOM    103  C4  COA C 800      -5.687   9.368 -20.891  1.00  0.00      COA   
ATOM    104  C6  COA C 800      -5.475  11.030 -22.605  1.00  0.00      COA   
ATOM    105  N6  COA C 800      -5.795  11.681 -23.719  1.00  0.00      COA   
ATOM    106  H61 COA C 800      -6.471  11.322 -24.370  1.00  0.00      COA   
ATOM    107  H62 COA C 800      -5.519  12.643 -23.844  1.00  0.00      COA   
ATOM    108  C2' COA C 800      -6.692   5.847 -19.881  1.00  0.00      COA   
ATOM    109 H2'' COA C 800      -6.683   5.609 -20.948  1.00  0.00      COA   
ATOM    110  O2' COA C 800      -5.806   4.908 -19.242  1.00  0.00      COA   
ATOM    111  H2' COA C 800      -5.928   5.043 -18.294  1.00  0.00      COA   
ATOM    112  C3' COA C 800      -8.081   5.715 -19.252  1.00  0.00      COA   
ATOM    113  H3' COA C 800      -8.241   4.716 -18.814  1.00  0.00      COA   
ATOM    114  O3' COA C 800      -9.083   6.043 -20.236  1.00  0.00      COA   
ATOM    115  P3  COA C 800      -9.884   4.845 -20.928  1.00  0.00      COA   
ATOM    116 O1P3 COA C 800     -10.728   4.249 -19.839  1.00  0.00      COA   
ATOM    117 O2P3 COA C 800     -10.552   5.449 -22.148  1.00  0.00      COA   
ATOM    118  O3T COA C 800      -8.815   3.794 -21.429  1.00  0.00      COA   
ATOM    119  H3T COA C 800      -8.541   3.205 -20.701  1.00  0.00      COA   
ATOM    120  N   MET H   1      -5.266  -9.983  23.676  1.00  0.00      HCT   
ATOM    121  HT1 MET H   1      -4.538  -9.454  23.140  1.00  0.00      HCT   
ATOM    122  HT2 MET H   1      -5.004  -9.898  24.693  1.00  0.00      HCT   
ATOM    123  HT3 MET H   1      -6.173  -9.483  23.514  1.00  0.00      HCT   
ATOM    124  CA  MET H   1      -5.319 -11.409  23.255  1.00  0.00      HCT   
ATOM    125  HA  MET H   1      -6.025 -11.901  23.909  1.00  0.00      HCT   
ATOM    126  CB  MET H   1      -5.840 -11.497  21.787  1.00  0.00      HCT   
ATOM    127  HB1 MET H   1      -6.789 -10.917  21.714  1.00  0.00      HCT   
ATOM    128  HB2 MET H   1      -6.113 -12.557  21.574  1.00  0.00      HCT   
ATOM    129  CG  MET H   1      -4.887 -11.013  20.662  1.00  0.00      HCT   
ATOM    130  HG1 MET H   1      -4.471 -10.017  20.924  1.00  0.00      HCT   
ATOM    131  HG2 MET H   1      -5.512 -10.855  19.753  1.00  0.00      HCT   
ATOM    132  SD  MET H   1      -3.540 -12.163  20.224  1.00  0.00      HCT   
ATOM    133  CE  MET H   1      -2.805 -11.173  18.896  1.00  0.00      HCT   
ATOM    134  HE1 MET H   1      -3.522 -11.035  18.059  1.00  0.00      HCT   
ATOM    135  HE2 MET H   1      -2.505 -10.170  19.268  1.00  0.00      HCT   
ATOM    136  HE3 MET H   1      -1.902 -11.672  18.484  1.00  0.00      HCT   
ATOM    137  C   MET H   1      -3.979 -12.102  23.439  1.00  0.00      HCT   
ATOM    138  O   MET H   1      -2.933 -11.451  23.484  1.00  0.00      HCT   
ATOM    139  N   LYS H   2      -3.965 -13.446  23.564  1.00  0.00      HCT   
ATOM    140  HN  LYS H   2      -4.825 -13.972  23.576  1.00  0.00      HCT   
ATOM    141  CA  LYS H   2      -2.743 -14.215  23.726  1.00  0.00      HCT   
ATOM    142  HA  LYS H   2      -1.944 -13.560  24.040  1.00  0.00      HCT   
ATOM    143  CB  LYS H   2      -2.900 -15.333  24.794  1.00  0.00      HCT   
ATOM    144  HB1 LYS H   2      -1.929 -15.862  24.917  1.00  0.00      HCT   
ATOM    145  HB2 LYS H   2      -3.642 -16.077  24.429  1.00  0.00      HCT   
ATOM    146  CG  LYS H   2      -3.379 -14.835  26.173  1.00  0.00      HCT   
ATOM    147  HG1 LYS H   2      -3.435 -15.705  26.868  1.00  0.00      HCT   
ATOM    148  HG2 LYS H   2      -4.421 -14.448  26.068  1.00  0.00      HCT   
ATOM    149  CD  LYS H   2      -2.517 -13.721  26.804  1.00  0.00      HCT   
ATOM    150  HD1 LYS H   2      -3.013 -13.378  27.743  1.00  0.00      HCT   
ATOM    151  HD2 LYS H   2      -2.517 -12.841  26.119  1.00  0.00      HCT   
ATOM    152  CE  LYS H   2      -1.054 -14.086  27.108  1.00  0.00      HCT   
ATOM    153  HE1 LYS H   2      -0.522 -13.183  27.482  1.00  0.00      HCT   
ATOM    154  HE2 LYS H   2      -0.531 -14.463  26.206  1.00  0.00      HCT   
ATOM    155  NZ  LYS H   2      -0.977 -15.105  28.160  1.00  0.00      HCT   
ATOM    156  HZ1 LYS H   2      -1.303 -16.044  27.823  1.00  0.00      HCT   
ATOM    157  HZ2 LYS H   2       0.009 -15.224  28.506  1.00  0.00      HCT   
ATOM    158  HZ3 LYS H   2      -1.597 -14.839  28.970  1.00  0.00      HCT   
ATOM    159  C   LYS H   2      -2.317 -14.834  22.402  1.00  0.00      HCT   
ATOM    160  O   LYS H   2      -3.126 -15.385  21.649  1.00  0.00      HCT   
ATOM    161  N   ILE H   3      -1.012 -14.748  22.081  1.00  0.00      HCT   
ATOM    162  HN  ILE H   3      -0.368 -14.273  22.691  1.00  0.00      HCT   
ATOM    163  CA  ILE H   3      -0.452 -15.342  20.882  1.00  0.00      HCT   
ATOM    164  HA  ILE H   3      -1.069 -16.190  20.619  1.00  0.00      HCT   
ATOM    165  CB  ILE H   3      -0.462 -14.400  19.675  1.00  0.00      HCT   
ATOM    166  HB  ILE H   3      -1.530 -14.127  19.501  1.00  0.00      HCT   
ATOM    167  CG2 ILE H   3       0.298 -13.098  19.992  1.00  0.00      HCT   
ATOM    168 HG21 ILE H   3       1.358 -13.323  20.222  1.00  0.00      HCT   
ATOM    169 HG22 ILE H   3       0.275 -12.407  19.125  1.00  0.00      HCT   
ATOM    170 HG23 ILE H   3      -0.154 -12.572  20.860  1.00  0.00      HCT   
ATOM    171  CG1 ILE H   3       0.044 -15.076  18.377  1.00  0.00      HCT   
ATOM    172 HG11 ILE H   3      -0.398 -16.093  18.305  1.00  0.00      HCT   
ATOM    173 HG12 ILE H   3       1.151 -15.186  18.424  1.00  0.00      HCT   
ATOM    174  CD  ILE H   3      -0.356 -14.307  17.114  1.00  0.00      HCT   
ATOM    175  HD1 ILE H   3      -1.452 -14.133  17.090  1.00  0.00      HCT   
ATOM    176  HD2 ILE H   3       0.158 -13.326  17.071  1.00  0.00      HCT   
ATOM    177  HD3 ILE H   3      -0.073 -14.886  16.210  1.00  0.00      HCT   
ATOM    178  C   ILE H   3       0.914 -15.938  21.185  1.00  0.00      HCT   
ATOM    179  O   ILE H   3       1.753 -15.358  21.879  1.00  0.00      HCT   
ATOM    180  N   HSE H   4       1.125 -17.180  20.720  1.00  0.00      HCT   
ATOM    181  HN  HSE H   4       0.420 -17.613  20.148  1.00  0.00      HCT   
ATOM    182  CA  HSE H   4       2.208 -18.038  21.141  1.00  0.00      HCT   
ATOM    183  HA  HSE H   4       2.922 -17.484  21.736  1.00  0.00      HCT   
ATOM    184  CB  HSE H   4       1.628 -19.227  21.960  1.00  0.00      HCT   
ATOM    185  HB1 HSE H   4       2.433 -19.740  22.530  1.00  0.00      HCT   
ATOM    186  HB2 HSE H   4       1.166 -19.974  21.277  1.00  0.00      HCT   
ATOM    187  ND1 HSE H   4       0.766 -18.380  24.169  1.00  0.00      HCT   
ATOM    188  CG  HSE H   4       0.505 -18.832  22.885  1.00  0.00      HCT   
ATOM    189  CE1 HSE H   4      -0.425 -18.265  24.738  1.00  0.00      HCT   
ATOM    190  HE1 HSE H   4      -0.605 -17.936  25.764  1.00  0.00      HCT   
ATOM    191  NE2 HSE H   4      -1.424 -18.634  23.904  1.00  0.00      HCT   
ATOM    192  HE2 HSE H   4      -2.411 -18.700  24.123  1.00  0.00      HCT   
ATOM    193  CD2 HSE H   4      -0.835 -19.001  22.713  1.00  0.00      HCT   
ATOM    194  HD2 HSE H   4      -1.379 -19.366  21.853  1.00  0.00      HCT   
ATOM    195  C   HSE H   4       2.905 -18.580  19.903  1.00  0.00      HCT   
ATOM    196  O   HSE H   4       2.274 -19.201  19.048  1.00  0.00      HCT   
ATOM    197  N   VAL H   5       4.225 -18.367  19.753  1.00  0.00      HCT   
ATOM    198  HN  VAL H   5       4.740 -17.840  20.441  1.00  0.00      HCT   
ATOM    199  CA  VAL H   5       4.989 -18.859  18.613  1.00  0.00      HCT   
ATOM    200  HA  VAL H   5       4.363 -18.860  17.733  1.00  0.00      HCT   
ATOM    201  CB  VAL H   5       6.194 -17.971  18.311  1.00  0.00      HCT   
ATOM    202  HB  VAL H   5       6.808 -17.846  19.236  1.00  0.00      HCT   
ATOM    203  CG1 VAL H   5       7.092 -18.574  17.208  1.00  0.00      HCT   
ATOM    204 HG11 VAL H   5       7.613 -19.489  17.561  1.00  0.00      HCT   
ATOM    205 HG12 VAL H   5       6.489 -18.825  16.310  1.00  0.00      HCT   
ATOM    206 HG13 VAL H   5       7.872 -17.837  16.911  1.00  0.00      HCT   
ATOM    207  CG2 VAL H   5       5.684 -16.581  17.877  1.00  0.00      HCT   
ATOM    208 HG21 VAL H   5       5.048 -16.666  16.971  1.00  0.00      HCT   
ATOM    209 HG22 VAL H   5       5.092 -16.096  18.681  1.00  0.00      HCT   
ATOM    210 HG23 VAL H   5       6.542 -15.916  17.637  1.00  0.00      HCT   
ATOM    211  C   VAL H   5       5.425 -20.300  18.854  1.00  0.00      HCT   
ATOM    212  O   VAL H   5       6.034 -20.610  19.878  1.00  0.00      HCT   
ATOM    213  N   ARG H   6       5.113 -21.238  17.925  1.00  0.00      HCT   
ATOM    214  HN  ARG H   6       4.635 -20.981  17.078  1.00  0.00      HCT   
ATOM    215  CA  ARG H   6       5.511 -22.631  18.089  1.00  0.00      HCT   
ATOM    216  HA  ARG H   6       5.756 -22.826  19.127  1.00  0.00      HCT   
ATOM    217  CB  ARG H   6       4.376 -23.623  17.687  1.00  0.00      HCT   
ATOM    218  HB1 ARG H   6       3.441 -23.287  18.185  1.00  0.00      HCT   
ATOM    219  HB2 ARG H   6       4.637 -24.621  18.116  1.00  0.00      HCT   
ATOM    220  CG  ARG H   6       4.113 -23.824  16.179  1.00  0.00      HCT   
ATOM    221  HG1 ARG H   6       5.044 -24.199  15.701  1.00  0.00      HCT   
ATOM    222  HG2 ARG H   6       3.855 -22.849  15.719  1.00  0.00      HCT   
ATOM    223  CD  ARG H   6       2.991 -24.828  15.873  1.00  0.00      HCT   
ATOM    224  HD1 ARG H   6       1.999 -24.422  16.178  1.00  0.00      HCT   
ATOM    225  HD2 ARG H   6       3.173 -25.799  16.391  1.00  0.00      HCT   
ATOM    226  NE  ARG H   6       3.029 -25.051  14.393  1.00  0.00      HCT   
ATOM    227  HE  ARG H   6       3.864 -24.829  13.865  1.00  0.00      HCT   
ATOM    228  CZ  ARG H   6       2.143 -25.730  13.677  1.00  0.00      HCT   
ATOM    229  NH1 ARG H   6       1.028 -26.242  14.134  1.00  0.00      HCT   
ATOM    230 HH11 ARG H   6       0.828 -26.204  15.121  1.00  0.00      HCT   
ATOM    231 HH12 ARG H   6       0.393 -26.657  13.484  1.00  0.00      HCT   
ATOM    232  NH2 ARG H   6       2.450 -25.912  12.412  1.00  0.00      HCT   
ATOM    233 HH21 ARG H   6       3.387 -25.623  12.172  1.00  0.00      HCT   
ATOM    234 HH22 ARG H   6       1.978 -26.657  11.917  1.00  0.00      HCT   
ATOM    235  C   ARG H   6       6.762 -22.941  17.274  1.00  0.00      HCT   
ATOM    236  O   ARG H   6       7.528 -23.840  17.621  1.00  0.00      HCT   
ATOM    237  N   ASP H   7       7.034 -22.182  16.192  1.00  0.00      HCT   
ATOM    238  HN  ASP H   7       6.439 -21.431  15.913  1.00  0.00      HCT   
ATOM    239  CA  ASP H   7       8.207 -22.419  15.381  1.00  0.00      HCT   
ATOM    240  HA  ASP H   7       9.038 -22.643  16.042  1.00  0.00      HCT   
ATOM    241  CB  ASP H   7       7.927 -23.603  14.400  1.00  0.00      HCT   
ATOM    242  HB1 ASP H   7       7.312 -23.267  13.543  1.00  0.00      HCT   
ATOM    243  HB2 ASP H   7       7.352 -24.392  14.932  1.00  0.00      HCT   
ATOM    244  CG  ASP H   7       9.179 -24.277  13.884  1.00  0.00      HCT   
ATOM    245  OD1 ASP H   7       9.088 -24.976  12.846  1.00  0.00      HCT   
ATOM    246  OD2 ASP H   7      10.237 -24.230  14.569  1.00  0.00      HCT   
ATOM    247  C   ASP H   7       8.565 -21.148  14.620  1.00  0.00      HCT   
ATOM    248  O   ASP H   7       7.695 -20.339  14.292  1.00  0.00      HCT   
ATOM    249  N   SER H   8       9.854 -20.949  14.318  1.00  0.00      HCT   
ATOM    250  HN  SER H   8      10.537 -21.618  14.612  1.00  0.00      HCT   
ATOM    251  CA  SER H   8      10.331 -19.833  13.519  1.00  0.00      HCT   
ATOM    252  HA  SER H   8       9.582 -19.564  12.793  1.00  0.00      HCT   
ATOM    253  CB  SER H   8      10.686 -18.599  14.397  1.00  0.00      HCT   
ATOM    254  HB1 SER H   8      11.418 -18.890  15.184  1.00  0.00      HCT   
ATOM    255  HB2 SER H   8       9.753 -18.262  14.904  1.00  0.00      HCT   
ATOM    256  OG  SER H   8      11.222 -17.512  13.637  1.00  0.00      HCT   
ATOM    257  HG1 SER H   8      11.101 -16.694  14.170  1.00  0.00      HCT   
ATOM    258  C   SER H   8      11.553 -20.317  12.767  1.00  0.00      HCT   
ATOM    259  O   SER H   8      12.406 -20.993  13.343  1.00  0.00      HCT   
ATOM    260  N   THR H   9      11.684 -20.017  11.461  1.00  0.00      HCT   
ATOM    261  HN  THR H   9      10.978 -19.494  10.978  1.00  0.00      HCT   
ATOM    262  CA  THR H   9      12.857 -20.446  10.705  1.00  0.00      HCT   
ATOM    263  HA  THR H   9      13.723 -20.309  11.334  1.00  0.00      HCT   
ATOM    264  CB  THR H   9      12.803 -21.912  10.236  1.00  0.00      HCT   
ATOM    265  HB  THR H   9      12.317 -22.507  11.047  1.00  0.00      HCT   
ATOM    266  OG1 THR H   9      14.106 -22.459  10.028  1.00  0.00      HCT   
ATOM    267  HG1 THR H   9      14.531 -22.450  10.919  1.00  0.00      HCT   
ATOM    268  CG2 THR H   9      11.972 -22.133   8.955  1.00  0.00      HCT   
ATOM    269 HG21 THR H   9      12.464 -21.689   8.068  1.00  0.00      HCT   
ATOM    270 HG22 THR H   9      11.856 -23.221   8.771  1.00  0.00      HCT   
ATOM    271 HG23 THR H   9      10.963 -21.686   9.074  1.00  0.00      HCT   
ATOM    272  C   THR H   9      13.052 -19.545   9.512  1.00  0.00      HCT   
ATOM    273  O   THR H   9      12.134 -18.850   9.065  1.00  0.00      HCT   
ATOM    274  N   LEU H  10      14.279 -19.520   8.951  1.00  0.00      HCT   
ATOM    275  HN  LEU H  10      15.034 -20.051   9.337  1.00  0.00      HCT   
ATOM    276  CA  LEU H  10      14.574 -18.803   7.724  1.00  0.00      HCT   
ATOM    277  HA  LEU H  10      13.874 -17.990   7.615  1.00  0.00      HCT   
ATOM    278  CB  LEU H  10      16.007 -18.203   7.730  1.00  0.00      HCT   
ATOM    279  HB1 LEU H  10      16.196 -17.677   6.768  1.00  0.00      HCT   
ATOM    280  HB2 LEU H  10      16.738 -19.039   7.806  1.00  0.00      HCT   
ATOM    281  CG  LEU H  10      16.288 -17.213   8.881  1.00  0.00      HCT   
ATOM    282  HG  LEU H  10      16.078 -17.728   9.848  1.00  0.00      HCT   
ATOM    283  CD1 LEU H  10      17.768 -16.800   8.886  1.00  0.00      HCT   
ATOM    284 HD11 LEU H  10      18.036 -16.303   7.932  1.00  0.00      HCT   
ATOM    285 HD12 LEU H  10      17.973 -16.091   9.715  1.00  0.00      HCT   
ATOM    286 HD13 LEU H  10      18.423 -17.687   9.007  1.00  0.00      HCT   
ATOM    287  CD2 LEU H  10      15.391 -15.971   8.799  1.00  0.00      HCT   
ATOM    288 HD21 LEU H  10      15.658 -15.253   9.605  1.00  0.00      HCT   
ATOM    289 HD22 LEU H  10      15.514 -15.464   7.819  1.00  0.00      HCT   
ATOM    290 HD23 LEU H  10      14.325 -16.248   8.927  1.00  0.00      HCT   
ATOM    291  C   LEU H  10      14.399 -19.738   6.533  1.00  0.00      HCT   
ATOM    292  O   LEU H  10      15.036 -20.784   6.438  1.00  0.00      HCT   
ATOM    293  N   VAL H  11      13.516 -19.384   5.584  1.00  0.00      HCT   
ATOM    294  HN  VAL H  11      12.980 -18.543   5.700  1.00  0.00      HCT   
ATOM    295  CA  VAL H  11      13.265 -20.179   4.394  1.00  0.00      HCT   
ATOM    296  HA  VAL H  11      13.567 -21.201   4.573  1.00  0.00      HCT   
ATOM    297  CB  VAL H  11      11.786 -20.226   4.018  1.00  0.00      HCT   
ATOM    298  HB  VAL H  11      11.404 -19.190   3.857  1.00  0.00      HCT   
ATOM    299  CG1 VAL H  11      11.572 -21.050   2.728  1.00  0.00      HCT   
ATOM    300 HG11 VAL H  11      12.027 -20.556   1.846  1.00  0.00      HCT   
ATOM    301 HG12 VAL H  11      12.011 -22.065   2.833  1.00  0.00      HCT   
ATOM    302 HG13 VAL H  11      10.486 -21.168   2.526  1.00  0.00      HCT   
ATOM    303  CG2 VAL H  11      11.011 -20.869   5.191  1.00  0.00      HCT   
ATOM    304 HG21 VAL H  11      11.421 -21.873   5.419  1.00  0.00      HCT   
ATOM    305 HG22 VAL H  11      11.079 -20.243   6.104  1.00  0.00      HCT   
ATOM    306 HG23 VAL H  11       9.942 -20.983   4.929  1.00  0.00      HCT   
ATOM    307  C   VAL H  11      14.115 -19.653   3.251  1.00  0.00      HCT   
ATOM    308  O   VAL H  11      14.023 -18.490   2.852  1.00  0.00      HCT   
ATOM    309  N   ARG H  12      15.003 -20.517   2.728  1.00  0.00      HCT   
ATOM    310  HN  ARG H  12      15.074 -21.448   3.097  1.00  0.00      HCT   
ATOM    311  CA  ARG H  12      15.931 -20.216   1.655  1.00  0.00      HCT   
ATOM    312  HA  ARG H  12      16.142 -19.157   1.675  1.00  0.00      HCT   
ATOM    313  CB  ARG H  12      17.255 -21.000   1.875  1.00  0.00      HCT   
ATOM    314  HB1 ARG H  12      17.947 -20.852   1.013  1.00  0.00      HCT   
ATOM    315  HB2 ARG H  12      17.015 -22.087   1.929  1.00  0.00      HCT   
ATOM    316  CG  ARG H  12      17.991 -20.575   3.164  1.00  0.00      HCT   
ATOM    317  HG1 ARG H  12      17.273 -20.583   4.014  1.00  0.00      HCT   
ATOM    318  HG2 ARG H  12      18.347 -19.530   3.032  1.00  0.00      HCT   
ATOM    319  CD  ARG H  12      19.168 -21.482   3.535  1.00  0.00      HCT   
ATOM    320  HD1 ARG H  12      19.926 -21.543   2.725  1.00  0.00      HCT   
ATOM    321  HD2 ARG H  12      18.810 -22.517   3.747  1.00  0.00      HCT   
ATOM    322  NE  ARG H  12      19.750 -20.914   4.792  1.00  0.00      HCT   
ATOM    323  HE  ARG H  12      19.312 -21.133   5.661  1.00  0.00      HCT   
ATOM    324  CZ  ARG H  12      20.698 -19.988   4.841  1.00  0.00      HCT   
ATOM    325  NH1 ARG H  12      21.401 -19.607   3.801  1.00  0.00      HCT   
ATOM    326 HH11 ARG H  12      21.262 -20.048   2.909  1.00  0.00      HCT   
ATOM    327 HH12 ARG H  12      22.112 -18.911   3.919  1.00  0.00      HCT   
ATOM    328  NH2 ARG H  12      20.919 -19.380   5.985  1.00  0.00      HCT   
ATOM    329 HH21 ARG H  12      20.318 -19.598   6.759  1.00  0.00      HCT   
ATOM    330 HH22 ARG H  12      21.562 -18.600   5.990  1.00  0.00      HCT   
ATOM    331  C   ARG H  12      15.320 -20.570   0.291  1.00  0.00      HCT   
ATOM    332  O   ARG H  12      14.420 -21.412   0.244  1.00  0.00      HCT   
ATOM    333  N   PRO H  13      15.728 -19.988  -0.842  1.00  0.00      HCT   
ATOM    334  CD  PRO H  13      16.663 -18.864  -0.889  1.00  0.00      HCT   
ATOM    335  HD1 PRO H  13      16.387 -18.056  -0.177  1.00  0.00      HCT   
ATOM    336  HD2 PRO H  13      17.690 -19.235  -0.666  1.00  0.00      HCT   
ATOM    337  CA  PRO H  13      15.449 -20.514  -2.183  1.00  0.00      HCT   
ATOM    338  HA  PRO H  13      14.392 -20.361  -2.351  1.00  0.00      HCT   
ATOM    339  CB  PRO H  13      16.326 -19.656  -3.117  1.00  0.00      HCT   
ATOM    340  HB1 PRO H  13      15.817 -19.469  -4.087  1.00  0.00      HCT   
ATOM    341  HB2 PRO H  13      17.298 -20.165  -3.311  1.00  0.00      HCT   
ATOM    342  CG  PRO H  13      16.590 -18.370  -2.332  1.00  0.00      HCT   
ATOM    343  HG1 PRO H  13      15.732 -17.678  -2.457  1.00  0.00      HCT   
ATOM    344  HG2 PRO H  13      17.520 -17.860  -2.671  1.00  0.00      HCT   
ATOM    345  C   PRO H  13      15.701 -22.012  -2.363  1.00  0.00      HCT   
ATOM    346  O   PRO H  13      16.763 -22.498  -1.966  1.00  0.00      HCT   
ATOM    347  N   SER H  14      14.756 -22.755  -2.972  1.00  0.00      HCT   
ATOM    348  HN  SER H  14      13.902 -22.333  -3.289  1.00  0.00      HCT   
ATOM    349  CA  SER H  14      14.869 -24.190  -3.220  1.00  0.00      HCT   
ATOM    350  HA  SER H  14      15.048 -24.665  -2.267  1.00  0.00      HCT   
ATOM    351  CB  SER H  14      13.568 -24.799  -3.803  1.00  0.00      HCT   
ATOM    352  HB1 SER H  14      12.785 -24.685  -3.018  1.00  0.00      HCT   
ATOM    353  HB2 SER H  14      13.677 -25.888  -4.013  1.00  0.00      HCT   
ATOM    354  OG  SER H  14      13.101 -24.098  -4.960  1.00  0.00      HCT   
ATOM    355  HG1 SER H  14      13.438 -24.537  -5.759  1.00  0.00      HCT   
ATOM    356  C   SER H  14      16.030 -24.599  -4.103  1.00  0.00      HCT   
ATOM    357  O   SER H  14      16.689 -25.611  -3.863  1.00  0.00      HCT   
ATOM    358  N   ALA H  15      16.299 -23.801  -5.145  1.00  0.00      HCT   
ATOM    359  HN  ALA H  15      15.727 -22.998  -5.284  1.00  0.00      HCT   
ATOM    360  CA  ALA H  15      17.375 -23.975  -6.087  1.00  0.00      HCT   
ATOM    361  HA  ALA H  15      17.896 -24.906  -5.891  1.00  0.00      HCT   
ATOM    362  CB  ALA H  15      16.821 -24.001  -7.527  1.00  0.00      HCT   
ATOM    363  HB1 ALA H  15      16.323 -23.044  -7.783  1.00  0.00      HCT   
ATOM    364  HB2 ALA H  15      17.620 -24.186  -8.271  1.00  0.00      HCT   
ATOM    365  HB3 ALA H  15      16.073 -24.815  -7.628  1.00  0.00      HCT   
ATOM    366  C   ALA H  15      18.380 -22.843  -5.930  1.00  0.00      HCT   
ATOM    367  O   ALA H  15      18.154 -21.867  -5.212  1.00  0.00      HCT   
ATOM    368  N   ALA H  16      19.561 -22.971  -6.563  1.00  0.00      HCT   
ATOM    369  HN  ALA H  16      19.745 -23.755  -7.153  1.00  0.00      HCT   
ATOM    370  CA  ALA H  16      20.557 -21.919  -6.582  1.00  0.00      HCT   
ATOM    371  HA  ALA H  16      20.763 -21.656  -5.554  1.00  0.00      HCT   
ATOM    372  CB  ALA H  16      21.866 -22.431  -7.195  1.00  0.00      HCT   
ATOM    373  HB1 ALA H  16      22.668 -21.666  -7.120  1.00  0.00      HCT   
ATOM    374  HB2 ALA H  16      22.205 -23.338  -6.656  1.00  0.00      HCT   
ATOM    375  HB3 ALA H  16      21.724 -22.695  -8.263  1.00  0.00      HCT   
ATOM    376  C   ALA H  16      20.097 -20.643  -7.285  1.00  0.00      HCT   
ATOM    377  O   ALA H  16      19.326 -20.676  -8.244  1.00  0.00      HCT   
ATOM    378  N   THR H  17      20.558 -19.479  -6.799  1.00  0.00      HCT   
ATOM    379  HN  THR H  17      21.242 -19.487  -6.069  1.00  0.00      HCT   
ATOM    380  CA  THR H  17      20.114 -18.175  -7.270  1.00  0.00      HCT   
ATOM    381  HA  THR H  17      19.624 -18.304  -8.222  1.00  0.00      HCT   
ATOM    382  CB  THR H  17      19.149 -17.468  -6.307  1.00  0.00      HCT   
ATOM    383  HB  THR H  17      18.920 -16.435  -6.663  1.00  0.00      HCT   
ATOM    384  OG1 THR H  17      19.658 -17.373  -4.981  1.00  0.00      HCT   
ATOM    385  HG1 THR H  17      19.677 -18.292  -4.635  1.00  0.00      HCT   
ATOM    386  CG2 THR H  17      17.821 -18.235  -6.233  1.00  0.00      HCT   
ATOM    387 HG21 THR H  17      17.973 -19.260  -5.836  1.00  0.00      HCT   
ATOM    388 HG22 THR H  17      17.105 -17.707  -5.569  1.00  0.00      HCT   
ATOM    389 HG23 THR H  17      17.370 -18.318  -7.244  1.00  0.00      HCT   
ATOM    390  C   THR H  17      21.325 -17.279  -7.482  1.00  0.00      HCT   
ATOM    391  O   THR H  17      22.369 -17.536  -6.872  1.00  0.00      HCT   
ATOM    392  N   PRO H  18      21.283 -16.239  -8.323  1.00  0.00      HCT   
ATOM    393  CD  PRO H  18      20.171 -15.960  -9.240  1.00  0.00      HCT   
ATOM    394  HD1 PRO H  18      19.851 -16.865  -9.803  1.00  0.00      HCT   
ATOM    395  HD2 PRO H  18      19.313 -15.541  -8.667  1.00  0.00      HCT   
ATOM    396  CA  PRO H  18      22.334 -15.220  -8.434  1.00  0.00      HCT   
ATOM    397  HA  PRO H  18      23.166 -15.697  -8.937  1.00  0.00      HCT   
ATOM    398  CB  PRO H  18      21.693 -14.124  -9.304  1.00  0.00      HCT   
ATOM    399  HB1 PRO H  18      22.451 -13.574  -9.898  1.00  0.00      HCT   
ATOM    400  HB2 PRO H  18      21.119 -13.407  -8.678  1.00  0.00      HCT   
ATOM    401  CG  PRO H  18      20.715 -14.895 -10.192  1.00  0.00      HCT   
ATOM    402  HG1 PRO H  18      21.267 -15.398 -11.017  1.00  0.00      HCT   
ATOM    403  HG2 PRO H  18      19.916 -14.252 -10.620  1.00  0.00      HCT   
ATOM    404  C   PRO H  18      22.891 -14.678  -7.122  1.00  0.00      HCT   
ATOM    405  O   PRO H  18      22.117 -14.342  -6.222  1.00  0.00      HCT   
ATOM    406  N   ALA H  19      24.223 -14.574  -6.989  1.00  0.00      HCT   
ATOM    407  HN  ALA H  19      24.844 -14.892  -7.719  1.00  0.00      HCT   
ATOM    408  CA  ALA H  19      24.862 -13.877  -5.897  1.00  0.00      HCT   
ATOM    409  HA  ALA H  19      24.180 -13.761  -5.069  1.00  0.00      HCT   
ATOM    410  CB  ALA H  19      26.095 -14.659  -5.414  1.00  0.00      HCT   
ATOM    411  HB1 ALA H  19      25.792 -15.669  -5.059  1.00  0.00      HCT   
ATOM    412  HB2 ALA H  19      26.831 -14.794  -6.235  1.00  0.00      HCT   
ATOM    413  HB3 ALA H  19      26.597 -14.133  -4.575  1.00  0.00      HCT   
ATOM    414  C   ALA H  19      25.237 -12.483  -6.372  1.00  0.00      HCT   
ATOM    415  O   ALA H  19      26.299 -12.259  -6.952  1.00  0.00      HCT   
ATOM    416  N   VAL H  20      24.341 -11.499  -6.175  1.00  0.00      HCT   
ATOM    417  HN  VAL H  20      23.499 -11.667  -5.673  1.00  0.00      HCT   
ATOM    418  CA  VAL H  20      24.473 -10.192  -6.804  1.00  0.00      HCT   
ATOM    419  HA  VAL H  20      25.512 -10.027  -7.050  1.00  0.00      HCT   
ATOM    420  CB  VAL H  20      23.646 -10.044  -8.092  1.00  0.00      HCT   
ATOM    421  HB  VAL H  20      23.762  -9.010  -8.495  1.00  0.00      HCT   
ATOM    422  CG1 VAL H  20      24.178 -11.000  -9.177  1.00  0.00      HCT   
ATOM    423 HG11 VAL H  20      25.261 -10.838  -9.345  1.00  0.00      HCT   
ATOM    424 HG12 VAL H  20      24.024 -12.061  -8.888  1.00  0.00      HCT   
ATOM    425 HG13 VAL H  20      23.650 -10.824 -10.139  1.00  0.00      HCT   
ATOM    426  CG2 VAL H  20      22.146 -10.298  -7.841  1.00  0.00      HCT   
ATOM    427 HG21 VAL H  20      21.969 -11.332  -7.472  1.00  0.00      HCT   
ATOM    428 HG22 VAL H  20      21.729  -9.576  -7.109  1.00  0.00      HCT   
ATOM    429 HG23 VAL H  20      21.580 -10.173  -8.792  1.00  0.00      HCT   
ATOM    430  C   VAL H  20      24.100  -9.071  -5.850  1.00  0.00      HCT   
ATOM    431  O   VAL H  20      23.355  -9.248  -4.887  1.00  0.00      HCT   
ATOM    432  N   SER H  21      24.608  -7.857  -6.135  1.00  0.00      HCT   
ATOM    433  HN  SER H  21      25.242  -7.774  -6.913  1.00  0.00      HCT   
ATOM    434  CA  SER H  21      24.229  -6.613  -5.480  1.00  0.00      HCT   
ATOM    435  HA  SER H  21      23.770  -6.817  -4.522  1.00  0.00      HCT   
ATOM    436  CB  SER H  21      25.433  -5.637  -5.296  1.00  0.00      HCT   
ATOM    437  HB1 SER H  21      25.873  -5.351  -6.277  1.00  0.00      HCT   
ATOM    438  HB2 SER H  21      26.214  -6.198  -4.735  1.00  0.00      HCT   
ATOM    439  OG  SER H  21      25.108  -4.467  -4.528  1.00  0.00      HCT   
ATOM    440  HG1 SER H  21      24.732  -3.761  -5.102  1.00  0.00      HCT   
ATOM    441  C   SER H  21      23.222  -5.950  -6.383  1.00  0.00      HCT   
ATOM    442  O   SER H  21      23.552  -5.480  -7.474  1.00  0.00      HCT   
ATOM    443  N   LEU H  22      21.944  -5.911  -5.983  1.00  0.00      HCT   
ATOM    444  HN  LEU H  22      21.677  -6.258  -5.077  1.00  0.00      HCT   
ATOM    445  CA  LEU H  22      20.899  -5.343  -6.807  1.00  0.00      HCT   
ATOM    446  HA  LEU H  22      21.186  -5.404  -7.847  1.00  0.00      HCT   
ATOM    447  CB  LEU H  22      19.569  -6.118  -6.659  1.00  0.00      HCT   
ATOM    448  HB1 LEU H  22      19.225  -6.031  -5.611  1.00  0.00      HCT   
ATOM    449  HB2 LEU H  22      19.768  -7.197  -6.846  1.00  0.00      HCT   
ATOM    450  CG  LEU H  22      18.425  -5.663  -7.589  1.00  0.00      HCT   
ATOM    451  HG  LEU H  22      18.295  -4.561  -7.498  1.00  0.00      HCT   
ATOM    452  CD1 LEU H  22      18.725  -6.007  -9.054  1.00  0.00      HCT   
ATOM    453 HD11 LEU H  22      19.648  -5.503  -9.408  1.00  0.00      HCT   
ATOM    454 HD12 LEU H  22      18.861  -7.105  -9.176  1.00  0.00      HCT   
ATOM    455 HD13 LEU H  22      17.884  -5.684  -9.705  1.00  0.00      HCT   
ATOM    456  CD2 LEU H  22      17.108  -6.319  -7.155  1.00  0.00      HCT   
ATOM    457 HD21 LEU H  22      16.271  -5.994  -7.806  1.00  0.00      HCT   
ATOM    458 HD22 LEU H  22      17.205  -7.421  -7.231  1.00  0.00      HCT   
ATOM    459 HD23 LEU H  22      16.865  -6.052  -6.105  1.00  0.00      HCT   
ATOM    460  C   LEU H  22      20.715  -3.880  -6.463  1.00  0.00      HCT   
ATOM    461  O   LEU H  22      20.362  -3.514  -5.343  1.00  0.00      HCT   
ATOM    462  N   TRP H  23      20.993  -2.999  -7.446  1.00  0.00      HCT   
ATOM    463  HN  TRP H  23      21.327  -3.327  -8.332  1.00  0.00      HCT   
ATOM    464  CA  TRP H  23      20.850  -1.566  -7.337  1.00  0.00      HCT   
ATOM    465  HA  TRP H  23      21.429  -1.267  -6.474  1.00  0.00      HCT   
ATOM    466  CB  TRP H  23      21.470  -0.881  -8.592  1.00  0.00      HCT   
ATOM    467  HB1 TRP H  23      20.945  -1.253  -9.498  1.00  0.00      HCT   
ATOM    468  HB2 TRP H  23      22.521  -1.238  -8.664  1.00  0.00      HCT   
ATOM    469  CG  TRP H  23      21.477   0.613  -8.650  1.00  0.00      HCT   
ATOM    470  CD1 TRP H  23      22.470   1.422  -8.170  1.00  0.00      HCT   
ATOM    471  HD1 TRP H  23      23.336   1.054  -7.633  1.00  0.00      HCT   
ATOM    472  NE1 TRP H  23      22.187   2.733  -8.484  1.00  0.00      HCT   
ATOM    473  HE1 TRP H  23      22.607   3.549  -8.133  1.00  0.00      HCT   
ATOM    474  CE2 TRP H  23      21.010   2.794  -9.167  1.00  0.00      HCT   
ATOM    475  CD2 TRP H  23      20.525   1.473  -9.301  1.00  0.00      HCT   
ATOM    476  CE3 TRP H  23      19.326   1.248  -9.989  1.00  0.00      HCT   
ATOM    477  HE3 TRP H  23      18.926   0.249 -10.108  1.00  0.00      HCT   
ATOM    478  CZ3 TRP H  23      18.648   2.353 -10.514  1.00  0.00      HCT   
ATOM    479  HZ3 TRP H  23      17.708   2.211 -11.024  1.00  0.00      HCT   
ATOM    480  CZ2 TRP H  23      20.334   3.882  -9.693  1.00  0.00      HCT   
ATOM    481  HZ2 TRP H  23      20.717   4.883  -9.587  1.00  0.00      HCT   
ATOM    482  CH2 TRP H  23      19.139   3.645 -10.371  1.00  0.00      HCT   
ATOM    483  HH2 TRP H  23      18.576   4.476 -10.766  1.00  0.00      HCT   
ATOM    484  C   TRP H  23      19.411  -1.130  -7.076  1.00  0.00      HCT   
ATOM    485  O   TRP H  23      18.454  -1.718  -7.588  1.00  0.00      HCT   
ATOM    486  N   ASN H  24      19.245  -0.072  -6.272  1.00  0.00      HCT   
ATOM    487  HN  ASN H  24      20.033   0.410  -5.900  1.00  0.00      HCT   
ATOM    488  CA  ASN H  24      17.957   0.476  -5.923  1.00  0.00      HCT   
ATOM    489  HA  ASN H  24      17.152  -0.145  -6.301  1.00  0.00      HCT   
ATOM    490  CB  ASN H  24      17.825   0.646  -4.385  1.00  0.00      HCT   
ATOM    491  HB1 ASN H  24      16.913   1.223  -4.126  1.00  0.00      HCT   
ATOM    492  HB2 ASN H  24      18.712   1.184  -3.988  1.00  0.00      HCT   
ATOM    493  CG  ASN H  24      17.694  -0.718  -3.728  1.00  0.00      HCT   
ATOM    494  OD1 ASN H  24      17.313  -1.705  -4.362  1.00  0.00      HCT   
ATOM    495  ND2 ASN H  24      18.025  -0.798  -2.426  1.00  0.00      HCT   
ATOM    496 HD21 ASN H  24      18.494  -0.037  -1.995  1.00  0.00      HCT   
ATOM    497 HD22 ASN H  24      17.936  -1.697  -1.977  1.00  0.00      HCT   
ATOM    498  C   ASN H  24      17.819   1.820  -6.598  1.00  0.00      HCT   
ATOM    499  O   ASN H  24      18.704   2.676  -6.520  1.00  0.00      HCT   
ATOM    500  N   SER H  25      16.686   2.034  -7.293  1.00  0.00      HCT   
ATOM    501  HN  SER H  25      15.939   1.356  -7.303  1.00  0.00      HCT   
ATOM    502  CA  SER H  25      16.391   3.294  -7.947  1.00  0.00      HCT   
ATOM    503  HA  SER H  25      17.279   3.612  -8.471  1.00  0.00      HCT   
ATOM    504  CB  SER H  25      15.224   3.189  -8.972  1.00  0.00      HCT   
ATOM    505  HB1 SER H  25      15.434   2.338  -9.658  1.00  0.00      HCT   
ATOM    506  HB2 SER H  25      15.165   4.108  -9.593  1.00  0.00      HCT   
ATOM    507  OG  SER H  25      13.957   2.984  -8.343  1.00  0.00      HCT   
ATOM    508  HG1 SER H  25      13.972   2.066  -7.979  1.00  0.00      HCT   
ATOM    509  C   SER H  25      16.063   4.369  -6.928  1.00  0.00      HCT   
ATOM    510  O   SER H  25      15.913   4.118  -5.733  1.00  0.00      HCT   
ATOM    511  N   ASN H  26      15.936   5.627  -7.369  1.00  0.00      HCT   
ATOM    512  HN  ASN H  26      16.131   5.857  -8.336  1.00  0.00      HCT   
ATOM    513  CA  ASN H  26      15.487   6.711  -6.518  1.00  0.00      HCT   
ATOM    514  HA  ASN H  26      16.126   6.725  -5.643  1.00  0.00      HCT   
ATOM    515  CB  ASN H  26      15.611   8.073  -7.250  1.00  0.00      HCT   
ATOM    516  HB1 ASN H  26      15.220   8.878  -6.597  1.00  0.00      HCT   
ATOM    517  HB2 ASN H  26      15.042   8.050  -8.201  1.00  0.00      HCT   
ATOM    518  CG  ASN H  26      17.085   8.381  -7.538  1.00  0.00      HCT   
ATOM    519  OD1 ASN H  26      18.009   7.730  -7.032  1.00  0.00      HCT   
ATOM    520  ND2 ASN H  26      17.338   9.387  -8.402  1.00  0.00      HCT   
ATOM    521 HD21 ASN H  26      18.291   9.631  -8.572  1.00  0.00      HCT   
ATOM    522 HD22 ASN H  26      16.587   9.875  -8.844  1.00  0.00      HCT   
ATOM    523  C   ASN H  26      14.078   6.472  -5.968  1.00  0.00      HCT   
ATOM    524  O   ASN H  26      13.786   6.797  -4.823  1.00  0.00      HCT   
ATOM    525  N   VAL H  27      13.179   5.841  -6.760  1.00  0.00      HCT   
ATOM    526  HN  VAL H  27      13.441   5.539  -7.674  1.00  0.00      HCT   
ATOM    527  CA  VAL H  27      11.861   5.387  -6.318  1.00  0.00      HCT   
ATOM    528  HA  VAL H  27      11.351   6.249  -5.913  1.00  0.00      HCT   
ATOM    529  CB  VAL H  27      11.013   4.830  -7.467  1.00  0.00      HCT   
ATOM    530  HB  VAL H  27      11.357   3.802  -7.749  1.00  0.00      HCT   
ATOM    531  CG1 VAL H  27       9.534   4.774  -7.034  1.00  0.00      HCT   
ATOM    532 HG11 VAL H  27       9.158   5.791  -6.797  1.00  0.00      HCT   
ATOM    533 HG12 VAL H  27       8.917   4.364  -7.859  1.00  0.00      HCT   
ATOM    534 HG13 VAL H  27       9.393   4.136  -6.142  1.00  0.00      HCT   
ATOM    535  CG2 VAL H  27      11.143   5.728  -8.711  1.00  0.00      HCT   
ATOM    536 HG21 VAL H  27      10.920   6.785  -8.458  1.00  0.00      HCT   
ATOM    537 HG22 VAL H  27      12.157   5.655  -9.151  1.00  0.00      HCT   
ATOM    538 HG23 VAL H  27      10.418   5.396  -9.485  1.00  0.00      HCT   
ATOM    539  C   VAL H  27      11.943   4.345  -5.205  1.00  0.00      HCT   
ATOM    540  O   VAL H  27      11.199   4.383  -4.228  1.00  0.00      HCT   
ATOM    541  N   ASP H  28      12.905   3.402  -5.297  1.00  0.00      HCT   
ATOM    542  HN  ASP H  28      13.502   3.376  -6.102  1.00  0.00      HCT   
ATOM    543  CA  ASP H  28      13.120   2.363  -4.303  1.00  0.00      HCT   
ATOM    544  HA  ASP H  28      12.167   1.913  -4.064  1.00  0.00      HCT   
ATOM    545  CB  ASP H  28      14.092   1.286  -4.856  1.00  0.00      HCT   
ATOM    546  HB1 ASP H  28      14.290   0.506  -4.088  1.00  0.00      HCT   
ATOM    547  HB2 ASP H  28      15.052   1.765  -5.138  1.00  0.00      HCT   
ATOM    548  CG  ASP H  28      13.514   0.588  -6.061  1.00  0.00      HCT   
ATOM    549  OD1 ASP H  28      12.437  -0.046  -5.935  1.00  0.00      HCT   
ATOM    550  OD2 ASP H  28      14.140   0.661  -7.149  1.00  0.00      HCT   
ATOM    551  C   ASP H  28      13.699   2.882  -2.992  1.00  0.00      HCT   
ATOM    552  O   ASP H  28      13.598   2.222  -1.963  1.00  0.00      HCT   
ATOM    553  N   LEU H  29      14.328   4.074  -2.988  1.00  0.00      HCT   
ATOM    554  HN  LEU H  29      14.469   4.553  -3.853  1.00  0.00      HCT   
ATOM    555  CA  LEU H  29      14.952   4.620  -1.794  1.00  0.00      HCT   
ATOM    556  HA  LEU H  29      14.978   3.874  -1.008  1.00  0.00      HCT   
ATOM    557  CB  LEU H  29      16.414   5.027  -2.114  1.00  0.00      HCT   
ATOM    558  HB1 LEU H  29      16.875   5.526  -1.233  1.00  0.00      HCT   
ATOM    559  HB2 LEU H  29      16.408   5.751  -2.956  1.00  0.00      HCT   
ATOM    560  CG  LEU H  29      17.325   3.843  -2.508  1.00  0.00      HCT   
ATOM    561  HG  LEU H  29      16.878   3.342  -3.401  1.00  0.00      HCT   
ATOM    562  CD1 LEU H  29      18.720   4.342  -2.917  1.00  0.00      HCT   
ATOM    563 HD11 LEU H  29      19.227   4.816  -2.051  1.00  0.00      HCT   
ATOM    564 HD12 LEU H  29      19.341   3.493  -3.274  1.00  0.00      HCT   
ATOM    565 HD13 LEU H  29      18.637   5.090  -3.735  1.00  0.00      HCT   
ATOM    566  CD2 LEU H  29      17.445   2.812  -1.375  1.00  0.00      HCT   
ATOM    567 HD21 LEU H  29      18.191   2.034  -1.639  1.00  0.00      HCT   
ATOM    568 HD22 LEU H  29      17.774   3.309  -0.437  1.00  0.00      HCT   
ATOM    569 HD23 LEU H  29      16.471   2.311  -1.184  1.00  0.00      HCT   
ATOM    570  C   LEU H  29      14.220   5.809  -1.184  1.00  0.00      HCT   
ATOM    571  O   LEU H  29      14.515   6.194  -0.053  1.00  0.00      HCT   
ATOM    572  N   VAL H  30      13.211   6.396  -1.864  1.00  0.00      HCT   
ATOM    573  HN  VAL H  30      13.004   6.126  -2.806  1.00  0.00      HCT   
ATOM    574  CA  VAL H  30      12.470   7.534  -1.319  1.00  0.00      HCT   
ATOM    575  HA  VAL H  30      13.121   8.094  -0.659  1.00  0.00      HCT   
ATOM    576  CB  VAL H  30      12.031   8.483  -2.443  1.00  0.00      HCT   
ATOM    577  HB  VAL H  30      12.912   8.620  -3.120  1.00  0.00      HCT   
ATOM    578  CG1 VAL H  30      10.872   7.898  -3.280  1.00  0.00      HCT   
ATOM    579 HG11 VAL H  30      10.662   8.559  -4.147  1.00  0.00      HCT   
ATOM    580 HG12 VAL H  30      11.129   6.890  -3.665  1.00  0.00      HCT   
ATOM    581 HG13 VAL H  30       9.939   7.821  -2.682  1.00  0.00      HCT   
ATOM    582  CG2 VAL H  30      11.669   9.875  -1.879  1.00  0.00      HCT   
ATOM    583 HG21 VAL H  30      12.508  10.291  -1.284  1.00  0.00      HCT   
ATOM    584 HG22 VAL H  30      11.441  10.575  -2.710  1.00  0.00      HCT   
ATOM    585 HG23 VAL H  30      10.770   9.821  -1.229  1.00  0.00      HCT   
ATOM    586  C   VAL H  30      11.286   7.072  -0.471  1.00  0.00      HCT   
ATOM    587  O   VAL H  30      10.659   7.842   0.260  1.00  0.00      HCT   
ATOM    588  N   VAL H  31      10.973   5.767  -0.511  1.00  0.00      HCT   
ATOM    589  HN  VAL H  31      11.466   5.168  -1.130  1.00  0.00      HCT   
ATOM    590  CA  VAL H  31      10.026   5.113   0.381  1.00  0.00      HCT   
ATOM    591  HA  VAL H  31       9.163   5.758   0.419  1.00  0.00      HCT   
ATOM    592  CB  VAL H  31       9.573   3.778  -0.197  1.00  0.00      HCT   
ATOM    593  HB  VAL H  31       8.859   3.291   0.506  1.00  0.00      HCT   
ATOM    594  CG1 VAL H  31       8.830   4.034  -1.519  1.00  0.00      HCT   
ATOM    595 HG11 VAL H  31       8.006   4.763  -1.374  1.00  0.00      HCT   
ATOM    596 HG12 VAL H  31       9.516   4.437  -2.292  1.00  0.00      HCT   
ATOM    597 HG13 VAL H  31       8.403   3.086  -1.911  1.00  0.00      HCT   
ATOM    598  CG2 VAL H  31      10.765   2.831  -0.426  1.00  0.00      HCT   
ATOM    599 HG21 VAL H  31      10.410   1.856  -0.824  1.00  0.00      HCT   
ATOM    600 HG22 VAL H  31      11.467   3.255  -1.168  1.00  0.00      HCT   
ATOM    601 HG23 VAL H  31      11.318   2.643   0.517  1.00  0.00      HCT   
ATOM    602  C   VAL H  31      10.572   4.950   1.814  1.00  0.00      HCT   
ATOM    603  O   VAL H  31      11.794   4.882   1.991  1.00  0.00      HCT   
ATOM    604  N   PRO H  32       9.751   4.918   2.873  1.00  0.00      HCT   
ATOM    605  CD  PRO H  32       8.306   5.161   2.805  1.00  0.00      HCT   
ATOM    606  HD1 PRO H  32       8.088   6.129   2.298  1.00  0.00      HCT   
ATOM    607  HD2 PRO H  32       7.815   4.321   2.267  1.00  0.00      HCT   
ATOM    608  CA  PRO H  32      10.151   4.461   4.207  1.00  0.00      HCT   
ATOM    609  HA  PRO H  32      10.726   5.266   4.637  1.00  0.00      HCT   
ATOM    610  CB  PRO H  32       8.824   4.234   4.951  1.00  0.00      HCT   
ATOM    611  HB1 PRO H  32       8.911   4.435   6.040  1.00  0.00      HCT   
ATOM    612  HB2 PRO H  32       8.454   3.195   4.804  1.00  0.00      HCT   
ATOM    613  CG  PRO H  32       7.843   5.186   4.267  1.00  0.00      HCT   
ATOM    614  HG1 PRO H  32       7.960   6.217   4.682  1.00  0.00      HCT   
ATOM    615  HG2 PRO H  32       6.785   4.867   4.380  1.00  0.00      HCT   
ATOM    616  C   PRO H  32      11.044   3.227   4.302  1.00  0.00      HCT   
ATOM    617  O   PRO H  32      10.738   2.218   3.675  1.00  0.00      HCT   
ATOM    618  N   ASN H  33      12.099   3.248   5.135  1.00  0.00      HCT   
ATOM    619  HN  ASN H  33      12.285   4.070   5.685  1.00  0.00      HCT   
ATOM    620  CA  ASN H  33      12.890   2.072   5.452  1.00  0.00      HCT   
ATOM    621  HA  ASN H  33      12.939   1.453   4.566  1.00  0.00      HCT   
ATOM    622  CB  ASN H  33      14.340   2.507   5.835  1.00  0.00      HCT   
ATOM    623  HB1 ASN H  33      14.283   3.228   6.675  1.00  0.00      HCT   
ATOM    624  HB2 ASN H  33      14.804   3.021   4.969  1.00  0.00      HCT   
ATOM    625  CG  ASN H  33      15.269   1.374   6.280  1.00  0.00      HCT   
ATOM    626  OD1 ASN H  33      15.975   1.491   7.285  1.00  0.00      HCT   
ATOM    627  ND2 ASN H  33      15.267   0.233   5.559  1.00  0.00      HCT   
ATOM    628 HD21 ASN H  33      15.847  -0.506   5.885  1.00  0.00      HCT   
ATOM    629 HD22 ASN H  33      14.742   0.156   4.713  1.00  0.00      HCT   
ATOM    630  C   ASN H  33      12.179   1.243   6.526  1.00  0.00      HCT   
ATOM    631  O   ASN H  33      12.628   1.123   7.659  1.00  0.00      HCT   
ATOM    632  N   PHE H  34      11.014   0.673   6.194  1.00  0.00      HCT   
ATOM    633  HN  PHE H  34      10.672   0.792   5.257  1.00  0.00      HCT   
ATOM    634  CA  PHE H  34      10.145   0.022   7.144  1.00  0.00      HCT   
ATOM    635  HA  PHE H  34      10.736  -0.416   7.940  1.00  0.00      HCT   
ATOM    636  CB  PHE H  34       9.117   1.036   7.729  1.00  0.00      HCT   
ATOM    637  HB1 PHE H  34       8.461   1.439   6.932  1.00  0.00      HCT   
ATOM    638  HB2 PHE H  34       9.669   1.895   8.169  1.00  0.00      HCT   
ATOM    639  CG  PHE H  34       8.264   0.433   8.817  1.00  0.00      HCT   
ATOM    640  CD1 PHE H  34       8.795   0.249  10.107  1.00  0.00      HCT   
ATOM    641  HD1 PHE H  34       9.825   0.517  10.300  1.00  0.00      HCT   
ATOM    642  CE1 PHE H  34       8.021  -0.293  11.136  1.00  0.00      HCT   
ATOM    643  HE1 PHE H  34       8.441  -0.432  12.125  1.00  0.00      HCT   
ATOM    644  CZ  PHE H  34       6.685  -0.643  10.896  1.00  0.00      HCT   
ATOM    645  HZ  PHE H  34       6.081  -1.055  11.689  1.00  0.00      HCT   
ATOM    646  CD2 PHE H  34       6.913   0.104   8.596  1.00  0.00      HCT   
ATOM    647  HD2 PHE H  34       6.483   0.253   7.616  1.00  0.00      HCT   
ATOM    648  CE2 PHE H  34       6.135  -0.444   9.620  1.00  0.00      HCT   
ATOM    649  HE2 PHE H  34       5.101  -0.706   9.435  1.00  0.00      HCT   
ATOM    650  C   PHE H  34       9.453  -1.118   6.418  1.00  0.00      HCT   
ATOM    651  O   PHE H  34       9.194  -1.047   5.215  1.00  0.00      HCT   
ATOM    652  N   HSE H  35       9.149  -2.219   7.128  1.00  0.00      HCT   
ATOM    653  HN  HSE H  35       9.357  -2.261   8.107  1.00  0.00      HCT   
ATOM    654  CA  HSE H  35       8.492  -3.374   6.553  1.00  0.00      HCT   
ATOM    655  HA  HSE H  35       8.860  -3.524   5.549  1.00  0.00      HCT   
ATOM    656  CB  HSE H  35       8.777  -4.666   7.363  1.00  0.00      HCT   
ATOM    657  HB1 HSE H  35       8.105  -5.486   7.028  1.00  0.00      HCT   
ATOM    658  HB2 HSE H  35       8.575  -4.484   8.438  1.00  0.00      HCT   
ATOM    659  ND1 HSE H  35      11.262  -4.445   7.680  1.00  0.00      HCT   
ATOM    660  CG  HSE H  35      10.184  -5.196   7.237  1.00  0.00      HCT   
ATOM    661  CE1 HSE H  35      12.295  -5.263   7.596  1.00  0.00      HCT   
ATOM    662  HE1 HSE H  35      13.313  -5.009   7.906  1.00  0.00      HCT   
ATOM    663  NE2 HSE H  35      11.952  -6.466   7.105  1.00  0.00      HCT   
ATOM    664  HE2 HSE H  35      12.564  -7.263   6.990  1.00  0.00      HCT   
ATOM    665  CD2 HSE H  35      10.590  -6.441   6.872  1.00  0.00      HCT   
ATOM    666  HD2 HSE H  35      10.022  -7.280   6.511  1.00  0.00      HCT   
ATOM    667  C   HSE H  35       6.994  -3.140   6.447  1.00  0.00      HCT   
ATOM    668  O   HSE H  35       6.284  -3.083   7.447  1.00  0.00      HCT   
ATOM    669  N   THR H  36       6.481  -2.994   5.214  1.00  0.00      HCT   
ATOM    670  HN  THR H  36       7.067  -3.103   4.401  1.00  0.00      HCT   
ATOM    671  CA  THR H  36       5.102  -2.637   4.906  1.00  0.00      HCT   
ATOM    672  HA  THR H  36       4.883  -1.750   5.476  1.00  0.00      HCT   
ATOM    673  CB  THR H  36       4.881  -2.268   3.436  1.00  0.00      HCT   
ATOM    674  HB  THR H  36       4.844  -3.179   2.796  1.00  0.00      HCT   
ATOM    675  OG1 THR H  36       5.942  -1.456   2.939  1.00  0.00      HCT   
ATOM    676  HG1 THR H  36       5.937  -1.587   1.965  1.00  0.00      HCT   
ATOM    677  CG2 THR H  36       3.590  -1.445   3.299  1.00  0.00      HCT   
ATOM    678 HG21 THR H  36       3.620  -0.553   3.959  1.00  0.00      HCT   
ATOM    679 HG22 THR H  36       3.462  -1.087   2.256  1.00  0.00      HCT   
ATOM    680 HG23 THR H  36       2.698  -2.048   3.566  1.00  0.00      HCT   
ATOM    681  C   THR H  36       4.160  -3.779   5.272  1.00  0.00      HCT   
ATOM    682  O   THR H  36       4.367  -4.881   4.759  1.00  0.00      HCT   
ATOM    683  N   PRO H  37       3.151  -3.623   6.132  1.00  0.00      HCT   
ATOM    684  CD  PRO H  37       2.977  -2.427   6.976  1.00  0.00      HCT   
ATOM    685  HD1 PRO H  37       3.958  -2.088   7.382  1.00  0.00      HCT   
ATOM    686  HD2 PRO H  37       2.502  -1.609   6.393  1.00  0.00      HCT   
ATOM    687  CA  PRO H  37       2.474  -4.778   6.702  1.00  0.00      HCT   
ATOM    688  HA  PRO H  37       3.070  -5.673   6.606  1.00  0.00      HCT   
ATOM    689  CB  PRO H  37       2.309  -4.383   8.178  1.00  0.00      HCT   
ATOM    690  HB1 PRO H  37       3.272  -4.594   8.705  1.00  0.00      HCT   
ATOM    691  HB2 PRO H  37       1.501  -4.932   8.697  1.00  0.00      HCT   
ATOM    692  CG  PRO H  37       2.087  -2.869   8.138  1.00  0.00      HCT   
ATOM    693  HG1 PRO H  37       2.376  -2.376   9.086  1.00  0.00      HCT   
ATOM    694  HG2 PRO H  37       1.025  -2.641   7.914  1.00  0.00      HCT   
ATOM    695  C   PRO H  37       1.140  -5.018   6.020  1.00  0.00      HCT   
ATOM    696  O   PRO H  37       0.403  -4.072   5.736  1.00  0.00      HCT   
ATOM    697  N   SER H  38       0.779  -6.285   5.752  1.00  0.00      HCT   
ATOM    698  HN  SER H  38       1.425  -7.035   5.930  1.00  0.00      HCT   
ATOM    699  CA  SER H  38      -0.537  -6.637   5.225  1.00  0.00      HCT   
ATOM    700  HA  SER H  38      -1.263  -5.914   5.561  1.00  0.00      HCT   
ATOM    701  CB  SER H  38      -0.618  -6.706   3.679  1.00  0.00      HCT   
ATOM    702  HB1 SER H  38      -1.670  -6.904   3.381  1.00  0.00      HCT   
ATOM    703  HB2 SER H  38       0.021  -7.526   3.290  1.00  0.00      HCT   
ATOM    704  OG  SER H  38      -0.217  -5.471   3.084  1.00  0.00      HCT   
ATOM    705  HG1 SER H  38       0.751  -5.463   3.120  1.00  0.00      HCT   
ATOM    706  C   SER H  38      -0.958  -7.970   5.799  1.00  0.00      HCT   
ATOM    707  O   SER H  38      -0.115  -8.799   6.141  1.00  0.00      HCT   
ATOM    708  N   VAL H  39      -2.275  -8.189   5.969  1.00  0.00      HCT   
ATOM    709  HN  VAL H  39      -2.953  -7.512   5.666  1.00  0.00      HCT   
ATOM    710  CA  VAL H  39      -2.813  -9.381   6.607  1.00  0.00      HCT   
ATOM    711  HA  VAL H  39      -2.044 -10.139   6.642  1.00  0.00      HCT   
ATOM    712  CB  VAL H  39      -3.298  -9.164   8.048  1.00  0.00      HCT   
ATOM    713  HB  VAL H  39      -3.780 -10.104   8.428  1.00  0.00      HCT   
ATOM    714  CG1 VAL H  39      -2.092  -8.882   8.963  1.00  0.00      HCT   
ATOM    715 HG11 VAL H  39      -1.574  -7.956   8.642  1.00  0.00      HCT   
ATOM    716 HG12 VAL H  39      -2.426  -8.751  10.015  1.00  0.00      HCT   
ATOM    717 HG13 VAL H  39      -1.370  -9.722   8.934  1.00  0.00      HCT   
ATOM    718  CG2 VAL H  39      -4.328  -8.016   8.137  1.00  0.00      HCT   
ATOM    719 HG21 VAL H  39      -5.229  -8.233   7.528  1.00  0.00      HCT   
ATOM    720 HG22 VAL H  39      -4.648  -7.894   9.190  1.00  0.00      HCT   
ATOM    721 HG23 VAL H  39      -3.890  -7.059   7.791  1.00  0.00      HCT   
ATOM    722  C   VAL H  39      -3.941  -9.984   5.788  1.00  0.00      HCT   
ATOM    723  O   VAL H  39      -4.817  -9.285   5.281  1.00  0.00      HCT   
ATOM    724  N   TYR H  40      -3.928 -11.323   5.654  1.00  0.00      HCT   
ATOM    725  HN  TYR H  40      -3.156 -11.842   6.030  1.00  0.00      HCT   
ATOM    726  CA  TYR H  40      -4.940 -12.117   4.986  1.00  0.00      HCT   
ATOM    727  HA  TYR H  40      -5.672 -11.473   4.518  1.00  0.00      HCT   
ATOM    728  CB  TYR H  40      -4.342 -13.115   3.952  1.00  0.00      HCT   
ATOM    729  HB1 TYR H  40      -5.146 -13.739   3.503  1.00  0.00      HCT   
ATOM    730  HB2 TYR H  40      -3.630 -13.795   4.457  1.00  0.00      HCT   
ATOM    731  CG  TYR H  40      -3.588 -12.446   2.835  1.00  0.00      HCT   
ATOM    732  CD1 TYR H  40      -2.246 -12.051   2.990  1.00  0.00      HCT   
ATOM    733  HD1 TYR H  40      -1.757 -12.170   3.944  1.00  0.00      HCT   
ATOM    734  CE1 TYR H  40      -1.535 -11.498   1.913  1.00  0.00      HCT   
ATOM    735  HE1 TYR H  40      -0.515 -11.179   2.046  1.00  0.00      HCT   
ATOM    736  CZ  TYR H  40      -2.152 -11.360   0.660  1.00  0.00      HCT   
ATOM    737  OH  TYR H  40      -1.436 -10.792  -0.415  1.00  0.00      HCT   
ATOM    738  HH  TYR H  40      -1.956 -10.934  -1.230  1.00  0.00      HCT   
ATOM    739  CD2 TYR H  40      -4.185 -12.319   1.569  1.00  0.00      HCT   
ATOM    740  HD2 TYR H  40      -5.200 -12.645   1.431  1.00  0.00      HCT   
ATOM    741  CE2 TYR H  40      -3.476 -11.773   0.489  1.00  0.00      HCT   
ATOM    742  HE2 TYR H  40      -3.962 -11.664  -0.468  1.00  0.00      HCT   
ATOM    743  C   TYR H  40      -5.634 -12.971   6.038  1.00  0.00      HCT   
ATOM    744  O   TYR H  40      -4.982 -13.499   6.935  1.00  0.00      HCT   
ATOM    745  N   PHE H  41      -6.973 -13.131   5.963  1.00  0.00      HCT   
ATOM    746  HN  PHE H  41      -7.489 -12.635   5.257  1.00  0.00      HCT   
ATOM    747  CA  PHE H  41      -7.737 -14.004   6.847  1.00  0.00      HCT   
ATOM    748  HA  PHE H  41      -7.062 -14.518   7.520  1.00  0.00      HCT   
ATOM    749  CB  PHE H  41      -8.784 -13.236   7.697  1.00  0.00      HCT   
ATOM    750  HB1 PHE H  41      -9.526 -13.926   8.155  1.00  0.00      HCT   
ATOM    751  HB2 PHE H  41      -9.342 -12.516   7.060  1.00  0.00      HCT   
ATOM    752  CG  PHE H  41      -8.121 -12.480   8.818  1.00  0.00      HCT   
ATOM    753  CD1 PHE H  41      -7.599 -11.193   8.611  1.00  0.00      HCT   
ATOM    754  HD1 PHE H  41      -7.625 -10.766   7.621  1.00  0.00      HCT   
ATOM    755  CE1 PHE H  41      -7.061 -10.458   9.673  1.00  0.00      HCT   
ATOM    756  HE1 PHE H  41      -6.668  -9.468   9.499  1.00  0.00      HCT   
ATOM    757  CZ  PHE H  41      -7.044 -11.006  10.962  1.00  0.00      HCT   
ATOM    758  HZ  PHE H  41      -6.645 -10.438  11.789  1.00  0.00      HCT   
ATOM    759  CD2 PHE H  41      -8.087 -13.025  10.114  1.00  0.00      HCT   
ATOM    760  HD2 PHE H  41      -8.495 -14.010  10.288  1.00  0.00      HCT   
ATOM    761  CE2 PHE H  41      -7.555 -12.292  11.181  1.00  0.00      HCT   
ATOM    762  HE2 PHE H  41      -7.541 -12.714  12.175  1.00  0.00      HCT   
ATOM    763  C   PHE H  41      -8.451 -15.093   6.074  1.00  0.00      HCT   
ATOM    764  O   PHE H  41      -9.055 -14.842   5.033  1.00  0.00      HCT   
ATOM    765  N   TYR H  42      -8.394 -16.339   6.577  1.00  0.00      HCT   
ATOM    766  HN  TYR H  42      -7.852 -16.531   7.404  1.00  0.00      HCT   
ATOM    767  CA  TYR H  42      -8.979 -17.514   5.953  1.00  0.00      HCT   
ATOM    768  HA  TYR H  42      -9.559 -17.217   5.089  1.00  0.00      HCT   
ATOM    769  CB  TYR H  42      -7.895 -18.537   5.502  1.00  0.00      HCT   
ATOM    770  HB1 TYR H  42      -8.361 -19.439   5.040  1.00  0.00      HCT   
ATOM    771  HB2 TYR H  42      -7.280 -18.861   6.372  1.00  0.00      HCT   
ATOM    772  CG  TYR H  42      -6.979 -17.911   4.483  1.00  0.00      HCT   
ATOM    773  CD1 TYR H  42      -5.794 -17.263   4.886  1.00  0.00      HCT   
ATOM    774  HD1 TYR H  42      -5.554 -17.195   5.933  1.00  0.00      HCT   
ATOM    775  CE1 TYR H  42      -4.944 -16.690   3.935  1.00  0.00      HCT   
ATOM    776  HE1 TYR H  42      -4.053 -16.181   4.241  1.00  0.00      HCT   
ATOM    777  CZ  TYR H  42      -5.257 -16.776   2.571  1.00  0.00      HCT   
ATOM    778  OH  TYR H  42      -4.412 -16.162   1.632  1.00  0.00      HCT   
ATOM    779  HH  TYR H  42      -4.707 -16.410   0.742  1.00  0.00      HCT   
ATOM    780  CD2 TYR H  42      -7.272 -18.010   3.110  1.00  0.00      HCT   
ATOM    781  HD2 TYR H  42      -8.166 -18.521   2.792  1.00  0.00      HCT   
ATOM    782  CE2 TYR H  42      -6.407 -17.453   2.155  1.00  0.00      HCT   
ATOM    783  HE2 TYR H  42      -6.649 -17.545   1.108  1.00  0.00      HCT   
ATOM    784  C   TYR H  42      -9.927 -18.234   6.902  1.00  0.00      HCT   
ATOM    785  O   TYR H  42      -9.594 -18.521   8.054  1.00  0.00      HCT   
ATOM    786  N   ARG H  43     -11.138 -18.577   6.414  1.00  0.00      HCT   
ATOM    787  HN  ARG H  43     -11.359 -18.353   5.459  1.00  0.00      HCT   
ATOM    788  CA  ARG H  43     -12.086 -19.432   7.110  1.00  0.00      HCT   
ATOM    789  HA  ARG H  43     -12.029 -19.184   8.161  1.00  0.00      HCT   
ATOM    790  CB  ARG H  43     -13.542 -19.184   6.617  1.00  0.00      HCT   
ATOM    791  HB1 ARG H  43     -14.213 -20.034   6.880  1.00  0.00      HCT   
ATOM    792  HB2 ARG H  43     -13.502 -19.129   5.507  1.00  0.00      HCT   
ATOM    793  CG  ARG H  43     -14.191 -17.896   7.161  1.00  0.00      HCT   
ATOM    794  HG1 ARG H  43     -15.023 -17.610   6.479  1.00  0.00      HCT   
ATOM    795  HG2 ARG H  43     -13.439 -17.082   7.125  1.00  0.00      HCT   
ATOM    796  CD  ARG H  43     -14.772 -18.031   8.576  1.00  0.00      HCT   
ATOM    797  HD1 ARG H  43     -13.984 -18.361   9.292  1.00  0.00      HCT   
ATOM    798  HD2 ARG H  43     -15.610 -18.770   8.569  1.00  0.00      HCT   
ATOM    799  NE  ARG H  43     -15.291 -16.692   9.012  1.00  0.00      HCT   
ATOM    800  HE  ARG H  43     -15.386 -15.924   8.371  1.00  0.00      HCT   
ATOM    801  CZ  ARG H  43     -15.846 -16.485  10.195  1.00  0.00      HCT   
ATOM    802  NH1 ARG H  43     -16.125 -17.451  11.039  1.00  0.00      HCT   
ATOM    803 HH11 ARG H  43     -16.006 -18.404  10.749  1.00  0.00      HCT   
ATOM    804 HH12 ARG H  43     -16.776 -17.229  11.773  1.00  0.00      HCT   
ATOM    805  NH2 ARG H  43     -16.133 -15.271  10.603  1.00  0.00      HCT   
ATOM    806 HH21 ARG H  43     -15.792 -14.488  10.053  1.00  0.00      HCT   
ATOM    807 HH22 ARG H  43     -16.204 -15.156  11.606  1.00  0.00      HCT   
ATOM    808  C   ARG H  43     -11.726 -20.915   6.952  1.00  0.00      HCT   
ATOM    809  O   ARG H  43     -11.241 -21.293   5.881  1.00  0.00      HCT   
ATOM    810  N   PRO H  44     -11.907 -21.794   7.944  1.00  0.00      HCT   
ATOM    811  CD  PRO H  44     -12.547 -21.477   9.228  1.00  0.00      HCT   
ATOM    812  HD1 PRO H  44     -11.813 -20.956   9.878  1.00  0.00      HCT   
ATOM    813  HD2 PRO H  44     -13.455 -20.845   9.099  1.00  0.00      HCT   
ATOM    814  CA  PRO H  44     -11.661 -23.229   7.797  1.00  0.00      HCT   
ATOM    815  HA  PRO H  44     -10.626 -23.379   7.522  1.00  0.00      HCT   
ATOM    816  CB  PRO H  44     -11.927 -23.800   9.203  1.00  0.00      HCT   
ATOM    817  HB1 PRO H  44     -10.972 -23.762   9.786  1.00  0.00      HCT   
ATOM    818  HB2 PRO H  44     -12.285 -24.850   9.193  1.00  0.00      HCT   
ATOM    819  CG  PRO H  44     -12.928 -22.829   9.836  1.00  0.00      HCT   
ATOM    820  HG1 PRO H  44     -12.873 -22.824  10.945  1.00  0.00      HCT   
ATOM    821  HG2 PRO H  44     -13.958 -23.102   9.521  1.00  0.00      HCT   
ATOM    822  C   PRO H  44     -12.489 -23.881   6.701  1.00  0.00      HCT   
ATOM    823  O   PRO H  44     -13.720 -23.859   6.753  1.00  0.00      HCT   
ATOM    824  N   SER H  45     -11.838 -24.477   5.681  1.00  0.00      HCT   
ATOM    825  HN  SER H  45     -10.840 -24.520   5.665  1.00  0.00      HCT   
ATOM    826  CA  SER H  45     -12.501 -25.099   4.540  1.00  0.00      HCT   
ATOM    827  HA  SER H  45     -13.309 -24.461   4.220  1.00  0.00      HCT   
ATOM    828  CB  SER H  45     -11.534 -25.256   3.332  1.00  0.00      HCT   
ATOM    829  HB1 SER H  45     -11.193 -24.241   3.027  1.00  0.00      HCT   
ATOM    830  HB2 SER H  45     -12.083 -25.691   2.465  1.00  0.00      HCT   
ATOM    831  OG  SER H  45     -10.386 -26.052   3.649  1.00  0.00      HCT   
ATOM    832  HG1 SER H  45     -10.136 -26.478   2.802  1.00  0.00      HCT   
ATOM    833  C   SER H  45     -13.096 -26.463   4.842  1.00  0.00      HCT   
ATOM    834  O   SER H  45     -14.054 -26.889   4.194  1.00  0.00      HCT   
ATOM    835  N   GLY H  46     -12.542 -27.169   5.848  1.00  0.00      HCT   
ATOM    836  HN  GLY H  46     -11.778 -26.754   6.365  1.00  0.00      HCT   
ATOM    837  CA  GLY H  46     -12.913 -28.519   6.248  1.00  0.00      HCT   
ATOM    838  HA1 GLY H  46     -13.751 -28.869   5.664  1.00  0.00      HCT   
ATOM    839  HA2 GLY H  46     -13.109 -28.500   7.309  1.00  0.00      HCT   
ATOM    840  C   GLY H  46     -11.781 -29.488   6.027  1.00  0.00      HCT   
ATOM    841  O   GLY H  46     -11.799 -30.616   6.509  1.00  0.00      HCT   
ATOM    842  N   ALA H  47     -10.744 -29.074   5.279  1.00  0.00      HCT   
ATOM    843  HN  ALA H  47     -10.748 -28.151   4.895  1.00  0.00      HCT   
ATOM    844  CA  ALA H  47      -9.604 -29.901   4.960  1.00  0.00      HCT   
ATOM    845  HA  ALA H  47      -9.989 -30.785   4.468  1.00  0.00      HCT   
ATOM    846  CB  ALA H  47      -8.667 -29.178   3.984  1.00  0.00      HCT   
ATOM    847  HB1 ALA H  47      -9.229 -28.910   3.066  1.00  0.00      HCT   
ATOM    848  HB2 ALA H  47      -8.270 -28.247   4.441  1.00  0.00      HCT   
ATOM    849  HB3 ALA H  47      -7.817 -29.825   3.683  1.00  0.00      HCT   
ATOM    850  C   ALA H  47      -8.785 -30.387   6.153  1.00  0.00      HCT   
ATOM    851  O   ALA H  47      -8.577 -29.690   7.150  1.00  0.00      HCT   
ATOM    852  N   ASP H  48      -8.277 -31.633   6.061  1.00  0.00      HCT   
ATOM    853  HN  ASP H  48      -8.506 -32.207   5.268  1.00  0.00      HCT   
ATOM    854  CA  ASP H  48      -7.397 -32.241   7.042  1.00  0.00      HCT   
ATOM    855  HA  ASP H  48      -7.862 -32.155   8.016  1.00  0.00      HCT   
ATOM    856  CB  ASP H  48      -7.156 -33.738   6.708  1.00  0.00      HCT   
ATOM    857  HB1 ASP H  48      -6.456 -34.179   7.450  1.00  0.00      HCT   
ATOM    858  HB2 ASP H  48      -6.705 -33.828   5.699  1.00  0.00      HCT   
ATOM    859  CG  ASP H  48      -8.412 -34.585   6.726  1.00  0.00      HCT   
ATOM    860  OD1 ASP H  48      -8.269 -35.807   6.449  1.00  0.00      HCT   
ATOM    861  OD2 ASP H  48      -9.534 -34.094   7.005  1.00  0.00      HCT   
ATOM    862  C   ASP H  48      -6.049 -31.529   7.127  1.00  0.00      HCT   
ATOM    863  O   ASP H  48      -5.445 -31.418   8.189  1.00  0.00      HCT   
ATOM    864  N   ASN H  49      -5.547 -31.032   5.980  1.00  0.00      HCT   
ATOM    865  HN  ASN H  49      -6.064 -31.121   5.133  1.00  0.00      HCT   
ATOM    866  CA  ASN H  49      -4.242 -30.412   5.846  1.00  0.00      HCT   
ATOM    867  HA  ASN H  49      -3.642 -30.647   6.717  1.00  0.00      HCT   
ATOM    868  CB  ASN H  49      -3.499 -30.971   4.587  1.00  0.00      HCT   
ATOM    869  HB1 ASN H  49      -3.485 -32.080   4.649  1.00  0.00      HCT   
ATOM    870  HB2 ASN H  49      -2.444 -30.621   4.607  1.00  0.00      HCT   
ATOM    871  CG  ASN H  49      -4.129 -30.588   3.244  1.00  0.00      HCT   
ATOM    872  OD1 ASN H  49      -5.306 -30.235   3.137  1.00  0.00      HCT   
ATOM    873  ND2 ASN H  49      -3.304 -30.589   2.165  1.00  0.00      HCT   
ATOM    874 HD21 ASN H  49      -3.655 -30.265   1.297  1.00  0.00      HCT   
ATOM    875 HD22 ASN H  49      -2.347 -30.893   2.241  1.00  0.00      HCT   
ATOM    876  C   ASN H  49      -4.339 -28.888   5.789  1.00  0.00      HCT   
ATOM    877  O   ASN H  49      -3.459 -28.232   5.239  1.00  0.00      HCT   
ATOM    878  N   PHE H  50      -5.414 -28.290   6.347  1.00  0.00      HCT   
ATOM    879  HN  PHE H  50      -6.089 -28.855   6.821  1.00  0.00      HCT   
ATOM    880  CA  PHE H  50      -5.711 -26.864   6.276  1.00  0.00      HCT   
ATOM    881  HA  PHE H  50      -5.898 -26.646   5.232  1.00  0.00      HCT   
ATOM    882  CB  PHE H  50      -7.021 -26.566   7.061  1.00  0.00      HCT   
ATOM    883  HB1 PHE H  50      -6.884 -26.840   8.130  1.00  0.00      HCT   
ATOM    884  HB2 PHE H  50      -7.838 -27.196   6.650  1.00  0.00      HCT   
ATOM    885  CG  PHE H  50      -7.445 -25.117   6.985  1.00  0.00      HCT   
ATOM    886  CD1 PHE H  50      -8.075 -24.643   5.822  1.00  0.00      HCT   
ATOM    887  HD1 PHE H  50      -8.231 -25.326   5.001  1.00  0.00      HCT   
ATOM    888  CE1 PHE H  50      -8.490 -23.307   5.722  1.00  0.00      HCT   
ATOM    889  HE1 PHE H  50      -8.961 -22.949   4.813  1.00  0.00      HCT   
ATOM    890  CZ  PHE H  50      -8.292 -22.438   6.800  1.00  0.00      HCT   
ATOM    891  HZ  PHE H  50      -8.613 -21.409   6.730  1.00  0.00      HCT   
ATOM    892  CD2 PHE H  50      -7.275 -24.239   8.067  1.00  0.00      HCT   
ATOM    893  HD2 PHE H  50      -6.801 -24.594   8.972  1.00  0.00      HCT   
ATOM    894  CE2 PHE H  50      -7.699 -22.908   7.978  1.00  0.00      HCT   
ATOM    895  HE2 PHE H  50      -7.572 -22.245   8.817  1.00  0.00      HCT   
ATOM    896  C   PHE H  50      -4.564 -25.947   6.712  1.00  0.00      HCT   
ATOM    897  O   PHE H  50      -4.179 -25.906   7.881  1.00  0.00      HCT   
ATOM    898  N   PHE H  51      -3.964 -25.227   5.738  1.00  0.00      HCT   
ATOM    899  HN  PHE H  51      -4.301 -25.277   4.806  1.00  0.00      HCT   
ATOM    900  CA  PHE H  51      -2.763 -24.427   5.924  1.00  0.00      HCT   
ATOM    901  HA  PHE H  51      -2.400 -24.242   4.922  1.00  0.00      HCT   
ATOM    902  CB  PHE H  51      -3.049 -23.038   6.560  1.00  0.00      HCT   
ATOM    903  HB1 PHE H  51      -2.125 -22.546   6.932  1.00  0.00      HCT   
ATOM    904  HB2 PHE H  51      -3.759 -23.147   7.409  1.00  0.00      HCT   
ATOM    905  CG  PHE H  51      -3.648 -22.140   5.509  1.00  0.00      HCT   
ATOM    906  CD1 PHE H  51      -5.032 -22.112   5.279  1.00  0.00      HCT   
ATOM    907  HD1 PHE H  51      -5.674 -22.741   5.881  1.00  0.00      HCT   
ATOM    908  CE1 PHE H  51      -5.573 -21.305   4.271  1.00  0.00      HCT   
ATOM    909  HE1 PHE H  51      -6.637 -21.297   4.095  1.00  0.00      HCT   
ATOM    910  CZ  PHE H  51      -4.727 -20.513   3.487  1.00  0.00      HCT   
ATOM    911  HZ  PHE H  51      -5.138 -19.904   2.698  1.00  0.00      HCT   
ATOM    912  CD2 PHE H  51      -2.813 -21.319   4.731  1.00  0.00      HCT   
ATOM    913  HD2 PHE H  51      -1.750 -21.329   4.909  1.00  0.00      HCT   
ATOM    914  CE2 PHE H  51      -3.347 -20.511   3.723  1.00  0.00      HCT   
ATOM    915  HE2 PHE H  51      -2.694 -19.890   3.126  1.00  0.00      HCT   
ATOM    916  C   PHE H  51      -1.580 -25.153   6.548  1.00  0.00      HCT   
ATOM    917  O   PHE H  51      -0.869 -24.625   7.401  1.00  0.00      HCT   
ATOM    918  N   ASP H  52      -1.320 -26.401   6.093  1.00  0.00      HCT   
ATOM    919  HN  ASP H  52      -1.973 -26.858   5.487  1.00  0.00      HCT   
ATOM    920  CA  ASP H  52      -0.139 -27.153   6.457  1.00  0.00      HCT   
ATOM    921  HA  ASP H  52      -0.165 -27.261   7.534  1.00  0.00      HCT   
ATOM    922  CB  ASP H  52      -0.179 -28.579   5.835  1.00  0.00      HCT   
ATOM    923  HB1 ASP H  52      -0.160 -28.505   4.729  1.00  0.00      HCT   
ATOM    924  HB2 ASP H  52      -1.121 -29.088   6.134  1.00  0.00      HCT   
ATOM    925  CG  ASP H  52       0.975 -29.464   6.271  1.00  0.00      HCT   
ATOM    926  OD1 ASP H  52       1.674 -29.132   7.264  1.00  0.00      HCT   
ATOM    927  OD2 ASP H  52       1.130 -30.567   5.685  1.00  0.00      HCT   
ATOM    928  C   ASP H  52       1.134 -26.393   6.106  1.00  0.00      HCT   
ATOM    929  O   ASP H  52       1.426 -26.084   4.951  1.00  0.00      HCT   
ATOM    930  N   THR H  53       1.924 -26.055   7.129  1.00  0.00      HCT   
ATOM    931  HN  THR H  53       1.689 -26.318   8.061  1.00  0.00      HCT   
ATOM    932  CA  THR H  53       3.065 -25.165   6.998  1.00  0.00      HCT   
ATOM    933  HA  THR H  53       2.721 -24.280   6.482  1.00  0.00      HCT   
ATOM    934  CB  THR H  53       3.623 -24.704   8.333  1.00  0.00      HCT   
ATOM    935  HB  THR H  53       4.555 -24.107   8.194  1.00  0.00      HCT   
ATOM    936  OG1 THR H  53       3.881 -25.796   9.204  1.00  0.00      HCT   
ATOM    937  HG1 THR H  53       4.565 -25.436   9.814  1.00  0.00      HCT   
ATOM    938  CG2 THR H  53       2.563 -23.826   9.021  1.00  0.00      HCT   
ATOM    939 HG21 THR H  53       2.333 -22.930   8.406  1.00  0.00      HCT   
ATOM    940 HG22 THR H  53       1.619 -24.393   9.178  1.00  0.00      HCT   
ATOM    941 HG23 THR H  53       2.918 -23.488  10.016  1.00  0.00      HCT   
ATOM    942  C   THR H  53       4.172 -25.737   6.149  1.00  0.00      HCT   
ATOM    943  O   THR H  53       4.891 -25.001   5.482  1.00  0.00      HCT   
ATOM    944  N   ALA H  54       4.292 -27.072   6.086  1.00  0.00      HCT   
ATOM    945  HN  ALA H  54       3.703 -27.652   6.652  1.00  0.00      HCT   
ATOM    946  CA  ALA H  54       5.192 -27.773   5.201  1.00  0.00      HCT   
ATOM    947  HA  ALA H  54       6.197 -27.446   5.422  1.00  0.00      HCT   
ATOM    948  CB  ALA H  54       5.069 -29.284   5.494  1.00  0.00      HCT   
ATOM    949  HB1 ALA H  54       5.821 -29.865   4.926  1.00  0.00      HCT   
ATOM    950  HB2 ALA H  54       5.249 -29.469   6.575  1.00  0.00      HCT   
ATOM    951  HB3 ALA H  54       4.055 -29.663   5.246  1.00  0.00      HCT   
ATOM    952  C   ALA H  54       4.934 -27.486   3.723  1.00  0.00      HCT   
ATOM    953  O   ALA H  54       5.865 -27.245   2.950  1.00  0.00      HCT   
ATOM    954  N   VAL H  55       3.650 -27.462   3.309  1.00  0.00      HCT   
ATOM    955  HN  VAL H  55       2.914 -27.665   3.952  1.00  0.00      HCT   
ATOM    956  CA  VAL H  55       3.216 -27.033   1.986  1.00  0.00      HCT   
ATOM    957  HA  VAL H  55       3.762 -27.601   1.247  1.00  0.00      HCT   
ATOM    958  CB  VAL H  55       1.715 -27.269   1.781  1.00  0.00      HCT   
ATOM    959  HB  VAL H  55       1.134 -26.731   2.562  1.00  0.00      HCT   
ATOM    960  CG1 VAL H  55       1.251 -26.765   0.395  1.00  0.00      HCT   
ATOM    961 HG11 VAL H  55       0.207 -27.094   0.206  1.00  0.00      HCT   
ATOM    962 HG12 VAL H  55       1.274 -25.656   0.333  1.00  0.00      HCT   
ATOM    963 HG13 VAL H  55       1.899 -27.181  -0.405  1.00  0.00      HCT   
ATOM    964  CG2 VAL H  55       1.434 -28.774   1.920  1.00  0.00      HCT   
ATOM    965 HG21 VAL H  55       1.664 -29.146   2.940  1.00  0.00      HCT   
ATOM    966 HG22 VAL H  55       0.358 -28.974   1.723  1.00  0.00      HCT   
ATOM    967 HG23 VAL H  55       2.034 -29.356   1.185  1.00  0.00      HCT   
ATOM    968  C   VAL H  55       3.535 -25.568   1.726  1.00  0.00      HCT   
ATOM    969  O   VAL H  55       4.093 -25.193   0.689  1.00  0.00      HCT   
ATOM    970  N   MET H  56       3.225 -24.692   2.707  1.00  0.00      HCT   
ATOM    971  HN  MET H  56       2.769 -25.027   3.533  1.00  0.00      HCT   
ATOM    972  CA  MET H  56       3.477 -23.263   2.626  1.00  0.00      HCT   
ATOM    973  HA  MET H  56       2.969 -22.885   1.749  1.00  0.00      HCT   
ATOM    974  CB  MET H  56       2.933 -22.536   3.888  1.00  0.00      HCT   
ATOM    975  HB1 MET H  56       3.192 -21.453   3.834  1.00  0.00      HCT   
ATOM    976  HB2 MET H  56       3.447 -22.946   4.788  1.00  0.00      HCT   
ATOM    977  CG  MET H  56       1.408 -22.665   4.098  1.00  0.00      HCT   
ATOM    978  HG1 MET H  56       1.152 -22.236   5.094  1.00  0.00      HCT   
ATOM    979  HG2 MET H  56       1.144 -23.742   4.149  1.00  0.00      HCT   
ATOM    980  SD  MET H  56       0.402 -21.867   2.819  1.00  0.00      HCT   
ATOM    981  CE  MET H  56       0.629 -20.153   3.383  1.00  0.00      HCT   
ATOM    982  HE1 MET H  56       0.335 -20.033   4.449  1.00  0.00      HCT   
ATOM    983  HE2 MET H  56       1.684 -19.828   3.273  1.00  0.00      HCT   
ATOM    984  HE3 MET H  56       0.002 -19.455   2.782  1.00  0.00      HCT   
ATOM    985  C   MET H  56       4.952 -22.912   2.460  1.00  0.00      HCT   
ATOM    986  O   MET H  56       5.329 -22.130   1.585  1.00  0.00      HCT   
ATOM    987  N   LYS H  57       5.824 -23.527   3.282  1.00  0.00      HCT   
ATOM    988  HN  LYS H  57       5.474 -24.133   4.006  1.00  0.00      HCT   
ATOM    989  CA  LYS H  57       7.267 -23.405   3.235  1.00  0.00      HCT   
ATOM    990  HA  LYS H  57       7.505 -22.354   3.262  1.00  0.00      HCT   
ATOM    991  CB  LYS H  57       7.904 -24.069   4.477  1.00  0.00      HCT   
ATOM    992  HB1 LYS H  57       9.008 -24.114   4.363  1.00  0.00      HCT   
ATOM    993  HB2 LYS H  57       7.528 -25.114   4.541  1.00  0.00      HCT   
ATOM    994  CG  LYS H  57       7.576 -23.335   5.789  1.00  0.00      HCT   
ATOM    995  HG1 LYS H  57       6.500 -23.043   5.796  1.00  0.00      HCT   
ATOM    996  HG2 LYS H  57       8.165 -22.393   5.852  1.00  0.00      HCT   
ATOM    997  CD  LYS H  57       7.823 -24.202   7.038  1.00  0.00      HCT   
ATOM    998  HD1 LYS H  57       7.201 -25.124   6.948  1.00  0.00      HCT   
ATOM    999  HD2 LYS H  57       7.465 -23.647   7.935  1.00  0.00      HCT   
ATOM   1000  CE  LYS H  57       9.289 -24.592   7.234  1.00  0.00      HCT   
ATOM   1001  HE1 LYS H  57       9.901 -23.689   7.438  1.00  0.00      HCT   
ATOM   1002  HE2 LYS H  57       9.692 -25.103   6.335  1.00  0.00      HCT   
ATOM   1003  NZ  LYS H  57       9.436 -25.511   8.372  1.00  0.00      HCT   
ATOM   1004  HZ1 LYS H  57       8.852 -26.366   8.234  1.00  0.00      HCT   
ATOM   1005  HZ2 LYS H  57      10.442 -25.816   8.438  1.00  0.00      HCT   
ATOM   1006  HZ3 LYS H  57       9.156 -25.050   9.275  1.00  0.00      HCT   
ATOM   1007  C   LYS H  57       7.899 -23.940   1.957  1.00  0.00      HCT   
ATOM   1008  O   LYS H  57       8.761 -23.294   1.362  1.00  0.00      HCT   
ATOM   1009  N   ALA H  58       7.468 -25.129   1.480  1.00  0.00      HCT   
ATOM   1010  HN  ALA H  58       6.791 -25.672   1.984  1.00  0.00      HCT   
ATOM   1011  CA  ALA H  58       7.944 -25.692   0.229  1.00  0.00      HCT   
ATOM   1012  HA  ALA H  58       9.019 -25.774   0.293  1.00  0.00      HCT   
ATOM   1013  CB  ALA H  58       7.342 -27.098   0.023  1.00  0.00      HCT   
ATOM   1014  HB1 ALA H  58       6.234 -27.058  -0.019  1.00  0.00      HCT   
ATOM   1015  HB2 ALA H  58       7.726 -27.556  -0.913  1.00  0.00      HCT   
ATOM   1016  HB3 ALA H  58       7.634 -27.758   0.868  1.00  0.00      HCT   
ATOM   1017  C   ALA H  58       7.624 -24.812  -0.977  1.00  0.00      HCT   
ATOM   1018  O   ALA H  58       8.490 -24.514  -1.800  1.00  0.00      HCT   
ATOM   1019  N   ALA H  59       6.377 -24.309  -1.050  1.00  0.00      HCT   
ATOM   1020  HN  ALA H  59       5.688 -24.592  -0.379  1.00  0.00      HCT   
ATOM   1021  CA  ALA H  59       5.942 -23.346  -2.037  1.00  0.00      HCT   
ATOM   1022  HA  ALA H  59       6.113 -23.765  -3.019  1.00  0.00      HCT   
ATOM   1023  CB  ALA H  59       4.438 -23.095  -1.838  1.00  0.00      HCT   
ATOM   1024  HB1 ALA H  59       4.234 -22.671  -0.833  1.00  0.00      HCT   
ATOM   1025  HB2 ALA H  59       4.034 -22.403  -2.607  1.00  0.00      HCT   
ATOM   1026  HB3 ALA H  59       3.893 -24.059  -1.912  1.00  0.00      HCT   
ATOM   1027  C   ALA H  59       6.707 -22.024  -1.978  1.00  0.00      HCT   
ATOM   1028  O   ALA H  59       7.071 -21.449  -3.005  1.00  0.00      HCT   
ATOM   1029  N   LEU H  60       6.978 -21.528  -0.751  1.00  0.00      HCT   
ATOM   1030  HN  LEU H  60       6.626 -21.997   0.058  1.00  0.00      HCT   
ATOM   1031  CA  LEU H  60       7.763 -20.329  -0.494  1.00  0.00      HCT   
ATOM   1032  HA  LEU H  60       7.294 -19.507  -1.021  1.00  0.00      HCT   
ATOM   1033  CB  LEU H  60       7.772 -20.035   1.028  1.00  0.00      HCT   
ATOM   1034  HB1 LEU H  60       8.129 -20.934   1.565  1.00  0.00      HCT   
ATOM   1035  HB2 LEU H  60       6.723 -19.860   1.354  1.00  0.00      HCT   
ATOM   1036  CG  LEU H  60       8.618 -18.838   1.506  1.00  0.00      HCT   
ATOM   1037  HG  LEU H  60       9.688 -19.023   1.248  1.00  0.00      HCT   
ATOM   1038  CD1 LEU H  60       8.177 -17.527   0.842  1.00  0.00      HCT   
ATOM   1039 HD11 LEU H  60       8.777 -16.680   1.233  1.00  0.00      HCT   
ATOM   1040 HD12 LEU H  60       8.321 -17.577  -0.258  1.00  0.00      HCT   
ATOM   1041 HD13 LEU H  60       7.105 -17.330   1.051  1.00  0.00      HCT   
ATOM   1042  CD2 LEU H  60       8.521 -18.715   3.030  1.00  0.00      HCT   
ATOM   1043 HD21 LEU H  60       8.842 -19.656   3.520  1.00  0.00      HCT   
ATOM   1044 HD22 LEU H  60       9.163 -17.889   3.401  1.00  0.00      HCT   
ATOM   1045 HD23 LEU H  60       7.471 -18.510   3.330  1.00  0.00      HCT   
ATOM   1046  C   LEU H  60       9.180 -20.439  -1.023  1.00  0.00      HCT   
ATOM   1047  O   LEU H  60       9.664 -19.552  -1.724  1.00  0.00      HCT   
ATOM   1048  N   GLY H  61       9.862 -21.575  -0.768  1.00  0.00      HCT   
ATOM   1049  HN  GLY H  61       9.457 -22.267  -0.163  1.00  0.00      HCT   
ATOM   1050  CA  GLY H  61      11.208 -21.840  -1.282  1.00  0.00      HCT   
ATOM   1051  HA1 GLY H  61      11.491 -22.825  -0.953  1.00  0.00      HCT   
ATOM   1052  HA2 GLY H  61      11.868 -21.066  -0.920  1.00  0.00      HCT   
ATOM   1053  C   GLY H  61      11.286 -21.830  -2.790  1.00  0.00      HCT   
ATOM   1054  O   GLY H  61      12.213 -21.264  -3.368  1.00  0.00      HCT   
ATOM   1055  N   ARG H  62      10.294 -22.447  -3.464  1.00  0.00      HCT   
ATOM   1056  HN  ARG H  62       9.585 -22.926  -2.950  1.00  0.00      HCT   
ATOM   1057  CA  ARG H  62      10.142 -22.436  -4.914  1.00  0.00      HCT   
ATOM   1058  HA  ARG H  62      11.064 -22.798  -5.340  1.00  0.00      HCT   
ATOM   1059  CB  ARG H  62       8.999 -23.401  -5.338  1.00  0.00      HCT   
ATOM   1060  HB1 ARG H  62       8.825 -23.326  -6.434  1.00  0.00      HCT   
ATOM   1061  HB2 ARG H  62       8.067 -23.089  -4.820  1.00  0.00      HCT   
ATOM   1062  CG  ARG H  62       9.289 -24.888  -5.003  1.00  0.00      HCT   
ATOM   1063  HG1 ARG H  62       9.669 -24.946  -3.958  1.00  0.00      HCT   
ATOM   1064  HG2 ARG H  62      10.102 -25.263  -5.666  1.00  0.00      HCT   
ATOM   1065  CD  ARG H  62       8.056 -25.802  -5.121  1.00  0.00      HCT   
ATOM   1066  HD1 ARG H  62       7.766 -25.931  -6.187  1.00  0.00      HCT   
ATOM   1067  HD2 ARG H  62       7.213 -25.349  -4.548  1.00  0.00      HCT   
ATOM   1068  NE  ARG H  62       8.406 -27.134  -4.532  1.00  0.00      HCT   
ATOM   1069  HE  ARG H  62       9.356 -27.300  -4.236  1.00  0.00      HCT   
ATOM   1070  CZ  ARG H  62       7.523 -28.020  -4.082  1.00  0.00      HCT   
ATOM   1071  NH1 ARG H  62       6.224 -27.876  -4.235  1.00  0.00      HCT   
ATOM   1072 HH11 ARG H  62       5.888 -27.171  -4.872  1.00  0.00      HCT   
ATOM   1073 HH12 ARG H  62       5.598 -28.551  -3.841  1.00  0.00      HCT   
ATOM   1074  NH2 ARG H  62       7.952 -29.081  -3.437  1.00  0.00      HCT   
ATOM   1075 HH21 ARG H  62       8.931 -29.298  -3.385  1.00  0.00      HCT   
ATOM   1076 HH22 ARG H  62       7.303 -29.779  -3.115  1.00  0.00      HCT   
ATOM   1077  C   ARG H  62       9.929 -21.047  -5.509  1.00  0.00      HCT   
ATOM   1078  O   ARG H  62      10.547 -20.673  -6.511  1.00  0.00      HCT   
ATOM   1079  N   ALA H  63       9.061 -20.231  -4.870  1.00  0.00      HCT   
ATOM   1080  HN  ALA H  63       8.549 -20.577  -4.079  1.00  0.00      HCT   
ATOM   1081  CA  ALA H  63       8.794 -18.849  -5.229  1.00  0.00      HCT   
ATOM   1082  HA  ALA H  63       8.482 -18.826  -6.267  1.00  0.00      HCT   
ATOM   1083  CB  ALA H  63       7.655 -18.297  -4.345  1.00  0.00      HCT   
ATOM   1084  HB1 ALA H  63       7.953 -18.292  -3.276  1.00  0.00      HCT   
ATOM   1085  HB2 ALA H  63       7.379 -17.263  -4.645  1.00  0.00      HCT   
ATOM   1086  HB3 ALA H  63       6.757 -18.940  -4.446  1.00  0.00      HCT   
ATOM   1087  C   ALA H  63      10.021 -17.946  -5.123  1.00  0.00      HCT   
ATOM   1088  O   ALA H  63      10.271 -17.087  -5.972  1.00  0.00      HCT   
ATOM   1089  N   LEU H  64      10.855 -18.149  -4.087  1.00  0.00      HCT   
ATOM   1090  HN  LEU H  64      10.612 -18.830  -3.390  1.00  0.00      HCT   
ATOM   1091  CA  LEU H  64      12.058 -17.377  -3.846  1.00  0.00      HCT   
ATOM   1092  HA  LEU H  64      11.812 -16.332  -3.981  1.00  0.00      HCT   
ATOM   1093  CB  LEU H  64      12.553 -17.582  -2.391  1.00  0.00      HCT   
ATOM   1094  HB1 LEU H  64      13.549 -17.113  -2.257  1.00  0.00      HCT   
ATOM   1095  HB2 LEU H  64      12.655 -18.673  -2.209  1.00  0.00      HCT   
ATOM   1096  CG  LEU H  64      11.622 -16.982  -1.319  1.00  0.00      HCT   
ATOM   1097  HG  LEU H  64      10.578 -17.307  -1.525  1.00  0.00      HCT   
ATOM   1098  CD1 LEU H  64      12.008 -17.516   0.069  1.00  0.00      HCT   
ATOM   1099 HD11 LEU H  64      13.040 -17.206   0.338  1.00  0.00      HCT   
ATOM   1100 HD12 LEU H  64      11.308 -17.131   0.842  1.00  0.00      HCT   
ATOM   1101 HD13 LEU H  64      11.960 -18.626   0.083  1.00  0.00      HCT   
ATOM   1102  CD2 LEU H  64      11.630 -15.444  -1.348  1.00  0.00      HCT   
ATOM   1103 HD21 LEU H  64      10.888 -15.045  -0.626  1.00  0.00      HCT   
ATOM   1104 HD22 LEU H  64      12.636 -15.054  -1.083  1.00  0.00      HCT   
ATOM   1105 HD23 LEU H  64      11.360 -15.063  -2.355  1.00  0.00      HCT   
ATOM   1106  C   LEU H  64      13.189 -17.653  -4.822  1.00  0.00      HCT   
ATOM   1107  O   LEU H  64      14.114 -16.853  -4.928  1.00  0.00      HCT   
ATOM   1108  N   VAL H  65      13.164 -18.762  -5.590  1.00  0.00      HCT   
ATOM   1109  HN  VAL H  65      12.467 -19.463  -5.451  1.00  0.00      HCT   
ATOM   1110  CA  VAL H  65      14.070 -18.926  -6.722  1.00  0.00      HCT   
ATOM   1111  HA  VAL H  65      15.082 -18.787  -6.369  1.00  0.00      HCT   
ATOM   1112  CB  VAL H  65      13.969 -20.320  -7.334  1.00  0.00      HCT   
ATOM   1113  HB  VAL H  65      12.924 -20.523  -7.655  1.00  0.00      HCT   
ATOM   1114  CG1 VAL H  65      14.900 -20.480  -8.555  1.00  0.00      HCT   
ATOM   1115 HG11 VAL H  65      14.587 -19.842  -9.407  1.00  0.00      HCT   
ATOM   1116 HG12 VAL H  65      15.951 -20.228  -8.287  1.00  0.00      HCT   
ATOM   1117 HG13 VAL H  65      14.883 -21.535  -8.910  1.00  0.00      HCT   
ATOM   1118  CG2 VAL H  65      14.359 -21.350  -6.264  1.00  0.00      HCT   
ATOM   1119 HG21 VAL H  65      15.389 -21.153  -5.893  1.00  0.00      HCT   
ATOM   1120 HG22 VAL H  65      13.658 -21.333  -5.406  1.00  0.00      HCT   
ATOM   1121 HG23 VAL H  65      14.328 -22.372  -6.699  1.00  0.00      HCT   
ATOM   1122  C   VAL H  65      13.845 -17.876  -7.806  1.00  0.00      HCT   
ATOM   1123  O   VAL H  65      14.767 -17.231  -8.304  1.00  0.00      HCT   
ATOM   1124  N   SER H  66      12.572 -17.655  -8.188  1.00  0.00      HCT   
ATOM   1125  HN  SER H  66      11.843 -18.225  -7.819  1.00  0.00      HCT   
ATOM   1126  CA  SER H  66      12.167 -16.580  -9.082  1.00  0.00      HCT   
ATOM   1127  HA  SER H  66      12.803 -16.618  -9.952  1.00  0.00      HCT   
ATOM   1128  CB  SER H  66      10.700 -16.750  -9.552  1.00  0.00      HCT   
ATOM   1129  HB1 SER H  66      10.369 -15.859 -10.127  1.00  0.00      HCT   
ATOM   1130  HB2 SER H  66      10.030 -16.863  -8.670  1.00  0.00      HCT   
ATOM   1131  OG  SER H  66      10.565 -17.900 -10.391  1.00  0.00      HCT   
ATOM   1132  HG1 SER H  66      10.933 -17.640 -11.267  1.00  0.00      HCT   
ATOM   1133  C   SER H  66      12.339 -15.200  -8.481  1.00  0.00      HCT   
ATOM   1134  O   SER H  66      12.907 -14.300  -9.095  1.00  0.00      HCT   
ATOM   1135  N   PHE H  67      11.896 -15.001  -7.226  1.00  0.00      HCT   
ATOM   1136  HN  PHE H  67      11.451 -15.754  -6.729  1.00  0.00      HCT   
ATOM   1137  CA  PHE H  67      11.964 -13.718  -6.541  1.00  0.00      HCT   
ATOM   1138  HA  PHE H  67      12.134 -12.929  -7.266  1.00  0.00      HCT   
ATOM   1139  CB  PHE H  67      10.639 -13.414  -5.793  1.00  0.00      HCT   
ATOM   1140  HB1 PHE H  67      10.743 -12.514  -5.154  1.00  0.00      HCT   
ATOM   1141  HB2 PHE H  67      10.361 -14.271  -5.141  1.00  0.00      HCT   
ATOM   1142  CG  PHE H  67       9.511 -13.158  -6.764  1.00  0.00      HCT   
ATOM   1143  CD1 PHE H  67       9.144 -11.840  -7.091  1.00  0.00      HCT   
ATOM   1144  HD1 PHE H  67       9.722 -11.017  -6.693  1.00  0.00      HCT   
ATOM   1145  CE1 PHE H  67       8.025 -11.572  -7.890  1.00  0.00      HCT   
ATOM   1146  HE1 PHE H  67       7.741 -10.554  -8.119  1.00  0.00      HCT   
ATOM   1147  CZ  PHE H  67       7.260 -12.640  -8.378  1.00  0.00      HCT   
ATOM   1148  HZ  PHE H  67       6.388 -12.454  -8.984  1.00  0.00      HCT   
ATOM   1149  CD2 PHE H  67       8.729 -14.216  -7.264  1.00  0.00      HCT   
ATOM   1150  HD2 PHE H  67       8.971 -15.232  -7.001  1.00  0.00      HCT   
ATOM   1151  CE2 PHE H  67       7.619 -13.957  -8.074  1.00  0.00      HCT   
ATOM   1152  HE2 PHE H  67       7.014 -14.770  -8.452  1.00  0.00      HCT   
ATOM   1153  C   PHE H  67      13.139 -13.669  -5.579  1.00  0.00      HCT   
ATOM   1154  O   PHE H  67      12.998 -13.358  -4.393  1.00  0.00      HCT   
ATOM   1155  N   TYR H  68      14.359 -13.916  -6.090  1.00  0.00      HCT   
ATOM   1156  HN  TYR H  68      14.450 -14.159  -7.052  1.00  0.00      HCT   
ATOM   1157  CA  TYR H  68      15.578 -14.007  -5.295  1.00  0.00      HCT   
ATOM   1158  HA  TYR H  68      15.377 -14.789  -4.575  1.00  0.00      HCT   
ATOM   1159  CB  TYR H  68      16.805 -14.539  -6.097  1.00  0.00      HCT   
ATOM   1160  HB1 TYR H  68      16.564 -15.578  -6.415  1.00  0.00      HCT   
ATOM   1161  HB2 TYR H  68      17.706 -14.594  -5.453  1.00  0.00      HCT   
ATOM   1162  CG  TYR H  68      17.134 -13.750  -7.338  1.00  0.00      HCT   
ATOM   1163  CD1 TYR H  68      18.055 -12.685  -7.302  1.00  0.00      HCT   
ATOM   1164  HD1 TYR H  68      18.506 -12.401  -6.360  1.00  0.00      HCT   
ATOM   1165  CE1 TYR H  68      18.372 -11.968  -8.469  1.00  0.00      HCT   
ATOM   1166  HE1 TYR H  68      19.062 -11.138  -8.428  1.00  0.00      HCT   
ATOM   1167  CZ  TYR H  68      17.807 -12.352  -9.691  1.00  0.00      HCT   
ATOM   1168  OH  TYR H  68      18.099 -11.673 -10.895  1.00  0.00      HCT   
ATOM   1169  HH  TYR H  68      18.506 -10.809 -10.687  1.00  0.00      HCT   
ATOM   1170  CD2 TYR H  68      16.595 -14.127  -8.576  1.00  0.00      HCT   
ATOM   1171  HD2 TYR H  68      15.914 -14.964  -8.635  1.00  0.00      HCT   
ATOM   1172  CE2 TYR H  68      16.936 -13.435  -9.745  1.00  0.00      HCT   
ATOM   1173  HE2 TYR H  68      16.515 -13.732 -10.699  1.00  0.00      HCT   
ATOM   1174  C   TYR H  68      15.952 -12.819  -4.401  1.00  0.00      HCT   
ATOM   1175  O   TYR H  68      16.455 -13.088  -3.306  1.00  0.00      HCT   
ATOM   1176  N   PRO H  69      15.744 -11.522  -4.692  1.00  0.00      HCT   
ATOM   1177  CD  PRO H  69      15.294 -10.987  -5.977  1.00  0.00      HCT   
ATOM   1178  HD1 PRO H  69      15.590 -11.620  -6.836  1.00  0.00      HCT   
ATOM   1179  HD2 PRO H  69      14.186 -10.884  -5.953  1.00  0.00      HCT   
ATOM   1180  CA  PRO H  69      16.131 -10.446  -3.785  1.00  0.00      HCT   
ATOM   1181  HA  PRO H  69      17.164 -10.603  -3.501  1.00  0.00      HCT   
ATOM   1182  CB  PRO H  69      15.924  -9.150  -4.598  1.00  0.00      HCT   
ATOM   1183  HB1 PRO H  69      16.723  -8.405  -4.379  1.00  0.00      HCT   
ATOM   1184  HB2 PRO H  69      14.934  -8.697  -4.375  1.00  0.00      HCT   
ATOM   1185  CG  PRO H  69      15.946  -9.615  -6.054  1.00  0.00      HCT   
ATOM   1186  HG1 PRO H  69      17.004  -9.726  -6.398  1.00  0.00      HCT   
ATOM   1187  HG2 PRO H  69      15.406  -8.919  -6.730  1.00  0.00      HCT   
ATOM   1188  C   PRO H  69      15.309 -10.435  -2.516  1.00  0.00      HCT   
ATOM   1189  O   PRO H  69      15.737  -9.838  -1.535  1.00  0.00      HCT   
ATOM   1190  N   MET H  70      14.134 -11.098  -2.488  1.00  0.00      HCT   
ATOM   1191  HN  MET H  70      13.813 -11.593  -3.295  1.00  0.00      HCT   
ATOM   1192  CA  MET H  70      13.292 -11.179  -1.309  1.00  0.00      HCT   
ATOM   1193  HA  MET H  70      13.174 -10.187  -0.895  1.00  0.00      HCT   
ATOM   1194  CB  MET H  70      11.890 -11.739  -1.681  1.00  0.00      HCT   
ATOM   1195  HB1 MET H  70      11.288 -11.903  -0.759  1.00  0.00      HCT   
ATOM   1196  HB2 MET H  70      12.022 -12.727  -2.170  1.00  0.00      HCT   
ATOM   1197  CG  MET H  70      11.087 -10.825  -2.629  1.00  0.00      HCT   
ATOM   1198  HG1 MET H  70      10.228 -11.408  -3.035  1.00  0.00      HCT   
ATOM   1199  HG2 MET H  70      11.718 -10.554  -3.504  1.00  0.00      HCT   
ATOM   1200  SD  MET H  70      10.461  -9.312  -1.834  1.00  0.00      HCT   
ATOM   1201  CE  MET H  70       8.841 -10.031  -1.435  1.00  0.00      HCT   
ATOM   1202  HE1 MET H  70       8.288  -9.401  -0.708  1.00  0.00      HCT   
ATOM   1203  HE2 MET H  70       8.213 -10.132  -2.345  1.00  0.00      HCT   
ATOM   1204  HE3 MET H  70       8.952 -11.040  -0.991  1.00  0.00      HCT   
ATOM   1205  C   MET H  70      13.915 -12.038  -0.211  1.00  0.00      HCT   
ATOM   1206  O   MET H  70      13.587 -11.911   0.965  1.00  0.00      HCT   
ATOM   1207  N   ALA H  71      14.882 -12.907  -0.571  1.00  0.00      HCT   
ATOM   1208  HN  ALA H  71      15.135 -12.996  -1.536  1.00  0.00      HCT   
ATOM   1209  CA  ALA H  71      15.631 -13.713   0.364  1.00  0.00      HCT   
ATOM   1210  HA  ALA H  71      15.072 -13.832   1.281  1.00  0.00      HCT   
ATOM   1211  CB  ALA H  71      15.872 -15.099  -0.265  1.00  0.00      HCT   
ATOM   1212  HB1 ALA H  71      16.428 -15.759   0.431  1.00  0.00      HCT   
ATOM   1213  HB2 ALA H  71      14.901 -15.581  -0.509  1.00  0.00      HCT   
ATOM   1214  HB3 ALA H  71      16.455 -15.008  -1.207  1.00  0.00      HCT   
ATOM   1215  C   ALA H  71      16.968 -13.079   0.730  1.00  0.00      HCT   
ATOM   1216  O   ALA H  71      17.765 -13.682   1.446  1.00  0.00      HCT   
ATOM   1217  N   GLY H  72      17.241 -11.844   0.251  1.00  0.00      HCT   
ATOM   1218  HN  GLY H  72      16.560 -11.371  -0.303  1.00  0.00      HCT   
ATOM   1219  CA  GLY H  72      18.484 -11.118   0.495  1.00  0.00      HCT   
ATOM   1220  HA1 GLY H  72      18.581 -10.396  -0.299  1.00  0.00      HCT   
ATOM   1221  HA2 GLY H  72      19.300 -11.817   0.512  1.00  0.00      HCT   
ATOM   1222  C   GLY H  72      18.533 -10.347   1.797  1.00  0.00      HCT   
ATOM   1223  O   GLY H  72      17.807 -10.610   2.752  1.00  0.00      HCT   
ATOM   1224  N   ARG H  73      19.417  -9.340   1.846  1.00  0.00      HCT   
ATOM   1225  HN  ARG H  73      20.045  -9.192   1.077  1.00  0.00      HCT   
ATOM   1226  CA  ARG H  73      19.565  -8.407   2.948  1.00  0.00      HCT   
ATOM   1227  HA  ARG H  73      18.619  -8.309   3.465  1.00  0.00      HCT   
ATOM   1228  CB  ARG H  73      20.689  -8.836   3.941  1.00  0.00      HCT   
ATOM   1229  HB1 ARG H  73      20.827  -8.044   4.711  1.00  0.00      HCT   
ATOM   1230  HB2 ARG H  73      21.639  -8.921   3.367  1.00  0.00      HCT   
ATOM   1231  CG  ARG H  73      20.453 -10.175   4.674  1.00  0.00      HCT   
ATOM   1232  HG1 ARG H  73      21.371 -10.406   5.262  1.00  0.00      HCT   
ATOM   1233  HG2 ARG H  73      20.325 -10.987   3.924  1.00  0.00      HCT   
ATOM   1234  CD  ARG H  73      19.256 -10.160   5.631  1.00  0.00      HCT   
ATOM   1235  HD1 ARG H  73      18.291  -9.955   5.120  1.00  0.00      HCT   
ATOM   1236  HD2 ARG H  73      19.403  -9.373   6.408  1.00  0.00      HCT   
ATOM   1237  NE  ARG H  73      19.217 -11.494   6.319  1.00  0.00      HCT   
ATOM   1238  HE  ARG H  73      19.781 -11.624   7.143  1.00  0.00      HCT   
ATOM   1239  CZ  ARG H  73      18.566 -12.567   5.886  1.00  0.00      HCT   
ATOM   1240  NH1 ARG H  73      17.897 -12.595   4.755  1.00  0.00      HCT   
ATOM   1241 HH11 ARG H  73      17.923 -11.813   4.135  1.00  0.00      HCT   
ATOM   1242 HH12 ARG H  73      17.284 -13.372   4.564  1.00  0.00      HCT   
ATOM   1243  NH2 ARG H  73      18.606 -13.660   6.625  1.00  0.00      HCT   
ATOM   1244 HH21 ARG H  73      19.151 -13.640   7.484  1.00  0.00      HCT   
ATOM   1245 HH22 ARG H  73      18.322 -14.534   6.231  1.00  0.00      HCT   
ATOM   1246  C   ARG H  73      19.909  -7.032   2.397  1.00  0.00      HCT   
ATOM   1247  O   ARG H  73      20.459  -6.905   1.307  1.00  0.00      HCT   
ATOM   1248  N   LEU H  74      19.600  -5.946   3.132  1.00  0.00      HCT   
ATOM   1249  HN  LEU H  74      19.120  -6.054   4.016  1.00  0.00      HCT   
ATOM   1250  CA  LEU H  74      20.088  -4.609   2.829  1.00  0.00      HCT   
ATOM   1251  HA  LEU H  74      19.871  -4.405   1.788  1.00  0.00      HCT   
ATOM   1252  CB  LEU H  74      19.436  -3.504   3.711  1.00  0.00      HCT   
ATOM   1253  HB1 LEU H  74      19.820  -2.513   3.387  1.00  0.00      HCT   
ATOM   1254  HB2 LEU H  74      19.754  -3.668   4.768  1.00  0.00      HCT   
ATOM   1255  CG  LEU H  74      17.895  -3.438   3.693  1.00  0.00      HCT   
ATOM   1256  HG  LEU H  74      17.507  -4.391   4.115  1.00  0.00      HCT   
ATOM   1257  CD1 LEU H  74      17.378  -2.310   4.593  1.00  0.00      HCT   
ATOM   1258 HD11 LEU H  74      17.761  -1.330   4.241  1.00  0.00      HCT   
ATOM   1259 HD12 LEU H  74      16.270  -2.280   4.565  1.00  0.00      HCT   
ATOM   1260 HD13 LEU H  74      17.697  -2.467   5.644  1.00  0.00      HCT   
ATOM   1261  CD2 LEU H  74      17.343  -3.261   2.276  1.00  0.00      HCT   
ATOM   1262 HD21 LEU H  74      17.625  -4.121   1.635  1.00  0.00      HCT   
ATOM   1263 HD22 LEU H  74      16.237  -3.188   2.303  1.00  0.00      HCT   
ATOM   1264 HD23 LEU H  74      17.738  -2.327   1.820  1.00  0.00      HCT   
ATOM   1265  C   LEU H  74      21.609  -4.510   2.999  1.00  0.00      HCT   
ATOM   1266  O   LEU H  74      22.189  -5.105   3.907  1.00  0.00      HCT   
ATOM   1267  N   LYS H  75      22.285  -3.745   2.129  1.00  0.00      HCT   
ATOM   1268  HN  LYS H  75      21.828  -3.339   1.333  1.00  0.00      HCT   
ATOM   1269  CA  LYS H  75      23.690  -3.417   2.279  1.00  0.00      HCT   
ATOM   1270  HA  LYS H  75      23.992  -3.532   3.312  1.00  0.00      HCT   
ATOM   1271  CB  LYS H  75      24.608  -4.262   1.339  1.00  0.00      HCT   
ATOM   1272  HB1 LYS H  75      24.578  -5.323   1.682  1.00  0.00      HCT   
ATOM   1273  HB2 LYS H  75      25.665  -3.922   1.446  1.00  0.00      HCT   
ATOM   1274  CG  LYS H  75      24.198  -4.223  -0.147  1.00  0.00      HCT   
ATOM   1275  HG1 LYS H  75      23.777  -3.235  -0.425  1.00  0.00      HCT   
ATOM   1276  HG2 LYS H  75      23.367  -4.953  -0.287  1.00  0.00      HCT   
ATOM   1277  CD  LYS H  75      25.334  -4.529  -1.142  1.00  0.00      HCT   
ATOM   1278  HD1 LYS H  75      24.826  -4.824  -2.087  1.00  0.00      HCT   
ATOM   1279  HD2 LYS H  75      25.920  -5.408  -0.796  1.00  0.00      HCT   
ATOM   1280  CE  LYS H  75      26.268  -3.330  -1.410  1.00  0.00      HCT   
ATOM   1281  HE1 LYS H  75      26.999  -3.208  -0.582  1.00  0.00      HCT   
ATOM   1282  HE2 LYS H  75      25.665  -2.398  -1.497  1.00  0.00      HCT   
ATOM   1283  NZ  LYS H  75      26.998  -3.505  -2.679  1.00  0.00      HCT   
ATOM   1284  HZ1 LYS H  75      27.656  -4.325  -2.625  1.00  0.00      HCT   
ATOM   1285  HZ2 LYS H  75      26.311  -3.722  -3.443  1.00  0.00      HCT   
ATOM   1286  HZ3 LYS H  75      27.544  -2.647  -2.955  1.00  0.00      HCT   
ATOM   1287  C   LYS H  75      23.897  -1.971   1.895  1.00  0.00      HCT   
ATOM   1288  O   LYS H  75      23.126  -1.422   1.110  1.00  0.00      HCT   
ATOM   1289  N   ARG H  76      24.970  -1.332   2.394  1.00  0.00      HCT   
ATOM   1290  HN  ARG H  76      25.496  -1.742   3.143  1.00  0.00      HCT   
ATOM   1291  CA  ARG H  76      25.448  -0.075   1.843  1.00  0.00      HCT   
ATOM   1292  HA  ARG H  76      24.646   0.414   1.308  1.00  0.00      HCT   
ATOM   1293  CB  ARG H  76      25.942   0.904   2.941  1.00  0.00      HCT   
ATOM   1294  HB1 ARG H  76      26.252   1.854   2.454  1.00  0.00      HCT   
ATOM   1295  HB2 ARG H  76      26.836   0.483   3.451  1.00  0.00      HCT   
ATOM   1296  CG  ARG H  76      24.871   1.227   4.005  1.00  0.00      HCT   
ATOM   1297  HG1 ARG H  76      24.741   0.324   4.639  1.00  0.00      HCT   
ATOM   1298  HG2 ARG H  76      23.910   1.450   3.489  1.00  0.00      HCT   
ATOM   1299  CD  ARG H  76      25.234   2.409   4.909  1.00  0.00      HCT   
ATOM   1300  HD1 ARG H  76      25.327   3.340   4.311  1.00  0.00      HCT   
ATOM   1301  HD2 ARG H  76      26.205   2.258   5.425  1.00  0.00      HCT   
ATOM   1302  NE  ARG H  76      24.126   2.594   5.898  1.00  0.00      HCT   
ATOM   1303  HE  ARG H  76      23.372   3.232   5.693  1.00  0.00      HCT   
ATOM   1304  CZ  ARG H  76      24.077   2.015   7.084  1.00  0.00      HCT   
ATOM   1305  NH1 ARG H  76      23.117   2.341   7.926  1.00  0.00      HCT   
ATOM   1306 HH11 ARG H  76      22.485   3.082   7.710  1.00  0.00      HCT   
ATOM   1307 HH12 ARG H  76      23.316   2.166   8.896  1.00  0.00      HCT   
ATOM   1308  NH2 ARG H  76      24.949   1.140   7.529  1.00  0.00      HCT   
ATOM   1309 HH21 ARG H  76      25.668   0.769   6.932  1.00  0.00      HCT   
ATOM   1310 HH22 ARG H  76      24.720   0.677   8.396  1.00  0.00      HCT   
ATOM   1311  C   ARG H  76      26.584  -0.337   0.861  1.00  0.00      HCT   
ATOM   1312  O   ARG H  76      27.499  -1.114   1.132  1.00  0.00      HCT   
ATOM   1313  N   ASP H  77      26.554   0.317  -0.311  1.00  0.00      HCT   
ATOM   1314  HN  ASP H  77      25.757   0.884  -0.545  1.00  0.00      HCT   
ATOM   1315  CA  ASP H  77      27.598   0.237  -1.316  1.00  0.00      HCT   
ATOM   1316  HA  ASP H  77      28.044  -0.746  -1.240  1.00  0.00      HCT   
ATOM   1317  CB  ASP H  77      26.986   0.422  -2.731  1.00  0.00      HCT   
ATOM   1318  HB1 ASP H  77      26.772   1.484  -2.960  1.00  0.00      HCT   
ATOM   1319  HB2 ASP H  77      26.025  -0.135  -2.773  1.00  0.00      HCT   
ATOM   1320  CG  ASP H  77      27.882  -0.184  -3.784  1.00  0.00      HCT   
ATOM   1321  OD1 ASP H  77      28.343  -1.338  -3.577  1.00  0.00      HCT   
ATOM   1322  OD2 ASP H  77      28.109   0.455  -4.847  1.00  0.00      HCT   
ATOM   1323  C   ASP H  77      28.731   1.239  -1.013  1.00  0.00      HCT   
ATOM   1324  O   ASP H  77      28.759   1.854   0.054  1.00  0.00      HCT   
ATOM   1325  N   GLU H  78      29.724   1.413  -1.922  1.00  0.00      HCT   
ATOM   1326  HN  GLU H  78      29.689   0.924  -2.793  1.00  0.00      HCT   
ATOM   1327  CA  GLU H  78      30.920   2.220  -1.703  1.00  0.00      HCT   
ATOM   1328  HA  GLU H  78      31.496   1.756  -0.920  1.00  0.00      HCT   
ATOM   1329  CB  GLU H  78      31.792   2.278  -3.003  1.00  0.00      HCT   
ATOM   1330  HB1 GLU H  78      32.695   2.895  -2.768  1.00  0.00      HCT   
ATOM   1331  HB2 GLU H  78      31.219   2.789  -3.809  1.00  0.00      HCT   
ATOM   1332  CG  GLU H  78      32.297   0.911  -3.558  1.00  0.00      HCT   
ATOM   1333  HG1 GLU H  78      31.444   0.342  -3.985  1.00  0.00      HCT   
ATOM   1334  HG2 GLU H  78      32.752   0.314  -2.742  1.00  0.00      HCT   
ATOM   1335  CD  GLU H  78      33.335   1.089  -4.662  1.00  0.00      HCT   
ATOM   1336  OE1 GLU H  78      33.133   1.927  -5.580  1.00  0.00      HCT   
ATOM   1337  OE2 GLU H  78      34.389   0.394  -4.631  1.00  0.00      HCT   
ATOM   1338  C   GLU H  78      30.629   3.669  -1.275  1.00  0.00      HCT   
ATOM   1339  O   GLU H  78      31.196   4.159  -0.294  1.00  0.00      HCT   
ATOM   1340  N   ASP H  79      29.669   4.351  -1.944  1.00  0.00      HCT   
ATOM   1341  HN  ASP H  79      29.232   3.932  -2.748  1.00  0.00      HCT   
ATOM   1342  CA  ASP H  79      29.316   5.727  -1.635  1.00  0.00      HCT   
ATOM   1343  HA  ASP H  79      30.169   6.247  -1.208  1.00  0.00      HCT   
ATOM   1344  CB  ASP H  79      28.839   6.471  -2.923  1.00  0.00      HCT   
ATOM   1345  HB1 ASP H  79      28.422   7.472  -2.664  1.00  0.00      HCT   
ATOM   1346  HB2 ASP H  79      28.040   5.878  -3.414  1.00  0.00      HCT   
ATOM   1347  CG  ASP H  79      29.951   6.727  -3.916  1.00  0.00      HCT   
ATOM   1348  OD1 ASP H  79      31.132   6.888  -3.520  1.00  0.00      HCT   
ATOM   1349  OD2 ASP H  79      29.624   6.894  -5.125  1.00  0.00      HCT   
ATOM   1350  C   ASP H  79      28.192   5.802  -0.590  1.00  0.00      HCT   
ATOM   1351  O   ASP H  79      27.665   6.871  -0.290  1.00  0.00      HCT   
ATOM   1352  N   GLY H  80      27.800   4.666   0.016  1.00  0.00      HCT   
ATOM   1353  HN  GLY H  80      28.268   3.810  -0.207  1.00  0.00      HCT   
ATOM   1354  CA  GLY H  80      26.853   4.626   1.126  1.00  0.00      HCT   
ATOM   1355  HA1 GLY H  80      26.889   5.554   1.677  1.00  0.00      HCT   
ATOM   1356  HA2 GLY H  80      27.129   3.785   1.742  1.00  0.00      HCT   
ATOM   1357  C   GLY H  80      25.422   4.411   0.714  1.00  0.00      HCT   
ATOM   1358  O   GLY H  80      24.534   4.346   1.559  1.00  0.00      HCT   
ATOM   1359  N   ARG H  81      25.150   4.273  -0.597  1.00  0.00      HCT   
ATOM   1360  HN  ARG H  81      25.887   4.383  -1.252  1.00  0.00      HCT   
ATOM   1361  CA  ARG H  81      23.841   3.916  -1.127  1.00  0.00      HCT   
ATOM   1362  HA  ARG H  81      23.140   4.652  -0.762  1.00  0.00      HCT   
ATOM   1363  CB  ARG H  81      23.840   3.989  -2.679  1.00  0.00      HCT   
ATOM   1364  HB1 ARG H  81      24.750   3.456  -3.040  1.00  0.00      HCT   
ATOM   1365  HB2 ARG H  81      23.942   5.058  -2.980  1.00  0.00      HCT   
ATOM   1366  CG  ARG H  81      22.608   3.366  -3.383  1.00  0.00      HCT   
ATOM   1367  HG1 ARG H  81      21.693   3.846  -2.970  1.00  0.00      HCT   
ATOM   1368  HG2 ARG H  81      22.540   2.279  -3.168  1.00  0.00      HCT   
ATOM   1369  CD  ARG H  81      22.591   3.552  -4.904  1.00  0.00      HCT   
ATOM   1370  HD1 ARG H  81      22.660   4.641  -5.126  1.00  0.00      HCT   
ATOM   1371  HD2 ARG H  81      21.653   3.148  -5.351  1.00  0.00      HCT   
ATOM   1372  NE  ARG H  81      23.760   2.790  -5.463  1.00  0.00      HCT   
ATOM   1373  HE  ARG H  81      23.890   1.806  -5.260  1.00  0.00      HCT   
ATOM   1374  CZ  ARG H  81      24.795   3.323  -6.091  1.00  0.00      HCT   
ATOM   1375  NH1 ARG H  81      24.817   4.549  -6.558  1.00  0.00      HCT   
ATOM   1376 HH11 ARG H  81      23.970   5.077  -6.579  1.00  0.00      HCT   
ATOM   1377 HH12 ARG H  81      25.723   4.981  -6.669  1.00  0.00      HCT   
ATOM   1378  NH2 ARG H  81      25.851   2.554  -6.268  1.00  0.00      HCT   
ATOM   1379 HH21 ARG H  81      26.507   2.855  -6.972  1.00  0.00      HCT   
ATOM   1380 HH22 ARG H  81      25.710   1.579  -6.051  1.00  0.00      HCT   
ATOM   1381  C   ARG H  81      23.332   2.557  -0.680  1.00  0.00      HCT   
ATOM   1382  O   ARG H  81      24.054   1.561  -0.759  1.00  0.00      HCT   
ATOM   1383  N   VAL H  82      22.069   2.470  -0.219  1.00  0.00      HCT   
ATOM   1384  HN  VAL H  82      21.502   3.291  -0.090  1.00  0.00      HCT   
ATOM   1385  CA  VAL H  82      21.435   1.196   0.085  1.00  0.00      HCT   
ATOM   1386  HA  VAL H  82      22.155   0.624   0.645  1.00  0.00      HCT   
ATOM   1387  CB  VAL H  82      20.224   1.325   1.012  1.00  0.00      HCT   
ATOM   1388  HB  VAL H  82      19.497   2.049   0.578  1.00  0.00      HCT   
ATOM   1389  CG1 VAL H  82      19.515  -0.034   1.218  1.00  0.00      HCT   
ATOM   1390 HG11 VAL H  82      18.724   0.070   1.992  1.00  0.00      HCT   
ATOM   1391 HG12 VAL H  82      19.023  -0.387   0.289  1.00  0.00      HCT   
ATOM   1392 HG13 VAL H  82      20.238  -0.806   1.560  1.00  0.00      HCT   
ATOM   1393  CG2 VAL H  82      20.708   1.852   2.379  1.00  0.00      HCT   
ATOM   1394 HG21 VAL H  82      19.853   1.926   3.083  1.00  0.00      HCT   
ATOM   1395 HG22 VAL H  82      21.461   1.163   2.817  1.00  0.00      HCT   
ATOM   1396 HG23 VAL H  82      21.160   2.858   2.285  1.00  0.00      HCT   
ATOM   1397  C   VAL H  82      21.124   0.388  -1.170  1.00  0.00      HCT   
ATOM   1398  O   VAL H  82      20.469   0.865  -2.101  1.00  0.00      HCT   
ATOM   1399  N   GLU H  83      21.586  -0.870  -1.208  1.00  0.00      HCT   
ATOM   1400  HN  GLU H  83      22.114  -1.210  -0.424  1.00  0.00      HCT   
ATOM   1401  CA  GLU H  83      21.366  -1.806  -2.290  1.00  0.00      HCT   
ATOM   1402  HA  GLU H  83      20.550  -1.467  -2.914  1.00  0.00      HCT   
ATOM   1403  CB  GLU H  83      22.623  -2.009  -3.190  1.00  0.00      HCT   
ATOM   1404  HB1 GLU H  83      22.392  -2.780  -3.957  1.00  0.00      HCT   
ATOM   1405  HB2 GLU H  83      23.470  -2.385  -2.580  1.00  0.00      HCT   
ATOM   1406  CG  GLU H  83      23.054  -0.705  -3.914  1.00  0.00      HCT   
ATOM   1407  HG1 GLU H  83      23.486  -0.005  -3.166  1.00  0.00      HCT   
ATOM   1408  HG2 GLU H  83      22.160  -0.222  -4.363  1.00  0.00      HCT   
ATOM   1409  CD  GLU H  83      24.080  -0.880  -5.026  1.00  0.00      HCT   
ATOM   1410  OE1 GLU H  83      24.399  -2.029  -5.435  1.00  0.00      HCT   
ATOM   1411  OE2 GLU H  83      24.573   0.173  -5.512  1.00  0.00      HCT   
ATOM   1412  C   GLU H  83      20.922  -3.111  -1.653  1.00  0.00      HCT   
ATOM   1413  O   GLU H  83      21.021  -3.298  -0.439  1.00  0.00      HCT   
ATOM   1414  N   ILE H  84      20.377  -4.052  -2.450  1.00  0.00      HCT   
ATOM   1415  HN  ILE H  84      20.281  -3.899  -3.438  1.00  0.00      HCT   
ATOM   1416  CA  ILE H  84      19.982  -5.355  -1.934  1.00  0.00      HCT   
ATOM   1417  HA  ILE H  84      19.849  -5.308  -0.862  1.00  0.00      HCT   
ATOM   1418  CB  ILE H  84      18.672  -5.876  -2.537  1.00  0.00      HCT   
ATOM   1419  HB  ILE H  84      18.827  -6.111  -3.611  1.00  0.00      HCT   
ATOM   1420  CG2 ILE H  84      18.275  -7.194  -1.833  1.00  0.00      HCT   
ATOM   1421 HG21 ILE H  84      18.967  -8.021  -2.103  1.00  0.00      HCT   
ATOM   1422 HG22 ILE H  84      18.304  -7.062  -0.732  1.00  0.00      HCT   
ATOM   1423 HG23 ILE H  84      17.247  -7.501  -2.127  1.00  0.00      HCT   
ATOM   1424  CG1 ILE H  84      17.528  -4.825  -2.501  1.00  0.00      HCT   
ATOM   1425 HG11 ILE H  84      16.617  -5.291  -2.942  1.00  0.00      HCT   
ATOM   1426 HG12 ILE H  84      17.802  -3.975  -3.167  1.00  0.00      HCT   
ATOM   1427  CD  ILE H  84      17.183  -4.288  -1.108  1.00  0.00      HCT   
ATOM   1428  HD1 ILE H  84      16.864  -5.113  -0.435  1.00  0.00      HCT   
ATOM   1429  HD2 ILE H  84      18.063  -3.786  -0.654  1.00  0.00      HCT   
ATOM   1430  HD3 ILE H  84      16.358  -3.546  -1.174  1.00  0.00      HCT   
ATOM   1431  C   ILE H  84      21.092  -6.347  -2.212  1.00  0.00      HCT   
ATOM   1432  O   ILE H  84      21.397  -6.654  -3.364  1.00  0.00      HCT   
ATOM   1433  N   ASP H  85      21.721  -6.913  -1.166  1.00  0.00      HCT   
ATOM   1434  HN  ASP H  85      21.438  -6.713  -0.222  1.00  0.00      HCT   
ATOM   1435  CA  ASP H  85      22.677  -7.986  -1.329  1.00  0.00      HCT   
ATOM   1436  HA  ASP H  85      23.211  -7.851  -2.264  1.00  0.00      HCT   
ATOM   1437  CB  ASP H  85      23.708  -8.022  -0.164  1.00  0.00      HCT   
ATOM   1438  HB1 ASP H  85      23.206  -8.304   0.786  1.00  0.00      HCT   
ATOM   1439  HB2 ASP H  85      24.143  -7.014  -0.030  1.00  0.00      HCT   
ATOM   1440  CG  ASP H  85      24.864  -8.969  -0.412  1.00  0.00      HCT   
ATOM   1441  OD1 ASP H  85      25.628  -9.207   0.558  1.00  0.00      HCT   
ATOM   1442  OD2 ASP H  85      25.087  -9.420  -1.564  1.00  0.00      HCT   
ATOM   1443  C   ASP H  85      21.878  -9.277  -1.419  1.00  0.00      HCT   
ATOM   1444  O   ASP H  85      21.235  -9.719  -0.466  1.00  0.00      HCT   
ATOM   1445  N   CYS H  86      21.873  -9.899  -2.605  1.00  0.00      HCT   
ATOM   1446  HN  CYS H  86      22.408  -9.529  -3.369  1.00  0.00      HCT   
ATOM   1447  CA  CYS H  86      21.131 -11.109  -2.855  1.00  0.00      HCT   
ATOM   1448  HA  CYS H  86      20.230 -11.122  -2.255  1.00  0.00      HCT   
ATOM   1449  CB  CYS H  86      20.721 -11.224  -4.344  1.00  0.00      HCT   
ATOM   1450  HB1 CYS H  86      20.125 -12.153  -4.489  1.00  0.00      HCT   
ATOM   1451  HB2 CYS H  86      21.629 -11.307  -4.979  1.00  0.00      HCT   
ATOM   1452  SG  CYS H  86      19.741  -9.782  -4.885  1.00  0.00      HCT   
ATOM   1453  HG1 CYS H  86      20.716  -8.894  -4.698  1.00  0.00      HCT   
ATOM   1454  C   CYS H  86      21.993 -12.278  -2.419  1.00  0.00      HCT   
ATOM   1455  O   CYS H  86      22.706 -12.896  -3.210  1.00  0.00      HCT   
ATOM   1456  N   ASN H  87      21.991 -12.567  -1.104  1.00  0.00      HCT   
ATOM   1457  HN  ASN H  87      21.433 -12.017  -0.482  1.00  0.00      HCT   
ATOM   1458  CA  ASN H  87      22.875 -13.534  -0.484  1.00  0.00      HCT   
ATOM   1459  HA  ASN H  87      23.697 -13.750  -1.152  1.00  0.00      HCT   
ATOM   1460  CB  ASN H  87      23.472 -12.933   0.827  1.00  0.00      HCT   
ATOM   1461  HB1 ASN H  87      23.983 -11.978   0.577  1.00  0.00      HCT   
ATOM   1462  HB2 ASN H  87      24.230 -13.638   1.235  1.00  0.00      HCT   
ATOM   1463  CG  ASN H  87      22.446 -12.642   1.933  1.00  0.00      HCT   
ATOM   1464  OD1 ASN H  87      21.234 -12.794   1.791  1.00  0.00      HCT   
ATOM   1465  ND2 ASN H  87      22.956 -12.234   3.122  1.00  0.00      HCT   
ATOM   1466 HD21 ASN H  87      22.338 -12.079   3.869  1.00  0.00      HCT   
ATOM   1467 HD22 ASN H  87      23.960 -12.184   3.224  1.00  0.00      HCT   
ATOM   1468  C   ASN H  87      22.176 -14.854  -0.212  1.00  0.00      HCT   
ATOM   1469  O   ASN H  87      22.811 -15.822   0.202  1.00  0.00      HCT   
ATOM   1470  N   ALA H  88      20.858 -14.940  -0.471  1.00  0.00      HCT   
ATOM   1471  HN  ALA H  88      20.379 -14.159  -0.876  1.00  0.00      HCT   
ATOM   1472  CA  ALA H  88      20.034 -16.111  -0.257  1.00  0.00      HCT   
ATOM   1473  HA  ALA H  88      19.025 -15.799  -0.502  1.00  0.00      HCT   
ATOM   1474  CB  ALA H  88      20.411 -17.243  -1.245  1.00  0.00      HCT   
ATOM   1475  HB1 ALA H  88      21.426 -17.631  -1.032  1.00  0.00      HCT   
ATOM   1476  HB2 ALA H  88      19.696 -18.088  -1.182  1.00  0.00      HCT   
ATOM   1477  HB3 ALA H  88      20.402 -16.851  -2.285  1.00  0.00      HCT   
ATOM   1478  C   ALA H  88      19.967 -16.602   1.191  1.00  0.00      HCT   
ATOM   1479  O   ALA H  88      19.739 -17.781   1.453  1.00  0.00      HCT   
ATOM   1480  N   GLU H  89      20.086 -15.689   2.183  1.00  0.00      HCT   
ATOM   1481  HN  GLU H  89      20.261 -14.724   1.966  1.00  0.00      HCT   
ATOM   1482  CA  GLU H  89      20.075 -16.062   3.590  1.00  0.00      HCT   
ATOM   1483  HA  GLU H  89      20.408 -17.088   3.686  1.00  0.00      HCT   
ATOM   1484  CB  GLU H  89      21.050 -15.193   4.433  1.00  0.00      HCT   
ATOM   1485  HB1 GLU H  89      20.847 -15.338   5.519  1.00  0.00      HCT   
ATOM   1486  HB2 GLU H  89      20.855 -14.126   4.206  1.00  0.00      HCT   
ATOM   1487  CG  GLU H  89      22.552 -15.507   4.195  1.00  0.00      HCT   
ATOM   1488  HG1 GLU H  89      23.169 -14.807   4.798  1.00  0.00      HCT   
ATOM   1489  HG2 GLU H  89      22.797 -15.353   3.123  1.00  0.00      HCT   
ATOM   1490  CD  GLU H  89      22.933 -16.926   4.580  1.00  0.00      HCT   
ATOM   1491  OE1 GLU H  89      23.481 -17.672   3.727  1.00  0.00      HCT   
ATOM   1492  OE2 GLU H  89      22.695 -17.343   5.743  1.00  0.00      HCT   
ATOM   1493  C   GLU H  89      18.664 -16.052   4.172  1.00  0.00      HCT   
ATOM   1494  O   GLU H  89      18.446 -16.221   5.371  1.00  0.00      HCT   
ATOM   1495  N   GLY H  90      17.647 -15.910   3.310  1.00  0.00      HCT   
ATOM   1496  HN  GLY H  90      17.862 -15.550   2.402  1.00  0.00      HCT   
ATOM   1497  CA  GLY H  90      16.311 -16.408   3.562  1.00  0.00      HCT   
ATOM   1498  HA1 GLY H  90      16.348 -17.194   4.303  1.00  0.00      HCT   
ATOM   1499  HA2 GLY H  90      15.941 -16.769   2.615  1.00  0.00      HCT   
ATOM   1500  C   GLY H  90      15.304 -15.408   4.046  1.00  0.00      HCT   
ATOM   1501  O   GLY H  90      15.589 -14.241   4.320  1.00  0.00      HCT   
ATOM   1502  N   VAL H  91      14.056 -15.887   4.124  1.00  0.00      HCT   
ATOM   1503  HN  VAL H  91      13.909 -16.844   3.847  1.00  0.00      HCT   
ATOM   1504  CA  VAL H  91      12.846 -15.185   4.506  1.00  0.00      HCT   
ATOM   1505  HA  VAL H  91      13.037 -14.125   4.610  1.00  0.00      HCT   
ATOM   1506  CB  VAL H  91      11.771 -15.451   3.466  1.00  0.00      HCT   
ATOM   1507  HB  VAL H  91      11.745 -16.542   3.229  1.00  0.00      HCT   
ATOM   1508  CG1 VAL H  91      10.358 -15.049   3.932  1.00  0.00      HCT   
ATOM   1509 HG11 VAL H  91       9.620 -15.229   3.118  1.00  0.00      HCT   
ATOM   1510 HG12 VAL H  91      10.008 -15.636   4.810  1.00  0.00      HCT   
ATOM   1511 HG13 VAL H  91      10.317 -13.970   4.197  1.00  0.00      HCT   
ATOM   1512  CG2 VAL H  91      12.161 -14.688   2.188  1.00  0.00      HCT   
ATOM   1513 HG21 VAL H  91      12.321 -13.613   2.408  1.00  0.00      HCT   
ATOM   1514 HG22 VAL H  91      13.088 -15.101   1.745  1.00  0.00      HCT   
ATOM   1515 HG23 VAL H  91      11.350 -14.771   1.436  1.00  0.00      HCT   
ATOM   1516  C   VAL H  91      12.397 -15.716   5.848  1.00  0.00      HCT   
ATOM   1517  O   VAL H  91      12.429 -16.920   6.085  1.00  0.00      HCT   
ATOM   1518  N   LEU H  92      11.961 -14.850   6.778  1.00  0.00      HCT   
ATOM   1519  HN  LEU H  92      11.849 -13.876   6.565  1.00  0.00      HCT   
ATOM   1520  CA  LEU H  92      11.512 -15.289   8.084  1.00  0.00      HCT   
ATOM   1521  HA  LEU H  92      12.171 -16.068   8.434  1.00  0.00      HCT   
ATOM   1522  CB  LEU H  92      11.568 -14.104   9.073  1.00  0.00      HCT   
ATOM   1523  HB1 LEU H  92      10.872 -13.314   8.715  1.00  0.00      HCT   
ATOM   1524  HB2 LEU H  92      12.594 -13.675   9.048  1.00  0.00      HCT   
ATOM   1525  CG  LEU H  92      11.228 -14.411  10.546  1.00  0.00      HCT   
ATOM   1526  HG  LEU H  92      10.201 -14.848  10.599  1.00  0.00      HCT   
ATOM   1527  CD1 LEU H  92      12.216 -15.411  11.158  1.00  0.00      HCT   
ATOM   1528 HD11 LEU H  92      12.138 -16.405  10.668  1.00  0.00      HCT   
ATOM   1529 HD12 LEU H  92      13.257 -15.039  11.061  1.00  0.00      HCT   
ATOM   1530 HD13 LEU H  92      11.992 -15.536  12.237  1.00  0.00      HCT   
ATOM   1531  CD2 LEU H  92      11.220 -13.116  11.375  1.00  0.00      HCT   
ATOM   1532 HD21 LEU H  92      10.478 -12.397  10.975  1.00  0.00      HCT   
ATOM   1533 HD22 LEU H  92      10.960 -13.337  12.431  1.00  0.00      HCT   
ATOM   1534 HD23 LEU H  92      12.220 -12.639  11.356  1.00  0.00      HCT   
ATOM   1535  C   LEU H  92      10.105 -15.866   8.034  1.00  0.00      HCT   
ATOM   1536  O   LEU H  92       9.165 -15.193   7.619  1.00  0.00      HCT   
ATOM   1537  N   PHE H  93       9.923 -17.133   8.450  1.00  0.00      HCT   
ATOM   1538  HN  PHE H  93      10.705 -17.696   8.746  1.00  0.00      HCT   
ATOM   1539  CA  PHE H  93       8.629 -17.791   8.451  1.00  0.00      HCT   
ATOM   1540  HA  PHE H  93       7.855 -17.094   8.155  1.00  0.00      HCT   
ATOM   1541  CB  PHE H  93       8.644 -18.990   7.462  1.00  0.00      HCT   
ATOM   1542  HB1 PHE H  93       9.371 -19.759   7.805  1.00  0.00      HCT   
ATOM   1543  HB2 PHE H  93       8.972 -18.624   6.465  1.00  0.00      HCT   
ATOM   1544  CG  PHE H  93       7.282 -19.623   7.318  1.00  0.00      HCT   
ATOM   1545  CD1 PHE H  93       6.395 -19.184   6.319  1.00  0.00      HCT   
ATOM   1546  HD1 PHE H  93       6.686 -18.372   5.669  1.00  0.00      HCT   
ATOM   1547  CE1 PHE H  93       5.132 -19.784   6.173  1.00  0.00      HCT   
ATOM   1548  HE1 PHE H  93       4.459 -19.430   5.408  1.00  0.00      HCT   
ATOM   1549  CZ  PHE H  93       4.756 -20.829   7.020  1.00  0.00      HCT   
ATOM   1550  HZ  PHE H  93       3.785 -21.287   6.916  1.00  0.00      HCT   
ATOM   1551  CD2 PHE H  93       6.894 -20.680   8.155  1.00  0.00      HCT   
ATOM   1552  HD2 PHE H  93       7.567 -21.030   8.927  1.00  0.00      HCT   
ATOM   1553  CE2 PHE H  93       5.629 -21.273   8.016  1.00  0.00      HCT   
ATOM   1554  HE2 PHE H  93       5.350 -22.074   8.679  1.00  0.00      HCT   
ATOM   1555  C   PHE H  93       8.307 -18.231   9.877  1.00  0.00      HCT   
ATOM   1556  O   PHE H  93       9.035 -19.021  10.479  1.00  0.00      HCT   
ATOM   1557  N   VAL H  94       7.203 -17.709  10.438  1.00  0.00      HCT   
ATOM   1558  HN  VAL H  94       6.673 -17.021   9.936  1.00  0.00      HCT   
ATOM   1559  CA  VAL H  94       6.798 -17.927  11.813  1.00  0.00      HCT   
ATOM   1560  HA  VAL H  94       7.536 -18.533  12.323  1.00  0.00      HCT   
ATOM   1561  CB  VAL H  94       6.660 -16.606  12.570  1.00  0.00      HCT   
ATOM   1562  HB  VAL H  94       5.903 -15.959  12.068  1.00  0.00      HCT   
ATOM   1563  CG1 VAL H  94       6.231 -16.830  14.035  1.00  0.00      HCT   
ATOM   1564 HG11 VAL H  94       6.958 -17.497  14.542  1.00  0.00      HCT   
ATOM   1565 HG12 VAL H  94       6.212 -15.859  14.574  1.00  0.00      HCT   
ATOM   1566 HG13 VAL H  94       5.218 -17.277  14.109  1.00  0.00      HCT   
ATOM   1567  CG2 VAL H  94       8.014 -15.867  12.537  1.00  0.00      HCT   
ATOM   1568 HG21 VAL H  94       7.970 -14.953  13.169  1.00  0.00      HCT   
ATOM   1569 HG22 VAL H  94       8.823 -16.520  12.928  1.00  0.00      HCT   
ATOM   1570 HG23 VAL H  94       8.274 -15.559  11.503  1.00  0.00      HCT   
ATOM   1571  C   VAL H  94       5.484 -18.691  11.854  1.00  0.00      HCT   
ATOM   1572  O   VAL H  94       4.514 -18.363  11.164  1.00  0.00      HCT   
ATOM   1573  N   GLU H  95       5.422 -19.740  12.693  1.00  0.00      HCT   
ATOM   1574  HN  GLU H  95       6.228 -19.993  13.234  1.00  0.00      HCT   
ATOM   1575  CA  GLU H  95       4.219 -20.506  12.948  1.00  0.00      HCT   
ATOM   1576  HA  GLU H  95       3.456 -20.270  12.217  1.00  0.00      HCT   
ATOM   1577  CB  GLU H  95       4.514 -22.030  12.943  1.00  0.00      HCT   
ATOM   1578  HB1 GLU H  95       3.557 -22.572  13.107  1.00  0.00      HCT   
ATOM   1579  HB2 GLU H  95       5.205 -22.284  13.776  1.00  0.00      HCT   
ATOM   1580  CG  GLU H  95       5.153 -22.531  11.622  1.00  0.00      HCT   
ATOM   1581  HG1 GLU H  95       6.157 -22.074  11.490  1.00  0.00      HCT   
ATOM   1582  HG2 GLU H  95       4.518 -22.216  10.770  1.00  0.00      HCT   
ATOM   1583  CD  GLU H  95       5.326 -24.040  11.559  1.00  0.00      HCT   
ATOM   1584  OE1 GLU H  95       5.826 -24.539  10.517  1.00  0.00      HCT   
ATOM   1585  OE2 GLU H  95       4.968 -24.766  12.522  1.00  0.00      HCT   
ATOM   1586  C   GLU H  95       3.716 -20.109  14.328  1.00  0.00      HCT   
ATOM   1587  O   GLU H  95       4.399 -20.312  15.334  1.00  0.00      HCT   
ATOM   1588  N   ALA H  96       2.511 -19.526  14.417  1.00  0.00      HCT   
ATOM   1589  HN  ALA H  96       1.945 -19.369  13.598  1.00  0.00      HCT   
ATOM   1590  CA  ALA H  96       1.975 -19.015  15.661  1.00  0.00      HCT   
ATOM   1591  HA  ALA H  96       2.588 -19.336  16.490  1.00  0.00      HCT   
ATOM   1592  CB  ALA H  96       1.935 -17.473  15.628  1.00  0.00      HCT   
ATOM   1593  HB1 ALA H  96       1.293 -17.114  14.792  1.00  0.00      HCT   
ATOM   1594  HB2 ALA H  96       1.546 -17.058  16.583  1.00  0.00      HCT   
ATOM   1595  HB3 ALA H  96       2.963 -17.076  15.471  1.00  0.00      HCT   
ATOM   1596  C   ALA H  96       0.581 -19.557  15.924  1.00  0.00      HCT   
ATOM   1597  O   ALA H  96      -0.146 -19.954  15.019  1.00  0.00      HCT   
ATOM   1598  N   GLU H  97       0.181 -19.593  17.204  1.00  0.00      HCT   
ATOM   1599  HN  GLU H  97       0.818 -19.333  17.937  1.00  0.00      HCT   
ATOM   1600  CA  GLU H  97      -1.156 -19.963  17.617  1.00  0.00      HCT   
ATOM   1601  HA  GLU H  97      -1.797 -20.050  16.750  1.00  0.00      HCT   
ATOM   1602  CB  GLU H  97      -1.184 -21.295  18.401  1.00  0.00      HCT   
ATOM   1603  HB1 GLU H  97      -2.247 -21.509  18.670  1.00  0.00      HCT   
ATOM   1604  HB2 GLU H  97      -0.616 -21.194  19.353  1.00  0.00      HCT   
ATOM   1605  CG  GLU H  97      -0.623 -22.481  17.583  1.00  0.00      HCT   
ATOM   1606  HG1 GLU H  97       0.481 -22.402  17.500  1.00  0.00      HCT   
ATOM   1607  HG2 GLU H  97      -1.048 -22.464  16.557  1.00  0.00      HCT   
ATOM   1608  CD  GLU H  97      -0.990 -23.802  18.215  1.00  0.00      HCT   
ATOM   1609  OE1 GLU H  97      -0.107 -24.439  18.853  1.00  0.00      HCT   
ATOM   1610  OE2 GLU H  97      -2.163 -24.237  18.067  1.00  0.00      HCT   
ATOM   1611  C   GLU H  97      -1.715 -18.863  18.493  1.00  0.00      HCT   
ATOM   1612  O   GLU H  97      -0.998 -18.290  19.311  1.00  0.00      HCT   
ATOM   1613  N   SER H  98      -3.004 -18.527  18.345  1.00  0.00      HCT   
ATOM   1614  HN  SER H  98      -3.573 -19.005  17.661  1.00  0.00      HCT   
ATOM   1615  CA  SER H  98      -3.664 -17.538  19.190  1.00  0.00      HCT   
ATOM   1616  HA  SER H  98      -2.991 -17.231  19.976  1.00  0.00      HCT   
ATOM   1617  CB  SER H  98      -4.105 -16.254  18.418  1.00  0.00      HCT   
ATOM   1618  HB1 SER H  98      -4.813 -16.536  17.601  1.00  0.00      HCT   
ATOM   1619  HB2 SER H  98      -3.200 -15.807  17.941  1.00  0.00      HCT   
ATOM   1620  OG  SER H  98      -4.727 -15.273  19.263  1.00  0.00      HCT   
ATOM   1621  HG1 SER H  98      -4.081 -15.052  19.961  1.00  0.00      HCT   
ATOM   1622  C   SER H  98      -4.856 -18.160  19.886  1.00  0.00      HCT   
ATOM   1623  O   SER H  98      -5.521 -19.049  19.356  1.00  0.00      HCT   
ATOM   1624  N   ASP H  99      -5.163 -17.687  21.107  1.00  0.00      HCT   
ATOM   1625  HN  ASP H  99      -4.587 -16.992  21.540  1.00  0.00      HCT   
ATOM   1626  CA  ASP H  99      -6.258 -18.206  21.902  1.00  0.00      HCT   
ATOM   1627  HA  ASP H  99      -6.421 -19.250  21.675  1.00  0.00      HCT   
ATOM   1628  CB  ASP H  99      -5.936 -18.041  23.412  1.00  0.00      HCT   
ATOM   1629  HB1 ASP H  99      -6.794 -18.369  24.035  1.00  0.00      HCT   
ATOM   1630  HB2 ASP H  99      -5.724 -16.973  23.636  1.00  0.00      HCT   
ATOM   1631  CG  ASP H  99      -4.741 -18.856  23.852  1.00  0.00      HCT   
ATOM   1632  OD1 ASP H  99      -4.263 -18.628  24.997  1.00  0.00      HCT   
ATOM   1633  OD2 ASP H  99      -4.282 -19.775  23.123  1.00  0.00      HCT   
ATOM   1634  C   ASP H  99      -7.560 -17.461  21.571  1.00  0.00      HCT   
ATOM   1635  O   ASP H  99      -8.635 -17.772  22.089  1.00  0.00      HCT   
ATOM   1636  N   GLY H 100      -7.478 -16.458  20.667  1.00  0.00      HCT   
ATOM   1637  HN  GLY H 100      -6.576 -16.236  20.293  1.00  0.00      HCT   
ATOM   1638  CA  GLY H 100      -8.609 -15.721  20.111  1.00  0.00      HCT   
ATOM   1639  HA1 GLY H 100      -8.220 -14.772  19.772  1.00  0.00      HCT   
ATOM   1640  HA2 GLY H 100      -9.368 -15.604  20.872  1.00  0.00      HCT   
ATOM   1641  C   GLY H 100      -9.262 -16.376  18.913  1.00  0.00      HCT   
ATOM   1642  O   GLY H 100      -8.978 -17.514  18.536  1.00  0.00      HCT   
ATOM   1643  N   THR H 101     -10.153 -15.623  18.250  1.00  0.00      HCT   
ATOM   1644  HN  THR H 101     -10.336 -14.682  18.565  1.00  0.00      HCT   
ATOM   1645  CA  THR H 101     -10.898 -16.075  17.076  1.00  0.00      HCT   
ATOM   1646  HA  THR H 101     -10.407 -16.943  16.659  1.00  0.00      HCT   
ATOM   1647  CB  THR H 101     -12.362 -16.473  17.375  1.00  0.00      HCT   
ATOM   1648  HB  THR H 101     -12.342 -17.422  17.961  1.00  0.00      HCT   
ATOM   1649  OG1 THR H 101     -13.154 -16.659  16.204  1.00  0.00      HCT   
ATOM   1650  HG1 THR H 101     -14.019 -17.000  16.507  1.00  0.00      HCT   
ATOM   1651  CG2 THR H 101     -13.081 -15.400  18.204  1.00  0.00      HCT   
ATOM   1652 HG21 THR H 101     -13.113 -14.435  17.664  1.00  0.00      HCT   
ATOM   1653 HG22 THR H 101     -14.125 -15.711  18.415  1.00  0.00      HCT   
ATOM   1654 HG23 THR H 101     -12.572 -15.244  19.173  1.00  0.00      HCT   
ATOM   1655  C   THR H 101     -10.815 -15.011  15.992  1.00  0.00      HCT   
ATOM   1656  O   THR H 101     -10.529 -13.845  16.248  1.00  0.00      HCT   
ATOM   1657  N   VAL H 102     -11.092 -15.373  14.720  1.00  0.00      HCT   
ATOM   1658  HN  VAL H 102     -11.354 -16.317  14.520  1.00  0.00      HCT   
ATOM   1659  CA  VAL H 102     -11.143 -14.434  13.610  1.00  0.00      HCT   
ATOM   1660  HA  VAL H 102     -10.267 -13.800  13.670  1.00  0.00      HCT   
ATOM   1661  CB  VAL H 102     -11.132 -15.123  12.244  1.00  0.00      HCT   
ATOM   1662  HB  VAL H 102     -11.096 -14.339  11.444  1.00  0.00      HCT   
ATOM   1663  CG1 VAL H 102      -9.843 -15.964  12.120  1.00  0.00      HCT   
ATOM   1664 HG11 VAL H 102      -9.754 -16.379  11.089  1.00  0.00      HCT   
ATOM   1665 HG12 VAL H 102      -8.943 -15.338  12.322  1.00  0.00      HCT   
ATOM   1666 HG13 VAL H 102      -9.841 -16.816  12.834  1.00  0.00      HCT   
ATOM   1667  CG2 VAL H 102     -12.390 -15.988  12.018  1.00  0.00      HCT   
ATOM   1668 HG21 VAL H 102     -12.513 -16.744  12.819  1.00  0.00      HCT   
ATOM   1669 HG22 VAL H 102     -13.307 -15.365  11.980  1.00  0.00      HCT   
ATOM   1670 HG23 VAL H 102     -12.312 -16.527  11.048  1.00  0.00      HCT   
ATOM   1671  C   VAL H 102     -12.353 -13.507  13.732  1.00  0.00      HCT   
ATOM   1672  O   VAL H 102     -12.356 -12.387  13.217  1.00  0.00      HCT   
ATOM   1673  N   ASP H 103     -13.389 -13.927  14.502  1.00  0.00      HCT   
ATOM   1674  HN  ASP H 103     -13.382 -14.850  14.889  1.00  0.00      HCT   
ATOM   1675  CA  ASP H 103     -14.545 -13.110  14.806  1.00  0.00      HCT   
ATOM   1676  HA  ASP H 103     -14.877 -12.638  13.896  1.00  0.00      HCT   
ATOM   1677  CB  ASP H 103     -15.719 -13.924  15.418  1.00  0.00      HCT   
ATOM   1678  HB1 ASP H 103     -16.486 -13.218  15.810  1.00  0.00      HCT   
ATOM   1679  HB2 ASP H 103     -15.370 -14.559  16.258  1.00  0.00      HCT   
ATOM   1680  CG  ASP H 103     -16.456 -14.793  14.422  1.00  0.00      HCT   
ATOM   1681  OD1 ASP H 103     -16.007 -14.981  13.264  1.00  0.00      HCT   
ATOM   1682  OD2 ASP H 103     -17.526 -15.331  14.809  1.00  0.00      HCT   
ATOM   1683  C   ASP H 103     -14.204 -11.955  15.761  1.00  0.00      HCT   
ATOM   1684  O   ASP H 103     -14.909 -10.947  15.792  1.00  0.00      HCT   
ATOM   1685  N   ASP H 104     -13.081 -12.029  16.530  1.00  0.00      HCT   
ATOM   1686  HN  ASP H 104     -12.491 -12.835  16.475  1.00  0.00      HCT   
ATOM   1687  CA  ASP H 104     -12.629 -10.963  17.417  1.00  0.00      HCT   
ATOM   1688  HA  ASP H 104     -13.443 -10.748  18.097  1.00  0.00      HCT   
ATOM   1689  CB  ASP H 104     -11.344 -11.357  18.203  1.00  0.00      HCT   
ATOM   1690  HB1 ASP H 104     -10.914 -10.464  18.707  1.00  0.00      HCT   
ATOM   1691  HB2 ASP H 104     -10.576 -11.762  17.521  1.00  0.00      HCT   
ATOM   1692  CG  ASP H 104     -11.626 -12.352  19.304  1.00  0.00      HCT   
ATOM   1693  OD1 ASP H 104     -10.669 -13.046  19.750  1.00  0.00      HCT   
ATOM   1694  OD2 ASP H 104     -12.760 -12.349  19.854  1.00  0.00      HCT   
ATOM   1695  C   ASP H 104     -12.351  -9.662  16.684  1.00  0.00      HCT   
ATOM   1696  O   ASP H 104     -12.539  -8.572  17.216  1.00  0.00      HCT   
ATOM   1697  N   TYR H 105     -11.906  -9.750  15.423  1.00  0.00      HCT   
ATOM   1698  HN  TYR H 105     -11.779 -10.643  15.003  1.00  0.00      HCT   
ATOM   1699  CA  TYR H 105     -11.547  -8.596  14.627  1.00  0.00      HCT   
ATOM   1700  HA  TYR H 105     -11.206  -7.804  15.285  1.00  0.00      HCT   
ATOM   1701  CB  TYR H 105     -10.387  -8.960  13.657  1.00  0.00      HCT   
ATOM   1702  HB1 TYR H 105     -10.126  -8.096  13.010  1.00  0.00      HCT   
ATOM   1703  HB2 TYR H 105     -10.685  -9.813  13.012  1.00  0.00      HCT   
ATOM   1704  CG  TYR H 105      -9.165  -9.350  14.456  1.00  0.00      HCT   
ATOM   1705  CD1 TYR H 105      -8.970 -10.674  14.892  1.00  0.00      HCT   
ATOM   1706  HD1 TYR H 105      -9.696 -11.430  14.643  1.00  0.00      HCT   
ATOM   1707  CE1 TYR H 105      -7.864 -11.017  15.684  1.00  0.00      HCT   
ATOM   1708  HE1 TYR H 105      -7.763 -12.030  16.048  1.00  0.00      HCT   
ATOM   1709  CZ  TYR H 105      -6.913 -10.047  16.009  1.00  0.00      HCT   
ATOM   1710  OH  TYR H 105      -5.798 -10.380  16.809  1.00  0.00      HCT   
ATOM   1711  HH  TYR H 105      -5.890 -11.314  17.091  1.00  0.00      HCT   
ATOM   1712  CD2 TYR H 105      -8.195  -8.383  14.781  1.00  0.00      HCT   
ATOM   1713  HD2 TYR H 105      -8.320  -7.364  14.452  1.00  0.00      HCT   
ATOM   1714  CE2 TYR H 105      -7.071  -8.731  15.547  1.00  0.00      HCT   
ATOM   1715  HE2 TYR H 105      -6.337  -7.989  15.805  1.00  0.00      HCT   
ATOM   1716  C   TYR H 105     -12.746  -8.031  13.861  1.00  0.00      HCT   
ATOM   1717  O   TYR H 105     -12.677  -6.945  13.275  1.00  0.00      HCT   
ATOM   1718  N   GLY H 106     -13.912  -8.710  13.928  1.00  0.00      HCT   
ATOM   1719  HN  GLY H 106     -13.953  -9.543  14.478  1.00  0.00      HCT   
ATOM   1720  CA  GLY H 106     -15.192  -8.251  13.386  1.00  0.00      HCT   
ATOM   1721  HA1 GLY H 106     -15.497  -7.361  13.915  1.00  0.00      HCT   
ATOM   1722  HA2 GLY H 106     -15.899  -9.054  13.526  1.00  0.00      HCT   
ATOM   1723  C   GLY H 106     -15.187  -7.955  11.909  1.00  0.00      HCT   
ATOM   1724  O   GLY H 106     -15.043  -8.851  11.085  1.00  0.00      HCT   
ATOM   1725  N   ASP H 107     -15.323  -6.666  11.546  1.00  0.00      HCT   
ATOM   1726  HN  ASP H 107     -15.391  -5.958  12.249  1.00  0.00      HCT   
ATOM   1727  CA  ASP H 107     -15.343  -6.180  10.178  1.00  0.00      HCT   
ATOM   1728  HA  ASP H 107     -15.905  -6.873   9.569  1.00  0.00      HCT   
ATOM   1729  CB  ASP H 107     -15.962  -4.752  10.078  1.00  0.00      HCT   
ATOM   1730  HB1 ASP H 107     -15.839  -4.372   9.038  1.00  0.00      HCT   
ATOM   1731  HB2 ASP H 107     -15.434  -4.056  10.762  1.00  0.00      HCT   
ATOM   1732  CG  ASP H 107     -17.444  -4.664  10.384  1.00  0.00      HCT   
ATOM   1733  OD1 ASP H 107     -18.027  -5.561  11.047  1.00  0.00      HCT   
ATOM   1734  OD2 ASP H 107     -18.039  -3.609  10.018  1.00  0.00      HCT   
ATOM   1735  C   ASP H 107     -13.932  -6.105   9.591  1.00  0.00      HCT   
ATOM   1736  O   ASP H 107     -13.762  -5.847   8.399  1.00  0.00      HCT   
ATOM   1737  N   PHE H 108     -12.897  -6.305  10.437  1.00  0.00      HCT   
ATOM   1738  HN  PHE H 108     -13.103  -6.572  11.380  1.00  0.00      HCT   
ATOM   1739  CA  PHE H 108     -11.488  -6.243  10.091  1.00  0.00      HCT   
ATOM   1740  HA  PHE H 108     -10.963  -6.560  10.980  1.00  0.00      HCT   
ATOM   1741  CB  PHE H 108     -11.049  -7.196   8.949  1.00  0.00      HCT   
ATOM   1742  HB1 PHE H 108      -9.946  -7.153   8.820  1.00  0.00      HCT   
ATOM   1743  HB2 PHE H 108     -11.514  -6.891   7.985  1.00  0.00      HCT   
ATOM   1744  CG  PHE H 108     -11.405  -8.633   9.231  1.00  0.00      HCT   
ATOM   1745  CD1 PHE H 108     -10.628  -9.400  10.112  1.00  0.00      HCT   
ATOM   1746  HD1 PHE H 108      -9.794  -8.943  10.623  1.00  0.00      HCT   
ATOM   1747  CE1 PHE H 108     -10.914 -10.756  10.321  1.00  0.00      HCT   
ATOM   1748  HE1 PHE H 108     -10.318 -11.337  11.005  1.00  0.00      HCT   
ATOM   1749  CZ  PHE H 108     -11.965 -11.361   9.619  1.00  0.00      HCT   
ATOM   1750  HZ  PHE H 108     -12.186 -12.410   9.770  1.00  0.00      HCT   
ATOM   1751  CD2 PHE H 108     -12.459  -9.250   8.536  1.00  0.00      HCT   
ATOM   1752  HD2 PHE H 108     -13.046  -8.673   7.841  1.00  0.00      HCT   
ATOM   1753  CE2 PHE H 108     -12.736 -10.607   8.729  1.00  0.00      HCT   
ATOM   1754  HE2 PHE H 108     -13.544 -11.069   8.181  1.00  0.00      HCT   
ATOM   1755  C   PHE H 108     -11.004  -4.827   9.828  1.00  0.00      HCT   
ATOM   1756  O   PHE H 108     -10.249  -4.555   8.897  1.00  0.00      HCT   
ATOM   1757  N   ALA H 109     -11.402  -3.868  10.689  1.00  0.00      HCT   
ATOM   1758  HN  ALA H 109     -12.041  -4.079  11.420  1.00  0.00      HCT   
ATOM   1759  CA  ALA H 109     -10.901  -2.508  10.636  1.00  0.00      HCT   
ATOM   1760  HA  ALA H 109     -11.210  -2.100   9.688  1.00  0.00      HCT   
ATOM   1761  CB  ALA H 109     -11.558  -1.648  11.737  1.00  0.00      HCT   
ATOM   1762  HB1 ALA H 109     -11.218  -0.591  11.676  1.00  0.00      HCT   
ATOM   1763  HB2 ALA H 109     -12.662  -1.661  11.622  1.00  0.00      HCT   
ATOM   1764  HB3 ALA H 109     -11.312  -2.041  12.746  1.00  0.00      HCT   
ATOM   1765  C   ALA H 109      -9.363  -2.453  10.785  1.00  0.00      HCT   
ATOM   1766  O   ALA H 109      -8.849  -3.128  11.683  1.00  0.00      HCT   
ATOM   1767  N   PRO H 110      -8.581  -1.721   9.984  1.00  0.00      HCT   
ATOM   1768  CD  PRO H 110      -9.002  -1.365   8.616  1.00  0.00      HCT   
ATOM   1769  HD1 PRO H 110      -9.816  -2.016   8.218  1.00  0.00      HCT   
ATOM   1770  HD2 PRO H 110      -9.327  -0.297   8.618  1.00  0.00      HCT   
ATOM   1771  CA  PRO H 110      -7.118  -1.815  10.059  1.00  0.00      HCT   
ATOM   1772  HA  PRO H 110      -6.839  -2.854  10.085  1.00  0.00      HCT   
ATOM   1773  CB  PRO H 110      -6.645  -1.194   8.729  1.00  0.00      HCT   
ATOM   1774  HB1 PRO H 110      -5.647  -1.587   8.426  1.00  0.00      HCT   
ATOM   1775  HB2 PRO H 110      -6.591  -0.083   8.798  1.00  0.00      HCT   
ATOM   1776  CG  PRO H 110      -7.755  -1.564   7.756  1.00  0.00      HCT   
ATOM   1777  HG1 PRO H 110      -7.662  -2.638   7.484  1.00  0.00      HCT   
ATOM   1778  HG2 PRO H 110      -7.748  -0.944   6.839  1.00  0.00      HCT   
ATOM   1779  C   PRO H 110      -6.440  -1.128  11.245  1.00  0.00      HCT   
ATOM   1780  O   PRO H 110      -5.567  -0.290  11.053  1.00  0.00      HCT   
ATOM   1781  N   SER H 111      -6.804  -1.476  12.483  1.00  0.00      HCT   
ATOM   1782  HN  SER H 111      -7.536  -2.150  12.591  1.00  0.00      HCT   
ATOM   1783  CA  SER H 111      -6.154  -1.004  13.690  1.00  0.00      HCT   
ATOM   1784  HA  SER H 111      -5.954   0.052  13.574  1.00  0.00      HCT   
ATOM   1785  CB  SER H 111      -7.054  -1.187  14.944  1.00  0.00      HCT   
ATOM   1786  HB1 SER H 111      -8.005  -0.635  14.776  1.00  0.00      HCT   
ATOM   1787  HB2 SER H 111      -6.577  -0.747  15.845  1.00  0.00      HCT   
ATOM   1788  OG  SER H 111      -7.352  -2.570  15.168  1.00  0.00      HCT   
ATOM   1789  HG1 SER H 111      -7.821  -2.654  16.030  1.00  0.00      HCT   
ATOM   1790  C   SER H 111      -4.824  -1.699  13.949  1.00  0.00      HCT   
ATOM   1791  O   SER H 111      -4.529  -2.776  13.427  1.00  0.00      HCT   
ATOM   1792  N   LEU H 112      -3.980  -1.112  14.819  1.00  0.00      HCT   
ATOM   1793  HN  LEU H 112      -4.171  -0.168  15.124  1.00  0.00      HCT   
ATOM   1794  CA  LEU H 112      -2.751  -1.704  15.340  1.00  0.00      HCT   
ATOM   1795  HA  LEU H 112      -2.119  -1.922  14.492  1.00  0.00      HCT   
ATOM   1796  CB  LEU H 112      -2.005  -0.699  16.262  1.00  0.00      HCT   
ATOM   1797  HB1 LEU H 112      -1.210  -1.212  16.849  1.00  0.00      HCT   
ATOM   1798  HB2 LEU H 112      -2.742  -0.286  16.985  1.00  0.00      HCT   
ATOM   1799  CG  LEU H 112      -1.321   0.465  15.517  1.00  0.00      HCT   
ATOM   1800  HG  LEU H 112      -2.033   0.897  14.781  1.00  0.00      HCT   
ATOM   1801  CD1 LEU H 112      -0.945   1.573  16.509  1.00  0.00      HCT   
ATOM   1802 HD11 LEU H 112      -1.851   1.977  17.009  1.00  0.00      HCT   
ATOM   1803 HD12 LEU H 112      -0.262   1.174  17.292  1.00  0.00      HCT   
ATOM   1804 HD13 LEU H 112      -0.422   2.409  15.995  1.00  0.00      HCT   
ATOM   1805  CD2 LEU H 112      -0.074  -0.006  14.752  1.00  0.00      HCT   
ATOM   1806 HD21 LEU H 112       0.411   0.854  14.241  1.00  0.00      HCT   
ATOM   1807 HD22 LEU H 112       0.667  -0.446  15.456  1.00  0.00      HCT   
ATOM   1808 HD23 LEU H 112      -0.329  -0.767  13.985  1.00  0.00      HCT   
ATOM   1809  C   LEU H 112      -2.911  -3.046  16.069  1.00  0.00      HCT   
ATOM   1810  O   LEU H 112      -1.929  -3.733  16.354  1.00  0.00      HCT   
ATOM   1811  N   GLU H 113      -4.158  -3.509  16.317  1.00  0.00      HCT   
ATOM   1812  HN  GLU H 113      -4.942  -2.936  16.096  1.00  0.00      HCT   
ATOM   1813  CA  GLU H 113      -4.482  -4.851  16.778  1.00  0.00      HCT   
ATOM   1814  HA  GLU H 113      -3.982  -5.013  17.722  1.00  0.00      HCT   
ATOM   1815  CB  GLU H 113      -6.020  -5.018  17.000  1.00  0.00      HCT   
ATOM   1816  HB1 GLU H 113      -6.237  -6.076  17.277  1.00  0.00      HCT   
ATOM   1817  HB2 GLU H 113      -6.537  -4.817  16.037  1.00  0.00      HCT   
ATOM   1818  CG  GLU H 113      -6.603  -4.110  18.125  1.00  0.00      HCT   
ATOM   1819  HG1 GLU H 113      -6.258  -3.062  18.000  1.00  0.00      HCT   
ATOM   1820  HG2 GLU H 113      -6.230  -4.470  19.108  1.00  0.00      HCT   
ATOM   1821  CD  GLU H 113      -8.126  -4.082  18.165  1.00  0.00      HCT   
ATOM   1822  OE1 GLU H 113      -8.735  -4.721  19.069  1.00  0.00      HCT   
ATOM   1823  OE2 GLU H 113      -8.749  -3.420  17.287  1.00  0.00      HCT   
ATOM   1824  C   GLU H 113      -3.953  -5.917  15.804  1.00  0.00      HCT   
ATOM   1825  O   GLU H 113      -3.471  -6.977  16.201  1.00  0.00      HCT   
ATOM   1826  N   LEU H 114      -3.974  -5.629  14.486  1.00  0.00      HCT   
ATOM   1827  HN  LEU H 114      -4.340  -4.751  14.169  1.00  0.00      HCT   
ATOM   1828  CA  LEU H 114      -3.499  -6.536  13.455  1.00  0.00      HCT   
ATOM   1829  HA  LEU H 114      -3.907  -7.520  13.646  1.00  0.00      HCT   
ATOM   1830  CB  LEU H 114      -3.964  -6.044  12.061  1.00  0.00      HCT   
ATOM   1831  HB1 LEU H 114      -3.582  -6.728  11.269  1.00  0.00      HCT   
ATOM   1832  HB2 LEU H 114      -3.538  -5.030  11.878  1.00  0.00      HCT   
ATOM   1833  CG  LEU H 114      -5.498  -5.945  11.880  1.00  0.00      HCT   
ATOM   1834  HG  LEU H 114      -5.914  -5.276  12.672  1.00  0.00      HCT   
ATOM   1835  CD1 LEU H 114      -5.827  -5.300  10.525  1.00  0.00      HCT   
ATOM   1836 HD11 LEU H 114      -5.325  -4.314  10.443  1.00  0.00      HCT   
ATOM   1837 HD12 LEU H 114      -5.477  -5.933   9.685  1.00  0.00      HCT   
ATOM   1838 HD13 LEU H 114      -6.923  -5.159  10.423  1.00  0.00      HCT   
ATOM   1839  CD2 LEU H 114      -6.182  -7.316  11.995  1.00  0.00      HCT   
ATOM   1840 HD21 LEU H 114      -5.997  -7.774  12.987  1.00  0.00      HCT   
ATOM   1841 HD22 LEU H 114      -7.278  -7.207  11.860  1.00  0.00      HCT   
ATOM   1842 HD23 LEU H 114      -5.798  -8.007  11.215  1.00  0.00      HCT   
ATOM   1843  C   LEU H 114      -1.981  -6.698  13.422  1.00  0.00      HCT   
ATOM   1844  O   LEU H 114      -1.469  -7.647  12.838  1.00  0.00      HCT   
ATOM   1845  N   ARG H 115      -1.207  -5.797  14.070  1.00  0.00      HCT   
ATOM   1846  HN  ARG H 115      -1.627  -5.071  14.611  1.00  0.00      HCT   
ATOM   1847  CA  ARG H 115       0.243  -5.772  13.966  1.00  0.00      HCT   
ATOM   1848  HA  ARG H 115       0.488  -5.837  12.919  1.00  0.00      HCT   
ATOM   1849  CB  ARG H 115       0.790  -4.440  14.531  1.00  0.00      HCT   
ATOM   1850  HB1 ARG H 115       0.611  -4.402  15.628  1.00  0.00      HCT   
ATOM   1851  HB2 ARG H 115       0.206  -3.610  14.083  1.00  0.00      HCT   
ATOM   1852  CG  ARG H 115       2.293  -4.189  14.265  1.00  0.00      HCT   
ATOM   1853  HG1 ARG H 115       2.894  -4.940  14.828  1.00  0.00      HCT   
ATOM   1854  HG2 ARG H 115       2.562  -3.194  14.688  1.00  0.00      HCT   
ATOM   1855  CD  ARG H 115       2.735  -4.241  12.794  1.00  0.00      HCT   
ATOM   1856  HD1 ARG H 115       2.570  -5.258  12.375  1.00  0.00      HCT   
ATOM   1857  HD2 ARG H 115       3.819  -4.012  12.683  1.00  0.00      HCT   
ATOM   1858  NE  ARG H 115       1.898  -3.256  12.032  1.00  0.00      HCT   
ATOM   1859  HE  ARG H 115       1.062  -3.550  11.567  1.00  0.00      HCT   
ATOM   1860  CZ  ARG H 115       2.149  -1.957  11.949  1.00  0.00      HCT   
ATOM   1861  NH1 ARG H 115       3.213  -1.380  12.459  1.00  0.00      HCT   
ATOM   1862 HH11 ARG H 115       3.873  -1.906  13.014  1.00  0.00      HCT   
ATOM   1863 HH12 ARG H 115       3.352  -0.386  12.394  1.00  0.00      HCT   
ATOM   1864  NH2 ARG H 115       1.284  -1.209  11.301  1.00  0.00      HCT   
ATOM   1865 HH21 ARG H 115       0.538  -1.643  10.807  1.00  0.00      HCT   
ATOM   1866 HH22 ARG H 115       1.583  -0.284  11.015  1.00  0.00      HCT   
ATOM   1867  C   ARG H 115       0.918  -6.963  14.648  1.00  0.00      HCT   
ATOM   1868  O   ARG H 115       1.994  -7.397  14.246  1.00  0.00      HCT   
ATOM   1869  N   ARG H 116       0.254  -7.590  15.645  1.00  0.00      HCT   
ATOM   1870  HN  ARG H 116      -0.623  -7.229  15.946  1.00  0.00      HCT   
ATOM   1871  CA  ARG H 116       0.740  -8.788  16.318  1.00  0.00      HCT   
ATOM   1872  HA  ARG H 116       1.776  -8.628  16.581  1.00  0.00      HCT   
ATOM   1873  CB  ARG H 116      -0.078  -9.093  17.600  1.00  0.00      HCT   
ATOM   1874  HB1 ARG H 116       0.281 -10.044  18.057  1.00  0.00      HCT   
ATOM   1875  HB2 ARG H 116      -1.142  -9.244  17.307  1.00  0.00      HCT   
ATOM   1876  CG  ARG H 116      -0.044  -8.018  18.711  1.00  0.00      HCT   
ATOM   1877  HG1 ARG H 116      -0.758  -8.361  19.498  1.00  0.00      HCT   
ATOM   1878  HG2 ARG H 116      -0.417  -7.053  18.308  1.00  0.00      HCT   
ATOM   1879  CD  ARG H 116       1.319  -7.785  19.388  1.00  0.00      HCT   
ATOM   1880  HD1 ARG H 116       2.028  -7.274  18.699  1.00  0.00      HCT   
ATOM   1881  HD2 ARG H 116       1.753  -8.759  19.720  1.00  0.00      HCT   
ATOM   1882  NE  ARG H 116       1.067  -6.907  20.581  1.00  0.00      HCT   
ATOM   1883  HE  ARG H 116       0.157  -6.514  20.736  1.00  0.00      HCT   
ATOM   1884  CZ  ARG H 116       1.869  -6.824  21.635  1.00  0.00      HCT   
ATOM   1885  NH1 ARG H 116       3.096  -7.280  21.649  1.00  0.00      HCT   
ATOM   1886 HH11 ARG H 116       3.668  -7.155  22.462  1.00  0.00      HCT   
ATOM   1887 HH12 ARG H 116       3.518  -7.517  20.770  1.00  0.00      HCT   
ATOM   1888  NH2 ARG H 116       1.392  -6.220  22.708  1.00  0.00      HCT   
ATOM   1889 HH21 ARG H 116       0.443  -5.883  22.667  1.00  0.00      HCT   
ATOM   1890 HH22 ARG H 116       1.970  -6.109  23.530  1.00  0.00      HCT   
ATOM   1891  C   ARG H 116       0.704 -10.033  15.431  1.00  0.00      HCT   
ATOM   1892  O   ARG H 116       1.248 -11.080  15.780  1.00  0.00      HCT   
ATOM   1893  N   LEU H 117       0.052  -9.952  14.255  1.00  0.00      HCT   
ATOM   1894  HN  LEU H 117      -0.407  -9.110  13.977  1.00  0.00      HCT   
ATOM   1895  CA  LEU H 117      -0.077 -11.054  13.323  1.00  0.00      HCT   
ATOM   1896  HA  LEU H 117       0.028 -11.994  13.843  1.00  0.00      HCT   
ATOM   1897  CB  LEU H 117      -1.471 -11.026  12.638  1.00  0.00      HCT   
ATOM   1898  HB1 LEU H 117      -1.576 -11.902  11.959  1.00  0.00      HCT   
ATOM   1899  HB2 LEU H 117      -1.552 -10.110  12.013  1.00  0.00      HCT   
ATOM   1900  CG  LEU H 117      -2.670 -11.042  13.615  1.00  0.00      HCT   
ATOM   1901  HG  LEU H 117      -2.600 -10.149  14.284  1.00  0.00      HCT   
ATOM   1902  CD1 LEU H 117      -3.991 -10.923  12.841  1.00  0.00      HCT   
ATOM   1903 HD11 LEU H 117      -4.007  -9.992  12.238  1.00  0.00      HCT   
ATOM   1904 HD12 LEU H 117      -4.111 -11.784  12.152  1.00  0.00      HCT   
ATOM   1905 HD13 LEU H 117      -4.851 -10.908  13.544  1.00  0.00      HCT   
ATOM   1906  CD2 LEU H 117      -2.681 -12.301  14.502  1.00  0.00      HCT   
ATOM   1907 HD21 LEU H 117      -1.768 -12.355  15.129  1.00  0.00      HCT   
ATOM   1908 HD22 LEU H 117      -3.565 -12.287  15.174  1.00  0.00      HCT   
ATOM   1909 HD23 LEU H 117      -2.730 -13.212  13.871  1.00  0.00      HCT   
ATOM   1910  C   LEU H 117       1.020 -11.021  12.257  1.00  0.00      HCT   
ATOM   1911  O   LEU H 117       1.065 -11.882  11.379  1.00  0.00      HCT   
ATOM   1912  N   ILE H 118       1.953 -10.049  12.336  1.00  0.00      HCT   
ATOM   1913  HN  ILE H 118       1.904  -9.367  13.070  1.00  0.00      HCT   
ATOM   1914  CA  ILE H 118       3.130  -9.929  11.484  1.00  0.00      HCT   
ATOM   1915  HA  ILE H 118       3.136 -10.734  10.763  1.00  0.00      HCT   
ATOM   1916  CB  ILE H 118       3.193  -8.582  10.744  1.00  0.00      HCT   
ATOM   1917  HB  ILE H 118       3.250  -7.755  11.492  1.00  0.00      HCT   
ATOM   1918  CG2 ILE H 118       4.455  -8.492   9.857  1.00  0.00      HCT   
ATOM   1919 HG21 ILE H 118       4.464  -7.524   9.312  1.00  0.00      HCT   
ATOM   1920 HG22 ILE H 118       5.384  -8.528  10.461  1.00  0.00      HCT   
ATOM   1921 HG23 ILE H 118       4.474  -9.312   9.110  1.00  0.00      HCT   
ATOM   1922  CG1 ILE H 118       1.931  -8.341   9.874  1.00  0.00      HCT   
ATOM   1923 HG11 ILE H 118       1.437  -9.312   9.655  1.00  0.00      HCT   
ATOM   1924 HG12 ILE H 118       2.250  -7.914   8.894  1.00  0.00      HCT   
ATOM   1925  CD  ILE H 118       0.943  -7.369  10.525  1.00  0.00      HCT   
ATOM   1926  HD1 ILE H 118       0.056  -7.214   9.884  1.00  0.00      HCT   
ATOM   1927  HD2 ILE H 118       0.605  -7.766  11.503  1.00  0.00      HCT   
ATOM   1928  HD3 ILE H 118       1.426  -6.385  10.694  1.00  0.00      HCT   
ATOM   1929  C   ILE H 118       4.325 -10.054  12.423  1.00  0.00      HCT   
ATOM   1930  O   ILE H 118       4.249  -9.481  13.511  1.00  0.00      HCT   
ATOM   1931  N   PRO H 119       5.418 -10.780  12.158  1.00  0.00      HCT   
ATOM   1932  CD  PRO H 119       5.627 -11.597  10.965  1.00  0.00      HCT   
ATOM   1933  HD1 PRO H 119       4.716 -12.162  10.680  1.00  0.00      HCT   
ATOM   1934  HD2 PRO H 119       5.941 -10.939  10.124  1.00  0.00      HCT   
ATOM   1935  CA  PRO H 119       6.619 -10.762  12.999  1.00  0.00      HCT   
ATOM   1936  HA  PRO H 119       6.342 -11.210  13.943  1.00  0.00      HCT   
ATOM   1937  CB  PRO H 119       7.648 -11.611  12.233  1.00  0.00      HCT   
ATOM   1938  HB1 PRO H 119       8.303 -12.182  12.920  1.00  0.00      HCT   
ATOM   1939  HB2 PRO H 119       8.279 -10.971  11.582  1.00  0.00      HCT   
ATOM   1940  CG  PRO H 119       6.784 -12.517  11.365  1.00  0.00      HCT   
ATOM   1941  HG1 PRO H 119       6.397 -13.352  11.988  1.00  0.00      HCT   
ATOM   1942  HG2 PRO H 119       7.316 -12.944  10.497  1.00  0.00      HCT   
ATOM   1943  C   PRO H 119       7.172  -9.382  13.335  1.00  0.00      HCT   
ATOM   1944  O   PRO H 119       7.132  -8.481  12.495  1.00  0.00      HCT   
ATOM   1945  N   ALA H 120       7.698  -9.190  14.555  1.00  0.00      HCT   
ATOM   1946  HN  ALA H 120       7.701  -9.932  15.223  1.00  0.00      HCT   
ATOM   1947  CA  ALA H 120       8.443  -7.998  14.899  1.00  0.00      HCT   
ATOM   1948  HA  ALA H 120       7.865  -7.146  14.569  1.00  0.00      HCT   
ATOM   1949  CB  ALA H 120       8.647  -7.869  16.415  1.00  0.00      HCT   
ATOM   1950  HB1 ALA H 120       9.215  -8.738  16.809  1.00  0.00      HCT   
ATOM   1951  HB2 ALA H 120       9.201  -6.941  16.669  1.00  0.00      HCT   
ATOM   1952  HB3 ALA H 120       7.662  -7.824  16.923  1.00  0.00      HCT   
ATOM   1953  C   ALA H 120       9.793  -7.925  14.193  1.00  0.00      HCT   
ATOM   1954  O   ALA H 120      10.482  -8.926  13.984  1.00  0.00      HCT   
ATOM   1955  N   VAL H 121      10.204  -6.703  13.814  1.00  0.00      HCT   
ATOM   1956  HN  VAL H 121       9.592  -5.915  13.911  1.00  0.00      HCT   
ATOM   1957  CA  VAL H 121      11.522  -6.423  13.277  1.00  0.00      HCT   
ATOM   1958  HA  VAL H 121      12.134  -7.310  13.310  1.00  0.00      HCT   
ATOM   1959  CB  VAL H 121      11.473  -5.912  11.836  1.00  0.00      HCT   
ATOM   1960  HB  VAL H 121      10.808  -5.017  11.776  1.00  0.00      HCT   
ATOM   1961  CG1 VAL H 121      12.884  -5.525  11.349  1.00  0.00      HCT   
ATOM   1962 HG11 VAL H 121      12.861  -5.287  10.264  1.00  0.00      HCT   
ATOM   1963 HG12 VAL H 121      13.273  -4.627  11.875  1.00  0.00      HCT   
ATOM   1964 HG13 VAL H 121      13.592  -6.366  11.510  1.00  0.00      HCT   
ATOM   1965  CG2 VAL H 121      10.886  -7.013  10.929  1.00  0.00      HCT   
ATOM   1966 HG21 VAL H 121       9.839  -7.251  11.216  1.00  0.00      HCT   
ATOM   1967 HG22 VAL H 121      10.878  -6.672   9.872  1.00  0.00      HCT   
ATOM   1968 HG23 VAL H 121      11.491  -7.943  11.000  1.00  0.00      HCT   
ATOM   1969  C   VAL H 121      12.170  -5.385  14.174  1.00  0.00      HCT   
ATOM   1970  O   VAL H 121      11.632  -4.290  14.356  1.00  0.00      HCT   
ATOM   1971  N   ASP H 122      13.352  -5.687  14.752  1.00  0.00      HCT   
ATOM   1972  HN  ASP H 122      13.756  -6.606  14.648  1.00  0.00      HCT   
ATOM   1973  CA  ASP H 122      14.124  -4.700  15.480  1.00  0.00      HCT   
ATOM   1974  HA  ASP H 122      13.449  -3.945  15.861  1.00  0.00      HCT   
ATOM   1975  CB  ASP H 122      14.841  -5.307  16.722  1.00  0.00      HCT   
ATOM   1976  HB1 ASP H 122      15.643  -6.004  16.407  1.00  0.00      HCT   
ATOM   1977  HB2 ASP H 122      14.086  -5.888  17.290  1.00  0.00      HCT   
ATOM   1978  CG  ASP H 122      15.428  -4.273  17.670  1.00  0.00      HCT   
ATOM   1979  OD1 ASP H 122      15.539  -3.067  17.319  1.00  0.00      HCT   
ATOM   1980  OD2 ASP H 122      15.819  -4.651  18.804  1.00  0.00      HCT   
ATOM   1981  C   ASP H 122      15.074  -4.006  14.512  1.00  0.00      HCT   
ATOM   1982  O   ASP H 122      15.953  -4.614  13.900  1.00  0.00      HCT   
ATOM   1983  N   TYR H 123      14.915  -2.681  14.361  1.00  0.00      HCT   
ATOM   1984  HN  TYR H 123      14.226  -2.205  14.912  1.00  0.00      HCT   
ATOM   1985  CA  TYR H 123      15.678  -1.875  13.432  1.00  0.00      HCT   
ATOM   1986  HA  TYR H 123      16.020  -2.487  12.607  1.00  0.00      HCT   
ATOM   1987  CB  TYR H 123      14.807  -0.710  12.884  1.00  0.00      HCT   
ATOM   1988  HB1 TYR H 123      15.399  -0.044  12.220  1.00  0.00      HCT   
ATOM   1989  HB2 TYR H 123      14.407  -0.093  13.719  1.00  0.00      HCT   
ATOM   1990  CG  TYR H 123      13.652  -1.248  12.079  1.00  0.00      HCT   
ATOM   1991  CD1 TYR H 123      12.365  -1.350  12.634  1.00  0.00      HCT   
ATOM   1992  HD1 TYR H 123      12.198  -1.057  13.658  1.00  0.00      HCT   
ATOM   1993  CE1 TYR H 123      11.298  -1.855  11.879  1.00  0.00      HCT   
ATOM   1994  HE1 TYR H 123      10.319  -1.955  12.323  1.00  0.00      HCT   
ATOM   1995  CZ  TYR H 123      11.507  -2.260  10.558  1.00  0.00      HCT   
ATOM   1996  OH  TYR H 123      10.444  -2.813   9.820  1.00  0.00      HCT   
ATOM   1997  HH  TYR H 123      10.830  -3.404   9.143  1.00  0.00      HCT   
ATOM   1998  CD2 TYR H 123      13.839  -1.624  10.738  1.00  0.00      HCT   
ATOM   1999  HD2 TYR H 123      14.820  -1.531  10.293  1.00  0.00      HCT   
ATOM   2000  CE2 TYR H 123      12.776  -2.137   9.981  1.00  0.00      HCT   
ATOM   2001  HE2 TYR H 123      12.948  -2.444   8.959  1.00  0.00      HCT   
ATOM   2002  C   TYR H 123      16.913  -1.290  14.099  1.00  0.00      HCT   
ATOM   2003  O   TYR H 123      17.709  -0.602  13.457  1.00  0.00      HCT   
ATOM   2004  N   SER H 124      17.148  -1.593  15.396  1.00  0.00      HCT   
ATOM   2005  HN  SER H 124      16.513  -2.186  15.905  1.00  0.00      HCT   
ATOM   2006  CA  SER H 124      18.214  -0.963  16.173  1.00  0.00      HCT   
ATOM   2007  HA  SER H 124      18.414   0.015  15.761  1.00  0.00      HCT   
ATOM   2008  CB  SER H 124      17.839  -0.759  17.672  1.00  0.00      HCT   
ATOM   2009  HB1 SER H 124      16.880  -0.196  17.717  1.00  0.00      HCT   
ATOM   2010  HB2 SER H 124      18.614  -0.133  18.169  1.00  0.00      HCT   
ATOM   2011  OG  SER H 124      17.684  -1.992  18.390  1.00  0.00      HCT   
ATOM   2012  HG1 SER H 124      16.885  -2.428  18.017  1.00  0.00      HCT   
ATOM   2013  C   SER H 124      19.524  -1.726  16.100  1.00  0.00      HCT   
ATOM   2014  O   SER H 124      20.536  -1.290  16.640  1.00  0.00      HCT   
ATOM   2015  N   GLN H 125      19.567  -2.852  15.359  1.00  0.00      HCT   
ATOM   2016  HN  GLN H 125      18.722  -3.208  14.968  1.00  0.00      HCT   
ATOM   2017  CA  GLN H 125      20.797  -3.580  15.070  1.00  0.00      HCT   
ATOM   2018  HA  GLN H 125      21.568  -3.267  15.757  1.00  0.00      HCT   
ATOM   2019  CB  GLN H 125      20.660  -5.117  15.288  1.00  0.00      HCT   
ATOM   2020  HB1 GLN H 125      21.380  -5.681  14.649  1.00  0.00      HCT   
ATOM   2021  HB2 GLN H 125      19.642  -5.430  14.971  1.00  0.00      HCT   
ATOM   2022  CG  GLN H 125      20.939  -5.601  16.741  1.00  0.00      HCT   
ATOM   2023  HG1 GLN H 125      22.024  -5.483  16.955  1.00  0.00      HCT   
ATOM   2024  HG2 GLN H 125      20.706  -6.681  16.837  1.00  0.00      HCT   
ATOM   2025  CD  GLN H 125      20.184  -4.827  17.813  1.00  0.00      HCT   
ATOM   2026  OE1 GLN H 125      20.763  -4.068  18.600  1.00  0.00      HCT   
ATOM   2027  NE2 GLN H 125      18.852  -5.039  17.869  1.00  0.00      HCT   
ATOM   2028 HE21 GLN H 125      18.452  -5.749  17.282  1.00  0.00      HCT   
ATOM   2029 HE22 GLN H 125      18.305  -4.536  18.541  1.00  0.00      HCT   
ATOM   2030  C   GLN H 125      21.367  -3.245  13.700  1.00  0.00      HCT   
ATOM   2031  O   GLN H 125      22.301  -3.886  13.232  1.00  0.00      HCT   
ATOM   2032  N   GLY H 126      20.844  -2.199  13.032  1.00  0.00      HCT   
ATOM   2033  HN  GLY H 126      20.098  -1.681  13.435  1.00  0.00      HCT   
ATOM   2034  CA  GLY H 126      21.299  -1.779  11.710  1.00  0.00      HCT   
ATOM   2035  HA1 GLY H 126      22.366  -1.932  11.635  1.00  0.00      HCT   
ATOM   2036  HA2 GLY H 126      21.029  -0.738  11.603  1.00  0.00      HCT   
ATOM   2037  C   GLY H 126      20.653  -2.527  10.574  1.00  0.00      HCT   
ATOM   2038  O   GLY H 126      19.928  -3.503  10.756  1.00  0.00      HCT   
ATOM   2039  N   ILE H 127      20.883  -2.035   9.344  1.00  0.00      HCT   
ATOM   2040  HN  ILE H 127      21.528  -1.292   9.220  1.00  0.00      HCT   
ATOM   2041  CA  ILE H 127      20.133  -2.411   8.150  1.00  0.00      HCT   
ATOM   2042  HA  ILE H 127      19.097  -2.240   8.387  1.00  0.00      HCT   
ATOM   2043  CB  ILE H 127      20.455  -1.504   6.957  1.00  0.00      HCT   
ATOM   2044  HB  ILE H 127      19.797  -1.800   6.107  1.00  0.00      HCT   
ATOM   2045  CG2 ILE H 127      20.058  -0.057   7.333  1.00  0.00      HCT   
ATOM   2046 HG21 ILE H 127      20.728   0.355   8.112  1.00  0.00      HCT   
ATOM   2047 HG22 ILE H 127      20.123   0.608   6.443  1.00  0.00      HCT   
ATOM   2048 HG23 ILE H 127      19.012  -0.021   7.703  1.00  0.00      HCT   
ATOM   2049  CG1 ILE H 127      21.919  -1.609   6.466  1.00  0.00      HCT   
ATOM   2050 HG11 ILE H 127      22.182  -2.677   6.294  1.00  0.00      HCT   
ATOM   2051 HG12 ILE H 127      22.612  -1.212   7.237  1.00  0.00      HCT   
ATOM   2052  CD  ILE H 127      22.152  -0.873   5.143  1.00  0.00      HCT   
ATOM   2053  HD1 ILE H 127      23.160  -1.124   4.751  1.00  0.00      HCT   
ATOM   2054  HD2 ILE H 127      21.405  -1.176   4.382  1.00  0.00      HCT   
ATOM   2055  HD3 ILE H 127      22.090   0.227   5.282  1.00  0.00      HCT   
ATOM   2056  C   ILE H 127      20.190  -3.881   7.749  1.00  0.00      HCT   
ATOM   2057  O   ILE H 127      19.214  -4.439   7.246  1.00  0.00      HCT   
ATOM   2058  N   SER H 128      21.332  -4.578   7.939  1.00  0.00      HCT   
ATOM   2059  HN  SER H 128      22.122  -4.171   8.400  1.00  0.00      HCT   
ATOM   2060  CA  SER H 128      21.481  -5.938   7.411  1.00  0.00      HCT   
ATOM   2061  HA  SER H 128      20.817  -6.071   6.570  1.00  0.00      HCT   
ATOM   2062  CB  SER H 128      22.907  -6.239   6.853  1.00  0.00      HCT   
ATOM   2063  HB1 SER H 128      23.151  -5.449   6.102  1.00  0.00      HCT   
ATOM   2064  HB2 SER H 128      22.887  -7.219   6.317  1.00  0.00      HCT   
ATOM   2065  OG  SER H 128      23.953  -6.259   7.835  1.00  0.00      HCT   
ATOM   2066  HG1 SER H 128      24.680  -6.734   7.371  1.00  0.00      HCT   
ATOM   2067  C   SER H 128      21.111  -7.000   8.428  1.00  0.00      HCT   
ATOM   2068  O   SER H 128      21.170  -8.203   8.158  1.00  0.00      HCT   
ATOM   2069  N   ALA H 129      20.656  -6.591   9.632  1.00  0.00      HCT   
ATOM   2070  HN  ALA H 129      20.574  -5.610   9.833  1.00  0.00      HCT   
ATOM   2071  CA  ALA H 129      20.342  -7.500  10.712  1.00  0.00      HCT   
ATOM   2072  HA  ALA H 129      21.135  -8.231  10.784  1.00  0.00      HCT   
ATOM   2073  CB  ALA H 129      20.291  -6.696  12.022  1.00  0.00      HCT   
ATOM   2074  HB1 ALA H 129      20.107  -7.357  12.893  1.00  0.00      HCT   
ATOM   2075  HB2 ALA H 129      21.260  -6.178  12.187  1.00  0.00      HCT   
ATOM   2076  HB3 ALA H 129      19.493  -5.925  11.988  1.00  0.00      HCT   
ATOM   2077  C   ALA H 129      19.030  -8.266  10.528  1.00  0.00      HCT   
ATOM   2078  O   ALA H 129      18.817  -9.318  11.136  1.00  0.00      HCT   
ATOM   2079  N   TYR H 130      18.116  -7.774   9.672  1.00  0.00      HCT   
ATOM   2080  HN  TYR H 130      18.315  -6.927   9.186  1.00  0.00      HCT   
ATOM   2081  CA  TYR H 130      16.796  -8.338   9.484  1.00  0.00      HCT   
ATOM   2082  HA  TYR H 130      16.682  -9.149  10.181  1.00  0.00      HCT   
ATOM   2083  CB  TYR H 130      15.673  -7.335   9.856  1.00  0.00      HCT   
ATOM   2084  HB1 TYR H 130      15.602  -7.296  10.969  1.00  0.00      HCT   
ATOM   2085  HB2 TYR H 130      14.677  -7.656   9.477  1.00  0.00      HCT   
ATOM   2086  CG  TYR H 130      15.955  -5.928   9.383  1.00  0.00      HCT   
ATOM   2087  CD1 TYR H 130      15.637  -5.529   8.073  1.00  0.00      HCT   
ATOM   2088  HD1 TYR H 130      15.227  -6.245   7.378  1.00  0.00      HCT   
ATOM   2089  CE1 TYR H 130      15.831  -4.201   7.659  1.00  0.00      HCT   
ATOM   2090  HE1 TYR H 130      15.591  -3.891   6.654  1.00  0.00      HCT   
ATOM   2091  CZ  TYR H 130      16.362  -3.265   8.556  1.00  0.00      HCT   
ATOM   2092  OH  TYR H 130      16.530  -1.919   8.161  1.00  0.00      HCT   
ATOM   2093  HH  TYR H 130      16.869  -1.424   8.932  1.00  0.00      HCT   
ATOM   2094  CD2 TYR H 130      16.490  -4.978  10.270  1.00  0.00      HCT   
ATOM   2095  HD2 TYR H 130      16.730  -5.265  11.280  1.00  0.00      HCT   
ATOM   2096  CE2 TYR H 130      16.700  -3.658   9.856  1.00  0.00      HCT   
ATOM   2097  HE2 TYR H 130      17.124  -2.950  10.550  1.00  0.00      HCT   
ATOM   2098  C   TYR H 130      16.580  -8.889   8.081  1.00  0.00      HCT   
ATOM   2099  O   TYR H 130      17.006  -8.262   7.109  1.00  0.00      HCT   
ATOM   2100  N   PRO H 131      15.945 -10.048   7.889  1.00  0.00      HCT   
ATOM   2101  CD  PRO H 131      15.785 -11.087   8.914  1.00  0.00      HCT   
ATOM   2102  HD1 PRO H 131      16.753 -11.332   9.403  1.00  0.00      HCT   
ATOM   2103  HD2 PRO H 131      15.050 -10.738   9.674  1.00  0.00      HCT   
ATOM   2104  CA  PRO H 131      15.220 -10.407   6.664  1.00  0.00      HCT   
ATOM   2105  HA  PRO H 131      15.975 -10.663   5.933  1.00  0.00      HCT   
ATOM   2106  CB  PRO H 131      14.370 -11.624   7.077  1.00  0.00      HCT   
ATOM   2107  HB1 PRO H 131      14.163 -12.299   6.220  1.00  0.00      HCT   
ATOM   2108  HB2 PRO H 131      13.404 -11.288   7.523  1.00  0.00      HCT   
ATOM   2109  CG  PRO H 131      15.224 -12.289   8.159  1.00  0.00      HCT   
ATOM   2110  HG1 PRO H 131      16.055 -12.852   7.685  1.00  0.00      HCT   
ATOM   2111  HG2 PRO H 131      14.649 -12.970   8.816  1.00  0.00      HCT   
ATOM   2112  C   PRO H 131      14.396  -9.304   6.016  1.00  0.00      HCT   
ATOM   2113  O   PRO H 131      13.836  -8.456   6.708  1.00  0.00      HCT   
ATOM   2114  N   LEU H 132      14.309  -9.288   4.680  1.00  0.00      HCT   
ATOM   2115  HN  LEU H 132      14.710 -10.041   4.148  1.00  0.00      HCT   
ATOM   2116  CA  LEU H 132      13.554  -8.305   3.926  1.00  0.00      HCT   
ATOM   2117  HA  LEU H 132      13.610  -7.349   4.425  1.00  0.00      HCT   
ATOM   2118  CB  LEU H 132      14.126  -8.187   2.494  1.00  0.00      HCT   
ATOM   2119  HB1 LEU H 132      13.539  -7.451   1.902  1.00  0.00      HCT   
ATOM   2120  HB2 LEU H 132      14.042  -9.174   1.981  1.00  0.00      HCT   
ATOM   2121  CG  LEU H 132      15.603  -7.754   2.460  1.00  0.00      HCT   
ATOM   2122  HG  LEU H 132      16.214  -8.491   3.039  1.00  0.00      HCT   
ATOM   2123  CD1 LEU H 132      16.137  -7.755   1.027  1.00  0.00      HCT   
ATOM   2124 HD11 LEU H 132      16.101  -8.783   0.613  1.00  0.00      HCT   
ATOM   2125 HD12 LEU H 132      15.539  -7.086   0.373  1.00  0.00      HCT   
ATOM   2126 HD13 LEU H 132      17.192  -7.415   1.017  1.00  0.00      HCT   
ATOM   2127  CD2 LEU H 132      15.810  -6.373   3.084  1.00  0.00      HCT   
ATOM   2128 HD21 LEU H 132      15.548  -6.370   4.162  1.00  0.00      HCT   
ATOM   2129 HD22 LEU H 132      16.880  -6.096   2.996  1.00  0.00      HCT   
ATOM   2130 HD23 LEU H 132      15.203  -5.608   2.558  1.00  0.00      HCT   
ATOM   2131  C   LEU H 132      12.088  -8.664   3.837  1.00  0.00      HCT   
ATOM   2132  O   LEU H 132      11.233  -7.820   3.575  1.00  0.00      HCT   
ATOM   2133  N   LEU H 133      11.764  -9.942   4.089  1.00  0.00      HCT   
ATOM   2134  HN  LEU H 133      12.480 -10.616   4.268  1.00  0.00      HCT   
ATOM   2135  CA  LEU H 133      10.406 -10.421   4.110  1.00  0.00      HCT   
ATOM   2136  HA  LEU H 133       9.719  -9.588   4.139  1.00  0.00      HCT   
ATOM   2137  CB  LEU H 133      10.132 -11.270   2.851  1.00  0.00      HCT   
ATOM   2138  HB1 LEU H 133      10.851 -12.114   2.842  1.00  0.00      HCT   
ATOM   2139  HB2 LEU H 133      10.341 -10.646   1.950  1.00  0.00      HCT   
ATOM   2140  CG  LEU H 133       8.702 -11.831   2.730  1.00  0.00      HCT   
ATOM   2141  HG  LEU H 133       8.435 -12.367   3.673  1.00  0.00      HCT   
ATOM   2142  CD1 LEU H 133       7.667 -10.716   2.494  1.00  0.00      HCT   
ATOM   2143 HD11 LEU H 133       6.667 -11.160   2.315  1.00  0.00      HCT   
ATOM   2144 HD12 LEU H 133       7.605 -10.042   3.374  1.00  0.00      HCT   
ATOM   2145 HD13 LEU H 133       7.945 -10.113   1.605  1.00  0.00      HCT   
ATOM   2146  CD2 LEU H 133       8.637 -12.860   1.595  1.00  0.00      HCT   
ATOM   2147 HD21 LEU H 133       9.437 -13.617   1.700  1.00  0.00      HCT   
ATOM   2148 HD22 LEU H 133       7.658 -13.381   1.617  1.00  0.00      HCT   
ATOM   2149 HD23 LEU H 133       8.762 -12.364   0.611  1.00  0.00      HCT   
ATOM   2150  C   LEU H 133      10.197 -11.215   5.379  1.00  0.00      HCT   
ATOM   2151  O   LEU H 133      10.975 -12.115   5.711  1.00  0.00      HCT   
ATOM   2152  N   VAL H 134       9.142 -10.874   6.141  1.00  0.00      HCT   
ATOM   2153  HN  VAL H 134       8.559 -10.093   5.892  1.00  0.00      HCT   
ATOM   2154  CA  VAL H 134       8.776 -11.570   7.358  1.00  0.00      HCT   
ATOM   2155  HA  VAL H 134       9.372 -12.467   7.440  1.00  0.00      HCT   
ATOM   2156  CB  VAL H 134       9.031 -10.745   8.631  1.00  0.00      HCT   
ATOM   2157  HB  VAL H 134       8.810 -11.396   9.501  1.00  0.00      HCT   
ATOM   2158  CG1 VAL H 134      10.518 -10.341   8.711  1.00  0.00      HCT   
ATOM   2159 HG11 VAL H 134      10.766  -9.607   7.918  1.00  0.00      HCT   
ATOM   2160 HG12 VAL H 134      10.727  -9.867   9.691  1.00  0.00      HCT   
ATOM   2161 HG13 VAL H 134      11.183 -11.215   8.596  1.00  0.00      HCT   
ATOM   2162  CG2 VAL H 134       8.156  -9.478   8.718  1.00  0.00      HCT   
ATOM   2163 HG21 VAL H 134       7.076  -9.709   8.671  1.00  0.00      HCT   
ATOM   2164 HG22 VAL H 134       8.346  -8.951   9.675  1.00  0.00      HCT   
ATOM   2165 HG23 VAL H 134       8.406  -8.782   7.894  1.00  0.00      HCT   
ATOM   2166  C   VAL H 134       7.338 -12.048   7.237  1.00  0.00      HCT   
ATOM   2167  O   VAL H 134       6.435 -11.311   6.845  1.00  0.00      HCT   
ATOM   2168  N   LEU H 135       7.100 -13.344   7.507  1.00  0.00      HCT   
ATOM   2169  HN  LEU H 135       7.850 -13.962   7.761  1.00  0.00      HCT   
ATOM   2170  CA  LEU H 135       5.839 -14.010   7.283  1.00  0.00      HCT   
ATOM   2171  HA  LEU H 135       5.072 -13.299   7.012  1.00  0.00      HCT   
ATOM   2172  CB  LEU H 135       5.980 -15.085   6.168  1.00  0.00      HCT   
ATOM   2173  HB1 LEU H 135       5.007 -15.602   6.001  1.00  0.00      HCT   
ATOM   2174  HB2 LEU H 135       6.723 -15.848   6.505  1.00  0.00      HCT   
ATOM   2175  CG  LEU H 135       6.471 -14.546   4.809  1.00  0.00      HCT   
ATOM   2176  HG  LEU H 135       7.413 -13.964   4.967  1.00  0.00      HCT   
ATOM   2177  CD1 LEU H 135       6.819 -15.709   3.869  1.00  0.00      HCT   
ATOM   2178 HD11 LEU H 135       7.181 -15.322   2.891  1.00  0.00      HCT   
ATOM   2179 HD12 LEU H 135       7.618 -16.332   4.323  1.00  0.00      HCT   
ATOM   2180 HD13 LEU H 135       5.932 -16.349   3.689  1.00  0.00      HCT   
ATOM   2181  CD2 LEU H 135       5.433 -13.621   4.158  1.00  0.00      HCT   
ATOM   2182 HD21 LEU H 135       5.249 -12.734   4.802  1.00  0.00      HCT   
ATOM   2183 HD22 LEU H 135       5.793 -13.270   3.166  1.00  0.00      HCT   
ATOM   2184 HD23 LEU H 135       4.473 -14.161   4.016  1.00  0.00      HCT   
ATOM   2185  C   LEU H 135       5.383 -14.722   8.542  1.00  0.00      HCT   
ATOM   2186  O   LEU H 135       6.169 -15.406   9.196  1.00  0.00      HCT   
ATOM   2187  N   GLN H 136       4.099 -14.603   8.919  1.00  0.00      HCT   
ATOM   2188  HN  GLN H 136       3.481 -13.986   8.418  1.00  0.00      HCT   
ATOM   2189  CA  GLN H 136       3.563 -15.362  10.034  1.00  0.00      HCT   
ATOM   2190  HA  GLN H 136       4.228 -16.178  10.267  1.00  0.00      HCT   
ATOM   2191  CB  GLN H 136       3.424 -14.504  11.311  1.00  0.00      HCT   
ATOM   2192  HB1 GLN H 136       2.806 -13.613  11.072  1.00  0.00      HCT   
ATOM   2193  HB2 GLN H 136       4.444 -14.146  11.553  1.00  0.00      HCT   
ATOM   2194  CG  GLN H 136       2.867 -15.214  12.568  1.00  0.00      HCT   
ATOM   2195  HG1 GLN H 136       3.496 -16.098  12.807  1.00  0.00      HCT   
ATOM   2196  HG2 GLN H 136       1.828 -15.563  12.403  1.00  0.00      HCT   
ATOM   2197  CD  GLN H 136       2.928 -14.260  13.768  1.00  0.00      HCT   
ATOM   2198  OE1 GLN H 136       3.994 -13.765  14.142  1.00  0.00      HCT   
ATOM   2199  NE2 GLN H 136       1.766 -13.976  14.390  1.00  0.00      HCT   
ATOM   2200 HE21 GLN H 136       0.927 -14.455  14.123  1.00  0.00      HCT   
ATOM   2201 HE22 GLN H 136       1.777 -13.289  15.112  1.00  0.00      HCT   
ATOM   2202  C   GLN H 136       2.244 -16.005   9.679  1.00  0.00      HCT   
ATOM   2203  O   GLN H 136       1.308 -15.343   9.233  1.00  0.00      HCT   
ATOM   2204  N   VAL H 137       2.137 -17.322   9.901  1.00  0.00      HCT   
ATOM   2205  HN  VAL H 137       2.926 -17.833  10.270  1.00  0.00      HCT   
ATOM   2206  CA  VAL H 137       0.894 -18.063   9.818  1.00  0.00      HCT   
ATOM   2207  HA  VAL H 137       0.161 -17.494   9.259  1.00  0.00      HCT   
ATOM   2208  CB  VAL H 137       1.067 -19.421   9.134  1.00  0.00      HCT   
ATOM   2209  HB  VAL H 137       1.860 -20.006   9.659  1.00  0.00      HCT   
ATOM   2210  CG1 VAL H 137      -0.248 -20.229   9.154  1.00  0.00      HCT   
ATOM   2211 HG11 VAL H 137      -0.560 -20.490  10.187  1.00  0.00      HCT   
ATOM   2212 HG12 VAL H 137      -1.062 -19.651   8.670  1.00  0.00      HCT   
ATOM   2213 HG13 VAL H 137      -0.124 -21.180   8.594  1.00  0.00      HCT   
ATOM   2214  CG2 VAL H 137       1.517 -19.183   7.674  1.00  0.00      HCT   
ATOM   2215 HG21 VAL H 137       0.769 -18.555   7.144  1.00  0.00      HCT   
ATOM   2216 HG22 VAL H 137       2.503 -18.672   7.640  1.00  0.00      HCT   
ATOM   2217 HG23 VAL H 137       1.603 -20.151   7.139  1.00  0.00      HCT   
ATOM   2218  C   VAL H 137       0.377 -18.234  11.232  1.00  0.00      HCT   
ATOM   2219  O   VAL H 137       1.017 -18.872  12.068  1.00  0.00      HCT   
ATOM   2220  N   THR H 138      -0.781 -17.626  11.543  1.00  0.00      HCT   
ATOM   2221  HN  THR H 138      -1.266 -17.093  10.844  1.00  0.00      HCT   
ATOM   2222  CA  THR H 138      -1.371 -17.683  12.877  1.00  0.00      HCT   
ATOM   2223  HA  THR H 138      -0.667 -18.104  13.577  1.00  0.00      HCT   
ATOM   2224  CB  THR H 138      -1.797 -16.329  13.453  1.00  0.00      HCT   
ATOM   2225  HB  THR H 138      -2.552 -15.841  12.793  1.00  0.00      HCT   
ATOM   2226  OG1 THR H 138      -0.679 -15.460  13.562  1.00  0.00      HCT   
ATOM   2227  HG1 THR H 138      -0.563 -15.085  12.660  1.00  0.00      HCT   
ATOM   2228  CG2 THR H 138      -2.381 -16.473  14.873  1.00  0.00      HCT   
ATOM   2229 HG21 THR H 138      -1.651 -16.985  15.532  1.00  0.00      HCT   
ATOM   2230 HG22 THR H 138      -2.586 -15.466  15.297  1.00  0.00      HCT   
ATOM   2231 HG23 THR H 138      -3.333 -17.044  14.873  1.00  0.00      HCT   
ATOM   2232  C   THR H 138      -2.589 -18.572  12.839  1.00  0.00      HCT   
ATOM   2233  O   THR H 138      -3.558 -18.284  12.139  1.00  0.00      HCT   
ATOM   2234  N   PHE H 139      -2.561 -19.673  13.608  1.00  0.00      HCT   
ATOM   2235  HN  PHE H 139      -1.723 -19.899  14.117  1.00  0.00      HCT   
ATOM   2236  CA  PHE H 139      -3.675 -20.582  13.802  1.00  0.00      HCT   
ATOM   2237  HA  PHE H 139      -4.286 -20.583  12.908  1.00  0.00      HCT   
ATOM   2238  CB  PHE H 139      -3.194 -22.033  14.086  1.00  0.00      HCT   
ATOM   2239  HB1 PHE H 139      -4.059 -22.705  14.274  1.00  0.00      HCT   
ATOM   2240  HB2 PHE H 139      -2.544 -22.049  14.986  1.00  0.00      HCT   
ATOM   2241  CG  PHE H 139      -2.422 -22.594  12.922  1.00  0.00      HCT   
ATOM   2242  CD1 PHE H 139      -1.015 -22.620  12.920  1.00  0.00      HCT   
ATOM   2243  HD1 PHE H 139      -0.473 -22.207  13.759  1.00  0.00      HCT   
ATOM   2244  CE1 PHE H 139      -0.310 -23.174  11.845  1.00  0.00      HCT   
ATOM   2245  HE1 PHE H 139       0.771 -23.184  11.850  1.00  0.00      HCT   
ATOM   2246  CZ  PHE H 139      -1.009 -23.708  10.755  1.00  0.00      HCT   
ATOM   2247  HZ  PHE H 139      -0.476 -24.134   9.919  1.00  0.00      HCT   
ATOM   2248  CD2 PHE H 139      -3.108 -23.159  11.833  1.00  0.00      HCT   
ATOM   2249  HD2 PHE H 139      -4.188 -23.172  11.838  1.00  0.00      HCT   
ATOM   2250  CE2 PHE H 139      -2.409 -23.707  10.752  1.00  0.00      HCT   
ATOM   2251  HE2 PHE H 139      -2.947 -24.127   9.911  1.00  0.00      HCT   
ATOM   2252  C   PHE H 139      -4.551 -20.120  14.962  1.00  0.00      HCT   
ATOM   2253  O   PHE H 139      -4.098 -19.945  16.095  1.00  0.00      HCT   
ATOM   2254  N   PHE H 140      -5.850 -19.896  14.705  1.00  0.00      HCT   
ATOM   2255  HN  PHE H 140      -6.224 -20.040  13.786  1.00  0.00      HCT   
ATOM   2256  CA  PHE H 140      -6.789 -19.423  15.704  1.00  0.00      HCT   
ATOM   2257  HA  PHE H 140      -6.244 -18.921  16.491  1.00  0.00      HCT   
ATOM   2258  CB  PHE H 140      -7.815 -18.430  15.101  1.00  0.00      HCT   
ATOM   2259  HB1 PHE H 140      -8.624 -18.192  15.826  1.00  0.00      HCT   
ATOM   2260  HB2 PHE H 140      -8.272 -18.862  14.184  1.00  0.00      HCT   
ATOM   2261  CG  PHE H 140      -7.135 -17.136  14.728  1.00  0.00      HCT   
ATOM   2262  CD1 PHE H 140      -6.396 -17.012  13.541  1.00  0.00      HCT   
ATOM   2263  HD1 PHE H 140      -6.283 -17.859  12.883  1.00  0.00      HCT   
ATOM   2264  CE1 PHE H 140      -5.767 -15.807  13.207  1.00  0.00      HCT   
ATOM   2265  HE1 PHE H 140      -5.172 -15.749  12.316  1.00  0.00      HCT   
ATOM   2266  CZ  PHE H 140      -5.900 -14.695  14.040  1.00  0.00      HCT   
ATOM   2267  HZ  PHE H 140      -5.416 -13.761  13.787  1.00  0.00      HCT   
ATOM   2268  CD2 PHE H 140      -7.264 -16.009  15.558  1.00  0.00      HCT   
ATOM   2269  HD2 PHE H 140      -7.832 -16.076  16.472  1.00  0.00      HCT   
ATOM   2270  CE2 PHE H 140      -6.654 -14.796  15.211  1.00  0.00      HCT   
ATOM   2271  HE2 PHE H 140      -6.766 -13.945  15.860  1.00  0.00      HCT   
ATOM   2272  C   PHE H 140      -7.521 -20.579  16.371  1.00  0.00      HCT   
ATOM   2273  O   PHE H 140      -7.617 -21.683  15.829  1.00  0.00      HCT   
ATOM   2274  N   LYS H 141      -8.094 -20.337  17.574  1.00  0.00      HCT   
ATOM   2275  HN  LYS H 141      -7.997 -19.438  18.003  1.00  0.00      HCT   
ATOM   2276  CA  LYS H 141      -8.856 -21.312  18.340  1.00  0.00      HCT   
ATOM   2277  HA  LYS H 141      -8.212 -22.161  18.542  1.00  0.00      HCT   
ATOM   2278  CB  LYS H 141      -9.285 -20.677  19.693  1.00  0.00      HCT   
ATOM   2279  HB1 LYS H 141      -9.790 -19.710  19.474  1.00  0.00      HCT   
ATOM   2280  HB2 LYS H 141      -8.363 -20.434  20.269  1.00  0.00      HCT   
ATOM   2281  CG  LYS H 141     -10.252 -21.504  20.572  1.00  0.00      HCT   
ATOM   2282  HG1 LYS H 141     -11.206 -21.671  20.025  1.00  0.00      HCT   
ATOM   2283  HG2 LYS H 141     -10.506 -20.900  21.475  1.00  0.00      HCT   
ATOM   2284  CD  LYS H 141      -9.699 -22.866  21.036  1.00  0.00      HCT   
ATOM   2285  HD1 LYS H 141      -9.462 -23.489  20.143  1.00  0.00      HCT   
ATOM   2286  HD2 LYS H 141     -10.520 -23.380  21.585  1.00  0.00      HCT   
ATOM   2287  CE  LYS H 141      -8.462 -22.774  21.940  1.00  0.00      HCT   
ATOM   2288  HE1 LYS H 141      -8.664 -22.079  22.781  1.00  0.00      HCT   
ATOM   2289  HE2 LYS H 141      -7.577 -22.408  21.376  1.00  0.00      HCT   
ATOM   2290  NZ  LYS H 141      -8.146 -24.100  22.503  1.00  0.00      HCT   
ATOM   2291  HZ1 LYS H 141      -7.376 -24.030  23.213  1.00  0.00      HCT   
ATOM   2292  HZ2 LYS H 141      -9.000 -24.490  22.977  1.00  0.00      HCT   
ATOM   2293  HZ3 LYS H 141      -7.849 -24.750  21.741  1.00  0.00      HCT   
ATOM   2294  C   LYS H 141     -10.061 -21.869  17.578  1.00  0.00      HCT   
ATOM   2295  O   LYS H 141     -10.383 -23.057  17.610  1.00  0.00      HCT   
ATOM   2296  N   CYS H 142     -10.719 -20.991  16.801  1.00  0.00      HCT   
ATOM   2297  HN  CYS H 142     -10.422 -20.042  16.805  1.00  0.00      HCT   
ATOM   2298  CA  CYS H 142     -11.858 -21.293  15.958  1.00  0.00      HCT   
ATOM   2299  HA  CYS H 142     -12.580 -21.855  16.538  1.00  0.00      HCT   
ATOM   2300  CB  CYS H 142     -12.503 -19.960  15.483  1.00  0.00      HCT   
ATOM   2301  HB1 CYS H 142     -12.843 -19.417  16.390  1.00  0.00      HCT   
ATOM   2302  HB2 CYS H 142     -13.418 -20.182  14.892  1.00  0.00      HCT   
ATOM   2303  SG  CYS H 142     -11.371 -18.894  14.509  1.00  0.00      HCT   
ATOM   2304  HG1 CYS H 142     -12.055 -19.036  13.370  1.00  0.00      HCT   
ATOM   2305  C   CYS H 142     -11.527 -22.136  14.726  1.00  0.00      HCT   
ATOM   2306  O   CYS H 142     -12.416 -22.566  13.997  1.00  0.00      HCT   
ATOM   2307  N   GLY H 143     -10.230 -22.347  14.430  1.00  0.00      HCT   
ATOM   2308  HN  GLY H 143      -9.522 -22.003  15.053  1.00  0.00      HCT   
ATOM   2309  CA  GLY H 143      -9.761 -23.172  13.324  1.00  0.00      HCT   
ATOM   2310  HA1 GLY H 143     -10.538 -23.854  12.998  1.00  0.00      HCT   
ATOM   2311  HA2 GLY H 143      -8.878 -23.688  13.669  1.00  0.00      HCT   
ATOM   2312  C   GLY H 143      -9.344 -22.361  12.130  1.00  0.00      HCT   
ATOM   2313  O   GLY H 143      -8.641 -22.857  11.253  1.00  0.00      HCT   
ATOM   2314  N   GLY H 144      -9.760 -21.079  12.090  1.00  0.00      HCT   
ATOM   2315  HN  GLY H 144     -10.370 -20.774  12.815  1.00  0.00      HCT   
ATOM   2316  CA  GLY H 144      -9.319 -20.078  11.122  1.00  0.00      HCT   
ATOM   2317  HA1 GLY H 144      -9.835 -19.155  11.349  1.00  0.00      HCT   
ATOM   2318  HA2 GLY H 144      -9.549 -20.453  10.133  1.00  0.00      HCT   
ATOM   2319  C   GLY H 144      -7.842 -19.779  11.145  1.00  0.00      HCT   
ATOM   2320  O   GLY H 144      -7.125 -20.096  12.093  1.00  0.00      HCT   
ATOM   2321  N   VAL H 145      -7.361 -19.110  10.087  1.00  0.00      HCT   
ATOM   2322  HN  VAL H 145      -7.976 -18.813   9.352  1.00  0.00      HCT   
ATOM   2323  CA  VAL H 145      -5.948 -18.848   9.884  1.00  0.00      HCT   
ATOM   2324  HA  VAL H 145      -5.430 -18.911  10.831  1.00  0.00      HCT   
ATOM   2325  CB  VAL H 145      -5.309 -19.864   8.918  1.00  0.00      HCT   
ATOM   2326  HB  VAL H 145      -6.043 -20.106   8.112  1.00  0.00      HCT   
ATOM   2327  CG1 VAL H 145      -4.006 -19.366   8.249  1.00  0.00      HCT   
ATOM   2328 HG11 VAL H 145      -3.557 -20.189   7.653  1.00  0.00      HCT   
ATOM   2329 HG12 VAL H 145      -4.196 -18.522   7.556  1.00  0.00      HCT   
ATOM   2330 HG13 VAL H 145      -3.269 -19.051   9.018  1.00  0.00      HCT   
ATOM   2331  CG2 VAL H 145      -4.996 -21.145   9.714  1.00  0.00      HCT   
ATOM   2332 HG21 VAL H 145      -4.248 -20.929  10.507  1.00  0.00      HCT   
ATOM   2333 HG22 VAL H 145      -5.904 -21.561  10.197  1.00  0.00      HCT   
ATOM   2334 HG23 VAL H 145      -4.578 -21.924   9.044  1.00  0.00      HCT   
ATOM   2335  C   VAL H 145      -5.771 -17.425   9.404  1.00  0.00      HCT   
ATOM   2336  O   VAL H 145      -6.573 -16.910   8.624  1.00  0.00      HCT   
ATOM   2337  N   SER H 146      -4.707 -16.736   9.865  1.00  0.00      HCT   
ATOM   2338  HN  SER H 146      -4.101 -17.165  10.543  1.00  0.00      HCT   
ATOM   2339  CA  SER H 146      -4.286 -15.478   9.270  1.00  0.00      HCT   
ATOM   2340  HA  SER H 146      -4.899 -15.282   8.405  1.00  0.00      HCT   
ATOM   2341  CB  SER H 146      -4.381 -14.244  10.212  1.00  0.00      HCT   
ATOM   2342  HB1 SER H 146      -3.707 -14.375  11.087  1.00  0.00      HCT   
ATOM   2343  HB2 SER H 146      -5.424 -14.175  10.592  1.00  0.00      HCT   
ATOM   2344  OG  SER H 146      -4.043 -13.023   9.549  1.00  0.00      HCT   
ATOM   2345  HG1 SER H 146      -4.612 -12.959   8.765  1.00  0.00      HCT   
ATOM   2346  C   SER H 146      -2.869 -15.630   8.763  1.00  0.00      HCT   
ATOM   2347  O   SER H 146      -2.028 -16.278   9.382  1.00  0.00      HCT   
ATOM   2348  N   LEU H 147      -2.595 -15.033   7.592  1.00  0.00      HCT   
ATOM   2349  HN  LEU H 147      -3.317 -14.507   7.134  1.00  0.00      HCT   
ATOM   2350  CA  LEU H 147      -1.270 -14.914   7.042  1.00  0.00      HCT   
ATOM   2351  HA  LEU H 147      -0.561 -15.451   7.654  1.00  0.00      HCT   
ATOM   2352  CB  LEU H 147      -1.182 -15.471   5.600  1.00  0.00      HCT   
ATOM   2353  HB1 LEU H 147      -2.038 -15.073   5.017  1.00  0.00      HCT   
ATOM   2354  HB2 LEU H 147      -1.311 -16.576   5.648  1.00  0.00      HCT   
ATOM   2355  CG  LEU H 147       0.107 -15.149   4.804  1.00  0.00      HCT   
ATOM   2356  HG  LEU H 147       0.200 -14.039   4.709  1.00  0.00      HCT   
ATOM   2357  CD1 LEU H 147       1.374 -15.680   5.498  1.00  0.00      HCT   
ATOM   2358 HD11 LEU H 147       1.336 -16.786   5.581  1.00  0.00      HCT   
ATOM   2359 HD12 LEU H 147       2.269 -15.395   4.906  1.00  0.00      HCT   
ATOM   2360 HD13 LEU H 147       1.487 -15.249   6.514  1.00  0.00      HCT   
ATOM   2361  CD2 LEU H 147      -0.004 -15.715   3.378  1.00  0.00      HCT   
ATOM   2362 HD21 LEU H 147       0.892 -15.443   2.783  1.00  0.00      HCT   
ATOM   2363 HD22 LEU H 147      -0.090 -16.823   3.398  1.00  0.00      HCT   
ATOM   2364 HD23 LEU H 147      -0.899 -15.302   2.867  1.00  0.00      HCT   
ATOM   2365  C   LEU H 147      -0.902 -13.447   7.099  1.00  0.00      HCT   
ATOM   2366  O   LEU H 147      -1.540 -12.601   6.476  1.00  0.00      HCT   
ATOM   2367  N   GLY H 148       0.131 -13.110   7.891  1.00  0.00      HCT   
ATOM   2368  HN  GLY H 148       0.630 -13.831   8.382  1.00  0.00      HCT   
ATOM   2369  CA  GLY H 148       0.635 -11.754   8.018  1.00  0.00      HCT   
ATOM   2370  HA1 GLY H 148       0.836 -11.568   9.055  1.00  0.00      HCT   
ATOM   2371  HA2 GLY H 148      -0.058 -11.040   7.596  1.00  0.00      HCT   
ATOM   2372  C   GLY H 148       1.932 -11.631   7.293  1.00  0.00      HCT   
ATOM   2373  O   GLY H 148       2.813 -12.477   7.424  1.00  0.00      HCT   
ATOM   2374  N   VAL H 149       2.073 -10.557   6.513  1.00  0.00      HCT   
ATOM   2375  HN  VAL H 149       1.324  -9.888   6.429  1.00  0.00      HCT   
ATOM   2376  CA  VAL H 149       3.220 -10.314   5.668  1.00  0.00      HCT   
ATOM   2377  HA  VAL H 149       3.987 -11.056   5.845  1.00  0.00      HCT   
ATOM   2378  CB  VAL H 149       2.847 -10.317   4.184  1.00  0.00      HCT   
ATOM   2379  HB  VAL H 149       2.109  -9.506   3.975  1.00  0.00      HCT   
ATOM   2380  CG1 VAL H 149       4.099 -10.075   3.319  1.00  0.00      HCT   
ATOM   2381 HG11 VAL H 149       4.480  -9.035   3.434  1.00  0.00      HCT   
ATOM   2382 HG12 VAL H 149       4.905 -10.781   3.606  1.00  0.00      HCT   
ATOM   2383 HG13 VAL H 149       3.867 -10.234   2.245  1.00  0.00      HCT   
ATOM   2384  CG2 VAL H 149       2.182 -11.659   3.818  1.00  0.00      HCT   
ATOM   2385 HG21 VAL H 149       1.202 -11.773   4.330  1.00  0.00      HCT   
ATOM   2386 HG22 VAL H 149       2.007 -11.723   2.723  1.00  0.00      HCT   
ATOM   2387 HG23 VAL H 149       2.830 -12.506   4.119  1.00  0.00      HCT   
ATOM   2388  C   VAL H 149       3.790  -8.960   6.035  1.00  0.00      HCT   
ATOM   2389  O   VAL H 149       3.071  -7.968   6.072  1.00  0.00      HCT   
ATOM   2390  N   GLY H 150       5.103  -8.888   6.317  1.00  0.00      HCT   
ATOM   2391  HN  GLY H 150       5.640  -9.738   6.397  1.00  0.00      HCT   
ATOM   2392  CA  GLY H 150       5.839  -7.639   6.452  1.00  0.00      HCT   
ATOM   2393  HA1 GLY H 150       6.317  -7.639   7.420  1.00  0.00      HCT   
ATOM   2394  HA2 GLY H 150       5.191  -6.784   6.298  1.00  0.00      HCT   
ATOM   2395  C   GLY H 150       6.913  -7.609   5.406  1.00  0.00      HCT   
ATOM   2396  O   GLY H 150       7.828  -8.433   5.411  1.00  0.00      HCT   
ATOM   2397  N   MET H 151       6.849  -6.652   4.469  1.00  0.00      HCT   
ATOM   2398  HN  MET H 151       6.086  -6.000   4.467  1.00  0.00      HCT   
ATOM   2399  CA  MET H 151       7.756  -6.610   3.334  1.00  0.00      HCT   
ATOM   2400  HA  MET H 151       8.465  -7.424   3.380  1.00  0.00      HCT   
ATOM   2401  CB  MET H 151       6.947  -6.733   2.023  1.00  0.00      HCT   
ATOM   2402  HB1 MET H 151       6.180  -5.924   2.011  1.00  0.00      HCT   
ATOM   2403  HB2 MET H 151       6.394  -7.701   2.059  1.00  0.00      HCT   
ATOM   2404  CG  MET H 151       7.783  -6.683   0.730  1.00  0.00      HCT   
ATOM   2405  HG1 MET H 151       8.561  -7.474   0.791  1.00  0.00      HCT   
ATOM   2406  HG2 MET H 151       8.316  -5.709   0.655  1.00  0.00      HCT   
ATOM   2407  SD  MET H 151       6.787  -6.928  -0.767  1.00  0.00      HCT   
ATOM   2408  CE  MET H 151       6.039  -5.276  -0.778  1.00  0.00      HCT   
ATOM   2409  HE1 MET H 151       6.819  -4.489  -0.842  1.00  0.00      HCT   
ATOM   2410  HE2 MET H 151       5.359  -5.149  -1.647  1.00  0.00      HCT   
ATOM   2411  HE3 MET H 151       5.444  -5.087   0.139  1.00  0.00      HCT   
ATOM   2412  C   MET H 151       8.557  -5.321   3.331  1.00  0.00      HCT   
ATOM   2413  O   MET H 151       8.007  -4.228   3.291  1.00  0.00      HCT   
ATOM   2414  N   GLN H 152       9.901  -5.402   3.399  1.00  0.00      HCT   
ATOM   2415  HN  GLN H 152      10.351  -6.301   3.439  1.00  0.00      HCT   
ATOM   2416  CA  GLN H 152      10.773  -4.242   3.386  1.00  0.00      HCT   
ATOM   2417  HA  GLN H 152      10.445  -3.593   4.186  1.00  0.00      HCT   
ATOM   2418  CB  GLN H 152      12.237  -4.653   3.686  1.00  0.00      HCT   
ATOM   2419  HB1 GLN H 152      12.546  -5.423   2.946  1.00  0.00      HCT   
ATOM   2420  HB2 GLN H 152      12.238  -5.147   4.685  1.00  0.00      HCT   
ATOM   2421  CG  GLN H 152      13.304  -3.527   3.691  1.00  0.00      HCT   
ATOM   2422  HG1 GLN H 152      13.530  -3.228   2.643  1.00  0.00      HCT   
ATOM   2423  HG2 GLN H 152      14.251  -3.892   4.139  1.00  0.00      HCT   
ATOM   2424  CD  GLN H 152      12.886  -2.246   4.422  1.00  0.00      HCT   
ATOM   2425  OE1 GLN H 152      12.856  -1.168   3.828  1.00  0.00      HCT   
ATOM   2426  NE2 GLN H 152      12.558  -2.344   5.727  1.00  0.00      HCT   
ATOM   2427 HE21 GLN H 152      12.415  -3.236   6.154  1.00  0.00      HCT   
ATOM   2428 HE22 GLN H 152      12.352  -1.496   6.211  1.00  0.00      HCT   
ATOM   2429  C   GLN H 152      10.664  -3.428   2.103  1.00  0.00      HCT   
ATOM   2430  O   GLN H 152      10.880  -3.925   0.996  1.00  0.00      HCT   
ATOM   2431  N   HSD H 153      10.317  -2.132   2.244  1.00  0.00      HCT   
ATOM   2432  HN  HSD H 153      10.198  -1.762   3.163  1.00  0.00      HCT   
ATOM   2433  CA  HSD H 153       9.895  -1.240   1.176  1.00  0.00      HCT   
ATOM   2434  HA  HSD H 153       9.001  -1.670   0.742  1.00  0.00      HCT   
ATOM   2435  CB  HSD H 153       9.565   0.149   1.775  1.00  0.00      HCT   
ATOM   2436  HB1 HSD H 153      10.403   0.867   1.653  1.00  0.00      HCT   
ATOM   2437  HB2 HSD H 153       9.411   0.034   2.869  1.00  0.00      HCT   
ATOM   2438  ND1 HSD H 153       7.848   0.719  -0.037  1.00  0.00      HCT   
ATOM   2439  HD1 HSD H 153       8.324   0.299  -0.821  1.00  0.00      HCT   
ATOM   2440  CG  HSD H 153       8.299   0.776   1.264  1.00  0.00      HCT   
ATOM   2441  CE1 HSD H 153       6.668   1.380  -0.072  1.00  0.00      HCT   
ATOM   2442  HE1 HSD H 153       6.082   1.495  -0.981  1.00  0.00      HCT   
ATOM   2443  NE2 HSD H 153       6.326   1.867   1.108  1.00  0.00      HCT   
ATOM   2444  CD2 HSD H 153       7.359   1.484   1.951  1.00  0.00      HCT   
ATOM   2445  HD2 HSD H 153       7.351   1.771   2.996  1.00  0.00      HCT   
ATOM   2446  C   HSD H 153      10.912  -1.077   0.057  1.00  0.00      HCT   
ATOM   2447  O   HSD H 153      10.558  -1.002  -1.116  1.00  0.00      HCT   
ATOM   2448  N   HSE H 154      12.218  -1.042   0.398  1.00  0.00      HCT   
ATOM   2449  HN  HSE H 154      12.459  -1.041   1.368  1.00  0.00      HCT   
ATOM   2450  CA  HSE H 154      13.316  -0.972  -0.560  1.00  0.00      HCT   
ATOM   2451  HA  HSE H 154      13.197  -0.059  -1.131  1.00  0.00      HCT   
ATOM   2452  CB  HSE H 154      14.681  -0.951   0.169  1.00  0.00      HCT   
ATOM   2453  HB1 HSE H 154      15.514  -0.943  -0.564  1.00  0.00      HCT   
ATOM   2454  HB2 HSE H 154      14.782  -1.857   0.804  1.00  0.00      HCT   
ATOM   2455  ND1 HSE H 154      15.943   0.229   1.942  1.00  0.00      HCT   
ATOM   2456  CG  HSE H 154      14.896   0.248   1.040  1.00  0.00      HCT   
ATOM   2457  CE1 HSE H 154      15.935   1.425   2.500  1.00  0.00      HCT   
ATOM   2458  HE1 HSE H 154      16.649   1.776   3.246  1.00  0.00      HCT   
ATOM   2459  NE2 HSE H 154      14.933   2.199   2.016  1.00  0.00      HCT   
ATOM   2460  HE2 HSE H 154      14.763   3.174   2.226  1.00  0.00      HCT   
ATOM   2461  CD2 HSE H 154      14.260   1.448   1.081  1.00  0.00      HCT   
ATOM   2462  HD2 HSE H 154      13.420   1.810   0.503  1.00  0.00      HCT   
ATOM   2463  C   HSE H 154      13.345  -2.114  -1.577  1.00  0.00      HCT   
ATOM   2464  O   HSE H 154      13.713  -1.939  -2.737  1.00  0.00      HCT   
ATOM   2465  N   ALA H 155      12.974  -3.343  -1.162  1.00  0.00      HCT   
ATOM   2466  HN  ALA H 155      12.607  -3.486  -0.244  1.00  0.00      HCT   
ATOM   2467  CA  ALA H 155      12.886  -4.465  -2.072  1.00  0.00      HCT   
ATOM   2468  HA  ALA H 155      13.836  -4.556  -2.584  1.00  0.00      HCT   
ATOM   2469  CB  ALA H 155      12.638  -5.757  -1.267  1.00  0.00      HCT   
ATOM   2470  HB1 ALA H 155      12.650  -6.650  -1.933  1.00  0.00      HCT   
ATOM   2471  HB2 ALA H 155      13.433  -5.884  -0.498  1.00  0.00      HCT   
ATOM   2472  HB3 ALA H 155      11.654  -5.716  -0.746  1.00  0.00      HCT   
ATOM   2473  C   ALA H 155      11.819  -4.310  -3.156  1.00  0.00      HCT   
ATOM   2474  O   ALA H 155      12.069  -4.570  -4.335  1.00  0.00      HCT   
ATOM   2475  N   ALA H 156      10.606  -3.866  -2.778  1.00  0.00      HCT   
ATOM   2476  HN  ALA H 156      10.431  -3.530  -1.853  1.00  0.00      HCT   
ATOM   2477  CA  ALA H 156       9.452  -3.997  -3.637  1.00  0.00      HCT   
ATOM   2478  HA  ALA H 156       9.727  -3.775  -4.660  1.00  0.00      HCT   
ATOM   2479  CB  ALA H 156       8.941  -5.449  -3.504  1.00  0.00      HCT   
ATOM   2480  HB1 ALA H 156       9.676  -6.150  -3.946  1.00  0.00      HCT   
ATOM   2481  HB2 ALA H 156       8.830  -5.705  -2.429  1.00  0.00      HCT   
ATOM   2482  HB3 ALA H 156       7.962  -5.602  -3.991  1.00  0.00      HCT   
ATOM   2483  C   ALA H 156       8.320  -3.044  -3.267  1.00  0.00      HCT   
ATOM   2484  O   ALA H 156       8.104  -2.708  -2.101  1.00  0.00      HCT   
ATOM   2485  N   ASP H 157       7.516  -2.639  -4.278  1.00  0.00      HCT   
ATOM   2486  HN  ASP H 157       7.698  -2.860  -5.231  1.00  0.00      HCT   
ATOM   2487  CA  ASP H 157       6.245  -1.987  -4.051  1.00  0.00      HCT   
ATOM   2488  HA  ASP H 157       6.316  -1.421  -3.132  1.00  0.00      HCT   
ATOM   2489  CB  ASP H 157       5.867  -0.984  -5.185  1.00  0.00      HCT   
ATOM   2490  HB1 ASP H 157       6.626  -0.179  -5.170  1.00  0.00      HCT   
ATOM   2491  HB2 ASP H 157       4.895  -0.496  -4.967  1.00  0.00      HCT   
ATOM   2492  CG  ASP H 157       5.784  -1.553  -6.594  1.00  0.00      HCT   
ATOM   2493  OD1 ASP H 157       5.745  -2.798  -6.785  1.00  0.00      HCT   
ATOM   2494  OD2 ASP H 157       5.696  -0.732  -7.546  1.00  0.00      HCT   
ATOM   2495  C   ASP H 157       5.149  -3.019  -3.850  1.00  0.00      HCT   
ATOM   2496  O   ASP H 157       5.332  -4.226  -3.983  1.00  0.00      HCT   
ATOM   2497  N   GLY H 158       3.936  -2.534  -3.519  1.00  0.00      HCT   
ATOM   2498  HN  GLY H 158       3.869  -1.564  -3.289  1.00  0.00      HCT   
ATOM   2499  CA  GLY H 158       2.738  -3.356  -3.405  1.00  0.00      HCT   
ATOM   2500  HA1 GLY H 158       1.896  -2.689  -3.348  1.00  0.00      HCT   
ATOM   2501  HA2 GLY H 158       2.852  -4.000  -2.542  1.00  0.00      HCT   
ATOM   2502  C   GLY H 158       2.399  -4.224  -4.567  1.00  0.00      HCT   
ATOM   2503  O   GLY H 158       2.014  -5.372  -4.393  1.00  0.00      HCT   
ATOM   2504  N   PHE H 159       2.516  -3.694  -5.795  1.00  0.00      HCT   
ATOM   2505  HN  PHE H 159       2.895  -2.785  -5.918  1.00  0.00      HCT   
ATOM   2506  CA  PHE H 159       2.234  -4.447  -7.003  1.00  0.00      HCT   
ATOM   2507  HA  PHE H 159       1.233  -4.854  -6.917  1.00  0.00      HCT   
ATOM   2508  CB  PHE H 159       2.296  -3.467  -8.203  1.00  0.00      HCT   
ATOM   2509  HB1 PHE H 159       3.344  -3.146  -8.391  1.00  0.00      HCT   
ATOM   2510  HB2 PHE H 159       1.712  -2.551  -7.958  1.00  0.00      HCT   
ATOM   2511  CG  PHE H 159       1.731  -4.053  -9.472  1.00  0.00      HCT   
ATOM   2512  CD1 PHE H 159       2.532  -4.819 -10.333  1.00  0.00      HCT   
ATOM   2513  HD1 PHE H 159       3.557  -5.032 -10.063  1.00  0.00      HCT   
ATOM   2514  CE1 PHE H 159       2.019  -5.285 -11.547  1.00  0.00      HCT   
ATOM   2515  HE1 PHE H 159       2.653  -5.855 -12.212  1.00  0.00      HCT   
ATOM   2516  CZ  PHE H 159       0.698  -5.004 -11.916  1.00  0.00      HCT   
ATOM   2517  HZ  PHE H 159       0.305  -5.364 -12.851  1.00  0.00      HCT   
ATOM   2518  CD2 PHE H 159       0.406  -3.770  -9.856  1.00  0.00      HCT   
ATOM   2519  HD2 PHE H 159      -0.215  -3.157  -9.215  1.00  0.00      HCT   
ATOM   2520  CE2 PHE H 159      -0.113  -4.246 -11.065  1.00  0.00      HCT   
ATOM   2521  HE2 PHE H 159      -1.131  -4.018 -11.350  1.00  0.00      HCT   
ATOM   2522  C   PHE H 159       3.195  -5.631  -7.160  1.00  0.00      HCT   
ATOM   2523  O   PHE H 159       2.785  -6.770  -7.391  1.00  0.00      HCT   
ATOM   2524  N   SER H 160       4.504  -5.389  -6.933  1.00  0.00      HCT   
ATOM   2525  HN  SER H 160       4.818  -4.444  -6.772  1.00  0.00      HCT   
ATOM   2526  CA  SER H 160       5.530  -6.423  -6.871  1.00  0.00      HCT   
ATOM   2527  HA  SER H 160       5.503  -6.972  -7.799  1.00  0.00      HCT   
ATOM   2528  CB  SER H 160       6.943  -5.812  -6.694  1.00  0.00      HCT   
ATOM   2529  HB1 SER H 160       7.719  -6.611  -6.676  1.00  0.00      HCT   
ATOM   2530  HB2 SER H 160       6.976  -5.251  -5.738  1.00  0.00      HCT   
ATOM   2531  OG  SER H 160       7.255  -4.887  -7.732  1.00  0.00      HCT   
ATOM   2532  HG1 SER H 160       6.800  -4.051  -7.476  1.00  0.00      HCT   
ATOM   2533  C   SER H 160       5.310  -7.425  -5.743  1.00  0.00      HCT   
ATOM   2534  O   SER H 160       5.452  -8.634  -5.922  1.00  0.00      HCT   
ATOM   2535  N   GLY H 161       4.926  -6.936  -4.547  1.00  0.00      HCT   
ATOM   2536  HN  GLY H 161       4.886  -5.940  -4.423  1.00  0.00      HCT   
ATOM   2537  CA  GLY H 161       4.613  -7.756  -3.381  1.00  0.00      HCT   
ATOM   2538  HA1 GLY H 161       4.364  -7.086  -2.570  1.00  0.00      HCT   
ATOM   2539  HA2 GLY H 161       5.461  -8.386  -3.161  1.00  0.00      HCT   
ATOM   2540  C   GLY H 161       3.424  -8.663  -3.565  1.00  0.00      HCT   
ATOM   2541  O   GLY H 161       3.490  -9.856  -3.265  1.00  0.00      HCT   
ATOM   2542  N   LEU H 162       2.319  -8.134  -4.105  1.00  0.00      HCT   
ATOM   2543  HN  LEU H 162       2.272  -7.145  -4.295  1.00  0.00      HCT   
ATOM   2544  CA  LEU H 162       1.149  -8.897  -4.490  1.00  0.00      HCT   
ATOM   2545  HA  LEU H 162       0.806  -9.453  -3.625  1.00  0.00      HCT   
ATOM   2546  CB  LEU H 162       0.005  -7.969  -4.975  1.00  0.00      HCT   
ATOM   2547  HB1 LEU H 162      -0.815  -8.568  -5.439  1.00  0.00      HCT   
ATOM   2548  HB2 LEU H 162       0.418  -7.293  -5.756  1.00  0.00      HCT   
ATOM   2549  CG  LEU H 162      -0.631  -7.107  -3.858  1.00  0.00      HCT   
ATOM   2550  HG  LEU H 162       0.184  -6.664  -3.239  1.00  0.00      HCT   
ATOM   2551  CD1 LEU H 162      -1.429  -5.948  -4.470  1.00  0.00      HCT   
ATOM   2552 HD11 LEU H 162      -2.245  -6.340  -5.109  1.00  0.00      HCT   
ATOM   2553 HD12 LEU H 162      -1.873  -5.318  -3.672  1.00  0.00      HCT   
ATOM   2554 HD13 LEU H 162      -0.766  -5.314  -5.093  1.00  0.00      HCT   
ATOM   2555  CD2 LEU H 162      -1.524  -7.943  -2.928  1.00  0.00      HCT   
ATOM   2556 HD21 LEU H 162      -0.946  -8.753  -2.439  1.00  0.00      HCT   
ATOM   2557 HD22 LEU H 162      -1.964  -7.305  -2.136  1.00  0.00      HCT   
ATOM   2558 HD23 LEU H 162      -2.349  -8.408  -3.502  1.00  0.00      HCT   
ATOM   2559  C   LEU H 162       1.453  -9.943  -5.552  1.00  0.00      HCT   
ATOM   2560  O   LEU H 162       1.004 -11.081  -5.458  1.00  0.00      HCT   
ATOM   2561  N   HSE H 163       2.262  -9.597  -6.575  1.00  0.00      HCT   
ATOM   2562  HN  HSE H 163       2.565  -8.649  -6.674  1.00  0.00      HCT   
ATOM   2563  CA  HSE H 163       2.713 -10.560  -7.568  1.00  0.00      HCT   
ATOM   2564  HA  HSE H 163       1.819 -11.007  -7.995  1.00  0.00      HCT   
ATOM   2565  CB  HSE H 163       3.494  -9.876  -8.726  1.00  0.00      HCT   
ATOM   2566  HB1 HSE H 163       4.431  -9.417  -8.339  1.00  0.00      HCT   
ATOM   2567  HB2 HSE H 163       2.862  -9.057  -9.130  1.00  0.00      HCT   
ATOM   2568  ND1 HSE H 163       2.833 -11.659 -10.306  1.00  0.00      HCT   
ATOM   2569  CG  HSE H 163       3.817 -10.797  -9.859  1.00  0.00      HCT   
ATOM   2570  CE1 HSE H 163       3.421 -12.409 -11.218  1.00  0.00      HCT   
ATOM   2571  HE1 HSE H 163       2.952 -13.233 -11.765  1.00  0.00      HCT   
ATOM   2572  NE2 HSE H 163       4.720 -12.062 -11.392  1.00  0.00      HCT   
ATOM   2573  HE2 HSE H 163       5.364 -12.541 -12.010  1.00  0.00      HCT   
ATOM   2574  CD2 HSE H 163       4.980 -11.022 -10.524  1.00  0.00      HCT   
ATOM   2575  HD2 HSE H 163       5.944 -10.541 -10.420  1.00  0.00      HCT   
ATOM   2576  C   HSE H 163       3.514 -11.710  -6.960  1.00  0.00      HCT   
ATOM   2577  O   HSE H 163       3.290 -12.885  -7.280  1.00  0.00      HCT   
ATOM   2578  N   PHE H 164       4.431 -11.422  -6.016  1.00  0.00      HCT   
ATOM   2579  HN  PHE H 164       4.641 -10.461  -5.791  1.00  0.00      HCT   
ATOM   2580  CA  PHE H 164       5.090 -12.447  -5.232  1.00  0.00      HCT   
ATOM   2581  HA  PHE H 164       5.563 -13.126  -5.930  1.00  0.00      HCT   
ATOM   2582  CB  PHE H 164       6.235 -11.797  -4.386  1.00  0.00      HCT   
ATOM   2583  HB1 PHE H 164       5.847 -10.873  -3.905  1.00  0.00      HCT   
ATOM   2584  HB2 PHE H 164       7.072 -11.499  -5.054  1.00  0.00      HCT   
ATOM   2585  CG  PHE H 164       6.766 -12.704  -3.302  1.00  0.00      HCT   
ATOM   2586  CD1 PHE H 164       6.285 -12.583  -1.991  1.00  0.00      HCT   
ATOM   2587  HD1 PHE H 164       5.583 -11.798  -1.751  1.00  0.00      HCT   
ATOM   2588  CE1 PHE H 164       6.652 -13.510  -1.015  1.00  0.00      HCT   
ATOM   2589  HE1 PHE H 164       6.232 -13.437  -0.022  1.00  0.00      HCT   
ATOM   2590  CZ  PHE H 164       7.557 -14.535  -1.325  1.00  0.00      HCT   
ATOM   2591  HZ  PHE H 164       7.855 -15.236  -0.563  1.00  0.00      HCT   
ATOM   2592  CD2 PHE H 164       7.665 -13.740  -3.606  1.00  0.00      HCT   
ATOM   2593  HD2 PHE H 164       8.011 -13.858  -4.617  1.00  0.00      HCT   
ATOM   2594  CE2 PHE H 164       8.074 -14.646  -2.621  1.00  0.00      HCT   
ATOM   2595  HE2 PHE H 164       8.763 -15.443  -2.865  1.00  0.00      HCT   
ATOM   2596  C   PHE H 164       4.149 -13.339  -4.401  1.00  0.00      HCT   
ATOM   2597  O   PHE H 164       4.215 -14.566  -4.475  1.00  0.00      HCT   
ATOM   2598  N   ILE H 165       3.226 -12.749  -3.609  1.00  0.00      HCT   
ATOM   2599  HN  ILE H 165       3.185 -11.747  -3.550  1.00  0.00      HCT   
ATOM   2600  CA  ILE H 165       2.299 -13.503  -2.768  1.00  0.00      HCT   
ATOM   2601  HA  ILE H 165       2.891 -14.196  -2.192  1.00  0.00      HCT   
ATOM   2602  CB  ILE H 165       1.557 -12.615  -1.760  1.00  0.00      HCT   
ATOM   2603  HB  ILE H 165       0.971 -11.851  -2.322  1.00  0.00      HCT   
ATOM   2604  CG2 ILE H 165       0.582 -13.477  -0.920  1.00  0.00      HCT   
ATOM   2605 HG21 ILE H 165       0.143 -12.868  -0.102  1.00  0.00      HCT   
ATOM   2606 HG22 ILE H 165      -0.263 -13.858  -1.535  1.00  0.00      HCT   
ATOM   2607 HG23 ILE H 165       1.112 -14.338  -0.461  1.00  0.00      HCT   
ATOM   2608  CG1 ILE H 165       2.554 -11.869  -0.829  1.00  0.00      HCT   
ATOM   2609 HG11 ILE H 165       3.438 -11.533  -1.406  1.00  0.00      HCT   
ATOM   2610 HG12 ILE H 165       2.916 -12.573  -0.048  1.00  0.00      HCT   
ATOM   2611  CD  ILE H 165       1.941 -10.621  -0.180  1.00  0.00      HCT   
ATOM   2612  HD1 ILE H 165       2.711 -10.073   0.402  1.00  0.00      HCT   
ATOM   2613  HD2 ILE H 165       1.540  -9.941  -0.963  1.00  0.00      HCT   
ATOM   2614  HD3 ILE H 165       1.110 -10.900   0.500  1.00  0.00      HCT   
ATOM   2615  C   ILE H 165       1.341 -14.358  -3.584  1.00  0.00      HCT   
ATOM   2616  O   ILE H 165       1.130 -15.539  -3.302  1.00  0.00      HCT   
ATOM   2617  N   ASN H 166       0.778 -13.801  -4.674  1.00  0.00      HCT   
ATOM   2618  HN  ASN H 166       0.911 -12.824  -4.866  1.00  0.00      HCT   
ATOM   2619  CA  ASN H 166      -0.054 -14.532  -5.608  1.00  0.00      HCT   
ATOM   2620  HA  ASN H 166      -0.845 -15.016  -5.042  1.00  0.00      HCT   
ATOM   2621  CB  ASN H 166      -0.696 -13.593  -6.665  1.00  0.00      HCT   
ATOM   2622  HB1 ASN H 166      -1.201 -14.189  -7.456  1.00  0.00      HCT   
ATOM   2623  HB2 ASN H 166       0.084 -12.956  -7.129  1.00  0.00      HCT   
ATOM   2624  CG  ASN H 166      -1.762 -12.703  -6.016  1.00  0.00      HCT   
ATOM   2625  OD1 ASN H 166      -2.155 -12.854  -4.856  1.00  0.00      HCT   
ATOM   2626  ND2 ASN H 166      -2.282 -11.741  -6.807  1.00  0.00      HCT   
ATOM   2627 HD21 ASN H 166      -3.028 -11.185  -6.420  1.00  0.00      HCT   
ATOM   2628 HD22 ASN H 166      -1.979 -11.644  -7.747  1.00  0.00      HCT   
ATOM   2629  C   ASN H 166       0.706 -15.669  -6.289  1.00  0.00      HCT   
ATOM   2630  O   ASN H 166       0.202 -16.789  -6.389  1.00  0.00      HCT   
ATOM   2631  N   THR H 167       1.968 -15.437  -6.719  1.00  0.00      HCT   
ATOM   2632  HN  THR H 167       2.348 -14.514  -6.660  1.00  0.00      HCT   
ATOM   2633  CA  THR H 167       2.844 -16.483  -7.266  1.00  0.00      HCT   
ATOM   2634  HA  THR H 167       2.325 -16.927  -8.104  1.00  0.00      HCT   
ATOM   2635  CB  THR H 167       4.187 -15.952  -7.782  1.00  0.00      HCT   
ATOM   2636  HB  THR H 167       4.736 -15.425  -6.959  1.00  0.00      HCT   
ATOM   2637  OG1 THR H 167       3.997 -15.044  -8.857  1.00  0.00      HCT   
ATOM   2638  HG1 THR H 167       3.654 -14.216  -8.453  1.00  0.00      HCT   
ATOM   2639  CG2 THR H 167       5.059 -17.098  -8.330  1.00  0.00      HCT   
ATOM   2640 HG21 THR H 167       5.397 -17.784  -7.530  1.00  0.00      HCT   
ATOM   2641 HG22 THR H 167       4.490 -17.677  -9.086  1.00  0.00      HCT   
ATOM   2642 HG23 THR H 167       5.960 -16.686  -8.818  1.00  0.00      HCT   
ATOM   2643  C   THR H 167       3.109 -17.600  -6.274  1.00  0.00      HCT   
ATOM   2644  O   THR H 167       2.993 -18.777  -6.594  1.00  0.00      HCT   
ATOM   2645  N   TRP H 168       3.413 -17.253  -5.006  1.00  0.00      HCT   
ATOM   2646  HN  TRP H 168       3.527 -16.283  -4.767  1.00  0.00      HCT   
ATOM   2647  CA  TRP H 168       3.585 -18.197  -3.914  1.00  0.00      HCT   
ATOM   2648  HA  TRP H 168       4.363 -18.886  -4.191  1.00  0.00      HCT   
ATOM   2649  CB  TRP H 168       4.031 -17.408  -2.644  1.00  0.00      HCT   
ATOM   2650  HB1 TRP H 168       3.307 -16.583  -2.504  1.00  0.00      HCT   
ATOM   2651  HB2 TRP H 168       5.011 -16.936  -2.854  1.00  0.00      HCT   
ATOM   2652  CG  TRP H 168       4.128 -18.148  -1.340  1.00  0.00      HCT   
ATOM   2653  CD1 TRP H 168       4.366 -19.479  -1.154  1.00  0.00      HCT   
ATOM   2654  HD1 TRP H 168       4.541 -20.176  -1.959  1.00  0.00      HCT   
ATOM   2655  NE1 TRP H 168       4.331 -19.778   0.185  1.00  0.00      HCT   
ATOM   2656  HE1 TRP H 168       4.602 -20.615   0.621  1.00  0.00      HCT   
ATOM   2657  CE2 TRP H 168       4.076 -18.648   0.895  1.00  0.00      HCT   
ATOM   2658  CD2 TRP H 168       3.939 -17.578  -0.028  1.00  0.00      HCT   
ATOM   2659  CE3 TRP H 168       3.654 -16.296   0.440  1.00  0.00      HCT   
ATOM   2660  HE3 TRP H 168       3.547 -15.468  -0.241  1.00  0.00      HCT   
ATOM   2661  CZ3 TRP H 168       3.498 -16.105   1.816  1.00  0.00      HCT   
ATOM   2662  HZ3 TRP H 168       3.262 -15.119   2.198  1.00  0.00      HCT   
ATOM   2663  CZ2 TRP H 168       3.939 -18.457   2.263  1.00  0.00      HCT   
ATOM   2664  HZ2 TRP H 168       4.049 -19.274   2.955  1.00  0.00      HCT   
ATOM   2665  CH2 TRP H 168       3.629 -17.171   2.707  1.00  0.00      HCT   
ATOM   2666  HH2 TRP H 168       3.499 -16.990   3.769  1.00  0.00      HCT   
ATOM   2667  C   TRP H 168       2.338 -19.051  -3.674  1.00  0.00      HCT   
ATOM   2668  O   TRP H 168       2.405 -20.274  -3.516  1.00  0.00      HCT   
ATOM   2669  N   SER H 169       1.145 -18.429  -3.707  1.00  0.00      HCT   
ATOM   2670  HN  SER H 169       1.115 -17.423  -3.765  1.00  0.00      HCT   
ATOM   2671  CA  SER H 169      -0.127 -19.125  -3.611  1.00  0.00      HCT   
ATOM   2672  HA  SER H 169      -0.102 -19.715  -2.708  1.00  0.00      HCT   
ATOM   2673  CB  SER H 169      -1.308 -18.109  -3.479  1.00  0.00      HCT   
ATOM   2674  HB1 SER H 169      -0.971 -17.267  -2.826  1.00  0.00      HCT   
ATOM   2675  HB2 SER H 169      -2.131 -18.622  -2.934  1.00  0.00      HCT   
ATOM   2676  OG  SER H 169      -1.821 -17.601  -4.712  1.00  0.00      HCT   
ATOM   2677  HG1 SER H 169      -1.059 -17.245  -5.220  1.00  0.00      HCT   
ATOM   2678  C   SER H 169      -0.367 -20.128  -4.747  1.00  0.00      HCT   
ATOM   2679  O   SER H 169      -0.750 -21.266  -4.522  1.00  0.00      HCT   
ATOM   2680  N   ASP H 170      -0.070 -19.741  -6.005  1.00  0.00      HCT   
ATOM   2681  HN  ASP H 170       0.213 -18.800  -6.190  1.00  0.00      HCT   
ATOM   2682  CA  ASP H 170      -0.116 -20.627  -7.156  1.00  0.00      HCT   
ATOM   2683  HA  ASP H 170      -1.094 -21.085  -7.177  1.00  0.00      HCT   
ATOM   2684  CB  ASP H 170       0.093 -19.834  -8.482  1.00  0.00      HCT   
ATOM   2685  HB1 ASP H 170       0.190 -20.547  -9.330  1.00  0.00      HCT   
ATOM   2686  HB2 ASP H 170       1.018 -19.222  -8.399  1.00  0.00      HCT   
ATOM   2687  CG  ASP H 170      -1.068 -18.917  -8.818  1.00  0.00      HCT   
ATOM   2688  OD1 ASP H 170      -2.115 -18.900  -8.129  1.00  0.00      HCT   
ATOM   2689  OD2 ASP H 170      -0.966 -18.215  -9.863  1.00  0.00      HCT   
ATOM   2690  C   ASP H 170       0.860 -21.806  -7.050  1.00  0.00      HCT   
ATOM   2691  O   ASP H 170       0.508 -22.949  -7.363  1.00  0.00      HCT   
ATOM   2692  N   MET H 171       2.091 -21.571  -6.542  1.00  0.00      HCT   
ATOM   2693  HN  MET H 171       2.375 -20.622  -6.354  1.00  0.00      HCT   
ATOM   2694  CA  MET H 171       3.058 -22.616  -6.225  1.00  0.00      HCT   
ATOM   2695  HA  MET H 171       3.265 -23.162  -7.144  1.00  0.00      HCT   
ATOM   2696  CB  MET H 171       4.397 -22.029  -5.679  1.00  0.00      HCT   
ATOM   2697  HB1 MET H 171       5.044 -22.852  -5.300  1.00  0.00      HCT   
ATOM   2698  HB2 MET H 171       4.166 -21.369  -4.817  1.00  0.00      HCT   
ATOM   2699  CG  MET H 171       5.238 -21.224  -6.692  1.00  0.00      HCT   
ATOM   2700  HG1 MET H 171       5.990 -20.646  -6.109  1.00  0.00      HCT   
ATOM   2701  HG2 MET H 171       4.594 -20.483  -7.207  1.00  0.00      HCT   
ATOM   2702  SD  MET H 171       6.103 -22.222  -7.931  1.00  0.00      HCT   
ATOM   2703  CE  MET H 171       6.998 -20.804  -8.635  1.00  0.00      HCT   
ATOM   2704  HE1 MET H 171       7.655 -21.125  -9.472  1.00  0.00      HCT   
ATOM   2705  HE2 MET H 171       6.292 -20.043  -9.029  1.00  0.00      HCT   
ATOM   2706  HE3 MET H 171       7.641 -20.318  -7.872  1.00  0.00      HCT   
ATOM   2707  C   MET H 171       2.536 -23.640  -5.216  1.00  0.00      HCT   
ATOM   2708  O   MET H 171       2.720 -24.848  -5.372  1.00  0.00      HCT   
ATOM   2709  N   ALA H 172       1.832 -23.175  -4.165  1.00  0.00      HCT   
ATOM   2710  HN  ALA H 172       1.715 -22.184  -4.049  1.00  0.00      HCT   
ATOM   2711  CA  ALA H 172       1.192 -24.013  -3.165  1.00  0.00      HCT   
ATOM   2712  HA  ALA H 172       1.950 -24.652  -2.736  1.00  0.00      HCT   
ATOM   2713  CB  ALA H 172       0.597 -23.146  -2.041  1.00  0.00      HCT   
ATOM   2714  HB1 ALA H 172       0.154 -23.779  -1.242  1.00  0.00      HCT   
ATOM   2715  HB2 ALA H 172       1.397 -22.519  -1.593  1.00  0.00      HCT   
ATOM   2716  HB3 ALA H 172      -0.193 -22.476  -2.432  1.00  0.00      HCT   
ATOM   2717  C   ALA H 172       0.135 -24.948  -3.736  1.00  0.00      HCT   
ATOM   2718  O   ALA H 172       0.016 -26.102  -3.310  1.00  0.00      HCT   
ATOM   2719  N   ARG H 173      -0.610 -24.500  -4.764  1.00  0.00      HCT   
ATOM   2720  HN  ARG H 173      -0.518 -23.550  -5.074  1.00  0.00      HCT   
ATOM   2721  CA  ARG H 173      -1.624 -25.306  -5.428  1.00  0.00      HCT   
ATOM   2722  HA  ARG H 173      -2.061 -25.991  -4.713  1.00  0.00      HCT   
ATOM   2723  CB  ARG H 173      -2.756 -24.417  -6.018  1.00  0.00      HCT   
ATOM   2724  HB1 ARG H 173      -3.538 -25.081  -6.454  1.00  0.00      HCT   
ATOM   2725  HB2 ARG H 173      -2.343 -23.784  -6.836  1.00  0.00      HCT   
ATOM   2726  CG  ARG H 173      -3.451 -23.504  -4.986  1.00  0.00      HCT   
ATOM   2727  HG1 ARG H 173      -2.774 -22.669  -4.715  1.00  0.00      HCT   
ATOM   2728  HG2 ARG H 173      -3.626 -24.102  -4.063  1.00  0.00      HCT   
ATOM   2729  CD  ARG H 173      -4.810 -22.948  -5.444  1.00  0.00      HCT   
ATOM   2730  HD1 ARG H 173      -5.196 -22.162  -4.760  1.00  0.00      HCT   
ATOM   2731  HD2 ARG H 173      -5.550 -23.783  -5.473  1.00  0.00      HCT   
ATOM   2732  NE  ARG H 173      -4.691 -22.416  -6.832  1.00  0.00      HCT   
ATOM   2733  HE  ARG H 173      -4.807 -23.072  -7.597  1.00  0.00      HCT   
ATOM   2734  CZ  ARG H 173      -4.075 -21.293  -7.178  1.00  0.00      HCT   
ATOM   2735  NH1 ARG H 173      -3.550 -20.424  -6.351  1.00  0.00      HCT   
ATOM   2736 HH11 ARG H 173      -3.565 -20.601  -5.350  1.00  0.00      HCT   
ATOM   2737 HH12 ARG H 173      -2.964 -19.723  -6.754  1.00  0.00      HCT   
ATOM   2738  NH2 ARG H 173      -3.928 -20.997  -8.449  1.00  0.00      HCT   
ATOM   2739 HH21 ARG H 173      -4.521 -21.461  -9.136  1.00  0.00      HCT   
ATOM   2740 HH22 ARG H 173      -3.450 -20.147  -8.633  1.00  0.00      HCT   
ATOM   2741  C   ARG H 173      -1.059 -26.136  -6.577  1.00  0.00      HCT   
ATOM   2742  O   ARG H 173      -1.810 -26.770  -7.325  1.00  0.00      HCT   
ATOM   2743  N   GLY H 174       0.274 -26.179  -6.749  1.00  0.00      HCT   
ATOM   2744  HN  GLY H 174       0.853 -25.624  -6.154  1.00  0.00      HCT   
ATOM   2745  CA  GLY H 174       0.936 -27.077  -7.690  1.00  0.00      HCT   
ATOM   2746  HA1 GLY H 174       0.394 -28.011  -7.724  1.00  0.00      HCT   
ATOM   2747  HA2 GLY H 174       1.951 -27.211  -7.345  1.00  0.00      HCT   
ATOM   2748  C   GLY H 174       1.025 -26.562  -9.099  1.00  0.00      HCT   
ATOM   2749  O   GLY H 174       1.063 -27.344 -10.053  1.00  0.00      HCT   
ATOM   2750  N   LEU H 175       1.072 -25.233  -9.289  1.00  0.00      HCT   
ATOM   2751  HN  LEU H 175       0.983 -24.606  -8.515  1.00  0.00      HCT   
ATOM   2752  CA  LEU H 175       1.283 -24.625 -10.582  1.00  0.00      HCT   
ATOM   2753  HA  LEU H 175       1.164 -25.362 -11.361  1.00  0.00      HCT   
ATOM   2754  CB  LEU H 175       0.283 -23.475 -10.842  1.00  0.00      HCT   
ATOM   2755  HB1 LEU H 175       0.468 -23.023 -11.841  1.00  0.00      HCT   
ATOM   2756  HB2 LEU H 175       0.440 -22.690 -10.067  1.00  0.00      HCT   
ATOM   2757  CG  LEU H 175      -1.202 -23.902 -10.788  1.00  0.00      HCT   
ATOM   2758  HG  LEU H 175      -1.407 -24.367  -9.792  1.00  0.00      HCT   
ATOM   2759  CD1 LEU H 175      -2.111 -22.673 -10.918  1.00  0.00      HCT   
ATOM   2760 HD11 LEU H 175      -3.177 -22.976 -10.825  1.00  0.00      HCT   
ATOM   2761 HD12 LEU H 175      -1.880 -21.932 -10.122  1.00  0.00      HCT   
ATOM   2762 HD13 LEU H 175      -1.967 -22.192 -11.909  1.00  0.00      HCT   
ATOM   2763  CD2 LEU H 175      -1.546 -24.930 -11.877  1.00  0.00      HCT   
ATOM   2764 HD21 LEU H 175      -1.343 -24.507 -12.884  1.00  0.00      HCT   
ATOM   2765 HD22 LEU H 175      -0.949 -25.859 -11.752  1.00  0.00      HCT   
ATOM   2766 HD23 LEU H 175      -2.624 -25.198 -11.825  1.00  0.00      HCT   
ATOM   2767  C   LEU H 175       2.699 -24.095 -10.703  1.00  0.00      HCT   
ATOM   2768  O   LEU H 175       3.374 -23.797  -9.712  1.00  0.00      HCT   
ATOM   2769  N   ASP H 176       3.196 -23.957 -11.945  1.00  0.00      HCT   
ATOM   2770  HN  ASP H 176       2.662 -24.230 -12.753  1.00  0.00      HCT   
ATOM   2771  CA  ASP H 176       4.432 -23.240 -12.225  1.00  0.00      HCT   
ATOM   2772  HA  ASP H 176       5.127 -23.403 -11.414  1.00  0.00      HCT   
ATOM   2773  CB  ASP H 176       5.075 -23.705 -13.563  1.00  0.00      HCT   
ATOM   2774  HB1 ASP H 176       5.961 -23.085 -13.818  1.00  0.00      HCT   
ATOM   2775  HB2 ASP H 176       4.334 -23.601 -14.383  1.00  0.00      HCT   
ATOM   2776  CG  ASP H 176       5.554 -25.140 -13.518  1.00  0.00      HCT   
ATOM   2777  OD1 ASP H 176       5.828 -25.697 -12.423  1.00  0.00      HCT   
ATOM   2778  OD2 ASP H 176       5.783 -25.713 -14.619  1.00  0.00      HCT   
ATOM   2779  C   ASP H 176       4.147 -21.740 -12.263  1.00  0.00      HCT   
ATOM   2780  O   ASP H 176       2.999 -21.300 -12.234  1.00  0.00      HCT   
ATOM   2781  N   ILE H 177       5.202 -20.899 -12.293  1.00  0.00      HCT   
ATOM   2782  HN  ILE H 177       6.140 -21.262 -12.278  1.00  0.00      HCT   
ATOM   2783  CA  ILE H 177       5.065 -19.453 -12.353  1.00  0.00      HCT   
ATOM   2784  HA  ILE H 177       4.463 -19.173 -11.498  1.00  0.00      HCT   
ATOM   2785  CB  ILE H 177       6.415 -18.760 -12.175  1.00  0.00      HCT   
ATOM   2786  HB  ILE H 177       6.890 -19.222 -11.273  1.00  0.00      HCT   
ATOM   2787  CG2 ILE H 177       7.343 -19.007 -13.382  1.00  0.00      HCT   
ATOM   2788 HG21 ILE H 177       8.354 -18.607 -13.176  1.00  0.00      HCT   
ATOM   2789 HG22 ILE H 177       7.451 -20.089 -13.603  1.00  0.00      HCT   
ATOM   2790 HG23 ILE H 177       6.957 -18.504 -14.293  1.00  0.00      HCT   
ATOM   2791  CG1 ILE H 177       6.243 -17.257 -11.879  1.00  0.00      HCT   
ATOM   2792 HG11 ILE H 177       5.371 -17.119 -11.203  1.00  0.00      HCT   
ATOM   2793 HG12 ILE H 177       6.014 -16.714 -12.821  1.00  0.00      HCT   
ATOM   2794  CD  ILE H 177       7.472 -16.636 -11.209  1.00  0.00      HCT   
ATOM   2795  HD1 ILE H 177       7.715 -17.177 -10.273  1.00  0.00      HCT   
ATOM   2796  HD2 ILE H 177       8.359 -16.686 -11.876  1.00  0.00      HCT   
ATOM   2797  HD3 ILE H 177       7.265 -15.576 -10.949  1.00  0.00      HCT   
ATOM   2798  C   ILE H 177       4.301 -18.950 -13.590  1.00  0.00      HCT   
ATOM   2799  O   ILE H 177       4.505 -19.406 -14.716  1.00  0.00      HCT   
ATOM   2800  N   THR H 178       3.355 -18.011 -13.395  1.00  0.00      HCT   
ATOM   2801  HN  THR H 178       3.207 -17.618 -12.482  1.00  0.00      HCT   
ATOM   2802  CA  THR H 178       2.447 -17.557 -14.452  1.00  0.00      HCT   
ATOM   2803  HA  THR H 178       2.296 -18.359 -15.162  1.00  0.00      HCT   
ATOM   2804  CB  THR H 178       1.075 -17.131 -13.924  1.00  0.00      HCT   
ATOM   2805  HB  THR H 178       1.171 -16.277 -13.212  1.00  0.00      HCT   
ATOM   2806  OG1 THR H 178       0.458 -18.215 -13.246  1.00  0.00      HCT   
ATOM   2807  HG1 THR H 178       1.054 -18.430 -12.500  1.00  0.00      HCT   
ATOM   2808  CG2 THR H 178       0.122 -16.732 -15.063  1.00  0.00      HCT   
ATOM   2809 HG21 THR H 178       0.472 -15.827 -15.602  1.00  0.00      HCT   
ATOM   2810 HG22 THR H 178       0.018 -17.562 -15.793  1.00  0.00      HCT   
ATOM   2811 HG23 THR H 178      -0.888 -16.509 -14.655  1.00  0.00      HCT   
ATOM   2812  C   THR H 178       3.065 -16.405 -15.194  1.00  0.00      HCT   
ATOM   2813  O   THR H 178       3.024 -16.356 -16.421  1.00  0.00      HCT   
ATOM   2814  N   LEU H 179       3.706 -15.475 -14.464  1.00  0.00      HCT   
ATOM   2815  HN  LEU H 179       3.682 -15.518 -13.456  1.00  0.00      HCT   
ATOM   2816  CA  LEU H 179       4.481 -14.407 -15.058  1.00  0.00      HCT   
ATOM   2817  HA  LEU H 179       4.646 -14.604 -16.104  1.00  0.00      HCT   
ATOM   2818  CB  LEU H 179       3.703 -13.075 -14.951  1.00  0.00      HCT   
ATOM   2819  HB1 LEU H 179       3.448 -12.882 -13.885  1.00  0.00      HCT   
ATOM   2820  HB2 LEU H 179       2.738 -13.203 -15.492  1.00  0.00      HCT   
ATOM   2821  CG  LEU H 179       4.413 -11.832 -15.523  1.00  0.00      HCT   
ATOM   2822  HG  LEU H 179       5.353 -11.649 -14.949  1.00  0.00      HCT   
ATOM   2823  CD1 LEU H 179       4.782 -12.020 -17.001  1.00  0.00      HCT   
ATOM   2824 HD11 LEU H 179       5.310 -11.119 -17.375  1.00  0.00      HCT   
ATOM   2825 HD12 LEU H 179       5.466 -12.882 -17.144  1.00  0.00      HCT   
ATOM   2826 HD13 LEU H 179       3.872 -12.175 -17.615  1.00  0.00      HCT   
ATOM   2827  CD2 LEU H 179       3.513 -10.599 -15.352  1.00  0.00      HCT   
ATOM   2828 HD21 LEU H 179       4.007  -9.696 -15.769  1.00  0.00      HCT   
ATOM   2829 HD22 LEU H 179       2.548 -10.746 -15.881  1.00  0.00      HCT   
ATOM   2830 HD23 LEU H 179       3.303 -10.418 -14.277  1.00  0.00      HCT   
ATOM   2831  C   LEU H 179       5.832 -14.315 -14.353  1.00  0.00      HCT   
ATOM   2832  O   LEU H 179       5.881 -13.862 -13.206  1.00  0.00      HCT   
ATOM   2833  N   PRO H 180       6.958 -14.721 -14.949  1.00  0.00      HCT   
ATOM   2834  CD  PRO H 180       7.013 -15.587 -16.132  1.00  0.00      HCT   
ATOM   2835  HD1 PRO H 180       6.218 -16.366 -16.114  1.00  0.00      HCT   
ATOM   2836  HD2 PRO H 180       6.903 -14.952 -17.039  1.00  0.00      HCT   
ATOM   2837  CA  PRO H 180       8.280 -14.542 -14.350  1.00  0.00      HCT   
ATOM   2838  HA  PRO H 180       8.268 -15.111 -13.438  1.00  0.00      HCT   
ATOM   2839  CB  PRO H 180       9.244 -15.145 -15.384  1.00  0.00      HCT   
ATOM   2840  HB1 PRO H 180      10.149 -15.568 -14.907  1.00  0.00      HCT   
ATOM   2841  HB2 PRO H 180       9.548 -14.383 -16.130  1.00  0.00      HCT   
ATOM   2842  CG  PRO H 180       8.407 -16.218 -16.084  1.00  0.00      HCT   
ATOM   2843  HG1 PRO H 180       8.378 -17.142 -15.465  1.00  0.00      HCT   
ATOM   2844  HG2 PRO H 180       8.789 -16.469 -17.097  1.00  0.00      HCT   
ATOM   2845  C   PRO H 180       8.614 -13.090 -14.018  1.00  0.00      HCT   
ATOM   2846  O   PRO H 180       8.362 -12.252 -14.887  1.00  0.00      HCT   
ATOM   2847  N   PRO H 181       9.122 -12.701 -12.848  1.00  0.00      HCT   
ATOM   2848  CD  PRO H 181       9.566 -13.617 -11.789  1.00  0.00      HCT   
ATOM   2849  HD1 PRO H 181       8.673 -13.923 -11.200  1.00  0.00      HCT   
ATOM   2850  HD2 PRO H 181      10.091 -14.511 -12.196  1.00  0.00      HCT   
ATOM   2851  CA  PRO H 181       9.574 -11.342 -12.602  1.00  0.00      HCT   
ATOM   2852  HA  PRO H 181       8.737 -10.688 -12.785  1.00  0.00      HCT   
ATOM   2853  CB  PRO H 181      10.004 -11.365 -11.125  1.00  0.00      HCT   
ATOM   2854  HB1 PRO H 181       9.097 -11.202 -10.494  1.00  0.00      HCT   
ATOM   2855  HB2 PRO H 181      10.757 -10.591 -10.866  1.00  0.00      HCT   
ATOM   2856  CG  PRO H 181      10.508 -12.791 -10.915  1.00  0.00      HCT   
ATOM   2857  HG1 PRO H 181      10.482 -13.094  -9.849  1.00  0.00      HCT   
ATOM   2858  HG2 PRO H 181      11.550 -12.879 -11.295  1.00  0.00      HCT   
ATOM   2859  C   PRO H 181      10.693 -10.887 -13.524  1.00  0.00      HCT   
ATOM   2860  O   PRO H 181      11.446 -11.705 -14.054  1.00  0.00      HCT   
ATOM   2861  N   PHE H 182      10.833  -9.566 -13.696  1.00  0.00      HCT   
ATOM   2862  HN  PHE H 182      10.165  -8.940 -13.290  1.00  0.00      HCT   
ATOM   2863  CA  PHE H 182      11.984  -8.972 -14.340  1.00  0.00      HCT   
ATOM   2864  HA  PHE H 182      12.650  -9.740 -14.712  1.00  0.00      HCT   
ATOM   2865  CB  PHE H 182      11.573  -8.054 -15.521  1.00  0.00      HCT   
ATOM   2866  HB1 PHE H 182      10.921  -7.225 -15.178  1.00  0.00      HCT   
ATOM   2867  HB2 PHE H 182      10.997  -8.648 -16.263  1.00  0.00      HCT   
ATOM   2868  CG  PHE H 182      12.783  -7.469 -16.208  1.00  0.00      HCT   
ATOM   2869  CD1 PHE H 182      13.328  -6.241 -15.790  1.00  0.00      HCT   
ATOM   2870  HD1 PHE H 182      12.879  -5.704 -14.968  1.00  0.00      HCT   
ATOM   2871  CE1 PHE H 182      14.466  -5.712 -16.415  1.00  0.00      HCT   
ATOM   2872  HE1 PHE H 182      14.883  -4.773 -16.074  1.00  0.00      HCT   
ATOM   2873  CZ  PHE H 182      15.058  -6.400 -17.482  1.00  0.00      HCT   
ATOM   2874  HZ  PHE H 182      15.931  -5.991 -17.970  1.00  0.00      HCT   
ATOM   2875  CD2 PHE H 182      13.387  -8.146 -17.280  1.00  0.00      HCT   
ATOM   2876  HD2 PHE H 182      12.972  -9.086 -17.617  1.00  0.00      HCT   
ATOM   2877  CE2 PHE H 182      14.519  -7.617 -17.917  1.00  0.00      HCT   
ATOM   2878  HE2 PHE H 182      14.975  -8.151 -18.740  1.00  0.00      HCT   
ATOM   2879  C   PHE H 182      12.726  -8.205 -13.258  1.00  0.00      HCT   
ATOM   2880  O   PHE H 182      12.180  -7.301 -12.626  1.00  0.00      HCT   
ATOM   2881  N   ILE H 183      13.986  -8.585 -12.991  1.00  0.00      HCT   
ATOM   2882  HN  ILE H 183      14.429  -9.320 -13.516  1.00  0.00      HCT   
ATOM   2883  CA  ILE H 183      14.726  -8.060 -11.862  1.00  0.00      HCT   
ATOM   2884  HA  ILE H 183      14.130  -7.342 -11.313  1.00  0.00      HCT   
ATOM   2885  CB  ILE H 183      15.109  -9.176 -10.880  1.00  0.00      HCT   
ATOM   2886  HB  ILE H 183      15.754  -9.912 -11.415  1.00  0.00      HCT   
ATOM   2887  CG2 ILE H 183      15.894  -8.588  -9.683  1.00  0.00      HCT   
ATOM   2888 HG21 ILE H 183      16.217  -9.406  -9.006  1.00  0.00      HCT   
ATOM   2889 HG22 ILE H 183      16.812  -8.061 -10.008  1.00  0.00      HCT   
ATOM   2890 HG23 ILE H 183      15.260  -7.881  -9.107  1.00  0.00      HCT   
ATOM   2891  CG1 ILE H 183      13.855  -9.939 -10.373  1.00  0.00      HCT   
ATOM   2892 HG11 ILE H 183      13.155 -10.146 -11.209  1.00  0.00      HCT   
ATOM   2893 HG12 ILE H 183      13.319  -9.300  -9.638  1.00  0.00      HCT   
ATOM   2894  CD  ILE H 183      14.185 -11.289  -9.734  1.00  0.00      HCT   
ATOM   2895  HD1 ILE H 183      14.907 -11.174  -8.901  1.00  0.00      HCT   
ATOM   2896  HD2 ILE H 183      13.263 -11.767  -9.342  1.00  0.00      HCT   
ATOM   2897  HD3 ILE H 183      14.638 -11.971 -10.488  1.00  0.00      HCT   
ATOM   2898  C   ILE H 183      15.955  -7.320 -12.367  1.00  0.00      HCT   
ATOM   2899  O   ILE H 183      16.959  -7.925 -12.745  1.00  0.00      HCT   
ATOM   2900  N   ASP H 184      15.869  -5.974 -12.336  1.00  0.00      HCT   
ATOM   2901  HN  ASP H 184      14.988  -5.568 -12.115  1.00  0.00      HCT   
ATOM   2902  CA  ASP H 184      16.894  -5.009 -12.689  1.00  0.00      HCT   
ATOM   2903  HA  ASP H 184      17.628  -5.002 -11.893  1.00  0.00      HCT   
ATOM   2904  CB  ASP H 184      17.604  -5.317 -14.039  1.00  0.00      HCT   
ATOM   2905  HB1 ASP H 184      16.863  -5.358 -14.858  1.00  0.00      HCT   
ATOM   2906  HB2 ASP H 184      18.102  -6.303 -13.974  1.00  0.00      HCT   
ATOM   2907  CG  ASP H 184      18.700  -4.345 -14.424  1.00  0.00      HCT   
ATOM   2908  OD1 ASP H 184      18.879  -3.269 -13.803  1.00  0.00      HCT   
ATOM   2909  OD2 ASP H 184      19.434  -4.685 -15.390  1.00  0.00      HCT   
ATOM   2910  C   ASP H 184      16.204  -3.655 -12.692  1.00  0.00      HCT   
ATOM   2911  O   ASP H 184      15.278  -3.413 -13.462  1.00  0.00      HCT   
ATOM   2912  N   ARG H 185      16.619  -2.743 -11.791  1.00  0.00      HCT   
ATOM   2913  HN  ARG H 185      17.429  -2.913 -11.211  1.00  0.00      HCT   
ATOM   2914  CA  ARG H 185      15.948  -1.474 -11.593  1.00  0.00      HCT   
ATOM   2915  HA  ARG H 185      14.960  -1.534 -12.024  1.00  0.00      HCT   
ATOM   2916  CB  ARG H 185      15.756  -1.138 -10.080  1.00  0.00      HCT   
ATOM   2917  HB1 ARG H 185      15.273  -0.134 -10.021  1.00  0.00      HCT   
ATOM   2918  HB2 ARG H 185      16.730  -1.074  -9.557  1.00  0.00      HCT   
ATOM   2919  CG  ARG H 185      14.812  -2.122  -9.344  1.00  0.00      HCT   
ATOM   2920  HG1 ARG H 185      14.055  -2.478 -10.080  1.00  0.00      HCT   
ATOM   2921  HG2 ARG H 185      14.236  -1.560  -8.575  1.00  0.00      HCT   
ATOM   2922  CD  ARG H 185      15.485  -3.350  -8.717  1.00  0.00      HCT   
ATOM   2923  HD1 ARG H 185      16.468  -3.551  -9.194  1.00  0.00      HCT   
ATOM   2924  HD2 ARG H 185      14.858  -4.260  -8.844  1.00  0.00      HCT   
ATOM   2925  NE  ARG H 185      15.713  -3.083  -7.260  1.00  0.00      HCT   
ATOM   2926  HE  ARG H 185      16.529  -2.571  -6.983  1.00  0.00      HCT   
ATOM   2927  CZ  ARG H 185      14.808  -3.304  -6.310  1.00  0.00      HCT   
ATOM   2928  NH1 ARG H 185      13.663  -3.909  -6.538  1.00  0.00      HCT   
ATOM   2929 HH11 ARG H 185      13.060  -4.096  -5.754  1.00  0.00      HCT   
ATOM   2930 HH12 ARG H 185      13.378  -4.086  -7.479  1.00  0.00      HCT   
ATOM   2931  NH2 ARG H 185      15.057  -2.937  -5.071  1.00  0.00      HCT   
ATOM   2932 HH21 ARG H 185      15.922  -2.454  -4.875  1.00  0.00      HCT   
ATOM   2933 HH22 ARG H 185      14.292  -2.766  -4.445  1.00  0.00      HCT   
ATOM   2934  C   ARG H 185      16.634  -0.345 -12.334  1.00  0.00      HCT   
ATOM   2935  O   ARG H 185      16.221   0.811 -12.262  1.00  0.00      HCT   
ATOM   2936  N   THR H 186      17.681  -0.647 -13.142  1.00  0.00      HCT   
ATOM   2937  HN  THR H 186      17.989  -1.603 -13.212  1.00  0.00      HCT   
ATOM   2938  CA  THR H 186      18.444   0.362 -13.892  1.00  0.00      HCT   
ATOM   2939  HA  THR H 186      18.725   1.131 -13.188  1.00  0.00      HCT   
ATOM   2940  CB  THR H 186      19.741  -0.136 -14.535  1.00  0.00      HCT   
ATOM   2941  HB  THR H 186      20.198   0.669 -15.156  1.00  0.00      HCT   
ATOM   2942  OG1 THR H 186      19.555  -1.289 -15.354  1.00  0.00      HCT   
ATOM   2943  HG1 THR H 186      19.252  -2.002 -14.739  1.00  0.00      HCT   
ATOM   2944  CG2 THR H 186      20.743  -0.490 -13.424  1.00  0.00      HCT   
ATOM   2945 HG21 THR H 186      20.346  -1.295 -12.769  1.00  0.00      HCT   
ATOM   2946 HG22 THR H 186      21.703  -0.832 -13.863  1.00  0.00      HCT   
ATOM   2947 HG23 THR H 186      20.953   0.398 -12.791  1.00  0.00      HCT   
ATOM   2948  C   THR H 186      17.629   1.068 -14.959  1.00  0.00      HCT   
ATOM   2949  O   THR H 186      17.937   2.187 -15.372  1.00  0.00      HCT   
ATOM   2950  N   LEU H 187      16.495   0.463 -15.362  1.00  0.00      HCT   
ATOM   2951  HN  LEU H 187      16.308  -0.455 -15.025  1.00  0.00      HCT   
ATOM   2952  CA  LEU H 187      15.468   1.056 -16.198  1.00  0.00      HCT   
ATOM   2953  HA  LEU H 187      15.914   1.300 -17.149  1.00  0.00      HCT   
ATOM   2954  CB  LEU H 187      14.307   0.055 -16.407  1.00  0.00      HCT   
ATOM   2955  HB1 LEU H 187      13.468   0.537 -16.961  1.00  0.00      HCT   
ATOM   2956  HB2 LEU H 187      13.917  -0.257 -15.409  1.00  0.00      HCT   
ATOM   2957  CG  LEU H 187      14.694  -1.217 -17.194  1.00  0.00      HCT   
ATOM   2958  HG  LEU H 187      15.610  -1.671 -16.739  1.00  0.00      HCT   
ATOM   2959  CD1 LEU H 187      13.569  -2.258 -17.101  1.00  0.00      HCT   
ATOM   2960 HD11 LEU H 187      13.407  -2.566 -16.046  1.00  0.00      HCT   
ATOM   2961 HD12 LEU H 187      12.626  -1.830 -17.501  1.00  0.00      HCT   
ATOM   2962 HD13 LEU H 187      13.830  -3.160 -17.697  1.00  0.00      HCT   
ATOM   2963  CD2 LEU H 187      14.991  -0.905 -18.671  1.00  0.00      HCT   
ATOM   2964 HD21 LEU H 187      15.847  -0.206 -18.766  1.00  0.00      HCT   
ATOM   2965 HD22 LEU H 187      15.245  -1.838 -19.219  1.00  0.00      HCT   
ATOM   2966 HD23 LEU H 187      14.103  -0.449 -19.157  1.00  0.00      HCT   
ATOM   2967  C   LEU H 187      14.907   2.360 -15.638  1.00  0.00      HCT   
ATOM   2968  O   LEU H 187      14.599   3.285 -16.389  1.00  0.00      HCT   
ATOM   2969  N   LEU H 188      14.797   2.484 -14.297  1.00  0.00      HCT   
ATOM   2970  HN  LEU H 188      15.055   1.729 -13.686  1.00  0.00      HCT   
ATOM   2971  CA  LEU H 188      14.347   3.692 -13.627  1.00  0.00      HCT   
ATOM   2972  HA  LEU H 188      13.764   4.287 -14.314  1.00  0.00      HCT   
ATOM   2973  CB  LEU H 188      13.470   3.379 -12.394  1.00  0.00      HCT   
ATOM   2974  HB1 LEU H 188      13.135   4.331 -11.918  1.00  0.00      HCT   
ATOM   2975  HB2 LEU H 188      14.061   2.811 -11.640  1.00  0.00      HCT   
ATOM   2976  CG  LEU H 188      12.192   2.562 -12.693  1.00  0.00      HCT   
ATOM   2977  HG  LEU H 188      12.497   1.526 -12.980  1.00  0.00      HCT   
ATOM   2978  CD1 LEU H 188      11.324   2.476 -11.427  1.00  0.00      HCT   
ATOM   2979 HD11 LEU H 188      10.471   1.784 -11.584  1.00  0.00      HCT   
ATOM   2980 HD12 LEU H 188      11.929   2.102 -10.575  1.00  0.00      HCT   
ATOM   2981 HD13 LEU H 188      10.927   3.476 -11.155  1.00  0.00      HCT   
ATOM   2982  CD2 LEU H 188      11.366   3.143 -13.849  1.00  0.00      HCT   
ATOM   2983 HD21 LEU H 188      11.082   4.193 -13.626  1.00  0.00      HCT   
ATOM   2984 HD22 LEU H 188      11.933   3.117 -14.802  1.00  0.00      HCT   
ATOM   2985 HD23 LEU H 188      10.439   2.547 -13.981  1.00  0.00      HCT   
ATOM   2986  C   LEU H 188      15.507   4.577 -13.199  1.00  0.00      HCT   
ATOM   2987  O   LEU H 188      15.383   5.437 -12.330  1.00  0.00      HCT   
ATOM   2988  N   SER H 189      16.698   4.416 -13.812  1.00  0.00      HCT   
ATOM   2989  HN  SER H 189      16.836   3.666 -14.458  1.00  0.00      HCT   
ATOM   2990  CA  SER H 189      17.783   5.379 -13.654  1.00  0.00      HCT   
ATOM   2991  HA  SER H 189      17.972   5.456 -12.595  1.00  0.00      HCT   
ATOM   2992  CB  SER H 189      19.133   4.961 -14.313  1.00  0.00      HCT   
ATOM   2993  HB1 SER H 189      19.497   4.039 -13.799  1.00  0.00      HCT   
ATOM   2994  HB2 SER H 189      19.903   5.751 -14.153  1.00  0.00      HCT   
ATOM   2995  OG  SER H 189      19.006   4.686 -15.714  1.00  0.00      HCT   
ATOM   2996  HG1 SER H 189      18.603   3.794 -15.774  1.00  0.00      HCT   
ATOM   2997  C   SER H 189      17.420   6.782 -14.120  1.00  0.00      HCT   
ATOM   2998  O   SER H 189      16.795   6.981 -15.165  1.00  0.00      HCT   
ATOM   2999  N   ALA H 190      17.817   7.788 -13.323  1.00  0.00      HCT   
ATOM   3000  HN  ALA H 190      18.258   7.594 -12.444  1.00  0.00      HCT   
ATOM   3001  CA  ALA H 190      17.771   9.192 -13.668  1.00  0.00      HCT   
ATOM   3002  HA  ALA H 190      16.755   9.427 -13.968  1.00  0.00      HCT   
ATOM   3003  CB  ALA H 190      18.137  10.059 -12.449  1.00  0.00      HCT   
ATOM   3004  HB1 ALA H 190      17.443   9.842 -11.613  1.00  0.00      HCT   
ATOM   3005  HB2 ALA H 190      19.172   9.851 -12.110  1.00  0.00      HCT   
ATOM   3006  HB3 ALA H 190      18.050  11.138 -12.696  1.00  0.00      HCT   
ATOM   3007  C   ALA H 190      18.673   9.517 -14.852  1.00  0.00      HCT   
ATOM   3008  O   ALA H 190      19.649   8.815 -15.144  1.00  0.00      HCT   
ATOM   3009  N   ARG H 191      18.342  10.579 -15.602  1.00  0.00      HCT   
ATOM   3010  HN  ARG H 191      17.588  11.184 -15.307  1.00  0.00      HCT   
ATOM   3011  CA  ARG H 191      19.168  11.092 -16.674  1.00  0.00      HCT   
ATOM   3012  HA  ARG H 191      19.402  10.259 -17.323  1.00  0.00      HCT   
ATOM   3013  CB  ARG H 191      18.395  12.115 -17.538  1.00  0.00      HCT   
ATOM   3014  HB1 ARG H 191      19.086  12.619 -18.253  1.00  0.00      HCT   
ATOM   3015  HB2 ARG H 191      17.979  12.902 -16.869  1.00  0.00      HCT   
ATOM   3016  CG  ARG H 191      17.270  11.442 -18.361  1.00  0.00      HCT   
ATOM   3017  HG1 ARG H 191      16.605  10.865 -17.682  1.00  0.00      HCT   
ATOM   3018  HG2 ARG H 191      17.746  10.711 -19.049  1.00  0.00      HCT   
ATOM   3019  CD  ARG H 191      16.417  12.402 -19.199  1.00  0.00      HCT   
ATOM   3020  HD1 ARG H 191      15.750  11.811 -19.870  1.00  0.00      HCT   
ATOM   3021  HD2 ARG H 191      17.054  13.084 -19.811  1.00  0.00      HCT   
ATOM   3022  NE  ARG H 191      15.614  13.207 -18.239  1.00  0.00      HCT   
ATOM   3023  HE  ARG H 191      15.969  13.401 -17.298  1.00  0.00      HCT   
ATOM   3024  CZ  ARG H 191      14.388  13.673 -18.428  1.00  0.00      HCT   
ATOM   3025  NH1 ARG H 191      13.700  13.519 -19.530  1.00  0.00      HCT   
ATOM   3026 HH11 ARG H 191      12.804  13.962 -19.616  1.00  0.00      HCT   
ATOM   3027 HH12 ARG H 191      14.137  13.112 -20.338  1.00  0.00      HCT   
ATOM   3028  NH2 ARG H 191      13.845  14.325 -17.420  1.00  0.00      HCT   
ATOM   3029 HH21 ARG H 191      14.466  14.455 -16.622  1.00  0.00      HCT   
ATOM   3030 HH22 ARG H 191      12.955  14.759 -17.528  1.00  0.00      HCT   
ATOM   3031  C   ARG H 191      20.512  11.627 -16.189  1.00  0.00      HCT   
ATOM   3032  O   ARG H 191      20.671  11.986 -15.021  1.00  0.00      HCT   
ATOM   3033  N   ASP H 192      21.542  11.612 -17.051  1.00  0.00      HCT   
ATOM   3034  HN  ASP H 192      21.424  11.231 -17.976  1.00  0.00      HCT   
ATOM   3035  CA  ASP H 192      22.865  12.092 -16.713  1.00  0.00      HCT   
ATOM   3036  HA  ASP H 192      22.841  12.604 -15.765  1.00  0.00      HCT   
ATOM   3037  CB  ASP H 192      23.794  10.849 -16.535  1.00  0.00      HCT   
ATOM   3038  HB1 ASP H 192      23.703  10.215 -17.442  1.00  0.00      HCT   
ATOM   3039  HB2 ASP H 192      23.421  10.256 -15.674  1.00  0.00      HCT   
ATOM   3040  CG  ASP H 192      25.254  11.152 -16.286  1.00  0.00      HCT   
ATOM   3041  OD1 ASP H 192      25.584  12.241 -15.747  1.00  0.00      HCT   
ATOM   3042  OD2 ASP H 192      26.102  10.249 -16.539  1.00  0.00      HCT   
ATOM   3043  C   ASP H 192      23.364  13.089 -17.776  1.00  0.00      HCT   
ATOM   3044  O   ASP H 192      23.683  12.679 -18.900  1.00  0.00      HCT   
ATOM   3045  N   PRO H 193      23.521  14.382 -17.490  1.00  0.00      HCT   
ATOM   3046  CD  PRO H 193      24.333  15.239 -18.354  1.00  0.00      HCT   
ATOM   3047  HD1 PRO H 193      25.270  14.732 -18.682  1.00  0.00      HCT   
ATOM   3048  HD2 PRO H 193      23.724  15.534 -19.240  1.00  0.00      HCT   
ATOM   3049  CA  PRO H 193      22.963  15.135 -16.364  1.00  0.00      HCT   
ATOM   3050  HA  PRO H 193      23.463  14.746 -15.491  1.00  0.00      HCT   
ATOM   3051  CB  PRO H 193      23.364  16.591 -16.663  1.00  0.00      HCT   
ATOM   3052  HB1 PRO H 193      23.519  17.178 -15.733  1.00  0.00      HCT   
ATOM   3053  HB2 PRO H 193      22.590  17.097 -17.288  1.00  0.00      HCT   
ATOM   3054  CG  PRO H 193      24.645  16.451 -17.482  1.00  0.00      HCT   
ATOM   3055  HG1 PRO H 193      25.499  16.211 -16.812  1.00  0.00      HCT   
ATOM   3056  HG2 PRO H 193      24.880  17.355 -18.075  1.00  0.00      HCT   
ATOM   3057  C   PRO H 193      21.458  15.010 -16.146  1.00  0.00      HCT   
ATOM   3058  O   PRO H 193      20.757  14.869 -17.150  1.00  0.00      HCT   
ATOM   3059  N   PRO H 194      20.918  15.032 -14.921  1.00  0.00      HCT   
ATOM   3060  CD  PRO H 194      21.687  15.110 -13.676  1.00  0.00      HCT   
ATOM   3061  HD1 PRO H 194      22.112  14.105 -13.457  1.00  0.00      HCT   
ATOM   3062  HD2 PRO H 194      22.500  15.870 -13.727  1.00  0.00      HCT   
ATOM   3063  CA  PRO H 194      19.479  15.116 -14.675  1.00  0.00      HCT   
ATOM   3064  HA  PRO H 194      18.997  14.303 -15.201  1.00  0.00      HCT   
ATOM   3065  CB  PRO H 194      19.354  14.954 -13.146  1.00  0.00      HCT   
ATOM   3066  HB1 PRO H 194      19.278  13.869 -12.917  1.00  0.00      HCT   
ATOM   3067  HB2 PRO H 194      18.475  15.469 -12.714  1.00  0.00      HCT   
ATOM   3068  CG  PRO H 194      20.670  15.497 -12.601  1.00  0.00      HCT   
ATOM   3069  HG1 PRO H 194      20.923  15.076 -11.606  1.00  0.00      HCT   
ATOM   3070  HG2 PRO H 194      20.612  16.607 -12.529  1.00  0.00      HCT   
ATOM   3071  C   PRO H 194      18.854  16.400 -15.211  1.00  0.00      HCT   
ATOM   3072  O   PRO H 194      19.478  17.465 -15.172  1.00  0.00      HCT   
ATOM   3073  N   GLN H 195      17.607  16.318 -15.711  1.00  0.00      HCT   
ATOM   3074  HN  GLN H 195      17.113  15.435 -15.723  1.00  0.00      HCT   
ATOM   3075  CA  GLN H 195      16.921  17.417 -16.351  1.00  0.00      HCT   
ATOM   3076  HA  GLN H 195      17.441  18.345 -16.170  1.00  0.00      HCT   
ATOM   3077  CB  GLN H 195      16.849  17.175 -17.891  1.00  0.00      HCT   
ATOM   3078  HB1 GLN H 195      16.391  18.072 -18.369  1.00  0.00      HCT   
ATOM   3079  HB2 GLN H 195      16.186  16.301 -18.102  1.00  0.00      HCT   
ATOM   3080  CG  GLN H 195      18.224  16.892 -18.555  1.00  0.00      HCT   
ATOM   3081  HG1 GLN H 195      18.605  15.908 -18.213  1.00  0.00      HCT   
ATOM   3082  HG2 GLN H 195      18.947  17.669 -18.239  1.00  0.00      HCT   
ATOM   3083  CD  GLN H 195      18.137  16.831 -20.086  1.00  0.00      HCT   
ATOM   3084  OE1 GLN H 195      17.423  16.011 -20.672  1.00  0.00      HCT   
ATOM   3085  NE2 GLN H 195      18.906  17.707 -20.772  1.00  0.00      HCT   
ATOM   3086 HE21 GLN H 195      18.822  17.733 -21.768  1.00  0.00      HCT   
ATOM   3087 HE22 GLN H 195      19.591  18.253 -20.279  1.00  0.00      HCT   
ATOM   3088  C   GLN H 195      15.504  17.571 -15.785  1.00  0.00      HCT   
ATOM   3089  O   GLN H 195      14.542  17.465 -16.552  1.00  0.00      HCT   
ATOM   3090  N   PRO H 196      15.260  17.812 -14.482  1.00  0.00      HCT   
ATOM   3091  CD  PRO H 196      16.282  18.164 -13.479  1.00  0.00      HCT   
ATOM   3092  HD1 PRO H 196      16.741  17.236 -13.082  1.00  0.00      HCT   
ATOM   3093  HD2 PRO H 196      17.076  18.812 -13.903  1.00  0.00      HCT   
ATOM   3094  CA  PRO H 196      13.915  18.128 -13.996  1.00  0.00      HCT   
ATOM   3095  HA  PRO H 196      13.261  17.298 -14.229  1.00  0.00      HCT   
ATOM   3096  CB  PRO H 196      14.103  18.317 -12.487  1.00  0.00      HCT   
ATOM   3097  HB1 PRO H 196      14.066  17.320 -11.996  1.00  0.00      HCT   
ATOM   3098  HB2 PRO H 196      13.337  18.964 -12.020  1.00  0.00      HCT   
ATOM   3099  CG  PRO H 196      15.520  18.886 -12.362  1.00  0.00      HCT   
ATOM   3100  HG1 PRO H 196      15.954  18.702 -11.359  1.00  0.00      HCT   
ATOM   3101  HG2 PRO H 196      15.502  19.983 -12.562  1.00  0.00      HCT   
ATOM   3102  C   PRO H 196      13.307  19.356 -14.660  1.00  0.00      HCT   
ATOM   3103  O   PRO H 196      14.001  20.354 -14.872  1.00  0.00      HCT   
ATOM   3104  N   GLN H 197      12.009  19.298 -15.000  1.00  0.00      HCT   
ATOM   3105  HN  GLN H 197      11.488  18.457 -14.830  1.00  0.00      HCT   
ATOM   3106  CA  GLN H 197      11.318  20.389 -15.663  1.00  0.00      HCT   
ATOM   3107  HA  GLN H 197      12.024  21.100 -16.069  1.00  0.00      HCT   
ATOM   3108  CB  GLN H 197      10.456  19.822 -16.826  1.00  0.00      HCT   
ATOM   3109  HB1 GLN H 197       9.875  20.656 -17.287  1.00  0.00      HCT   
ATOM   3110  HB2 GLN H 197       9.715  19.102 -16.416  1.00  0.00      HCT   
ATOM   3111  CG  GLN H 197      11.250  19.109 -17.951  1.00  0.00      HCT   
ATOM   3112  HG1 GLN H 197      10.556  18.815 -18.765  1.00  0.00      HCT   
ATOM   3113  HG2 GLN H 197      11.712  18.183 -17.558  1.00  0.00      HCT   
ATOM   3114  CD  GLN H 197      12.315  20.018 -18.559  1.00  0.00      HCT   
ATOM   3115  OE1 GLN H 197      11.996  20.987 -19.261  1.00  0.00      HCT   
ATOM   3116  NE2 GLN H 197      13.603  19.726 -18.283  1.00  0.00      HCT   
ATOM   3117 HE21 GLN H 197      14.302  20.380 -18.594  1.00  0.00      HCT   
ATOM   3118 HE22 GLN H 197      13.827  18.924 -17.723  1.00  0.00      HCT   
ATOM   3119  C   GLN H 197      10.427  21.162 -14.704  1.00  0.00      HCT   
ATOM   3120  O   GLN H 197       9.856  22.185 -15.066  1.00  0.00      HCT   
ATOM   3121  N   PHE H 198      10.311  20.705 -13.445  1.00  0.00      HCT   
ATOM   3122  HN  PHE H 198      10.793  19.888 -13.142  1.00  0.00      HCT   
ATOM   3123  CA  PHE H 198       9.414  21.314 -12.489  1.00  0.00      HCT   
ATOM   3124  HA  PHE H 198       9.418  22.388 -12.637  1.00  0.00      HCT   
ATOM   3125  CB  PHE H 198       7.975  20.754 -12.726  1.00  0.00      HCT   
ATOM   3126  HB1 PHE H 198       8.015  19.643 -12.698  1.00  0.00      HCT   
ATOM   3127  HB2 PHE H 198       7.626  21.062 -13.737  1.00  0.00      HCT   
ATOM   3128  CG  PHE H 198       6.956  21.230 -11.736  1.00  0.00      HCT   
ATOM   3129  CD1 PHE H 198       6.719  22.601 -11.569  1.00  0.00      HCT   
ATOM   3130  HD1 PHE H 198       7.254  23.315 -12.175  1.00  0.00      HCT   
ATOM   3131  CE1 PHE H 198       5.805  23.055 -10.615  1.00  0.00      HCT   
ATOM   3132  HE1 PHE H 198       5.642  24.115 -10.477  1.00  0.00      HCT   
ATOM   3133  CZ  PHE H 198       5.093  22.131  -9.837  1.00  0.00      HCT   
ATOM   3134  HZ  PHE H 198       4.389  22.479  -9.099  1.00  0.00      HCT   
ATOM   3135  CD2 PHE H 198       6.209  20.311 -10.981  1.00  0.00      HCT   
ATOM   3136  HD2 PHE H 198       6.361  19.251 -11.125  1.00  0.00      HCT   
ATOM   3137  CE2 PHE H 198       5.283  20.757 -10.034  1.00  0.00      HCT   
ATOM   3138  HE2 PHE H 198       4.700  20.045  -9.467  1.00  0.00      HCT   
ATOM   3139  C   PHE H 198       9.914  21.079 -11.069  1.00  0.00      HCT   
ATOM   3140  O   PHE H 198      10.519  20.049 -10.772  1.00  0.00      HCT   
ATOM   3141  N   LYS H 199       9.678  22.030 -10.141  1.00  0.00      HCT   
ATOM   3142  HN  LYS H 199       9.276  22.912 -10.410  1.00  0.00      HCT   
ATOM   3143  CA  LYS H 199       9.850  21.827  -8.713  1.00  0.00      HCT   
ATOM   3144  HA  LYS H 199      10.720  21.204  -8.561  1.00  0.00      HCT   
ATOM   3145  CB  LYS H 199      10.130  23.160  -7.975  1.00  0.00      HCT   
ATOM   3146  HB1 LYS H 199      10.089  23.007  -6.871  1.00  0.00      HCT   
ATOM   3147  HB2 LYS H 199       9.334  23.895  -8.237  1.00  0.00      HCT   
ATOM   3148  CG  LYS H 199      11.512  23.757  -8.307  1.00  0.00      HCT   
ATOM   3149  HG1 LYS H 199      11.592  23.885  -9.411  1.00  0.00      HCT   
ATOM   3150  HG2 LYS H 199      12.298  23.042  -7.975  1.00  0.00      HCT   
ATOM   3151  CD  LYS H 199      11.719  25.129  -7.643  1.00  0.00      HCT   
ATOM   3152  HD1 LYS H 199      11.582  25.044  -6.541  1.00  0.00      HCT   
ATOM   3153  HD2 LYS H 199      10.905  25.797  -8.016  1.00  0.00      HCT   
ATOM   3154  CE  LYS H 199      13.064  25.811  -7.960  1.00  0.00      HCT   
ATOM   3155  HE1 LYS H 199      13.020  26.878  -7.643  1.00  0.00      HCT   
ATOM   3156  HE2 LYS H 199      13.274  25.773  -9.053  1.00  0.00      HCT   
ATOM   3157  NZ  LYS H 199      14.189  25.184  -7.236  1.00  0.00      HCT   
ATOM   3158  HZ1 LYS H 199      15.057  25.745  -7.421  1.00  0.00      HCT   
ATOM   3159  HZ2 LYS H 199      13.990  25.181  -6.204  1.00  0.00      HCT   
ATOM   3160  HZ3 LYS H 199      14.338  24.178  -7.510  1.00  0.00      HCT   
ATOM   3161  C   LYS H 199       8.673  21.074  -8.099  1.00  0.00      HCT   
ATOM   3162  O   LYS H 199       7.814  21.649  -7.428  1.00  0.00      HCT   
ATOM   3163  N   HSE H 200       8.634  19.752  -8.363  1.00  0.00      HCT   
ATOM   3164  HN  HSE H 200       9.356  19.402  -8.956  1.00  0.00      HCT   
ATOM   3165  CA  HSE H 200       7.605  18.786  -8.003  1.00  0.00      HCT   
ATOM   3166  HA  HSE H 200       6.875  18.826  -8.796  1.00  0.00      HCT   
ATOM   3167  CB  HSE H 200       8.176  17.356  -8.024  1.00  0.00      HCT   
ATOM   3168  HB1 HSE H 200       7.471  16.619  -7.579  1.00  0.00      HCT   
ATOM   3169  HB2 HSE H 200       9.130  17.322  -7.457  1.00  0.00      HCT   
ATOM   3170  ND1 HSE H 200       7.424  16.304 -10.136  1.00  0.00      HCT   
ATOM   3171  CG  HSE H 200       8.429  16.940  -9.439  1.00  0.00      HCT   
ATOM   3172  CE1 HSE H 200       7.904  16.124 -11.352  1.00  0.00      HCT   
ATOM   3173  HE1 HSE H 200       7.361  15.669 -12.184  1.00  0.00      HCT   
ATOM   3174  NE2 HSE H 200       9.159  16.618 -11.465  1.00  0.00      HCT   
ATOM   3175  HE2 HSE H 200       9.712  16.659 -12.306  1.00  0.00      HCT   
ATOM   3176  CD2 HSE H 200       9.507  17.130 -10.236  1.00  0.00      HCT   
ATOM   3177  HD2 HSE H 200      10.448  17.615 -10.025  1.00  0.00      HCT   
ATOM   3178  C   HSE H 200       6.816  19.023  -6.727  1.00  0.00      HCT   
ATOM   3179  O   HSE H 200       7.314  18.875  -5.611  1.00  0.00      HCT   
ATOM   3180  N   VAL H 201       5.515  19.345  -6.880  1.00  0.00      HCT   
ATOM   3181  HN  VAL H 201       5.115  19.376  -7.790  1.00  0.00      HCT   
ATOM   3182  CA  VAL H 201       4.662  19.846  -5.811  1.00  0.00      HCT   
ATOM   3183  HA  VAL H 201       5.225  20.581  -5.260  1.00  0.00      HCT   
ATOM   3184  CB  VAL H 201       3.438  20.544  -6.385  1.00  0.00      HCT   
ATOM   3185  HB  VAL H 201       3.787  21.246  -7.181  1.00  0.00      HCT   
ATOM   3186  CG1 VAL H 201       2.440  19.562  -7.028  1.00  0.00      HCT   
ATOM   3187 HG11 VAL H 201       2.920  18.954  -7.825  1.00  0.00      HCT   
ATOM   3188 HG12 VAL H 201       2.003  18.878  -6.273  1.00  0.00      HCT   
ATOM   3189 HG13 VAL H 201       1.597  20.133  -7.479  1.00  0.00      HCT   
ATOM   3190  CG2 VAL H 201       2.764  21.405  -5.297  1.00  0.00      HCT   
ATOM   3191 HG21 VAL H 201       3.491  22.123  -4.853  1.00  0.00      HCT   
ATOM   3192 HG22 VAL H 201       1.931  21.989  -5.745  1.00  0.00      HCT   
ATOM   3193 HG23 VAL H 201       2.337  20.779  -4.491  1.00  0.00      HCT   
ATOM   3194  C   VAL H 201       4.291  18.754  -4.829  1.00  0.00      HCT   
ATOM   3195  O   VAL H 201       4.000  18.984  -3.656  1.00  0.00      HCT   
ATOM   3196  N   GLU H 202       4.401  17.491  -5.273  1.00  0.00      HCT   
ATOM   3197  HN  GLU H 202       4.552  17.336  -6.251  1.00  0.00      HCT   
ATOM   3198  CA  GLU H 202       4.293  16.287  -4.484  1.00  0.00      HCT   
ATOM   3199  HA  GLU H 202       3.291  16.218  -4.088  1.00  0.00      HCT   
ATOM   3200  CB  GLU H 202       4.570  15.081  -5.406  1.00  0.00      HCT   
ATOM   3201  HB1 GLU H 202       4.728  14.158  -4.798  1.00  0.00      HCT   
ATOM   3202  HB2 GLU H 202       5.513  15.268  -5.969  1.00  0.00      HCT   
ATOM   3203  CG  GLU H 202       3.441  14.734  -6.413  1.00  0.00      HCT   
ATOM   3204  HG1 GLU H 202       2.554  14.352  -5.872  1.00  0.00      HCT   
ATOM   3205  HG2 GLU H 202       3.852  13.916  -7.033  1.00  0.00      HCT   
ATOM   3206  CD  GLU H 202       2.991  15.801  -7.403  1.00  0.00      HCT   
ATOM   3207  OE1 GLU H 202       1.767  16.126  -7.422  1.00  0.00      HCT   
ATOM   3208  OE2 GLU H 202       3.835  16.278  -8.201  1.00  0.00      HCT   
ATOM   3209  C   GLU H 202       5.239  16.221  -3.292  1.00  0.00      HCT   
ATOM   3210  O   GLU H 202       4.913  15.657  -2.250  1.00  0.00      HCT   
ATOM   3211  N   TYR H 203       6.453  16.786  -3.435  1.00  0.00      HCT   
ATOM   3212  HN  TYR H 203       6.680  17.261  -4.289  1.00  0.00      HCT   
ATOM   3213  CA  TYR H 203       7.497  16.699  -2.440  1.00  0.00      HCT   
ATOM   3214  HA  TYR H 203       7.218  15.992  -1.665  1.00  0.00      HCT   
ATOM   3215  CB  TYR H 203       8.815  16.210  -3.101  1.00  0.00      HCT   
ATOM   3216  HB1 TYR H 203       9.620  16.071  -2.349  1.00  0.00      HCT   
ATOM   3217  HB2 TYR H 203       9.156  16.935  -3.871  1.00  0.00      HCT   
ATOM   3218  CG  TYR H 203       8.529  14.874  -3.745  1.00  0.00      HCT   
ATOM   3219  CD1 TYR H 203       8.236  13.761  -2.938  1.00  0.00      HCT   
ATOM   3220  HD1 TYR H 203       8.290  13.848  -1.861  1.00  0.00      HCT   
ATOM   3221  CE1 TYR H 203       7.798  12.565  -3.518  1.00  0.00      HCT   
ATOM   3222  HE1 TYR H 203       7.529  11.738  -2.880  1.00  0.00      HCT   
ATOM   3223  CZ  TYR H 203       7.650  12.462  -4.906  1.00  0.00      HCT   
ATOM   3224  OH  TYR H 203       7.118  11.286  -5.467  1.00  0.00      HCT   
ATOM   3225  HH  TYR H 203       6.648  11.539  -6.285  1.00  0.00      HCT   
ATOM   3226  CD2 TYR H 203       8.439  14.741  -5.142  1.00  0.00      HCT   
ATOM   3227  HD2 TYR H 203       8.658  15.592  -5.770  1.00  0.00      HCT   
ATOM   3228  CE2 TYR H 203       7.987  13.547  -5.723  1.00  0.00      HCT   
ATOM   3229  HE2 TYR H 203       7.874  13.474  -6.796  1.00  0.00      HCT   
ATOM   3230  C   TYR H 203       7.699  18.021  -1.715  1.00  0.00      HCT   
ATOM   3231  O   TYR H 203       8.579  18.149  -0.862  1.00  0.00      HCT   
ATOM   3232  N   GLN H 204       6.850  19.031  -1.996  1.00  0.00      HCT   
ATOM   3233  HN  GLN H 204       6.117  18.894  -2.658  1.00  0.00      HCT   
ATOM   3234  CA  GLN H 204       6.849  20.301  -1.289  1.00  0.00      HCT   
ATOM   3235  HA  GLN H 204       7.876  20.510  -1.029  1.00  0.00      HCT   
ATOM   3236  CB  GLN H 204       6.324  21.456  -2.190  1.00  0.00      HCT   
ATOM   3237  HB1 GLN H 204       6.298  22.397  -1.600  1.00  0.00      HCT   
ATOM   3238  HB2 GLN H 204       5.274  21.226  -2.489  1.00  0.00      HCT   
ATOM   3239  CG  GLN H 204       7.165  21.726  -3.465  1.00  0.00      HCT   
ATOM   3240  HG1 GLN H 204       6.768  22.628  -3.979  1.00  0.00      HCT   
ATOM   3241  HG2 GLN H 204       7.042  20.862  -4.150  1.00  0.00      HCT   
ATOM   3242  CD  GLN H 204       8.658  21.935  -3.213  1.00  0.00      HCT   
ATOM   3243  OE1 GLN H 204       9.087  22.430  -2.169  1.00  0.00      HCT   
ATOM   3244  NE2 GLN H 204       9.484  21.595  -4.229  1.00  0.00      HCT   
ATOM   3245 HE21 GLN H 204      10.471  21.765  -4.142  1.00  0.00      HCT   
ATOM   3246 HE22 GLN H 204       9.098  21.218  -5.064  1.00  0.00      HCT   
ATOM   3247  C   GLN H 204       6.021  20.213   0.005  1.00  0.00      HCT   
ATOM   3248  O   GLN H 204       5.076  19.418   0.052  1.00  0.00      HCT   
ATOM   3249  N   PRO H 205       6.323  20.974   1.062  1.00  0.00      HCT   
ATOM   3250  CD  PRO H 205       7.531  21.806   1.152  1.00  0.00      HCT   
ATOM   3251  HD1 PRO H 205       8.453  21.221   0.914  1.00  0.00      HCT   
ATOM   3252  HD2 PRO H 205       7.435  22.666   0.453  1.00  0.00      HCT   
ATOM   3253  CA  PRO H 205       5.518  21.087   2.287  1.00  0.00      HCT   
ATOM   3254  HA  PRO H 205       5.730  20.179   2.828  1.00  0.00      HCT   
ATOM   3255  CB  PRO H 205       6.100  22.319   3.000  1.00  0.00      HCT   
ATOM   3256  HB1 PRO H 205       5.954  22.273   4.100  1.00  0.00      HCT   
ATOM   3257  HB2 PRO H 205       5.635  23.252   2.608  1.00  0.00      HCT   
ATOM   3258  CG  PRO H 205       7.575  22.304   2.599  1.00  0.00      HCT   
ATOM   3259  HG1 PRO H 205       8.127  21.567   3.224  1.00  0.00      HCT   
ATOM   3260  HG2 PRO H 205       8.051  23.300   2.695  1.00  0.00      HCT   
ATOM   3261  C   PRO H 205       3.995  21.182   2.128  1.00  0.00      HCT   
ATOM   3262  O   PRO H 205       3.580  21.946   1.249  1.00  0.00      HCT   
ATOM   3263  N   PRO H 206       3.139  20.520   2.894  1.00  0.00      HCT   
ATOM   3264  CD  PRO H 206       3.520  19.471   3.847  1.00  0.00      HCT   
ATOM   3265  HD1 PRO H 206       4.054  18.653   3.309  1.00  0.00      HCT   
ATOM   3266  HD2 PRO H 206       4.160  19.883   4.659  1.00  0.00      HCT   
ATOM   3267  CA  PRO H 206       1.693  20.582   2.682  1.00  0.00      HCT   
ATOM   3268  HA  PRO H 206       1.481  20.689   1.631  1.00  0.00      HCT   
ATOM   3269  CB  PRO H 206       1.226  19.233   3.258  1.00  0.00      HCT   
ATOM   3270  HB1 PRO H 206       1.352  18.449   2.482  1.00  0.00      HCT   
ATOM   3271  HB2 PRO H 206       0.168  19.232   3.579  1.00  0.00      HCT   
ATOM   3272  CG  PRO H 206       2.199  18.948   4.407  1.00  0.00      HCT   
ATOM   3273  HG1 PRO H 206       2.237  17.873   4.675  1.00  0.00      HCT   
ATOM   3274  HG2 PRO H 206       1.907  19.548   5.300  1.00  0.00      HCT   
ATOM   3275  C   PRO H 206       1.065  21.742   3.459  1.00  0.00      HCT   
ATOM   3276  O   PRO H 206       1.742  22.296   4.328  1.00  0.00      HCT   
ATOM   3277  N   PRO H 207      -0.170  22.163   3.185  1.00  0.00      HCT   
ATOM   3278  CD  PRO H 207      -0.905  21.770   1.980  1.00  0.00      HCT   
ATOM   3279  HD1 PRO H 207      -0.305  21.941   1.056  1.00  0.00      HCT   
ATOM   3280  HD2 PRO H 207      -1.196  20.699   2.073  1.00  0.00      HCT   
ATOM   3281  CA  PRO H 207      -1.019  22.953   4.091  1.00  0.00      HCT   
ATOM   3282  HA  PRO H 207      -0.646  23.963   4.023  1.00  0.00      HCT   
ATOM   3283  CB  PRO H 207      -2.421  22.799   3.495  1.00  0.00      HCT   
ATOM   3284  HB1 PRO H 207      -3.072  23.663   3.729  1.00  0.00      HCT   
ATOM   3285  HB2 PRO H 207      -2.904  21.863   3.856  1.00  0.00      HCT   
ATOM   3286  CG  PRO H 207      -2.154  22.645   1.993  1.00  0.00      HCT   
ATOM   3287  HG1 PRO H 207      -1.919  23.640   1.546  1.00  0.00      HCT   
ATOM   3288  HG2 PRO H 207      -3.004  22.190   1.448  1.00  0.00      HCT   
ATOM   3289  C   PRO H 207      -0.991  22.605   5.573  1.00  0.00      HCT   
ATOM   3290  O   PRO H 207      -0.879  21.433   5.931  1.00  0.00      HCT   
ATOM   3291  N   ALA H 208      -1.115  23.619   6.449  1.00  0.00      HCT   
ATOM   3292  HN  ALA H 208      -1.220  24.558   6.131  1.00  0.00      HCT   
ATOM   3293  CA  ALA H 208      -1.074  23.463   7.890  1.00  0.00      HCT   
ATOM   3294  HA  ALA H 208      -1.062  22.412   8.156  1.00  0.00      HCT   
ATOM   3295  CB  ALA H 208       0.195  24.151   8.436  1.00  0.00      HCT   
ATOM   3296  HB1 ALA H 208       0.186  25.238   8.208  1.00  0.00      HCT   
ATOM   3297  HB2 ALA H 208       0.291  24.013   9.532  1.00  0.00      HCT   
ATOM   3298  HB3 ALA H 208       1.092  23.710   7.948  1.00  0.00      HCT   
ATOM   3299  C   ALA H 208      -2.302  24.096   8.546  1.00  0.00      HCT   
ATOM   3300  O   ALA H 208      -2.774  25.150   8.123  1.00  0.00      HCT   
ATOM   3301  N   MET H 209      -2.849  23.471   9.609  1.00  0.00      HCT   
ATOM   3302  HN  MET H 209      -2.488  22.574   9.900  1.00  0.00      HCT   
ATOM   3303  CA  MET H 209      -3.905  24.040  10.451  1.00  0.00      HCT   
ATOM   3304  HA  MET H 209      -4.713  24.333   9.799  1.00  0.00      HCT   
ATOM   3305  CB  MET H 209      -4.444  23.017  11.487  1.00  0.00      HCT   
ATOM   3306  HB1 MET H 209      -5.117  23.520  12.217  1.00  0.00      HCT   
ATOM   3307  HB2 MET H 209      -3.589  22.596  12.066  1.00  0.00      HCT   
ATOM   3308  CG  MET H 209      -5.236  21.847  10.867  1.00  0.00      HCT   
ATOM   3309  HG1 MET H 209      -5.553  21.155  11.683  1.00  0.00      HCT   
ATOM   3310  HG2 MET H 209      -4.538  21.273  10.226  1.00  0.00      HCT   
ATOM   3311  SD  MET H 209      -6.694  22.340   9.893  1.00  0.00      HCT   
ATOM   3312  CE  MET H 209      -7.775  22.770  11.287  1.00  0.00      HCT   
ATOM   3313  HE1 MET H 209      -7.385  23.642  11.852  1.00  0.00      HCT   
ATOM   3314  HE2 MET H 209      -8.796  23.029  10.934  1.00  0.00      HCT   
ATOM   3315  HE3 MET H 209      -7.874  21.918  11.993  1.00  0.00      HCT   
ATOM   3316  C   MET H 209      -3.514  25.310  11.197  1.00  0.00      HCT   
ATOM   3317  O   MET H 209      -4.322  26.213  11.394  1.00  0.00      HCT   
ATOM   3318  N   LYS H 210      -2.260  25.348  11.689  1.00  0.00      HCT   
ATOM   3319  HN  LYS H 210      -1.664  24.548  11.548  1.00  0.00      HCT   
ATOM   3320  CA  LYS H 210      -1.675  26.475  12.403  1.00  0.00      HCT   
ATOM   3321  HA  LYS H 210      -0.631  26.221  12.493  1.00  0.00      HCT   
ATOM   3322  CB  LYS H 210      -1.685  27.809  11.605  1.00  0.00      HCT   
ATOM   3323  HB1 LYS H 210      -1.269  28.609  12.252  1.00  0.00      HCT   
ATOM   3324  HB2 LYS H 210      -2.728  28.087  11.347  1.00  0.00      HCT   
ATOM   3325  CG  LYS H 210      -0.827  27.714  10.331  1.00  0.00      HCT   
ATOM   3326  HG1 LYS H 210      -1.137  26.807   9.755  1.00  0.00      HCT   
ATOM   3327  HG2 LYS H 210       0.240  27.559  10.615  1.00  0.00      HCT   
ATOM   3328  CD  LYS H 210      -0.955  28.919   9.380  1.00  0.00      HCT   
ATOM   3329  HD1 LYS H 210      -2.001  28.932   8.983  1.00  0.00      HCT   
ATOM   3330  HD2 LYS H 210      -0.286  28.748   8.504  1.00  0.00      HCT   
ATOM   3331  CE  LYS H 210      -0.660  30.295   9.987  1.00  0.00      HCT   
ATOM   3332  HE1 LYS H 210      -1.403  30.546  10.773  1.00  0.00      HCT   
ATOM   3333  HE2 LYS H 210      -0.716  31.065   9.187  1.00  0.00      HCT   
ATOM   3334  NZ  LYS H 210       0.685  30.365  10.584  1.00  0.00      HCT   
ATOM   3335  HZ1 LYS H 210       1.019  31.361  10.488  1.00  0.00      HCT   
ATOM   3336  HZ2 LYS H 210       0.642  30.140  11.610  1.00  0.00      HCT   
ATOM   3337  HZ3 LYS H 210       1.367  29.735  10.100  1.00  0.00      HCT   
ATOM   3338  C   LYS H 210      -2.140  26.549  13.855  1.00  0.00      HCT   
ATOM   3339  O   LYS H 210      -2.043  27.567  14.535  1.00  0.00      HCT   
ATOM   3340  N   THR H 211      -2.650  25.417  14.355  1.00  0.00      HCT   
ATOM   3341  HN  THR H 211      -2.746  24.623  13.756  1.00  0.00      HCT   
ATOM   3342  CA  THR H 211      -2.982  25.149  15.744  1.00  0.00      HCT   
ATOM   3343  HA  THR H 211      -2.198  25.559  16.367  1.00  0.00      HCT   
ATOM   3344  CB  THR H 211      -4.317  25.743  16.213  1.00  0.00      HCT   
ATOM   3345  HB  THR H 211      -4.205  26.855  16.267  1.00  0.00      HCT   
ATOM   3346  OG1 THR H 211      -4.734  25.271  17.493  1.00  0.00      HCT   
ATOM   3347  HG1 THR H 211      -3.987  25.473  18.092  1.00  0.00      HCT   
ATOM   3348  CG2 THR H 211      -5.447  25.422  15.218  1.00  0.00      HCT   
ATOM   3349 HG21 THR H 211      -5.555  24.326  15.049  1.00  0.00      HCT   
ATOM   3350 HG22 THR H 211      -6.412  25.824  15.608  1.00  0.00      HCT   
ATOM   3351 HG23 THR H 211      -5.255  25.912  14.235  1.00  0.00      HCT   
ATOM   3352  C   THR H 211      -2.919  23.638  15.895  1.00  0.00      HCT   
ATOM   3353  O   THR H 211      -3.084  22.926  14.907  1.00  0.00      HCT   
ATOM   3354  N   TYR H 212      -2.620  23.130  17.104  1.00  0.00      HCT   
ATOM   3355  HN  TYR H 212      -2.501  23.740  17.885  1.00  0.00      HCT   
ATOM   3356  CA  TYR H 212      -2.400  21.719  17.357  1.00  0.00      HCT   
ATOM   3357  HA  TYR H 212      -2.661  21.139  16.482  1.00  0.00      HCT   
ATOM   3358  CB  TYR H 212      -0.899  21.507  17.709  1.00  0.00      HCT   
ATOM   3359  HB1 TYR H 212      -0.636  22.110  18.604  1.00  0.00      HCT   
ATOM   3360  HB2 TYR H 212      -0.270  21.865  16.871  1.00  0.00      HCT   
ATOM   3361  CG  TYR H 212      -0.535  20.062  17.965  1.00  0.00      HCT   
ATOM   3362  CD1 TYR H 212      -0.014  19.645  19.205  1.00  0.00      HCT   
ATOM   3363  HD1 TYR H 212       0.117  20.367  19.998  1.00  0.00      HCT   
ATOM   3364  CE1 TYR H 212       0.352  18.306  19.414  1.00  0.00      HCT   
ATOM   3365  HE1 TYR H 212       0.762  18.000  20.366  1.00  0.00      HCT   
ATOM   3366  CZ  TYR H 212       0.188  17.378  18.383  1.00  0.00      HCT   
ATOM   3367  OH  TYR H 212       0.564  16.039  18.573  1.00  0.00      HCT   
ATOM   3368  HH  TYR H 212       0.835  15.927  19.507  1.00  0.00      HCT   
ATOM   3369  CD2 TYR H 212      -0.704  19.110  16.949  1.00  0.00      HCT   
ATOM   3370  HD2 TYR H 212      -1.098  19.415  15.996  1.00  0.00      HCT   
ATOM   3371  CE2 TYR H 212      -0.341  17.773  17.151  1.00  0.00      HCT   
ATOM   3372  HE2 TYR H 212      -0.467  17.058  16.353  1.00  0.00      HCT   
ATOM   3373  C   TYR H 212      -3.251  21.199  18.506  1.00  0.00      HCT   
ATOM   3374  O   TYR H 212      -3.193  21.726  19.620  1.00  0.00      HCT   
ATOM   3375  N   GLU H 213      -4.023  20.114  18.291  1.00  0.00      HCT   
ATOM   3376  HN  GLU H 213      -4.156  19.744  17.368  1.00  0.00      HCT   
ATOM   3377  CA  GLU H 213      -4.590  19.312  19.360  1.00  0.00      HCT   
ATOM   3378  HA  GLU H 213      -4.303  19.728  20.316  1.00  0.00      HCT   
ATOM   3379  CB  GLU H 213      -6.136  19.206  19.297  1.00  0.00      HCT   
ATOM   3380  HB1 GLU H 213      -6.446  18.702  18.357  1.00  0.00      HCT   
ATOM   3381  HB2 GLU H 213      -6.536  20.238  19.249  1.00  0.00      HCT   
ATOM   3382  CG  GLU H 213      -6.732  18.486  20.535  1.00  0.00      HCT   
ATOM   3383  HG1 GLU H 213      -6.419  19.024  21.455  1.00  0.00      HCT   
ATOM   3384  HG2 GLU H 213      -6.359  17.441  20.586  1.00  0.00      HCT   
ATOM   3385  CD  GLU H 213      -8.246  18.433  20.561  1.00  0.00      HCT   
ATOM   3386  OE1 GLU H 213      -8.821  17.399  20.991  1.00  0.00      HCT   
ATOM   3387  OE2 GLU H 213      -8.902  19.444  20.205  1.00  0.00      HCT   
ATOM   3388  C   GLU H 213      -4.018  17.906  19.206  1.00  0.00      HCT   
ATOM   3389  O   GLU H 213      -4.011  17.404  18.082  1.00  0.00      HCT   
ATOM   3390  N   PRO H 214      -3.508  17.216  20.218  1.00  0.00      HCT   
ATOM   3391  CD  PRO H 214      -3.426  17.692  21.605  1.00  0.00      HCT   
ATOM   3392  HD1 PRO H 214      -2.676  18.515  21.655  1.00  0.00      HCT   
ATOM   3393  HD2 PRO H 214      -4.410  18.049  21.983  1.00  0.00      HCT   
ATOM   3394  CA  PRO H 214      -2.798  15.951  20.027  1.00  0.00      HCT   
ATOM   3395  HA  PRO H 214      -2.137  16.035  19.175  1.00  0.00      HCT   
ATOM   3396  CB  PRO H 214      -2.039  15.806  21.357  1.00  0.00      HCT   
ATOM   3397  HB1 PRO H 214      -1.093  16.393  21.287  1.00  0.00      HCT   
ATOM   3398  HB2 PRO H 214      -1.777  14.764  21.625  1.00  0.00      HCT   
ATOM   3399  CG  PRO H 214      -2.941  16.480  22.388  1.00  0.00      HCT   
ATOM   3400  HG1 PRO H 214      -2.403  16.755  23.318  1.00  0.00      HCT   
ATOM   3401  HG2 PRO H 214      -3.799  15.816  22.640  1.00  0.00      HCT   
ATOM   3402  C   PRO H 214      -3.687  14.730  19.775  1.00  0.00      HCT   
ATOM   3403  O   PRO H 214      -3.158  13.629  19.818  1.00  0.00      HCT   
ATOM   3404  N   ALA H 215      -4.999  14.887  19.506  1.00  0.00      HCT   
ATOM   3405  HN  ALA H 215      -5.310  15.824  19.337  1.00  0.00      HCT   
ATOM   3406  CA  ALA H 215      -6.025  13.863  19.438  1.00  0.00      HCT   
ATOM   3407  HA  ALA H 215      -6.347  13.735  20.465  1.00  0.00      HCT   
ATOM   3408  CB  ALA H 215      -7.235  14.397  18.661  1.00  0.00      HCT   
ATOM   3409  HB1 ALA H 215      -6.975  14.547  17.586  1.00  0.00      HCT   
ATOM   3410  HB2 ALA H 215      -8.095  13.700  18.725  1.00  0.00      HCT   
ATOM   3411  HB3 ALA H 215      -7.558  15.379  19.077  1.00  0.00      HCT   
ATOM   3412  C   ALA H 215      -5.650  12.452  18.965  1.00  0.00      HCT   
ATOM   3413  O   ALA H 215      -5.010  12.257  17.925  1.00  0.00      HCT   
ATOM   3414  N   GLU H 216      -6.082  11.414  19.725  1.00  0.00      HCT   
ATOM   3415  HN  GLU H 216      -6.636  11.587  20.538  1.00  0.00      HCT   
ATOM   3416  CA  GLU H 216      -5.886  10.008  19.419  1.00  0.00      HCT   
ATOM   3417  HA  GLU H 216      -4.827   9.865  19.249  1.00  0.00      HCT   
ATOM   3418  CB  GLU H 216      -6.305   9.097  20.606  1.00  0.00      HCT   
ATOM   3419  HB1 GLU H 216      -6.194   8.031  20.298  1.00  0.00      HCT   
ATOM   3420  HB2 GLU H 216      -7.379   9.258  20.850  1.00  0.00      HCT   
ATOM   3421  CG  GLU H 216      -5.446   9.312  21.885  1.00  0.00      HCT   
ATOM   3422  HG1 GLU H 216      -5.636  10.320  22.308  1.00  0.00      HCT   
ATOM   3423  HG2 GLU H 216      -4.371   9.251  21.615  1.00  0.00      HCT   
ATOM   3424  CD  GLU H 216      -5.704   8.267  22.956  1.00  0.00      HCT   
ATOM   3425  OE1 GLU H 216      -5.531   7.052  22.670  1.00  0.00      HCT   
ATOM   3426  OE2 GLU H 216      -6.082   8.638  24.099  1.00  0.00      HCT   
ATOM   3427  C   GLU H 216      -6.601   9.553  18.151  1.00  0.00      HCT   
ATOM   3428  O   GLU H 216      -7.701  10.007  17.836  1.00  0.00      HCT   
ATOM   3429  N   THR H 217      -5.977   8.635  17.394  1.00  0.00      HCT   
ATOM   3430  HN  THR H 217      -5.084   8.271  17.680  1.00  0.00      HCT   
ATOM   3431  CA  THR H 217      -6.474   8.171  16.111  1.00  0.00      HCT   
ATOM   3432  HA  THR H 217      -7.151   8.906  15.693  1.00  0.00      HCT   
ATOM   3433  CB  THR H 217      -5.343   7.933  15.118  1.00  0.00      HCT   
ATOM   3434  HB  THR H 217      -4.703   7.075  15.447  1.00  0.00      HCT   
ATOM   3435  OG1 THR H 217      -4.494   9.069  15.020  1.00  0.00      HCT   
ATOM   3436  HG1 THR H 217      -5.085   9.852  15.118  1.00  0.00      HCT   
ATOM   3437  CG2 THR H 217      -5.891   7.654  13.712  1.00  0.00      HCT   
ATOM   3438 HG21 THR H 217      -6.515   8.503  13.360  1.00  0.00      HCT   
ATOM   3439 HG22 THR H 217      -5.048   7.517  13.005  1.00  0.00      HCT   
ATOM   3440 HG23 THR H 217      -6.499   6.728  13.684  1.00  0.00      HCT   
ATOM   3441  C   THR H 217      -7.219   6.864  16.257  1.00  0.00      HCT   
ATOM   3442  O   THR H 217      -6.734   5.924  16.896  1.00  0.00      HCT   
ATOM   3443  N   VAL H 218      -8.409   6.747  15.644  1.00  0.00      HCT   
ATOM   3444  HN  VAL H 218      -8.804   7.511  15.114  1.00  0.00      HCT   
ATOM   3445  CA  VAL H 218      -9.172   5.506  15.573  1.00  0.00      HCT   
ATOM   3446  HA  VAL H 218      -8.631   4.719  16.078  1.00  0.00      HCT   
ATOM   3447  CB  VAL H 218     -10.557   5.588  16.205  1.00  0.00      HCT   
ATOM   3448  HB  VAL H 218     -11.062   4.597  16.101  1.00  0.00      HCT   
ATOM   3449  CG1 VAL H 218     -10.406   5.868  17.715  1.00  0.00      HCT   
ATOM   3450 HG11 VAL H 218      -9.776   5.093  18.196  1.00  0.00      HCT   
ATOM   3451 HG12 VAL H 218      -9.944   6.862  17.891  1.00  0.00      HCT   
ATOM   3452 HG13 VAL H 218     -11.404   5.861  18.206  1.00  0.00      HCT   
ATOM   3453  CG2 VAL H 218     -11.447   6.653  15.527  1.00  0.00      HCT   
ATOM   3454 HG21 VAL H 218     -11.610   6.415  14.460  1.00  0.00      HCT   
ATOM   3455 HG22 VAL H 218     -12.441   6.681  16.025  1.00  0.00      HCT   
ATOM   3456 HG23 VAL H 218     -10.989   7.658  15.604  1.00  0.00      HCT   
ATOM   3457  C   VAL H 218      -9.268   5.091  14.110  1.00  0.00      HCT   
ATOM   3458  O   VAL H 218      -9.202   5.914  13.199  1.00  0.00      HCT   
ATOM   3459  N   VAL H 219      -9.344   3.766  13.858  1.00  0.00      HCT   
ATOM   3460  HN  VAL H 219      -9.333   3.088  14.600  1.00  0.00      HCT   
ATOM   3461  CA  VAL H 219      -9.433   3.233  12.513  1.00  0.00      HCT   
ATOM   3462  HA  VAL H 219      -9.420   4.038  11.792  1.00  0.00      HCT   
ATOM   3463  CB  VAL H 219      -8.288   2.282  12.166  1.00  0.00      HCT   
ATOM   3464  HB  VAL H 219      -8.365   1.343  12.768  1.00  0.00      HCT   
ATOM   3465  CG1 VAL H 219      -8.346   1.937  10.662  1.00  0.00      HCT   
ATOM   3466 HG11 VAL H 219      -8.352   2.864  10.054  1.00  0.00      HCT   
ATOM   3467 HG12 VAL H 219      -7.450   1.351  10.376  1.00  0.00      HCT   
ATOM   3468 HG13 VAL H 219      -9.247   1.341  10.415  1.00  0.00      HCT   
ATOM   3469  CG2 VAL H 219      -6.936   2.949  12.497  1.00  0.00      HCT   
ATOM   3470 HG21 VAL H 219      -6.855   3.931  11.992  1.00  0.00      HCT   
ATOM   3471 HG22 VAL H 219      -6.827   3.097  13.591  1.00  0.00      HCT   
ATOM   3472 HG23 VAL H 219      -6.103   2.301  12.158  1.00  0.00      HCT   
ATOM   3473  C   VAL H 219     -10.765   2.521  12.354  1.00  0.00      HCT   
ATOM   3474  O   VAL H 219     -11.157   1.680  13.172  1.00  0.00      HCT   
ATOM   3475  N   SER H 220     -11.503   2.851  11.279  1.00  0.00      HCT   
ATOM   3476  HN  SER H 220     -11.156   3.527  10.624  1.00  0.00      HCT   
ATOM   3477  CA  SER H 220     -12.811   2.280  11.006  1.00  0.00      HCT   
ATOM   3478  HA  SER H 220     -12.967   1.393  11.610  1.00  0.00      HCT   
ATOM   3479  CB  SER H 220     -13.983   3.269  11.255  1.00  0.00      HCT   
ATOM   3480  HB1 SER H 220     -14.954   2.817  10.960  1.00  0.00      HCT   
ATOM   3481  HB2 SER H 220     -13.820   4.180  10.641  1.00  0.00      HCT   
ATOM   3482  OG  SER H 220     -14.069   3.654  12.630  1.00  0.00      HCT   
ATOM   3483  HG1 SER H 220     -14.375   2.858  13.121  1.00  0.00      HCT   
ATOM   3484  C   SER H 220     -12.852   1.849   9.559  1.00  0.00      HCT   
ATOM   3485  O   SER H 220     -12.038   2.274   8.739  1.00  0.00      HCT   
ATOM   3486  N   ILE H 221     -13.790   0.945   9.220  1.00  0.00      HCT   
ATOM   3487  HN  ILE H 221     -14.409   0.560   9.915  1.00  0.00      HCT   
ATOM   3488  CA  ILE H 221     -13.964   0.448   7.863  1.00  0.00      HCT   
ATOM   3489  HA  ILE H 221     -13.472   1.134   7.189  1.00  0.00      HCT   
ATOM   3490  CB  ILE H 221     -13.312  -0.926   7.661  1.00  0.00      HCT   
ATOM   3491  HB  ILE H 221     -12.244  -0.814   7.966  1.00  0.00      HCT   
ATOM   3492  CG2 ILE H 221     -13.952  -1.995   8.577  1.00  0.00      HCT   
ATOM   3493 HG21 ILE H 221     -14.998  -2.204   8.265  1.00  0.00      HCT   
ATOM   3494 HG22 ILE H 221     -13.387  -2.950   8.517  1.00  0.00      HCT   
ATOM   3495 HG23 ILE H 221     -13.959  -1.670   9.639  1.00  0.00      HCT   
ATOM   3496  CG1 ILE H 221     -13.326  -1.352   6.177  1.00  0.00      HCT   
ATOM   3497 HG11 ILE H 221     -12.997  -0.490   5.552  1.00  0.00      HCT   
ATOM   3498 HG12 ILE H 221     -14.372  -1.602   5.892  1.00  0.00      HCT   
ATOM   3499  CD  ILE H 221     -12.419  -2.550   5.879  1.00  0.00      HCT   
ATOM   3500  HD1 ILE H 221     -12.758  -3.449   6.438  1.00  0.00      HCT   
ATOM   3501  HD2 ILE H 221     -12.450  -2.802   4.798  1.00  0.00      HCT   
ATOM   3502  HD3 ILE H 221     -11.369  -2.338   6.167  1.00  0.00      HCT   
ATOM   3503  C   ILE H 221     -15.432   0.479   7.467  1.00  0.00      HCT   
ATOM   3504  O   ILE H 221     -16.311   0.007   8.189  1.00  0.00      HCT   
ATOM   3505  N   PHE H 222     -15.741   1.097   6.312  1.00  0.00      HCT   
ATOM   3506  HN  PHE H 222     -15.014   1.531   5.770  1.00  0.00      HCT   
ATOM   3507  CA  PHE H 222     -17.100   1.372   5.888  1.00  0.00      HCT   
ATOM   3508  HA  PHE H 222     -17.812   0.933   6.578  1.00  0.00      HCT   
ATOM   3509  CB  PHE H 222     -17.351   2.906   5.807  1.00  0.00      HCT   
ATOM   3510  HB1 PHE H 222     -18.412   3.127   5.562  1.00  0.00      HCT   
ATOM   3511  HB2 PHE H 222     -16.704   3.351   5.020  1.00  0.00      HCT   
ATOM   3512  CG  PHE H 222     -17.027   3.579   7.117  1.00  0.00      HCT   
ATOM   3513  CD1 PHE H 222     -17.850   3.373   8.237  1.00  0.00      HCT   
ATOM   3514  HD1 PHE H 222     -18.697   2.712   8.160  1.00  0.00      HCT   
ATOM   3515  CE1 PHE H 222     -17.582   4.015   9.453  1.00  0.00      HCT   
ATOM   3516  HE1 PHE H 222     -18.226   3.843  10.304  1.00  0.00      HCT   
ATOM   3517  CZ  PHE H 222     -16.486   4.876   9.555  1.00  0.00      HCT   
ATOM   3518  HZ  PHE H 222     -16.275   5.373  10.493  1.00  0.00      HCT   
ATOM   3519  CD2 PHE H 222     -15.922   4.438   7.235  1.00  0.00      HCT   
ATOM   3520  HD2 PHE H 222     -15.275   4.598   6.384  1.00  0.00      HCT   
ATOM   3521  CE2 PHE H 222     -15.653   5.085   8.448  1.00  0.00      HCT   
ATOM   3522  HE2 PHE H 222     -14.803   5.742   8.532  1.00  0.00      HCT   
ATOM   3523  C   PHE H 222     -17.368   0.777   4.516  1.00  0.00      HCT   
ATOM   3524  O   PHE H 222     -16.694   1.101   3.539  1.00  0.00      HCT   
ATOM   3525  N   LYS H 223     -18.378  -0.098   4.403  1.00  0.00      HCT   
ATOM   3526  HN  LYS H 223     -18.871  -0.404   5.221  1.00  0.00      HCT   
ATOM   3527  CA  LYS H 223     -18.729  -0.755   3.162  1.00  0.00      HCT   
ATOM   3528  HA  LYS H 223     -17.841  -0.897   2.560  1.00  0.00      HCT   
ATOM   3529  CB  LYS H 223     -19.318  -2.150   3.487  1.00  0.00      HCT   
ATOM   3530  HB1 LYS H 223     -20.223  -2.027   4.121  1.00  0.00      HCT   
ATOM   3531  HB2 LYS H 223     -18.561  -2.685   4.105  1.00  0.00      HCT   
ATOM   3532  CG  LYS H 223     -19.669  -3.038   2.284  1.00  0.00      HCT   
ATOM   3533  HG1 LYS H 223     -18.749  -3.196   1.673  1.00  0.00      HCT   
ATOM   3534  HG2 LYS H 223     -20.439  -2.556   1.641  1.00  0.00      HCT   
ATOM   3535  CD  LYS H 223     -20.202  -4.392   2.778  1.00  0.00      HCT   
ATOM   3536  HD1 LYS H 223     -21.175  -4.225   3.297  1.00  0.00      HCT   
ATOM   3537  HD2 LYS H 223     -19.486  -4.767   3.543  1.00  0.00      HCT   
ATOM   3538  CE  LYS H 223     -20.361  -5.450   1.683  1.00  0.00      HCT   
ATOM   3539  HE1 LYS H 223     -19.386  -5.630   1.187  1.00  0.00      HCT   
ATOM   3540  HE2 LYS H 223     -21.106  -5.129   0.925  1.00  0.00      HCT   
ATOM   3541  NZ  LYS H 223     -20.815  -6.717   2.272  1.00  0.00      HCT   
ATOM   3542  HZ1 LYS H 223     -20.827  -7.470   1.536  1.00  0.00      HCT   
ATOM   3543  HZ2 LYS H 223     -20.171  -7.006   3.049  1.00  0.00      HCT   
ATOM   3544  HZ3 LYS H 223     -21.786  -6.600   2.645  1.00  0.00      HCT   
ATOM   3545  C   LYS H 223     -19.730   0.049   2.335  1.00  0.00      HCT   
ATOM   3546  O   LYS H 223     -20.765   0.491   2.834  1.00  0.00      HCT   
ATOM   3547  N   LEU H 224     -19.472   0.202   1.023  1.00  0.00      HCT   
ATOM   3548  HN  LEU H 224     -18.615  -0.159   0.638  1.00  0.00      HCT   
ATOM   3549  CA  LEU H 224     -20.375   0.821   0.071  1.00  0.00      HCT   
ATOM   3550  HA  LEU H 224     -21.282   1.148   0.563  1.00  0.00      HCT   
ATOM   3551  CB  LEU H 224     -19.715   2.037  -0.640  1.00  0.00      HCT   
ATOM   3552  HB1 LEU H 224     -20.379   2.400  -1.456  1.00  0.00      HCT   
ATOM   3553  HB2 LEU H 224     -18.757   1.702  -1.098  1.00  0.00      HCT   
ATOM   3554  CG  LEU H 224     -19.410   3.235   0.289  1.00  0.00      HCT   
ATOM   3555  HG  LEU H 224     -18.811   2.866   1.157  1.00  0.00      HCT   
ATOM   3556  CD1 LEU H 224     -18.572   4.295  -0.443  1.00  0.00      HCT   
ATOM   3557 HD11 LEU H 224     -17.610   3.858  -0.786  1.00  0.00      HCT   
ATOM   3558 HD12 LEU H 224     -19.125   4.681  -1.326  1.00  0.00      HCT   
ATOM   3559 HD13 LEU H 224     -18.355   5.148   0.236  1.00  0.00      HCT   
ATOM   3560  CD2 LEU H 224     -20.699   3.870   0.833  1.00  0.00      HCT   
ATOM   3561 HD21 LEU H 224     -21.282   3.131   1.421  1.00  0.00      HCT   
ATOM   3562 HD22 LEU H 224     -20.457   4.728   1.498  1.00  0.00      HCT   
ATOM   3563 HD23 LEU H 224     -21.331   4.238  -0.001  1.00  0.00      HCT   
ATOM   3564  C   LEU H 224     -20.766  -0.214  -0.967  1.00  0.00      HCT   
ATOM   3565  O   LEU H 224     -19.916  -0.865  -1.575  1.00  0.00      HCT   
ATOM   3566  N   THR H 225     -22.079  -0.409  -1.195  1.00  0.00      HCT   
ATOM   3567  HN  THR H 225     -22.780   0.111  -0.698  1.00  0.00      HCT   
ATOM   3568  CA  THR H 225     -22.587  -1.364  -2.174  1.00  0.00      HCT   
ATOM   3569  HA  THR H 225     -21.936  -2.227  -2.150  1.00  0.00      HCT   
ATOM   3570  CB  THR H 225     -23.988  -1.910  -1.894  1.00  0.00      HCT   
ATOM   3571  HB  THR H 225     -24.458  -2.397  -2.776  1.00  0.00      HCT   
ATOM   3572  OG1 THR H 225     -24.865  -0.901  -1.394  1.00  0.00      HCT   
ATOM   3573  HG1 THR H 225     -25.452  -0.649  -2.139  1.00  0.00      HCT   
ATOM   3574  CG2 THR H 225     -23.854  -2.972  -0.796  1.00  0.00      HCT   
ATOM   3575 HG21 THR H 225     -23.206  -3.804  -1.136  1.00  0.00      HCT   
ATOM   3576 HG22 THR H 225     -23.404  -2.537   0.118  1.00  0.00      HCT   
ATOM   3577 HG23 THR H 225     -24.849  -3.395  -0.540  1.00  0.00      HCT   
ATOM   3578  C   THR H 225     -22.486  -0.854  -3.597  1.00  0.00      HCT   
ATOM   3579  O   THR H 225     -22.277   0.331  -3.856  1.00  0.00      HCT   
ATOM   3580  N   LYS H 226     -22.602  -1.765  -4.582  1.00  0.00      HCT   
ATOM   3581  HN  LYS H 226     -22.762  -2.735  -4.365  1.00  0.00      HCT   
ATOM   3582  CA  LYS H 226     -22.493  -1.458  -6.000  1.00  0.00      HCT   
ATOM   3583  HA  LYS H 226     -21.507  -1.049  -6.175  1.00  0.00      HCT   
ATOM   3584  CB  LYS H 226     -22.655  -2.766  -6.813  1.00  0.00      HCT   
ATOM   3585  HB1 LYS H 226     -23.665  -3.205  -6.629  1.00  0.00      HCT   
ATOM   3586  HB2 LYS H 226     -21.910  -3.497  -6.420  1.00  0.00      HCT   
ATOM   3587  CG  LYS H 226     -22.436  -2.638  -8.332  1.00  0.00      HCT   
ATOM   3588  HG1 LYS H 226     -21.429  -2.192  -8.513  1.00  0.00      HCT   
ATOM   3589  HG2 LYS H 226     -23.198  -1.959  -8.781  1.00  0.00      HCT   
ATOM   3590  CD  LYS H 226     -22.512  -4.012  -9.034  1.00  0.00      HCT   
ATOM   3591  HD1 LYS H 226     -23.530  -4.434  -8.866  1.00  0.00      HCT   
ATOM   3592  HD2 LYS H 226     -21.789  -4.700  -8.546  1.00  0.00      HCT   
ATOM   3593  CE  LYS H 226     -22.222  -3.953 -10.540  1.00  0.00      HCT   
ATOM   3594  HE1 LYS H 226     -21.231  -3.484 -10.726  1.00  0.00      HCT   
ATOM   3595  HE2 LYS H 226     -23.007  -3.355 -11.057  1.00  0.00      HCT   
ATOM   3596  NZ  LYS H 226     -22.214  -5.309 -11.122  1.00  0.00      HCT   
ATOM   3597  HZ1 LYS H 226     -21.413  -5.881 -10.754  1.00  0.00      HCT   
ATOM   3598  HZ2 LYS H 226     -23.105  -5.810 -10.866  1.00  0.00      HCT   
ATOM   3599  HZ3 LYS H 226     -22.141  -5.238 -12.164  1.00  0.00      HCT   
ATOM   3600  C   LYS H 226     -23.507  -0.420  -6.453  1.00  0.00      HCT   
ATOM   3601  O   LYS H 226     -23.203   0.488  -7.227  1.00  0.00      HCT   
ATOM   3602  N   ASP H 227     -24.751  -0.507  -5.952  1.00  0.00      HCT   
ATOM   3603  HN  ASP H 227     -24.990  -1.233  -5.315  1.00  0.00      HCT   
ATOM   3604  CA  ASP H 227     -25.797   0.462  -6.188  1.00  0.00      HCT   
ATOM   3605  HA  ASP H 227     -25.888   0.571  -7.260  1.00  0.00      HCT   
ATOM   3606  CB  ASP H 227     -27.130  -0.156  -5.687  1.00  0.00      HCT   
ATOM   3607  HB1 ASP H 227     -27.124  -1.243  -5.911  1.00  0.00      HCT   
ATOM   3608  HB2 ASP H 227     -27.976   0.266  -6.259  1.00  0.00      HCT   
ATOM   3609  CG  ASP H 227     -27.378   0.013  -4.206  1.00  0.00      HCT   
ATOM   3610  OD1 ASP H 227     -28.502   0.439  -3.832  1.00  0.00      HCT   
ATOM   3611  OD2 ASP H 227     -26.488  -0.369  -3.404  1.00  0.00      HCT   
ATOM   3612  C   ASP H 227     -25.458   1.869  -5.640  1.00  0.00      HCT   
ATOM   3613  O   ASP H 227     -25.647   2.887  -6.312  1.00  0.00      HCT   
ATOM   3614  N   GLN H 228     -24.886   1.967  -4.420  1.00  0.00      HCT   
ATOM   3615  HN  GLN H 228     -24.811   1.138  -3.859  1.00  0.00      HCT   
ATOM   3616  CA  GLN H 228     -24.354   3.201  -3.862  1.00  0.00      HCT   
ATOM   3617  HA  GLN H 228     -25.158   3.927  -3.867  1.00  0.00      HCT   
ATOM   3618  CB  GLN H 228     -23.899   3.005  -2.390  1.00  0.00      HCT   
ATOM   3619  HB1 GLN H 228     -23.429   3.947  -2.031  1.00  0.00      HCT   
ATOM   3620  HB2 GLN H 228     -23.129   2.202  -2.348  1.00  0.00      HCT   
ATOM   3621  CG  GLN H 228     -25.061   2.656  -1.428  1.00  0.00      HCT   
ATOM   3622  HG1 GLN H 228     -25.546   1.708  -1.741  1.00  0.00      HCT   
ATOM   3623  HG2 GLN H 228     -25.833   3.452  -1.461  1.00  0.00      HCT   
ATOM   3624  CD  GLN H 228     -24.563   2.452   0.008  1.00  0.00      HCT   
ATOM   3625  OE1 GLN H 228     -23.766   1.553   0.298  1.00  0.00      HCT   
ATOM   3626  NE2 GLN H 228     -25.046   3.294   0.949  1.00  0.00      HCT   
ATOM   3627 HE21 GLN H 228     -25.694   4.019   0.696  1.00  0.00      HCT   
ATOM   3628 HE22 GLN H 228     -24.818   3.106   1.903  1.00  0.00      HCT   
ATOM   3629  C   GLN H 228     -23.227   3.804  -4.694  1.00  0.00      HCT   
ATOM   3630  O   GLN H 228     -23.237   4.992  -5.013  1.00  0.00      HCT   
ATOM   3631  N   LEU H 229     -22.259   2.984  -5.145  1.00  0.00      HCT   
ATOM   3632  HN  LEU H 229     -22.246   2.024  -4.840  1.00  0.00      HCT   
ATOM   3633  CA  LEU H 229     -21.211   3.403  -6.066  1.00  0.00      HCT   
ATOM   3634  HA  LEU H 229     -20.716   4.250  -5.616  1.00  0.00      HCT   
ATOM   3635  CB  LEU H 229     -20.186   2.262  -6.261  1.00  0.00      HCT   
ATOM   3636  HB1 LEU H 229     -20.696   1.378  -6.705  1.00  0.00      HCT   
ATOM   3637  HB2 LEU H 229     -19.819   1.947  -5.257  1.00  0.00      HCT   
ATOM   3638  CG  LEU H 229     -18.948   2.605  -7.131  1.00  0.00      HCT   
ATOM   3639  HG  LEU H 229     -19.296   2.910  -8.147  1.00  0.00      HCT   
ATOM   3640  CD1 LEU H 229     -18.125   3.762  -6.534  1.00  0.00      HCT   
ATOM   3641 HD11 LEU H 229     -17.214   3.936  -7.140  1.00  0.00      HCT   
ATOM   3642 HD12 LEU H 229     -18.717   4.700  -6.518  1.00  0.00      HCT   
ATOM   3643 HD13 LEU H 229     -17.814   3.516  -5.497  1.00  0.00      HCT   
ATOM   3644  CD2 LEU H 229     -18.071   1.358  -7.312  1.00  0.00      HCT   
ATOM   3645 HD21 LEU H 229     -17.185   1.590  -7.937  1.00  0.00      HCT   
ATOM   3646 HD22 LEU H 229     -17.724   0.982  -6.329  1.00  0.00      HCT   
ATOM   3647 HD23 LEU H 229     -18.647   0.552  -7.811  1.00  0.00      HCT   
ATOM   3648  C   LEU H 229     -21.738   3.875  -7.419  1.00  0.00      HCT   
ATOM   3649  O   LEU H 229     -21.327   4.907  -7.956  1.00  0.00      HCT   
ATOM   3650  N   THR H 230     -22.738   3.155  -7.972  1.00  0.00      HCT   
ATOM   3651  HN  THR H 230     -23.003   2.300  -7.509  1.00  0.00      HCT   
ATOM   3652  CA  THR H 230     -23.455   3.497  -9.205  1.00  0.00      HCT   
ATOM   3653  HA  THR H 230     -22.730   3.557 -10.007  1.00  0.00      HCT   
ATOM   3654  CB  THR H 230     -24.515   2.439  -9.561  1.00  0.00      HCT   
ATOM   3655  HB  THR H 230     -25.255   2.348  -8.732  1.00  0.00      HCT   
ATOM   3656  OG1 THR H 230     -23.907   1.163  -9.758  1.00  0.00      HCT   
ATOM   3657  HG1 THR H 230     -23.538   0.903  -8.892  1.00  0.00      HCT   
ATOM   3658  CG2 THR H 230     -25.268   2.770 -10.856  1.00  0.00      HCT   
ATOM   3659 HG21 THR H 230     -26.015   1.983 -11.080  1.00  0.00      HCT   
ATOM   3660 HG22 THR H 230     -25.824   3.726 -10.786  1.00  0.00      HCT   
ATOM   3661 HG23 THR H 230     -24.565   2.823 -11.711  1.00  0.00      HCT   
ATOM   3662  C   THR H 230     -24.145   4.838  -9.105  1.00  0.00      HCT   
ATOM   3663  O   THR H 230     -24.019   5.699  -9.978  1.00  0.00      HCT   
ATOM   3664  N   THR H 231     -24.849   5.061  -7.983  1.00  0.00      HCT   
ATOM   3665  HN  THR H 231     -24.934   4.322  -7.313  1.00  0.00      HCT   
ATOM   3666  CA  THR H 231     -25.522   6.306  -7.639  1.00  0.00      HCT   
ATOM   3667  HA  THR H 231     -26.179   6.558  -8.459  1.00  0.00      HCT   
ATOM   3668  CB  THR H 231     -26.380   6.188  -6.375  1.00  0.00      HCT   
ATOM   3669  HB  THR H 231     -25.736   5.964  -5.491  1.00  0.00      HCT   
ATOM   3670  OG1 THR H 231     -27.335   5.138  -6.517  1.00  0.00      HCT   
ATOM   3671  HG1 THR H 231     -26.857   4.294  -6.432  1.00  0.00      HCT   
ATOM   3672  CG2 THR H 231     -27.194   7.463  -6.116  1.00  0.00      HCT   
ATOM   3673 HG21 THR H 231     -27.815   7.335  -5.207  1.00  0.00      HCT   
ATOM   3674 HG22 THR H 231     -26.545   8.344  -5.950  1.00  0.00      HCT   
ATOM   3675 HG23 THR H 231     -27.871   7.673  -6.968  1.00  0.00      HCT   
ATOM   3676  C   THR H 231     -24.553   7.472  -7.497  1.00  0.00      HCT   
ATOM   3677  O   THR H 231     -24.793   8.564  -8.017  1.00  0.00      HCT   
ATOM   3678  N   LEU H 232     -23.405   7.258  -6.818  1.00  0.00      HCT   
ATOM   3679  HN  LEU H 232     -23.258   6.380  -6.354  1.00  0.00      HCT   
ATOM   3680  CA  LEU H 232     -22.325   8.227  -6.669  1.00  0.00      HCT   
ATOM   3681  HA  LEU H 232     -22.762   9.119  -6.250  1.00  0.00      HCT   
ATOM   3682  CB  LEU H 232     -21.251   7.678  -5.697  1.00  0.00      HCT   
ATOM   3683  HB1 LEU H 232     -20.848   6.727  -6.104  1.00  0.00      HCT   
ATOM   3684  HB2 LEU H 232     -21.755   7.429  -4.740  1.00  0.00      HCT   
ATOM   3685  CG  LEU H 232     -20.072   8.621  -5.379  1.00  0.00      HCT   
ATOM   3686  HG  LEU H 232     -19.520   8.847  -6.321  1.00  0.00      HCT   
ATOM   3687  CD1 LEU H 232     -20.544   9.951  -4.770  1.00  0.00      HCT   
ATOM   3688 HD11 LEU H 232     -19.675  10.577  -4.482  1.00  0.00      HCT   
ATOM   3689 HD12 LEU H 232     -21.153  10.527  -5.497  1.00  0.00      HCT   
ATOM   3690 HD13 LEU H 232     -21.149   9.767  -3.857  1.00  0.00      HCT   
ATOM   3691  CD2 LEU H 232     -19.086   7.928  -4.426  1.00  0.00      HCT   
ATOM   3692 HD21 LEU H 232     -18.222   8.593  -4.218  1.00  0.00      HCT   
ATOM   3693 HD22 LEU H 232     -19.586   7.692  -3.461  1.00  0.00      HCT   
ATOM   3694 HD23 LEU H 232     -18.707   6.983  -4.871  1.00  0.00      HCT   
ATOM   3695  C   LEU H 232     -21.683   8.640  -7.987  1.00  0.00      HCT   
ATOM   3696  O   LEU H 232     -21.491   9.824  -8.265  1.00  0.00      HCT   
ATOM   3697  N   LYS H 233     -21.403   7.659  -8.867  1.00  0.00      HCT   
ATOM   3698  HN  LYS H 233     -21.540   6.702  -8.585  1.00  0.00      HCT   
ATOM   3699  CA  LYS H 233     -20.888   7.852 -10.214  1.00  0.00      HCT   
ATOM   3700  HA  LYS H 233     -19.948   8.382 -10.133  1.00  0.00      HCT   
ATOM   3701  CB  LYS H 233     -20.617   6.449 -10.837  1.00  0.00      HCT   
ATOM   3702  HB1 LYS H 233     -21.547   5.846 -10.729  1.00  0.00      HCT   
ATOM   3703  HB2 LYS H 233     -19.836   5.954 -10.211  1.00  0.00      HCT   
ATOM   3704  CG  LYS H 233     -20.173   6.421 -12.310  1.00  0.00      HCT   
ATOM   3705  HG1 LYS H 233     -19.321   7.121 -12.441  1.00  0.00      HCT   
ATOM   3706  HG2 LYS H 233     -21.003   6.775 -12.963  1.00  0.00      HCT   
ATOM   3707  CD  LYS H 233     -19.726   5.018 -12.782  1.00  0.00      HCT   
ATOM   3708  HD1 LYS H 233     -18.867   4.687 -12.159  1.00  0.00      HCT   
ATOM   3709  HD2 LYS H 233     -19.365   5.112 -13.829  1.00  0.00      HCT   
ATOM   3710  CE  LYS H 233     -20.828   3.940 -12.741  1.00  0.00      HCT   
ATOM   3711  HE1 LYS H 233     -21.662   4.224 -13.421  1.00  0.00      HCT   
ATOM   3712  HE2 LYS H 233     -21.223   3.832 -11.708  1.00  0.00      HCT   
ATOM   3713  NZ  LYS H 233     -20.330   2.616 -13.162  1.00  0.00      HCT   
ATOM   3714  HZ1 LYS H 233     -20.063   2.603 -14.175  1.00  0.00      HCT   
ATOM   3715  HZ2 LYS H 233     -19.497   2.318 -12.594  1.00  0.00      HCT   
ATOM   3716  HZ3 LYS H 233     -21.078   1.898 -12.995  1.00  0.00      HCT   
ATOM   3717  C   LYS H 233     -21.790   8.712 -11.090  1.00  0.00      HCT   
ATOM   3718  O   LYS H 233     -21.340   9.595 -11.820  1.00  0.00      HCT   
ATOM   3719  N   ALA H 234     -23.116   8.517 -10.967  1.00  0.00      HCT   
ATOM   3720  HN  ALA H 234     -23.456   7.797 -10.363  1.00  0.00      HCT   
ATOM   3721  CA  ALA H 234     -24.130   9.242 -11.704  1.00  0.00      HCT   
ATOM   3722  HA  ALA H 234     -23.865   9.220 -12.755  1.00  0.00      HCT   
ATOM   3723  CB  ALA H 234     -25.492   8.543 -11.519  1.00  0.00      HCT   
ATOM   3724  HB1 ALA H 234     -26.284   9.037 -12.119  1.00  0.00      HCT   
ATOM   3725  HB2 ALA H 234     -25.423   7.488 -11.853  1.00  0.00      HCT   
ATOM   3726  HB3 ALA H 234     -25.801   8.544 -10.455  1.00  0.00      HCT   
ATOM   3727  C   ALA H 234     -24.257  10.714 -11.311  1.00  0.00      HCT   
ATOM   3728  O   ALA H 234     -24.828  11.523 -12.052  1.00  0.00      HCT   
ATOM   3729  N   LYS H 235     -23.666  11.134 -10.171  1.00  0.00      HCT   
ATOM   3730  HN  LYS H 235     -23.179  10.479  -9.590  1.00  0.00      HCT   
ATOM   3731  CA  LYS H 235     -23.703  12.512  -9.711  1.00  0.00      HCT   
ATOM   3732  HA  LYS H 235     -24.674  12.928  -9.936  1.00  0.00      HCT   
ATOM   3733  CB  LYS H 235     -23.490  12.614  -8.173  1.00  0.00      HCT   
ATOM   3734  HB1 LYS H 235     -23.384  13.683  -7.886  1.00  0.00      HCT   
ATOM   3735  HB2 LYS H 235     -22.541  12.096  -7.914  1.00  0.00      HCT   
ATOM   3736  CG  LYS H 235     -24.646  12.023  -7.360  1.00  0.00      HCT   
ATOM   3737  HG1 LYS H 235     -24.892  11.023  -7.776  1.00  0.00      HCT   
ATOM   3738  HG2 LYS H 235     -25.554  12.652  -7.485  1.00  0.00      HCT   
ATOM   3739  CD  LYS H 235     -24.323  11.834  -5.869  1.00  0.00      HCT   
ATOM   3740  HD1 LYS H 235     -23.488  11.100  -5.795  1.00  0.00      HCT   
ATOM   3741  HD2 LYS H 235     -25.194  11.366  -5.363  1.00  0.00      HCT   
ATOM   3742  CE  LYS H 235     -23.890  13.086  -5.102  1.00  0.00      HCT   
ATOM   3743  HE1 LYS H 235     -23.021  13.569  -5.591  1.00  0.00      HCT   
ATOM   3744  HE2 LYS H 235     -23.586  12.804  -4.066  1.00  0.00      HCT   
ATOM   3745  NZ  LYS H 235     -24.977  14.071  -4.986  1.00  0.00      HCT   
ATOM   3746  HZ1 LYS H 235     -24.678  14.870  -4.379  1.00  0.00      HCT   
ATOM   3747  HZ2 LYS H 235     -25.303  14.451  -5.912  1.00  0.00      HCT   
ATOM   3748  HZ3 LYS H 235     -25.812  13.604  -4.541  1.00  0.00      HCT   
ATOM   3749  C   LYS H 235     -22.675  13.387 -10.428  1.00  0.00      HCT   
ATOM   3750  O   LYS H 235     -22.538  14.569 -10.137  1.00  0.00      HCT   
ATOM   3751  N   SER H 236     -21.963  12.853 -11.448  1.00  0.00      HCT   
ATOM   3752  HN  SER H 236     -22.051  11.883 -11.677  1.00  0.00      HCT   
ATOM   3753  CA  SER H 236     -21.046  13.629 -12.264  1.00  0.00      HCT   
ATOM   3754  HA  SER H 236     -20.425  14.205 -11.599  1.00  0.00      HCT   
ATOM   3755  CB  SER H 236     -20.109  12.745 -13.127  1.00  0.00      HCT   
ATOM   3756  HB1 SER H 236     -19.550  12.060 -12.442  1.00  0.00      HCT   
ATOM   3757  HB2 SER H 236     -19.354  13.377 -13.662  1.00  0.00      HCT   
ATOM   3758  OG  SER H 236     -20.811  11.942 -14.087  1.00  0.00      HCT   
ATOM   3759  HG1 SER H 236     -20.191  11.209 -14.301  1.00  0.00      HCT   
ATOM   3760  C   SER H 236     -21.748  14.617 -13.174  1.00  0.00      HCT   
ATOM   3761  O   SER H 236     -21.134  15.559 -13.658  1.00  0.00      HCT   
ATOM   3762  N   LYS H 237     -23.071  14.457 -13.384  1.00  0.00      HCT   
ATOM   3763  HN  LYS H 237     -23.540  13.660 -13.013  1.00  0.00      HCT   
ATOM   3764  CA  LYS H 237     -23.877  15.381 -14.166  1.00  0.00      HCT   
ATOM   3765  HA  LYS H 237     -23.217  15.962 -14.795  1.00  0.00      HCT   
ATOM   3766  CB  LYS H 237     -24.840  14.616 -15.113  1.00  0.00      HCT   
ATOM   3767  HB1 LYS H 237     -25.433  15.355 -15.693  1.00  0.00      HCT   
ATOM   3768  HB2 LYS H 237     -25.542  13.990 -14.528  1.00  0.00      HCT   
ATOM   3769  CG  LYS H 237     -24.053  13.756 -16.114  1.00  0.00      HCT   
ATOM   3770  HG1 LYS H 237     -23.547  12.931 -15.563  1.00  0.00      HCT   
ATOM   3771  HG2 LYS H 237     -23.258  14.403 -16.559  1.00  0.00      HCT   
ATOM   3772  CD  LYS H 237     -24.904  13.151 -17.246  1.00  0.00      HCT   
ATOM   3773  HD1 LYS H 237     -25.317  13.980 -17.865  1.00  0.00      HCT   
ATOM   3774  HD2 LYS H 237     -25.771  12.615 -16.793  1.00  0.00      HCT   
ATOM   3775  CE  LYS H 237     -24.145  12.159 -18.141  1.00  0.00      HCT   
ATOM   3776  HE1 LYS H 237     -24.807  11.799 -18.955  1.00  0.00      HCT   
ATOM   3777  HE2 LYS H 237     -23.792  11.296 -17.546  1.00  0.00      HCT   
ATOM   3778  NZ  LYS H 237     -22.972  12.801 -18.761  1.00  0.00      HCT   
ATOM   3779  HZ1 LYS H 237     -22.584  12.160 -19.504  1.00  0.00      HCT   
ATOM   3780  HZ2 LYS H 237     -23.269  13.671 -19.258  1.00  0.00      HCT   
ATOM   3781  HZ3 LYS H 237     -22.222  13.002 -18.050  1.00  0.00      HCT   
ATOM   3782  C   LYS H 237     -24.620  16.410 -13.325  1.00  0.00      HCT   
ATOM   3783  O   LYS H 237     -25.418  17.195 -13.827  1.00  0.00      HCT   
ATOM   3784  N   GLU H 238     -24.345  16.466 -12.001  1.00  0.00      HCT   
ATOM   3785  HN  GLU H 238     -23.735  15.799 -11.581  1.00  0.00      HCT   
ATOM   3786  CA  GLU H 238     -24.865  17.504 -11.138  1.00  0.00      HCT   
ATOM   3787  HA  GLU H 238     -25.940  17.485 -11.259  1.00  0.00      HCT   
ATOM   3788  CB  GLU H 238     -24.593  17.235  -9.632  1.00  0.00      HCT   
ATOM   3789  HB1 GLU H 238     -24.775  18.163  -9.045  1.00  0.00      HCT   
ATOM   3790  HB2 GLU H 238     -23.529  16.961  -9.483  1.00  0.00      HCT   
ATOM   3791  CG  GLU H 238     -25.527  16.129  -9.076  1.00  0.00      HCT   
ATOM   3792  HG1 GLU H 238     -25.261  15.151  -9.529  1.00  0.00      HCT   
ATOM   3793  HG2 GLU H 238     -26.573  16.364  -9.374  1.00  0.00      HCT   
ATOM   3794  CD  GLU H 238     -25.523  15.977  -7.566  1.00  0.00      HCT   
ATOM   3795  OE1 GLU H 238     -24.766  16.673  -6.843  1.00  0.00      HCT   
ATOM   3796  OE2 GLU H 238     -26.308  15.122  -7.072  1.00  0.00      HCT   
ATOM   3797  C   GLU H 238     -24.456  18.916 -11.539  1.00  0.00      HCT   
ATOM   3798  O   GLU H 238     -23.370  19.162 -12.065  1.00  0.00      HCT   
ATOM   3799  N   ASP H 239     -25.363  19.891 -11.324  1.00  0.00      HCT   
ATOM   3800  HN  ASP H 239     -26.198  19.668 -10.823  1.00  0.00      HCT   
ATOM   3801  CA  ASP H 239     -25.178  21.293 -11.635  1.00  0.00      HCT   
ATOM   3802  HA  ASP H 239     -26.150  21.737 -11.474  1.00  0.00      HCT   
ATOM   3803  CB  ASP H 239     -24.184  21.900 -10.599  1.00  0.00      HCT   
ATOM   3804  HB1 ASP H 239     -23.146  21.569 -10.823  1.00  0.00      HCT   
ATOM   3805  HB2 ASP H 239     -24.453  21.528  -9.585  1.00  0.00      HCT   
ATOM   3806  CG  ASP H 239     -24.236  23.401 -10.555  1.00  0.00      HCT   
ATOM   3807  OD1 ASP H 239     -25.324  23.992 -10.781  1.00  0.00      HCT   
ATOM   3808  OD2 ASP H 239     -23.200  24.025 -10.200  1.00  0.00      HCT   
ATOM   3809  C   ASP H 239     -24.825  21.579 -13.109  1.00  0.00      HCT   
ATOM   3810  O   ASP H 239     -24.055  22.484 -13.436  1.00  0.00      HCT   
ATOM   3811  N   GLY H 240     -25.407  20.791 -14.038  1.00  0.00      HCT   
ATOM   3812  HN  GLY H 240     -26.009  20.052 -13.729  1.00  0.00      HCT   
ATOM   3813  CA  GLY H 240     -25.254  20.968 -15.478  1.00  0.00      HCT   
ATOM   3814  HA1 GLY H 240     -25.341  22.021 -15.708  1.00  0.00      HCT   
ATOM   3815  HA2 GLY H 240     -26.022  20.393 -15.960  1.00  0.00      HCT   
ATOM   3816  C   GLY H 240     -23.945  20.503 -16.064  1.00  0.00      HCT   
ATOM   3817  O   GLY H 240     -23.660  20.788 -17.221  1.00  0.00      HCT   
ATOM   3818  N   ASN H 241     -23.109  19.780 -15.295  1.00  0.00      HCT   
ATOM   3819  HN  ASN H 241     -23.378  19.565 -14.358  1.00  0.00      HCT   
ATOM   3820  CA  ASN H 241     -21.839  19.252 -15.771  1.00  0.00      HCT   
ATOM   3821  HA  ASN H 241     -21.325  20.074 -16.263  1.00  0.00      HCT   
ATOM   3822  CB  ASN H 241     -21.000  18.819 -14.531  1.00  0.00      HCT   
ATOM   3823  HB1 ASN H 241     -21.491  17.969 -14.024  1.00  0.00      HCT   
ATOM   3824  HB2 ASN H 241     -20.978  19.667 -13.812  1.00  0.00      HCT   
ATOM   3825  CG  ASN H 241     -19.557  18.493 -14.893  1.00  0.00      HCT   
ATOM   3826  OD1 ASN H 241     -18.719  19.388 -15.058  1.00  0.00      HCT   
ATOM   3827  ND2 ASN H 241     -19.227  17.192 -14.991  1.00  0.00      HCT   
ATOM   3828 HD21 ASN H 241     -19.890  16.489 -14.719  1.00  0.00      HCT   
ATOM   3829 HD22 ASN H 241     -18.341  16.955 -15.392  1.00  0.00      HCT   
ATOM   3830  C   ASN H 241     -22.016  18.147 -16.830  1.00  0.00      HCT   
ATOM   3831  O   ASN H 241     -22.903  17.306 -16.711  1.00  0.00      HCT   
ATOM   3832  N   THR H 242     -21.195  18.124 -17.901  1.00  0.00      HCT   
ATOM   3833  HN  THR H 242     -20.551  18.875 -18.064  1.00  0.00      HCT   
ATOM   3834  CA  THR H 242     -21.323  17.115 -18.965  1.00  0.00      HCT   
ATOM   3835  HA  THR H 242     -22.191  16.494 -18.800  1.00  0.00      HCT   
ATOM   3836  CB  THR H 242     -21.469  17.731 -20.358  1.00  0.00      HCT   
ATOM   3837  HB  THR H 242     -21.509  16.943 -21.149  1.00  0.00      HCT   
ATOM   3838  OG1 THR H 242     -20.422  18.643 -20.661  1.00  0.00      HCT   
ATOM   3839  HG1 THR H 242     -19.707  18.108 -21.079  1.00  0.00      HCT   
ATOM   3840  CG2 THR H 242     -22.778  18.528 -20.423  1.00  0.00      HCT   
ATOM   3841 HG21 THR H 242     -22.782  19.359 -19.686  1.00  0.00      HCT   
ATOM   3842 HG22 THR H 242     -22.914  18.963 -21.436  1.00  0.00      HCT   
ATOM   3843 HG23 THR H 242     -23.645  17.870 -20.214  1.00  0.00      HCT   
ATOM   3844  C   THR H 242     -20.134  16.180 -19.018  1.00  0.00      HCT   
ATOM   3845  O   THR H 242     -20.167  15.146 -19.685  1.00  0.00      HCT   
ATOM   3846  N   THR H 243     -19.048  16.517 -18.303  1.00  0.00      HCT   
ATOM   3847  HN  THR H 243     -19.029  17.344 -17.749  1.00  0.00      HCT   
ATOM   3848  CA  THR H 243     -17.809  15.756 -18.290  1.00  0.00      HCT   
ATOM   3849  HA  THR H 243     -17.626  15.434 -19.305  1.00  0.00      HCT   
ATOM   3850  CB  THR H 243     -16.590  16.579 -17.888  1.00  0.00      HCT   
ATOM   3851  HB  THR H 243     -15.683  15.942 -17.743  1.00  0.00      HCT   
ATOM   3852  OG1 THR H 243     -16.853  17.333 -16.715  1.00  0.00      HCT   
ATOM   3853  HG1 THR H 243     -16.090  17.917 -16.611  1.00  0.00      HCT   
ATOM   3854  CG2 THR H 243     -16.311  17.598 -19.001  1.00  0.00      HCT   
ATOM   3855 HG21 THR H 243     -17.179  18.272 -19.161  1.00  0.00      HCT   
ATOM   3856 HG22 THR H 243     -15.428  18.225 -18.755  1.00  0.00      HCT   
ATOM   3857 HG23 THR H 243     -16.096  17.076 -19.958  1.00  0.00      HCT   
ATOM   3858  C   THR H 243     -17.889  14.484 -17.473  1.00  0.00      HCT   
ATOM   3859  O   THR H 243     -18.648  14.370 -16.508  1.00  0.00      HCT   
ATOM   3860  N   THR H 244     -17.114  13.458 -17.870  1.00  0.00      HCT   
ATOM   3861  HN  THR H 244     -16.488  13.586 -18.649  1.00  0.00      HCT   
ATOM   3862  CA  THR H 244     -17.192  12.118 -17.303  1.00  0.00      HCT   
ATOM   3863  HA  THR H 244     -18.057  12.040 -16.655  1.00  0.00      HCT   
ATOM   3864  CB  THR H 244     -17.310  11.023 -18.367  1.00  0.00      HCT   
ATOM   3865  HB  THR H 244     -17.238  10.007 -17.903  1.00  0.00      HCT   
ATOM   3866  OG1 THR H 244     -16.313  11.167 -19.378  1.00  0.00      HCT   
ATOM   3867  HG1 THR H 244     -15.488  11.346 -18.896  1.00  0.00      HCT   
ATOM   3868  CG2 THR H 244     -18.678  11.137 -19.056  1.00  0.00      HCT   
ATOM   3869 HG21 THR H 244     -18.793  12.115 -19.568  1.00  0.00      HCT   
ATOM   3870 HG22 THR H 244     -18.801  10.334 -19.811  1.00  0.00      HCT   
ATOM   3871 HG23 THR H 244     -19.495  11.033 -18.314  1.00  0.00      HCT   
ATOM   3872  C   THR H 244     -15.967  11.808 -16.475  1.00  0.00      HCT   
ATOM   3873  O   THR H 244     -14.841  11.858 -16.971  1.00  0.00      HCT   
ATOM   3874  N   TYR H 245     -16.162  11.433 -15.204  1.00  0.00      HCT   
ATOM   3875  HN  TYR H 245     -17.093  11.348 -14.848  1.00  0.00      HCT   
ATOM   3876  CA  TYR H 245     -15.096  11.039 -14.310  1.00  0.00      HCT   
ATOM   3877  HA  TYR H 245     -14.152  11.027 -14.844  1.00  0.00      HCT   
ATOM   3878  CB  TYR H 245     -14.956  11.969 -13.075  1.00  0.00      HCT   
ATOM   3879  HB1 TYR H 245     -14.098  11.664 -12.439  1.00  0.00      HCT   
ATOM   3880  HB2 TYR H 245     -15.882  11.948 -12.468  1.00  0.00      HCT   
ATOM   3881  CG  TYR H 245     -14.695  13.380 -13.542  1.00  0.00      HCT   
ATOM   3882  CD1 TYR H 245     -13.487  13.706 -14.182  1.00  0.00      HCT   
ATOM   3883  HD1 TYR H 245     -12.738  12.940 -14.330  1.00  0.00      HCT   
ATOM   3884  CE1 TYR H 245     -13.258  15.006 -14.661  1.00  0.00      HCT   
ATOM   3885  HE1 TYR H 245     -12.334  15.236 -15.170  1.00  0.00      HCT   
ATOM   3886  CZ  TYR H 245     -14.232  15.993 -14.493  1.00  0.00      HCT   
ATOM   3887  OH  TYR H 245     -14.003  17.302 -14.969  1.00  0.00      HCT   
ATOM   3888  HH  TYR H 245     -14.790  17.835 -14.719  1.00  0.00      HCT   
ATOM   3889  CD2 TYR H 245     -15.658  14.390 -13.363  1.00  0.00      HCT   
ATOM   3890  HD2 TYR H 245     -16.593  14.155 -12.876  1.00  0.00      HCT   
ATOM   3891  CE2 TYR H 245     -15.428  15.692 -13.838  1.00  0.00      HCT   
ATOM   3892  HE2 TYR H 245     -16.186  16.450 -13.708  1.00  0.00      HCT   
ATOM   3893  C   TYR H 245     -15.338   9.612 -13.871  1.00  0.00      HCT   
ATOM   3894  O   TYR H 245     -16.476   9.158 -13.737  1.00  0.00      HCT   
ATOM   3895  N   SER H 246     -14.256   8.842 -13.688  1.00  0.00      HCT   
ATOM   3896  HN  SER H 246     -13.332   9.242 -13.751  1.00  0.00      HCT   
ATOM   3897  CA  SER H 246     -14.315   7.428 -13.331  1.00  0.00      HCT   
ATOM   3898  HA  SER H 246     -14.996   6.954 -14.021  1.00  0.00      HCT   
ATOM   3899  CB  SER H 246     -12.936   6.720 -13.462  1.00  0.00      HCT   
ATOM   3900  HB1 SER H 246     -12.593   6.838 -14.516  1.00  0.00      HCT   
ATOM   3901  HB2 SER H 246     -13.019   5.626 -13.268  1.00  0.00      HCT   
ATOM   3902  OG  SER H 246     -11.964   7.288 -12.580  1.00  0.00      HCT   
ATOM   3903  HG1 SER H 246     -11.866   8.229 -12.872  1.00  0.00      HCT   
ATOM   3904  C   SER H 246     -14.855   7.170 -11.934  1.00  0.00      HCT   
ATOM   3905  O   SER H 246     -14.945   8.053 -11.080  1.00  0.00      HCT   
ATOM   3906  N   SER H 247     -15.212   5.903 -11.659  1.00  0.00      HCT   
ATOM   3907  HN  SER H 247     -15.158   5.203 -12.386  1.00  0.00      HCT   
ATOM   3908  CA  SER H 247     -15.649   5.439 -10.360  1.00  0.00      HCT   
ATOM   3909  HA  SER H 247     -16.534   6.005 -10.094  1.00  0.00      HCT   
ATOM   3910  CB  SER H 247     -16.022   3.936 -10.388  1.00  0.00      HCT   
ATOM   3911  HB1 SER H 247     -16.955   3.823 -10.986  1.00  0.00      HCT   
ATOM   3912  HB2 SER H 247     -16.239   3.549  -9.367  1.00  0.00      HCT   
ATOM   3913  OG  SER H 247     -14.999   3.144 -11.002  1.00  0.00      HCT   
ATOM   3914  HG1 SER H 247     -15.082   3.280 -11.972  1.00  0.00      HCT   
ATOM   3915  C   SER H 247     -14.649   5.684  -9.243  1.00  0.00      HCT   
ATOM   3916  O   SER H 247     -15.018   6.197  -8.191  1.00  0.00      HCT   
ATOM   3917  N   TYR H 248     -13.339   5.394  -9.455  1.00  0.00      HCT   
ATOM   3918  HN  TYR H 248     -13.048   4.918 -10.282  1.00  0.00      HCT   
ATOM   3919  CA  TYR H 248     -12.321   5.776  -8.488  1.00  0.00      HCT   
ATOM   3920  HA  TYR H 248     -12.673   5.413  -7.532  1.00  0.00      HCT   
ATOM   3921  CB  TYR H 248     -10.933   5.104  -8.723  1.00  0.00      HCT   
ATOM   3922  HB1 TYR H 248     -10.538   5.385  -9.723  1.00  0.00      HCT   
ATOM   3923  HB2 TYR H 248     -11.052   3.998  -8.692  1.00  0.00      HCT   
ATOM   3924  CG  TYR H 248      -9.914   5.489  -7.654  1.00  0.00      HCT   
ATOM   3925  CD1 TYR H 248     -10.204   5.262  -6.295  1.00  0.00      HCT   
ATOM   3926  HD1 TYR H 248     -11.140   4.804  -6.015  1.00  0.00      HCT   
ATOM   3927  CE1 TYR H 248      -9.301   5.642  -5.295  1.00  0.00      HCT   
ATOM   3928  HE1 TYR H 248      -9.528   5.459  -4.255  1.00  0.00      HCT   
ATOM   3929  CZ  TYR H 248      -8.068   6.201  -5.642  1.00  0.00      HCT   
ATOM   3930  OH  TYR H 248      -7.129   6.462  -4.624  1.00  0.00      HCT   
ATOM   3931  HH  TYR H 248      -6.237   6.305  -4.974  1.00  0.00      HCT   
ATOM   3932  CD2 TYR H 248      -8.685   6.087  -7.986  1.00  0.00      HCT   
ATOM   3933  HD2 TYR H 248      -8.456   6.281  -9.022  1.00  0.00      HCT   
ATOM   3934  CE2 TYR H 248      -7.759   6.428  -6.987  1.00  0.00      HCT   
ATOM   3935  HE2 TYR H 248      -6.807   6.854  -7.263  1.00  0.00      HCT   
ATOM   3936  C   TYR H 248     -12.181   7.277  -8.312  1.00  0.00      HCT   
ATOM   3937  O   TYR H 248     -12.117   7.754  -7.174  1.00  0.00      HCT   
ATOM   3938  N   GLU H 249     -12.170   8.084  -9.390  1.00  0.00      HCT   
ATOM   3939  HN  GLU H 249     -12.228   7.702 -10.316  1.00  0.00      HCT   
ATOM   3940  CA  GLU H 249     -12.086   9.534  -9.286  1.00  0.00      HCT   
ATOM   3941  HA  GLU H 249     -11.185   9.776  -8.735  1.00  0.00      HCT   
ATOM   3942  CB  GLU H 249     -11.977  10.179 -10.694  1.00  0.00      HCT   
ATOM   3943  HB1 GLU H 249     -12.149  11.278 -10.641  1.00  0.00      HCT   
ATOM   3944  HB2 GLU H 249     -12.789   9.741 -11.316  1.00  0.00      HCT   
ATOM   3945  CG  GLU H 249     -10.584   9.966 -11.354  1.00  0.00      HCT   
ATOM   3946  HG1 GLU H 249     -10.167   8.979 -11.059  1.00  0.00      HCT   
ATOM   3947  HG2 GLU H 249      -9.883  10.750 -11.000  1.00  0.00      HCT   
ATOM   3948  CD  GLU H 249     -10.592   9.992 -12.875  1.00  0.00      HCT   
ATOM   3949  OE1 GLU H 249     -11.663   9.783 -13.501  1.00  0.00      HCT   
ATOM   3950  OE2 GLU H 249      -9.500  10.132 -13.477  1.00  0.00      HCT   
ATOM   3951  C   GLU H 249     -13.237  10.161  -8.498  1.00  0.00      HCT   
ATOM   3952  O   GLU H 249     -13.028  10.965  -7.597  1.00  0.00      HCT   
ATOM   3953  N   MET H 250     -14.490   9.734  -8.785  1.00  0.00      HCT   
ATOM   3954  HN  MET H 250     -14.643   9.095  -9.544  1.00  0.00      HCT   
ATOM   3955  CA  MET H 250     -15.650  10.122  -8.004  1.00  0.00      HCT   
ATOM   3956  HA  MET H 250     -15.667  11.202  -7.960  1.00  0.00      HCT   
ATOM   3957  CB  MET H 250     -16.964   9.655  -8.692  1.00  0.00      HCT   
ATOM   3958  HB1 MET H 250     -17.829   9.818  -8.013  1.00  0.00      HCT   
ATOM   3959  HB2 MET H 250     -16.891   8.561  -8.885  1.00  0.00      HCT   
ATOM   3960  CG  MET H 250     -17.259  10.369 -10.032  1.00  0.00      HCT   
ATOM   3961  HG1 MET H 250     -18.137   9.878 -10.505  1.00  0.00      HCT   
ATOM   3962  HG2 MET H 250     -16.401  10.191 -10.721  1.00  0.00      HCT   
ATOM   3963  SD  MET H 250     -17.575  12.162  -9.917  1.00  0.00      HCT   
ATOM   3964  CE  MET H 250     -19.227  12.072  -9.169  1.00  0.00      HCT   
ATOM   3965  HE1 MET H 250     -19.670  13.084  -9.055  1.00  0.00      HCT   
ATOM   3966  HE2 MET H 250     -19.918  11.466  -9.794  1.00  0.00      HCT   
ATOM   3967  HE3 MET H 250     -19.196  11.608  -8.161  1.00  0.00      HCT   
ATOM   3968  C   MET H 250     -15.619   9.659  -6.554  1.00  0.00      HCT   
ATOM   3969  O   MET H 250     -15.877  10.441  -5.631  1.00  0.00      HCT   
ATOM   3970  N   LEU H 251     -15.269   8.389  -6.277  1.00  0.00      HCT   
ATOM   3971  HN  LEU H 251     -15.079   7.738  -7.023  1.00  0.00      HCT   
ATOM   3972  CA  LEU H 251     -15.136   7.871  -4.926  1.00  0.00      HCT   
ATOM   3973  HA  LEU H 251     -16.059   8.093  -4.408  1.00  0.00      HCT   
ATOM   3974  CB  LEU H 251     -14.954   6.335  -4.946  1.00  0.00      HCT   
ATOM   3975  HB1 LEU H 251     -14.053   6.089  -5.555  1.00  0.00      HCT   
ATOM   3976  HB2 LEU H 251     -15.831   5.898  -5.475  1.00  0.00      HCT   
ATOM   3977  CG  LEU H 251     -14.819   5.645  -3.567  1.00  0.00      HCT   
ATOM   3978  HG  LEU H 251     -13.889   6.008  -3.071  1.00  0.00      HCT   
ATOM   3979  CD1 LEU H 251     -16.007   5.949  -2.639  1.00  0.00      HCT   
ATOM   3980 HD11 LEU H 251     -15.886   5.409  -1.677  1.00  0.00      HCT   
ATOM   3981 HD12 LEU H 251     -16.072   7.034  -2.418  1.00  0.00      HCT   
ATOM   3982 HD13 LEU H 251     -16.959   5.621  -3.109  1.00  0.00      HCT   
ATOM   3983  CD2 LEU H 251     -14.682   4.127  -3.752  1.00  0.00      HCT   
ATOM   3984 HD21 LEU H 251     -13.808   3.891  -4.394  1.00  0.00      HCT   
ATOM   3985 HD22 LEU H 251     -14.548   3.628  -2.770  1.00  0.00      HCT   
ATOM   3986 HD23 LEU H 251     -15.595   3.718  -4.235  1.00  0.00      HCT   
ATOM   3987  C   LEU H 251     -14.034   8.538  -4.104  1.00  0.00      HCT   
ATOM   3988  O   LEU H 251     -14.233   8.938  -2.967  1.00  0.00      HCT   
ATOM   3989  N   SER H 252     -12.842   8.723  -4.711  1.00  0.00      HCT   
ATOM   3990  HN  SER H 252     -12.701   8.381  -5.646  1.00  0.00      HCT   
ATOM   3991  CA  SER H 252     -11.703   9.406  -4.111  1.00  0.00      HCT   
ATOM   3992  HA  SER H 252     -11.469   8.912  -3.178  1.00  0.00      HCT   
ATOM   3993  CB  SER H 252     -10.470   9.321  -5.062  1.00  0.00      HCT   
ATOM   3994  HB1 SER H 252     -10.692   9.861  -6.010  1.00  0.00      HCT   
ATOM   3995  HB2 SER H 252     -10.301   8.258  -5.324  1.00  0.00      HCT   
ATOM   3996  OG  SER H 252      -9.279   9.847  -4.478  1.00  0.00      HCT   
ATOM   3997  HG1 SER H 252      -8.815   9.121  -4.043  1.00  0.00      HCT   
ATOM   3998  C   SER H 252     -12.028  10.855  -3.779  1.00  0.00      HCT   
ATOM   3999  O   SER H 252     -11.753  11.343  -2.676  1.00  0.00      HCT   
ATOM   4000  N   GLY H 253     -12.707  11.565  -4.703  1.00  0.00      HCT   
ATOM   4001  HN  GLY H 253     -12.881  11.164  -5.608  1.00  0.00      HCT   
ATOM   4002  CA  GLY H 253     -13.196  12.921  -4.484  1.00  0.00      HCT   
ATOM   4003  HA1 GLY H 253     -13.671  13.245  -5.398  1.00  0.00      HCT   
ATOM   4004  HA2 GLY H 253     -12.361  13.544  -4.196  1.00  0.00      HCT   
ATOM   4005  C   GLY H 253     -14.224  13.019  -3.386  1.00  0.00      HCT   
ATOM   4006  O   GLY H 253     -14.169  13.914  -2.552  1.00  0.00      HCT   
ATOM   4007  N   HSE H 254     -15.174  12.065  -3.351  1.00  0.00      HCT   
ATOM   4008  HN  HSE H 254     -15.221  11.383  -4.088  1.00  0.00      HCT   
ATOM   4009  CA  HSE H 254     -16.163  11.949  -2.291  1.00  0.00      HCT   
ATOM   4010  HA  HSE H 254     -16.700  12.881  -2.229  1.00  0.00      HCT   
ATOM   4011  CB  HSE H 254     -17.168  10.820  -2.632  1.00  0.00      HCT   
ATOM   4012  HB1 HSE H 254     -16.619   9.861  -2.756  1.00  0.00      HCT   
ATOM   4013  HB2 HSE H 254     -17.639  11.063  -3.610  1.00  0.00      HCT   
ATOM   4014  ND1 HSE H 254     -19.193  11.598  -1.403  1.00  0.00      HCT   
ATOM   4015  CG  HSE H 254     -18.270  10.595  -1.645  1.00  0.00      HCT   
ATOM   4016  CE1 HSE H 254     -20.087  11.059  -0.592  1.00  0.00      HCT   
ATOM   4017  HE1 HSE H 254     -20.964  11.562  -0.186  1.00  0.00      HCT   
ATOM   4018  NE2 HSE H 254     -19.795   9.755  -0.325  1.00  0.00      HCT   
ATOM   4019  HE2 HSE H 254     -20.336   9.139   0.270  1.00  0.00      HCT   
ATOM   4020  CD2 HSE H 254     -18.641   9.459  -0.993  1.00  0.00      HCT   
ATOM   4021  HD2 HSE H 254     -18.164   8.483  -0.990  1.00  0.00      HCT   
ATOM   4022  C   HSE H 254     -15.540  11.717  -0.919  1.00  0.00      HCT   
ATOM   4023  O   HSE H 254     -15.882  12.404   0.051  1.00  0.00      HCT   
ATOM   4024  N   VAL H 255     -14.567  10.799  -0.788  1.00  0.00      HCT   
ATOM   4025  HN  VAL H 255     -14.306  10.228  -1.580  1.00  0.00      HCT   
ATOM   4026  CA  VAL H 255     -13.820  10.574   0.441  1.00  0.00      HCT   
ATOM   4027  HA  VAL H 255     -14.547  10.386   1.223  1.00  0.00      HCT   
ATOM   4028  CB  VAL H 255     -12.931   9.332   0.350  1.00  0.00      HCT   
ATOM   4029  HB  VAL H 255     -12.315   9.387  -0.579  1.00  0.00      HCT   
ATOM   4030  CG1 VAL H 255     -11.979   9.203   1.563  1.00  0.00      HCT   
ATOM   4031 HG11 VAL H 255     -11.466   8.217   1.543  1.00  0.00      HCT   
ATOM   4032 HG12 VAL H 255     -11.197   9.991   1.551  1.00  0.00      HCT   
ATOM   4033 HG13 VAL H 255     -12.542   9.277   2.517  1.00  0.00      HCT   
ATOM   4034  CG2 VAL H 255     -13.833   8.082   0.279  1.00  0.00      HCT   
ATOM   4035 HG21 VAL H 255     -14.437   7.987   1.205  1.00  0.00      HCT   
ATOM   4036 HG22 VAL H 255     -14.520   8.124  -0.589  1.00  0.00      HCT   
ATOM   4037 HG23 VAL H 255     -13.206   7.167   0.180  1.00  0.00      HCT   
ATOM   4038  C   VAL H 255     -13.037  11.799   0.918  1.00  0.00      HCT   
ATOM   4039  O   VAL H 255     -13.089  12.167   2.082  1.00  0.00      HCT   
ATOM   4040  N   TRP H 256     -12.336  12.499  -0.007  1.00  0.00      HCT   
ATOM   4041  HN  TRP H 256     -12.261  12.169  -0.949  1.00  0.00      HCT   
ATOM   4042  CA  TRP H 256     -11.650  13.741   0.314  1.00  0.00      HCT   
ATOM   4043  HA  TRP H 256     -10.975  13.544   1.134  1.00  0.00      HCT   
ATOM   4044  CB  TRP H 256     -10.812  14.200  -0.920  1.00  0.00      HCT   
ATOM   4045  HB1 TRP H 256     -11.515  14.367  -1.768  1.00  0.00      HCT   
ATOM   4046  HB2 TRP H 256     -10.151  13.351  -1.213  1.00  0.00      HCT   
ATOM   4047  CG  TRP H 256      -9.943  15.425  -0.777  1.00  0.00      HCT   
ATOM   4048  CD1 TRP H 256      -9.366  15.923   0.366  1.00  0.00      HCT   
ATOM   4049  HD1 TRP H 256      -9.515  15.527   1.362  1.00  0.00      HCT   
ATOM   4050  NE1 TRP H 256      -8.566  17.000   0.051  1.00  0.00      HCT   
ATOM   4051  HE1 TRP H 256      -8.089  17.589   0.683  1.00  0.00      HCT   
ATOM   4052  CE2 TRP H 256      -8.608  17.213  -1.301  1.00  0.00      HCT   
ATOM   4053  CD2 TRP H 256      -9.475  16.244  -1.856  1.00  0.00      HCT   
ATOM   4054  CE3 TRP H 256      -9.699  16.242  -3.242  1.00  0.00      HCT   
ATOM   4055  HE3 TRP H 256     -10.345  15.507  -3.700  1.00  0.00      HCT   
ATOM   4056  CZ3 TRP H 256      -9.041  17.189  -4.030  1.00  0.00      HCT   
ATOM   4057  HZ3 TRP H 256      -9.202  17.186  -5.099  1.00  0.00      HCT   
ATOM   4058  CZ2 TRP H 256      -7.949  18.142  -2.089  1.00  0.00      HCT   
ATOM   4059  HZ2 TRP H 256      -7.262  18.856  -1.656  1.00  0.00      HCT   
ATOM   4060  CH2 TRP H 256      -8.177  18.122  -3.469  1.00  0.00      HCT   
ATOM   4061  HH2 TRP H 256      -7.671  18.840  -4.098  1.00  0.00      HCT   
ATOM   4062  C   TRP H 256     -12.593  14.848   0.787  1.00  0.00      HCT   
ATOM   4063  O   TRP H 256     -12.373  15.480   1.826  1.00  0.00      HCT   
ATOM   4064  N   ARG H 257     -13.721  15.050   0.080  1.00  0.00      HCT   
ATOM   4065  HN  ARG H 257     -13.866  14.530  -0.770  1.00  0.00      HCT   
ATOM   4066  CA  ARG H 257     -14.772  15.985   0.436  1.00  0.00      HCT   
ATOM   4067  HA  ARG H 257     -14.327  16.972   0.510  1.00  0.00      HCT   
ATOM   4068  CB  ARG H 257     -15.820  15.972  -0.700  1.00  0.00      HCT   
ATOM   4069  HB1 ARG H 257     -16.192  14.943  -0.848  1.00  0.00      HCT   
ATOM   4070  HB2 ARG H 257     -15.288  16.274  -1.639  1.00  0.00      HCT   
ATOM   4071  CG  ARG H 257     -17.034  16.911  -0.519  1.00  0.00      HCT   
ATOM   4072  HG1 ARG H 257     -16.658  17.932  -0.284  1.00  0.00      HCT   
ATOM   4073  HG2 ARG H 257     -17.657  16.579   0.342  1.00  0.00      HCT   
ATOM   4074  CD  ARG H 257     -17.904  16.961  -1.782  1.00  0.00      HCT   
ATOM   4075  HD1 ARG H 257     -18.394  15.982  -1.977  1.00  0.00      HCT   
ATOM   4076  HD2 ARG H 257     -17.269  17.209  -2.661  1.00  0.00      HCT   
ATOM   4077  NE  ARG H 257     -18.906  18.058  -1.619  1.00  0.00      HCT   
ATOM   4078  HE  ARG H 257     -18.593  18.991  -1.818  1.00  0.00      HCT   
ATOM   4079  CZ  ARG H 257     -20.211  17.904  -1.482  1.00  0.00      HCT   
ATOM   4080  NH1 ARG H 257     -20.813  16.754  -1.286  1.00  0.00      HCT   
ATOM   4081 HH11 ARG H 257     -20.265  15.931  -1.097  1.00  0.00      HCT   
ATOM   4082 HH12 ARG H 257     -21.798  16.798  -1.111  1.00  0.00      HCT   
ATOM   4083  NH2 ARG H 257     -20.993  18.964  -1.516  1.00  0.00      HCT   
ATOM   4084 HH21 ARG H 257     -20.596  19.881  -1.553  1.00  0.00      HCT   
ATOM   4085 HH22 ARG H 257     -21.985  18.830  -1.448  1.00  0.00      HCT   
ATOM   4086  C   ARG H 257     -15.423  15.694   1.784  1.00  0.00      HCT   
ATOM   4087  O   ARG H 257     -15.545  16.563   2.638  1.00  0.00      HCT   
ATOM   4088  N   CYS H 258     -15.767  14.410   2.029  1.00  0.00      HCT   
ATOM   4089  HN  CYS H 258     -15.696  13.726   1.304  1.00  0.00      HCT   
ATOM   4090  CA  CYS H 258     -16.281  13.939   3.307  1.00  0.00      HCT   
ATOM   4091  HA  CYS H 258     -17.143  14.539   3.557  1.00  0.00      HCT   
ATOM   4092  CB  CYS H 258     -16.725  12.450   3.249  1.00  0.00      HCT   
ATOM   4093  HB1 CYS H 258     -17.004  12.106   4.269  1.00  0.00      HCT   
ATOM   4094  HB2 CYS H 258     -15.879  11.826   2.898  1.00  0.00      HCT   
ATOM   4095  SG  CYS H 258     -18.169  12.217   2.156  1.00  0.00      HCT   
ATOM   4096  HG1 CYS H 258     -17.501  12.307   1.010  1.00  0.00      HCT   
ATOM   4097  C   CYS H 258     -15.298  14.131   4.441  1.00  0.00      HCT   
ATOM   4098  O   CYS H 258     -15.686  14.549   5.543  1.00  0.00      HCT   
ATOM   4099  N   THR H 259     -13.999  13.875   4.227  1.00  0.00      HCT   
ATOM   4100  HN  THR H 259     -13.715  13.511   3.329  1.00  0.00      HCT   
ATOM   4101  CA  THR H 259     -12.943  14.098   5.216  1.00  0.00      HCT   
ATOM   4102  HA  THR H 259     -13.198  13.535   6.101  1.00  0.00      HCT   
ATOM   4103  CB  THR H 259     -11.571  13.623   4.742  1.00  0.00      HCT   
ATOM   4104  HB  THR H 259     -11.251  14.184   3.833  1.00  0.00      HCT   
ATOM   4105  OG1 THR H 259     -11.624  12.240   4.421  1.00  0.00      HCT   
ATOM   4106  HG1 THR H 259     -12.141  12.157   3.603  1.00  0.00      HCT   
ATOM   4107  CG2 THR H 259     -10.504  13.772   5.840  1.00  0.00      HCT   
ATOM   4108 HG21 THR H 259     -10.307  14.835   6.084  1.00  0.00      HCT   
ATOM   4109 HG22 THR H 259     -10.830  13.245   6.762  1.00  0.00      HCT   
ATOM   4110 HG23 THR H 259      -9.548  13.318   5.505  1.00  0.00      HCT   
ATOM   4111  C   THR H 259     -12.842  15.553   5.654  1.00  0.00      HCT   
ATOM   4112  O   THR H 259     -12.785  15.866   6.829  1.00  0.00      HCT   
ATOM   4113  N   CYS H 260     -12.865  16.497   4.686  1.00  0.00      HCT   
ATOM   4114  HN  CYS H 260     -12.906  16.234   3.726  1.00  0.00      HCT   
ATOM   4115  CA  CYS H 260     -12.851  17.930   4.974  1.00  0.00      HCT   
ATOM   4116  HA  CYS H 260     -11.971  18.141   5.561  1.00  0.00      HCT   
ATOM   4117  CB  CYS H 260     -12.790  18.743   3.654  1.00  0.00      HCT   
ATOM   4118  HB1 CYS H 260     -12.824  19.827   3.883  1.00  0.00      HCT   
ATOM   4119  HB2 CYS H 260     -13.674  18.507   3.023  1.00  0.00      HCT   
ATOM   4120  SG  CYS H 260     -11.263  18.386   2.728  1.00  0.00      HCT   
ATOM   4121  HG1 CYS H 260     -11.632  17.196   2.262  1.00  0.00      HCT   
ATOM   4122  C   CYS H 260     -14.045  18.418   5.784  1.00  0.00      HCT   
ATOM   4123  O   CYS H 260     -13.917  19.184   6.747  1.00  0.00      HCT   
ATOM   4124  N   LEU H 261     -15.257  17.970   5.417  1.00  0.00      HCT   
ATOM   4125  HN  LEU H 261     -15.351  17.402   4.595  1.00  0.00      HCT   
ATOM   4126  CA  LEU H 261     -16.477  18.207   6.160  1.00  0.00      HCT   
ATOM   4127  HA  LEU H 261     -16.566  19.270   6.324  1.00  0.00      HCT   
ATOM   4128  CB  LEU H 261     -17.697  17.748   5.321  1.00  0.00      HCT   
ATOM   4129  HB1 LEU H 261     -18.629  17.796   5.927  1.00  0.00      HCT   
ATOM   4130  HB2 LEU H 261     -17.529  16.691   5.019  1.00  0.00      HCT   
ATOM   4131  CG  LEU H 261     -17.931  18.573   4.032  1.00  0.00      HCT   
ATOM   4132  HG  LEU H 261     -16.975  18.623   3.457  1.00  0.00      HCT   
ATOM   4133  CD1 LEU H 261     -18.968  17.890   3.126  1.00  0.00      HCT   
ATOM   4134 HD11 LEU H 261     -18.640  16.860   2.869  1.00  0.00      HCT   
ATOM   4135 HD12 LEU H 261     -19.951  17.835   3.642  1.00  0.00      HCT   
ATOM   4136 HD13 LEU H 261     -19.099  18.463   2.184  1.00  0.00      HCT   
ATOM   4137  CD2 LEU H 261     -18.373  20.011   4.345  1.00  0.00      HCT   
ATOM   4138 HD21 LEU H 261     -18.590  20.561   3.405  1.00  0.00      HCT   
ATOM   4139 HD22 LEU H 261     -19.298  20.005   4.962  1.00  0.00      HCT   
ATOM   4140 HD23 LEU H 261     -17.584  20.566   4.895  1.00  0.00      HCT   
ATOM   4141  C   LEU H 261     -16.474  17.585   7.560  1.00  0.00      HCT   
ATOM   4142  O   LEU H 261     -16.842  18.218   8.543  1.00  0.00      HCT   
ATOM   4143  N   ALA H 262     -16.004  16.322   7.670  1.00  0.00      HCT   
ATOM   4144  HN  ALA H 262     -15.749  15.808   6.846  1.00  0.00      HCT   
ATOM   4145  CA  ALA H 262     -15.880  15.581   8.911  1.00  0.00      HCT   
ATOM   4146  HA  ALA H 262     -16.856  15.529   9.369  1.00  0.00      HCT   
ATOM   4147  CB  ALA H 262     -15.381  14.162   8.606  1.00  0.00      HCT   
ATOM   4148  HB1 ALA H 262     -14.375  14.181   8.136  1.00  0.00      HCT   
ATOM   4149  HB2 ALA H 262     -15.330  13.557   9.536  1.00  0.00      HCT   
ATOM   4150  HB3 ALA H 262     -16.081  13.662   7.905  1.00  0.00      HCT   
ATOM   4151  C   ALA H 262     -14.955  16.211   9.928  1.00  0.00      HCT   
ATOM   4152  O   ALA H 262     -15.262  16.270  11.124  1.00  0.00      HCT   
ATOM   4153  N   ARG H 263     -13.801  16.748   9.485  1.00  0.00      HCT   
ATOM   4154  HN  ARG H 263     -13.534  16.658   8.519  1.00  0.00      HCT   
ATOM   4155  CA  ARG H 263     -12.840  17.338  10.396  1.00  0.00      HCT   
ATOM   4156  HA  ARG H 263     -12.930  16.854  11.353  1.00  0.00      HCT   
ATOM   4157  CB  ARG H 263     -11.376  17.144   9.918  1.00  0.00      HCT   
ATOM   4158  HB1 ARG H 263     -10.704  17.548  10.707  1.00  0.00      HCT   
ATOM   4159  HB2 ARG H 263     -11.192  17.720   8.985  1.00  0.00      HCT   
ATOM   4160  CG  ARG H 263     -10.998  15.664   9.678  1.00  0.00      HCT   
ATOM   4161  HG1 ARG H 263     -11.309  15.383   8.648  1.00  0.00      HCT   
ATOM   4162  HG2 ARG H 263     -11.572  15.007  10.368  1.00  0.00      HCT   
ATOM   4163  CD  ARG H 263      -9.497  15.352   9.803  1.00  0.00      HCT   
ATOM   4164  HD1 ARG H 263      -8.884  16.162   9.340  1.00  0.00      HCT   
ATOM   4165  HD2 ARG H 263      -9.271  14.386   9.290  1.00  0.00      HCT   
ATOM   4166  NE  ARG H 263      -9.174  15.231  11.262  1.00  0.00      HCT   
ATOM   4167  HE  ARG H 263      -9.898  15.435  11.945  1.00  0.00      HCT   
ATOM   4168  CZ  ARG H 263      -8.023  14.750  11.708  1.00  0.00      HCT   
ATOM   4169  NH1 ARG H 263      -7.062  14.394  10.893  1.00  0.00      HCT   
ATOM   4170 HH11 ARG H 263      -7.160  14.558   9.910  1.00  0.00      HCT   
ATOM   4171 HH12 ARG H 263      -6.142  14.259  11.287  1.00  0.00      HCT   
ATOM   4172  NH2 ARG H 263      -7.779  14.621  12.995  1.00  0.00      HCT   
ATOM   4173 HH21 ARG H 263      -8.342  15.122  13.663  1.00  0.00      HCT   
ATOM   4174 HH22 ARG H 263      -6.859  14.291  13.272  1.00  0.00      HCT   
ATOM   4175  C   ARG H 263     -13.129  18.805  10.641  1.00  0.00      HCT   
ATOM   4176  O   ARG H 263     -12.379  19.490  11.332  1.00  0.00      HCT   
ATOM   4177  N   GLY H 264     -14.261  19.323  10.115  1.00  0.00      HCT   
ATOM   4178  HN  GLY H 264     -14.838  18.732   9.549  1.00  0.00      HCT   
ATOM   4179  CA  GLY H 264     -14.783  20.640  10.441  1.00  0.00      HCT   
ATOM   4180  HA1 GLY H 264     -14.954  20.681  11.508  1.00  0.00      HCT   
ATOM   4181  HA2 GLY H 264     -15.687  20.779   9.875  1.00  0.00      HCT   
ATOM   4182  C   GLY H 264     -13.865  21.776  10.100  1.00  0.00      HCT   
ATOM   4183  O   GLY H 264     -13.751  22.740  10.852  1.00  0.00      HCT   
ATOM   4184  N   LEU H 265     -13.150  21.676   8.964  1.00  0.00      HCT   
ATOM   4185  HN  LEU H 265     -13.259  20.874   8.382  1.00  0.00      HCT   
ATOM   4186  CA  LEU H 265     -12.165  22.651   8.541  1.00  0.00      HCT   
ATOM   4187  HA  LEU H 265     -11.429  22.689   9.329  1.00  0.00      HCT   
ATOM   4188  CB  LEU H 265     -11.466  22.209   7.231  1.00  0.00      HCT   
ATOM   4189  HB1 LEU H 265     -10.680  22.951   6.967  1.00  0.00      HCT   
ATOM   4190  HB2 LEU H 265     -12.214  22.201   6.407  1.00  0.00      HCT   
ATOM   4191  CG  LEU H 265     -10.796  20.816   7.276  1.00  0.00      HCT   
ATOM   4192  HG  LEU H 265     -11.583  20.040   7.439  1.00  0.00      HCT   
ATOM   4193  CD1 LEU H 265     -10.116  20.512   5.931  1.00  0.00      HCT   
ATOM   4194 HD11 LEU H 265      -9.645  19.506   5.948  1.00  0.00      HCT   
ATOM   4195 HD12 LEU H 265     -10.857  20.537   5.105  1.00  0.00      HCT   
ATOM   4196 HD13 LEU H 265      -9.329  21.266   5.717  1.00  0.00      HCT   
ATOM   4197  CD2 LEU H 265      -9.777  20.694   8.418  1.00  0.00      HCT   
ATOM   4198 HD21 LEU H 265      -9.271  19.706   8.377  1.00  0.00      HCT   
ATOM   4199 HD22 LEU H 265      -9.004  21.484   8.331  1.00  0.00      HCT   
ATOM   4200 HD23 LEU H 265     -10.267  20.784   9.410  1.00  0.00      HCT   
ATOM   4201  C   LEU H 265     -12.752  24.054   8.340  1.00  0.00      HCT   
ATOM   4202  O   LEU H 265     -13.894  24.173   7.882  1.00  0.00      HCT   
ATOM   4203  N   PRO H 266     -12.072  25.157   8.658  1.00  0.00      HCT   
ATOM   4204  CD  PRO H 266     -10.905  25.198   9.539  1.00  0.00      HCT   
ATOM   4205  HD1 PRO H 266     -11.060  24.579  10.448  1.00  0.00      HCT   
ATOM   4206  HD2 PRO H 266     -10.016  24.843   8.973  1.00  0.00      HCT   
ATOM   4207  CA  PRO H 266     -12.409  26.485   8.142  1.00  0.00      HCT   
ATOM   4208  HA  PRO H 266     -13.354  26.768   8.581  1.00  0.00      HCT   
ATOM   4209  CB  PRO H 266     -11.251  27.373   8.625  1.00  0.00      HCT   
ATOM   4210  HB1 PRO H 266     -11.573  28.419   8.810  1.00  0.00      HCT   
ATOM   4211  HB2 PRO H 266     -10.419  27.377   7.888  1.00  0.00      HCT   
ATOM   4212  CG  PRO H 266     -10.771  26.675   9.898  1.00  0.00      HCT   
ATOM   4213  HG1 PRO H 266     -11.457  26.914  10.740  1.00  0.00      HCT   
ATOM   4214  HG2 PRO H 266      -9.734  26.945  10.178  1.00  0.00      HCT   
ATOM   4215  C   PRO H 266     -12.611  26.539   6.633  1.00  0.00      HCT   
ATOM   4216  O   PRO H 266     -11.917  25.830   5.906  1.00  0.00      HCT   
ATOM   4217  N   GLU H 267     -13.537  27.368   6.128  1.00  0.00      HCT   
ATOM   4218  HN  GLU H 267     -14.089  27.963   6.721  1.00  0.00      HCT   
ATOM   4219  CA  GLU H 267     -13.839  27.454   4.710  1.00  0.00      HCT   
ATOM   4220  HA  GLU H 267     -14.123  26.466   4.373  1.00  0.00      HCT   
ATOM   4221  CB  GLU H 267     -15.021  28.412   4.446  1.00  0.00      HCT   
ATOM   4222  HB1 GLU H 267     -15.137  28.531   3.340  1.00  0.00      HCT   
ATOM   4223  HB2 GLU H 267     -14.783  29.413   4.878  1.00  0.00      HCT   
ATOM   4224  CG  GLU H 267     -16.376  27.901   4.989  1.00  0.00      HCT   
ATOM   4225  HG1 GLU H 267     -16.333  27.787   6.090  1.00  0.00      HCT   
ATOM   4226  HG2 GLU H 267     -16.594  26.909   4.543  1.00  0.00      HCT   
ATOM   4227  CD  GLU H 267     -17.515  28.838   4.658  1.00  0.00      HCT   
ATOM   4228  OE1 GLU H 267     -17.278  29.984   4.197  1.00  0.00      HCT   
ATOM   4229  OE2 GLU H 267     -18.690  28.443   4.886  1.00  0.00      HCT   
ATOM   4230  C   GLU H 267     -12.666  27.887   3.837  1.00  0.00      HCT   
ATOM   4231  O   GLU H 267     -12.575  27.521   2.667  1.00  0.00      HCT   
ATOM   4232  N   GLU H 268     -11.747  28.699   4.393  1.00  0.00      HCT   
ATOM   4233  HN  GLU H 268     -11.894  29.041   5.321  1.00  0.00      HCT   
ATOM   4234  CA  GLU H 268     -10.534  29.154   3.735  1.00  0.00      HCT   
ATOM   4235  HA  GLU H 268     -10.770  29.463   2.726  1.00  0.00      HCT   
ATOM   4236  CB  GLU H 268      -9.946  30.342   4.541  1.00  0.00      HCT   
ATOM   4237  HB1 GLU H 268     -10.765  31.081   4.686  1.00  0.00      HCT   
ATOM   4238  HB2 GLU H 268      -9.161  30.839   3.928  1.00  0.00      HCT   
ATOM   4239  CG  GLU H 268      -9.337  29.941   5.912  1.00  0.00      HCT   
ATOM   4240  HG1 GLU H 268      -8.416  29.337   5.768  1.00  0.00      HCT   
ATOM   4241  HG2 GLU H 268     -10.047  29.318   6.498  1.00  0.00      HCT   
ATOM   4242  CD  GLU H 268      -8.978  31.148   6.748  1.00  0.00      HCT   
ATOM   4243  OE1 GLU H 268      -7.759  31.385   6.973  1.00  0.00      HCT   
ATOM   4244  OE2 GLU H 268      -9.906  31.859   7.225  1.00  0.00      HCT   
ATOM   4245  C   GLU H 268      -9.448  28.088   3.662  1.00  0.00      HCT   
ATOM   4246  O   GLU H 268      -8.469  28.246   2.930  1.00  0.00      HCT   
ATOM   4247  N   GLN H 269      -9.569  26.998   4.454  1.00  0.00      HCT   
ATOM   4248  HN  GLN H 269     -10.415  26.819   4.956  1.00  0.00      HCT   
ATOM   4249  CA  GLN H 269      -8.483  26.076   4.701  1.00  0.00      HCT   
ATOM   4250  HA  GLN H 269      -7.629  26.678   4.972  1.00  0.00      HCT   
ATOM   4251  CB  GLN H 269      -8.817  25.145   5.897  1.00  0.00      HCT   
ATOM   4252  HB1 GLN H 269      -9.703  24.527   5.632  1.00  0.00      HCT   
ATOM   4253  HB2 GLN H 269      -9.105  25.798   6.749  1.00  0.00      HCT   
ATOM   4254  CG  GLN H 269      -7.674  24.213   6.370  1.00  0.00      HCT   
ATOM   4255  HG1 GLN H 269      -7.506  23.410   5.621  1.00  0.00      HCT   
ATOM   4256  HG2 GLN H 269      -7.959  23.726   7.324  1.00  0.00      HCT   
ATOM   4257  CD  GLN H 269      -6.372  24.985   6.611  1.00  0.00      HCT   
ATOM   4258  OE1 GLN H 269      -6.306  25.872   7.467  1.00  0.00      HCT   
ATOM   4259  NE2 GLN H 269      -5.313  24.664   5.838  1.00  0.00      HCT   
ATOM   4260 HE21 GLN H 269      -5.429  24.004   5.091  1.00  0.00      HCT   
ATOM   4261 HE22 GLN H 269      -4.453  25.148   5.967  1.00  0.00      HCT   
ATOM   4262  C   GLN H 269      -8.084  25.251   3.482  1.00  0.00      HCT   
ATOM   4263  O   GLN H 269      -8.860  24.468   2.936  1.00  0.00      HCT   
ATOM   4264  N   GLU H 270      -6.831  25.416   3.033  1.00  0.00      HCT   
ATOM   4265  HN  GLU H 270      -6.255  26.131   3.450  1.00  0.00      HCT   
ATOM   4266  CA  GLU H 270      -6.202  24.602   2.014  1.00  0.00      HCT   
ATOM   4267  HA  GLU H 270      -6.836  24.612   1.138  1.00  0.00      HCT   
ATOM   4268  CB  GLU H 270      -4.823  25.199   1.637  1.00  0.00      HCT   
ATOM   4269  HB1 GLU H 270      -4.284  24.533   0.923  1.00  0.00      HCT   
ATOM   4270  HB2 GLU H 270      -4.229  25.234   2.581  1.00  0.00      HCT   
ATOM   4271  CG  GLU H 270      -4.899  26.619   1.010  1.00  0.00      HCT   
ATOM   4272  HG1 GLU H 270      -5.757  27.191   1.422  1.00  0.00      HCT   
ATOM   4273  HG2 GLU H 270      -5.033  26.542  -0.091  1.00  0.00      HCT   
ATOM   4274  CD  GLU H 270      -3.651  27.417   1.320  1.00  0.00      HCT   
ATOM   4275  OE1 GLU H 270      -3.413  27.716   2.521  1.00  0.00      HCT   
ATOM   4276  OE2 GLU H 270      -2.870  27.746   0.392  1.00  0.00      HCT   
ATOM   4277  C   GLU H 270      -6.036  23.148   2.451  1.00  0.00      HCT   
ATOM   4278  O   GLU H 270      -5.791  22.861   3.618  1.00  0.00      HCT   
ATOM   4279  N   THR H 271      -6.173  22.190   1.522  1.00  0.00      HCT   
ATOM   4280  HN  THR H 271      -6.457  22.426   0.587  1.00  0.00      HCT   
ATOM   4281  CA  THR H 271      -6.051  20.769   1.814  1.00  0.00      HCT   
ATOM   4282  HA  THR H 271      -5.383  20.641   2.654  1.00  0.00      HCT   
ATOM   4283  CB  THR H 271      -7.382  20.096   2.176  1.00  0.00      HCT   
ATOM   4284  HB  THR H 271      -7.733  20.503   3.156  1.00  0.00      HCT   
ATOM   4285  OG1 THR H 271      -7.310  18.674   2.269  1.00  0.00      HCT   
ATOM   4286  HG1 THR H 271      -7.042  18.459   3.183  1.00  0.00      HCT   
ATOM   4287  CG2 THR H 271      -8.449  20.428   1.121  1.00  0.00      HCT   
ATOM   4288 HG21 THR H 271      -8.133  20.109   0.105  1.00  0.00      HCT   
ATOM   4289 HG22 THR H 271      -9.399  19.910   1.363  1.00  0.00      HCT   
ATOM   4290 HG23 THR H 271      -8.664  21.517   1.097  1.00  0.00      HCT   
ATOM   4291  C   THR H 271      -5.381  20.091   0.637  1.00  0.00      HCT   
ATOM   4292  O   THR H 271      -5.648  20.408  -0.524  1.00  0.00      HCT   
ATOM   4293  N   LYS H 272      -4.449  19.165   0.919  1.00  0.00      HCT   
ATOM   4294  HN  LYS H 272      -4.201  18.947   1.861  1.00  0.00      HCT   
ATOM   4295  CA  LYS H 272      -3.678  18.473  -0.083  1.00  0.00      HCT   
ATOM   4296  HA  LYS H 272      -3.978  18.783  -1.074  1.00  0.00      HCT   
ATOM   4297  CB  LYS H 272      -2.178  18.794   0.127  1.00  0.00      HCT   
ATOM   4298  HB1 LYS H 272      -1.870  18.404   1.127  1.00  0.00      HCT   
ATOM   4299  HB2 LYS H 272      -2.092  19.906   0.142  1.00  0.00      HCT   
ATOM   4300  CG  LYS H 272      -1.194  18.277  -0.937  1.00  0.00      HCT   
ATOM   4301  HG1 LYS H 272      -1.401  18.777  -1.907  1.00  0.00      HCT   
ATOM   4302  HG2 LYS H 272      -1.324  17.184  -1.092  1.00  0.00      HCT   
ATOM   4303  CD  LYS H 272       0.249  18.558  -0.471  1.00  0.00      HCT   
ATOM   4304  HD1 LYS H 272       0.397  17.965   0.464  1.00  0.00      HCT   
ATOM   4305  HD2 LYS H 272       0.346  19.634  -0.194  1.00  0.00      HCT   
ATOM   4306  CE  LYS H 272       1.369  18.157  -1.438  1.00  0.00      HCT   
ATOM   4307  HE1 LYS H 272       1.168  17.171  -1.898  1.00  0.00      HCT   
ATOM   4308  HE2 LYS H 272       2.330  18.095  -0.878  1.00  0.00      HCT   
ATOM   4309  NZ  LYS H 272       1.540  19.164  -2.491  1.00  0.00      HCT   
ATOM   4310  HZ1 LYS H 272       0.714  19.253  -3.137  1.00  0.00      HCT   
ATOM   4311  HZ2 LYS H 272       1.724  20.094  -2.031  1.00  0.00      HCT   
ATOM   4312  HZ3 LYS H 272       2.386  18.944  -3.066  1.00  0.00      HCT   
ATOM   4313  C   LYS H 272      -3.950  16.989   0.052  1.00  0.00      HCT   
ATOM   4314  O   LYS H 272      -3.921  16.417   1.145  1.00  0.00      HCT   
ATOM   4315  N   LEU H 273      -4.234  16.332  -1.083  1.00  0.00      HCT   
ATOM   4316  HN  LEU H 273      -4.230  16.813  -1.962  1.00  0.00      HCT   
ATOM   4317  CA  LEU H 273      -4.559  14.922  -1.131  1.00  0.00      HCT   
ATOM   4318  HA  LEU H 273      -4.719  14.535  -0.135  1.00  0.00      HCT   
ATOM   4319  CB  LEU H 273      -5.827  14.697  -1.992  1.00  0.00      HCT   
ATOM   4320  HB1 LEU H 273      -5.623  15.064  -3.019  1.00  0.00      HCT   
ATOM   4321  HB2 LEU H 273      -6.635  15.331  -1.568  1.00  0.00      HCT   
ATOM   4322  CG  LEU H 273      -6.356  13.249  -2.077  1.00  0.00      HCT   
ATOM   4323  HG  LEU H 273      -5.544  12.584  -2.448  1.00  0.00      HCT   
ATOM   4324  CD1 LEU H 273      -6.819  12.740  -0.709  1.00  0.00      HCT   
ATOM   4325 HD11 LEU H 273      -5.968  12.650  -0.006  1.00  0.00      HCT   
ATOM   4326 HD12 LEU H 273      -7.558  13.450  -0.281  1.00  0.00      HCT   
ATOM   4327 HD13 LEU H 273      -7.305  11.747  -0.805  1.00  0.00      HCT   
ATOM   4328  CD2 LEU H 273      -7.515  13.175  -3.078  1.00  0.00      HCT   
ATOM   4329 HD21 LEU H 273      -7.870  12.129  -3.193  1.00  0.00      HCT   
ATOM   4330 HD22 LEU H 273      -8.363  13.795  -2.726  1.00  0.00      HCT   
ATOM   4331 HD23 LEU H 273      -7.195  13.555  -4.069  1.00  0.00      HCT   
ATOM   4332  C   LEU H 273      -3.383  14.192  -1.743  1.00  0.00      HCT   
ATOM   4333  O   LEU H 273      -2.840  14.617  -2.757  1.00  0.00      HCT   
ATOM   4334  N   TYR H 274      -2.928  13.081  -1.142  1.00  0.00      HCT   
ATOM   4335  HN  TYR H 274      -3.332  12.803  -0.264  1.00  0.00      HCT   
ATOM   4336  CA  TYR H 274      -1.828  12.282  -1.656  1.00  0.00      HCT   
ATOM   4337  HA  TYR H 274      -1.326  12.806  -2.454  1.00  0.00      HCT   
ATOM   4338  CB  TYR H 274      -0.783  11.932  -0.551  1.00  0.00      HCT   
ATOM   4339  HB1 TYR H 274      -0.070  11.164  -0.925  1.00  0.00      HCT   
ATOM   4340  HB2 TYR H 274      -1.315  11.513   0.327  1.00  0.00      HCT   
ATOM   4341  CG  TYR H 274       0.014  13.134  -0.078  1.00  0.00      HCT   
ATOM   4342  CD1 TYR H 274      -0.555  14.106   0.762  1.00  0.00      HCT   
ATOM   4343  HD1 TYR H 274      -1.596  14.033   1.056  1.00  0.00      HCT   
ATOM   4344  CE1 TYR H 274       0.222  15.171   1.239  1.00  0.00      HCT   
ATOM   4345  HE1 TYR H 274      -0.224  15.916   1.886  1.00  0.00      HCT   
ATOM   4346  CZ  TYR H 274       1.573  15.272   0.901  1.00  0.00      HCT   
ATOM   4347  OH  TYR H 274       2.326  16.360   1.396  1.00  0.00      HCT   
ATOM   4348  HH  TYR H 274       3.269  16.236   1.181  1.00  0.00      HCT   
ATOM   4349  CD2 TYR H 274       1.384  13.243  -0.388  1.00  0.00      HCT   
ATOM   4350  HD2 TYR H 274       1.850  12.484  -0.996  1.00  0.00      HCT   
ATOM   4351  CE2 TYR H 274       2.164  14.307   0.085  1.00  0.00      HCT   
ATOM   4352  HE2 TYR H 274       3.211  14.372  -0.184  1.00  0.00      HCT   
ATOM   4353  C   TYR H 274      -2.363  10.995  -2.261  1.00  0.00      HCT   
ATOM   4354  O   TYR H 274      -2.914  10.144  -1.562  1.00  0.00      HCT   
ATOM   4355  N   ILE H 275      -2.214  10.818  -3.586  1.00  0.00      HCT   
ATOM   4356  HN  ILE H 275      -1.825  11.539  -4.167  1.00  0.00      HCT   
ATOM   4357  CA  ILE H 275      -2.678   9.632  -4.283  1.00  0.00      HCT   
ATOM   4358  HA  ILE H 275      -3.168   8.952  -3.598  1.00  0.00      HCT   
ATOM   4359  CB  ILE H 275      -3.681   9.955  -5.394  1.00  0.00      HCT   
ATOM   4360  HB  ILE H 275      -3.192  10.585  -6.169  1.00  0.00      HCT   
ATOM   4361  CG2 ILE H 275      -4.163   8.643  -6.063  1.00  0.00      HCT   
ATOM   4362 HG21 ILE H 275      -3.325   8.069  -6.508  1.00  0.00      HCT   
ATOM   4363 HG22 ILE H 275      -4.672   8.004  -5.311  1.00  0.00      HCT   
ATOM   4364 HG23 ILE H 275      -4.878   8.858  -6.883  1.00  0.00      HCT   
ATOM   4365  CG1 ILE H 275      -4.861  10.771  -4.808  1.00  0.00      HCT   
ATOM   4366 HG11 ILE H 275      -4.485  11.749  -4.429  1.00  0.00      HCT   
ATOM   4367 HG12 ILE H 275      -5.276  10.209  -3.944  1.00  0.00      HCT   
ATOM   4368  CD  ILE H 275      -5.984  11.055  -5.809  1.00  0.00      HCT   
ATOM   4369  HD1 ILE H 275      -6.476  10.119  -6.147  1.00  0.00      HCT   
ATOM   4370  HD2 ILE H 275      -6.774  11.675  -5.340  1.00  0.00      HCT   
ATOM   4371  HD3 ILE H 275      -5.588  11.592  -6.698  1.00  0.00      HCT   
ATOM   4372  C   ILE H 275      -1.486   8.903  -4.868  1.00  0.00      HCT   
ATOM   4373  O   ILE H 275      -0.803   9.400  -5.763  1.00  0.00      HCT   
ATOM   4374  N   ALA H 276      -1.206   7.678  -4.379  1.00  0.00      HCT   
ATOM   4375  HN  ALA H 276      -1.665   7.349  -3.553  1.00  0.00      HCT   
ATOM   4376  CA  ALA H 276      -0.261   6.772  -4.984  1.00  0.00      HCT   
ATOM   4377  HA  ALA H 276       0.682   7.294  -5.096  1.00  0.00      HCT   
ATOM   4378  CB  ALA H 276      -0.053   5.555  -4.059  1.00  0.00      HCT   
ATOM   4379  HB1 ALA H 276       0.333   5.895  -3.074  1.00  0.00      HCT   
ATOM   4380  HB2 ALA H 276      -1.013   5.024  -3.886  1.00  0.00      HCT   
ATOM   4381  HB3 ALA H 276       0.675   4.843  -4.493  1.00  0.00      HCT   
ATOM   4382  C   ALA H 276      -0.700   6.315  -6.376  1.00  0.00      HCT   
ATOM   4383  O   ALA H 276      -1.834   5.880  -6.582  1.00  0.00      HCT   
ATOM   4384  N   THR H 277       0.207   6.402  -7.368  1.00  0.00      HCT   
ATOM   4385  HN  THR H 277       1.108   6.813  -7.190  1.00  0.00      HCT   
ATOM   4386  CA  THR H 277      -0.036   5.982  -8.739  1.00  0.00      HCT   
ATOM   4387  HA  THR H 277      -0.867   5.296  -8.733  1.00  0.00      HCT   
ATOM   4388  CB  THR H 277      -0.470   7.113  -9.699  1.00  0.00      HCT   
ATOM   4389  HB  THR H 277      -1.551   7.334  -9.513  1.00  0.00      HCT   
ATOM   4390  OG1 THR H 277      -0.295   6.806 -11.085  1.00  0.00      HCT   
ATOM   4391  HG1 THR H 277      -0.784   5.982 -11.255  1.00  0.00      HCT   
ATOM   4392  CG2 THR H 277       0.329   8.400  -9.424  1.00  0.00      HCT   
ATOM   4393 HG21 THR H 277       1.422   8.218  -9.507  1.00  0.00      HCT   
ATOM   4394 HG22 THR H 277       0.042   9.188 -10.151  1.00  0.00      HCT   
ATOM   4395 HG23 THR H 277       0.111   8.791  -8.409  1.00  0.00      HCT   
ATOM   4396  C   THR H 277       1.127   5.163  -9.277  1.00  0.00      HCT   
ATOM   4397  O   THR H 277       2.274   5.606  -9.344  1.00  0.00      HCT   
ATOM   4398  N   ASP H 278       0.829   3.927  -9.704  1.00  0.00      HCT   
ATOM   4399  HN  ASP H 278      -0.074   3.546  -9.540  1.00  0.00      HCT   
ATOM   4400  CA  ASP H 278       1.717   3.036 -10.410  1.00  0.00      HCT   
ATOM   4401  HA  ASP H 278       2.600   2.901  -9.799  1.00  0.00      HCT   
ATOM   4402  CB  ASP H 278       0.972   1.674 -10.531  1.00  0.00      HCT   
ATOM   4403  HB1 ASP H 278      -0.039   1.845 -10.955  1.00  0.00      HCT   
ATOM   4404  HB2 ASP H 278       0.855   1.239  -9.519  1.00  0.00      HCT   
ATOM   4405  CG  ASP H 278       1.664   0.633 -11.372  1.00  0.00      HCT   
ATOM   4406  OD1 ASP H 278       0.929  -0.216 -11.947  1.00  0.00      HCT   
ATOM   4407  OD2 ASP H 278       2.920   0.604 -11.396  1.00  0.00      HCT   
ATOM   4408  C   ASP H 278       2.186   3.597 -11.762  1.00  0.00      HCT   
ATOM   4409  O   ASP H 278       1.391   3.928 -12.644  1.00  0.00      HCT   
ATOM   4410  N   GLY H 279       3.513   3.702 -11.946  1.00  0.00      HCT   
ATOM   4411  HN  GLY H 279       4.138   3.474 -11.190  1.00  0.00      HCT   
ATOM   4412  CA  GLY H 279       4.135   4.238 -13.144  1.00  0.00      HCT   
ATOM   4413  HA1 GLY H 279       5.128   4.554 -12.881  1.00  0.00      HCT   
ATOM   4414  HA2 GLY H 279       3.539   5.059 -13.510  1.00  0.00      HCT   
ATOM   4415  C   GLY H 279       4.261   3.235 -14.251  1.00  0.00      HCT   
ATOM   4416  O   GLY H 279       4.619   3.604 -15.368  1.00  0.00      HCT   
ATOM   4417  N   ARG H 280       3.955   1.936 -14.002  1.00  0.00      HCT   
ATOM   4418  HN  ARG H 280       3.640   1.653 -13.085  1.00  0.00      HCT   
ATOM   4419  CA  ARG H 280       4.070   0.875 -14.996  1.00  0.00      HCT   
ATOM   4420  HA  ARG H 280       5.110   0.798 -15.275  1.00  0.00      HCT   
ATOM   4421  CB  ARG H 280       3.608  -0.491 -14.431  1.00  0.00      HCT   
ATOM   4422  HB1 ARG H 280       3.498  -1.251 -15.239  1.00  0.00      HCT   
ATOM   4423  HB2 ARG H 280       2.597  -0.354 -13.971  1.00  0.00      HCT   
ATOM   4424  CG  ARG H 280       4.550  -1.095 -13.372  1.00  0.00      HCT   
ATOM   4425  HG1 ARG H 280       4.874  -0.295 -12.671  1.00  0.00      HCT   
ATOM   4426  HG2 ARG H 280       5.459  -1.496 -13.874  1.00  0.00      HCT   
ATOM   4427  CD  ARG H 280       3.853  -2.207 -12.575  1.00  0.00      HCT   
ATOM   4428  HD1 ARG H 280       3.562  -3.038 -13.260  1.00  0.00      HCT   
ATOM   4429  HD2 ARG H 280       2.930  -1.848 -12.068  1.00  0.00      HCT   
ATOM   4430  NE  ARG H 280       4.828  -2.732 -11.577  1.00  0.00      HCT   
ATOM   4431  HE  ARG H 280       5.170  -3.671 -11.690  1.00  0.00      HCT   
ATOM   4432  CZ  ARG H 280       5.063  -2.179 -10.398  1.00  0.00      HCT   
ATOM   4433  NH1 ARG H 280       4.507  -1.078  -9.954  1.00  0.00      HCT   
ATOM   4434 HH11 ARG H 280       3.903  -0.520 -10.557  1.00  0.00      HCT   
ATOM   4435 HH12 ARG H 280       4.825  -0.766  -9.047  1.00  0.00      HCT   
ATOM   4436  NH2 ARG H 280       5.890  -2.785  -9.571  1.00  0.00      HCT   
ATOM   4437 HH21 ARG H 280       6.357  -3.626  -9.827  1.00  0.00      HCT   
ATOM   4438 HH22 ARG H 280       5.982  -2.391  -8.645  1.00  0.00      HCT   
ATOM   4439  C   ARG H 280       3.294   1.113 -16.275  1.00  0.00      HCT   
ATOM   4440  O   ARG H 280       3.808   0.899 -17.369  1.00  0.00      HCT   
ATOM   4441  N   SER H 281       2.044   1.602 -16.198  1.00  0.00      HCT   
ATOM   4442  HN  SER H 281       1.586   1.687 -15.304  1.00  0.00      HCT   
ATOM   4443  CA  SER H 281       1.256   1.885 -17.386  1.00  0.00      HCT   
ATOM   4444  HA  SER H 281       1.418   1.094 -18.110  1.00  0.00      HCT   
ATOM   4445  CB  SER H 281      -0.265   1.953 -17.107  1.00  0.00      HCT   
ATOM   4446  HB1 SER H 281      -0.823   2.139 -18.052  1.00  0.00      HCT   
ATOM   4447  HB2 SER H 281      -0.497   2.780 -16.398  1.00  0.00      HCT   
ATOM   4448  OG  SER H 281      -0.711   0.720 -16.549  1.00  0.00      HCT   
ATOM   4449  HG1 SER H 281      -0.400   0.739 -15.617  1.00  0.00      HCT   
ATOM   4450  C   SER H 281       1.655   3.182 -18.063  1.00  0.00      HCT   
ATOM   4451  O   SER H 281       1.276   3.447 -19.203  1.00  0.00      HCT   
ATOM   4452  N   ARG H 282       2.425   4.041 -17.368  1.00  0.00      HCT   
ATOM   4453  HN  ARG H 282       2.800   3.752 -16.493  1.00  0.00      HCT   
ATOM   4454  CA  ARG H 282       2.670   5.414 -17.763  1.00  0.00      HCT   
ATOM   4455  HA  ARG H 282       1.948   5.719 -18.510  1.00  0.00      HCT   
ATOM   4456  CB  ARG H 282       2.495   6.314 -16.511  1.00  0.00      HCT   
ATOM   4457  HB1 ARG H 282       2.825   7.353 -16.740  1.00  0.00      HCT   
ATOM   4458  HB2 ARG H 282       3.139   5.913 -15.705  1.00  0.00      HCT   
ATOM   4459  CG  ARG H 282       1.042   6.385 -16.016  1.00  0.00      HCT   
ATOM   4460  HG1 ARG H 282       0.606   5.368 -15.906  1.00  0.00      HCT   
ATOM   4461  HG2 ARG H 282       0.446   6.907 -16.795  1.00  0.00      HCT   
ATOM   4462  CD  ARG H 282       0.909   7.090 -14.654  1.00  0.00      HCT   
ATOM   4463  HD1 ARG H 282       1.530   8.003 -14.572  1.00  0.00      HCT   
ATOM   4464  HD2 ARG H 282       1.249   6.393 -13.857  1.00  0.00      HCT   
ATOM   4465  NE  ARG H 282      -0.529   7.440 -14.388  1.00  0.00      HCT   
ATOM   4466  HE  ARG H 282      -1.033   6.976 -13.653  1.00  0.00      HCT   
ATOM   4467  CZ  ARG H 282      -1.248   8.330 -15.049  1.00  0.00      HCT   
ATOM   4468  NH1 ARG H 282      -0.775   9.093 -16.009  1.00  0.00      HCT   
ATOM   4469 HH11 ARG H 282       0.214   9.142 -16.133  1.00  0.00      HCT   
ATOM   4470 HH12 ARG H 282      -1.423   9.606 -16.583  1.00  0.00      HCT   
ATOM   4471  NH2 ARG H 282      -2.519   8.442 -14.724  1.00  0.00      HCT   
ATOM   4472 HH21 ARG H 282      -2.844   7.856 -13.977  1.00  0.00      HCT   
ATOM   4473 HH22 ARG H 282      -3.096   9.115 -15.172  1.00  0.00      HCT   
ATOM   4474  C   ARG H 282       4.051   5.645 -18.387  1.00  0.00      HCT   
ATOM   4475  O   ARG H 282       4.180   6.374 -19.372  1.00  0.00      HCT   
ATOM   4476  N   LEU H 283       5.125   5.045 -17.826  1.00  0.00      HCT   
ATOM   4477  HN  LEU H 283       5.006   4.476 -17.005  1.00  0.00      HCT   
ATOM   4478  CA  LEU H 283       6.481   5.143 -18.359  1.00  0.00      HCT   
ATOM   4479  HA  LEU H 283       6.707   6.194 -18.450  1.00  0.00      HCT   
ATOM   4480  CB  LEU H 283       7.499   4.509 -17.385  1.00  0.00      HCT   
ATOM   4481  HB1 LEU H 283       8.491   4.375 -17.867  1.00  0.00      HCT   
ATOM   4482  HB2 LEU H 283       7.128   3.495 -17.104  1.00  0.00      HCT   
ATOM   4483  CG  LEU H 283       7.726   5.318 -16.093  1.00  0.00      HCT   
ATOM   4484  HG  LEU H 283       6.741   5.652 -15.694  1.00  0.00      HCT   
ATOM   4485  CD1 LEU H 283       8.371   4.427 -15.026  1.00  0.00      HCT   
ATOM   4486 HD11 LEU H 283       8.568   5.004 -14.095  1.00  0.00      HCT   
ATOM   4487 HD12 LEU H 283       7.704   3.573 -14.783  1.00  0.00      HCT   
ATOM   4488 HD13 LEU H 283       9.333   4.026 -15.411  1.00  0.00      HCT   
ATOM   4489  CD2 LEU H 283       8.606   6.553 -16.354  1.00  0.00      HCT   
ATOM   4490 HD21 LEU H 283       8.796   7.103 -15.408  1.00  0.00      HCT   
ATOM   4491 HD22 LEU H 283       9.588   6.250 -16.779  1.00  0.00      HCT   
ATOM   4492 HD23 LEU H 283       8.115   7.247 -17.070  1.00  0.00      HCT   
ATOM   4493  C   LEU H 283       6.665   4.542 -19.748  1.00  0.00      HCT   
ATOM   4494  O   LEU H 283       6.106   3.496 -20.063  1.00  0.00      HCT   
ATOM   4495  N   GLN H 284       7.470   5.205 -20.599  1.00  0.00      HCT   
ATOM   4496  HN  GLN H 284       7.939   6.040 -20.309  1.00  0.00      HCT   
ATOM   4497  CA  GLN H 284       7.740   4.779 -21.957  1.00  0.00      HCT   
ATOM   4498  HA  GLN H 284       7.327   3.800 -22.114  1.00  0.00      HCT   
ATOM   4499  CB  GLN H 284       7.106   5.735 -23.004  1.00  0.00      HCT   
ATOM   4500  HB1 GLN H 284       7.327   5.344 -24.026  1.00  0.00      HCT   
ATOM   4501  HB2 GLN H 284       7.586   6.738 -22.924  1.00  0.00      HCT   
ATOM   4502  CG  GLN H 284       5.577   5.925 -22.875  1.00  0.00      HCT   
ATOM   4503  HG1 GLN H 284       5.223   6.609 -23.679  1.00  0.00      HCT   
ATOM   4504  HG2 GLN H 284       5.360   6.393 -21.893  1.00  0.00      HCT   
ATOM   4505  CD  GLN H 284       4.769   4.626 -22.977  1.00  0.00      HCT   
ATOM   4506  OE1 GLN H 284       5.221   3.546 -23.366  1.00  0.00      HCT   
ATOM   4507  NE2 GLN H 284       3.465   4.739 -22.634  1.00  0.00      HCT   
ATOM   4508 HE21 GLN H 284       2.843   3.963 -22.791  1.00  0.00      HCT   
ATOM   4509 HE22 GLN H 284       3.135   5.618 -22.286  1.00  0.00      HCT   
ATOM   4510  C   GLN H 284       9.242   4.742 -22.209  1.00  0.00      HCT   
ATOM   4511  O   GLN H 284       9.953   5.627 -21.694  1.00  0.00      HCT   
ATOM   4512  N   PRO H 285       9.822   3.822 -22.973  1.00  0.00      HCT   
ATOM   4513  CD  PRO H 285      11.223   3.967 -23.374  1.00  0.00      HCT   
ATOM   4514  HD1 PRO H 285      11.440   4.989 -23.767  1.00  0.00      HCT   
ATOM   4515  HD2 PRO H 285      11.883   3.740 -22.503  1.00  0.00      HCT   
ATOM   4516  CA  PRO H 285       9.296   2.503 -23.343  1.00  0.00      HCT   
ATOM   4517  HA  PRO H 285       8.488   2.677 -24.039  1.00  0.00      HCT   
ATOM   4518  CB  PRO H 285      10.495   1.779 -23.980  1.00  0.00      HCT   
ATOM   4519  HB1 PRO H 285      10.184   1.108 -24.806  1.00  0.00      HCT   
ATOM   4520  HB2 PRO H 285      11.055   1.183 -23.225  1.00  0.00      HCT   
ATOM   4521  CG  PRO H 285      11.403   2.913 -24.465  1.00  0.00      HCT   
ATOM   4522  HG1 PRO H 285      11.027   3.309 -25.435  1.00  0.00      HCT   
ATOM   4523  HG2 PRO H 285      12.458   2.593 -24.590  1.00  0.00      HCT   
ATOM   4524  C   PRO H 285       8.716   1.719 -22.184  1.00  0.00      HCT   
ATOM   4525  O   PRO H 285       9.209   1.862 -21.064  1.00  0.00      HCT   
ATOM   4526  N   GLN H 286       7.675   0.894 -22.417  1.00  0.00      HCT   
ATOM   4527  HN  GLN H 286       7.305   0.775 -23.345  1.00  0.00      HCT   
ATOM   4528  CA  GLN H 286       7.041   0.106 -21.376  1.00  0.00      HCT   
ATOM   4529  HA  GLN H 286       6.637   0.800 -20.661  1.00  0.00      HCT   
ATOM   4530  CB  GLN H 286       5.880  -0.764 -21.927  1.00  0.00      HCT   
ATOM   4531  HB1 GLN H 286       5.545  -1.501 -21.162  1.00  0.00      HCT   
ATOM   4532  HB2 GLN H 286       6.266  -1.356 -22.789  1.00  0.00      HCT   
ATOM   4533  CG  GLN H 286       4.634   0.029 -22.400  1.00  0.00      HCT   
ATOM   4534  HG1 GLN H 286       3.963  -0.664 -22.947  1.00  0.00      HCT   
ATOM   4535  HG2 GLN H 286       4.927   0.844 -23.097  1.00  0.00      HCT   
ATOM   4536  CD  GLN H 286       3.815   0.577 -21.234  1.00  0.00      HCT   
ATOM   4537  OE1 GLN H 286       3.179  -0.177 -20.496  1.00  0.00      HCT   
ATOM   4538  NE2 GLN H 286       3.808   1.920 -21.028  1.00  0.00      HCT   
ATOM   4539 HE21 GLN H 286       3.255   2.286 -20.316  1.00  0.00      HCT   
ATOM   4540 HE22 GLN H 286       4.430   2.500 -21.582  1.00  0.00      HCT   
ATOM   4541  C   GLN H 286       8.008  -0.801 -20.633  1.00  0.00      HCT   
ATOM   4542  O   GLN H 286       8.812  -1.508 -21.247  1.00  0.00      HCT   
ATOM   4543  N   LEU H 287       7.945  -0.813 -19.287  1.00  0.00      HCT   
ATOM   4544  HN  LEU H 287       7.341  -0.165 -18.811  1.00  0.00      HCT   
ATOM   4545  CA  LEU H 287       8.718  -1.717 -18.455  1.00  0.00      HCT   
ATOM   4546  HA  LEU H 287       9.753  -1.524 -18.686  1.00  0.00      HCT   
ATOM   4547  CB  LEU H 287       8.484  -1.468 -16.940  1.00  0.00      HCT   
ATOM   4548  HB1 LEU H 287       9.025  -2.233 -16.337  1.00  0.00      HCT   
ATOM   4549  HB2 LEU H 287       7.398  -1.586 -16.729  1.00  0.00      HCT   
ATOM   4550  CG  LEU H 287       8.930  -0.082 -16.426  1.00  0.00      HCT   
ATOM   4551  HG  LEU H 287       8.418   0.705 -17.033  1.00  0.00      HCT   
ATOM   4552  CD1 LEU H 287       8.497   0.105 -14.962  1.00  0.00      HCT   
ATOM   4553 HD11 LEU H 287       7.399  -0.018 -14.862  1.00  0.00      HCT   
ATOM   4554 HD12 LEU H 287       8.998  -0.641 -14.312  1.00  0.00      HCT   
ATOM   4555 HD13 LEU H 287       8.770   1.119 -14.606  1.00  0.00      HCT   
ATOM   4556  CD2 LEU H 287      10.448   0.130 -16.553  1.00  0.00      HCT   
ATOM   4557 HD21 LEU H 287      10.995  -0.638 -15.969  1.00  0.00      HCT   
ATOM   4558 HD22 LEU H 287      10.770   0.077 -17.612  1.00  0.00      HCT   
ATOM   4559 HD23 LEU H 287      10.727   1.131 -16.159  1.00  0.00      HCT   
ATOM   4560  C   LEU H 287       8.405  -3.184 -18.779  1.00  0.00      HCT   
ATOM   4561  O   LEU H 287       7.260  -3.483 -19.136  1.00  0.00      HCT   
ATOM   4562  N   PRO H 288       9.339  -4.133 -18.721  1.00  0.00      HCT   
ATOM   4563  CD  PRO H 288      10.765  -3.905 -18.490  1.00  0.00      HCT   
ATOM   4564  HD1 PRO H 288      11.149  -3.030 -19.060  1.00  0.00      HCT   
ATOM   4565  HD2 PRO H 288      10.934  -3.768 -17.398  1.00  0.00      HCT   
ATOM   4566  CA  PRO H 288       9.044  -5.551 -18.898  1.00  0.00      HCT   
ATOM   4567  HA  PRO H 288       8.751  -5.666 -19.928  1.00  0.00      HCT   
ATOM   4568  CB  PRO H 288      10.387  -6.250 -18.624  1.00  0.00      HCT   
ATOM   4569  HB1 PRO H 288      10.501  -7.185 -19.214  1.00  0.00      HCT   
ATOM   4570  HB2 PRO H 288      10.480  -6.488 -17.541  1.00  0.00      HCT   
ATOM   4571  CG  PRO H 288      11.426  -5.189 -18.980  1.00  0.00      HCT   
ATOM   4572  HG1 PRO H 288      11.554  -5.144 -20.084  1.00  0.00      HCT   
ATOM   4573  HG2 PRO H 288      12.412  -5.373 -18.511  1.00  0.00      HCT   
ATOM   4574  C   PRO H 288       7.928  -6.069 -17.990  1.00  0.00      HCT   
ATOM   4575  O   PRO H 288       7.993  -5.722 -16.806  1.00  0.00      HCT   
ATOM   4576  N   PRO H 289       6.931  -6.841 -18.434  1.00  0.00      HCT   
ATOM   4577  CD  PRO H 289       6.636  -7.077 -19.849  1.00  0.00      HCT   
ATOM   4578  HD1 PRO H 289       6.581  -6.120 -20.416  1.00  0.00      HCT   
ATOM   4579  HD2 PRO H 289       7.420  -7.741 -20.273  1.00  0.00      HCT   
ATOM   4580  CA  PRO H 289       6.023  -7.580 -17.566  1.00  0.00      HCT   
ATOM   4581  HA  PRO H 289       5.331  -6.855 -17.161  1.00  0.00      HCT   
ATOM   4582  CB  PRO H 289       5.329  -8.556 -18.527  1.00  0.00      HCT   
ATOM   4583  HB1 PRO H 289       4.324  -8.857 -18.172  1.00  0.00      HCT   
ATOM   4584  HB2 PRO H 289       5.955  -9.462 -18.680  1.00  0.00      HCT   
ATOM   4585  CG  PRO H 289       5.283  -7.784 -19.844  1.00  0.00      HCT   
ATOM   4586  HG1 PRO H 289       4.466  -7.028 -19.814  1.00  0.00      HCT   
ATOM   4587  HG2 PRO H 289       5.148  -8.441 -20.728  1.00  0.00      HCT   
ATOM   4588  C   PRO H 289       6.666  -8.256 -16.361  1.00  0.00      HCT   
ATOM   4589  O   PRO H 289       7.635  -9.001 -16.519  1.00  0.00      HCT   
ATOM   4590  N   GLY H 290       6.123  -8.027 -15.153  1.00  0.00      HCT   
ATOM   4591  HN  GLY H 290       5.289  -7.468 -15.082  1.00  0.00      HCT   
ATOM   4592  CA  GLY H 290       6.645  -8.587 -13.920  1.00  0.00      HCT   
ATOM   4593  HA1 GLY H 290       7.003  -9.590 -14.109  1.00  0.00      HCT   
ATOM   4594  HA2 GLY H 290       5.840  -8.577 -13.203  1.00  0.00      HCT   
ATOM   4595  C   GLY H 290       7.792  -7.820 -13.307  1.00  0.00      HCT   
ATOM   4596  O   GLY H 290       8.438  -8.328 -12.386  1.00  0.00      HCT   
ATOM   4597  N   TYR H 291       8.079  -6.571 -13.744  1.00  0.00      HCT   
ATOM   4598  HN  TYR H 291       7.581  -6.208 -14.533  1.00  0.00      HCT   
ATOM   4599  CA  TYR H 291       9.093  -5.682 -13.164  1.00  0.00      HCT   
ATOM   4600  HA  TYR H 291      10.046  -6.089 -13.466  1.00  0.00      HCT   
ATOM   4601  CB  TYR H 291       8.996  -4.255 -13.791  1.00  0.00      HCT   
ATOM   4602  HB1 TYR H 291       7.976  -3.846 -13.631  1.00  0.00      HCT   
ATOM   4603  HB2 TYR H 291       9.157  -4.322 -14.888  1.00  0.00      HCT   
ATOM   4604  CG  TYR H 291       9.988  -3.270 -13.206  1.00  0.00      HCT   
ATOM   4605  CD1 TYR H 291       9.704  -2.589 -12.008  1.00  0.00      HCT   
ATOM   4606  HD1 TYR H 291       8.764  -2.760 -11.503  1.00  0.00      HCT   
ATOM   4607  CE1 TYR H 291      10.643  -1.723 -11.433  1.00  0.00      HCT   
ATOM   4608  HE1 TYR H 291      10.421  -1.227 -10.499  1.00  0.00      HCT   
ATOM   4609  CZ  TYR H 291      11.853  -1.486 -12.086  1.00  0.00      HCT   
ATOM   4610  OH  TYR H 291      12.787  -0.593 -11.525  1.00  0.00      HCT   
ATOM   4611  HH  TYR H 291      12.484  -0.345 -10.630  1.00  0.00      HCT   
ATOM   4612  CD2 TYR H 291      11.214  -3.027 -13.848  1.00  0.00      HCT   
ATOM   4613  HD2 TYR H 291      11.448  -3.535 -14.772  1.00  0.00      HCT   
ATOM   4614  CE2 TYR H 291      12.141  -2.135 -13.288  1.00  0.00      HCT   
ATOM   4615  HE2 TYR H 291      13.086  -1.948 -13.777  1.00  0.00      HCT   
ATOM   4616  C   TYR H 291       9.126  -5.649 -11.629  1.00  0.00      HCT   
ATOM   4617  O   TYR H 291       8.108  -5.418 -10.977  1.00  0.00      HCT   
ATOM   4618  N   PHE H 292      10.289  -5.919 -11.012  1.00  0.00      HCT   
ATOM   4619  HN  PHE H 292      11.104  -6.142 -11.556  1.00  0.00      HCT   
ATOM   4620  CA  PHE H 292      10.418  -6.074  -9.579  1.00  0.00      HCT   
ATOM   4621  HA  PHE H 292       9.435  -6.137  -9.129  1.00  0.00      HCT   
ATOM   4622  CB  PHE H 292      11.148  -7.419  -9.278  1.00  0.00      HCT   
ATOM   4623  HB1 PHE H 292      12.126  -7.422  -9.811  1.00  0.00      HCT   
ATOM   4624  HB2 PHE H 292      10.544  -8.265  -9.672  1.00  0.00      HCT   
ATOM   4625  CG  PHE H 292      11.397  -7.638  -7.807  1.00  0.00      HCT   
ATOM   4626  CD1 PHE H 292      12.628  -7.279  -7.234  1.00  0.00      HCT   
ATOM   4627  HD1 PHE H 292      13.404  -6.853  -7.856  1.00  0.00      HCT   
ATOM   4628  CE1 PHE H 292      12.835  -7.409  -5.860  1.00  0.00      HCT   
ATOM   4629  HE1 PHE H 292      13.764  -7.077  -5.424  1.00  0.00      HCT   
ATOM   4630  CZ  PHE H 292      11.826  -7.939  -5.047  1.00  0.00      HCT   
ATOM   4631  HZ  PHE H 292      11.987  -8.029  -3.983  1.00  0.00      HCT   
ATOM   4632  CD2 PHE H 292      10.393  -8.180  -6.985  1.00  0.00      HCT   
ATOM   4633  HD2 PHE H 292       9.444  -8.457  -7.418  1.00  0.00      HCT   
ATOM   4634  CE2 PHE H 292      10.607  -8.335  -5.610  1.00  0.00      HCT   
ATOM   4635  HE2 PHE H 292       9.823  -8.738  -4.982  1.00  0.00      HCT   
ATOM   4636  C   PHE H 292      11.103  -4.868  -8.921  1.00  0.00      HCT   
ATOM   4637  O   PHE H 292      12.311  -4.654  -9.043  1.00  0.00      HCT   
ATOM   4638  N   GLY H 293      10.328  -4.082  -8.164  1.00  0.00      HCT   
ATOM   4639  HN  GLY H 293       9.336  -4.245  -8.088  1.00  0.00      HCT   
ATOM   4640  CA  GLY H 293      10.821  -2.882  -7.507  1.00  0.00      HCT   
ATOM   4641  HA1 GLY H 293      11.588  -2.410  -8.111  1.00  0.00      HCT   
ATOM   4642  HA2 GLY H 293      11.129  -3.134  -6.503  1.00  0.00      HCT   
ATOM   4643  C   GLY H 293       9.709  -1.910  -7.370  1.00  0.00      HCT   
ATOM   4644  O   GLY H 293       8.569  -2.209  -7.698  1.00  0.00      HCT   
ATOM   4645  N   ASN H 294       9.998  -0.712  -6.846  1.00  0.00      HCT   
ATOM   4646  HN  ASN H 294      10.957  -0.487  -6.577  1.00  0.00      HCT   
ATOM   4647  CA  ASN H 294       9.031   0.343  -6.696  1.00  0.00      HCT   
ATOM   4648  HA  ASN H 294       8.068  -0.104  -6.519  1.00  0.00      HCT   
ATOM   4649  CB  ASN H 294       9.380   1.316  -5.538  1.00  0.00      HCT   
ATOM   4650  HB1 ASN H 294       8.639   2.139  -5.480  1.00  0.00      HCT   
ATOM   4651  HB2 ASN H 294      10.381   1.770  -5.698  1.00  0.00      HCT   
ATOM   4652  CG  ASN H 294       9.360   0.630  -4.171  1.00  0.00      HCT   
ATOM   4653  OD1 ASN H 294       8.408   0.821  -3.405  1.00  0.00      HCT   
ATOM   4654  ND2 ASN H 294      10.432  -0.113  -3.831  1.00  0.00      HCT   
ATOM   4655 HD21 ASN H 294      10.459  -0.496  -2.902  1.00  0.00      HCT   
ATOM   4656 HD22 ASN H 294      11.210  -0.178  -4.466  1.00  0.00      HCT   
ATOM   4657  C   ASN H 294       8.893   1.150  -7.979  1.00  0.00      HCT   
ATOM   4658  O   ASN H 294       9.866   1.707  -8.483  1.00  0.00      HCT   
ATOM   4659  N   VAL H 295       7.664   1.241  -8.523  1.00  0.00      HCT   
ATOM   4660  HN  VAL H 295       6.924   0.647  -8.176  1.00  0.00      HCT   
ATOM   4661  CA  VAL H 295       7.357   2.123  -9.651  1.00  0.00      HCT   
ATOM   4662  HA  VAL H 295       8.233   2.713  -9.893  1.00  0.00      HCT   
ATOM   4663  CB  VAL H 295       6.923   1.363 -10.912  1.00  0.00      HCT   
ATOM   4664  HB  VAL H 295       5.845   1.085 -10.858  1.00  0.00      HCT   
ATOM   4665  CG1 VAL H 295       7.175   2.234 -12.159  1.00  0.00      HCT   
ATOM   4666 HG11 VAL H 295       8.261   2.432 -12.272  1.00  0.00      HCT   
ATOM   4667 HG12 VAL H 295       6.827   1.700 -13.067  1.00  0.00      HCT   
ATOM   4668 HG13 VAL H 295       6.646   3.202 -12.098  1.00  0.00      HCT   
ATOM   4669  CG2 VAL H 295       7.741   0.066 -11.062  1.00  0.00      HCT   
ATOM   4670 HG21 VAL H 295       8.821   0.311 -11.100  1.00  0.00      HCT   
ATOM   4671 HG22 VAL H 295       7.564  -0.641 -10.223  1.00  0.00      HCT   
ATOM   4672 HG23 VAL H 295       7.472  -0.443 -12.011  1.00  0.00      HCT   
ATOM   4673  C   VAL H 295       6.264   3.099  -9.214  1.00  0.00      HCT   
ATOM   4674  O   VAL H 295       5.534   3.674 -10.017  1.00  0.00      HCT   
ATOM   4675  N   ILE H 296       6.091   3.305  -7.898  1.00  0.00      HCT   
ATOM   4676  HN  ILE H 296       6.682   2.859  -7.240  1.00  0.00      HCT   
ATOM   4677  CA  ILE H 296       5.004   4.112  -7.373  1.00  0.00      HCT   
ATOM   4678  HA  ILE H 296       4.160   4.046  -8.044  1.00  0.00      HCT   
ATOM   4679  CB  ILE H 296       4.530   3.620  -6.010  1.00  0.00      HCT   
ATOM   4680  HB  ILE H 296       5.334   3.790  -5.252  1.00  0.00      HCT   
ATOM   4681  CG2 ILE H 296       3.274   4.403  -5.556  1.00  0.00      HCT   
ATOM   4682 HG21 ILE H 296       2.924   4.014  -4.575  1.00  0.00      HCT   
ATOM   4683 HG22 ILE H 296       3.483   5.486  -5.433  1.00  0.00      HCT   
ATOM   4684 HG23 ILE H 296       2.450   4.289  -6.292  1.00  0.00      HCT   
ATOM   4685  CG1 ILE H 296       4.253   2.093  -6.022  1.00  0.00      HCT   
ATOM   4686 HG11 ILE H 296       3.853   1.812  -5.021  1.00  0.00      HCT   
ATOM   4687 HG12 ILE H 296       5.220   1.553  -6.139  1.00  0.00      HCT   
ATOM   4688  CD  ILE H 296       3.280   1.610  -7.106  1.00  0.00      HCT   
ATOM   4689  HD1 ILE H 296       2.301   2.123  -7.019  1.00  0.00      HCT   
ATOM   4690  HD2 ILE H 296       3.691   1.801  -8.119  1.00  0.00      HCT   
ATOM   4691  HD3 ILE H 296       3.116   0.516  -7.016  1.00  0.00      HCT   
ATOM   4692  C   ILE H 296       5.397   5.575  -7.288  1.00  0.00      HCT   
ATOM   4693  O   ILE H 296       6.323   5.964  -6.577  1.00  0.00      HCT   
ATOM   4694  N   PHE H 297       4.658   6.437  -7.995  1.00  0.00      HCT   
ATOM   4695  HN  PHE H 297       3.889   6.102  -8.544  1.00  0.00      HCT   
ATOM   4696  CA  PHE H 297       4.805   7.876  -7.945  1.00  0.00      HCT   
ATOM   4697  HA  PHE H 297       5.660   8.144  -7.341  1.00  0.00      HCT   
ATOM   4698  CB  PHE H 297       4.983   8.504  -9.354  1.00  0.00      HCT   
ATOM   4699  HB1 PHE H 297       5.020   9.614  -9.295  1.00  0.00      HCT   
ATOM   4700  HB2 PHE H 297       4.136   8.221 -10.019  1.00  0.00      HCT   
ATOM   4701  CG  PHE H 297       6.270   8.025  -9.987  1.00  0.00      HCT   
ATOM   4702  CD1 PHE H 297       6.300   6.840 -10.749  1.00  0.00      HCT   
ATOM   4703  HD1 PHE H 297       5.404   6.243 -10.832  1.00  0.00      HCT   
ATOM   4704  CE1 PHE H 297       7.468   6.435 -11.395  1.00  0.00      HCT   
ATOM   4705  HE1 PHE H 297       7.478   5.515 -11.964  1.00  0.00      HCT   
ATOM   4706  CZ  PHE H 297       8.624   7.222 -11.313  1.00  0.00      HCT   
ATOM   4707  HZ  PHE H 297       9.528   6.917 -11.816  1.00  0.00      HCT   
ATOM   4708  CD2 PHE H 297       7.436   8.808  -9.913  1.00  0.00      HCT   
ATOM   4709  HD2 PHE H 297       7.419   9.734  -9.354  1.00  0.00      HCT   
ATOM   4710  CE2 PHE H 297       8.605   8.412 -10.568  1.00  0.00      HCT   
ATOM   4711  HE2 PHE H 297       9.493   9.024 -10.512  1.00  0.00      HCT   
ATOM   4712  C   PHE H 297       3.584   8.431  -7.253  1.00  0.00      HCT   
ATOM   4713  O   PHE H 297       2.594   7.739  -7.047  1.00  0.00      HCT   
ATOM   4714  N   THR H 298       3.624   9.697  -6.835  1.00  0.00      HCT   
ATOM   4715  HN  THR H 298       4.438  10.262  -6.968  1.00  0.00      HCT   
ATOM   4716  CA  THR H 298       2.532  10.301  -6.084  1.00  0.00      HCT   
ATOM   4717  HA  THR H 298       1.770   9.570  -5.853  1.00  0.00      HCT   
ATOM   4718  CB  THR H 298       2.988  10.952  -4.777  1.00  0.00      HCT   
ATOM   4719  HB  THR H 298       3.495  11.930  -4.964  1.00  0.00      HCT   
ATOM   4720  OG1 THR H 298       3.947  10.145  -4.103  1.00  0.00      HCT   
ATOM   4721  HG1 THR H 298       3.551   9.261  -4.011  1.00  0.00      HCT   
ATOM   4722  CG2 THR H 298       1.797  11.147  -3.828  1.00  0.00      HCT   
ATOM   4723 HG21 THR H 298       1.064  11.867  -4.248  1.00  0.00      HCT   
ATOM   4724 HG22 THR H 298       1.280  10.181  -3.646  1.00  0.00      HCT   
ATOM   4725 HG23 THR H 298       2.159  11.537  -2.855  1.00  0.00      HCT   
ATOM   4726  C   THR H 298       1.930  11.373  -6.952  1.00  0.00      HCT   
ATOM   4727  O   THR H 298       2.652  12.091  -7.632  1.00  0.00      HCT   
ATOM   4728  N   ALA H 299       0.600  11.520  -6.966  1.00  0.00      HCT   
ATOM   4729  HN  ALA H 299       0.014  10.855  -6.493  1.00  0.00      HCT   
ATOM   4730  CA  ALA H 299      -0.066  12.659  -7.549  1.00  0.00      HCT   
ATOM   4731  HA  ALA H 299       0.646  13.317  -8.035  1.00  0.00      HCT   
ATOM   4732  CB  ALA H 299      -1.131  12.209  -8.570  1.00  0.00      HCT   
ATOM   4733  HB1 ALA H 299      -1.883  11.547  -8.090  1.00  0.00      HCT   
ATOM   4734  HB2 ALA H 299      -1.653  13.080  -9.017  1.00  0.00      HCT   
ATOM   4735  HB3 ALA H 299      -0.644  11.640  -9.390  1.00  0.00      HCT   
ATOM   4736  C   ALA H 299      -0.708  13.422  -6.405  1.00  0.00      HCT   
ATOM   4737  O   ALA H 299      -1.335  12.825  -5.527  1.00  0.00      HCT   
ATOM   4738  N   THR H 300      -0.541  14.765  -6.350  1.00  0.00      HCT   
ATOM   4739  HN  THR H 300       0.064  15.233  -7.002  1.00  0.00      HCT   
ATOM   4740  CA  THR H 300      -1.071  15.558  -5.240  1.00  0.00      HCT   
ATOM   4741  HA  THR H 300      -1.652  14.909  -4.620  1.00  0.00      HCT   
ATOM   4742  CB  THR H 300      -0.020  16.110  -4.272  1.00  0.00      HCT   
ATOM   4743  HB  THR H 300      -0.520  16.740  -3.497  1.00  0.00      HCT   
ATOM   4744  OG1 THR H 300       1.000  16.882  -4.893  1.00  0.00      HCT   
ATOM   4745  HG1 THR H 300       1.217  16.468  -5.752  1.00  0.00      HCT   
ATOM   4746  CG2 THR H 300       0.664  14.940  -3.551  1.00  0.00      HCT   
ATOM   4747 HG21 THR H 300       1.117  14.230  -4.270  1.00  0.00      HCT   
ATOM   4748 HG22 THR H 300       1.465  15.297  -2.874  1.00  0.00      HCT   
ATOM   4749 HG23 THR H 300      -0.078  14.394  -2.937  1.00  0.00      HCT   
ATOM   4750  C   THR H 300      -2.031  16.673  -5.657  1.00  0.00      HCT   
ATOM   4751  O   THR H 300      -1.601  17.817  -5.842  1.00  0.00      HCT   
ATOM   4752  N   PRO H 301      -3.338  16.416  -5.824  1.00  0.00      HCT   
ATOM   4753  CD  PRO H 301      -3.901  15.067  -5.945  1.00  0.00      HCT   
ATOM   4754  HD1 PRO H 301      -3.356  14.455  -6.699  1.00  0.00      HCT   
ATOM   4755  HD2 PRO H 301      -3.862  14.561  -4.958  1.00  0.00      HCT   
ATOM   4756  CA  PRO H 301      -4.399  17.428  -5.785  1.00  0.00      HCT   
ATOM   4757  HA  PRO H 301      -4.315  17.977  -6.709  1.00  0.00      HCT   
ATOM   4758  CB  PRO H 301      -5.705  16.620  -5.702  1.00  0.00      HCT   
ATOM   4759  HB1 PRO H 301      -6.540  17.134  -6.219  1.00  0.00      HCT   
ATOM   4760  HB2 PRO H 301      -5.989  16.439  -4.641  1.00  0.00      HCT   
ATOM   4761  CG  PRO H 301      -5.356  15.285  -6.353  1.00  0.00      HCT   
ATOM   4762  HG1 PRO H 301      -5.419  15.400  -7.455  1.00  0.00      HCT   
ATOM   4763  HG2 PRO H 301      -6.014  14.455  -6.023  1.00  0.00      HCT   
ATOM   4764  C   PRO H 301      -4.317  18.460  -4.668  1.00  0.00      HCT   
ATOM   4765  O   PRO H 301      -4.001  18.108  -3.531  1.00  0.00      HCT   
ATOM   4766  N   LEU H 302      -4.649  19.724  -4.977  1.00  0.00      HCT   
ATOM   4767  HN  LEU H 302      -4.879  19.980  -5.917  1.00  0.00      HCT   
ATOM   4768  CA  LEU H 302      -4.702  20.801  -4.013  1.00  0.00      HCT   
ATOM   4769  HA  LEU H 302      -4.679  20.395  -3.007  1.00  0.00      HCT   
ATOM   4770  CB  LEU H 302      -3.499  21.757  -4.219  1.00  0.00      HCT   
ATOM   4771  HB1 LEU H 302      -3.511  22.114  -5.269  1.00  0.00      HCT   
ATOM   4772  HB2 LEU H 302      -2.569  21.158  -4.090  1.00  0.00      HCT   
ATOM   4773  CG  LEU H 302      -3.404  22.985  -3.283  1.00  0.00      HCT   
ATOM   4774  HG  LEU H 302      -4.348  23.575  -3.356  1.00  0.00      HCT   
ATOM   4775  CD1 LEU H 302      -3.190  22.580  -1.815  1.00  0.00      HCT   
ATOM   4776 HD11 LEU H 302      -2.252  21.992  -1.714  1.00  0.00      HCT   
ATOM   4777 HD12 LEU H 302      -3.105  23.487  -1.176  1.00  0.00      HCT   
ATOM   4778 HD13 LEU H 302      -4.036  21.966  -1.448  1.00  0.00      HCT   
ATOM   4779  CD2 LEU H 302      -2.255  23.899  -3.738  1.00  0.00      HCT   
ATOM   4780 HD21 LEU H 302      -2.208  24.810  -3.103  1.00  0.00      HCT   
ATOM   4781 HD22 LEU H 302      -1.282  23.364  -3.658  1.00  0.00      HCT   
ATOM   4782 HD23 LEU H 302      -2.398  24.210  -4.796  1.00  0.00      HCT   
ATOM   4783  C   LEU H 302      -6.023  21.538  -4.168  1.00  0.00      HCT   
ATOM   4784  O   LEU H 302      -6.476  21.834  -5.277  1.00  0.00      HCT   
ATOM   4785  N   ALA H 303      -6.712  21.833  -3.055  1.00  0.00      HCT   
ATOM   4786  HN  ALA H 303      -6.387  21.568  -2.142  1.00  0.00      HCT   
ATOM   4787  CA  ALA H 303      -7.964  22.555  -3.115  1.00  0.00      HCT   
ATOM   4788  HA  ALA H 303      -7.885  23.331  -3.867  1.00  0.00      HCT   
ATOM   4789  CB  ALA H 303      -9.140  21.615  -3.449  1.00  0.00      HCT   
ATOM   4790  HB1 ALA H 303      -8.961  21.114  -4.426  1.00  0.00      HCT   
ATOM   4791  HB2 ALA H 303      -9.227  20.821  -2.678  1.00  0.00      HCT   
ATOM   4792  HB3 ALA H 303     -10.105  22.162  -3.510  1.00  0.00      HCT   
ATOM   4793  C   ALA H 303      -8.216  23.255  -1.796  1.00  0.00      HCT   
ATOM   4794  O   ALA H 303      -7.509  23.048  -0.816  1.00  0.00      HCT   
ATOM   4795  N   VAL H 304      -9.227  24.143  -1.766  1.00  0.00      HCT   
ATOM   4796  HN  VAL H 304      -9.749  24.373  -2.589  1.00  0.00      HCT   
ATOM   4797  CA  VAL H 304      -9.690  24.766  -0.541  1.00  0.00      HCT   
ATOM   4798  HA  VAL H 304      -8.953  24.629   0.241  1.00  0.00      HCT   
ATOM   4799  CB  VAL H 304      -9.859  26.273  -0.713  1.00  0.00      HCT   
ATOM   4800  HB  VAL H 304     -10.297  26.482  -1.717  1.00  0.00      HCT   
ATOM   4801  CG1 VAL H 304     -10.763  26.904   0.356  1.00  0.00      HCT   
ATOM   4802 HG11 VAL H 304     -10.410  26.635   1.375  1.00  0.00      HCT   
ATOM   4803 HG12 VAL H 304     -10.730  28.011   0.268  1.00  0.00      HCT   
ATOM   4804 HG13 VAL H 304     -11.821  26.593   0.243  1.00  0.00      HCT   
ATOM   4805  CG2 VAL H 304      -8.457  26.900  -0.618  1.00  0.00      HCT   
ATOM   4806 HG21 VAL H 304      -7.788  26.508  -1.411  1.00  0.00      HCT   
ATOM   4807 HG22 VAL H 304      -8.527  28.002  -0.721  1.00  0.00      HCT   
ATOM   4808 HG23 VAL H 304      -7.998  26.683   0.371  1.00  0.00      HCT   
ATOM   4809  C   VAL H 304     -10.935  24.062  -0.045  1.00  0.00      HCT   
ATOM   4810  O   VAL H 304     -11.842  23.725  -0.811  1.00  0.00      HCT   
ATOM   4811  N   ALA H 305     -11.001  23.789   1.277  1.00  0.00      HCT   
ATOM   4812  HN  ALA H 305     -10.247  24.073   1.881  1.00  0.00      HCT   
ATOM   4813  CA  ALA H 305     -12.030  23.002   1.929  1.00  0.00      HCT   
ATOM   4814  HA  ALA H 305     -11.993  22.001   1.507  1.00  0.00      HCT   
ATOM   4815  CB  ALA H 305     -11.736  22.935   3.437  1.00  0.00      HCT   
ATOM   4816  HB1 ALA H 305     -10.724  22.515   3.600  1.00  0.00      HCT   
ATOM   4817  HB2 ALA H 305     -11.762  23.949   3.891  1.00  0.00      HCT   
ATOM   4818  HB3 ALA H 305     -12.471  22.293   3.964  1.00  0.00      HCT   
ATOM   4819  C   ALA H 305     -13.448  23.515   1.703  1.00  0.00      HCT   
ATOM   4820  O   ALA H 305     -14.370  22.745   1.438  1.00  0.00      HCT   
ATOM   4821  N   GLY H 306     -13.646  24.852   1.742  1.00  0.00      HCT   
ATOM   4822  HN  GLY H 306     -12.892  25.458   1.994  1.00  0.00      HCT   
ATOM   4823  CA  GLY H 306     -14.921  25.491   1.431  1.00  0.00      HCT   
ATOM   4824  HA1 GLY H 306     -14.788  26.551   1.533  1.00  0.00      HCT   
ATOM   4825  HA2 GLY H 306     -15.664  25.094   2.105  1.00  0.00      HCT   
ATOM   4826  C   GLY H 306     -15.419  25.242   0.031  1.00  0.00      HCT   
ATOM   4827  O   GLY H 306     -16.594  24.977  -0.188  1.00  0.00      HCT   
ATOM   4828  N   ASP H 307     -14.531  25.298  -0.979  1.00  0.00      HCT   
ATOM   4829  HN  ASP H 307     -13.574  25.500  -0.799  1.00  0.00      HCT   
ATOM   4830  CA  ASP H 307     -14.859  24.917  -2.343  1.00  0.00      HCT   
ATOM   4831  HA  ASP H 307     -15.763  25.438  -2.626  1.00  0.00      HCT   
ATOM   4832  CB  ASP H 307     -13.717  25.304  -3.312  1.00  0.00      HCT   
ATOM   4833  HB1 ASP H 307     -13.872  24.858  -4.318  1.00  0.00      HCT   
ATOM   4834  HB2 ASP H 307     -12.746  24.951  -2.908  1.00  0.00      HCT   
ATOM   4835  CG  ASP H 307     -13.653  26.803  -3.521  1.00  0.00      HCT   
ATOM   4836  OD1 ASP H 307     -14.666  27.514  -3.293  1.00  0.00      HCT   
ATOM   4837  OD2 ASP H 307     -12.608  27.271  -4.044  1.00  0.00      HCT   
ATOM   4838  C   ASP H 307     -15.209  23.439  -2.491  1.00  0.00      HCT   
ATOM   4839  O   ASP H 307     -16.198  23.098  -3.134  1.00  0.00      HCT   
ATOM   4840  N   LEU H 308     -14.443  22.523  -1.850  1.00  0.00      HCT   
ATOM   4841  HN  LEU H 308     -13.625  22.814  -1.345  1.00  0.00      HCT   
ATOM   4842  CA  LEU H 308     -14.776  21.106  -1.839  1.00  0.00      HCT   
ATOM   4843  HA  LEU H 308     -14.832  20.773  -2.864  1.00  0.00      HCT   
ATOM   4844  CB  LEU H 308     -13.708  20.272  -1.089  1.00  0.00      HCT   
ATOM   4845  HB1 LEU H 308     -14.040  19.210  -1.013  1.00  0.00      HCT   
ATOM   4846  HB2 LEU H 308     -13.607  20.666  -0.051  1.00  0.00      HCT   
ATOM   4847  CG  LEU H 308     -12.307  20.258  -1.733  1.00  0.00      HCT   
ATOM   4848  HG  LEU H 308     -11.963  21.309  -1.877  1.00  0.00      HCT   
ATOM   4849  CD1 LEU H 308     -11.317  19.564  -0.790  1.00  0.00      HCT   
ATOM   4850 HD11 LEU H 308     -11.610  18.505  -0.617  1.00  0.00      HCT   
ATOM   4851 HD12 LEU H 308     -10.295  19.568  -1.221  1.00  0.00      HCT   
ATOM   4852 HD13 LEU H 308     -11.288  20.086   0.187  1.00  0.00      HCT   
ATOM   4853  CD2 LEU H 308     -12.297  19.549  -3.094  1.00  0.00      HCT   
ATOM   4854 HD21 LEU H 308     -12.628  18.495  -2.973  1.00  0.00      HCT   
ATOM   4855 HD22 LEU H 308     -12.972  20.051  -3.816  1.00  0.00      HCT   
ATOM   4856 HD23 LEU H 308     -11.271  19.538  -3.517  1.00  0.00      HCT   
ATOM   4857  C   LEU H 308     -16.140  20.821  -1.218  1.00  0.00      HCT   
ATOM   4858  O   LEU H 308     -16.945  20.076  -1.777  1.00  0.00      HCT   
ATOM   4859  N   GLY H 309     -16.453  21.459  -0.071  1.00  0.00      HCT   
ATOM   4860  HN  GLY H 309     -15.761  22.040   0.371  1.00  0.00      HCT   
ATOM   4861  CA  GLY H 309     -17.747  21.340   0.592  1.00  0.00      HCT   
ATOM   4862  HA1 GLY H 309     -17.679  21.887   1.523  1.00  0.00      HCT   
ATOM   4863  HA2 GLY H 309     -17.961  20.287   0.734  1.00  0.00      HCT   
ATOM   4864  C   GLY H 309     -18.906  21.935  -0.171  1.00  0.00      HCT   
ATOM   4865  O   GLY H 309     -19.976  21.333  -0.276  1.00  0.00      HCT   
ATOM   4866  N   SER H 310     -18.726  23.142  -0.731  1.00  0.00      HCT   
ATOM   4867  HN  SER H 310     -17.861  23.632  -0.588  1.00  0.00      HCT   
ATOM   4868  CA  SER H 310     -19.775  23.877  -1.418  1.00  0.00      HCT   
ATOM   4869  HA  SER H 310     -20.694  23.744  -0.865  1.00  0.00      HCT   
ATOM   4870  CB  SER H 310     -19.447  25.402  -1.423  1.00  0.00      HCT   
ATOM   4871  HB1 SER H 310     -18.507  25.575  -1.990  1.00  0.00      HCT   
ATOM   4872  HB2 SER H 310     -19.267  25.719  -0.373  1.00  0.00      HCT   
ATOM   4873  OG  SER H 310     -20.500  26.202  -1.975  1.00  0.00      HCT   
ATOM   4874  HG1 SER H 310     -21.305  25.986  -1.442  1.00  0.00      HCT   
ATOM   4875  C   SER H 310     -20.051  23.385  -2.836  1.00  0.00      HCT   
ATOM   4876  O   SER H 310     -21.191  23.435  -3.317  1.00  0.00      HCT   
ATOM   4877  N   LYS H 311     -19.045  22.852  -3.552  1.00  0.00      HCT   
ATOM   4878  HN  LYS H 311     -18.104  22.836  -3.195  1.00  0.00      HCT   
ATOM   4879  CA  LYS H 311     -19.232  22.297  -4.884  1.00  0.00      HCT   
ATOM   4880  HA  LYS H 311     -20.084  22.798  -5.301  1.00  0.00      HCT   
ATOM   4881  CB  LYS H 311     -18.047  22.607  -5.844  1.00  0.00      HCT   
ATOM   4882  HB1 LYS H 311     -18.124  21.986  -6.763  1.00  0.00      HCT   
ATOM   4883  HB2 LYS H 311     -17.100  22.330  -5.333  1.00  0.00      HCT   
ATOM   4884  CG  LYS H 311     -17.969  24.082  -6.301  1.00  0.00      HCT   
ATOM   4885  HG1 LYS H 311     -16.993  24.232  -6.811  1.00  0.00      HCT   
ATOM   4886  HG2 LYS H 311     -17.976  24.744  -5.405  1.00  0.00      HCT   
ATOM   4887  CD  LYS H 311     -19.114  24.490  -7.260  1.00  0.00      HCT   
ATOM   4888  HD1 LYS H 311     -20.089  24.284  -6.756  1.00  0.00      HCT   
ATOM   4889  HD2 LYS H 311     -19.075  23.846  -8.171  1.00  0.00      HCT   
ATOM   4890  CE  LYS H 311     -19.145  25.973  -7.665  1.00  0.00      HCT   
ATOM   4891  HE1 LYS H 311     -19.136  26.627  -6.765  1.00  0.00      HCT   
ATOM   4892  HE2 LYS H 311     -20.067  26.180  -8.254  1.00  0.00      HCT   
ATOM   4893  NZ  LYS H 311     -17.994  26.329  -8.509  1.00  0.00      HCT   
ATOM   4894  HZ1 LYS H 311     -17.082  26.269  -7.982  1.00  0.00      HCT   
ATOM   4895  HZ2 LYS H 311     -17.973  25.733  -9.379  1.00  0.00      HCT   
ATOM   4896  HZ3 LYS H 311     -18.111  27.310  -8.846  1.00  0.00      HCT   
ATOM   4897  C   LYS H 311     -19.547  20.801  -4.863  1.00  0.00      HCT   
ATOM   4898  O   LYS H 311     -19.147  20.110  -3.924  1.00  0.00      HCT   
ATOM   4899  N   PRO H 312     -20.265  20.261  -5.855  1.00  0.00      HCT   
ATOM   4900  CD  PRO H 312     -21.055  21.055  -6.806  1.00  0.00      HCT   
ATOM   4901  HD1 PRO H 312     -21.698  21.781  -6.264  1.00  0.00      HCT   
ATOM   4902  HD2 PRO H 312     -20.372  21.578  -7.512  1.00  0.00      HCT   
ATOM   4903  CA  PRO H 312     -20.427  18.831  -6.097  1.00  0.00      HCT   
ATOM   4904  HA  PRO H 312     -21.080  18.458  -5.315  1.00  0.00      HCT   
ATOM   4905  CB  PRO H 312     -21.063  18.788  -7.494  1.00  0.00      HCT   
ATOM   4906  HB1 PRO H 312     -21.662  17.876  -7.668  1.00  0.00      HCT   
ATOM   4907  HB2 PRO H 312     -20.281  18.853  -8.279  1.00  0.00      HCT   
ATOM   4908  CG  PRO H 312     -21.921  20.046  -7.550  1.00  0.00      HCT   
ATOM   4909  HG1 PRO H 312     -22.874  19.873  -7.001  1.00  0.00      HCT   
ATOM   4910  HG2 PRO H 312     -22.144  20.363  -8.591  1.00  0.00      HCT   
ATOM   4911  C   PRO H 312     -19.174  17.963  -6.048  1.00  0.00      HCT   
ATOM   4912  O   PRO H 312     -18.062  18.467  -6.190  1.00  0.00      HCT   
ATOM   4913  N   VAL H 313     -19.348  16.638  -5.895  1.00  0.00      HCT   
ATOM   4914  HN  VAL H 313     -20.279  16.281  -5.827  1.00  0.00      HCT   
ATOM   4915  CA  VAL H 313     -18.288  15.631  -5.890  1.00  0.00      HCT   
ATOM   4916  HA  VAL H 313     -17.637  15.857  -5.055  1.00  0.00      HCT   
ATOM   4917  CB  VAL H 313     -18.867  14.225  -5.685  1.00  0.00      HCT   
ATOM   4918  HB  VAL H 313     -19.648  14.025  -6.455  1.00  0.00      HCT   
ATOM   4919  CG1 VAL H 313     -17.781  13.135  -5.806  1.00  0.00      HCT   
ATOM   4920 HG11 VAL H 313     -17.371  13.066  -6.834  1.00  0.00      HCT   
ATOM   4921 HG12 VAL H 313     -16.941  13.332  -5.106  1.00  0.00      HCT   
ATOM   4922 HG13 VAL H 313     -18.208  12.140  -5.564  1.00  0.00      HCT   
ATOM   4923  CG2 VAL H 313     -19.518  14.143  -4.289  1.00  0.00      HCT   
ATOM   4924 HG21 VAL H 313     -18.767  14.329  -3.491  1.00  0.00      HCT   
ATOM   4925 HG22 VAL H 313     -20.342  14.874  -4.174  1.00  0.00      HCT   
ATOM   4926 HG23 VAL H 313     -19.940  13.130  -4.121  1.00  0.00      HCT   
ATOM   4927  C   VAL H 313     -17.407  15.683  -7.135  1.00  0.00      HCT   
ATOM   4928  O   VAL H 313     -16.187  15.518  -7.059  1.00  0.00      HCT   
ATOM   4929  N   TRP H 314     -17.992  15.971  -8.322  1.00  0.00      HCT   
ATOM   4930  HN  TRP H 314     -18.994  16.042  -8.369  1.00  0.00      HCT   
ATOM   4931  CA  TRP H 314     -17.240  16.137  -9.556  1.00  0.00      HCT   
ATOM   4932  HA  TRP H 314     -16.726  15.202  -9.704  1.00  0.00      HCT   
ATOM   4933  CB  TRP H 314     -18.123  16.335 -10.834  1.00  0.00      HCT   
ATOM   4934  HB1 TRP H 314     -18.754  15.421 -10.913  1.00  0.00      HCT   
ATOM   4935  HB2 TRP H 314     -17.465  16.344 -11.731  1.00  0.00      HCT   
ATOM   4936  CG  TRP H 314     -19.023  17.533 -10.905  1.00  0.00      HCT   
ATOM   4937  CD1 TRP H 314     -20.393  17.489 -10.819  1.00  0.00      HCT   
ATOM   4938  HD1 TRP H 314     -20.970  16.581 -10.709  1.00  0.00      HCT   
ATOM   4939  NE1 TRP H 314     -20.901  18.759 -10.921  1.00  0.00      HCT   
ATOM   4940  HE1 TRP H 314     -21.823  18.982 -11.211  1.00  0.00      HCT   
ATOM   4941  CE2 TRP H 314     -19.889  19.657 -11.052  1.00  0.00      HCT   
ATOM   4942  CD2 TRP H 314     -18.681  18.923 -11.104  1.00  0.00      HCT   
ATOM   4943  CE3 TRP H 314     -17.484  19.610 -11.352  1.00  0.00      HCT   
ATOM   4944  HE3 TRP H 314     -16.548  19.087 -11.476  1.00  0.00      HCT   
ATOM   4945  CZ3 TRP H 314     -17.510  21.007 -11.406  1.00  0.00      HCT   
ATOM   4946  HZ3 TRP H 314     -16.583  21.551 -11.545  1.00  0.00      HCT   
ATOM   4947  CZ2 TRP H 314     -19.915  21.040 -11.112  1.00  0.00      HCT   
ATOM   4948  HZ2 TRP H 314     -20.840  21.592 -11.031  1.00  0.00      HCT   
ATOM   4949  CH2 TRP H 314     -18.696  21.710 -11.258  1.00  0.00      HCT   
ATOM   4950  HH2 TRP H 314     -18.685  22.792 -11.282  1.00  0.00      HCT   
ATOM   4951  C   TRP H 314     -16.135  17.191  -9.510  1.00  0.00      HCT   
ATOM   4952  O   TRP H 314     -15.126  17.047 -10.191  1.00  0.00      HCT   
ATOM   4953  N   TYR H 315     -16.272  18.279  -8.713  1.00  0.00      HCT   
ATOM   4954  HN  TYR H 315     -17.090  18.397  -8.151  1.00  0.00      HCT   
ATOM   4955  CA  TYR H 315     -15.219  19.279  -8.566  1.00  0.00      HCT   
ATOM   4956  HA  TYR H 315     -14.955  19.626  -9.556  1.00  0.00      HCT   
ATOM   4957  CB  TYR H 315     -15.766  20.498  -7.759  1.00  0.00      HCT   
ATOM   4958  HB1 TYR H 315     -16.172  20.151  -6.789  1.00  0.00      HCT   
ATOM   4959  HB2 TYR H 315     -16.598  20.961  -8.329  1.00  0.00      HCT   
ATOM   4960  CG  TYR H 315     -14.730  21.566  -7.478  1.00  0.00      HCT   
ATOM   4961  CD1 TYR H 315     -14.424  22.536  -8.447  1.00  0.00      HCT   
ATOM   4962  HD1 TYR H 315     -14.919  22.501  -9.405  1.00  0.00      HCT   
ATOM   4963  CE1 TYR H 315     -13.462  23.527  -8.195  1.00  0.00      HCT   
ATOM   4964  HE1 TYR H 315     -13.231  24.250  -8.963  1.00  0.00      HCT   
ATOM   4965  CZ  TYR H 315     -12.802  23.562  -6.962  1.00  0.00      HCT   
ATOM   4966  OH  TYR H 315     -11.825  24.552  -6.712  1.00  0.00      HCT   
ATOM   4967  HH  TYR H 315     -11.825  25.172  -7.466  1.00  0.00      HCT   
ATOM   4968  CD2 TYR H 315     -14.082  21.635  -6.230  1.00  0.00      HCT   
ATOM   4969  HD2 TYR H 315     -14.324  20.912  -5.467  1.00  0.00      HCT   
ATOM   4970  CE2 TYR H 315     -13.114  22.618  -5.976  1.00  0.00      HCT   
ATOM   4971  HE2 TYR H 315     -12.614  22.651  -5.021  1.00  0.00      HCT   
ATOM   4972  C   TYR H 315     -13.933  18.700  -7.970  1.00  0.00      HCT   
ATOM   4973  O   TYR H 315     -12.832  18.884  -8.502  1.00  0.00      HCT   
ATOM   4974  N   ALA H 316     -14.065  17.913  -6.885  1.00  0.00      HCT   
ATOM   4975  HN  ALA H 316     -14.958  17.817  -6.450  1.00  0.00      HCT   
ATOM   4976  CA  ALA H 316     -12.999  17.132  -6.292  1.00  0.00      HCT   
ATOM   4977  HA  ALA H 316     -12.182  17.803  -6.057  1.00  0.00      HCT   
ATOM   4978  CB  ALA H 316     -13.519  16.485  -4.995  1.00  0.00      HCT   
ATOM   4979  HB1 ALA H 316     -12.700  15.968  -4.446  1.00  0.00      HCT   
ATOM   4980  HB2 ALA H 316     -13.938  17.270  -4.325  1.00  0.00      HCT   
ATOM   4981  HB3 ALA H 316     -14.333  15.754  -5.205  1.00  0.00      HCT   
ATOM   4982  C   ALA H 316     -12.441  16.061  -7.230  1.00  0.00      HCT   
ATOM   4983  O   ALA H 316     -11.233  15.910  -7.392  1.00  0.00      HCT   
ATOM   4984  N   ALA H 317     -13.336  15.326  -7.928  1.00  0.00      HCT   
ATOM   4985  HN  ALA H 317     -14.317  15.452  -7.759  1.00  0.00      HCT   
ATOM   4986  CA  ALA H 317     -12.972  14.331  -8.923  1.00  0.00      HCT   
ATOM   4987  HA  ALA H 317     -12.341  13.602  -8.437  1.00  0.00      HCT   
ATOM   4988  CB  ALA H 317     -14.236  13.631  -9.446  1.00  0.00      HCT   
ATOM   4989  HB1 ALA H 317     -14.857  14.326 -10.047  1.00  0.00      HCT   
ATOM   4990  HB2 ALA H 317     -13.968  12.763 -10.086  1.00  0.00      HCT   
ATOM   4991  HB3 ALA H 317     -14.846  13.257  -8.597  1.00  0.00      HCT   
ATOM   4992  C   ALA H 317     -12.179  14.906 -10.093  1.00  0.00      HCT   
ATOM   4993  O   ALA H 317     -11.215  14.308 -10.565  1.00  0.00      HCT   
ATOM   4994  N   SER H 318     -12.557  16.101 -10.582  1.00  0.00      HCT   
ATOM   4995  HN  SER H 318     -13.404  16.515 -10.229  1.00  0.00      HCT   
ATOM   4996  CA  SER H 318     -11.863  16.836 -11.629  1.00  0.00      HCT   
ATOM   4997  HA  SER H 318     -11.795  16.182 -12.480  1.00  0.00      HCT   
ATOM   4998  CB  SER H 318     -12.646  18.109 -12.044  1.00  0.00      HCT   
ATOM   4999  HB1 SER H 318     -12.605  18.875 -11.238  1.00  0.00      HCT   
ATOM   5000  HB2 SER H 318     -13.718  17.839 -12.176  1.00  0.00      HCT   
ATOM   5001  OG  SER H 318     -12.172  18.657 -13.278  1.00  0.00      HCT   
ATOM   5002  HG1 SER H 318     -12.545  18.079 -13.973  1.00  0.00      HCT   
ATOM   5003  C   SER H 318     -10.437  17.212 -11.241  1.00  0.00      HCT   
ATOM   5004  O   SER H 318      -9.509  17.017 -12.020  1.00  0.00      HCT   
ATOM   5005  N   LYS H 319     -10.219  17.693  -9.993  1.00  0.00      HCT   
ATOM   5006  HN  LYS H 319     -10.991  17.845  -9.374  1.00  0.00      HCT   
ATOM   5007  CA  LYS H 319      -8.890  17.936  -9.443  1.00  0.00      HCT   
ATOM   5008  HA  LYS H 319      -8.381  18.651 -10.081  1.00  0.00      HCT   
ATOM   5009  CB  LYS H 319      -8.991  18.510  -7.998  1.00  0.00      HCT   
ATOM   5010  HB1 LYS H 319      -7.999  18.469  -7.490  1.00  0.00      HCT   
ATOM   5011  HB2 LYS H 319      -9.685  17.862  -7.423  1.00  0.00      HCT   
ATOM   5012  CG  LYS H 319      -9.486  19.965  -7.882  1.00  0.00      HCT   
ATOM   5013  HG1 LYS H 319      -9.900  20.095  -6.856  1.00  0.00      HCT   
ATOM   5014  HG2 LYS H 319     -10.318  20.152  -8.592  1.00  0.00      HCT   
ATOM   5015  CD  LYS H 319      -8.362  21.008  -8.064  1.00  0.00      HCT   
ATOM   5016  HD1 LYS H 319      -8.000  20.985  -9.118  1.00  0.00      HCT   
ATOM   5017  HD2 LYS H 319      -7.515  20.703  -7.406  1.00  0.00      HCT   
ATOM   5018  CE  LYS H 319      -8.793  22.436  -7.687  1.00  0.00      HCT   
ATOM   5019  HE1 LYS H 319      -9.259  22.434  -6.674  1.00  0.00      HCT   
ATOM   5020  HE2 LYS H 319      -9.527  22.841  -8.423  1.00  0.00      HCT   
ATOM   5021  NZ  LYS H 319      -7.628  23.340  -7.634  1.00  0.00      HCT   
ATOM   5022  HZ1 LYS H 319      -7.912  24.264  -7.227  1.00  0.00      HCT   
ATOM   5023  HZ2 LYS H 319      -6.871  22.938  -7.034  1.00  0.00      HCT   
ATOM   5024  HZ3 LYS H 319      -7.237  23.497  -8.601  1.00  0.00      HCT   
ATOM   5025  C   LYS H 319      -8.015  16.687  -9.403  1.00  0.00      HCT   
ATOM   5026  O   LYS H 319      -6.847  16.697  -9.792  1.00  0.00      HCT   
ATOM   5027  N   ILE H 320      -8.595  15.558  -8.950  1.00  0.00      HCT   
ATOM   5028  HN  ILE H 320      -9.529  15.593  -8.590  1.00  0.00      HCT   
ATOM   5029  CA  ILE H 320      -7.960  14.250  -8.947  1.00  0.00      HCT   
ATOM   5030  HA  ILE H 320      -7.018  14.335  -8.426  1.00  0.00      HCT   
ATOM   5031  CB  ILE H 320      -8.825  13.257  -8.176  1.00  0.00      HCT   
ATOM   5032  HB  ILE H 320      -9.871  13.333  -8.561  1.00  0.00      HCT   
ATOM   5033  CG2 ILE H 320      -8.351  11.797  -8.379  1.00  0.00      HCT   
ATOM   5034 HG21 ILE H 320      -7.266  11.718  -8.171  1.00  0.00      HCT   
ATOM   5035 HG22 ILE H 320      -8.890  11.112  -7.693  1.00  0.00      HCT   
ATOM   5036 HG23 ILE H 320      -8.532  11.455  -9.417  1.00  0.00      HCT   
ATOM   5037  CG1 ILE H 320      -8.843  13.653  -6.680  1.00  0.00      HCT   
ATOM   5038 HG11 ILE H 320      -8.916  14.757  -6.561  1.00  0.00      HCT   
ATOM   5039 HG12 ILE H 320      -7.883  13.332  -6.222  1.00  0.00      HCT   
ATOM   5040  CD  ILE H 320     -10.015  13.044  -5.917  1.00  0.00      HCT   
ATOM   5041  HD1 ILE H 320     -10.986  13.354  -6.364  1.00  0.00      HCT   
ATOM   5042  HD2 ILE H 320      -9.955  11.940  -5.940  1.00  0.00      HCT   
ATOM   5043  HD3 ILE H 320      -9.987  13.353  -4.851  1.00  0.00      HCT   
ATOM   5044  C   ILE H 320      -7.603  13.755 -10.336  1.00  0.00      HCT   
ATOM   5045  O   ILE H 320      -6.473  13.344 -10.599  1.00  0.00      HCT   
ATOM   5046  N   HSE H 321      -8.549  13.869 -11.291  1.00  0.00      HCT   
ATOM   5047  HN  HSE H 321      -9.471  14.173 -11.026  1.00  0.00      HCT   
ATOM   5048  CA  HSE H 321      -8.348  13.543 -12.687  1.00  0.00      HCT   
ATOM   5049  HA  HSE H 321      -8.063  12.501 -12.750  1.00  0.00      HCT   
ATOM   5050  CB  HSE H 321      -9.669  13.742 -13.475  1.00  0.00      HCT   
ATOM   5051  HB1 HSE H 321     -10.067  14.749 -13.249  1.00  0.00      HCT   
ATOM   5052  HB2 HSE H 321     -10.421  13.009 -13.119  1.00  0.00      HCT   
ATOM   5053  ND1 HSE H 321      -9.619  12.420 -15.601  1.00  0.00      HCT   
ATOM   5054  CG  HSE H 321      -9.558  13.652 -14.967  1.00  0.00      HCT   
ATOM   5055  CE1 HSE H 321      -9.578  12.683 -16.894  1.00  0.00      HCT   
ATOM   5056  HE1 HSE H 321      -9.590  11.947 -17.694  1.00  0.00      HCT   
ATOM   5057  NE2 HSE H 321      -9.486  14.020 -17.120  1.00  0.00      HCT   
ATOM   5058  HE2 HSE H 321      -9.316  14.431 -18.025  1.00  0.00      HCT   
ATOM   5059  CD2 HSE H 321      -9.496  14.637 -15.903  1.00  0.00      HCT   
ATOM   5060  HD2 HSE H 321      -9.438  15.714 -15.757  1.00  0.00      HCT   
ATOM   5061  C   HSE H 321      -7.231  14.348 -13.331  1.00  0.00      HCT   
ATOM   5062  O   HSE H 321      -6.373  13.794 -14.013  1.00  0.00      HCT
[truncated: 5,036,176 more chars]
