# Supplementary material for: Structural and dynamic basis of substrate permissiveness in hydroxycinnamoyltransferase (HCT)
Source: PLoS Comput Biol. 2018 Oct 26;14(10):e1006511. doi: 10.1371/journal.pcbi.1006511 (PMC6203249; doi:10.1371/journal.pcbi.1006511)
Supplement: S1 Data — SSSE mesh files and Mathematica scripts for both CbHCT and the cylindrical enzyme model are also provided. (ZIP) [file pcbi.1006511.s002.zip › SI_data/01_MD_Simulation_Files/01-Inputs/01_Topology_and_Structure/CcHCT-SHI1.pdb]

CRYST1    0.000    0.000    0.000  90.00  90.00  90.00 P 1           1
ATOM      1  C1  SHI S 800       2.139   4.364  -0.409  1.00  0.00      SHI   
ATOM      2  C2  SHI S 800       2.606   3.129  -0.672  1.00  0.00      SHI   
ATOM      3  C3  SHI S 800       1.767   1.915  -0.410  1.00  0.00      SHI   
ATOM      4  C4  SHI S 800       0.953   1.930   0.913  1.00  0.00      SHI   
ATOM      5  C5  SHI S 800       0.507   3.362   1.292  1.00  0.00      SHI   
ATOM      6  C6  SHI S 800       0.731   4.376   0.150  1.00  0.00      SHI   
ATOM      7  H1  SHI S 800       2.849   0.599   0.437  1.00  0.00      SHI   
ATOM      8  H2  SHI S 800       0.009   4.169  -0.672  1.00  0.00      SHI   
ATOM      9  O1  SHI S 800      -0.883   3.413   1.598  1.00  0.00      SHI   
ATOM     10  H   SHI S 800      -1.018   4.247   2.058  1.00  0.00      SHI   
ATOM     11  H3  SHI S 800       1.082   3.710   2.181  1.00  0.00      SHI   
ATOM     12  H4  SHI S 800       0.052   1.297   0.728  1.00  0.00      SHI   
ATOM     13  O2  SHI S 800       1.664   1.316   2.001  1.00  0.00      SHI   
ATOM     14  H5  SHI S 800       1.025   1.831  -1.237  1.00  0.00      SHI   
ATOM     15  O3  SHI S 800       2.650   0.796  -0.489  1.00  0.00      SHI   
ATOM     16  H7  SHI S 800       1.079   1.395   2.787  1.00  0.00      SHI   
ATOM     17  H8  SHI S 800       0.480   5.393   0.528  1.00  0.00      SHI   
ATOM     18  C7  SHI S 800       2.902   5.617  -0.744  1.00  0.00      SHI   
ATOM     19  O4  SHI S 800       2.647   6.645  -0.061  1.00  0.00      SHI   
ATOM     20  O5  SHI S 800       3.779   5.565  -1.647  1.00  0.00      SHI   
ATOM     21  H10 SHI S 800       3.583   2.960  -1.155  1.00  0.00      SHI   
ATOM     22  C31 COA C 800       1.455  -1.733  -1.472  1.00  0.00      COA   
ATOM     23  C32 COA C 800       0.743  -2.766  -0.972  1.00  0.00      COA   
ATOM     24  C33 COA C 800       1.307  -3.953  -0.330  1.00  0.00      COA   
ATOM     25  C34 COA C 800       2.399  -3.922   0.561  1.00  0.00      COA   
ATOM     26  C35 COA C 800       2.850  -5.106   1.166  1.00  0.00      COA   
ATOM     27  C36 COA C 800       2.228  -6.324   0.871  1.00  0.00      COA   
ATOM     28  C37 COA C 800       1.158  -6.367  -0.028  1.00  0.00      COA   
ATOM     29  C38 COA C 800       0.697  -5.185  -0.625  1.00  0.00      COA   
ATOM     30  O31 COA C 800       2.652  -7.503   1.508  1.00  0.00      COA   
ATOM     31  H31 COA C 800       2.001  -8.184   1.312  1.00  0.00      COA   
ATOM     32  H32 COA C 800       3.666  -5.079   1.877  1.00  0.00      COA   
ATOM     33  H33 COA C 800       0.670  -7.305  -0.250  1.00  0.00      COA   
ATOM     34  H34 COA C 800      -0.142  -5.245  -1.308  1.00  0.00      COA   
ATOM     35  H35 COA C 800       2.877  -2.985   0.807  1.00  0.00      COA   
ATOM     36  H36 COA C 800      -0.346  -2.782  -1.136  1.00  0.00      COA   
ATOM     37  H37 COA C 800       2.546  -1.711  -1.392  1.00  0.00      COA   
ATOM     38  C   COA C 800       0.764  -0.660  -2.263  1.00  0.00      COA   
ATOM     39  O   COA C 800      -0.394  -0.433  -2.128  1.00  0.00      COA   
ATOM     40  S1P COA C 800       1.783   0.273  -3.478  1.00  0.00      COA   
ATOM     41  C2P COA C 800       0.468   1.160  -4.355  1.00  0.00      COA   
ATOM     42  H12 COA C 800      -0.355   1.458  -3.674  1.00  0.00      COA   
ATOM     43  H22 COA C 800       0.865   2.094  -4.813  1.00  0.00      COA   
ATOM     44  C3P COA C 800      -0.068   0.270  -5.470  1.00  0.00      COA   
ATOM     45  H13 COA C 800      -0.330  -0.725  -5.046  1.00  0.00      COA   
ATOM     46  H23 COA C 800       0.753   0.086  -6.203  1.00  0.00      COA   
ATOM     47  N4P COA C 800      -1.244   0.791  -6.100  1.00  0.00      COA   
ATOM     48  H4P COA C 800      -2.092   0.794  -5.578  1.00  0.00      COA   
ATOM     49  C5P COA C 800      -1.273   1.114  -7.397  1.00  0.00      COA   
ATOM     50  O5P COA C 800      -0.260   1.246  -8.071  1.00  0.00      COA   
ATOM     51  C6P COA C 800      -2.613   1.264  -8.009  1.00  0.00      COA   
ATOM     52  H16 COA C 800      -3.408   0.975  -7.288  1.00  0.00      COA   
ATOM     53  H26 COA C 800      -2.674   0.576  -8.882  1.00  0.00      COA   
ATOM     54  C7P COA C 800      -2.841   2.699  -8.482  1.00  0.00      COA   
ATOM     55  H17 COA C 800      -2.014   3.019  -9.157  1.00  0.00      COA   
ATOM     56  H27 COA C 800      -2.841   3.394  -7.612  1.00  0.00      COA   
ATOM     57  N8P COA C 800      -4.065   2.749  -9.228  1.00  0.00      COA   
ATOM     58  H8P COA C 800      -4.147   2.098  -9.988  1.00  0.00      COA   
ATOM     59  C9P COA C 800      -5.068   3.623  -9.022  1.00  0.00      COA   
ATOM     60  O9P COA C 800      -5.036   4.424  -8.083  1.00  0.00      COA   
ATOM     61  CAP COA C 800      -6.262   3.549  -9.951  1.00  0.00      COA   
ATOM     62  OAP COA C 800      -6.745   2.228 -10.231  1.00  0.00      COA   
ATOM     63  HO2 COA C 800      -7.172   2.383 -11.102  1.00  0.00      COA   
ATOM     64  HAP COA C 800      -7.041   4.067  -9.355  1.00  0.00      COA   
ATOM     65  CBP COA C 800      -6.066   4.345 -11.262  1.00  0.00      COA   
ATOM     66  CEP COA C 800      -5.007   3.711 -12.189  1.00  0.00      COA   
ATOM     67 H1EP COA C 800      -4.003   3.744 -11.725  1.00  0.00      COA   
ATOM     68 H2EP COA C 800      -4.961   4.276 -13.144  1.00  0.00      COA   
ATOM     69 H3EP COA C 800      -5.260   2.658 -12.417  1.00  0.00      COA   
ATOM     70  CDP COA C 800      -5.619   5.798 -10.984  1.00  0.00      COA   
ATOM     71 H1DP COA C 800      -4.612   5.828 -10.516  1.00  0.00      COA   
ATOM     72 H2DP COA C 800      -6.341   6.316 -10.318  1.00  0.00      COA   
ATOM     73 H3DP COA C 800      -5.557   6.363 -11.938  1.00  0.00      COA   
ATOM     74  CCP COA C 800      -7.423   4.405 -12.027  1.00  0.00      COA   
ATOM     75 H1CP COA C 800      -7.284   5.075 -12.911  1.00  0.00      COA   
ATOM     76 H2CP COA C 800      -8.176   4.903 -11.376  1.00  0.00      COA   
ATOM     77  O6A COA C 800      -7.894   3.086 -12.360  1.00  0.00      COA   
ATOM     78  P2  COA C 800      -8.050   2.604 -13.863  1.00  0.00      COA   
ATOM     79 O1P2 COA C 800      -7.356   1.270 -13.909  1.00  0.00      COA   
ATOM     80 O2P2 COA C 800      -9.538   2.593 -14.122  1.00  0.00      COA   
ATOM     81  O12 COA C 800      -7.344   3.679 -14.821  1.00  0.00      COA   
ATOM     82  P   COA C 800      -6.795   3.452 -16.305  1.00  0.00      COA   
ATOM     83  O1P COA C 800      -7.798   2.695 -17.143  1.00  0.00      COA   
ATOM     84  O2P COA C 800      -5.375   2.953 -16.289  1.00  0.00      COA   
ATOM     85  O5' COA C 800      -6.699   4.944 -16.937  1.00  0.00      COA   
ATOM     86  C5' COA C 800      -7.887   5.779 -16.918  1.00  0.00      COA   
ATOM     87  H5' COA C 800      -8.808   5.225 -16.618  1.00  0.00      COA   
ATOM     88 H5'' COA C 800      -7.762   6.597 -16.179  1.00  0.00      COA   
ATOM     89  C4' COA C 800      -8.191   6.426 -18.294  1.00  0.00      COA   
ATOM     90  H4' COA C 800      -9.168   6.930 -18.204  1.00  0.00      COA   
ATOM     91  O4' COA C 800      -7.236   7.438 -18.656  1.00  0.00      COA   
ATOM     92  C1' COA C 800      -6.395   6.976 -19.728  1.00  0.00      COA   
ATOM     93  H1' COA C 800      -5.361   6.997 -19.352  1.00  0.00      COA   
ATOM     94  C5  COA C 800      -6.234   9.591 -22.283  1.00  0.00      COA   
ATOM     95  N7  COA C 800      -7.331   8.861 -22.770  1.00  0.00      COA   
ATOM     96  C8  COA C 800      -7.459   7.877 -21.882  1.00  0.00      COA   
ATOM     97  H8  COA C 800      -8.228   7.099 -21.927  1.00  0.00      COA   
ATOM     98  N9  COA C 800      -6.533   7.921 -20.858  1.00  0.00      COA   
ATOM     99  N1  COA C 800      -4.460  11.171 -22.078  1.00  0.00      COA   
ATOM    100  C2  COA C 800      -4.123  10.592 -20.889  1.00  0.00      COA   
ATOM    101  H2  COA C 800      -3.263  11.005 -20.356  1.00  0.00      COA   
ATOM    102  N3  COA C 800      -4.713   9.484 -20.366  1.00  0.00      COA   
ATOM    103  C4  COA C 800      -5.750   9.027 -21.094  1.00  0.00      COA   
ATOM    104  C6  COA C 800      -5.545  10.724 -22.766  1.00  0.00      COA   
ATOM    105  N6  COA C 800      -5.861  11.380 -23.899  1.00  0.00      COA   
ATOM    106  H61 COA C 800      -6.511  11.007 -24.561  1.00  0.00      COA   
ATOM    107  H62 COA C 800      -5.351  12.204 -24.161  1.00  0.00      COA   
ATOM    108  C2' COA C 800      -6.817   5.538 -20.078  1.00  0.00      COA   
ATOM    109 H2'' COA C 800      -6.817   5.312 -21.154  1.00  0.00      COA   
ATOM    110  O2' COA C 800      -5.933   4.612 -19.447  1.00  0.00      COA   
ATOM    111  H2' COA C 800      -6.128   4.701 -18.490  1.00  0.00      COA   
ATOM    112  C3' COA C 800      -8.207   5.413 -19.443  1.00  0.00      COA   
ATOM    113  H3' COA C 800      -8.359   4.403 -19.005  1.00  0.00      COA   
ATOM    114  O3' COA C 800      -9.218   5.753 -20.405  1.00  0.00      COA   
ATOM    115  P3  COA C 800     -10.120   4.597 -21.036  1.00  0.00      COA   
ATOM    116 O1P3 COA C 800     -11.038   4.116 -19.941  1.00  0.00      COA   
ATOM    117 O2P3 COA C 800     -10.691   5.195 -22.294  1.00  0.00      COA   
ATOM    118  O3T COA C 800      -9.117   3.445 -21.427  1.00  0.00      COA   
ATOM    119  H3T COA C 800      -8.410   3.728 -22.025  1.00  0.00      COA   
ATOM    120  N   MET H   1      -7.112 -12.065  23.508  1.00  0.00      HCT   
ATOM    121  HT1 MET H   1      -6.813 -11.745  24.458  1.00  0.00      HCT   
ATOM    122  HT2 MET H   1      -8.158 -12.145  23.451  1.00  0.00      HCT   
ATOM    123  HT3 MET H   1      -6.821 -11.306  22.839  1.00  0.00      HCT   
ATOM    124  CA  MET H   1      -6.459 -13.360  23.168  1.00  0.00      HCT   
ATOM    125  HA  MET H   1      -6.764 -14.060  23.934  1.00  0.00      HCT   
ATOM    126  CB  MET H   1      -6.967 -13.905  21.797  1.00  0.00      HCT   
ATOM    127  HB1 MET H   1      -6.317 -14.732  21.434  1.00  0.00      HCT   
ATOM    128  HB2 MET H   1      -7.964 -14.370  21.985  1.00  0.00      HCT   
ATOM    129  CG  MET H   1      -7.162 -12.875  20.664  1.00  0.00      HCT   
ATOM    130  HG1 MET H   1      -7.641 -13.416  19.820  1.00  0.00      HCT   
ATOM    131  HG2 MET H   1      -7.888 -12.093  20.974  1.00  0.00      HCT   
ATOM    132  SD  MET H   1      -5.632 -12.109  20.053  1.00  0.00      HCT   
ATOM    133  CE  MET H   1      -6.521 -11.060  18.870  1.00  0.00      HCT   
ATOM    134  HE1 MET H   1      -7.115 -11.675  18.158  1.00  0.00      HCT   
ATOM    135  HE2 MET H   1      -7.223 -10.373  19.391  1.00  0.00      HCT   
ATOM    136  HE3 MET H   1      -5.818 -10.437  18.278  1.00  0.00      HCT   
ATOM    137  C   MET H   1      -4.946 -13.335  23.242  1.00  0.00      HCT   
ATOM    138  O   MET H   1      -4.332 -12.267  23.214  1.00  0.00      HCT   
ATOM    139  N   LYS H   2      -4.303 -14.511  23.357  1.00  0.00      HCT   
ATOM    140  HN  LYS H   2      -4.830 -15.377  23.362  1.00  0.00      HCT   
ATOM    141  CA  LYS H   2      -2.859 -14.624  23.367  1.00  0.00      HCT   
ATOM    142  HA  LYS H   2      -2.406 -13.655  23.203  1.00  0.00      HCT   
ATOM    143  CB  LYS H   2      -2.286 -15.214  24.685  1.00  0.00      HCT   
ATOM    144  HB1 LYS H   2      -2.759 -14.682  25.540  1.00  0.00      HCT   
ATOM    145  HB2 LYS H   2      -2.563 -16.286  24.772  1.00  0.00      HCT   
ATOM    146  CG  LYS H   2      -0.759 -15.039  24.801  1.00  0.00      HCT   
ATOM    147  HG1 LYS H   2      -0.265 -15.401  23.872  1.00  0.00      HCT   
ATOM    148  HG2 LYS H   2      -0.538 -13.949  24.887  1.00  0.00      HCT   
ATOM    149  CD  LYS H   2      -0.110 -15.785  25.980  1.00  0.00      HCT   
ATOM    150  HD1 LYS H   2      -0.614 -15.499  26.930  1.00  0.00      HCT   
ATOM    151  HD2 LYS H   2      -0.269 -16.878  25.825  1.00  0.00      HCT   
ATOM    152  CE  LYS H   2       1.392 -15.469  26.080  1.00  0.00      HCT   
ATOM    153  HE1 LYS H   2       1.853 -15.561  25.072  1.00  0.00      HCT   
ATOM    154  HE2 LYS H   2       1.555 -14.437  26.459  1.00  0.00      HCT   
ATOM    155  NZ  LYS H   2       2.097 -16.413  26.955  1.00  0.00      HCT   
ATOM    156  HZ1 LYS H   2       3.089 -16.110  27.120  1.00  0.00      HCT   
ATOM    157  HZ2 LYS H   2       1.621 -16.527  27.884  1.00  0.00      HCT   
ATOM    158  HZ3 LYS H   2       2.131 -17.354  26.478  1.00  0.00      HCT   
ATOM    159  C   LYS H   2      -2.466 -15.512  22.206  1.00  0.00      HCT   
ATOM    160  O   LYS H   2      -3.050 -16.569  21.962  1.00  0.00      HCT   
ATOM    161  N   ILE H   3      -1.445 -15.083  21.453  1.00  0.00      HCT   
ATOM    162  HN  ILE H   3      -0.973 -14.225  21.681  1.00  0.00      HCT   
ATOM    163  CA  ILE H   3      -0.957 -15.786  20.289  1.00  0.00      HCT   
ATOM    164  HA  ILE H   3      -1.554 -16.665  20.106  1.00  0.00      HCT   
ATOM    165  CB  ILE H   3      -0.983 -14.897  19.040  1.00  0.00      HCT   
ATOM    166  HB  ILE H   3      -0.258 -14.058  19.162  1.00  0.00      HCT   
ATOM    167  CG2 ILE H   3      -0.566 -15.736  17.812  1.00  0.00      HCT   
ATOM    168 HG21 ILE H   3      -1.293 -16.558  17.638  1.00  0.00      HCT   
ATOM    169 HG22 ILE H   3      -0.522 -15.108  16.898  1.00  0.00      HCT   
ATOM    170 HG23 ILE H   3       0.441 -16.175  17.957  1.00  0.00      HCT   
ATOM    171  CG1 ILE H   3      -2.386 -14.255  18.863  1.00  0.00      HCT   
ATOM    172 HG11 ILE H   3      -3.159 -15.050  18.923  1.00  0.00      HCT   
ATOM    173 HG12 ILE H   3      -2.577 -13.557  19.708  1.00  0.00      HCT   
ATOM    174  CD  ILE H   3      -2.568 -13.467  17.558  1.00  0.00      HCT   
ATOM    175  HD1 ILE H   3      -3.539 -12.922  17.569  1.00  0.00      HCT   
ATOM    176  HD2 ILE H   3      -1.749 -12.728  17.436  1.00  0.00      HCT   
ATOM    177  HD3 ILE H   3      -2.563 -14.150  16.682  1.00  0.00      HCT   
ATOM    178  C   ILE H   3       0.454 -16.230  20.615  1.00  0.00      HCT   
ATOM    179  O   ILE H   3       1.296 -15.419  21.002  1.00  0.00      HCT   
ATOM    180  N   GLU H   4       0.763 -17.531  20.496  1.00  0.00      HCT   
ATOM    181  HN  GLU H   4       0.075 -18.189  20.175  1.00  0.00      HCT   
ATOM    182  CA  GLU H   4       2.078 -18.050  20.837  1.00  0.00      HCT   
ATOM    183  HA  GLU H   4       2.725 -17.237  21.130  1.00  0.00      HCT   
ATOM    184  CB  GLU H   4       2.045 -19.022  22.053  1.00  0.00      HCT   
ATOM    185  HB1 GLU H   4       1.370 -19.873  21.820  1.00  0.00      HCT   
ATOM    186  HB2 GLU H   4       3.071 -19.426  22.212  1.00  0.00      HCT   
ATOM    187  CG  GLU H   4       1.584 -18.312  23.361  1.00  0.00      HCT   
ATOM    188  HG1 GLU H   4       2.157 -17.369  23.475  1.00  0.00      HCT   
ATOM    189  HG2 GLU H   4       0.507 -18.051  23.279  1.00  0.00      HCT   
ATOM    190  CD  GLU H   4       1.769 -19.135  24.629  1.00  0.00      HCT   
ATOM    191  OE1 GLU H   4       1.218 -20.261  24.721  1.00  0.00      HCT   
ATOM    192  OE2 GLU H   4       2.457 -18.652  25.569  1.00  0.00      HCT   
ATOM    193  C   GLU H   4       2.736 -18.663  19.609  1.00  0.00      HCT   
ATOM    194  O   GLU H   4       2.103 -19.330  18.789  1.00  0.00      HCT   
ATOM    195  N   VAL H   5       4.046 -18.395  19.430  1.00  0.00      HCT   
ATOM    196  HN  VAL H   5       4.527 -17.797  20.083  1.00  0.00      HCT   
ATOM    197  CA  VAL H   5       4.823 -18.840  18.286  1.00  0.00      HCT   
ATOM    198  HA  VAL H   5       4.173 -18.886  17.423  1.00  0.00      HCT   
ATOM    199  CB  VAL H   5       5.946 -17.863  17.941  1.00  0.00      HCT   
ATOM    200  HB  VAL H   5       6.551 -17.651  18.855  1.00  0.00      HCT   
ATOM    201  CG1 VAL H   5       6.873 -18.426  16.840  1.00  0.00      HCT   
ATOM    202 HG11 VAL H   5       7.477 -19.283  17.198  1.00  0.00      HCT   
ATOM    203 HG12 VAL H   5       6.276 -18.760  15.965  1.00  0.00      HCT   
ATOM    204 HG13 VAL H   5       7.579 -17.636  16.503  1.00  0.00      HCT   
ATOM    205  CG2 VAL H   5       5.315 -16.538  17.467  1.00  0.00      HCT   
ATOM    206 HG21 VAL H   5       4.671 -16.092  18.254  1.00  0.00      HCT   
ATOM    207 HG22 VAL H   5       6.110 -15.799  17.227  1.00  0.00      HCT   
ATOM    208 HG23 VAL H   5       4.702 -16.696  16.555  1.00  0.00      HCT   
ATOM    209  C   VAL H   5       5.370 -20.239  18.506  1.00  0.00      HCT   
ATOM    210  O   VAL H   5       6.342 -20.468  19.229  1.00  0.00      HCT   
ATOM    211  N   LYS H   6       4.723 -21.228  17.871  1.00  0.00      HCT   
ATOM    212  HN  LYS H   6       3.941 -21.005  17.295  1.00  0.00      HCT   
ATOM    213  CA  LYS H   6       5.111 -22.618  17.868  1.00  0.00      HCT   
ATOM    214  HA  LYS H   6       5.255 -22.923  18.896  1.00  0.00      HCT   
ATOM    215  CB  LYS H   6       3.953 -23.460  17.275  1.00  0.00      HCT   
ATOM    216  HB1 LYS H   6       3.744 -23.112  16.238  1.00  0.00      HCT   
ATOM    217  HB2 LYS H   6       4.251 -24.531  17.216  1.00  0.00      HCT   
ATOM    218  CG  LYS H   6       2.670 -23.343  18.121  1.00  0.00      HCT   
ATOM    219  HG1 LYS H   6       2.832 -23.823  19.112  1.00  0.00      HCT   
ATOM    220  HG2 LYS H   6       2.443 -22.272  18.323  1.00  0.00      HCT   
ATOM    221  CD  LYS H   6       1.417 -23.935  17.457  1.00  0.00      HCT   
ATOM    222  HD1 LYS H   6       0.549 -23.636  18.090  1.00  0.00      HCT   
ATOM    223  HD2 LYS H   6       1.292 -23.469  16.452  1.00  0.00      HCT   
ATOM    224  CE  LYS H   6       1.403 -25.460  17.338  1.00  0.00      HCT   
ATOM    225  HE1 LYS H   6       2.259 -25.834  16.739  1.00  0.00      HCT   
ATOM    226  HE2 LYS H   6       1.442 -25.925  18.343  1.00  0.00      HCT   
ATOM    227  NZ  LYS H   6       0.155 -25.887  16.685  1.00  0.00      HCT   
ATOM    228  HZ1 LYS H   6      -0.654 -25.316  17.042  1.00  0.00      HCT   
ATOM    229  HZ2 LYS H   6       0.257 -25.783  15.648  1.00  0.00      HCT   
ATOM    230  HZ3 LYS H   6      -0.029 -26.889  16.925  1.00  0.00      HCT   
ATOM    231  C   LYS H   6       6.427 -22.890  17.157  1.00  0.00      HCT   
ATOM    232  O   LYS H   6       7.284 -23.610  17.667  1.00  0.00      HCT   
ATOM    233  N   GLU H   7       6.636 -22.286  15.971  1.00  0.00      HCT   
ATOM    234  HN  GLU H   7       5.951 -21.665  15.587  1.00  0.00      HCT   
ATOM    235  CA  GLU H   7       7.837 -22.518  15.189  1.00  0.00      HCT   
ATOM    236  HA  GLU H   7       8.664 -22.696  15.865  1.00  0.00      HCT   
ATOM    237  CB  GLU H   7       7.727 -23.736  14.225  1.00  0.00      HCT   
ATOM    238  HB1 GLU H   7       6.821 -23.618  13.592  1.00  0.00      HCT   
ATOM    239  HB2 GLU H   7       8.611 -23.741  13.545  1.00  0.00      HCT   
ATOM    240  CG  GLU H   7       7.678 -25.105  14.944  1.00  0.00      HCT   
ATOM    241  HG1 GLU H   7       8.547 -25.211  15.626  1.00  0.00      HCT   
ATOM    242  HG2 GLU H   7       6.752 -25.173  15.554  1.00  0.00      HCT   
ATOM    243  CD  GLU H   7       7.693 -26.252  13.960  1.00  0.00      HCT   
ATOM    244  OE1 GLU H   7       8.752 -26.488  13.317  1.00  0.00      HCT   
ATOM    245  OE2 GLU H   7       6.652 -26.954  13.836  1.00  0.00      HCT   
ATOM    246  C   GLU H   7       8.221 -21.280  14.402  1.00  0.00      HCT   
ATOM    247  O   GLU H   7       7.394 -20.438  14.053  1.00  0.00      HCT   
ATOM    248  N   SER H   8       9.525 -21.135  14.128  1.00  0.00      HCT   
ATOM    249  HN  SER H   8      10.171 -21.869  14.367  1.00  0.00      HCT   
ATOM    250  CA  SER H   8      10.084 -19.994  13.437  1.00  0.00      HCT   
ATOM    251  HA  SER H   8       9.352 -19.548  12.779  1.00  0.00      HCT   
ATOM    252  CB  SER H   8      10.616 -18.956  14.458  1.00  0.00      HCT   
ATOM    253  HB1 SER H   8       9.765 -18.674  15.121  1.00  0.00      HCT   
ATOM    254  HB2 SER H   8      11.402 -19.412  15.103  1.00  0.00      HCT   
ATOM    255  OG  SER H   8      11.123 -17.773  13.843  1.00  0.00      HCT   
ATOM    256  HG1 SER H   8      10.880 -17.043  14.454  1.00  0.00      HCT   
ATOM    257  C   SER H   8      11.224 -20.522  12.607  1.00  0.00      HCT   
ATOM    258  O   SER H   8      12.083 -21.242  13.110  1.00  0.00      HCT   
ATOM    259  N   THR H   9      11.279 -20.215  11.305  1.00  0.00      HCT   
ATOM    260  HN  THR H   9      10.571 -19.654  10.866  1.00  0.00      HCT   
ATOM    261  CA  THR H   9      12.295 -20.810  10.450  1.00  0.00      HCT   
ATOM    262  HA  THR H   9      13.194 -20.982  11.026  1.00  0.00      HCT   
ATOM    263  CB  THR H   9      11.854 -22.156   9.868  1.00  0.00      HCT   
ATOM    264  HB  THR H   9      11.517 -22.798  10.721  1.00  0.00      HCT   
ATOM    265  OG1 THR H   9      12.898 -22.843   9.191  1.00  0.00      HCT   
ATOM    266  HG1 THR H   9      12.637 -23.789   9.209  1.00  0.00      HCT   
ATOM    267  CG2 THR H   9      10.694 -21.999   8.880  1.00  0.00      HCT   
ATOM    268 HG21 THR H   9       9.842 -21.471   9.355  1.00  0.00      HCT   
ATOM    269 HG22 THR H   9      11.012 -21.432   7.984  1.00  0.00      HCT   
ATOM    270 HG23 THR H   9      10.343 -23.000   8.559  1.00  0.00      HCT   
ATOM    271  C   THR H   9      12.681 -19.806   9.394  1.00  0.00      HCT   
ATOM    272  O   THR H   9      11.895 -18.935   9.020  1.00  0.00      HCT   
ATOM    273  N   MET H  10      13.935 -19.863   8.914  1.00  0.00      HCT   
ATOM    274  HN  MET H  10      14.559 -20.607   9.187  1.00  0.00      HCT   
ATOM    275  CA  MET H  10      14.442 -18.944   7.922  1.00  0.00      HCT   
ATOM    276  HA  MET H  10      13.742 -18.137   7.756  1.00  0.00      HCT   
ATOM    277  CB  MET H  10      15.808 -18.366   8.366  1.00  0.00      HCT   
ATOM    278  HB1 MET H  10      15.698 -17.990   9.409  1.00  0.00      HCT   
ATOM    279  HB2 MET H  10      16.567 -19.178   8.410  1.00  0.00      HCT   
ATOM    280  CG  MET H  10      16.332 -17.219   7.477  1.00  0.00      HCT   
ATOM    281  HG1 MET H  10      17.347 -16.933   7.832  1.00  0.00      HCT   
ATOM    282  HG2 MET H  10      16.458 -17.613   6.445  1.00  0.00      HCT   
ATOM    283  SD  MET H  10      15.272 -15.733   7.435  1.00  0.00      HCT   
ATOM    284  CE  MET H  10      15.613 -15.107   9.106  1.00  0.00      HCT   
ATOM    285  HE1 MET H  10      15.078 -14.150   9.288  1.00  0.00      HCT   
ATOM    286  HE2 MET H  10      15.290 -15.823   9.891  1.00  0.00      HCT   
ATOM    287  HE3 MET H  10      16.696 -14.918   9.244  1.00  0.00      HCT   
ATOM    288  C   MET H  10      14.567 -19.741   6.641  1.00  0.00      HCT   
ATOM    289  O   MET H  10      15.431 -20.607   6.487  1.00  0.00      HCT   
ATOM    290  N   VAL H  11      13.659 -19.502   5.685  1.00  0.00      HCT   
ATOM    291  HN  VAL H  11      12.999 -18.751   5.793  1.00  0.00      HCT   
ATOM    292  CA  VAL H  11      13.513 -20.325   4.499  1.00  0.00      HCT   
ATOM    293  HA  VAL H  11      13.877 -21.323   4.706  1.00  0.00      HCT   
ATOM    294  CB  VAL H  11      12.055 -20.447   4.058  1.00  0.00      HCT   
ATOM    295  HB  VAL H  11      11.638 -19.436   3.836  1.00  0.00      HCT   
ATOM    296  CG1 VAL H  11      11.931 -21.332   2.798  1.00  0.00      HCT   
ATOM    297 HG11 VAL H  11      12.418 -20.861   1.919  1.00  0.00      HCT   
ATOM    298 HG12 VAL H  11      12.398 -22.325   2.975  1.00  0.00      HCT   
ATOM    299 HG13 VAL H  11      10.859 -21.492   2.549  1.00  0.00      HCT   
ATOM    300  CG2 VAL H  11      11.245 -21.066   5.215  1.00  0.00      HCT   
ATOM    301 HG21 VAL H  11      10.202 -21.277   4.896  1.00  0.00      HCT   
ATOM    302 HG22 VAL H  11      11.709 -22.020   5.548  1.00  0.00      HCT   
ATOM    303 HG23 VAL H  11      11.205 -20.370   6.080  1.00  0.00      HCT   
ATOM    304  C   VAL H  11      14.355 -19.756   3.380  1.00  0.00      HCT   
ATOM    305  O   VAL H  11      14.177 -18.610   2.966  1.00  0.00      HCT   
ATOM    306  N   ARG H  12      15.311 -20.544   2.860  1.00  0.00      HCT   
ATOM    307  HN  ARG H  12      15.446 -21.488   3.173  1.00  0.00      HCT   
ATOM    308  CA  ARG H  12      16.220 -20.125   1.817  1.00  0.00      HCT   
ATOM    309  HA  ARG H  12      16.201 -19.047   1.752  1.00  0.00      HCT   
ATOM    310  CB  ARG H  12      17.672 -20.574   2.154  1.00  0.00      HCT   
ATOM    311  HB1 ARG H  12      17.765 -21.678   2.049  1.00  0.00      HCT   
ATOM    312  HB2 ARG H  12      18.384 -20.107   1.440  1.00  0.00      HCT   
ATOM    313  CG  ARG H  12      18.098 -20.186   3.589  1.00  0.00      HCT   
ATOM    314  HG1 ARG H  12      17.825 -19.121   3.766  1.00  0.00      HCT   
ATOM    315  HG2 ARG H  12      17.517 -20.808   4.307  1.00  0.00      HCT   
ATOM    316  CD  ARG H  12      19.600 -20.347   3.871  1.00  0.00      HCT   
ATOM    317  HD1 ARG H  12      19.936 -21.383   3.642  1.00  0.00      HCT   
ATOM    318  HD2 ARG H  12      20.181 -19.628   3.250  1.00  0.00      HCT   
ATOM    319  NE  ARG H  12      19.787 -20.105   5.339  1.00  0.00      HCT   
ATOM    320  HE  ARG H  12      19.180 -20.597   5.980  1.00  0.00      HCT   
ATOM    321  CZ  ARG H  12      20.537 -19.160   5.886  1.00  0.00      HCT   
ATOM    322  NH1 ARG H  12      21.385 -18.416   5.214  1.00  0.00      HCT   
ATOM    323 HH11 ARG H  12      21.902 -17.729   5.710  1.00  0.00      HCT   
ATOM    324 HH12 ARG H  12      21.521 -18.566   4.238  1.00  0.00      HCT   
ATOM    325  NH2 ARG H  12      20.460 -18.924   7.180  1.00  0.00      HCT   
ATOM    326 HH21 ARG H  12      20.925 -18.104   7.528  1.00  0.00      HCT   
ATOM    327 HH22 ARG H  12      19.856 -19.467   7.771  1.00  0.00      HCT   
ATOM    328  C   ARG H  12      15.736 -20.726   0.493  1.00  0.00      HCT   
ATOM    329  O   ARG H  12      14.965 -21.695   0.504  1.00  0.00      HCT   
ATOM    330  N   PRO H  13      16.112 -20.188  -0.672  1.00  0.00      HCT   
ATOM    331  CD  PRO H  13      16.876 -18.940  -0.793  1.00  0.00      HCT   
ATOM    332  HD1 PRO H  13      17.921 -19.113  -0.445  1.00  0.00      HCT   
ATOM    333  HD2 PRO H  13      16.408 -18.119  -0.209  1.00  0.00      HCT   
ATOM    334  CA  PRO H  13      15.929 -20.826  -1.979  1.00  0.00      HCT   
ATOM    335  HA  PRO H  13      14.884 -20.702  -2.223  1.00  0.00      HCT   
ATOM    336  CB  PRO H  13      16.842 -20.019  -2.914  1.00  0.00      HCT   
ATOM    337  HB1 PRO H  13      16.461 -19.998  -3.954  1.00  0.00      HCT   
ATOM    338  HB2 PRO H  13      17.874 -20.438  -2.914  1.00  0.00      HCT   
ATOM    339  CG  PRO H  13      16.885 -18.624  -2.287  1.00  0.00      HCT   
ATOM    340  HG1 PRO H  13      15.969 -18.061  -2.566  1.00  0.00      HCT   
ATOM    341  HG2 PRO H  13      17.781 -18.047  -2.602  1.00  0.00      HCT   
ATOM    342  C   PRO H  13      16.189 -22.327  -2.050  1.00  0.00      HCT   
ATOM    343  O   PRO H  13      17.152 -22.808  -1.453  1.00  0.00      HCT   
ATOM    344  N   ALA H  14      15.332 -23.086  -2.759  1.00  0.00      HCT   
ATOM    345  HN  ALA H  14      14.491 -22.675  -3.113  1.00  0.00      HCT   
ATOM    346  CA  ALA H  14      15.475 -24.517  -2.973  1.00  0.00      HCT   
ATOM    347  HA  ALA H  14      15.521 -24.993  -2.002  1.00  0.00      HCT   
ATOM    348  CB  ALA H  14      14.237 -25.032  -3.739  1.00  0.00      HCT   
ATOM    349  HB1 ALA H  14      14.157 -24.564  -4.742  1.00  0.00      HCT   
ATOM    350  HB2 ALA H  14      14.284 -26.133  -3.865  1.00  0.00      HCT   
ATOM    351  HB3 ALA H  14      13.315 -24.794  -3.167  1.00  0.00      HCT   
ATOM    352  C   ALA H  14      16.750 -24.908  -3.714  1.00  0.00      HCT   
ATOM    353  O   ALA H  14      17.457 -25.853  -3.355  1.00  0.00      HCT   
ATOM    354  N   GLN H  15      17.094 -24.139  -4.759  1.00  0.00      HCT   
ATOM    355  HN  GLN H  15      16.537 -23.350  -4.990  1.00  0.00      HCT   
ATOM    356  CA  GLN H  15      18.317 -24.288  -5.513  1.00  0.00      HCT   
ATOM    357  HA  GLN H  15      18.817 -25.206  -5.240  1.00  0.00      HCT   
ATOM    358  CB  GLN H  15      18.078 -24.237  -7.049  1.00  0.00      HCT   
ATOM    359  HB1 GLN H  15      17.790 -23.207  -7.360  1.00  0.00      HCT   
ATOM    360  HB2 GLN H  15      19.045 -24.473  -7.553  1.00  0.00      HCT   
ATOM    361  CG  GLN H  15      17.001 -25.198  -7.608  1.00  0.00      HCT   
ATOM    362  HG1 GLN H  15      15.997 -24.762  -7.414  1.00  0.00      HCT   
ATOM    363  HG2 GLN H  15      17.113 -25.296  -8.707  1.00  0.00      HCT   
ATOM    364  CD  GLN H  15      16.998 -26.593  -6.984  1.00  0.00      HCT   
ATOM    365  OE1 GLN H  15      15.971 -27.046  -6.466  1.00  0.00      HCT   
ATOM    366  NE2 GLN H  15      18.145 -27.301  -7.040  1.00  0.00      HCT   
ATOM    367 HE21 GLN H  15      18.986 -26.868  -7.354  1.00  0.00      HCT   
ATOM    368 HE22 GLN H  15      18.135 -28.247  -6.704  1.00  0.00      HCT   
ATOM    369  C   GLN H  15      19.222 -23.128  -5.163  1.00  0.00      HCT   
ATOM    370  O   GLN H  15      18.767 -22.087  -4.700  1.00  0.00      HCT   
ATOM    371  N   GLU H  16      20.536 -23.271  -5.397  1.00  0.00      HCT   
ATOM    372  HN  GLU H  16      20.890 -24.161  -5.693  1.00  0.00      HCT   
ATOM    373  CA  GLU H  16      21.476 -22.167  -5.349  1.00  0.00      HCT   
ATOM    374  HA  GLU H  16      21.390 -21.701  -4.375  1.00  0.00      HCT   
ATOM    375  CB  GLU H  16      22.930 -22.678  -5.527  1.00  0.00      HCT   
ATOM    376  HB1 GLU H  16      23.023 -23.190  -6.511  1.00  0.00      HCT   
ATOM    377  HB2 GLU H  16      23.616 -21.799  -5.536  1.00  0.00      HCT   
ATOM    378  CG  GLU H  16      23.373 -23.650  -4.401  1.00  0.00      HCT   
ATOM    379  HG1 GLU H  16      23.205 -23.177  -3.410  1.00  0.00      HCT   
ATOM    380  HG2 GLU H  16      22.775 -24.583  -4.437  1.00  0.00      HCT   
ATOM    381  CD  GLU H  16      24.842 -24.003  -4.507  1.00  0.00      HCT   
ATOM    382  OE1 GLU H  16      25.178 -25.191  -4.766  1.00  0.00      HCT   
ATOM    383  OE2 GLU H  16      25.687 -23.086  -4.326  1.00  0.00      HCT   
ATOM    384  C   GLU H  16      21.154 -21.103  -6.402  1.00  0.00      HCT   
ATOM    385  O   GLU H  16      20.963 -21.410  -7.582  1.00  0.00      HCT   
ATOM    386  N   THR H  17      21.066 -19.825  -5.996  1.00  0.00      HCT   
ATOM    387  HN  THR H  17      21.299 -19.568  -5.052  1.00  0.00      HCT   
ATOM    388  CA  THR H  17      20.603 -18.734  -6.851  1.00  0.00      HCT   
ATOM    389  HA  THR H  17      20.299 -19.149  -7.797  1.00  0.00      HCT   
ATOM    390  CB  THR H  17      19.403 -17.963  -6.287  1.00  0.00      HCT   
ATOM    391  HB  THR H  17      19.113 -17.132  -6.972  1.00  0.00      HCT   
ATOM    392  OG1 THR H  17      19.636 -17.402  -5.003  1.00  0.00      HCT   
ATOM    393  HG1 THR H  17      20.164 -18.053  -4.494  1.00  0.00      HCT   
ATOM    394  CG2 THR H  17      18.196 -18.906  -6.176  1.00  0.00      HCT   
ATOM    395 HG21 THR H  17      17.948 -19.339  -7.166  1.00  0.00      HCT   
ATOM    396 HG22 THR H  17      18.415 -19.735  -5.473  1.00  0.00      HCT   
ATOM    397 HG23 THR H  17      17.313 -18.351  -5.796  1.00  0.00      HCT   
ATOM    398  C   THR H  17      21.752 -17.779  -7.105  1.00  0.00      HCT   
ATOM    399  O   THR H  17      22.698 -17.780  -6.314  1.00  0.00      HCT   
ATOM    400  N   PRO H  18      21.774 -16.980  -8.175  1.00  0.00      HCT   
ATOM    401  CD  PRO H  18      20.841 -17.069  -9.307  1.00  0.00      HCT   
ATOM    402  HD1 PRO H  18      19.868 -16.616  -9.019  1.00  0.00      HCT   
ATOM    403  HD2 PRO H  18      20.696 -18.120  -9.646  1.00  0.00      HCT   
ATOM    404  CA  PRO H  18      22.818 -15.989  -8.417  1.00  0.00      HCT   
ATOM    405  HA  PRO H  18      23.722 -16.533  -8.650  1.00  0.00      HCT   
ATOM    406  CB  PRO H  18      22.293 -15.203  -9.630  1.00  0.00      HCT   
ATOM    407  HB1 PRO H  18      23.121 -14.768 -10.225  1.00  0.00      HCT   
ATOM    408  HB2 PRO H  18      21.604 -14.389  -9.309  1.00  0.00      HCT   
ATOM    409  CG  PRO H  18      21.489 -16.239 -10.416  1.00  0.00      HCT   
ATOM    410  HG1 PRO H  18      22.181 -16.884 -11.004  1.00  0.00      HCT   
ATOM    411  HG2 PRO H  18      20.743 -15.780 -11.097  1.00  0.00      HCT   
ATOM    412  C   PRO H  18      23.163 -15.064  -7.260  1.00  0.00      HCT   
ATOM    413  O   PRO H  18      22.285 -14.355  -6.759  1.00  0.00      HCT   
ATOM    414  N   GLY H  19      24.451 -15.001  -6.858  1.00  0.00      HCT   
ATOM    415  HN  GLY H  19      25.102 -15.703  -7.167  1.00  0.00      HCT   
ATOM    416  CA  GLY H  19      24.976 -13.904  -6.051  1.00  0.00      HCT   
ATOM    417  HA1 GLY H  19      25.995 -14.146  -5.792  1.00  0.00      HCT   
ATOM    418  HA2 GLY H  19      24.345 -13.770  -5.187  1.00  0.00      HCT   
ATOM    419  C   GLY H  19      24.999 -12.625  -6.850  1.00  0.00      HCT   
ATOM    420  O   GLY H  19      25.663 -12.546  -7.883  1.00  0.00      HCT   
ATOM    421  N   ARG H  20      24.252 -11.598  -6.427  1.00  0.00      HCT   
ATOM    422  HN  ARG H  20      23.733 -11.663  -5.577  1.00  0.00      HCT   
ATOM    423  CA  ARG H  20      24.070 -10.419  -7.247  1.00  0.00      HCT   
ATOM    424  HA  ARG H  20      24.972 -10.228  -7.816  1.00  0.00      HCT   
ATOM    425  CB  ARG H  20      22.889 -10.664  -8.228  1.00  0.00      HCT   
ATOM    426  HB1 ARG H  20      23.172 -11.534  -8.865  1.00  0.00      HCT   
ATOM    427  HB2 ARG H  20      21.998 -10.978  -7.640  1.00  0.00      HCT   
ATOM    428  CG  ARG H  20      22.491  -9.500  -9.154  1.00  0.00      HCT   
ATOM    429  HG1 ARG H  20      22.084  -8.666  -8.543  1.00  0.00      HCT   
ATOM    430  HG2 ARG H  20      23.397  -9.129  -9.683  1.00  0.00      HCT   
ATOM    431  CD  ARG H  20      21.446  -9.925 -10.201  1.00  0.00      HCT   
ATOM    432  HD1 ARG H  20      21.870 -10.685 -10.900  1.00  0.00      HCT   
ATOM    433  HD2 ARG H  20      20.550 -10.348  -9.693  1.00  0.00      HCT   
ATOM    434  NE  ARG H  20      21.058  -8.704 -10.965  1.00  0.00      HCT   
ATOM    435  HE  ARG H  20      21.666  -7.893 -10.962  1.00  0.00      HCT   
ATOM    436  CZ  ARG H  20      20.020  -8.612 -11.776  1.00  0.00      HCT   
ATOM    437  NH1 ARG H  20      19.191  -9.598 -12.038  1.00  0.00      HCT   
ATOM    438 HH11 ARG H  20      19.352 -10.509 -11.663  1.00  0.00      HCT   
ATOM    439 HH12 ARG H  20      18.418  -9.406 -12.636  1.00  0.00      HCT   
ATOM    440  NH2 ARG H  20      19.766  -7.451 -12.346  1.00  0.00      HCT   
ATOM    441 HH21 ARG H  20      19.055  -7.414 -13.045  1.00  0.00      HCT   
ATOM    442 HH22 ARG H  20      20.403  -6.689 -12.215  1.00  0.00      HCT   
ATOM    443  C   ARG H  20      23.860  -9.197  -6.375  1.00  0.00      HCT   
ATOM    444  O   ARG H  20      23.161  -9.246  -5.364  1.00  0.00      HCT   
ATOM    445  N   ASN H  21      24.466  -8.054  -6.742  1.00  0.00      HCT   
ATOM    446  HN  ASN H  21      25.068  -8.035  -7.549  1.00  0.00      HCT   
ATOM    447  CA  ASN H  21      24.250  -6.798  -6.055  1.00  0.00      HCT   
ATOM    448  HA  ASN H  21      23.835  -6.959  -5.066  1.00  0.00      HCT   
ATOM    449  CB  ASN H  21      25.564  -5.978  -5.947  1.00  0.00      HCT   
ATOM    450  HB1 ASN H  21      26.066  -5.939  -6.937  1.00  0.00      HCT   
ATOM    451  HB2 ASN H  21      25.333  -4.942  -5.636  1.00  0.00      HCT   
ATOM    452  CG  ASN H  21      26.548  -6.564  -4.935  1.00  0.00      HCT   
ATOM    453  OD1 ASN H  21      26.438  -7.682  -4.417  1.00  0.00      HCT   
ATOM    454  ND2 ASN H  21      27.572  -5.745  -4.600  1.00  0.00      HCT   
ATOM    455 HD21 ASN H  21      27.578  -4.797  -4.928  1.00  0.00      HCT   
ATOM    456 HD22 ASN H  21      28.307  -6.105  -4.032  1.00  0.00      HCT   
ATOM    457  C   ASN H  21      23.229  -6.010  -6.858  1.00  0.00      HCT   
ATOM    458  O   ASN H  21      23.551  -5.423  -7.894  1.00  0.00      HCT   
ATOM    459  N   LEU H  22      21.963  -5.972  -6.408  1.00  0.00      HCT   
ATOM    460  HN  LEU H  22      21.714  -6.384  -5.523  1.00  0.00      HCT   
ATOM    461  CA  LEU H  22      20.886  -5.385  -7.179  1.00  0.00      HCT   
ATOM    462  HA  LEU H  22      21.160  -5.392  -8.226  1.00  0.00      HCT   
ATOM    463  CB  LEU H  22      19.584  -6.211  -7.055  1.00  0.00      HCT   
ATOM    464  HB1 LEU H  22      19.795  -7.251  -7.390  1.00  0.00      HCT   
ATOM    465  HB2 LEU H  22      19.310  -6.265  -5.984  1.00  0.00      HCT   
ATOM    466  CG  LEU H  22      18.369  -5.681  -7.848  1.00  0.00      HCT   
ATOM    467  HG  LEU H  22      18.186  -4.611  -7.578  1.00  0.00      HCT   
ATOM    468  CD1 LEU H  22      18.607  -5.760  -9.365  1.00  0.00      HCT   
ATOM    469 HD11 LEU H  22      19.454  -5.108  -9.668  1.00  0.00      HCT   
ATOM    470 HD12 LEU H  22      18.844  -6.803  -9.661  1.00  0.00      HCT   
ATOM    471 HD13 LEU H  22      17.704  -5.436  -9.923  1.00  0.00      HCT   
ATOM    472  CD2 LEU H  22      17.102  -6.463  -7.466  1.00  0.00      HCT   
ATOM    473 HD21 LEU H  22      16.221  -6.073  -8.020  1.00  0.00      HCT   
ATOM    474 HD22 LEU H  22      17.227  -7.539  -7.708  1.00  0.00      HCT   
ATOM    475 HD23 LEU H  22      16.902  -6.364  -6.377  1.00  0.00      HCT   
ATOM    476  C   LEU H  22      20.669  -3.938  -6.785  1.00  0.00      HCT   
ATOM    477  O   LEU H  22      20.261  -3.611  -5.668  1.00  0.00      HCT   
ATOM    478  N   TRP H  23      20.982  -3.034  -7.732  1.00  0.00      HCT   
ATOM    479  HN  TRP H  23      21.316  -3.347  -8.625  1.00  0.00      HCT   
ATOM    480  CA  TRP H  23      20.856  -1.599  -7.610  1.00  0.00      HCT   
ATOM    481  HA  TRP H  23      21.424  -1.303  -6.738  1.00  0.00      HCT   
ATOM    482  CB  TRP H  23      21.507  -0.951  -8.865  1.00  0.00      HCT   
ATOM    483  HB1 TRP H  23      22.546  -1.350  -8.935  1.00  0.00      HCT   
ATOM    484  HB2 TRP H  23      20.967  -1.315  -9.765  1.00  0.00      HCT   
ATOM    485  CG  TRP H  23      21.578   0.542  -8.933  1.00  0.00      HCT   
ATOM    486  CD1 TRP H  23      22.616   1.319  -8.488  1.00  0.00      HCT   
ATOM    487  HD1 TRP H  23      23.486   0.935  -7.968  1.00  0.00      HCT   
ATOM    488  NE1 TRP H  23      22.361   2.637  -8.787  1.00  0.00      HCT   
ATOM    489  HE1 TRP H  23      22.977   3.405  -8.701  1.00  0.00      HCT   
ATOM    490  CE2 TRP H  23      21.158   2.737  -9.419  1.00  0.00      HCT   
ATOM    491  CD2 TRP H  23      20.628   1.430  -9.543  1.00  0.00      HCT   
ATOM    492  CE3 TRP H  23      19.403   1.242 -10.188  1.00  0.00      HCT   
ATOM    493  HE3 TRP H  23      18.983   0.254 -10.305  1.00  0.00      HCT   
ATOM    494  CZ3 TRP H  23      18.716   2.368 -10.653  1.00  0.00      HCT   
ATOM    495  HZ3 TRP H  23      17.752   2.246 -11.127  1.00  0.00      HCT   
ATOM    496  CZ2 TRP H  23      20.477   3.849  -9.881  1.00  0.00      HCT   
ATOM    497  HZ2 TRP H  23      20.883   4.839  -9.750  1.00  0.00      HCT   
ATOM    498  CH2 TRP H  23      19.233   3.649 -10.482  1.00  0.00      HCT   
ATOM    499  HH2 TRP H  23      18.660   4.507 -10.801  1.00  0.00      HCT   
ATOM    500  C   TRP H  23      19.416  -1.132  -7.383  1.00  0.00      HCT   
ATOM    501  O   TRP H  23      18.468  -1.689  -7.927  1.00  0.00      HCT   
ATOM    502  N   ASN H  24      19.213  -0.105  -6.541  1.00  0.00      HCT   
ATOM    503  HN  ASN H  24      20.013   0.322  -6.092  1.00  0.00      HCT   
ATOM    504  CA  ASN H  24      17.908   0.451  -6.229  1.00  0.00      HCT   
ATOM    505  HA  ASN H  24      17.123  -0.230  -6.537  1.00  0.00      HCT   
ATOM    506  CB  ASN H  24      17.754   0.790  -4.715  1.00  0.00      HCT   
ATOM    507  HB1 ASN H  24      18.658   1.323  -4.358  1.00  0.00      HCT   
ATOM    508  HB2 ASN H  24      16.882   1.462  -4.546  1.00  0.00      HCT   
ATOM    509  CG  ASN H  24      17.520  -0.420  -3.810  1.00  0.00      HCT   
ATOM    510  OD1 ASN H  24      16.799  -0.321  -2.815  1.00  0.00      HCT   
ATOM    511  ND2 ASN H  24      18.058  -1.604  -4.161  1.00  0.00      HCT   
ATOM    512 HD21 ASN H  24      17.863  -2.377  -3.567  1.00  0.00      HCT   
ATOM    513 HD22 ASN H  24      18.615  -1.674  -4.986  1.00  0.00      HCT   
ATOM    514  C   ASN H  24      17.713   1.739  -7.010  1.00  0.00      HCT   
ATOM    515  O   ASN H  24      18.560   2.634  -6.998  1.00  0.00      HCT   
ATOM    516  N   SER H  25      16.556   1.890  -7.692  1.00  0.00      HCT   
ATOM    517  HN  SER H  25      15.861   1.165  -7.698  1.00  0.00      HCT   
ATOM    518  CA  SER H  25      16.171   3.154  -8.311  1.00  0.00      HCT   
ATOM    519  HA  SER H  25      17.021   3.532  -8.857  1.00  0.00      HCT   
ATOM    520  CB  SER H  25      14.980   3.011  -9.304  1.00  0.00      HCT   
ATOM    521  HB1 SER H  25      14.840   3.956  -9.874  1.00  0.00      HCT   
ATOM    522  HB2 SER H  25      15.226   2.209 -10.039  1.00  0.00      HCT   
ATOM    523  OG  SER H  25      13.754   2.686  -8.642  1.00  0.00      HCT   
ATOM    524  HG1 SER H  25      13.850   1.759  -8.325  1.00  0.00      HCT   
ATOM    525  C   SER H  25      15.814   4.191  -7.256  1.00  0.00      HCT   
ATOM    526  O   SER H  25      15.626   3.887  -6.082  1.00  0.00      HCT   
ATOM    527  N   ASN H  26      15.702   5.471  -7.635  1.00  0.00      HCT   
ATOM    528  HN  ASN H  26      15.923   5.739  -8.584  1.00  0.00      HCT   
ATOM    529  CA  ASN H  26      15.294   6.527  -6.723  1.00  0.00      HCT   
ATOM    530  HA  ASN H  26      15.969   6.510  -5.876  1.00  0.00      HCT   
ATOM    531  CB  ASN H  26      15.393   7.908  -7.425  1.00  0.00      HCT   
ATOM    532  HB1 ASN H  26      14.763   7.921  -8.338  1.00  0.00      HCT   
ATOM    533  HB2 ASN H  26      15.056   8.701  -6.729  1.00  0.00      HCT   
ATOM    534  CG  ASN H  26      16.844   8.206  -7.799  1.00  0.00      HCT   
ATOM    535  OD1 ASN H  26      17.796   7.612  -7.277  1.00  0.00      HCT   
ATOM    536  ND2 ASN H  26      17.054   9.139  -8.754  1.00  0.00      HCT   
ATOM    537 HD21 ASN H  26      18.006   9.302  -9.042  1.00  0.00      HCT   
ATOM    538 HD22 ASN H  26      16.296   9.600  -9.213  1.00  0.00      HCT   
ATOM    539  C   ASN H  26      13.898   6.285  -6.137  1.00  0.00      HCT   
ATOM    540  O   ASN H  26      13.655   6.508  -4.952  1.00  0.00      HCT   
ATOM    541  N   VAL H  27      12.959   5.767  -6.957  1.00  0.00      HCT   
ATOM    542  HN  VAL H  27      13.191   5.579  -7.907  1.00  0.00      HCT   
ATOM    543  CA  VAL H  27      11.644   5.300  -6.534  1.00  0.00      HCT   
ATOM    544  HA  VAL H  27      11.179   6.109  -5.990  1.00  0.00      HCT   
ATOM    545  CB  VAL H  27      10.742   5.014  -7.733  1.00  0.00      HCT   
ATOM    546  HB  VAL H  27      11.266   4.333  -8.444  1.00  0.00      HCT   
ATOM    547  CG1 VAL H  27       9.403   4.372  -7.322  1.00  0.00      HCT   
ATOM    548 HG11 VAL H  27       9.555   3.354  -6.922  1.00  0.00      HCT   
ATOM    549 HG12 VAL H  27       8.887   4.989  -6.557  1.00  0.00      HCT   
ATOM    550 HG13 VAL H  27       8.736   4.290  -8.207  1.00  0.00      HCT   
ATOM    551  CG2 VAL H  27      10.438   6.353  -8.426  1.00  0.00      HCT   
ATOM    552 HG21 VAL H  27      11.362   6.895  -8.699  1.00  0.00      HCT   
ATOM    553 HG22 VAL H  27       9.847   6.173  -9.350  1.00  0.00      HCT   
ATOM    554 HG23 VAL H  27       9.836   7.010  -7.761  1.00  0.00      HCT   
ATOM    555  C   VAL H  27      11.701   4.135  -5.546  1.00  0.00      HCT   
ATOM    556  O   VAL H  27      10.948   4.099  -4.575  1.00  0.00      HCT   
ATOM    557  N   ASP H  28      12.622   3.167  -5.739  1.00  0.00      HCT   
ATOM    558  HN  ASP H  28      13.193   3.175  -6.560  1.00  0.00      HCT   
ATOM    559  CA  ASP H  28      12.924   2.139  -4.748  1.00  0.00      HCT   
ATOM    560  HA  ASP H  28      12.002   1.631  -4.503  1.00  0.00      HCT   
ATOM    561  CB  ASP H  28      13.957   1.128  -5.311  1.00  0.00      HCT   
ATOM    562  HB1 ASP H  28      14.883   1.641  -5.621  1.00  0.00      HCT   
ATOM    563  HB2 ASP H  28      14.224   0.384  -4.526  1.00  0.00      HCT   
ATOM    564  CG  ASP H  28      13.389   0.363  -6.473  1.00  0.00      HCT   
ATOM    565  OD1 ASP H  28      14.033   0.288  -7.551  1.00  0.00      HCT   
ATOM    566  OD2 ASP H  28      12.339  -0.302  -6.295  1.00  0.00      HCT   
ATOM    567  C   ASP H  28      13.457   2.688  -3.424  1.00  0.00      HCT   
ATOM    568  O   ASP H  28      13.073   2.235  -2.349  1.00  0.00      HCT   
ATOM    569  N   LEU H  29      14.370   3.678  -3.474  1.00  0.00      HCT   
ATOM    570  HN  LEU H  29      14.730   3.965  -4.365  1.00  0.00      HCT   
ATOM    571  CA  LEU H  29      14.913   4.352  -2.304  1.00  0.00      HCT   
ATOM    572  HA  LEU H  29      15.274   3.579  -1.640  1.00  0.00      HCT   
ATOM    573  CB  LEU H  29      16.104   5.271  -2.683  1.00  0.00      HCT   
ATOM    574  HB1 LEU H  29      15.764   5.997  -3.453  1.00  0.00      HCT   
ATOM    575  HB2 LEU H  29      16.429   5.849  -1.788  1.00  0.00      HCT   
ATOM    576  CG  LEU H  29      17.368   4.558  -3.213  1.00  0.00      HCT   
ATOM    577  HG  LEU H  29      17.116   4.019  -4.155  1.00  0.00      HCT   
ATOM    578  CD1 LEU H  29      18.453   5.595  -3.538  1.00  0.00      HCT   
ATOM    579 HD11 LEU H  29      18.723   6.170  -2.627  1.00  0.00      HCT   
ATOM    580 HD12 LEU H  29      19.368   5.087  -3.905  1.00  0.00      HCT   
ATOM    581 HD13 LEU H  29      18.101   6.305  -4.316  1.00  0.00      HCT   
ATOM    582  CD2 LEU H  29      17.918   3.525  -2.222  1.00  0.00      HCT   
ATOM    583 HD21 LEU H  29      18.879   3.106  -2.593  1.00  0.00      HCT   
ATOM    584 HD22 LEU H  29      18.111   4.001  -1.237  1.00  0.00      HCT   
ATOM    585 HD23 LEU H  29      17.210   2.683  -2.083  1.00  0.00      HCT   
ATOM    586  C   LEU H  29      13.925   5.156  -1.455  1.00  0.00      HCT   
ATOM    587  O   LEU H  29      14.000   5.136  -0.222  1.00  0.00      HCT   
ATOM    588  N   VAL H  30      12.997   5.918  -2.078  1.00  0.00      HCT   
ATOM    589  HN  VAL H  30      12.979   5.954  -3.081  1.00  0.00      HCT   
ATOM    590  CA  VAL H  30      12.072   6.807  -1.368  1.00  0.00      HCT   
ATOM    591  HA  VAL H  30      12.596   7.164  -0.490  1.00  0.00      HCT   
ATOM    592  CB  VAL H  30      11.756   8.082  -2.167  1.00  0.00      HCT   
ATOM    593  HB  VAL H  30      12.742   8.500  -2.482  1.00  0.00      HCT   
ATOM    594  CG1 VAL H  30      10.957   7.830  -3.460  1.00  0.00      HCT   
ATOM    595 HG11 VAL H  30      11.366   6.968  -4.022  1.00  0.00      HCT   
ATOM    596 HG12 VAL H  30       9.890   7.640  -3.233  1.00  0.00      HCT   
ATOM    597 HG13 VAL H  30      11.002   8.729  -4.112  1.00  0.00      HCT   
ATOM    598  CG2 VAL H  30      11.065   9.136  -1.275  1.00  0.00      HCT   
ATOM    599 HG21 VAL H  30      10.048   8.807  -0.976  1.00  0.00      HCT   
ATOM    600 HG22 VAL H  30      11.657   9.327  -0.354  1.00  0.00      HCT   
ATOM    601 HG23 VAL H  30      10.962  10.093  -1.829  1.00  0.00      HCT   
ATOM    602  C   VAL H  30      10.847   6.073  -0.816  1.00  0.00      HCT   
ATOM    603  O   VAL H  30       9.690   6.300  -1.177  1.00  0.00      HCT   
ATOM    604  N   VAL H  31      11.083   5.138   0.121  1.00  0.00      HCT   
ATOM    605  HN  VAL H  31      12.026   4.926   0.374  1.00  0.00      HCT   
ATOM    606  CA  VAL H  31      10.059   4.339   0.770  1.00  0.00      HCT   
ATOM    607  HA  VAL H  31       9.105   4.808   0.593  1.00  0.00      HCT   
ATOM    608  CB  VAL H  31       9.997   2.900   0.243  1.00  0.00      HCT   
ATOM    609  HB  VAL H  31       9.172   2.354   0.755  1.00  0.00      HCT   
ATOM    610  CG1 VAL H  31       9.671   2.907  -1.263  1.00  0.00      HCT   
ATOM    611 HG11 VAL H  31       9.550   1.870  -1.639  1.00  0.00      HCT   
ATOM    612 HG12 VAL H  31       8.730   3.461  -1.460  1.00  0.00      HCT   
ATOM    613 HG13 VAL H  31      10.495   3.372  -1.844  1.00  0.00      HCT   
ATOM    614  CG2 VAL H  31      11.315   2.150   0.505  1.00  0.00      HCT   
ATOM    615 HG21 VAL H  31      12.177   2.688   0.059  1.00  0.00      HCT   
ATOM    616 HG22 VAL H  31      11.506   2.010   1.589  1.00  0.00      HCT   
ATOM    617 HG23 VAL H  31      11.284   1.147   0.033  1.00  0.00      HCT   
ATOM    618  C   VAL H  31      10.328   4.336   2.278  1.00  0.00      HCT   
ATOM    619  O   VAL H  31      11.467   4.588   2.685  1.00  0.00      HCT   
ATOM    620  N   PRO H  32       9.346   4.095   3.149  1.00  0.00      HCT   
ATOM    621  CD  PRO H  32       7.920   4.105   2.800  1.00  0.00      HCT   
ATOM    622  HD1 PRO H  32       7.661   3.145   2.300  1.00  0.00      HCT   
ATOM    623  HD2 PRO H  32       7.654   4.962   2.143  1.00  0.00      HCT   
ATOM    624  CA  PRO H  32       9.543   3.885   4.587  1.00  0.00      HCT   
ATOM    625  HA  PRO H  32       9.871   4.834   4.990  1.00  0.00      HCT   
ATOM    626  CB  PRO H  32       8.148   3.480   5.085  1.00  0.00      HCT   
ATOM    627  HB1 PRO H  32       7.984   3.763   6.145  1.00  0.00      HCT   
ATOM    628  HB2 PRO H  32       7.979   2.386   4.970  1.00  0.00      HCT   
ATOM    629  CG  PRO H  32       7.199   4.216   4.139  1.00  0.00      HCT   
ATOM    630  HG1 PRO H  32       7.132   5.288   4.432  1.00  0.00      HCT   
ATOM    631  HG2 PRO H  32       6.181   3.773   4.117  1.00  0.00      HCT   
ATOM    632  C   PRO H  32      10.586   2.859   5.010  1.00  0.00      HCT   
ATOM    633  O   PRO H  32      10.780   1.856   4.323  1.00  0.00      HCT   
ATOM    634  N   ASN H  33      11.211   3.046   6.192  1.00  0.00      HCT   
ATOM    635  HN  ASN H  33      11.080   3.911   6.692  1.00  0.00      HCT   
ATOM    636  CA  ASN H  33      12.194   2.119   6.740  1.00  0.00      HCT   
ATOM    637  HA  ASN H  33      12.719   1.634   5.928  1.00  0.00      HCT   
ATOM    638  CB  ASN H  33      13.213   2.861   7.656  1.00  0.00      HCT   
ATOM    639  HB1 ASN H  33      12.674   3.352   8.494  1.00  0.00      HCT   
ATOM    640  HB2 ASN H  33      13.944   2.134   8.069  1.00  0.00      HCT   
ATOM    641  CG  ASN H  33      14.024   3.911   6.903  1.00  0.00      HCT   
ATOM    642  OD1 ASN H  33      14.015   4.005   5.673  1.00  0.00      HCT   
ATOM    643  ND2 ASN H  33      14.775   4.740   7.664  1.00  0.00      HCT   
ATOM    644 HD21 ASN H  33      14.808   4.639   8.655  1.00  0.00      HCT   
ATOM    645 HD22 ASN H  33      15.346   5.419   7.208  1.00  0.00      HCT   
ATOM    646  C   ASN H  33      11.528   1.016   7.576  1.00  0.00      HCT   
ATOM    647  O   ASN H  33      12.184   0.225   8.258  1.00  0.00      HCT   
ATOM    648  N   PHE H  34      10.189   0.922   7.530  1.00  0.00      HCT   
ATOM    649  HN  PHE H  34       9.679   1.555   6.957  1.00  0.00      HCT   
ATOM    650  CA  PHE H  34       9.398  -0.036   8.277  1.00  0.00      HCT   
ATOM    651  HA  PHE H  34      10.036  -0.639   8.909  1.00  0.00      HCT   
ATOM    652  CB  PHE H  34       8.305   0.653   9.147  1.00  0.00      HCT   
ATOM    653  HB1 PHE H  34       7.533   1.101   8.485  1.00  0.00      HCT   
ATOM    654  HB2 PHE H  34       7.808  -0.085   9.812  1.00  0.00      HCT   
ATOM    655  CG  PHE H  34       8.862   1.753  10.022  1.00  0.00      HCT   
ATOM    656  CD1 PHE H  34      10.085   1.610  10.705  1.00  0.00      HCT   
ATOM    657  HD1 PHE H  34      10.656   0.700  10.599  1.00  0.00      HCT   
ATOM    658  CE1 PHE H  34      10.592   2.646  11.501  1.00  0.00      HCT   
ATOM    659  HE1 PHE H  34      11.548   2.533  11.995  1.00  0.00      HCT   
ATOM    660  CZ  PHE H  34       9.861   3.829  11.650  1.00  0.00      HCT   
ATOM    661  HZ  PHE H  34      10.244   4.631  12.264  1.00  0.00      HCT   
ATOM    662  CD2 PHE H  34       8.139   2.947  10.190  1.00  0.00      HCT   
ATOM    663  HD2 PHE H  34       7.193   3.078   9.685  1.00  0.00      HCT   
ATOM    664  CE2 PHE H  34       8.633   3.979  10.997  1.00  0.00      HCT   
ATOM    665  HE2 PHE H  34       8.069   4.895  11.118  1.00  0.00      HCT   
ATOM    666  C   PHE H  34       8.729  -0.962   7.280  1.00  0.00      HCT   
ATOM    667  O   PHE H  34       8.363  -0.551   6.180  1.00  0.00      HCT   
ATOM    668  N   HSE H  35       8.585  -2.260   7.618  1.00  0.00      HCT   
ATOM    669  HN  HSE H  35       8.904  -2.588   8.507  1.00  0.00      HCT   
ATOM    670  CA  HSE H  35       7.873  -3.227   6.793  1.00  0.00      HCT   
ATOM    671  HA  HSE H  35       8.302  -3.191   5.800  1.00  0.00      HCT   
ATOM    672  CB  HSE H  35       8.011  -4.676   7.343  1.00  0.00      HCT   
ATOM    673  HB1 HSE H  35       7.657  -4.716   8.394  1.00  0.00      HCT   
ATOM    674  HB2 HSE H  35       7.375  -5.360   6.748  1.00  0.00      HCT   
ATOM    675  ND1 HSE H  35      10.372  -4.817   8.183  1.00  0.00      HCT   
ATOM    676  CG  HSE H  35       9.401  -5.254   7.296  1.00  0.00      HCT   
ATOM    677  CE1 HSE H  35      11.403  -5.624   7.989  1.00  0.00      HCT   
ATOM    678  HE1 HSE H  35      12.352  -5.576   8.523  1.00  0.00      HCT   
ATOM    679  NE2 HSE H  35      11.146  -6.554   7.044  1.00  0.00      HCT   
ATOM    680  HE2 HSE H  35      11.772  -7.292   6.754  1.00  0.00      HCT   
ATOM    681  CD2 HSE H  35       9.862  -6.328   6.596  1.00  0.00      HCT   
ATOM    682  HD2 HSE H  35       9.373  -6.947   5.857  1.00  0.00      HCT   
ATOM    683  C   HSE H  35       6.387  -2.893   6.655  1.00  0.00      HCT   
ATOM    684  O   HSE H  35       5.715  -2.609   7.647  1.00  0.00      HCT   
ATOM    685  N   THR H  36       5.830  -2.937   5.427  1.00  0.00      HCT   
ATOM    686  HN  THR H  36       6.382  -3.163   4.618  1.00  0.00      HCT   
ATOM    687  CA  THR H  36       4.420  -2.630   5.180  1.00  0.00      HCT   
ATOM    688  HA  THR H  36       4.136  -1.825   5.838  1.00  0.00      HCT   
ATOM    689  CB  THR H  36       4.125  -2.138   3.773  1.00  0.00      HCT   
ATOM    690  HB  THR H  36       4.476  -2.885   3.022  1.00  0.00      HCT   
ATOM    691  OG1 THR H  36       4.802  -0.915   3.548  1.00  0.00      HCT   
ATOM    692  HG1 THR H  36       4.893  -0.890   2.572  1.00  0.00      HCT   
ATOM    693  CG2 THR H  36       2.633  -1.830   3.553  1.00  0.00      HCT   
ATOM    694 HG21 THR H  36       2.479  -1.375   2.551  1.00  0.00      HCT   
ATOM    695 HG22 THR H  36       2.011  -2.748   3.599  1.00  0.00      HCT   
ATOM    696 HG23 THR H  36       2.267  -1.109   4.315  1.00  0.00      HCT   
ATOM    697  C   THR H  36       3.569  -3.863   5.426  1.00  0.00      HCT   
ATOM    698  O   THR H  36       3.862  -4.903   4.830  1.00  0.00      HCT   
ATOM    699  N   PRO H  37       2.550  -3.840   6.289  1.00  0.00      HCT   
ATOM    700  CD  PRO H  37       2.267  -2.738   7.225  1.00  0.00      HCT   
ATOM    701  HD1 PRO H  37       1.859  -1.855   6.686  1.00  0.00      HCT   
ATOM    702  HD2 PRO H  37       3.197  -2.464   7.768  1.00  0.00      HCT   
ATOM    703  CA  PRO H  37       1.866  -5.057   6.674  1.00  0.00      HCT   
ATOM    704  HA  PRO H  37       2.508  -5.919   6.562  1.00  0.00      HCT   
ATOM    705  CB  PRO H  37       1.547  -4.799   8.157  1.00  0.00      HCT   
ATOM    706  HB1 PRO H  37       2.461  -5.012   8.759  1.00  0.00      HCT   
ATOM    707  HB2 PRO H  37       0.726  -5.424   8.552  1.00  0.00      HCT   
ATOM    708  CG  PRO H  37       1.259  -3.299   8.229  1.00  0.00      HCT   
ATOM    709  HG1 PRO H  37       1.394  -2.885   9.249  1.00  0.00      HCT   
ATOM    710  HG2 PRO H  37       0.223  -3.087   7.885  1.00  0.00      HCT   
ATOM    711  C   PRO H  37       0.609  -5.286   5.847  1.00  0.00      HCT   
ATOM    712  O   PRO H  37      -0.159  -4.361   5.572  1.00  0.00      HCT   
ATOM    713  N   SER H  38       0.338  -6.542   5.473  1.00  0.00      HCT   
ATOM    714  HN  SER H  38       1.000  -7.275   5.659  1.00  0.00      HCT   
ATOM    715  CA  SER H  38      -0.938  -6.932   4.901  1.00  0.00      HCT   
ATOM    716  HA  SER H  38      -1.694  -6.212   5.174  1.00  0.00      HCT   
ATOM    717  CB  SER H  38      -0.933  -7.048   3.353  1.00  0.00      HCT   
ATOM    718  HB1 SER H  38      -1.925  -7.398   2.991  1.00  0.00      HCT   
ATOM    719  HB2 SER H  38      -0.760  -6.034   2.924  1.00  0.00      HCT   
ATOM    720  OG  SER H  38       0.091  -7.926   2.885  1.00  0.00      HCT   
ATOM    721  HG1 SER H  38       0.928  -7.516   3.144  1.00  0.00      HCT   
ATOM    722  C   SER H  38      -1.353  -8.229   5.545  1.00  0.00      HCT   
ATOM    723  O   SER H  38      -0.530  -8.954   6.102  1.00  0.00      HCT   
ATOM    724  N   VAL H  39      -2.660  -8.536   5.531  1.00  0.00      HCT   
ATOM    725  HN  VAL H  39      -3.343  -7.930   5.114  1.00  0.00      HCT   
ATOM    726  CA  VAL H  39      -3.161  -9.716   6.202  1.00  0.00      HCT   
ATOM    727  HA  VAL H  39      -2.373 -10.455   6.232  1.00  0.00      HCT   
ATOM    728  CB  VAL H  39      -3.574  -9.434   7.650  1.00  0.00      HCT   
ATOM    729  HB  VAL H  39      -2.692  -8.980   8.165  1.00  0.00      HCT   
ATOM    730  CG1 VAL H  39      -4.738  -8.425   7.731  1.00  0.00      HCT   
ATOM    731 HG11 VAL H  39      -5.654  -8.832   7.254  1.00  0.00      HCT   
ATOM    732 HG12 VAL H  39      -4.971  -8.210   8.795  1.00  0.00      HCT   
ATOM    733 HG13 VAL H  39      -4.478  -7.469   7.228  1.00  0.00      HCT   
ATOM    734  CG2 VAL H  39      -3.914 -10.744   8.393  1.00  0.00      HCT   
ATOM    735 HG21 VAL H  39      -3.079 -11.472   8.312  1.00  0.00      HCT   
ATOM    736 HG22 VAL H  39      -4.094 -10.535   9.468  1.00  0.00      HCT   
ATOM    737 HG23 VAL H  39      -4.834 -11.214   7.985  1.00  0.00      HCT   
ATOM    738  C   VAL H  39      -4.267 -10.339   5.383  1.00  0.00      HCT   
ATOM    739  O   VAL H  39      -5.114  -9.655   4.808  1.00  0.00      HCT   
ATOM    740  N   TYR H  40      -4.240 -11.679   5.289  1.00  0.00      HCT   
ATOM    741  HN  TYR H  40      -3.478 -12.173   5.720  1.00  0.00      HCT   
ATOM    742  CA  TYR H  40      -5.220 -12.503   4.621  1.00  0.00      HCT   
ATOM    743  HA  TYR H  40      -5.974 -11.890   4.142  1.00  0.00      HCT   
ATOM    744  CB  TYR H  40      -4.581 -13.496   3.602  1.00  0.00      HCT   
ATOM    745  HB1 TYR H  40      -3.816 -14.112   4.115  1.00  0.00      HCT   
ATOM    746  HB2 TYR H  40      -5.360 -14.183   3.205  1.00  0.00      HCT   
ATOM    747  CG  TYR H  40      -3.890 -12.845   2.426  1.00  0.00      HCT   
ATOM    748  CD1 TYR H  40      -2.619 -12.250   2.543  1.00  0.00      HCT   
ATOM    749  HD1 TYR H  40      -2.145 -12.181   3.511  1.00  0.00      HCT   
ATOM    750  CE1 TYR H  40      -1.945 -11.770   1.407  1.00  0.00      HCT   
ATOM    751  HE1 TYR H  40      -0.975 -11.307   1.506  1.00  0.00      HCT   
ATOM    752  CZ  TYR H  40      -2.529 -11.895   0.139  1.00  0.00      HCT   
ATOM    753  OH  TYR H  40      -1.854 -11.429  -1.009  1.00  0.00      HCT   
ATOM    754  HH  TYR H  40      -2.393 -11.653  -1.790  1.00  0.00      HCT   
ATOM    755  CD2 TYR H  40      -4.452 -12.972   1.142  1.00  0.00      HCT   
ATOM    756  HD2 TYR H  40      -5.401 -13.471   1.030  1.00  0.00      HCT   
ATOM    757  CE2 TYR H  40      -3.779 -12.500   0.008  1.00  0.00      HCT   
ATOM    758  HE2 TYR H  40      -4.233 -12.601  -0.967  1.00  0.00      HCT   
ATOM    759  C   TYR H  40      -5.894 -13.360   5.681  1.00  0.00      HCT   
ATOM    760  O   TYR H  40      -5.228 -13.888   6.571  1.00  0.00      HCT   
ATOM    761  N   PHE H  41      -7.221 -13.543   5.601  1.00  0.00      HCT   
ATOM    762  HN  PHE H  41      -7.747 -13.048   4.908  1.00  0.00      HCT   
ATOM    763  CA  PHE H  41      -7.964 -14.442   6.471  1.00  0.00      HCT   
ATOM    764  HA  PHE H  41      -7.295 -14.917   7.177  1.00  0.00      HCT   
ATOM    765  CB  PHE H  41      -9.094 -13.713   7.247  1.00  0.00      HCT   
ATOM    766  HB1 PHE H  41      -9.719 -13.114   6.547  1.00  0.00      HCT   
ATOM    767  HB2 PHE H  41      -9.751 -14.438   7.780  1.00  0.00      HCT   
ATOM    768  CG  PHE H  41      -8.514 -12.783   8.280  1.00  0.00      HCT   
ATOM    769  CD1 PHE H  41      -8.266 -11.431   7.983  1.00  0.00      HCT   
ATOM    770  HD1 PHE H  41      -8.459 -11.066   6.986  1.00  0.00      HCT   
ATOM    771  CE1 PHE H  41      -7.781 -10.561   8.966  1.00  0.00      HCT   
ATOM    772  HE1 PHE H  41      -7.600  -9.521   8.730  1.00  0.00      HCT   
ATOM    773  CZ  PHE H  41      -7.546 -11.037  10.263  1.00  0.00      HCT   
ATOM    774  HZ  PHE H  41      -7.179 -10.368  11.028  1.00  0.00      HCT   
ATOM    775  CD2 PHE H  41      -8.270 -13.247   9.584  1.00  0.00      HCT   
ATOM    776  HD2 PHE H  41      -8.465 -14.282   9.829  1.00  0.00      HCT   
ATOM    777  CE2 PHE H  41      -7.784 -12.382  10.573  1.00  0.00      HCT   
ATOM    778  HE2 PHE H  41      -7.595 -12.750  11.572  1.00  0.00      HCT   
ATOM    779  C   PHE H  41      -8.580 -15.552   5.642  1.00  0.00      HCT   
ATOM    780  O   PHE H  41      -9.119 -15.308   4.567  1.00  0.00      HCT   
ATOM    781  N   TYR H  42      -8.523 -16.810   6.118  1.00  0.00      HCT   
ATOM    782  HN  TYR H  42      -8.031 -17.017   6.972  1.00  0.00      HCT   
ATOM    783  CA  TYR H  42      -9.092 -17.961   5.434  1.00  0.00      HCT   
ATOM    784  HA  TYR H  42      -9.676 -17.635   4.583  1.00  0.00      HCT   
ATOM    785  CB  TYR H  42      -7.996 -18.943   4.936  1.00  0.00      HCT   
ATOM    786  HB1 TYR H  42      -7.360 -19.280   5.784  1.00  0.00      HCT   
ATOM    787  HB2 TYR H  42      -8.448 -19.844   4.468  1.00  0.00      HCT   
ATOM    788  CG  TYR H  42      -7.109 -18.283   3.907  1.00  0.00      HCT   
ATOM    789  CD1 TYR H  42      -5.927 -17.622   4.295  1.00  0.00      HCT   
ATOM    790  HD1 TYR H  42      -5.671 -17.560   5.342  1.00  0.00      HCT   
ATOM    791  CE1 TYR H  42      -5.084 -17.048   3.333  1.00  0.00      HCT   
ATOM    792  HE1 TYR H  42      -4.179 -16.541   3.634  1.00  0.00      HCT   
ATOM    793  CZ  TYR H  42      -5.402 -17.146   1.975  1.00  0.00      HCT   
ATOM    794  OH  TYR H  42      -4.557 -16.556   1.016  1.00  0.00      HCT   
ATOM    795  HH  TYR H  42      -4.881 -16.794   0.130  1.00  0.00      HCT   
ATOM    796  CD2 TYR H  42      -7.409 -18.384   2.535  1.00  0.00      HCT   
ATOM    797  HD2 TYR H  42      -8.298 -18.910   2.216  1.00  0.00      HCT   
ATOM    798  CE2 TYR H  42      -6.559 -17.818   1.575  1.00  0.00      HCT   
ATOM    799  HE2 TYR H  42      -6.801 -17.907   0.527  1.00  0.00      HCT   
ATOM    800  C   TYR H  42     -10.045 -18.716   6.352  1.00  0.00      HCT   
ATOM    801  O   TYR H  42      -9.701 -19.068   7.482  1.00  0.00      HCT   
ATOM    802  N   ARG H  43     -11.287 -18.987   5.891  1.00  0.00      HCT   
ATOM    803  HN  ARG H  43     -11.568 -18.686   4.981  1.00  0.00      HCT   
ATOM    804  CA  ARG H  43     -12.224 -19.865   6.579  1.00  0.00      HCT   
ATOM    805  HA  ARG H  43     -12.137 -19.641   7.629  1.00  0.00      HCT   
ATOM    806  CB  ARG H  43     -13.691 -19.593   6.136  1.00  0.00      HCT   
ATOM    807  HB1 ARG H  43     -13.729 -19.638   5.023  1.00  0.00      HCT   
ATOM    808  HB2 ARG H  43     -14.365 -20.396   6.514  1.00  0.00      HCT   
ATOM    809  CG  ARG H  43     -14.284 -18.238   6.601  1.00  0.00      HCT   
ATOM    810  HG1 ARG H  43     -13.630 -17.414   6.245  1.00  0.00      HCT   
ATOM    811  HG2 ARG H  43     -15.279 -18.121   6.107  1.00  0.00      HCT   
ATOM    812  CD  ARG H  43     -14.486 -18.111   8.121  1.00  0.00      HCT   
ATOM    813  HD1 ARG H  43     -15.161 -18.917   8.493  1.00  0.00      HCT   
ATOM    814  HD2 ARG H  43     -13.509 -18.173   8.648  1.00  0.00      HCT   
ATOM    815  NE  ARG H  43     -15.118 -16.779   8.398  1.00  0.00      HCT   
ATOM    816  HE  ARG H  43     -15.653 -16.295   7.694  1.00  0.00      HCT   
ATOM    817  CZ  ARG H  43     -15.294 -16.281   9.615  1.00  0.00      HCT   
ATOM    818  NH1 ARG H  43     -14.808 -16.826  10.698  1.00  0.00      HCT   
ATOM    819 HH11 ARG H  43     -14.398 -17.740  10.648  1.00  0.00      HCT   
ATOM    820 HH12 ARG H  43     -15.165 -16.473  11.578  1.00  0.00      HCT   
ATOM    821  NH2 ARG H  43     -16.014 -15.189   9.749  1.00  0.00      HCT   
ATOM    822 HH21 ARG H  43     -16.240 -14.847  10.674  1.00  0.00      HCT   
ATOM    823 HH22 ARG H  43     -16.487 -14.868   8.923  1.00  0.00      HCT   
ATOM    824  C   ARG H  43     -11.858 -21.349   6.395  1.00  0.00      HCT   
ATOM    825  O   ARG H  43     -11.358 -21.702   5.322  1.00  0.00      HCT   
ATOM    826  N   PRO H  44     -12.042 -22.241   7.379  1.00  0.00      HCT   
ATOM    827  CD  PRO H  44     -12.754 -21.954   8.634  1.00  0.00      HCT   
ATOM    828  HD1 PRO H  44     -13.670 -21.341   8.473  1.00  0.00      HCT   
ATOM    829  HD2 PRO H  44     -12.061 -21.430   9.329  1.00  0.00      HCT   
ATOM    830  CA  PRO H  44     -11.761 -23.671   7.234  1.00  0.00      HCT   
ATOM    831  HA  PRO H  44     -10.724 -23.794   6.968  1.00  0.00      HCT   
ATOM    832  CB  PRO H  44     -12.054 -24.252   8.625  1.00  0.00      HCT   
ATOM    833  HB1 PRO H  44     -11.134 -24.167   9.245  1.00  0.00      HCT   
ATOM    834  HB2 PRO H  44     -12.369 -25.317   8.611  1.00  0.00      HCT   
ATOM    835  CG  PRO H  44     -13.130 -23.326   9.199  1.00  0.00      HCT   
ATOM    836  HG1 PRO H  44     -13.167 -23.335  10.307  1.00  0.00      HCT   
ATOM    837  HG2 PRO H  44     -14.128 -23.623   8.809  1.00  0.00      HCT   
ATOM    838  C   PRO H  44     -12.566 -24.348   6.132  1.00  0.00      HCT   
ATOM    839  O   PRO H  44     -13.777 -24.145   6.037  1.00  0.00      HCT   
ATOM    840  N   THR H  45     -11.930 -25.165   5.272  1.00  0.00      HCT   
ATOM    841  HN  THR H  45     -10.947 -25.336   5.344  1.00  0.00      HCT   
ATOM    842  CA  THR H  45     -12.628 -25.871   4.198  1.00  0.00      HCT   
ATOM    843  HA  THR H  45     -13.422 -25.246   3.815  1.00  0.00      HCT   
ATOM    844  CB  THR H  45     -11.718 -26.241   3.027  1.00  0.00      HCT   
ATOM    845  HB  THR H  45     -12.258 -26.871   2.275  1.00  0.00      HCT   
ATOM    846  OG1 THR H  45     -10.540 -26.914   3.457  1.00  0.00      HCT   
ATOM    847  HG1 THR H  45     -10.160 -27.282   2.629  1.00  0.00      HCT   
ATOM    848  CG2 THR H  45     -11.282 -24.956   2.319  1.00  0.00      HCT   
ATOM    849 HG21 THR H  45     -12.165 -24.384   1.965  1.00  0.00      HCT   
ATOM    850 HG22 THR H  45     -10.691 -24.307   2.997  1.00  0.00      HCT   
ATOM    851 HG23 THR H  45     -10.651 -25.200   1.437  1.00  0.00      HCT   
ATOM    852  C   THR H  45     -13.263 -27.165   4.653  1.00  0.00      HCT   
ATOM    853  O   THR H  45     -14.204 -27.660   4.027  1.00  0.00      HCT   
ATOM    854  N   GLY H  46     -12.738 -27.746   5.748  1.00  0.00      HCT   
ATOM    855  HN  GLY H  46     -11.996 -27.286   6.252  1.00  0.00      HCT   
ATOM    856  CA  GLY H  46     -13.090 -29.064   6.252  1.00  0.00      HCT   
ATOM    857  HA1 GLY H  46     -13.958 -29.454   5.739  1.00  0.00      HCT   
ATOM    858  HA2 GLY H  46     -13.232 -28.976   7.321  1.00  0.00      HCT   
ATOM    859  C   GLY H  46     -11.960 -30.036   6.039  1.00  0.00      HCT   
ATOM    860  O   GLY H  46     -11.955 -31.127   6.601  1.00  0.00      HCT   
ATOM    861  N   SER H  47     -10.939 -29.667   5.231  1.00  0.00      HCT   
ATOM    862  HN  SER H  47     -10.969 -28.769   4.789  1.00  0.00      HCT   
ATOM    863  CA  SER H  47      -9.724 -30.459   5.064  1.00  0.00      HCT   
ATOM    864  HA  SER H  47     -10.029 -31.461   4.802  1.00  0.00      HCT   
ATOM    865  CB  SER H  47      -8.791 -29.933   3.928  1.00  0.00      HCT   
ATOM    866  HB1 SER H  47      -9.384 -29.932   2.984  1.00  0.00      HCT   
ATOM    867  HB2 SER H  47      -8.501 -28.880   4.146  1.00  0.00      HCT   
ATOM    868  OG  SER H  47      -7.617 -30.738   3.756  1.00  0.00      HCT   
ATOM    869  HG1 SER H  47      -7.142 -30.417   2.956  1.00  0.00      HCT   
ATOM    870  C   SER H  47      -8.920 -30.575   6.352  1.00  0.00      HCT   
ATOM    871  O   SER H  47      -8.796 -29.614   7.111  1.00  0.00      HCT   
ATOM    872  N   SER H  48      -8.306 -31.746   6.611  1.00  0.00      HCT   
ATOM    873  HN  SER H  48      -8.392 -32.531   5.986  1.00  0.00      HCT   
ATOM    874  CA  SER H  48      -7.453 -31.934   7.781  1.00  0.00      HCT   
ATOM    875  HA  SER H  48      -7.759 -31.262   8.573  1.00  0.00      HCT   
ATOM    876  CB  SER H  48      -7.481 -33.379   8.339  1.00  0.00      HCT   
ATOM    877  HB1 SER H  48      -7.259 -34.106   7.524  1.00  0.00      HCT   
ATOM    878  HB2 SER H  48      -6.721 -33.513   9.141  1.00  0.00      HCT   
ATOM    879  OG  SER H  48      -8.755 -33.675   8.904  1.00  0.00      HCT   
ATOM    880  HG1 SER H  48      -8.666 -33.559   9.876  1.00  0.00      HCT   
ATOM    881  C   SER H  48      -6.018 -31.605   7.451  1.00  0.00      HCT   
ATOM    882  O   SER H  48      -5.155 -31.583   8.324  1.00  0.00      HCT   
ATOM    883  N   ASN H  49      -5.725 -31.267   6.182  1.00  0.00      HCT   
ATOM    884  HN  ASN H  49      -6.442 -31.317   5.483  1.00  0.00      HCT   
ATOM    885  CA  ASN H  49      -4.418 -30.814   5.744  1.00  0.00      HCT   
ATOM    886  HA  ASN H  49      -3.690 -30.919   6.539  1.00  0.00      HCT   
ATOM    887  CB  ASN H  49      -3.930 -31.626   4.513  1.00  0.00      HCT   
ATOM    888  HB1 ASN H  49      -4.696 -31.592   3.712  1.00  0.00      HCT   
ATOM    889  HB2 ASN H  49      -2.979 -31.207   4.122  1.00  0.00      HCT   
ATOM    890  CG  ASN H  49      -3.660 -33.075   4.913  1.00  0.00      HCT   
ATOM    891  OD1 ASN H  49      -3.504 -33.434   6.085  1.00  0.00      HCT   
ATOM    892  ND2 ASN H  49      -3.610 -33.974   3.902  1.00  0.00      HCT   
ATOM    893 HD21 ASN H  49      -3.694 -33.673   2.954  1.00  0.00      HCT   
ATOM    894 HD22 ASN H  49      -3.476 -34.931   4.137  1.00  0.00      HCT   
ATOM    895  C   ASN H  49      -4.474 -29.319   5.434  1.00  0.00      HCT   
ATOM    896  O   ASN H  49      -3.583 -28.765   4.801  1.00  0.00      HCT   
ATOM    897  N   PHE H  50      -5.533 -28.623   5.908  1.00  0.00      HCT   
ATOM    898  HN  PHE H  50      -6.229 -29.116   6.420  1.00  0.00      HCT   
ATOM    899  CA  PHE H  50      -5.766 -27.196   5.759  1.00  0.00      HCT   
ATOM    900  HA  PHE H  50      -5.888 -27.005   4.703  1.00  0.00      HCT   
ATOM    901  CB  PHE H  50      -7.106 -26.835   6.476  1.00  0.00      HCT   
ATOM    902  HB1 PHE H  50      -7.928 -27.440   6.033  1.00  0.00      HCT   
ATOM    903  HB2 PHE H  50      -7.035 -27.107   7.553  1.00  0.00      HCT   
ATOM    904  CG  PHE H  50      -7.517 -25.385   6.375  1.00  0.00      HCT   
ATOM    905  CD1 PHE H  50      -8.111 -24.909   5.197  1.00  0.00      HCT   
ATOM    906  HD1 PHE H  50      -8.248 -25.587   4.369  1.00  0.00      HCT   
ATOM    907  CE1 PHE H  50      -8.537 -23.577   5.093  1.00  0.00      HCT   
ATOM    908  HE1 PHE H  50      -8.990 -23.214   4.182  1.00  0.00      HCT   
ATOM    909  CZ  PHE H  50      -8.389 -22.710   6.182  1.00  0.00      HCT   
ATOM    910  HZ  PHE H  50      -8.726 -21.685   6.113  1.00  0.00      HCT   
ATOM    911  CD2 PHE H  50      -7.413 -24.514   7.473  1.00  0.00      HCT   
ATOM    912  HD2 PHE H  50      -7.015 -24.874   8.409  1.00  0.00      HCT   
ATOM    913  CE2 PHE H  50      -7.841 -23.184   7.377  1.00  0.00      HCT   
ATOM    914  HE2 PHE H  50      -7.767 -22.528   8.231  1.00  0.00      HCT   
ATOM    915  C   PHE H  50      -4.594 -26.325   6.231  1.00  0.00      HCT   
ATOM    916  O   PHE H  50      -4.257 -26.278   7.415  1.00  0.00      HCT   
ATOM    917  N   PHE H  51      -3.917 -25.630   5.291  1.00  0.00      HCT   
ATOM    918  HN  PHE H  51      -4.194 -25.686   4.334  1.00  0.00      HCT   
ATOM    919  CA  PHE H  51      -2.722 -24.841   5.554  1.00  0.00      HCT   
ATOM    920  HA  PHE H  51      -2.323 -24.608   4.578  1.00  0.00      HCT   
ATOM    921  CB  PHE H  51      -3.013 -23.473   6.239  1.00  0.00      HCT   
ATOM    922  HB1 PHE H  51      -3.728 -23.607   7.074  1.00  0.00      HCT   
ATOM    923  HB2 PHE H  51      -2.089 -23.008   6.644  1.00  0.00      HCT   
ATOM    924  CG  PHE H  51      -3.600 -22.516   5.233  1.00  0.00      HCT   
ATOM    925  CD1 PHE H  51      -4.968 -22.552   4.912  1.00  0.00      HCT   
ATOM    926  HD1 PHE H  51      -5.606 -23.269   5.405  1.00  0.00      HCT   
ATOM    927  CE1 PHE H  51      -5.500 -21.689   3.947  1.00  0.00      HCT   
ATOM    928  HE1 PHE H  51      -6.551 -21.731   3.702  1.00  0.00      HCT   
ATOM    929  CZ  PHE H  51      -4.666 -20.774   3.295  1.00  0.00      HCT   
ATOM    930  HZ  PHE H  51      -5.073 -20.115   2.540  1.00  0.00      HCT   
ATOM    931  CD2 PHE H  51      -2.785 -21.560   4.602  1.00  0.00      HCT   
ATOM    932  HD2 PHE H  51      -1.740 -21.492   4.853  1.00  0.00      HCT   
ATOM    933  CE2 PHE H  51      -3.310 -20.696   3.634  1.00  0.00      HCT   
ATOM    934  HE2 PHE H  51      -2.672 -19.969   3.150  1.00  0.00      HCT   
ATOM    935  C   PHE H  51      -1.570 -25.608   6.190  1.00  0.00      HCT   
ATOM    936  O   PHE H  51      -0.939 -25.153   7.145  1.00  0.00      HCT   
ATOM    937  N   ASP H  52      -1.269 -26.810   5.645  1.00  0.00      HCT   
ATOM    938  HN  ASP H  52      -1.864 -27.194   4.941  1.00  0.00      HCT   
ATOM    939  CA  ASP H  52      -0.156 -27.654   6.036  1.00  0.00      HCT   
ATOM    940  HA  ASP H  52      -0.289 -27.883   7.084  1.00  0.00      HCT   
ATOM    941  CB  ASP H  52      -0.212 -28.980   5.218  1.00  0.00      HCT   
ATOM    942  HB1 ASP H  52      -1.226 -29.419   5.327  1.00  0.00      HCT   
ATOM    943  HB2 ASP H  52      -0.046 -28.766   4.142  1.00  0.00      HCT   
ATOM    944  CG  ASP H  52       0.767 -30.051   5.657  1.00  0.00      HCT   
ATOM    945  OD1 ASP H  52       1.198 -30.070   6.843  1.00  0.00      HCT   
ATOM    946  OD2 ASP H  52       1.015 -30.983   4.848  1.00  0.00      HCT   
ATOM    947  C   ASP H  52       1.188 -26.933   5.887  1.00  0.00      HCT   
ATOM    948  O   ASP H  52       1.635 -26.609   4.785  1.00  0.00      HCT   
ATOM    949  N   ALA H  53       1.858 -26.639   7.020  1.00  0.00      HCT   
ATOM    950  HN  ALA H  53       1.461 -26.893   7.905  1.00  0.00      HCT   
ATOM    951  CA  ALA H  53       3.049 -25.820   7.069  1.00  0.00      HCT   
ATOM    952  HA  ALA H  53       2.797 -24.849   6.668  1.00  0.00      HCT   
ATOM    953  CB  ALA H  53       3.499 -25.650   8.526  1.00  0.00      HCT   
ATOM    954  HB1 ALA H  53       3.748 -26.626   8.994  1.00  0.00      HCT   
ATOM    955  HB2 ALA H  53       4.386 -24.986   8.591  1.00  0.00      HCT   
ATOM    956  HB3 ALA H  53       2.685 -25.182   9.118  1.00  0.00      HCT   
ATOM    957  C   ALA H  53       4.206 -26.343   6.238  1.00  0.00      HCT   
ATOM    958  O   ALA H  53       4.890 -25.586   5.557  1.00  0.00      HCT   
ATOM    959  N   LYS H  54       4.445 -27.666   6.247  1.00  0.00      HCT   
ATOM    960  HN  LYS H  54       3.890 -28.260   6.824  1.00  0.00      HCT   
ATOM    961  CA  LYS H  54       5.447 -28.300   5.405  1.00  0.00      HCT   
ATOM    962  HA  LYS H  54       6.390 -27.816   5.617  1.00  0.00      HCT   
ATOM    963  CB  LYS H  54       5.638 -29.798   5.767  1.00  0.00      HCT   
ATOM    964  HB1 LYS H  54       6.237 -30.317   4.988  1.00  0.00      HCT   
ATOM    965  HB2 LYS H  54       6.250 -29.813   6.698  1.00  0.00      HCT   
ATOM    966  CG  LYS H  54       4.347 -30.580   6.066  1.00  0.00      HCT   
ATOM    967  HG1 LYS H  54       3.771 -30.040   6.843  1.00  0.00      HCT   
ATOM    968  HG2 LYS H  54       3.709 -30.644   5.156  1.00  0.00      HCT   
ATOM    969  CD  LYS H  54       4.629 -31.990   6.616  1.00  0.00      HCT   
ATOM    970  HD1 LYS H  54       4.788 -32.692   5.769  1.00  0.00      HCT   
ATOM    971  HD2 LYS H  54       5.580 -31.939   7.196  1.00  0.00      HCT   
ATOM    972  CE  LYS H  54       3.574 -32.548   7.586  1.00  0.00      HCT   
ATOM    973  HE1 LYS H  54       3.856 -33.580   7.887  1.00  0.00      HCT   
ATOM    974  HE2 LYS H  54       3.499 -31.915   8.498  1.00  0.00      HCT   
ATOM    975  NZ  LYS H  54       2.251 -32.612   6.954  1.00  0.00      HCT   
ATOM    976  HZ1 LYS H  54       1.806 -31.657   6.887  1.00  0.00      HCT   
ATOM    977  HZ2 LYS H  54       2.347 -32.965   5.970  1.00  0.00      HCT   
ATOM    978  HZ3 LYS H  54       1.635 -33.270   7.488  1.00  0.00      HCT   
ATOM    979  C   LYS H  54       5.246 -28.082   3.912  1.00  0.00      HCT   
ATOM    980  O   LYS H  54       6.181 -27.724   3.197  1.00  0.00      HCT   
ATOM    981  N   VAL H  55       3.995 -28.197   3.414  1.00  0.00      HCT   
ATOM    982  HN  VAL H  55       3.238 -28.471   4.001  1.00  0.00      HCT   
ATOM    983  CA  VAL H  55       3.651 -27.853   2.040  1.00  0.00      HCT   
ATOM    984  HA  VAL H  55       4.305 -28.414   1.390  1.00  0.00      HCT   
ATOM    985  CB  VAL H  55       2.212 -28.251   1.698  1.00  0.00      HCT   
ATOM    986  HB  VAL H  55       1.514 -27.815   2.448  1.00  0.00      HCT   
ATOM    987  CG1 VAL H  55       1.790 -27.764   0.292  1.00  0.00      HCT   
ATOM    988 HG11 VAL H  55       1.736 -26.657   0.234  1.00  0.00      HCT   
ATOM    989 HG12 VAL H  55       2.501 -28.133  -0.479  1.00  0.00      HCT   
ATOM    990 HG13 VAL H  55       0.781 -28.162   0.046  1.00  0.00      HCT   
ATOM    991  CG2 VAL H  55       2.113 -29.787   1.758  1.00  0.00      HCT   
ATOM    992 HG21 VAL H  55       2.330 -30.171   2.776  1.00  0.00      HCT   
ATOM    993 HG22 VAL H  55       1.089 -30.113   1.479  1.00  0.00      HCT   
ATOM    994 HG23 VAL H  55       2.831 -30.253   1.048  1.00  0.00      HCT   
ATOM    995  C   VAL H  55       3.906 -26.386   1.721  1.00  0.00      HCT   
ATOM    996  O   VAL H  55       4.509 -26.053   0.700  1.00  0.00      HCT   
ATOM    997  N   LEU H  56       3.495 -25.472   2.625  1.00  0.00      HCT   
ATOM    998  HN  LEU H  56       2.991 -25.773   3.438  1.00  0.00      HCT   
ATOM    999  CA  LEU H  56       3.736 -24.042   2.504  1.00  0.00      HCT   
ATOM   1000  HA  LEU H  56       3.331 -23.717   1.555  1.00  0.00      HCT   
ATOM   1001  CB  LEU H  56       3.028 -23.272   3.652  1.00  0.00      HCT   
ATOM   1002  HB1 LEU H  56       3.379 -23.688   4.621  1.00  0.00      HCT   
ATOM   1003  HB2 LEU H  56       3.305 -22.194   3.629  1.00  0.00      HCT   
ATOM   1004  CG  LEU H  56       1.487 -23.354   3.621  1.00  0.00      HCT   
ATOM   1005  HG  LEU H  56       1.180 -24.419   3.480  1.00  0.00      HCT   
ATOM   1006  CD1 LEU H  56       0.896 -22.890   4.961  1.00  0.00      HCT   
ATOM   1007 HD11 LEU H  56       1.313 -23.481   5.803  1.00  0.00      HCT   
ATOM   1008 HD12 LEU H  56       1.115 -21.816   5.134  1.00  0.00      HCT   
ATOM   1009 HD13 LEU H  56      -0.203 -23.037   4.961  1.00  0.00      HCT   
ATOM   1010  CD2 LEU H  56       0.898 -22.527   2.467  1.00  0.00      HCT   
ATOM   1011 HD21 LEU H  56       1.220 -21.466   2.546  1.00  0.00      HCT   
ATOM   1012 HD22 LEU H  56       1.226 -22.925   1.485  1.00  0.00      HCT   
ATOM   1013 HD23 LEU H  56      -0.211 -22.548   2.503  1.00  0.00      HCT   
ATOM   1014  C   LEU H  56       5.214 -23.654   2.484  1.00  0.00      HCT   
ATOM   1015  O   LEU H  56       5.652 -22.877   1.634  1.00  0.00      HCT   
ATOM   1016  N   LYS H  57       6.023 -24.215   3.407  1.00  0.00      HCT   
ATOM   1017  HN  LYS H  57       5.620 -24.810   4.113  1.00  0.00      HCT   
ATOM   1018  CA  LYS H  57       7.461 -24.028   3.487  1.00  0.00      HCT   
ATOM   1019  HA  LYS H  57       7.640 -22.961   3.507  1.00  0.00      HCT   
ATOM   1020  CB  LYS H  57       8.035 -24.611   4.808  1.00  0.00      HCT   
ATOM   1021  HB1 LYS H  57       7.678 -25.657   4.923  1.00  0.00      HCT   
ATOM   1022  HB2 LYS H  57       9.147 -24.634   4.765  1.00  0.00      HCT   
ATOM   1023  CG  LYS H  57       7.652 -23.767   6.035  1.00  0.00      HCT   
ATOM   1024  HG1 LYS H  57       8.058 -22.737   5.897  1.00  0.00      HCT   
ATOM   1025  HG2 LYS H  57       6.546 -23.672   6.089  1.00  0.00      HCT   
ATOM   1026  CD  LYS H  57       8.165 -24.316   7.382  1.00  0.00      HCT   
ATOM   1027  HD1 LYS H  57       9.272 -24.400   7.342  1.00  0.00      HCT   
ATOM   1028  HD2 LYS H  57       7.904 -23.565   8.164  1.00  0.00      HCT   
ATOM   1029  CE  LYS H  57       7.584 -25.681   7.772  1.00  0.00      HCT   
ATOM   1030  HE1 LYS H  57       6.501 -25.706   7.535  1.00  0.00      HCT   
ATOM   1031  HE2 LYS H  57       8.095 -26.498   7.221  1.00  0.00      HCT   
ATOM   1032  NZ  LYS H  57       7.710 -25.924   9.218  1.00  0.00      HCT   
ATOM   1033  HZ1 LYS H  57       8.664 -25.725   9.598  1.00  0.00      HCT   
ATOM   1034  HZ2 LYS H  57       7.050 -25.273   9.737  1.00  0.00      HCT   
ATOM   1035  HZ3 LYS H  57       7.450 -26.901   9.462  1.00  0.00      HCT   
ATOM   1036  C   LYS H  57       8.243 -24.530   2.283  1.00  0.00      HCT   
ATOM   1037  O   LYS H  57       9.148 -23.859   1.786  1.00  0.00      HCT   
ATOM   1038  N   ASP H  58       7.897 -25.727   1.762  1.00  0.00      HCT   
ATOM   1039  HN  ASP H  58       7.218 -26.303   2.225  1.00  0.00      HCT   
ATOM   1040  CA  ASP H  58       8.438 -26.271   0.526  1.00  0.00      HCT   
ATOM   1041  HA  ASP H  58       9.516 -26.331   0.611  1.00  0.00      HCT   
ATOM   1042  CB  ASP H  58       7.852 -27.717   0.398  1.00  0.00      HCT   
ATOM   1043  HB1 ASP H  58       8.321 -28.361   1.173  1.00  0.00      HCT   
ATOM   1044  HB2 ASP H  58       6.769 -27.652   0.644  1.00  0.00      HCT   
ATOM   1045  CG  ASP H  58       7.940 -28.440  -0.933  1.00  0.00      HCT   
ATOM   1046  OD1 ASP H  58       8.740 -28.103  -1.835  1.00  0.00      HCT   
ATOM   1047  OD2 ASP H  58       7.204 -29.459  -1.053  1.00  0.00      HCT   
ATOM   1048  C   ASP H  58       8.146 -25.363  -0.672  1.00  0.00      HCT   
ATOM   1049  O   ASP H  58       9.036 -24.981  -1.431  1.00  0.00      HCT   
ATOM   1050  N   ALA H  59       6.883 -24.909  -0.798  1.00  0.00      HCT   
ATOM   1051  HN  ALA H  59       6.177 -25.226  -0.165  1.00  0.00      HCT   
ATOM   1052  CA  ALA H  59       6.446 -23.995  -1.829  1.00  0.00      HCT   
ATOM   1053  HA  ALA H  59       6.680 -24.435  -2.791  1.00  0.00      HCT   
ATOM   1054  CB  ALA H  59       4.926 -23.791  -1.714  1.00  0.00      HCT   
ATOM   1055  HB1 ALA H  59       4.415 -24.771  -1.793  1.00  0.00      HCT   
ATOM   1056  HB2 ALA H  59       4.651 -23.344  -0.736  1.00  0.00      HCT   
ATOM   1057  HB3 ALA H  59       4.545 -23.133  -2.523  1.00  0.00      HCT   
ATOM   1058  C   ALA H  59       7.148 -22.650  -1.785  1.00  0.00      HCT   
ATOM   1059  O   ALA H  59       7.543 -22.109  -2.814  1.00  0.00      HCT   
ATOM   1060  N   LEU H  60       7.332 -22.089  -0.573  1.00  0.00      HCT   
ATOM   1061  HN  LEU H  60       6.948 -22.535   0.238  1.00  0.00      HCT   
ATOM   1062  CA  LEU H  60       8.046 -20.846  -0.348  1.00  0.00      HCT   
ATOM   1063  HA  LEU H  60       7.567 -20.073  -0.932  1.00  0.00      HCT   
ATOM   1064  CB  LEU H  60       7.985 -20.486   1.163  1.00  0.00      HCT   
ATOM   1065  HB1 LEU H  60       6.917 -20.410   1.459  1.00  0.00      HCT   
ATOM   1066  HB2 LEU H  60       8.428 -21.319   1.751  1.00  0.00      HCT   
ATOM   1067  CG  LEU H  60       8.682 -19.171   1.577  1.00  0.00      HCT   
ATOM   1068  HG  LEU H  60       9.761 -19.224   1.299  1.00  0.00      HCT   
ATOM   1069  CD1 LEU H  60       8.058 -17.959   0.872  1.00  0.00      HCT   
ATOM   1070 HD11 LEU H  60       8.143 -18.062  -0.229  1.00  0.00      HCT   
ATOM   1071 HD12 LEU H  60       6.980 -17.872   1.132  1.00  0.00      HCT   
ATOM   1072 HD13 LEU H  60       8.572 -17.024   1.181  1.00  0.00      HCT   
ATOM   1073  CD2 LEU H  60       8.605 -18.990   3.099  1.00  0.00      HCT   
ATOM   1074 HD21 LEU H  60       9.145 -18.071   3.410  1.00  0.00      HCT   
ATOM   1075 HD22 LEU H  60       7.544 -18.906   3.418  1.00  0.00      HCT   
ATOM   1076 HD23 LEU H  60       9.058 -19.859   3.618  1.00  0.00      HCT   
ATOM   1077  C   LEU H  60       9.491 -20.924  -0.804  1.00  0.00      HCT   
ATOM   1078  O   LEU H  60       9.985 -20.063  -1.525  1.00  0.00      HCT   
ATOM   1079  N   SER H  61      10.184 -22.025  -0.451  1.00  0.00      HCT   
ATOM   1080  HN  SER H  61       9.737 -22.714   0.126  1.00  0.00      HCT   
ATOM   1081  CA  SER H  61      11.556 -22.295  -0.857  1.00  0.00      HCT   
ATOM   1082  HA  SER H  61      12.172 -21.472  -0.519  1.00  0.00      HCT   
ATOM   1083  CB  SER H  61      12.054 -23.610  -0.180  1.00  0.00      HCT   
ATOM   1084  HB1 SER H  61      11.891 -23.528   0.918  1.00  0.00      HCT   
ATOM   1085  HB2 SER H  61      11.441 -24.469  -0.538  1.00  0.00      HCT   
ATOM   1086  OG  SER H  61      13.435 -23.892  -0.417  1.00  0.00      HCT   
ATOM   1087  HG1 SER H  61      13.956 -23.165  -0.017  1.00  0.00      HCT   
ATOM   1088  C   SER H  61      11.719 -22.379  -2.371  1.00  0.00      HCT   
ATOM   1089  O   SER H  61      12.623 -21.786  -2.961  1.00  0.00      HCT   
ATOM   1090  N   ARG H  62      10.801 -23.096  -3.048  1.00  0.00      HCT   
ATOM   1091  HN  ARG H  62      10.103 -23.609  -2.543  1.00  0.00      HCT   
ATOM   1092  CA  ARG H  62      10.710 -23.175  -4.496  1.00  0.00      HCT   
ATOM   1093  HA  ARG H  62      11.691 -23.454  -4.858  1.00  0.00      HCT   
ATOM   1094  CB  ARG H  62       9.745 -24.321  -4.896  1.00  0.00      HCT   
ATOM   1095  HB1 ARG H  62       8.752 -24.150  -4.424  1.00  0.00      HCT   
ATOM   1096  HB2 ARG H  62       9.604 -24.328  -6.000  1.00  0.00      HCT   
ATOM   1097  CG  ARG H  62      10.294 -25.709  -4.474  1.00  0.00      HCT   
ATOM   1098  HG1 ARG H  62      11.318 -25.814  -4.905  1.00  0.00      HCT   
ATOM   1099  HG2 ARG H  62      10.401 -25.759  -3.370  1.00  0.00      HCT   
ATOM   1100  CD  ARG H  62       9.488 -26.933  -4.937  1.00  0.00      HCT   
ATOM   1101  HD1 ARG H  62       9.416 -26.949  -6.045  1.00  0.00      HCT   
ATOM   1102  HD2 ARG H  62      10.004 -27.866  -4.618  1.00  0.00      HCT   
ATOM   1103  NE  ARG H  62       8.139 -26.913  -4.275  1.00  0.00      HCT   
ATOM   1104  HE  ARG H  62       8.106 -27.204  -3.310  1.00  0.00      HCT   
ATOM   1105  CZ  ARG H  62       7.000 -26.603  -4.883  1.00  0.00      HCT   
ATOM   1106  NH1 ARG H  62       6.952 -26.269  -6.152  1.00  0.00      HCT   
ATOM   1107 HH11 ARG H  62       7.749 -26.481  -6.722  1.00  0.00      HCT   
ATOM   1108 HH12 ARG H  62       6.075 -26.239  -6.624  1.00  0.00      HCT   
ATOM   1109  NH2 ARG H  62       5.850 -26.620  -4.239  1.00  0.00      HCT   
ATOM   1110 HH21 ARG H  62       5.013 -26.343  -4.715  1.00  0.00      HCT   
ATOM   1111 HH22 ARG H  62       5.784 -26.952  -3.287  1.00  0.00      HCT   
ATOM   1112  C   ARG H  62      10.388 -21.858  -5.210  1.00  0.00      HCT   
ATOM   1113  O   ARG H  62      10.992 -21.520  -6.231  1.00  0.00      HCT   
ATOM   1114  N   ALA H  63       9.450 -21.063  -4.654  1.00  0.00      HCT   
ATOM   1115  HN  ALA H  63       8.935 -21.397  -3.857  1.00  0.00      HCT   
ATOM   1116  CA  ALA H  63       9.075 -19.738  -5.115  1.00  0.00      HCT   
ATOM   1117  HA  ALA H  63       8.786 -19.817  -6.157  1.00  0.00      HCT   
ATOM   1118  CB  ALA H  63       7.877 -19.223  -4.290  1.00  0.00      HCT   
ATOM   1119  HB1 ALA H  63       8.153 -19.114  -3.220  1.00  0.00      HCT   
ATOM   1120  HB2 ALA H  63       7.524 -18.241  -4.670  1.00  0.00      HCT   
ATOM   1121  HB3 ALA H  63       7.043 -19.949  -4.359  1.00  0.00      HCT   
ATOM   1122  C   ALA H  63      10.215 -18.726  -5.057  1.00  0.00      HCT   
ATOM   1123  O   ALA H  63      10.336 -17.836  -5.897  1.00  0.00      HCT   
ATOM   1124  N   LEU H  64      11.103 -18.849  -4.056  1.00  0.00      HCT   
ATOM   1125  HN  LEU H  64      10.952 -19.525  -3.331  1.00  0.00      HCT   
ATOM   1126  CA  LEU H  64      12.258 -17.986  -3.910  1.00  0.00      HCT   
ATOM   1127  HA  LEU H  64      11.937 -16.968  -4.073  1.00  0.00      HCT   
ATOM   1128  CB  LEU H  64      12.846 -18.090  -2.480  1.00  0.00      HCT   
ATOM   1129  HB1 LEU H  64      13.013 -19.163  -2.245  1.00  0.00      HCT   
ATOM   1130  HB2 LEU H  64      13.825 -17.572  -2.423  1.00  0.00      HCT   
ATOM   1131  CG  LEU H  64      11.954 -17.466  -1.386  1.00  0.00      HCT   
ATOM   1132  HG  LEU H  64      10.910 -17.830  -1.526  1.00  0.00      HCT   
ATOM   1133  CD1 LEU H  64      12.417 -17.913   0.011  1.00  0.00      HCT   
ATOM   1134 HD11 LEU H  64      13.449 -17.561   0.216  1.00  0.00      HCT   
ATOM   1135 HD12 LEU H  64      11.742 -17.500   0.790  1.00  0.00      HCT   
ATOM   1136 HD13 LEU H  64      12.402 -19.021   0.089  1.00  0.00      HCT   
ATOM   1137  CD2 LEU H  64      11.924 -15.935  -1.486  1.00  0.00      HCT   
ATOM   1138 HD21 LEU H  64      11.222 -15.518  -0.736  1.00  0.00      HCT   
ATOM   1139 HD22 LEU H  64      12.933 -15.511  -1.304  1.00  0.00      HCT   
ATOM   1140 HD23 LEU H  64      11.580 -15.609  -2.490  1.00  0.00      HCT   
ATOM   1141  C   LEU H  64      13.364 -18.216  -4.937  1.00  0.00      HCT   
ATOM   1142  O   LEU H  64      14.231 -17.364  -5.100  1.00  0.00      HCT   
ATOM   1143  N   VAL H  65      13.387 -19.350  -5.671  1.00  0.00      HCT   
ATOM   1144  HN  VAL H  65      12.702 -20.063  -5.529  1.00  0.00      HCT   
ATOM   1145  CA  VAL H  65      14.335 -19.533  -6.772  1.00  0.00      HCT   
ATOM   1146  HA  VAL H  65      15.306 -19.279  -6.372  1.00  0.00      HCT   
ATOM   1147  CB  VAL H  65      14.467 -21.001  -7.189  1.00  0.00      HCT   
ATOM   1148  HB  VAL H  65      13.476 -21.422  -7.465  1.00  0.00      HCT   
ATOM   1149  CG1 VAL H  65      15.437 -21.167  -8.377  1.00  0.00      HCT   
ATOM   1150 HG11 VAL H  65      15.055 -20.672  -9.292  1.00  0.00      HCT   
ATOM   1151 HG12 VAL H  65      16.432 -20.740  -8.137  1.00  0.00      HCT   
ATOM   1152 HG13 VAL H  65      15.573 -22.243  -8.608  1.00  0.00      HCT   
ATOM   1153  CG2 VAL H  65      14.987 -21.817  -5.988  1.00  0.00      HCT   
ATOM   1154 HG21 VAL H  65      15.065 -22.886  -6.278  1.00  0.00      HCT   
ATOM   1155 HG22 VAL H  65      15.995 -21.458  -5.686  1.00  0.00      HCT   
ATOM   1156 HG23 VAL H  65      14.298 -21.744  -5.122  1.00  0.00      HCT   
ATOM   1157  C   VAL H  65      14.159 -18.552  -7.953  1.00  0.00      HCT   
ATOM   1158  O   VAL H  65      15.154 -17.957  -8.379  1.00  0.00      HCT   
ATOM   1159  N   PRO H  66      12.961 -18.256  -8.487  1.00  0.00      HCT   
ATOM   1160  CD  PRO H  66      11.890 -19.248  -8.636  1.00  0.00      HCT   
ATOM   1161  HD1 PRO H  66      11.195 -19.174  -7.774  1.00  0.00      HCT   
ATOM   1162  HD2 PRO H  66      12.288 -20.279  -8.713  1.00  0.00      HCT   
ATOM   1163  CA  PRO H  66      12.798 -17.171  -9.450  1.00  0.00      HCT   
ATOM   1164  HA  PRO H  66      13.567 -17.250 -10.205  1.00  0.00      HCT   
ATOM   1165  CB  PRO H  66      11.400 -17.385 -10.057  1.00  0.00      HCT   
ATOM   1166  HB1 PRO H  66      11.351 -17.031 -11.109  1.00  0.00      HCT   
ATOM   1167  HB2 PRO H  66      10.610 -16.875  -9.464  1.00  0.00      HCT   
ATOM   1168  CG  PRO H  66      11.187 -18.893  -9.948  1.00  0.00      HCT   
ATOM   1169  HG1 PRO H  66      11.704 -19.405 -10.790  1.00  0.00      HCT   
ATOM   1170  HG2 PRO H  66      10.119 -19.187  -9.953  1.00  0.00      HCT   
ATOM   1171  C   PRO H  66      12.909 -15.813  -8.797  1.00  0.00      HCT   
ATOM   1172  O   PRO H  66      13.554 -14.920  -9.346  1.00  0.00      HCT   
ATOM   1173  N   PHE H  67      12.265 -15.633  -7.632  1.00  0.00      HCT   
ATOM   1174  HN  PHE H  67      11.778 -16.404  -7.223  1.00  0.00      HCT   
ATOM   1175  CA  PHE H  67      12.187 -14.374  -6.916  1.00  0.00      HCT   
ATOM   1176  HA  PHE H  67      12.289 -13.561  -7.624  1.00  0.00      HCT   
ATOM   1177  CB  PHE H  67      10.826 -14.224  -6.191  1.00  0.00      HCT   
ATOM   1178  HB1 PHE H  67      10.631 -15.123  -5.567  1.00  0.00      HCT   
ATOM   1179  HB2 PHE H  67      10.815 -13.337  -5.522  1.00  0.00      HCT   
ATOM   1180  CG  PHE H  67       9.689 -14.062  -7.169  1.00  0.00      HCT   
ATOM   1181  CD1 PHE H  67       9.149 -12.786  -7.412  1.00  0.00      HCT   
ATOM   1182  HD1 PHE H  67       9.614 -11.919  -6.969  1.00  0.00      HCT   
ATOM   1183  CE1 PHE H  67       7.989 -12.635  -8.179  1.00  0.00      HCT   
ATOM   1184  HE1 PHE H  67       7.568 -11.653  -8.347  1.00  0.00      HCT   
ATOM   1185  CZ  PHE H  67       7.365 -13.761  -8.728  1.00  0.00      HCT   
ATOM   1186  HZ  PHE H  67       6.462 -13.647  -9.310  1.00  0.00      HCT   
ATOM   1187  CD2 PHE H  67       9.043 -15.184  -7.719  1.00  0.00      HCT   
ATOM   1188  HD2 PHE H  67       9.417 -16.173  -7.508  1.00  0.00      HCT   
ATOM   1189  CE2 PHE H  67       7.896 -15.036  -8.505  1.00  0.00      HCT   
ATOM   1190  HE2 PHE H  67       7.404 -15.901  -8.924  1.00  0.00      HCT   
ATOM   1191  C   PHE H  67      13.322 -14.204  -5.917  1.00  0.00      HCT   
ATOM   1192  O   PHE H  67      13.127 -13.760  -4.786  1.00  0.00      HCT   
ATOM   1193  N   TYR H  68      14.565 -14.519  -6.328  1.00  0.00      HCT   
ATOM   1194  HN  TYR H  68      14.700 -14.860  -7.255  1.00  0.00      HCT   
ATOM   1195  CA  TYR H  68      15.733 -14.528  -5.463  1.00  0.00      HCT   
ATOM   1196  HA  TYR H  68      15.494 -15.249  -4.695  1.00  0.00      HCT   
ATOM   1197  CB  TYR H  68      16.997 -15.121  -6.157  1.00  0.00      HCT   
ATOM   1198  HB1 TYR H  68      17.854 -15.154  -5.453  1.00  0.00      HCT   
ATOM   1199  HB2 TYR H  68      16.762 -16.174  -6.436  1.00  0.00      HCT   
ATOM   1200  CG  TYR H  68      17.418 -14.401  -7.414  1.00  0.00      HCT   
ATOM   1201  CD1 TYR H  68      16.976 -14.835  -8.674  1.00  0.00      HCT   
ATOM   1202  HD1 TYR H  68      16.309 -15.682  -8.745  1.00  0.00      HCT   
ATOM   1203  CE1 TYR H  68      17.386 -14.176  -9.841  1.00  0.00      HCT   
ATOM   1204  HE1 TYR H  68      17.027 -14.528 -10.790  1.00  0.00      HCT   
ATOM   1205  CZ  TYR H  68      18.236 -13.068  -9.769  1.00  0.00      HCT   
ATOM   1206  OH  TYR H  68      18.604 -12.375 -10.949  1.00  0.00      HCT   
ATOM   1207  HH  TYR H  68      18.178 -12.832 -11.697  1.00  0.00      HCT   
ATOM   1208  CD2 TYR H  68      18.323 -13.328  -7.353  1.00  0.00      HCT   
ATOM   1209  HD2 TYR H  68      18.693 -13.004  -6.395  1.00  0.00      HCT   
ATOM   1210  CE2 TYR H  68      18.717 -12.653  -8.519  1.00  0.00      HCT   
ATOM   1211  HE2 TYR H  68      19.389 -11.811  -8.449  1.00  0.00      HCT   
ATOM   1212  C   TYR H  68      16.038 -13.255  -4.654  1.00  0.00      HCT   
ATOM   1213  O   TYR H  68      16.514 -13.423  -3.527  1.00  0.00      HCT   
ATOM   1214  N   PRO H  69      15.790 -11.990  -5.050  1.00  0.00      HCT   
ATOM   1215  CD  PRO H  69      15.444 -11.559  -6.409  1.00  0.00      HCT   
ATOM   1216  HD1 PRO H  69      14.335 -11.535  -6.497  1.00  0.00      HCT   
ATOM   1217  HD2 PRO H  69      15.861 -12.226  -7.191  1.00  0.00      HCT   
ATOM   1218  CA  PRO H  69      16.051 -10.837  -4.193  1.00  0.00      HCT   
ATOM   1219  HA  PRO H  69      17.081 -10.898  -3.870  1.00  0.00      HCT   
ATOM   1220  CB  PRO H  69      15.792  -9.615  -5.096  1.00  0.00      HCT   
ATOM   1221  HB1 PRO H  69      16.474  -8.775  -4.850  1.00  0.00      HCT   
ATOM   1222  HB2 PRO H  69      14.739  -9.265  -5.002  1.00  0.00      HCT   
ATOM   1223  CG  PRO H  69      16.010 -10.148  -6.512  1.00  0.00      HCT   
ATOM   1224  HG1 PRO H  69      17.100 -10.203  -6.733  1.00  0.00      HCT   
ATOM   1225  HG2 PRO H  69      15.503  -9.537  -7.287  1.00  0.00      HCT   
ATOM   1226  C   PRO H  69      15.199 -10.797  -2.935  1.00  0.00      HCT   
ATOM   1227  O   PRO H  69      15.593 -10.122  -1.992  1.00  0.00      HCT   
ATOM   1228  N   MET H  70      14.046 -11.504  -2.872  1.00  0.00      HCT   
ATOM   1229  HN  MET H  70      13.744 -12.047  -3.658  1.00  0.00      HCT   
ATOM   1230  CA  MET H  70      13.233 -11.628  -1.663  1.00  0.00      HCT   
ATOM   1231  HA  MET H  70      12.986 -10.628  -1.336  1.00  0.00      HCT   
ATOM   1232  CB  MET H  70      11.915 -12.410  -1.906  1.00  0.00      HCT   
ATOM   1233  HB1 MET H  70      12.147 -13.316  -2.506  1.00  0.00      HCT   
ATOM   1234  HB2 MET H  70      11.485 -12.758  -0.938  1.00  0.00      HCT   
ATOM   1235  CG  MET H  70      10.805 -11.608  -2.608  1.00  0.00      HCT   
ATOM   1236  HG1 MET H  70      11.171 -11.258  -3.600  1.00  0.00      HCT   
ATOM   1237  HG2 MET H  70       9.965 -12.313  -2.806  1.00  0.00      HCT   
ATOM   1238  SD  MET H  70      10.198 -10.208  -1.613  1.00  0.00      HCT   
ATOM   1239  CE  MET H  70       8.559 -10.168  -2.386  1.00  0.00      HCT   
ATOM   1240  HE1 MET H  70       8.629 -10.180  -3.493  1.00  0.00      HCT   
ATOM   1241  HE2 MET H  70       7.955 -11.042  -2.068  1.00  0.00      HCT   
ATOM   1242  HE3 MET H  70       8.005  -9.254  -2.094  1.00  0.00      HCT   
ATOM   1243  C   MET H  70      13.961 -12.255  -0.483  1.00  0.00      HCT   
ATOM   1244  O   MET H  70      13.723 -11.919   0.675  1.00  0.00      HCT   
ATOM   1245  N   ALA H  71      14.889 -13.186  -0.766  1.00  0.00      HCT   
ATOM   1246  HN  ALA H  71      15.088 -13.426  -1.715  1.00  0.00      HCT   
ATOM   1247  CA  ALA H  71      15.656 -13.867   0.249  1.00  0.00      HCT   
ATOM   1248  HA  ALA H  71      15.079 -13.955   1.161  1.00  0.00      HCT   
ATOM   1249  CB  ALA H  71      16.020 -15.264  -0.287  1.00  0.00      HCT   
ATOM   1250  HB1 ALA H  71      16.642 -15.827   0.438  1.00  0.00      HCT   
ATOM   1251  HB2 ALA H  71      15.098 -15.850  -0.486  1.00  0.00      HCT   
ATOM   1252  HB3 ALA H  71      16.587 -15.183  -1.241  1.00  0.00      HCT   
ATOM   1253  C   ALA H  71      16.938 -13.113   0.580  1.00  0.00      HCT   
ATOM   1254  O   ALA H  71      17.686 -13.517   1.468  1.00  0.00      HCT   
ATOM   1255  N   GLY H  72      17.198 -11.987  -0.117  1.00  0.00      HCT   
ATOM   1256  HN  GLY H  72      16.526 -11.672  -0.786  1.00  0.00      HCT   
ATOM   1257  CA  GLY H  72      18.351 -11.131   0.084  1.00  0.00      HCT   
ATOM   1258  HA1 GLY H  72      18.355 -10.422  -0.729  1.00  0.00      HCT   
ATOM   1259  HA2 GLY H  72      19.231 -11.756   0.093  1.00  0.00      HCT   
ATOM   1260  C   GLY H  72      18.353 -10.332   1.363  1.00  0.00      HCT   
ATOM   1261  O   GLY H  72      17.533 -10.500   2.267  1.00  0.00      HCT   
ATOM   1262  N   ARG H  73      19.298  -9.391   1.453  1.00  0.00      HCT   
ATOM   1263  HN  ARG H  73      19.970  -9.292   0.714  1.00  0.00      HCT   
ATOM   1264  CA  ARG H  73      19.420  -8.485   2.571  1.00  0.00      HCT   
ATOM   1265  HA  ARG H  73      18.451  -8.342   3.027  1.00  0.00      HCT   
ATOM   1266  CB  ARG H  73      20.452  -8.975   3.627  1.00  0.00      HCT   
ATOM   1267  HB1 ARG H  73      21.425  -9.123   3.109  1.00  0.00      HCT   
ATOM   1268  HB2 ARG H  73      20.601  -8.189   4.404  1.00  0.00      HCT   
ATOM   1269  CG  ARG H  73      20.067 -10.284   4.351  1.00  0.00      HCT   
ATOM   1270  HG1 ARG H  73      19.883 -11.081   3.599  1.00  0.00      HCT   
ATOM   1271  HG2 ARG H  73      20.938 -10.609   4.961  1.00  0.00      HCT   
ATOM   1272  CD  ARG H  73      18.855 -10.131   5.276  1.00  0.00      HCT   
ATOM   1273  HD1 ARG H  73      19.093  -9.397   6.080  1.00  0.00      HCT   
ATOM   1274  HD2 ARG H  73      17.955  -9.766   4.735  1.00  0.00      HCT   
ATOM   1275  NE  ARG H  73      18.596 -11.457   5.918  1.00  0.00      HCT   
ATOM   1276  HE  ARG H  73      18.979 -11.633   6.839  1.00  0.00      HCT   
ATOM   1277  CZ  ARG H  73      17.739 -12.365   5.480  1.00  0.00      HCT   
ATOM   1278  NH1 ARG H  73      17.066 -12.243   4.360  1.00  0.00      HCT   
ATOM   1279 HH11 ARG H  73      16.433 -12.982   4.112  1.00  0.00      HCT   
ATOM   1280 HH12 ARG H  73      17.350 -11.561   3.677  1.00  0.00      HCT   
ATOM   1281  NH2 ARG H  73      17.542 -13.461   6.186  1.00  0.00      HCT   
ATOM   1282 HH21 ARG H  73      16.912 -14.143   5.833  1.00  0.00      HCT   
ATOM   1283 HH22 ARG H  73      18.166 -13.685   6.940  1.00  0.00      HCT   
ATOM   1284  C   ARG H  73      19.850  -7.134   2.052  1.00  0.00      HCT   
ATOM   1285  O   ARG H  73      20.491  -7.013   1.011  1.00  0.00      HCT   
ATOM   1286  N   LEU H  74      19.496  -6.066   2.774  1.00  0.00      HCT   
ATOM   1287  HN  LEU H  74      18.940  -6.194   3.606  1.00  0.00      HCT   
ATOM   1288  CA  LEU H  74      19.986  -4.728   2.523  1.00  0.00      HCT   
ATOM   1289  HA  LEU H  74      19.788  -4.480   1.489  1.00  0.00      HCT   
ATOM   1290  CB  LEU H  74      19.271  -3.720   3.456  1.00  0.00      HCT   
ATOM   1291  HB1 LEU H  74      19.529  -4.014   4.499  1.00  0.00      HCT   
ATOM   1292  HB2 LEU H  74      19.646  -2.687   3.277  1.00  0.00      HCT   
ATOM   1293  CG  LEU H  74      17.728  -3.704   3.363  1.00  0.00      HCT   
ATOM   1294  HG  LEU H  74      17.352  -4.752   3.424  1.00  0.00      HCT   
ATOM   1295  CD1 LEU H  74      17.106  -2.945   4.543  1.00  0.00      HCT   
ATOM   1296 HD11 LEU H  74      16.000  -2.966   4.472  1.00  0.00      HCT   
ATOM   1297 HD12 LEU H  74      17.402  -3.408   5.507  1.00  0.00      HCT   
ATOM   1298 HD13 LEU H  74      17.442  -1.885   4.542  1.00  0.00      HCT   
ATOM   1299  CD2 LEU H  74      17.250  -3.091   2.042  1.00  0.00      HCT   
ATOM   1300 HD21 LEU H  74      16.145  -3.145   1.975  1.00  0.00      HCT   
ATOM   1301 HD22 LEU H  74      17.554  -2.025   1.977  1.00  0.00      HCT   
ATOM   1302 HD23 LEU H  74      17.686  -3.636   1.182  1.00  0.00      HCT   
ATOM   1303  C   LEU H  74      21.492  -4.623   2.750  1.00  0.00      HCT   
ATOM   1304  O   LEU H  74      22.040  -5.189   3.698  1.00  0.00      HCT   
ATOM   1305  N   LYS H  75      22.206  -3.879   1.896  1.00  0.00      HCT   
ATOM   1306  HN  LYS H  75      21.792  -3.510   1.059  1.00  0.00      HCT   
ATOM   1307  CA  LYS H  75      23.580  -3.504   2.148  1.00  0.00      HCT   
ATOM   1308  HA  LYS H  75      23.763  -3.474   3.216  1.00  0.00      HCT   
ATOM   1309  CB  LYS H  75      24.629  -4.434   1.459  1.00  0.00      HCT   
ATOM   1310  HB1 LYS H  75      25.647  -4.106   1.774  1.00  0.00      HCT   
ATOM   1311  HB2 LYS H  75      24.486  -5.463   1.860  1.00  0.00      HCT   
ATOM   1312  CG  LYS H  75      24.554  -4.488  -0.083  1.00  0.00      HCT   
ATOM   1313  HG1 LYS H  75      23.574  -4.939  -0.367  1.00  0.00      HCT   
ATOM   1314  HG2 LYS H  75      24.567  -3.464  -0.511  1.00  0.00      HCT   
ATOM   1315  CD  LYS H  75      25.685  -5.307  -0.745  1.00  0.00      HCT   
ATOM   1316  HD1 LYS H  75      25.722  -6.315  -0.274  1.00  0.00      HCT   
ATOM   1317  HD2 LYS H  75      25.428  -5.453  -1.821  1.00  0.00      HCT   
ATOM   1318  CE  LYS H  75      27.104  -4.719  -0.658  1.00  0.00      HCT   
ATOM   1319  HE1 LYS H  75      27.430  -4.622   0.400  1.00  0.00      HCT   
ATOM   1320  HE2 LYS H  75      27.817  -5.386  -1.190  1.00  0.00      HCT   
ATOM   1321  NZ  LYS H  75      27.163  -3.395  -1.291  1.00  0.00      HCT   
ATOM   1322  HZ1 LYS H  75      26.454  -3.336  -2.081  1.00  0.00      HCT   
ATOM   1323  HZ2 LYS H  75      26.964  -2.647  -0.588  1.00  0.00      HCT   
ATOM   1324  HZ3 LYS H  75      28.100  -3.204  -1.716  1.00  0.00      HCT   
ATOM   1325  C   LYS H  75      23.759  -2.099   1.626  1.00  0.00      HCT   
ATOM   1326  O   LYS H  75      23.049  -1.653   0.726  1.00  0.00      HCT   
ATOM   1327  N   ARG H  76      24.731  -1.355   2.172  1.00  0.00      HCT   
ATOM   1328  HN  ARG H  76      25.221  -1.673   2.995  1.00  0.00      HCT   
ATOM   1329  CA  ARG H  76      25.199  -0.129   1.566  1.00  0.00      HCT   
ATOM   1330  HA  ARG H  76      24.361   0.391   1.120  1.00  0.00      HCT   
ATOM   1331  CB  ARG H  76      25.868   0.801   2.609  1.00  0.00      HCT   
ATOM   1332  HB1 ARG H  76      26.650   0.211   3.145  1.00  0.00      HCT   
ATOM   1333  HB2 ARG H  76      26.379   1.654   2.109  1.00  0.00      HCT   
ATOM   1334  CG  ARG H  76      24.890   1.376   3.658  1.00  0.00      HCT   
ATOM   1335  HG1 ARG H  76      24.260   0.557   4.062  1.00  0.00      HCT   
ATOM   1336  HG2 ARG H  76      25.503   1.769   4.496  1.00  0.00      HCT   
ATOM   1337  CD  ARG H  76      24.014   2.523   3.141  1.00  0.00      HCT   
ATOM   1338  HD1 ARG H  76      24.686   3.369   2.865  1.00  0.00      HCT   
ATOM   1339  HD2 ARG H  76      23.401   2.203   2.264  1.00  0.00      HCT   
ATOM   1340  NE  ARG H  76      23.104   2.968   4.241  1.00  0.00      HCT   
ATOM   1341  HE  ARG H  76      23.189   2.568   5.155  1.00  0.00      HCT   
ATOM   1342  CZ  ARG H  76      22.316   4.031   4.144  1.00  0.00      HCT   
ATOM   1343  NH1 ARG H  76      21.516   4.367   5.130  1.00  0.00      HCT   
ATOM   1344 HH11 ARG H  76      20.910   5.148   4.978  1.00  0.00      HCT   
ATOM   1345 HH12 ARG H  76      21.334   3.697   5.870  1.00  0.00      HCT   
ATOM   1346  NH2 ARG H  76      22.257   4.805   3.083  1.00  0.00      HCT   
ATOM   1347 HH21 ARG H  76      22.859   4.642   2.296  1.00  0.00      HCT   
ATOM   1348 HH22 ARG H  76      21.576   5.544   3.089  1.00  0.00      HCT   
ATOM   1349  C   ARG H  76      26.196  -0.424   0.450  1.00  0.00      HCT   
ATOM   1350  O   ARG H  76      27.036  -1.317   0.547  1.00  0.00      HCT   
ATOM   1351  N   ASP H  77      26.124   0.312  -0.668  1.00  0.00      HCT   
ATOM   1352  HN  ASP H  77      25.327   0.906  -0.826  1.00  0.00      HCT   
ATOM   1353  CA  ASP H  77      27.143   0.328  -1.699  1.00  0.00      HCT   
ATOM   1354  HA  ASP H  77      27.610  -0.646  -1.731  1.00  0.00      HCT   
ATOM   1355  CB  ASP H  77      26.481   0.620  -3.071  1.00  0.00      HCT   
ATOM   1356  HB1 ASP H  77      25.550   0.013  -3.137  1.00  0.00      HCT   
ATOM   1357  HB2 ASP H  77      26.195   1.687  -3.142  1.00  0.00      HCT   
ATOM   1358  CG  ASP H  77      27.331   0.255  -4.270  1.00  0.00      HCT   
ATOM   1359  OD1 ASP H  77      28.404  -0.390  -4.126  1.00  0.00      HCT   
ATOM   1360  OD2 ASP H  77      26.897   0.580  -5.405  1.00  0.00      HCT   
ATOM   1361  C   ASP H  77      28.230   1.337  -1.320  1.00  0.00      HCT   
ATOM   1362  O   ASP H  77      28.131   2.031  -0.307  1.00  0.00      HCT   
ATOM   1363  N   GLU H  78      29.312   1.445  -2.116  1.00  0.00      HCT   
ATOM   1364  HN  GLU H  78      29.341   0.885  -2.949  1.00  0.00      HCT   
ATOM   1365  CA  GLU H  78      30.496   2.234  -1.814  1.00  0.00      HCT   
ATOM   1366  HA  GLU H  78      30.924   1.826  -0.912  1.00  0.00      HCT   
ATOM   1367  CB  GLU H  78      31.554   2.121  -2.939  1.00  0.00      HCT   
ATOM   1368  HB1 GLU H  78      31.122   2.468  -3.902  1.00  0.00      HCT   
ATOM   1369  HB2 GLU H  78      32.403   2.803  -2.693  1.00  0.00      HCT   
ATOM   1370  CG  GLU H  78      32.128   0.690  -3.106  1.00  0.00      HCT   
ATOM   1371  HG1 GLU H  78      32.314   0.231  -2.108  1.00  0.00      HCT   
ATOM   1372  HG2 GLU H  78      31.404   0.047  -3.651  1.00  0.00      HCT   
ATOM   1373  CD  GLU H  78      33.450   0.704  -3.853  1.00  0.00      HCT   
ATOM   1374  OE1 GLU H  78      34.476   1.136  -3.261  1.00  0.00      HCT   
ATOM   1375  OE2 GLU H  78      33.485   0.296  -5.047  1.00  0.00      HCT   
ATOM   1376  C   GLU H  78      30.245   3.711  -1.524  1.00  0.00      HCT   
ATOM   1377  O   GLU H  78      30.895   4.300  -0.658  1.00  0.00      HCT   
ATOM   1378  N   ASP H  79      29.270   4.327  -2.216  1.00  0.00      HCT   
ATOM   1379  HN  ASP H  79      28.729   3.847  -2.914  1.00  0.00      HCT   
ATOM   1380  CA  ASP H  79      28.891   5.716  -2.056  1.00  0.00      HCT   
ATOM   1381  HA  ASP H  79      29.742   6.288  -1.710  1.00  0.00      HCT   
ATOM   1382  CB  ASP H  79      28.412   6.262  -3.433  1.00  0.00      HCT   
ATOM   1383  HB1 ASP H  79      28.236   7.356  -3.362  1.00  0.00      HCT   
ATOM   1384  HB2 ASP H  79      29.220   6.091  -4.174  1.00  0.00      HCT   
ATOM   1385  CG  ASP H  79      27.162   5.579  -3.959  1.00  0.00      HCT   
ATOM   1386  OD1 ASP H  79      26.261   6.298  -4.473  1.00  0.00      HCT   
ATOM   1387  OD2 ASP H  79      27.098   4.325  -3.958  1.00  0.00      HCT   
ATOM   1388  C   ASP H  79      27.771   5.883  -1.027  1.00  0.00      HCT   
ATOM   1389  O   ASP H  79      27.245   6.977  -0.826  1.00  0.00      HCT   
ATOM   1390  N   GLY H  80      27.360   4.786  -0.364  1.00  0.00      HCT   
ATOM   1391  HN  GLY H  80      27.810   3.908  -0.548  1.00  0.00      HCT   
ATOM   1392  CA  GLY H  80      26.340   4.793   0.673  1.00  0.00      HCT   
ATOM   1393  HA1 GLY H  80      26.305   5.762   1.148  1.00  0.00      HCT   
ATOM   1394  HA2 GLY H  80      26.580   4.004   1.367  1.00  0.00      HCT   
ATOM   1395  C   GLY H  80      24.958   4.517   0.160  1.00  0.00      HCT   
ATOM   1396  O   GLY H  80      23.986   4.618   0.905  1.00  0.00      HCT   
ATOM   1397  N   ARG H  81      24.814   4.146  -1.121  1.00  0.00      HCT   
ATOM   1398  HN  ARG H  81      25.602   4.107  -1.730  1.00  0.00      HCT   
ATOM   1399  CA  ARG H  81      23.524   3.832  -1.710  1.00  0.00      HCT   
ATOM   1400  HA  ARG H  81      22.836   4.622  -1.447  1.00  0.00      HCT   
ATOM   1401  CB  ARG H  81      23.659   3.767  -3.254  1.00  0.00      HCT   
ATOM   1402  HB1 ARG H  81      24.283   4.635  -3.569  1.00  0.00      HCT   
ATOM   1403  HB2 ARG H  81      24.211   2.848  -3.553  1.00  0.00      HCT   
ATOM   1404  CG  ARG H  81      22.322   3.857  -4.011  1.00  0.00      HCT   
ATOM   1405  HG1 ARG H  81      21.653   3.028  -3.694  1.00  0.00      HCT   
ATOM   1406  HG2 ARG H  81      21.827   4.811  -3.724  1.00  0.00      HCT   
ATOM   1407  CD  ARG H  81      22.498   3.807  -5.535  1.00  0.00      HCT   
ATOM   1408  HD1 ARG H  81      23.228   4.567  -5.893  1.00  0.00      HCT   
ATOM   1409  HD2 ARG H  81      22.876   2.808  -5.845  1.00  0.00      HCT   
ATOM   1410  NE  ARG H  81      21.152   4.024  -6.151  1.00  0.00      HCT   
ATOM   1411  HE  ARG H  81      20.585   3.234  -6.390  1.00  0.00      HCT   
ATOM   1412  CZ  ARG H  81      20.646   5.211  -6.457  1.00  0.00      HCT   
ATOM   1413  NH1 ARG H  81      21.291   6.336  -6.271  1.00  0.00      HCT   
ATOM   1414 HH11 ARG H  81      20.836   7.212  -6.457  1.00  0.00      HCT   
ATOM   1415 HH12 ARG H  81      22.216   6.346  -5.874  1.00  0.00      HCT   
ATOM   1416  NH2 ARG H  81      19.424   5.254  -6.948  1.00  0.00      HCT   
ATOM   1417 HH21 ARG H  81      18.970   6.133  -7.106  1.00  0.00      HCT   
ATOM   1418 HH22 ARG H  81      18.959   4.372  -7.058  1.00  0.00      HCT   
ATOM   1419  C   ARG H  81      22.970   2.516  -1.171  1.00  0.00      HCT   
ATOM   1420  O   ARG H  81      23.676   1.512  -1.131  1.00  0.00      HCT   
ATOM   1421  N   ILE H  82      21.699   2.476  -0.722  1.00  0.00      HCT   
ATOM   1422  HN  ILE H  82      21.150   3.322  -0.672  1.00  0.00      HCT   
ATOM   1423  CA  ILE H  82      21.032   1.229  -0.354  1.00  0.00      HCT   
ATOM   1424  HA  ILE H  82      21.700   0.704   0.315  1.00  0.00      HCT   
ATOM   1425  CB  ILE H  82      19.737   1.454   0.435  1.00  0.00      HCT   
ATOM   1426  HB  ILE H  82      19.111   2.187  -0.123  1.00  0.00      HCT   
ATOM   1427  CG2 ILE H  82      18.912   0.151   0.589  1.00  0.00      HCT   
ATOM   1428 HG21 ILE H  82      19.508  -0.633   1.100  1.00  0.00      HCT   
ATOM   1429 HG22 ILE H  82      17.996   0.339   1.186  1.00  0.00      HCT   
ATOM   1430 HG23 ILE H  82      18.573  -0.236  -0.395  1.00  0.00      HCT   
ATOM   1431  CG1 ILE H  82      20.089   2.077   1.810  1.00  0.00      HCT   
ATOM   1432 HG11 ILE H  82      20.710   1.357   2.390  1.00  0.00      HCT   
ATOM   1433 HG12 ILE H  82      20.701   2.992   1.644  1.00  0.00      HCT   
ATOM   1434  CD  ILE H  82      18.870   2.479   2.647  1.00  0.00      HCT   
ATOM   1435  HD1 ILE H  82      18.267   1.594   2.941  1.00  0.00      HCT   
ATOM   1436  HD2 ILE H  82      19.197   2.990   3.578  1.00  0.00      HCT   
ATOM   1437  HD3 ILE H  82      18.219   3.173   2.076  1.00  0.00      HCT   
ATOM   1438  C   ILE H  82      20.854   0.305  -1.556  1.00  0.00      HCT   
ATOM   1439  O   ILE H  82      20.456   0.714  -2.645  1.00  0.00      HCT   
ATOM   1440  N   GLU H  83      21.202  -0.974  -1.382  1.00  0.00      HCT   
ATOM   1441  HN  GLU H  83      21.566  -1.286  -0.501  1.00  0.00      HCT   
ATOM   1442  CA  GLU H  83      21.323  -1.940  -2.443  1.00  0.00      HCT   
ATOM   1443  HA  GLU H  83      20.717  -1.666  -3.295  1.00  0.00      HCT   
ATOM   1444  CB  GLU H  83      22.824  -2.005  -2.816  1.00  0.00      HCT   
ATOM   1445  HB1 GLU H  83      23.103  -0.987  -3.175  1.00  0.00      HCT   
ATOM   1446  HB2 GLU H  83      23.409  -2.177  -1.885  1.00  0.00      HCT   
ATOM   1447  CG  GLU H  83      23.234  -3.047  -3.877  1.00  0.00      HCT   
ATOM   1448  HG1 GLU H  83      23.079  -4.080  -3.506  1.00  0.00      HCT   
ATOM   1449  HG2 GLU H  83      22.630  -2.900  -4.797  1.00  0.00      HCT   
ATOM   1450  CD  GLU H  83      24.701  -2.878  -4.221  1.00  0.00      HCT   
ATOM   1451  OE1 GLU H  83      24.998  -2.427  -5.359  1.00  0.00      HCT   
ATOM   1452  OE2 GLU H  83      25.579  -3.198  -3.383  1.00  0.00      HCT   
ATOM   1453  C   GLU H  83      20.829  -3.270  -1.910  1.00  0.00      HCT   
ATOM   1454  O   GLU H  83      20.897  -3.518  -0.705  1.00  0.00      HCT   
ATOM   1455  N   ILE H  84      20.291  -4.166  -2.767  1.00  0.00      HCT   
ATOM   1456  HN  ILE H  84      20.237  -3.978  -3.752  1.00  0.00      HCT   
ATOM   1457  CA  ILE H  84      19.868  -5.485  -2.309  1.00  0.00      HCT   
ATOM   1458  HA  ILE H  84      19.725  -5.478  -1.237  1.00  0.00      HCT   
ATOM   1459  CB  ILE H  84      18.564  -6.007  -2.928  1.00  0.00      HCT   
ATOM   1460  HB  ILE H  84      18.716  -6.177  -4.016  1.00  0.00      HCT   
ATOM   1461  CG2 ILE H  84      18.195  -7.369  -2.288  1.00  0.00      HCT   
ATOM   1462 HG21 ILE H  84      18.188  -7.290  -1.181  1.00  0.00      HCT   
ATOM   1463 HG22 ILE H  84      17.186  -7.692  -2.621  1.00  0.00      HCT   
ATOM   1464 HG23 ILE H  84      18.917  -8.163  -2.576  1.00  0.00      HCT   
ATOM   1465  CG1 ILE H  84      17.390  -5.002  -2.814  1.00  0.00      HCT   
ATOM   1466 HG11 ILE H  84      17.593  -4.148  -3.494  1.00  0.00      HCT   
ATOM   1467 HG12 ILE H  84      16.471  -5.498  -3.197  1.00  0.00      HCT   
ATOM   1468  CD  ILE H  84      17.119  -4.473  -1.402  1.00  0.00      HCT   
ATOM   1469  HD1 ILE H  84      16.907  -5.308  -0.700  1.00  0.00      HCT   
ATOM   1470  HD2 ILE H  84      17.996  -3.904  -1.023  1.00  0.00      HCT   
ATOM   1471  HD3 ILE H  84      16.242  -3.789  -1.409  1.00  0.00      HCT   
ATOM   1472  C   ILE H  84      20.983  -6.470  -2.598  1.00  0.00      HCT   
ATOM   1473  O   ILE H  84      21.315  -6.750  -3.752  1.00  0.00      HCT   
ATOM   1474  N   GLU H  85      21.589  -7.048  -1.545  1.00  0.00      HCT   
ATOM   1475  HN  GLU H  85      21.305  -6.843  -0.603  1.00  0.00      HCT   
ATOM   1476  CA  GLU H  85      22.511  -8.147  -1.707  1.00  0.00      HCT   
ATOM   1477  HA  GLU H  85      23.107  -7.995  -2.598  1.00  0.00      HCT   
ATOM   1478  CB  GLU H  85      23.455  -8.326  -0.492  1.00  0.00      HCT   
ATOM   1479  HB1 GLU H  85      23.872  -7.333  -0.233  1.00  0.00      HCT   
ATOM   1480  HB2 GLU H  85      22.877  -8.664   0.399  1.00  0.00      HCT   
ATOM   1481  CG  GLU H  85      24.608  -9.313  -0.807  1.00  0.00      HCT   
ATOM   1482  HG1 GLU H  85      24.187 -10.288  -1.133  1.00  0.00      HCT   
ATOM   1483  HG2 GLU H  85      25.222  -8.909  -1.642  1.00  0.00      HCT   
ATOM   1484  CD  GLU H  85      25.543  -9.595   0.354  1.00  0.00      HCT   
ATOM   1485  OE1 GLU H  85      25.441  -8.968   1.438  1.00  0.00      HCT   
ATOM   1486  OE2 GLU H  85      26.426 -10.475   0.180  1.00  0.00      HCT   
ATOM   1487  C   GLU H  85      21.699  -9.415  -1.863  1.00  0.00      HCT   
ATOM   1488  O   GLU H  85      20.962  -9.827  -0.968  1.00  0.00      HCT   
ATOM   1489  N   CYS H  86      21.806 -10.072  -3.027  1.00  0.00      HCT   
ATOM   1490  HN  CYS H  86      22.362  -9.705  -3.778  1.00  0.00      HCT   
ATOM   1491  CA  CYS H  86      21.116 -11.314  -3.291  1.00  0.00      HCT   
ATOM   1492  HA  CYS H  86      20.182 -11.330  -2.745  1.00  0.00      HCT   
ATOM   1493  CB  CYS H  86      20.780 -11.448  -4.800  1.00  0.00      HCT   
ATOM   1494  HB1 CYS H  86      21.707 -11.626  -5.380  1.00  0.00      HCT   
ATOM   1495  HB2 CYS H  86      20.135 -12.337  -4.931  1.00  0.00      HCT   
ATOM   1496  SG  CYS H  86      19.913  -9.982  -5.463  1.00  0.00      HCT   
ATOM   1497  HG1 CYS H  86      20.954  -9.165  -5.326  1.00  0.00      HCT   
ATOM   1498  C   CYS H  86      21.967 -12.473  -2.785  1.00  0.00      HCT   
ATOM   1499  O   CYS H  86      22.656 -13.163  -3.532  1.00  0.00      HCT   
ATOM   1500  N   ASN H  87      21.961 -12.686  -1.459  1.00  0.00      HCT   
ATOM   1501  HN  ASN H  87      21.387 -12.113  -0.871  1.00  0.00      HCT   
ATOM   1502  CA  ASN H  87      22.838 -13.618  -0.777  1.00  0.00      HCT   
ATOM   1503  HA  ASN H  87      23.631 -13.921  -1.447  1.00  0.00      HCT   
ATOM   1504  CB  ASN H  87      23.503 -12.910   0.441  1.00  0.00      HCT   
ATOM   1505  HB1 ASN H  87      24.056 -13.636   1.070  1.00  0.00      HCT   
ATOM   1506  HB2 ASN H  87      24.240 -12.186   0.037  1.00  0.00      HCT   
ATOM   1507  CG  ASN H  87      22.501 -12.158   1.317  1.00  0.00      HCT   
ATOM   1508  OD1 ASN H  87      21.300 -12.431   1.339  1.00  0.00      HCT   
ATOM   1509  ND2 ASN H  87      22.997 -11.137   2.050  1.00  0.00      HCT   
ATOM   1510 HD21 ASN H  87      23.946 -10.852   1.942  1.00  0.00      HCT   
ATOM   1511 HD22 ASN H  87      22.369 -10.645   2.646  1.00  0.00      HCT   
ATOM   1512  C   ASN H  87      22.129 -14.902  -0.356  1.00  0.00      HCT   
ATOM   1513  O   ASN H  87      22.752 -15.831   0.165  1.00  0.00      HCT   
ATOM   1514  N   GLY H  88      20.809 -15.008  -0.607  1.00  0.00      HCT   
ATOM   1515  HN  GLY H  88      20.336 -14.272  -1.106  1.00  0.00      HCT   
ATOM   1516  CA  GLY H  88      20.009 -16.194  -0.327  1.00  0.00      HCT   
ATOM   1517  HA1 GLY H  88      20.499 -17.046  -0.777  1.00  0.00      HCT   
ATOM   1518  HA2 GLY H  88      19.029 -16.019  -0.743  1.00  0.00      HCT   
ATOM   1519  C   GLY H  88      19.820 -16.509   1.133  1.00  0.00      HCT   
ATOM   1520  O   GLY H  88      19.517 -17.645   1.489  1.00  0.00      HCT   
ATOM   1521  N   GLU H  89      19.979 -15.505   2.018  1.00  0.00      HCT   
ATOM   1522  HN  GLU H  89      20.201 -14.588   1.687  1.00  0.00      HCT   
ATOM   1523  CA  GLU H  89      19.883 -15.646   3.463  1.00  0.00      HCT   
ATOM   1524  HA  GLU H  89      20.552 -16.445   3.736  1.00  0.00      HCT   
ATOM   1525  CB  GLU H  89      20.368 -14.367   4.189  1.00  0.00      HCT   
ATOM   1526  HB1 GLU H  89      19.831 -13.498   3.746  1.00  0.00      HCT   
ATOM   1527  HB2 GLU H  89      20.117 -14.412   5.272  1.00  0.00      HCT   
ATOM   1528  CG  GLU H  89      21.896 -14.133   4.052  1.00  0.00      HCT   
ATOM   1529  HG1 GLU H  89      22.192 -14.237   2.988  1.00  0.00      HCT   
ATOM   1530  HG2 GLU H  89      22.144 -13.102   4.386  1.00  0.00      HCT   
ATOM   1531  CD  GLU H  89      22.732 -15.102   4.860  1.00  0.00      HCT   
ATOM   1532  OE1 GLU H  89      22.904 -14.884   6.087  1.00  0.00      HCT   
ATOM   1533  OE2 GLU H  89      23.272 -16.080   4.274  1.00  0.00      HCT   
ATOM   1534  C   GLU H  89      18.517 -16.100   3.957  1.00  0.00      HCT   
ATOM   1535  O   GLU H  89      18.401 -16.842   4.927  1.00  0.00      HCT   
ATOM   1536  N   GLY H  90      17.439 -15.685   3.265  1.00  0.00      HCT   
ATOM   1537  HN  GLY H  90      17.574 -14.991   2.549  1.00  0.00      HCT   
ATOM   1538  CA  GLY H  90      16.133 -16.323   3.388  1.00  0.00      HCT   
ATOM   1539  HA1 GLY H  90      16.173 -17.145   4.091  1.00  0.00      HCT   
ATOM   1540  HA2 GLY H  90      15.857 -16.655   2.400  1.00  0.00      HCT   
ATOM   1541  C   GLY H  90      15.039 -15.421   3.859  1.00  0.00      HCT   
ATOM   1542  O   GLY H  90      15.244 -14.256   4.186  1.00  0.00      HCT   
ATOM   1543  N   VAL H  91      13.824 -15.978   3.894  1.00  0.00      HCT   
ATOM   1544  HN  VAL H  91      13.739 -16.942   3.625  1.00  0.00      HCT   
ATOM   1545  CA  VAL H  91      12.589 -15.330   4.287  1.00  0.00      HCT   
ATOM   1546  HA  VAL H  91      12.756 -14.273   4.446  1.00  0.00      HCT   
ATOM   1547  CB  VAL H  91      11.513 -15.520   3.215  1.00  0.00      HCT   
ATOM   1548  HB  VAL H  91      11.482 -16.596   2.921  1.00  0.00      HCT   
ATOM   1549  CG1 VAL H  91      10.100 -15.118   3.690  1.00  0.00      HCT   
ATOM   1550 HG11 VAL H  91      10.079 -14.058   4.014  1.00  0.00      HCT   
ATOM   1551 HG12 VAL H  91       9.379 -15.234   2.854  1.00  0.00      HCT   
ATOM   1552 HG13 VAL H  91       9.744 -15.755   4.527  1.00  0.00      HCT   
ATOM   1553  CG2 VAL H  91      11.921 -14.679   1.990  1.00  0.00      HCT   
ATOM   1554 HG21 VAL H  91      12.105 -13.622   2.281  1.00  0.00      HCT   
ATOM   1555 HG22 VAL H  91      12.845 -15.075   1.520  1.00  0.00      HCT   
ATOM   1556 HG23 VAL H  91      11.111 -14.692   1.234  1.00  0.00      HCT   
ATOM   1557  C   VAL H  91      12.149 -15.921   5.609  1.00  0.00      HCT   
ATOM   1558  O   VAL H  91      12.205 -17.133   5.820  1.00  0.00      HCT   
ATOM   1559  N   LEU H  92      11.718 -15.075   6.561  1.00  0.00      HCT   
ATOM   1560  HN  LEU H  92      11.624 -14.099   6.373  1.00  0.00      HCT   
ATOM   1561  CA  LEU H  92      11.309 -15.531   7.873  1.00  0.00      HCT   
ATOM   1562  HA  LEU H  92      11.967 -16.332   8.184  1.00  0.00      HCT   
ATOM   1563  CB  LEU H  92      11.415 -14.368   8.886  1.00  0.00      HCT   
ATOM   1564  HB1 LEU H  92      12.464 -13.997   8.886  1.00  0.00      HCT   
ATOM   1565  HB2 LEU H  92      10.766 -13.539   8.529  1.00  0.00      HCT   
ATOM   1566  CG  LEU H  92      11.011 -14.696  10.336  1.00  0.00      HCT   
ATOM   1567  HG  LEU H  92       9.960 -15.066  10.352  1.00  0.00      HCT   
ATOM   1568  CD1 LEU H  92      11.913 -15.776  10.947  1.00  0.00      HCT   
ATOM   1569 HD11 LEU H  92      11.814 -16.735  10.400  1.00  0.00      HCT   
ATOM   1570 HD12 LEU H  92      12.976 -15.449  10.917  1.00  0.00      HCT   
ATOM   1571 HD13 LEU H  92      11.628 -15.947  12.007  1.00  0.00      HCT   
ATOM   1572  CD2 LEU H  92      11.061 -13.424  11.192  1.00  0.00      HCT   
ATOM   1573 HD21 LEU H  92      10.776 -13.646  12.243  1.00  0.00      HCT   
ATOM   1574 HD22 LEU H  92      12.091 -13.007  11.190  1.00  0.00      HCT   
ATOM   1575 HD23 LEU H  92      10.368 -12.653  10.797  1.00  0.00      HCT   
ATOM   1576  C   LEU H  92       9.888 -16.071   7.847  1.00  0.00      HCT   
ATOM   1577  O   LEU H  92       8.951 -15.364   7.486  1.00  0.00      HCT   
ATOM   1578  N   PHE H  93       9.695 -17.346   8.229  1.00  0.00      HCT   
ATOM   1579  HN  PHE H  93      10.476 -17.916   8.508  1.00  0.00      HCT   
ATOM   1580  CA  PHE H  93       8.396 -17.985   8.226  1.00  0.00      HCT   
ATOM   1581  HA  PHE H  93       7.637 -17.281   7.912  1.00  0.00      HCT   
ATOM   1582  CB  PHE H  93       8.404 -19.184   7.240  1.00  0.00      HCT   
ATOM   1583  HB1 PHE H  93       8.733 -18.819   6.244  1.00  0.00      HCT   
ATOM   1584  HB2 PHE H  93       9.133 -19.951   7.573  1.00  0.00      HCT   
ATOM   1585  CG  PHE H  93       7.048 -19.826   7.083  1.00  0.00      HCT   
ATOM   1586  CD1 PHE H  93       6.682 -20.933   7.868  1.00  0.00      HCT   
ATOM   1587  HD1 PHE H  93       7.364 -21.297   8.623  1.00  0.00      HCT   
ATOM   1588  CE1 PHE H  93       5.450 -21.569   7.675  1.00  0.00      HCT   
ATOM   1589  HE1 PHE H  93       5.186 -22.426   8.278  1.00  0.00      HCT   
ATOM   1590  CZ  PHE H  93       4.569 -21.105   6.692  1.00  0.00      HCT   
ATOM   1591  HZ  PHE H  93       3.622 -21.603   6.542  1.00  0.00      HCT   
ATOM   1592  CD2 PHE H  93       6.151 -19.363   6.105  1.00  0.00      HCT   
ATOM   1593  HD2 PHE H  93       6.419 -18.512   5.495  1.00  0.00      HCT   
ATOM   1594  CE2 PHE H  93       4.917 -19.996   5.910  1.00  0.00      HCT   
ATOM   1595  HE2 PHE H  93       4.234 -19.630   5.157  1.00  0.00      HCT   
ATOM   1596  C   PHE H  93       8.050 -18.403   9.648  1.00  0.00      HCT   
ATOM   1597  O   PHE H  93       8.717 -19.233  10.269  1.00  0.00      HCT   
ATOM   1598  N   VAL H  94       6.984 -17.805  10.203  1.00  0.00      HCT   
ATOM   1599  HN  VAL H  94       6.489 -17.095   9.693  1.00  0.00      HCT   
ATOM   1600  CA  VAL H  94       6.566 -17.977  11.579  1.00  0.00      HCT   
ATOM   1601  HA  VAL H  94       7.305 -18.543  12.127  1.00  0.00      HCT   
ATOM   1602  CB  VAL H  94       6.377 -16.622  12.267  1.00  0.00      HCT   
ATOM   1603  HB  VAL H  94       5.583 -16.039  11.744  1.00  0.00      HCT   
ATOM   1604  CG1 VAL H  94       5.979 -16.799  13.744  1.00  0.00      HCT   
ATOM   1605 HG11 VAL H  94       5.903 -15.805  14.238  1.00  0.00      HCT   
ATOM   1606 HG12 VAL H  94       5.001 -17.308  13.856  1.00  0.00      HCT   
ATOM   1607 HG13 VAL H  94       6.756 -17.392  14.270  1.00  0.00      HCT   
ATOM   1608  CG2 VAL H  94       7.691 -15.817  12.178  1.00  0.00      HCT   
ATOM   1609 HG21 VAL H  94       7.918 -15.547  11.125  1.00  0.00      HCT   
ATOM   1610 HG22 VAL H  94       7.601 -14.875  12.759  1.00  0.00      HCT   
ATOM   1611 HG23 VAL H  94       8.539 -16.404  12.591  1.00  0.00      HCT   
ATOM   1612  C   VAL H  94       5.267 -18.763  11.605  1.00  0.00      HCT   
ATOM   1613  O   VAL H  94       4.324 -18.476  10.866  1.00  0.00      HCT   
ATOM   1614  N   GLU H  95       5.181 -19.787  12.469  1.00  0.00      HCT   
ATOM   1615  HN  GLU H  95       5.965 -20.015  13.058  1.00  0.00      HCT   
ATOM   1616  CA  GLU H  95       3.979 -20.564  12.691  1.00  0.00      HCT   
ATOM   1617  HA  GLU H  95       3.197 -20.273  12.001  1.00  0.00      HCT   
ATOM   1618  CB  GLU H  95       4.241 -22.085  12.551  1.00  0.00      HCT   
ATOM   1619  HB1 GLU H  95       5.105 -22.344  13.204  1.00  0.00      HCT   
ATOM   1620  HB2 GLU H  95       3.359 -22.665  12.908  1.00  0.00      HCT   
ATOM   1621  CG  GLU H  95       4.540 -22.513  11.094  1.00  0.00      HCT   
ATOM   1622  HG1 GLU H  95       3.612 -22.459  10.487  1.00  0.00      HCT   
ATOM   1623  HG2 GLU H  95       5.287 -21.824  10.646  1.00  0.00      HCT   
ATOM   1624  CD  GLU H  95       5.088 -23.924  11.004  1.00  0.00      HCT   
ATOM   1625  OE1 GLU H  95       4.424 -24.879  11.486  1.00  0.00      HCT   
ATOM   1626  OE2 GLU H  95       6.197 -24.106  10.432  1.00  0.00      HCT   
ATOM   1627  C   GLU H  95       3.498 -20.265  14.093  1.00  0.00      HCT   
ATOM   1628  O   GLU H  95       4.206 -20.494  15.074  1.00  0.00      HCT   
ATOM   1629  N   ALA H  96       2.280 -19.718  14.225  1.00  0.00      HCT   
ATOM   1630  HN  ALA H  96       1.703 -19.542  13.421  1.00  0.00      HCT   
ATOM   1631  CA  ALA H  96       1.767 -19.285  15.500  1.00  0.00      HCT   
ATOM   1632  HA  ALA H  96       2.350 -19.707  16.307  1.00  0.00      HCT   
ATOM   1633  CB  ALA H  96       1.816 -17.747  15.578  1.00  0.00      HCT   
ATOM   1634  HB1 ALA H  96       2.852 -17.394  15.387  1.00  0.00      HCT   
ATOM   1635  HB2 ALA H  96       1.149 -17.288  14.816  1.00  0.00      HCT   
ATOM   1636  HB3 ALA H  96       1.517 -17.396  16.587  1.00  0.00      HCT   
ATOM   1637  C   ALA H  96       0.347 -19.777  15.691  1.00  0.00      HCT   
ATOM   1638  O   ALA H  96      -0.374 -20.054  14.737  1.00  0.00      HCT   
ATOM   1639  N   GLU H  97      -0.093 -19.914  16.948  1.00  0.00      HCT   
ATOM   1640  HN  GLU H  97       0.505 -19.708  17.729  1.00  0.00      HCT   
ATOM   1641  CA  GLU H  97      -1.441 -20.344  17.253  1.00  0.00      HCT   
ATOM   1642  HA  GLU H  97      -2.043 -20.311  16.356  1.00  0.00      HCT   
ATOM   1643  CB  GLU H  97      -1.464 -21.809  17.759  1.00  0.00      HCT   
ATOM   1644  HB1 GLU H  97      -0.998 -22.416  16.948  1.00  0.00      HCT   
ATOM   1645  HB2 GLU H  97      -0.825 -21.893  18.665  1.00  0.00      HCT   
ATOM   1646  CG  GLU H  97      -2.872 -22.379  18.057  1.00  0.00      HCT   
ATOM   1647  HG1 GLU H  97      -3.276 -21.905  18.977  1.00  0.00      HCT   
ATOM   1648  HG2 GLU H  97      -3.561 -22.134  17.222  1.00  0.00      HCT   
ATOM   1649  CD  GLU H  97      -2.922 -23.889  18.244  1.00  0.00      HCT   
ATOM   1650  OE1 GLU H  97      -1.947 -24.629  17.926  1.00  0.00      HCT   
ATOM   1651  OE2 GLU H  97      -3.971 -24.370  18.745  1.00  0.00      HCT   
ATOM   1652  C   GLU H  97      -2.077 -19.355  18.210  1.00  0.00      HCT   
ATOM   1653  O   GLU H  97      -1.431 -18.856  19.132  1.00  0.00      HCT   
ATOM   1654  N   SER H  98      -3.350 -18.997  17.964  1.00  0.00      HCT   
ATOM   1655  HN  SER H  98      -3.836 -19.438  17.202  1.00  0.00      HCT   
ATOM   1656  CA  SER H  98      -4.123 -18.071  18.780  1.00  0.00      HCT   
ATOM   1657  HA  SER H  98      -3.471 -17.510  19.434  1.00  0.00      HCT   
ATOM   1658  CB  SER H  98      -4.961 -17.078  17.915  1.00  0.00      HCT   
ATOM   1659  HB1 SER H  98      -4.258 -16.489  17.285  1.00  0.00      HCT   
ATOM   1660  HB2 SER H  98      -5.619 -17.664  17.233  1.00  0.00      HCT   
ATOM   1661  OG  SER H  98      -5.757 -16.180  18.705  1.00  0.00      HCT   
ATOM   1662  HG1 SER H  98      -6.259 -15.607  18.107  1.00  0.00      HCT   
ATOM   1663  C   SER H  98      -5.080 -18.857  19.644  1.00  0.00      HCT   
ATOM   1664  O   SER H  98      -5.578 -19.902  19.235  1.00  0.00      HCT   
ATOM   1665  N   ASP H  99      -5.396 -18.357  20.858  1.00  0.00      HCT   
ATOM   1666  HN  ASP H  99      -4.971 -17.519  21.201  1.00  0.00      HCT   
ATOM   1667  CA  ASP H  99      -6.361 -18.987  21.737  1.00  0.00      HCT   
ATOM   1668  HA  ASP H  99      -6.421 -20.035  21.492  1.00  0.00      HCT   
ATOM   1669  CB  ASP H  99      -5.866 -18.917  23.218  1.00  0.00      HCT   
ATOM   1670  HB1 ASP H  99      -6.554 -19.496  23.867  1.00  0.00      HCT   
ATOM   1671  HB2 ASP H  99      -4.868 -19.406  23.259  1.00  0.00      HCT   
ATOM   1672  CG  ASP H  99      -5.720 -17.535  23.821  1.00  0.00      HCT   
ATOM   1673  OD1 ASP H  99      -5.162 -17.437  24.948  1.00  0.00      HCT   
ATOM   1674  OD2 ASP H  99      -6.212 -16.531  23.257  1.00  0.00      HCT   
ATOM   1675  C   ASP H  99      -7.776 -18.444  21.495  1.00  0.00      HCT   
ATOM   1676  O   ASP H  99      -8.742 -18.895  22.115  1.00  0.00      HCT   
ATOM   1677  N   GLY H 100      -7.932 -17.520  20.522  1.00  0.00      HCT   
ATOM   1678  HN  GLY H 100      -7.108 -17.183  20.063  1.00  0.00      HCT   
ATOM   1679  CA  GLY H 100      -9.213 -17.013  20.042  1.00  0.00      HCT   
ATOM   1680  HA1 GLY H 100      -9.090 -15.949  19.917  1.00  0.00      HCT   
ATOM   1681  HA2 GLY H 100      -9.993 -17.251  20.752  1.00  0.00      HCT   
ATOM   1682  C   GLY H 100      -9.646 -17.579  18.705  1.00  0.00      HCT   
ATOM   1683  O   GLY H 100      -9.184 -18.623  18.237  1.00  0.00      HCT   
ATOM   1684  N   VAL H 101     -10.571 -16.864  18.035  1.00  0.00      HCT   
ATOM   1685  HN  VAL H 101     -10.896 -15.994  18.429  1.00  0.00      HCT   
ATOM   1686  CA  VAL H 101     -11.179 -17.255  16.771  1.00  0.00      HCT   
ATOM   1687  HA  VAL H 101     -10.619 -18.076  16.356  1.00  0.00      HCT   
ATOM   1688  CB  VAL H 101     -12.634 -17.715  16.915  1.00  0.00      HCT   
ATOM   1689  HB  VAL H 101     -13.039 -18.017  15.922  1.00  0.00      HCT   
ATOM   1690  CG1 VAL H 101     -12.689 -18.958  17.827  1.00  0.00      HCT   
ATOM   1691 HG11 VAL H 101     -13.726 -19.359  17.864  1.00  0.00      HCT   
ATOM   1692 HG12 VAL H 101     -12.014 -19.755  17.455  1.00  0.00      HCT   
ATOM   1693 HG13 VAL H 101     -12.389 -18.700  18.865  1.00  0.00      HCT   
ATOM   1694  CG2 VAL H 101     -13.533 -16.596  17.474  1.00  0.00      HCT   
ATOM   1695 HG21 VAL H 101     -13.184 -16.286  18.480  1.00  0.00      HCT   
ATOM   1696 HG22 VAL H 101     -13.545 -15.704  16.816  1.00  0.00      HCT   
ATOM   1697 HG23 VAL H 101     -14.577 -16.965  17.577  1.00  0.00      HCT   
ATOM   1698  C   VAL H 101     -11.080 -16.115  15.760  1.00  0.00      HCT   
ATOM   1699  O   VAL H 101     -10.780 -14.971  16.096  1.00  0.00      HCT   
ATOM   1700  N   VAL H 102     -11.301 -16.392  14.456  1.00  0.00      HCT   
ATOM   1701  HN  VAL H 102     -11.534 -17.318  14.175  1.00  0.00      HCT   
ATOM   1702  CA  VAL H 102     -11.188 -15.413  13.373  1.00  0.00      HCT   
ATOM   1703  HA  VAL H 102     -10.186 -15.006  13.407  1.00  0.00      HCT   
ATOM   1704  CB  VAL H 102     -11.366 -16.096  12.014  1.00  0.00      HCT   
ATOM   1705  HB  VAL H 102     -12.277 -16.737  12.042  1.00  0.00      HCT   
ATOM   1706  CG1 VAL H 102     -11.525 -15.086  10.856  1.00  0.00      HCT   
ATOM   1707 HG11 VAL H 102     -12.488 -14.534  10.924  1.00  0.00      HCT   
ATOM   1708 HG12 VAL H 102     -10.689 -14.355  10.859  1.00  0.00      HCT   
ATOM   1709 HG13 VAL H 102     -11.518 -15.621   9.883  1.00  0.00      HCT   
ATOM   1710  CG2 VAL H 102     -10.139 -16.993  11.755  1.00  0.00      HCT   
ATOM   1711 HG21 VAL H 102     -10.231 -17.486  10.764  1.00  0.00      HCT   
ATOM   1712 HG22 VAL H 102      -9.210 -16.382  11.753  1.00  0.00      HCT   
ATOM   1713 HG23 VAL H 102     -10.037 -17.781  12.528  1.00  0.00      HCT   
ATOM   1714  C   VAL H 102     -12.119 -14.211  13.528  1.00  0.00      HCT   
ATOM   1715  O   VAL H 102     -11.730 -13.060  13.333  1.00  0.00      HCT   
ATOM   1716  N   ASP H 103     -13.377 -14.447  13.953  1.00  0.00      HCT   
ATOM   1717  HN  ASP H 103     -13.693 -15.386  14.070  1.00  0.00      HCT   
ATOM   1718  CA  ASP H 103     -14.388 -13.425  14.177  1.00  0.00      HCT   
ATOM   1719  HA  ASP H 103     -14.426 -12.808  13.287  1.00  0.00      HCT   
ATOM   1720  CB  ASP H 103     -15.766 -14.086  14.396  1.00  0.00      HCT   
ATOM   1721  HB1 ASP H 103     -15.727 -14.808  15.239  1.00  0.00      HCT   
ATOM   1722  HB2 ASP H 103     -16.555 -13.333  14.606  1.00  0.00      HCT   
ATOM   1723  CG  ASP H 103     -16.136 -14.811  13.136  1.00  0.00      HCT   
ATOM   1724  OD1 ASP H 103     -15.820 -16.024  13.026  1.00  0.00      HCT   
ATOM   1725  OD2 ASP H 103     -16.674 -14.170  12.194  1.00  0.00      HCT   
ATOM   1726  C   ASP H 103     -14.106 -12.461  15.328  1.00  0.00      HCT   
ATOM   1727  O   ASP H 103     -14.834 -11.486  15.524  1.00  0.00      HCT   
ATOM   1728  N   ASP H 104     -13.011 -12.650  16.091  1.00  0.00      HCT   
ATOM   1729  HN  ASP H 104     -12.421 -13.448  15.958  1.00  0.00      HCT   
ATOM   1730  CA  ASP H 104     -12.580 -11.709  17.112  1.00  0.00      HCT   
ATOM   1731  HA  ASP H 104     -13.436 -11.433  17.713  1.00  0.00      HCT   
ATOM   1732  CB  ASP H 104     -11.493 -12.345  18.013  1.00  0.00      HCT   
ATOM   1733  HB1 ASP H 104     -10.635 -12.650  17.381  1.00  0.00      HCT   
ATOM   1734  HB2 ASP H 104     -11.132 -11.614  18.767  1.00  0.00      HCT   
ATOM   1735  CG  ASP H 104     -12.001 -13.555  18.766  1.00  0.00      HCT   
ATOM   1736  OD1 ASP H 104     -11.142 -14.342  19.250  1.00  0.00      HCT   
ATOM   1737  OD2 ASP H 104     -13.237 -13.687  18.984  1.00  0.00      HCT   
ATOM   1738  C   ASP H 104     -12.034 -10.415  16.501  1.00  0.00      HCT   
ATOM   1739  O   ASP H 104     -11.952  -9.384  17.168  1.00  0.00      HCT   
ATOM   1740  N   PHE H 105     -11.709 -10.429  15.191  1.00  0.00      HCT   
ATOM   1741  HN  PHE H 105     -11.708 -11.293  14.683  1.00  0.00      HCT   
ATOM   1742  CA  PHE H 105     -11.322  -9.245  14.442  1.00  0.00      HCT   
ATOM   1743  HA  PHE H 105     -10.948  -8.487  15.120  1.00  0.00      HCT   
ATOM   1744  CB  PHE H 105     -10.217  -9.588  13.413  1.00  0.00      HCT   
ATOM   1745  HB1 PHE H 105     -10.569 -10.384  12.720  1.00  0.00      HCT   
ATOM   1746  HB2 PHE H 105      -9.929  -8.694  12.817  1.00  0.00      HCT   
ATOM   1747  CG  PHE H 105      -8.990 -10.065  14.137  1.00  0.00      HCT   
ATOM   1748  CD1 PHE H 105      -8.204  -9.154  14.862  1.00  0.00      HCT   
ATOM   1749  HD1 PHE H 105      -8.499  -8.116  14.913  1.00  0.00      HCT   
ATOM   1750  CE1 PHE H 105      -7.031  -9.574  15.502  1.00  0.00      HCT   
ATOM   1751  HE1 PHE H 105      -6.425  -8.865  16.045  1.00  0.00      HCT   
ATOM   1752  CZ  PHE H 105      -6.647 -10.918  15.433  1.00  0.00      HCT   
ATOM   1753  HZ  PHE H 105      -5.741 -11.248  15.921  1.00  0.00      HCT   
ATOM   1754  CD2 PHE H 105      -8.598 -11.411  14.079  1.00  0.00      HCT   
ATOM   1755  HD2 PHE H 105      -9.199 -12.121  13.530  1.00  0.00      HCT   
ATOM   1756  CE2 PHE H 105      -7.437 -11.837  14.732  1.00  0.00      HCT   
ATOM   1757  HE2 PHE H 105      -7.145 -12.873  14.682  1.00  0.00      HCT   
ATOM   1758  C   PHE H 105     -12.501  -8.612  13.711  1.00  0.00      HCT   
ATOM   1759  O   PHE H 105     -12.349  -7.605  13.024  1.00  0.00      HCT   
ATOM   1760  N   GLY H 106     -13.724  -9.160  13.887  1.00  0.00      HCT   
ATOM   1761  HN  GLY H 106     -13.804  -9.983  14.446  1.00  0.00      HCT   
ATOM   1762  CA  GLY H 106     -14.976  -8.538  13.464  1.00  0.00      HCT   
ATOM   1763  HA1 GLY H 106     -15.029  -7.573  13.950  1.00  0.00      HCT   
ATOM   1764  HA2 GLY H 106     -15.773  -9.201  13.768  1.00  0.00      HCT   
ATOM   1765  C   GLY H 106     -15.147  -8.312  11.989  1.00  0.00      HCT   
ATOM   1766  O   GLY H 106     -15.322  -9.248  11.210  1.00  0.00      HCT   
ATOM   1767  N   ASP H 107     -15.134  -7.032  11.577  1.00  0.00      HCT   
ATOM   1768  HN  ASP H 107     -15.025  -6.301  12.249  1.00  0.00      HCT   
ATOM   1769  CA  ASP H 107     -15.284  -6.601  10.202  1.00  0.00      HCT   
ATOM   1770  HA  ASP H 107     -15.813  -7.352   9.629  1.00  0.00      HCT   
ATOM   1771  CB  ASP H 107     -16.057  -5.258  10.163  1.00  0.00      HCT   
ATOM   1772  HB1 ASP H 107     -15.527  -4.494  10.767  1.00  0.00      HCT   
ATOM   1773  HB2 ASP H 107     -16.153  -4.889   9.120  1.00  0.00      HCT   
ATOM   1774  CG  ASP H 107     -17.455  -5.438  10.713  1.00  0.00      HCT   
ATOM   1775  OD1 ASP H 107     -18.283  -6.160  10.096  1.00  0.00      HCT   
ATOM   1776  OD2 ASP H 107     -17.766  -4.838  11.774  1.00  0.00      HCT   
ATOM   1777  C   ASP H 107     -13.916  -6.412   9.547  1.00  0.00      HCT   
ATOM   1778  O   ASP H 107     -13.821  -6.047   8.377  1.00  0.00      HCT   
ATOM   1779  N   PHE H 108     -12.831  -6.678  10.301  1.00  0.00      HCT   
ATOM   1780  HN  PHE H 108     -12.960  -6.938  11.264  1.00  0.00      HCT   
ATOM   1781  CA  PHE H 108     -11.461  -6.748   9.823  1.00  0.00      HCT   
ATOM   1782  HA  PHE H 108     -10.903  -7.173  10.643  1.00  0.00      HCT   
ATOM   1783  CB  PHE H 108     -11.245  -7.688   8.602  1.00  0.00      HCT   
ATOM   1784  HB1 PHE H 108     -11.723  -7.262   7.695  1.00  0.00      HCT   
ATOM   1785  HB2 PHE H 108     -10.159  -7.805   8.398  1.00  0.00      HCT   
ATOM   1786  CG  PHE H 108     -11.803  -9.068   8.852  1.00  0.00      HCT   
ATOM   1787  CD1 PHE H 108     -12.895  -9.546   8.107  1.00  0.00      HCT   
ATOM   1788  HD1 PHE H 108     -13.351  -8.910   7.365  1.00  0.00      HCT   
ATOM   1789  CE1 PHE H 108     -13.393 -10.837   8.318  1.00  0.00      HCT   
ATOM   1790  HE1 PHE H 108     -14.236 -11.193   7.741  1.00  0.00      HCT   
ATOM   1791  CZ  PHE H 108     -12.800 -11.669   9.278  1.00  0.00      HCT   
ATOM   1792  HZ  PHE H 108     -13.186 -12.665   9.441  1.00  0.00      HCT   
ATOM   1793  CD2 PHE H 108     -11.208  -9.918   9.801  1.00  0.00      HCT   
ATOM   1794  HD2 PHE H 108     -10.355  -9.569  10.365  1.00  0.00      HCT   
ATOM   1795  CE2 PHE H 108     -11.705 -11.209  10.018  1.00  0.00      HCT   
ATOM   1796  HE2 PHE H 108     -11.241 -11.849  10.753  1.00  0.00      HCT   
ATOM   1797  C   PHE H 108     -10.838  -5.376   9.605  1.00  0.00      HCT   
ATOM   1798  O   PHE H 108      -9.875  -5.210   8.851  1.00  0.00      HCT   
ATOM   1799  N   ALA H 109     -11.364  -4.336  10.295  1.00  0.00      HCT   
ATOM   1800  HN  ALA H 109     -12.133  -4.496  10.919  1.00  0.00      HCT   
ATOM   1801  CA  ALA H 109     -10.871  -2.976  10.199  1.00  0.00      HCT   
ATOM   1802  HA  ALA H 109     -10.984  -2.700   9.163  1.00  0.00      HCT   
ATOM   1803  CB  ALA H 109     -11.728  -2.028  11.063  1.00  0.00      HCT   
ATOM   1804  HB1 ALA H 109     -11.651  -2.298  12.140  1.00  0.00      HCT   
ATOM   1805  HB2 ALA H 109     -11.412  -0.969  10.940  1.00  0.00      HCT   
ATOM   1806  HB3 ALA H 109     -12.798  -2.108  10.774  1.00  0.00      HCT   
ATOM   1807  C   ALA H 109      -9.402  -2.851  10.622  1.00  0.00      HCT   
ATOM   1808  O   ALA H 109      -9.019  -3.510  11.595  1.00  0.00      HCT   
ATOM   1809  N   PRO H 110      -8.541  -2.053   9.977  1.00  0.00      HCT   
ATOM   1810  CD  PRO H 110      -8.859  -1.355   8.725  1.00  0.00      HCT   
ATOM   1811  HD1 PRO H 110      -9.676  -0.614   8.875  1.00  0.00      HCT   
ATOM   1812  HD2 PRO H 110      -9.155  -2.105   7.956  1.00  0.00      HCT   
ATOM   1813  CA  PRO H 110      -7.099  -2.107  10.219  1.00  0.00      HCT   
ATOM   1814  HA  PRO H 110      -6.789  -3.123  10.401  1.00  0.00      HCT   
ATOM   1815  CB  PRO H 110      -6.487  -1.598   8.898  1.00  0.00      HCT   
ATOM   1816  HB1 PRO H 110      -6.361  -2.470   8.216  1.00  0.00      HCT   
ATOM   1817  HB2 PRO H 110      -5.500  -1.107   9.007  1.00  0.00      HCT   
ATOM   1818  CG  PRO H 110      -7.554  -0.679   8.300  1.00  0.00      HCT   
ATOM   1819  HG1 PRO H 110      -7.460  -0.594   7.200  1.00  0.00      HCT   
ATOM   1820  HG2 PRO H 110      -7.474   0.332   8.750  1.00  0.00      HCT   
ATOM   1821  C   PRO H 110      -6.667  -1.310  11.440  1.00  0.00      HCT   
ATOM   1822  O   PRO H 110      -5.735  -0.511  11.371  1.00  0.00      HCT   
ATOM   1823  N   THR H 111      -7.291  -1.578  12.599  1.00  0.00      HCT   
ATOM   1824  HN  THR H 111      -8.043  -2.239  12.555  1.00  0.00      HCT   
ATOM   1825  CA  THR H 111      -6.820  -1.227  13.933  1.00  0.00      HCT   
ATOM   1826  HA  THR H 111      -6.613  -0.166  13.932  1.00  0.00      HCT   
ATOM   1827  CB  THR H 111      -7.878  -1.508  15.008  1.00  0.00      HCT   
ATOM   1828  HB  THR H 111      -8.848  -1.079  14.659  1.00  0.00      HCT   
ATOM   1829  OG1 THR H 111      -7.563  -0.917  16.263  1.00  0.00      HCT   
ATOM   1830  HG1 THR H 111      -7.882   0.012  16.191  1.00  0.00      HCT   
ATOM   1831  CG2 THR H 111      -8.066  -3.011  15.244  1.00  0.00      HCT   
ATOM   1832 HG21 THR H 111      -8.934  -3.189  15.915  1.00  0.00      HCT   
ATOM   1833 HG22 THR H 111      -8.244  -3.547  14.289  1.00  0.00      HCT   
ATOM   1834 HG23 THR H 111      -7.174  -3.449  15.727  1.00  0.00      HCT   
ATOM   1835  C   THR H 111      -5.507  -1.946  14.240  1.00  0.00      HCT   
ATOM   1836  O   THR H 111      -5.167  -2.959  13.624  1.00  0.00      HCT   
ATOM   1837  N   LEU H 112      -4.703  -1.445  15.198  1.00  0.00      HCT   
ATOM   1838  HN  LEU H 112      -4.986  -0.634  15.718  1.00  0.00      HCT   
ATOM   1839  CA  LEU H 112      -3.378  -1.979  15.490  1.00  0.00      HCT   
ATOM   1840  HA  LEU H 112      -2.840  -2.033  14.554  1.00  0.00      HCT   
ATOM   1841  CB  LEU H 112      -2.581  -1.054  16.441  1.00  0.00      HCT   
ATOM   1842  HB1 LEU H 112      -3.171  -0.917  17.371  1.00  0.00      HCT   
ATOM   1843  HB2 LEU H 112      -1.612  -1.522  16.723  1.00  0.00      HCT   
ATOM   1844  CG  LEU H 112      -2.260   0.343  15.871  1.00  0.00      HCT   
ATOM   1845  HG  LEU H 112      -3.199   0.786  15.469  1.00  0.00      HCT   
ATOM   1846  CD1 LEU H 112      -1.742   1.265  16.984  1.00  0.00      HCT   
ATOM   1847 HD11 LEU H 112      -1.547   2.282  16.587  1.00  0.00      HCT   
ATOM   1848 HD12 LEU H 112      -2.490   1.339  17.802  1.00  0.00      HCT   
ATOM   1849 HD13 LEU H 112      -0.798   0.863  17.408  1.00  0.00      HCT   
ATOM   1850  CD2 LEU H 112      -1.240   0.286  14.731  1.00  0.00      HCT   
ATOM   1851 HD21 LEU H 112      -0.279  -0.122  15.107  1.00  0.00      HCT   
ATOM   1852 HD22 LEU H 112      -1.600  -0.348  13.895  1.00  0.00      HCT   
ATOM   1853 HD23 LEU H 112      -1.051   1.306  14.337  1.00  0.00      HCT   
ATOM   1854  C   LEU H 112      -3.373  -3.400  16.045  1.00  0.00      HCT   
ATOM   1855  O   LEU H 112      -2.341  -4.070  16.055  1.00  0.00      HCT   
ATOM   1856  N   GLU H 113      -4.538  -3.939  16.460  1.00  0.00      HCT   
ATOM   1857  HN  GLU H 113      -5.344  -3.359  16.507  1.00  0.00      HCT   
ATOM   1858  CA  GLU H 113      -4.719  -5.331  16.845  1.00  0.00      HCT   
ATOM   1859  HA  GLU H 113      -4.028  -5.534  17.653  1.00  0.00      HCT   
ATOM   1860  CB  GLU H 113      -6.156  -5.603  17.365  1.00  0.00      HCT   
ATOM   1861  HB1 GLU H 113      -6.892  -5.362  16.572  1.00  0.00      HCT   
ATOM   1862  HB2 GLU H 113      -6.274  -6.690  17.579  1.00  0.00      HCT   
ATOM   1863  CG  GLU H 113      -6.513  -4.820  18.657  1.00  0.00      HCT   
ATOM   1864  HG1 GLU H 113      -6.352  -3.731  18.518  1.00  0.00      HCT   
ATOM   1865  HG2 GLU H 113      -7.587  -4.977  18.899  1.00  0.00      HCT   
ATOM   1866  CD  GLU H 113      -5.701  -5.297  19.841  1.00  0.00      HCT   
ATOM   1867  OE1 GLU H 113      -5.816  -6.499  20.202  1.00  0.00      HCT   
ATOM   1868  OE2 GLU H 113      -4.909  -4.512  20.425  1.00  0.00      HCT   
ATOM   1869  C   GLU H 113      -4.363  -6.322  15.736  1.00  0.00      HCT   
ATOM   1870  O   GLU H 113      -3.904  -7.432  16.001  1.00  0.00      HCT   
ATOM   1871  N   LEU H 114      -4.494  -5.930  14.447  1.00  0.00      HCT   
ATOM   1872  HN  LEU H 114      -4.866  -5.029  14.221  1.00  0.00      HCT   
ATOM   1873  CA  LEU H 114      -4.077  -6.767  13.329  1.00  0.00      HCT   
ATOM   1874  HA  LEU H 114      -4.484  -7.759  13.478  1.00  0.00      HCT   
ATOM   1875  CB  LEU H 114      -4.576  -6.221  11.962  1.00  0.00      HCT   
ATOM   1876  HB1 LEU H 114      -4.116  -5.226  11.778  1.00  0.00      HCT   
ATOM   1877  HB2 LEU H 114      -4.226  -6.911  11.159  1.00  0.00      HCT   
ATOM   1878  CG  LEU H 114      -6.104  -6.073  11.798  1.00  0.00      HCT   
ATOM   1879  HG  LEU H 114      -6.437  -5.202  12.414  1.00  0.00      HCT   
ATOM   1880  CD1 LEU H 114      -6.450  -5.786  10.329  1.00  0.00      HCT   
ATOM   1881 HD11 LEU H 114      -5.826  -4.960   9.934  1.00  0.00      HCT   
ATOM   1882 HD12 LEU H 114      -6.266  -6.685   9.707  1.00  0.00      HCT   
ATOM   1883 HD13 LEU H 114      -7.522  -5.512  10.232  1.00  0.00      HCT   
ATOM   1884  CD2 LEU H 114      -6.874  -7.314  12.266  1.00  0.00      HCT   
ATOM   1885 HD21 LEU H 114      -7.964  -7.177  12.102  1.00  0.00      HCT   
ATOM   1886 HD22 LEU H 114      -6.542  -8.212  11.705  1.00  0.00      HCT   
ATOM   1887 HD23 LEU H 114      -6.707  -7.491  13.347  1.00  0.00      HCT   
ATOM   1888  C   LEU H 114      -2.561  -6.948  13.245  1.00  0.00      HCT   
ATOM   1889  O   LEU H 114      -2.076  -7.924  12.677  1.00  0.00      HCT   
ATOM   1890  N   ARG H 115      -1.763  -6.055  13.875  1.00  0.00      HCT   
ATOM   1891  HN  ARG H 115      -2.154  -5.283  14.376  1.00  0.00      HCT   
ATOM   1892  CA  ARG H 115      -0.313  -6.180  13.907  1.00  0.00      HCT   
ATOM   1893  HA  ARG H 115       0.016  -6.384  12.898  1.00  0.00      HCT   
ATOM   1894  CB  ARG H 115       0.404  -4.877  14.353  1.00  0.00      HCT   
ATOM   1895  HB1 ARG H 115       0.011  -4.548  15.338  1.00  0.00      HCT   
ATOM   1896  HB2 ARG H 115       1.492  -5.088  14.486  1.00  0.00      HCT   
ATOM   1897  CG  ARG H 115       0.302  -3.727  13.329  1.00  0.00      HCT   
ATOM   1898  HG1 ARG H 115       0.686  -4.086  12.346  1.00  0.00      HCT   
ATOM   1899  HG2 ARG H 115      -0.765  -3.452  13.194  1.00  0.00      HCT   
ATOM   1900  CD  ARG H 115       1.100  -2.481  13.751  1.00  0.00      HCT   
ATOM   1901  HD1 ARG H 115       0.684  -2.090  14.709  1.00  0.00      HCT   
ATOM   1902  HD2 ARG H 115       2.178  -2.739  13.889  1.00  0.00      HCT   
ATOM   1903  NE  ARG H 115       0.966  -1.445  12.681  1.00  0.00      HCT   
ATOM   1904  HE  ARG H 115       0.377  -1.612  11.885  1.00  0.00      HCT   
ATOM   1905  CZ  ARG H 115       1.561  -0.259  12.711  1.00  0.00      HCT   
ATOM   1906  NH1 ARG H 115       2.260   0.184  13.733  1.00  0.00      HCT   
ATOM   1907 HH11 ARG H 115       2.352  -0.387  14.561  1.00  0.00      HCT   
ATOM   1908 HH12 ARG H 115       2.668   1.099  13.718  1.00  0.00      HCT   
ATOM   1909  NH2 ARG H 115       1.428   0.527  11.662  1.00  0.00      HCT   
ATOM   1910 HH21 ARG H 115       2.026   1.340  11.597  1.00  0.00      HCT   
ATOM   1911 HH22 ARG H 115       1.101   0.128  10.810  1.00  0.00      HCT   
ATOM   1912  C   ARG H 115       0.168  -7.362  14.748  1.00  0.00      HCT   
ATOM   1913  O   ARG H 115       1.307  -7.802  14.622  1.00  0.00      HCT   
ATOM   1914  N   ARG H 116      -0.717  -7.969  15.573  1.00  0.00      HCT   
ATOM   1915  HN  ARG H 116      -1.644  -7.600  15.675  1.00  0.00      HCT   
ATOM   1916  CA  ARG H 116      -0.442  -9.200  16.296  1.00  0.00      HCT   
ATOM   1917  HA  ARG H 116       0.486  -9.081  16.838  1.00  0.00      HCT   
ATOM   1918  CB  ARG H 116      -1.587  -9.530  17.298  1.00  0.00      HCT   
ATOM   1919  HB1 ARG H 116      -2.527  -9.701  16.724  1.00  0.00      HCT   
ATOM   1920  HB2 ARG H 116      -1.338 -10.473  17.834  1.00  0.00      HCT   
ATOM   1921  CG  ARG H 116      -1.865  -8.450  18.367  1.00  0.00      HCT   
ATOM   1922  HG1 ARG H 116      -0.935  -8.278  18.955  1.00  0.00      HCT   
ATOM   1923  HG2 ARG H 116      -2.117  -7.493  17.859  1.00  0.00      HCT   
ATOM   1924  CD  ARG H 116      -3.012  -8.827  19.320  1.00  0.00      HCT   
ATOM   1925  HD1 ARG H 116      -3.913  -9.099  18.730  1.00  0.00      HCT   
ATOM   1926  HD2 ARG H 116      -2.741  -9.691  19.960  1.00  0.00      HCT   
ATOM   1927  NE  ARG H 116      -3.361  -7.633  20.159  1.00  0.00      HCT   
ATOM   1928  HE  ARG H 116      -4.245  -7.149  20.025  1.00  0.00      HCT   
ATOM   1929  CZ  ARG H 116      -2.576  -7.110  21.095  1.00  0.00      HCT   
ATOM   1930  NH1 ARG H 116      -1.608  -7.799  21.652  1.00  0.00      HCT   
ATOM   1931 HH11 ARG H 116      -1.017  -7.341  22.313  1.00  0.00      HCT   
ATOM   1932 HH12 ARG H 116      -1.792  -8.788  21.738  1.00  0.00      HCT   
ATOM   1933  NH2 ARG H 116      -2.809  -5.873  21.484  1.00  0.00      HCT   
ATOM   1934 HH21 ARG H 116      -2.313  -5.484  22.263  1.00  0.00      HCT   
ATOM   1935 HH22 ARG H 116      -3.593  -5.382  21.073  1.00  0.00      HCT   
ATOM   1936  C   ARG H 116      -0.274 -10.400  15.354  1.00  0.00      HCT   
ATOM   1937  O   ARG H 116       0.329 -11.416  15.700  1.00  0.00      HCT   
ATOM   1938  N   LEU H 117      -0.785 -10.292  14.114  1.00  0.00      HCT   
ATOM   1939  HN  LEU H 117      -1.263  -9.462  13.827  1.00  0.00      HCT   
ATOM   1940  CA  LEU H 117      -0.743 -11.345  13.120  1.00  0.00      HCT   
ATOM   1941  HA  LEU H 117      -0.643 -12.304  13.603  1.00  0.00      HCT   
ATOM   1942  CB  LEU H 117      -2.056 -11.325  12.294  1.00  0.00      HCT   
ATOM   1943  HB1 LEU H 117      -2.094 -10.387  11.696  1.00  0.00      HCT   
ATOM   1944  HB2 LEU H 117      -2.060 -12.179  11.581  1.00  0.00      HCT   
ATOM   1945  CG  LEU H 117      -3.347 -11.392  13.141  1.00  0.00      HCT   
ATOM   1946  HG  LEU H 117      -3.367 -10.525  13.847  1.00  0.00      HCT   
ATOM   1947  CD1 LEU H 117      -4.582 -11.256  12.240  1.00  0.00      HCT   
ATOM   1948 HD11 LEU H 117      -5.511 -11.282  12.844  1.00  0.00      HCT   
ATOM   1949 HD12 LEU H 117      -4.555 -10.293  11.689  1.00  0.00      HCT   
ATOM   1950 HD13 LEU H 117      -4.623 -12.087  11.504  1.00  0.00      HCT   
ATOM   1951  CD2 LEU H 117      -3.417 -12.684  13.969  1.00  0.00      HCT   
ATOM   1952 HD21 LEU H 117      -2.561 -12.748  14.672  1.00  0.00      HCT   
ATOM   1953 HD22 LEU H 117      -4.354 -12.713  14.563  1.00  0.00      HCT   
ATOM   1954 HD23 LEU H 117      -3.392 -13.574  13.303  1.00  0.00      HCT   
ATOM   1955  C   LEU H 117       0.442 -11.185  12.177  1.00  0.00      HCT   
ATOM   1956  O   LEU H 117       0.650 -11.995  11.276  1.00  0.00      HCT   
ATOM   1957  N   ILE H 118       1.271 -10.146  12.387  1.00  0.00      HCT   
ATOM   1958  HN  ILE H 118       1.111  -9.542  13.162  1.00  0.00      HCT   
ATOM   1959  CA  ILE H 118       2.406  -9.801  11.549  1.00  0.00      HCT   
ATOM   1960  HA  ILE H 118       2.408 -10.423  10.668  1.00  0.00      HCT   
ATOM   1961  CB  ILE H 118       2.365  -8.322  11.132  1.00  0.00      HCT   
ATOM   1962  HB  ILE H 118       2.516  -7.687  12.039  1.00  0.00      HCT   
ATOM   1963  CG2 ILE H 118       3.510  -8.009  10.142  1.00  0.00      HCT   
ATOM   1964 HG21 ILE H 118       3.444  -8.650   9.239  1.00  0.00      HCT   
ATOM   1965 HG22 ILE H 118       3.454  -6.948   9.820  1.00  0.00      HCT   
ATOM   1966 HG23 ILE H 118       4.505  -8.162  10.608  1.00  0.00      HCT   
ATOM   1967  CG1 ILE H 118       0.989  -7.893  10.550  1.00  0.00      HCT   
ATOM   1968 HG11 ILE H 118       0.198  -8.030  11.318  1.00  0.00      HCT   
ATOM   1969 HG12 ILE H 118       1.036  -6.801  10.342  1.00  0.00      HCT   
ATOM   1970  CD  ILE H 118       0.567  -8.628   9.274  1.00  0.00      HCT   
ATOM   1971  HD1 ILE H 118       1.306  -8.486   8.458  1.00  0.00      HCT   
ATOM   1972  HD2 ILE H 118       0.460  -9.712   9.474  1.00  0.00      HCT   
ATOM   1973  HD3 ILE H 118      -0.413  -8.250   8.914  1.00  0.00      HCT   
ATOM   1974  C   ILE H 118       3.655 -10.049  12.392  1.00  0.00      HCT   
ATOM   1975  O   ILE H 118       3.647  -9.638  13.559  1.00  0.00      HCT   
ATOM   1976  N   PRO H 119       4.736 -10.698  11.953  1.00  0.00      HCT   
ATOM   1977  CD  PRO H 119       4.844 -11.395  10.671  1.00  0.00      HCT   
ATOM   1978  HD1 PRO H 119       4.988 -10.644   9.863  1.00  0.00      HCT   
ATOM   1979  HD2 PRO H 119       3.943 -12.010  10.460  1.00  0.00      HCT   
ATOM   1980  CA  PRO H 119       6.012 -10.704  12.671  1.00  0.00      HCT   
ATOM   1981  HA  PRO H 119       5.858 -11.271  13.575  1.00  0.00      HCT   
ATOM   1982  CB  PRO H 119       6.995 -11.402  11.720  1.00  0.00      HCT   
ATOM   1983  HB1 PRO H 119       7.743 -12.006  12.275  1.00  0.00      HCT   
ATOM   1984  HB2 PRO H 119       7.536 -10.660  11.094  1.00  0.00      HCT   
ATOM   1985  CG  PRO H 119       6.096 -12.260  10.828  1.00  0.00      HCT   
ATOM   1986  HG1 PRO H 119       5.856 -13.196  11.379  1.00  0.00      HCT   
ATOM   1987  HG2 PRO H 119       6.564 -12.519   9.858  1.00  0.00      HCT   
ATOM   1988  C   PRO H 119       6.510  -9.334  13.098  1.00  0.00      HCT   
ATOM   1989  O   PRO H 119       6.505  -8.405  12.287  1.00  0.00      HCT   
ATOM   1990  N   ALA H 120       6.952  -9.182  14.357  1.00  0.00      HCT   
ATOM   1991  HN  ALA H 120       6.993  -9.959  14.982  1.00  0.00      HCT   
ATOM   1992  CA  ALA H 120       7.529  -7.940  14.822  1.00  0.00      HCT   
ATOM   1993  HA  ALA H 120       7.071  -7.102  14.309  1.00  0.00      HCT   
ATOM   1994  CB  ALA H 120       7.324  -7.772  16.340  1.00  0.00      HCT   
ATOM   1995  HB1 ALA H 120       7.811  -6.844  16.709  1.00  0.00      HCT   
ATOM   1996  HB2 ALA H 120       6.242  -7.699  16.567  1.00  0.00      HCT   
ATOM   1997  HB3 ALA H 120       7.739  -8.638  16.898  1.00  0.00      HCT   
ATOM   1998  C   ALA H 120       9.011  -7.945  14.502  1.00  0.00      HCT   
ATOM   1999  O   ALA H 120       9.757  -8.808  14.964  1.00  0.00      HCT   
ATOM   2000  N   VAL H 121       9.475  -6.991  13.685  1.00  0.00      HCT   
ATOM   2001  HN  VAL H 121       8.870  -6.274  13.320  1.00  0.00      HCT   
ATOM   2002  CA  VAL H 121      10.856  -6.949  13.254  1.00  0.00      HCT   
ATOM   2003  HA  VAL H 121      11.330  -7.905  13.432  1.00  0.00      HCT   
ATOM   2004  CB  VAL H 121      10.998  -6.654  11.764  1.00  0.00      HCT   
ATOM   2005  HB  VAL H 121      10.576  -5.649  11.529  1.00  0.00      HCT   
ATOM   2006  CG1 VAL H 121      12.485  -6.703  11.353  1.00  0.00      HCT   
ATOM   2007 HG11 VAL H 121      12.937  -7.673  11.656  1.00  0.00      HCT   
ATOM   2008 HG12 VAL H 121      12.583  -6.608  10.253  1.00  0.00      HCT   
ATOM   2009 HG13 VAL H 121      13.068  -5.882  11.822  1.00  0.00      HCT   
ATOM   2010  CG2 VAL H 121      10.204  -7.712  10.971  1.00  0.00      HCT   
ATOM   2011 HG21 VAL H 121      10.551  -8.734  11.237  1.00  0.00      HCT   
ATOM   2012 HG22 VAL H 121       9.116  -7.646  11.180  1.00  0.00      HCT   
ATOM   2013 HG23 VAL H 121      10.347  -7.566   9.879  1.00  0.00      HCT   
ATOM   2014  C   VAL H 121      11.587  -5.916  14.085  1.00  0.00      HCT   
ATOM   2015  O   VAL H 121      11.148  -4.775  14.236  1.00  0.00      HCT   
ATOM   2016  N   ASP H 122      12.726  -6.311  14.674  1.00  0.00      HCT   
ATOM   2017  HN  ASP H 122      13.034  -7.267  14.600  1.00  0.00      HCT   
ATOM   2018  CA  ASP H 122      13.592  -5.421  15.406  1.00  0.00      HCT   
ATOM   2019  HA  ASP H 122      12.984  -4.641  15.844  1.00  0.00      HCT   
ATOM   2020  CB  ASP H 122      14.279  -6.196  16.563  1.00  0.00      HCT   
ATOM   2021  HB1 ASP H 122      13.498  -6.617  17.229  1.00  0.00      HCT   
ATOM   2022  HB2 ASP H 122      14.853  -7.048  16.138  1.00  0.00      HCT   
ATOM   2023  CG  ASP H 122      15.226  -5.368  17.408  1.00  0.00      HCT   
ATOM   2024  OD1 ASP H 122      15.314  -4.126  17.251  1.00  0.00      HCT   
ATOM   2025  OD2 ASP H 122      15.918  -5.979  18.267  1.00  0.00      HCT   
ATOM   2026  C   ASP H 122      14.572  -4.756  14.441  1.00  0.00      HCT   
ATOM   2027  O   ASP H 122      15.318  -5.413  13.710  1.00  0.00      HCT   
ATOM   2028  N   TYR H 123      14.584  -3.413  14.418  1.00  0.00      HCT   
ATOM   2029  HN  TYR H 123      13.982  -2.909  15.040  1.00  0.00      HCT   
ATOM   2030  CA  TYR H 123      15.371  -2.638  13.480  1.00  0.00      HCT   
ATOM   2031  HA  TYR H 123      15.643  -3.250  12.632  1.00  0.00      HCT   
ATOM   2032  CB  TYR H 123      14.544  -1.402  13.004  1.00  0.00      HCT   
ATOM   2033  HB1 TYR H 123      14.295  -0.752  13.874  1.00  0.00      HCT   
ATOM   2034  HB2 TYR H 123      15.119  -0.802  12.267  1.00  0.00      HCT   
ATOM   2035  CG  TYR H 123      13.259  -1.829  12.335  1.00  0.00      HCT   
ATOM   2036  CD1 TYR H 123      12.014  -1.277  12.694  1.00  0.00      HCT   
ATOM   2037  HD1 TYR H 123      11.964  -0.535  13.478  1.00  0.00      HCT   
ATOM   2038  CE1 TYR H 123      10.835  -1.697  12.054  1.00  0.00      HCT   
ATOM   2039  HE1 TYR H 123       9.883  -1.276  12.342  1.00  0.00      HCT   
ATOM   2040  CZ  TYR H 123      10.890  -2.666  11.045  1.00  0.00      HCT   
ATOM   2041  OH  TYR H 123       9.719  -3.104  10.391  1.00  0.00      HCT   
ATOM   2042  HH  TYR H 123       9.960  -3.867   9.832  1.00  0.00      HCT   
ATOM   2043  CD2 TYR H 123      13.293  -2.785  11.310  1.00  0.00      HCT   
ATOM   2044  HD2 TYR H 123      14.230  -3.221  11.008  1.00  0.00      HCT   
ATOM   2045  CE2 TYR H 123      12.121  -3.208  10.679  1.00  0.00      HCT   
ATOM   2046  HE2 TYR H 123      12.187  -3.964   9.916  1.00  0.00      HCT   
ATOM   2047  C   TYR H 123      16.682  -2.162  14.092  1.00  0.00      HCT   
ATOM   2048  O   TYR H 123      17.523  -1.581  13.402  1.00  0.00      HCT   
ATOM   2049  N   SER H 124      16.903  -2.439  15.395  1.00  0.00      HCT   
ATOM   2050  HN  SER H 124      16.238  -2.996  15.904  1.00  0.00      HCT   
ATOM   2051  CA  SER H 124      18.001  -1.903  16.197  1.00  0.00      HCT   
ATOM   2052  HA  SER H 124      17.919  -0.827  16.144  1.00  0.00      HCT   
ATOM   2053  CB  SER H 124      17.889  -2.276  17.698  1.00  0.00      HCT   
ATOM   2054  HB1 SER H 124      18.730  -1.843  18.286  1.00  0.00      HCT   
ATOM   2055  HB2 SER H 124      16.951  -1.833  18.106  1.00  0.00      HCT   
ATOM   2056  OG  SER H 124      17.849  -3.688  17.896  1.00  0.00      HCT   
ATOM   2057  HG1 SER H 124      16.918  -3.958  17.711  1.00  0.00      HCT   
ATOM   2058  C   SER H 124      19.414  -2.215  15.730  1.00  0.00      HCT   
ATOM   2059  O   SER H 124      20.307  -1.375  15.842  1.00  0.00      HCT   
ATOM   2060  N   GLN H 125      19.679  -3.420  15.184  1.00  0.00      HCT   
ATOM   2061  HN  GLN H 125      18.956  -4.112  15.077  1.00  0.00      HCT   
ATOM   2062  CA  GLN H 125      21.038  -3.839  14.878  1.00  0.00      HCT   
ATOM   2063  HA  GLN H 125      21.726  -3.345  15.551  1.00  0.00      HCT   
ATOM   2064  CB  GLN H 125      21.184  -5.374  15.066  1.00  0.00      HCT   
ATOM   2065  HB1 GLN H 125      20.569  -5.909  14.313  1.00  0.00      HCT   
ATOM   2066  HB2 GLN H 125      22.247  -5.648  14.883  1.00  0.00      HCT   
ATOM   2067  CG  GLN H 125      20.799  -5.907  16.472  1.00  0.00      HCT   
ATOM   2068  HG1 GLN H 125      19.696  -5.873  16.590  1.00  0.00      HCT   
ATOM   2069  HG2 GLN H 125      21.119  -6.966  16.564  1.00  0.00      HCT   
ATOM   2070  CD  GLN H 125      21.451  -5.118  17.610  1.00  0.00      HCT   
ATOM   2071  OE1 GLN H 125      22.664  -5.197  17.829  1.00  0.00      HCT   
ATOM   2072  NE2 GLN H 125      20.650  -4.325  18.353  1.00  0.00      HCT   
ATOM   2073 HE21 GLN H 125      21.051  -3.715  19.041  1.00  0.00      HCT   
ATOM   2074 HE22 GLN H 125      19.663  -4.279  18.160  1.00  0.00      HCT   
ATOM   2075  C   GLN H 125      21.465  -3.442  13.466  1.00  0.00      HCT   
ATOM   2076  O   GLN H 125      22.619  -3.635  13.077  1.00  0.00      HCT   
ATOM   2077  N   GLY H 126      20.559  -2.807  12.689  1.00  0.00      HCT   
ATOM   2078  HN  GLY H 126      19.641  -2.659  13.056  1.00  0.00      HCT   
ATOM   2079  CA  GLY H 126      20.853  -2.230  11.379  1.00  0.00      HCT   
ATOM   2080  HA1 GLY H 126      21.919  -2.204  11.208  1.00  0.00      HCT   
ATOM   2081  HA2 GLY H 126      20.416  -1.243  11.370  1.00  0.00      HCT   
ATOM   2082  C   GLY H 126      20.256  -2.986  10.227  1.00  0.00      HCT   
ATOM   2083  O   GLY H 126      19.741  -4.093  10.367  1.00  0.00      HCT   
ATOM   2084  N   ILE H 127      20.340  -2.382   9.031  1.00  0.00      HCT   
ATOM   2085  HN  ILE H 127      20.813  -1.508   8.952  1.00  0.00      HCT   
ATOM   2086  CA  ILE H 127      19.692  -2.809   7.801  1.00  0.00      HCT   
ATOM   2087  HA  ILE H 127      18.628  -2.788   7.990  1.00  0.00      HCT   
ATOM   2088  CB  ILE H 127      19.976  -1.823   6.668  1.00  0.00      HCT   
ATOM   2089  HB  ILE H 127      19.639  -2.251   5.700  1.00  0.00      HCT   
ATOM   2090  CG2 ILE H 127      19.106  -0.571   6.900  1.00  0.00      HCT   
ATOM   2091 HG21 ILE H 127      19.244   0.162   6.078  1.00  0.00      HCT   
ATOM   2092 HG22 ILE H 127      18.031  -0.846   6.938  1.00  0.00      HCT   
ATOM   2093 HG23 ILE H 127      19.372  -0.074   7.855  1.00  0.00      HCT   
ATOM   2094  CG1 ILE H 127      21.477  -1.474   6.532  1.00  0.00      HCT   
ATOM   2095 HG11 ILE H 127      21.782  -0.788   7.354  1.00  0.00      HCT   
ATOM   2096 HG12 ILE H 127      22.090  -2.399   6.624  1.00  0.00      HCT   
ATOM   2097  CD  ILE H 127      21.821  -0.826   5.186  1.00  0.00      HCT   
ATOM   2098  HD1 ILE H 127      21.330   0.165   5.087  1.00  0.00      HCT   
ATOM   2099  HD2 ILE H 127      22.920  -0.685   5.113  1.00  0.00      HCT   
ATOM   2100  HD3 ILE H 127      21.496  -1.470   4.342  1.00  0.00      HCT   
ATOM   2101  C   ILE H 127      19.968  -4.237   7.341  1.00  0.00      HCT   
ATOM   2102  O   ILE H 127      19.068  -4.928   6.868  1.00  0.00      HCT   
ATOM   2103  N   SER H 128      21.202  -4.753   7.481  1.00  0.00      HCT   
ATOM   2104  HN  SER H 128      21.939  -4.217   7.919  1.00  0.00      HCT   
ATOM   2105  CA  SER H 128      21.558  -6.086   7.011  1.00  0.00      HCT   
ATOM   2106  HA  SER H 128      21.069  -6.260   6.061  1.00  0.00      HCT   
ATOM   2107  CB  SER H 128      23.092  -6.267   6.797  1.00  0.00      HCT   
ATOM   2108  HB1 SER H 128      23.625  -6.126   7.764  1.00  0.00      HCT   
ATOM   2109  HB2 SER H 128      23.314  -7.293   6.424  1.00  0.00      HCT   
ATOM   2110  OG  SER H 128      23.619  -5.325   5.859  1.00  0.00      HCT   
ATOM   2111  HG1 SER H 128      23.000  -5.292   5.101  1.00  0.00      HCT   
ATOM   2112  C   SER H 128      21.102  -7.186   7.958  1.00  0.00      HCT   
ATOM   2113  O   SER H 128      21.149  -8.366   7.613  1.00  0.00      HCT   
ATOM   2114  N   SER H 129      20.662  -6.841   9.189  1.00  0.00      HCT   
ATOM   2115  HN  SER H 129      20.587  -5.873   9.429  1.00  0.00      HCT   
ATOM   2116  CA  SER H 129      20.366  -7.825  10.234  1.00  0.00      HCT   
ATOM   2117  HA  SER H 129      21.145  -8.574  10.199  1.00  0.00      HCT   
ATOM   2118  CB  SER H 129      20.412  -7.214  11.672  1.00  0.00      HCT   
ATOM   2119  HB1 SER H 129      20.323  -8.030  12.425  1.00  0.00      HCT   
ATOM   2120  HB2 SER H 129      21.408  -6.736  11.819  1.00  0.00      HCT   
ATOM   2121  OG  SER H 129      19.391  -6.242  11.927  1.00  0.00      HCT   
ATOM   2122  HG1 SER H 129      19.560  -5.470  11.346  1.00  0.00      HCT   
ATOM   2123  C   SER H 129      19.056  -8.588  10.080  1.00  0.00      HCT   
ATOM   2124  O   SER H 129      18.933  -9.709  10.581  1.00  0.00      HCT   
ATOM   2125  N   TYR H 130      18.060  -8.013   9.376  1.00  0.00      HCT   
ATOM   2126  HN  TYR H 130      18.197  -7.120   8.956  1.00  0.00      HCT   
ATOM   2127  CA  TYR H 130      16.709  -8.554   9.295  1.00  0.00      HCT   
ATOM   2128  HA  TYR H 130      16.672  -9.487   9.839  1.00  0.00      HCT   
ATOM   2129  CB  TYR H 130      15.638  -7.633   9.952  1.00  0.00      HCT   
ATOM   2130  HB1 TYR H 130      14.604  -7.971   9.729  1.00  0.00      HCT   
ATOM   2131  HB2 TYR H 130      15.770  -7.693  11.051  1.00  0.00      HCT   
ATOM   2132  CG  TYR H 130      15.784  -6.188   9.548  1.00  0.00      HCT   
ATOM   2133  CD1 TYR H 130      15.202  -5.687   8.369  1.00  0.00      HCT   
ATOM   2134  HD1 TYR H 130      14.661  -6.357   7.715  1.00  0.00      HCT   
ATOM   2135  CE1 TYR H 130      15.323  -4.328   8.035  1.00  0.00      HCT   
ATOM   2136  HE1 TYR H 130      14.873  -3.954   7.130  1.00  0.00      HCT   
ATOM   2137  CZ  TYR H 130      16.024  -3.458   8.881  1.00  0.00      HCT   
ATOM   2138  OH  TYR H 130      16.122  -2.081   8.588  1.00  0.00      HCT   
ATOM   2139  HH  TYR H 130      16.607  -1.661   9.331  1.00  0.00      HCT   
ATOM   2140  CD2 TYR H 130      16.477  -5.304  10.385  1.00  0.00      HCT   
ATOM   2141  HD2 TYR H 130      16.913  -5.674  11.301  1.00  0.00      HCT   
ATOM   2142  CE2 TYR H 130      16.614  -3.954  10.047  1.00  0.00      HCT   
ATOM   2143  HE2 TYR H 130      17.164  -3.305  10.709  1.00  0.00      HCT   
ATOM   2144  C   TYR H 130      16.281  -8.910   7.886  1.00  0.00      HCT   
ATOM   2145  O   TYR H 130      16.750  -8.353   6.893  1.00  0.00      HCT   
ATOM   2146  N   ALA H 131      15.363  -9.887   7.768  1.00  0.00      HCT   
ATOM   2147  HN  ALA H 131      14.990 -10.327   8.594  1.00  0.00      HCT   
ATOM   2148  CA  ALA H 131      14.785 -10.289   6.507  1.00  0.00      HCT   
ATOM   2149  HA  ALA H 131      15.608 -10.518   5.847  1.00  0.00      HCT   
ATOM   2150  CB  ALA H 131      13.948 -11.574   6.685  1.00  0.00      HCT   
ATOM   2151  HB1 ALA H 131      13.562 -11.948   5.712  1.00  0.00      HCT   
ATOM   2152  HB2 ALA H 131      14.576 -12.370   7.141  1.00  0.00      HCT   
ATOM   2153  HB3 ALA H 131      13.088 -11.383   7.362  1.00  0.00      HCT   
ATOM   2154  C   ALA H 131      13.964  -9.203   5.806  1.00  0.00      HCT   
ATOM   2155  O   ALA H 131      13.223  -8.433   6.418  1.00  0.00      HCT   
ATOM   2156  N   LEU H 132      14.073  -9.126   4.463  1.00  0.00      HCT   
ATOM   2157  HN  LEU H 132      14.731  -9.693   3.979  1.00  0.00      HCT   
ATOM   2158  CA  LEU H 132      13.257  -8.266   3.622  1.00  0.00      HCT   
ATOM   2159  HA  LEU H 132      13.355  -7.254   3.991  1.00  0.00      HCT   
ATOM   2160  CB  LEU H 132      13.738  -8.329   2.151  1.00  0.00      HCT   
ATOM   2161  HB1 LEU H 132      13.770  -9.395   1.829  1.00  0.00      HCT   
ATOM   2162  HB2 LEU H 132      13.017  -7.800   1.487  1.00  0.00      HCT   
ATOM   2163  CG  LEU H 132      15.128  -7.701   1.913  1.00  0.00      HCT   
ATOM   2164  HG  LEU H 132      15.851  -8.123   2.653  1.00  0.00      HCT   
ATOM   2165  CD1 LEU H 132      15.647  -8.065   0.516  1.00  0.00      HCT   
ATOM   2166 HD11 LEU H 132      15.698  -9.170   0.400  1.00  0.00      HCT   
ATOM   2167 HD12 LEU H 132      14.980  -7.663  -0.275  1.00  0.00      HCT   
ATOM   2168 HD13 LEU H 132      16.666  -7.653   0.367  1.00  0.00      HCT   
ATOM   2169  CD2 LEU H 132      15.102  -6.174   2.077  1.00  0.00      HCT   
ATOM   2170 HD21 LEU H 132      14.863  -5.888   3.122  1.00  0.00      HCT   
ATOM   2171 HD22 LEU H 132      16.098  -5.755   1.821  1.00  0.00      HCT   
ATOM   2172 HD23 LEU H 132      14.350  -5.721   1.397  1.00  0.00      HCT   
ATOM   2173  C   LEU H 132      11.771  -8.590   3.681  1.00  0.00      HCT   
ATOM   2174  O   LEU H 132      10.920  -7.703   3.664  1.00  0.00      HCT   
ATOM   2175  N   LEU H 133      11.445  -9.891   3.751  1.00  0.00      HCT   
ATOM   2176  HN  LEU H 133      12.157 -10.583   3.772  1.00  0.00      HCT   
ATOM   2177  CA  LEU H 133      10.093 -10.386   3.814  1.00  0.00      HCT   
ATOM   2178  HA  LEU H 133       9.401  -9.559   3.900  1.00  0.00      HCT   
ATOM   2179  CB  LEU H 133       9.779 -11.204   2.537  1.00  0.00      HCT   
ATOM   2180  HB1 LEU H 133      10.053 -10.582   1.654  1.00  0.00      HCT   
ATOM   2181  HB2 LEU H 133      10.436 -12.100   2.515  1.00  0.00      HCT   
ATOM   2182  CG  LEU H 133       8.313 -11.647   2.370  1.00  0.00      HCT   
ATOM   2183  HG  LEU H 133       7.976 -12.173   3.295  1.00  0.00      HCT   
ATOM   2184  CD1 LEU H 133       7.388 -10.449   2.120  1.00  0.00      HCT   
ATOM   2185 HD11 LEU H 133       7.733  -9.869   1.238  1.00  0.00      HCT   
ATOM   2186 HD12 LEU H 133       6.354 -10.799   1.921  1.00  0.00      HCT   
ATOM   2187 HD13 LEU H 133       7.362  -9.774   2.998  1.00  0.00      HCT   
ATOM   2188  CD2 LEU H 133       8.195 -12.635   1.205  1.00  0.00      HCT   
ATOM   2189 HD21 LEU H 133       8.833 -13.525   1.380  1.00  0.00      HCT   
ATOM   2190 HD22 LEU H 133       7.142 -12.969   1.097  1.00  0.00      HCT   
ATOM   2191 HD23 LEU H 133       8.514 -12.155   0.255  1.00  0.00      HCT   
ATOM   2192  C   LEU H 133       9.935 -11.251   5.053  1.00  0.00      HCT   
ATOM   2193  O   LEU H 133      10.755 -12.130   5.332  1.00  0.00      HCT   
ATOM   2194  N   VAL H 134       8.879 -10.999   5.842  1.00  0.00      HCT   
ATOM   2195  HN  VAL H 134       8.260 -10.235   5.633  1.00  0.00      HCT   
ATOM   2196  CA  VAL H 134       8.547 -11.764   7.028  1.00  0.00      HCT   
ATOM   2197  HA  VAL H 134       9.157 -12.656   7.048  1.00  0.00      HCT   
ATOM   2198  CB  VAL H 134       8.804 -11.000   8.332  1.00  0.00      HCT   
ATOM   2199  HB  VAL H 134       8.600 -11.682   9.189  1.00  0.00      HCT   
ATOM   2200  CG1 VAL H 134      10.292 -10.593   8.406  1.00  0.00      HCT   
ATOM   2201 HG11 VAL H 134      10.957 -11.458   8.220  1.00  0.00      HCT   
ATOM   2202 HG12 VAL H 134      10.528  -9.811   7.654  1.00  0.00      HCT   
ATOM   2203 HG13 VAL H 134      10.528 -10.183   9.410  1.00  0.00      HCT   
ATOM   2204  CG2 VAL H 134       7.924  -9.740   8.459  1.00  0.00      HCT   
ATOM   2205 HG21 VAL H 134       6.844  -9.988   8.442  1.00  0.00      HCT   
ATOM   2206 HG22 VAL H 134       8.141  -9.220   9.417  1.00  0.00      HCT   
ATOM   2207 HG23 VAL H 134       8.142  -9.026   7.638  1.00  0.00      HCT   
ATOM   2208  C   VAL H 134       7.106 -12.246   6.906  1.00  0.00      HCT   
ATOM   2209  O   VAL H 134       6.210 -11.511   6.489  1.00  0.00      HCT   
ATOM   2210  N   LEU H 135       6.859 -13.535   7.211  1.00  0.00      HCT   
ATOM   2211  HN  LEU H 135       7.606 -14.148   7.493  1.00  0.00      HCT   
ATOM   2212  CA  LEU H 135       5.581 -14.191   7.013  1.00  0.00      HCT   
ATOM   2213  HA  LEU H 135       4.824 -13.469   6.740  1.00  0.00      HCT   
ATOM   2214  CB  LEU H 135       5.703 -15.283   5.911  1.00  0.00      HCT   
ATOM   2215  HB1 LEU H 135       6.442 -16.042   6.257  1.00  0.00      HCT   
ATOM   2216  HB2 LEU H 135       4.726 -15.794   5.774  1.00  0.00      HCT   
ATOM   2217  CG  LEU H 135       6.184 -14.770   4.535  1.00  0.00      HCT   
ATOM   2218  HG  LEU H 135       7.127 -14.189   4.676  1.00  0.00      HCT   
ATOM   2219  CD1 LEU H 135       6.519 -15.946   3.608  1.00  0.00      HCT   
ATOM   2220 HD11 LEU H 135       6.859 -15.576   2.618  1.00  0.00      HCT   
ATOM   2221 HD12 LEU H 135       7.325 -16.567   4.053  1.00  0.00      HCT   
ATOM   2222 HD13 LEU H 135       5.627 -16.587   3.455  1.00  0.00      HCT   
ATOM   2223  CD2 LEU H 135       5.148 -13.852   3.879  1.00  0.00      HCT   
ATOM   2224 HD21 LEU H 135       4.939 -12.976   4.529  1.00  0.00      HCT   
ATOM   2225 HD22 LEU H 135       5.520 -13.482   2.900  1.00  0.00      HCT   
ATOM   2226 HD23 LEU H 135       4.199 -14.402   3.711  1.00  0.00      HCT   
ATOM   2227  C   LEU H 135       5.132 -14.865   8.300  1.00  0.00      HCT   
ATOM   2228  O   LEU H 135       5.922 -15.535   8.962  1.00  0.00      HCT   
ATOM   2229  N   GLN H 136       3.852 -14.726   8.696  1.00  0.00      HCT   
ATOM   2230  HN  GLN H 136       3.233 -14.113   8.196  1.00  0.00      HCT   
ATOM   2231  CA  GLN H 136       3.307 -15.486   9.811  1.00  0.00      HCT   
ATOM   2232  HA  GLN H 136       4.000 -16.264  10.092  1.00  0.00      HCT   
ATOM   2233  CB  GLN H 136       3.049 -14.618  11.071  1.00  0.00      HCT   
ATOM   2234  HB1 GLN H 136       4.023 -14.174  11.362  1.00  0.00      HCT   
ATOM   2235  HB2 GLN H 136       2.360 -13.785  10.808  1.00  0.00      HCT   
ATOM   2236  CG  GLN H 136       2.496 -15.386  12.301  1.00  0.00      HCT   
ATOM   2237  HG1 GLN H 136       1.491 -15.801  12.090  1.00  0.00      HCT   
ATOM   2238  HG2 GLN H 136       3.170 -16.235  12.543  1.00  0.00      HCT   
ATOM   2239  CD  GLN H 136       2.446 -14.477  13.535  1.00  0.00      HCT   
ATOM   2240  OE1 GLN H 136       3.474 -13.972  13.996  1.00  0.00      HCT   
ATOM   2241  NE2 GLN H 136       1.237 -14.260  14.099  1.00  0.00      HCT   
ATOM   2242 HE21 GLN H 136       1.191 -13.622  14.864  1.00  0.00      HCT   
ATOM   2243 HE22 GLN H 136       0.421 -14.705  13.719  1.00  0.00      HCT   
ATOM   2244  C   GLN H 136       2.027 -16.183   9.422  1.00  0.00      HCT   
ATOM   2245  O   GLN H 136       1.061 -15.551   8.999  1.00  0.00      HCT   
ATOM   2246  N   VAL H 137       1.979 -17.512   9.593  1.00  0.00      HCT   
ATOM   2247  HN  VAL H 137       2.787 -17.998   9.942  1.00  0.00      HCT   
ATOM   2248  CA  VAL H 137       0.763 -18.292   9.483  1.00  0.00      HCT   
ATOM   2249  HA  VAL H 137       0.027 -17.755   8.900  1.00  0.00      HCT   
ATOM   2250  CB  VAL H 137       0.994 -19.652   8.825  1.00  0.00      HCT   
ATOM   2251  HB  VAL H 137       1.796 -20.205   9.372  1.00  0.00      HCT   
ATOM   2252  CG1 VAL H 137      -0.295 -20.504   8.831  1.00  0.00      HCT   
ATOM   2253 HG11 VAL H 137      -1.125 -19.961   8.331  1.00  0.00      HCT   
ATOM   2254 HG12 VAL H 137      -0.121 -21.458   8.286  1.00  0.00      HCT   
ATOM   2255 HG13 VAL H 137      -0.609 -20.768   9.864  1.00  0.00      HCT   
ATOM   2256  CG2 VAL H 137       1.457 -19.415   7.372  1.00  0.00      HCT   
ATOM   2257 HG21 VAL H 137       2.418 -18.859   7.345  1.00  0.00      HCT   
ATOM   2258 HG22 VAL H 137       1.602 -20.389   6.860  1.00  0.00      HCT   
ATOM   2259 HG23 VAL H 137       0.692 -18.834   6.815  1.00  0.00      HCT   
ATOM   2260  C   VAL H 137       0.221 -18.454  10.887  1.00  0.00      HCT   
ATOM   2261  O   VAL H 137       0.896 -18.966  11.777  1.00  0.00      HCT   
ATOM   2262  N   THR H 138      -1.012 -17.979  11.131  1.00  0.00      HCT   
ATOM   2263  HN  THR H 138      -1.552 -17.574  10.385  1.00  0.00      HCT   
ATOM   2264  CA  THR H 138      -1.616 -18.017  12.456  1.00  0.00      HCT   
ATOM   2265  HA  THR H 138      -0.912 -18.404  13.170  1.00  0.00      HCT   
ATOM   2266  CB  THR H 138      -2.079 -16.662  12.980  1.00  0.00      HCT   
ATOM   2267  HB  THR H 138      -2.990 -16.318  12.439  1.00  0.00      HCT   
ATOM   2268  OG1 THR H 138      -1.058 -15.689  12.792  1.00  0.00      HCT   
ATOM   2269  HG1 THR H 138      -0.838 -15.746  11.855  1.00  0.00      HCT   
ATOM   2270  CG2 THR H 138      -2.381 -16.734  14.486  1.00  0.00      HCT   
ATOM   2271 HG21 THR H 138      -2.662 -15.727  14.863  1.00  0.00      HCT   
ATOM   2272 HG22 THR H 138      -3.224 -17.427  14.695  1.00  0.00      HCT   
ATOM   2273 HG23 THR H 138      -1.486 -17.081  15.045  1.00  0.00      HCT   
ATOM   2274  C   THR H 138      -2.800 -18.946  12.405  1.00  0.00      HCT   
ATOM   2275  O   THR H 138      -3.713 -18.755  11.605  1.00  0.00      HCT   
ATOM   2276  N   TYR H 139      -2.800 -19.980  13.261  1.00  0.00      HCT   
ATOM   2277  HN  TYR H 139      -1.999 -20.127  13.851  1.00  0.00      HCT   
ATOM   2278  CA  TYR H 139      -3.865 -20.955  13.385  1.00  0.00      HCT   
ATOM   2279  HA  TYR H 139      -4.443 -20.977  12.470  1.00  0.00      HCT   
ATOM   2280  CB  TYR H 139      -3.296 -22.376  13.667  1.00  0.00      HCT   
ATOM   2281  HB1 TYR H 139      -2.728 -22.374  14.623  1.00  0.00      HCT   
ATOM   2282  HB2 TYR H 139      -4.117 -23.120  13.753  1.00  0.00      HCT   
ATOM   2283  CG  TYR H 139      -2.364 -22.835  12.565  1.00  0.00      HCT   
ATOM   2284  CD1 TYR H 139      -2.885 -23.428  11.403  1.00  0.00      HCT   
ATOM   2285  HD1 TYR H 139      -3.954 -23.529  11.293  1.00  0.00      HCT   
ATOM   2286  CE1 TYR H 139      -2.038 -23.904  10.389  1.00  0.00      HCT   
ATOM   2287  HE1 TYR H 139      -2.461 -24.361   9.507  1.00  0.00      HCT   
ATOM   2288  CZ  TYR H 139      -0.650 -23.808  10.536  1.00  0.00      HCT   
ATOM   2289  OH  TYR H 139       0.211 -24.294   9.528  1.00  0.00      HCT   
ATOM   2290  HH  TYR H 139      -0.335 -24.622   8.792  1.00  0.00      HCT   
ATOM   2291  CD2 TYR H 139      -0.965 -22.755  12.703  1.00  0.00      HCT   
ATOM   2292  HD2 TYR H 139      -0.537 -22.327  13.597  1.00  0.00      HCT   
ATOM   2293  CE2 TYR H 139      -0.114 -23.231  11.693  1.00  0.00      HCT   
ATOM   2294  HE2 TYR H 139       0.958 -23.161  11.807  1.00  0.00      HCT   
ATOM   2295  C   TYR H 139      -4.809 -20.553  14.515  1.00  0.00      HCT   
ATOM   2296  O   TYR H 139      -4.373 -20.190  15.606  1.00  0.00      HCT   
ATOM   2297  N   PHE H 140      -6.133 -20.584  14.283  1.00  0.00      HCT   
ATOM   2298  HN  PHE H 140      -6.485 -20.827  13.374  1.00  0.00      HCT   
ATOM   2299  CA  PHE H 140      -7.130 -20.214  15.277  1.00  0.00      HCT   
ATOM   2300  HA  PHE H 140      -6.645 -19.778  16.143  1.00  0.00      HCT   
ATOM   2301  CB  PHE H 140      -8.154 -19.195  14.714  1.00  0.00      HCT   
ATOM   2302  HB1 PHE H 140      -8.597 -19.569  13.765  1.00  0.00      HCT   
ATOM   2303  HB2 PHE H 140      -8.972 -19.008  15.441  1.00  0.00      HCT   
ATOM   2304  CG  PHE H 140      -7.474 -17.879  14.440  1.00  0.00      HCT   
ATOM   2305  CD1 PHE H 140      -6.808 -17.654  13.223  1.00  0.00      HCT   
ATOM   2306  HD1 PHE H 140      -6.766 -18.433  12.478  1.00  0.00      HCT   
ATOM   2307  CE1 PHE H 140      -6.169 -16.437  12.969  1.00  0.00      HCT   
ATOM   2308  HE1 PHE H 140      -5.644 -16.290  12.038  1.00  0.00      HCT   
ATOM   2309  CZ  PHE H 140      -6.201 -15.420  13.927  1.00  0.00      HCT   
ATOM   2310  HZ  PHE H 140      -5.698 -14.486  13.727  1.00  0.00      HCT   
ATOM   2311  CD2 PHE H 140      -7.512 -16.843  15.388  1.00  0.00      HCT   
ATOM   2312  HD2 PHE H 140      -8.025 -16.994  16.326  1.00  0.00      HCT   
ATOM   2313  CE2 PHE H 140      -6.874 -15.620  15.139  1.00  0.00      HCT   
ATOM   2314  HE2 PHE H 140      -6.904 -14.837  15.883  1.00  0.00      HCT   
ATOM   2315  C   PHE H 140      -7.873 -21.440  15.785  1.00  0.00      HCT   
ATOM   2316  O   PHE H 140      -7.904 -22.487  15.135  1.00  0.00      HCT   
ATOM   2317  N   LYS H 141      -8.523 -21.341  16.968  1.00  0.00      HCT   
ATOM   2318  HN  LYS H 141      -8.504 -20.490  17.498  1.00  0.00      HCT   
ATOM   2319  CA  LYS H 141      -9.158 -22.478  17.623  1.00  0.00      HCT   
ATOM   2320  HA  LYS H 141      -8.458 -23.305  17.611  1.00  0.00      HCT   
ATOM   2321  CB  LYS H 141      -9.516 -22.142  19.097  1.00  0.00      HCT   
ATOM   2322  HB1 LYS H 141     -10.211 -21.268  19.116  1.00  0.00      HCT   
ATOM   2323  HB2 LYS H 141     -10.042 -23.016  19.552  1.00  0.00      HCT   
ATOM   2324  CG  LYS H 141      -8.302 -21.825  19.992  1.00  0.00      HCT   
ATOM   2325  HG1 LYS H 141      -7.816 -20.892  19.632  1.00  0.00      HCT   
ATOM   2326  HG2 LYS H 141      -8.676 -21.617  21.021  1.00  0.00      HCT   
ATOM   2327  CD  LYS H 141      -7.259 -22.960  20.059  1.00  0.00      HCT   
ATOM   2328  HD1 LYS H 141      -7.786 -23.895  20.349  1.00  0.00      HCT   
ATOM   2329  HD2 LYS H 141      -6.834 -23.104  19.043  1.00  0.00      HCT   
ATOM   2330  CE  LYS H 141      -6.098 -22.695  21.029  1.00  0.00      HCT   
ATOM   2331  HE1 LYS H 141      -5.476 -21.843  20.684  1.00  0.00      HCT   
ATOM   2332  HE2 LYS H 141      -6.489 -22.474  22.046  1.00  0.00      HCT   
ATOM   2333  NZ  LYS H 141      -5.220 -23.871  21.127  1.00  0.00      HCT   
ATOM   2334  HZ1 LYS H 141      -4.827 -24.135  20.188  1.00  0.00      HCT   
ATOM   2335  HZ2 LYS H 141      -4.421 -23.649  21.778  1.00  0.00      HCT   
ATOM   2336  HZ3 LYS H 141      -5.762 -24.669  21.549  1.00  0.00      HCT   
ATOM   2337  C   LYS H 141     -10.405 -22.990  16.901  1.00  0.00      HCT   
ATOM   2338  O   LYS H 141     -10.808 -24.142  17.045  1.00  0.00      HCT   
ATOM   2339  N   CYS H 142     -11.014 -22.145  16.050  1.00  0.00      HCT   
ATOM   2340  HN  CYS H 142     -10.678 -21.214  15.980  1.00  0.00      HCT   
ATOM   2341  CA  CYS H 142     -12.135 -22.488  15.193  1.00  0.00      HCT   
ATOM   2342  HA  CYS H 142     -12.819 -23.099  15.756  1.00  0.00      HCT   
ATOM   2343  CB  CYS H 142     -12.869 -21.198  14.737  1.00  0.00      HCT   
ATOM   2344  HB1 CYS H 142     -13.689 -21.460  14.026  1.00  0.00      HCT   
ATOM   2345  HB2 CYS H 142     -13.376 -20.772  15.635  1.00  0.00      HCT   
ATOM   2346  SG  CYS H 142     -11.758 -19.939  14.015  1.00  0.00      HCT   
ATOM   2347  HG1 CYS H 142     -12.759 -19.124  13.679  1.00  0.00      HCT   
ATOM   2348  C   CYS H 142     -11.751 -23.297  13.961  1.00  0.00      HCT   
ATOM   2349  O   CYS H 142     -12.594 -23.868  13.273  1.00  0.00      HCT   
ATOM   2350  N   GLY H 143     -10.445 -23.337  13.635  1.00  0.00      HCT   
ATOM   2351  HN  GLY H 143      -9.772 -22.926  14.255  1.00  0.00      HCT   
ATOM   2352  CA  GLY H 143      -9.913 -24.017  12.462  1.00  0.00      HCT   
ATOM   2353  HA1 GLY H 143     -10.653 -24.671  12.023  1.00  0.00      HCT   
ATOM   2354  HA2 GLY H 143      -9.028 -24.549  12.773  1.00  0.00      HCT   
ATOM   2355  C   GLY H 143      -9.501 -23.034  11.406  1.00  0.00      HCT   
ATOM   2356  O   GLY H 143      -8.727 -23.364  10.514  1.00  0.00      HCT   
ATOM   2357  N   GLY H 144      -9.987 -21.781  11.501  1.00  0.00      HCT   
ATOM   2358  HN  GLY H 144     -10.645 -21.592  12.228  1.00  0.00      HCT   
ATOM   2359  CA  GLY H 144      -9.564 -20.662  10.662  1.00  0.00      HCT   
ATOM   2360  HA1 GLY H 144     -10.088 -19.788  11.012  1.00  0.00      HCT   
ATOM   2361  HA2 GLY H 144      -9.801 -20.917   9.637  1.00  0.00      HCT   
ATOM   2362  C   GLY H 144      -8.088 -20.356  10.713  1.00  0.00      HCT   
ATOM   2363  O   GLY H 144      -7.384 -20.721  11.655  1.00  0.00      HCT   
ATOM   2364  N   VAL H 145      -7.590 -19.640   9.696  1.00  0.00      HCT   
ATOM   2365  HN  VAL H 145      -8.189 -19.326   8.954  1.00  0.00      HCT   
ATOM   2366  CA  VAL H 145      -6.176 -19.355   9.534  1.00  0.00      HCT   
ATOM   2367  HA  VAL H 145      -5.693 -19.394  10.497  1.00  0.00      HCT   
ATOM   2368  CB  VAL H 145      -5.483 -20.361   8.593  1.00  0.00      HCT   
ATOM   2369  HB  VAL H 145      -6.162 -20.577   7.735  1.00  0.00      HCT   
ATOM   2370  CG1 VAL H 145      -4.137 -19.860   8.021  1.00  0.00      HCT   
ATOM   2371 HG11 VAL H 145      -4.275 -19.003   7.329  1.00  0.00      HCT   
ATOM   2372 HG12 VAL H 145      -3.453 -19.563   8.846  1.00  0.00      HCT   
ATOM   2373 HG13 VAL H 145      -3.648 -20.675   7.446  1.00  0.00      HCT   
ATOM   2374  CG2 VAL H 145      -5.222 -21.665   9.368  1.00  0.00      HCT   
ATOM   2375 HG21 VAL H 145      -4.537 -21.465  10.220  1.00  0.00      HCT   
ATOM   2376 HG22 VAL H 145      -6.160 -22.103   9.765  1.00  0.00      HCT   
ATOM   2377 HG23 VAL H 145      -4.746 -22.420   8.708  1.00  0.00      HCT   
ATOM   2378  C   VAL H 145      -6.028 -17.932   9.035  1.00  0.00      HCT   
ATOM   2379  O   VAL H 145      -6.857 -17.434   8.275  1.00  0.00      HCT   
ATOM   2380  N   SER H 146      -4.971 -17.216   9.463  1.00  0.00      HCT   
ATOM   2381  HN  SER H 146      -4.352 -17.598  10.153  1.00  0.00      HCT   
ATOM   2382  CA  SER H 146      -4.604 -15.948   8.854  1.00  0.00      HCT   
ATOM   2383  HA  SER H 146      -5.173 -15.824   7.947  1.00  0.00      HCT   
ATOM   2384  CB  SER H 146      -4.866 -14.689   9.734  1.00  0.00      HCT   
ATOM   2385  HB1 SER H 146      -4.728 -13.760   9.136  1.00  0.00      HCT   
ATOM   2386  HB2 SER H 146      -5.931 -14.722  10.053  1.00  0.00      HCT   
ATOM   2387  OG  SER H 146      -4.051 -14.629  10.905  1.00  0.00      HCT   
ATOM   2388  HG1 SER H 146      -3.149 -14.445  10.619  1.00  0.00      HCT   
ATOM   2389  C   SER H 146      -3.156 -15.980   8.427  1.00  0.00      HCT   
ATOM   2390  O   SER H 146      -2.308 -16.585   9.079  1.00  0.00      HCT   
ATOM   2391  N   LEU H 147      -2.844 -15.305   7.311  1.00  0.00      HCT   
ATOM   2392  HN  LEU H 147      -3.566 -14.806   6.821  1.00  0.00      HCT   
ATOM   2393  CA  LEU H 147      -1.493 -15.146   6.820  1.00  0.00      HCT   
ATOM   2394  HA  LEU H 147      -0.794 -15.672   7.452  1.00  0.00      HCT   
ATOM   2395  CB  LEU H 147      -1.343 -15.690   5.375  1.00  0.00      HCT   
ATOM   2396  HB1 LEU H 147      -1.445 -16.799   5.412  1.00  0.00      HCT   
ATOM   2397  HB2 LEU H 147      -2.189 -15.305   4.764  1.00  0.00      HCT   
ATOM   2398  CG  LEU H 147      -0.035 -15.336   4.626  1.00  0.00      HCT   
ATOM   2399  HG  LEU H 147       0.044 -14.226   4.552  1.00  0.00      HCT   
ATOM   2400  CD1 LEU H 147       1.221 -15.856   5.341  1.00  0.00      HCT   
ATOM   2401 HD11 LEU H 147       1.310 -15.419   6.358  1.00  0.00      HCT   
ATOM   2402 HD12 LEU H 147       1.183 -16.962   5.432  1.00  0.00      HCT   
ATOM   2403 HD13 LEU H 147       2.131 -15.579   4.767  1.00  0.00      HCT   
ATOM   2404  CD2 LEU H 147      -0.091 -15.874   3.185  1.00  0.00      HCT   
ATOM   2405 HD21 LEU H 147      -0.984 -15.475   2.654  1.00  0.00      HCT   
ATOM   2406 HD22 LEU H 147       0.817 -15.568   2.622  1.00  0.00      HCT   
ATOM   2407 HD23 LEU H 147      -0.148 -16.984   3.186  1.00  0.00      HCT   
ATOM   2408  C   LEU H 147      -1.153 -13.676   6.898  1.00  0.00      HCT   
ATOM   2409  O   LEU H 147      -1.795 -12.837   6.266  1.00  0.00      HCT   
ATOM   2410  N   GLY H 148      -0.149 -13.323   7.719  1.00  0.00      HCT   
ATOM   2411  HN  GLY H 148       0.329 -14.037   8.240  1.00  0.00      HCT   
ATOM   2412  CA  GLY H 148       0.353 -11.967   7.847  1.00  0.00      HCT   
ATOM   2413  HA1 GLY H 148       0.597 -11.820   8.883  1.00  0.00      HCT   
ATOM   2414  HA2 GLY H 148      -0.366 -11.249   7.475  1.00  0.00      HCT   
ATOM   2415  C   GLY H 148       1.626 -11.818   7.081  1.00  0.00      HCT   
ATOM   2416  O   GLY H 148       2.532 -12.641   7.194  1.00  0.00      HCT   
ATOM   2417  N   VAL H 149       1.735 -10.742   6.287  1.00  0.00      HCT   
ATOM   2418  HN  VAL H 149       0.979 -10.086   6.208  1.00  0.00      HCT   
ATOM   2419  CA  VAL H 149       2.893 -10.496   5.450  1.00  0.00      HCT   
ATOM   2420  HA  VAL H 149       3.664 -11.229   5.646  1.00  0.00      HCT   
ATOM   2421  CB  VAL H 149       2.547 -10.530   3.960  1.00  0.00      HCT   
ATOM   2422  HB  VAL H 149       1.808  -9.732   3.727  1.00  0.00      HCT   
ATOM   2423  CG1 VAL H 149       3.818 -10.300   3.118  1.00  0.00      HCT   
ATOM   2424 HG11 VAL H 149       4.205  -9.265   3.235  1.00  0.00      HCT   
ATOM   2425 HG12 VAL H 149       4.618 -11.010   3.418  1.00  0.00      HCT   
ATOM   2426 HG13 VAL H 149       3.599 -10.457   2.043  1.00  0.00      HCT   
ATOM   2427  CG2 VAL H 149       1.898 -11.885   3.607  1.00  0.00      HCT   
ATOM   2428 HG21 VAL H 149       1.740 -11.960   2.509  1.00  0.00      HCT   
ATOM   2429 HG22 VAL H 149       2.543 -12.726   3.934  1.00  0.00      HCT   
ATOM   2430 HG23 VAL H 149       0.909 -11.990   4.101  1.00  0.00      HCT   
ATOM   2431  C   VAL H 149       3.452  -9.139   5.808  1.00  0.00      HCT   
ATOM   2432  O   VAL H 149       2.737  -8.140   5.788  1.00  0.00      HCT   
ATOM   2433  N   GLY H 150       4.754  -9.073   6.153  1.00  0.00      HCT   
ATOM   2434  HN  GLY H 150       5.293  -9.922   6.220  1.00  0.00      HCT   
ATOM   2435  CA  GLY H 150       5.477  -7.820   6.316  1.00  0.00      HCT   
ATOM   2436  HA1 GLY H 150       5.951  -7.842   7.285  1.00  0.00      HCT   
ATOM   2437  HA2 GLY H 150       4.823  -6.970   6.186  1.00  0.00      HCT   
ATOM   2438  C   GLY H 150       6.560  -7.749   5.283  1.00  0.00      HCT   
ATOM   2439  O   GLY H 150       7.464  -8.580   5.264  1.00  0.00      HCT   
ATOM   2440  N   MET H 151       6.512  -6.750   4.391  1.00  0.00      HCT   
ATOM   2441  HN  MET H 151       5.743  -6.107   4.395  1.00  0.00      HCT   
ATOM   2442  CA  MET H 151       7.486  -6.603   3.322  1.00  0.00      HCT   
ATOM   2443  HA  MET H 151       8.248  -7.367   3.395  1.00  0.00      HCT   
ATOM   2444  CB  MET H 151       6.782  -6.736   1.951  1.00  0.00      HCT   
ATOM   2445  HB1 MET H 151       6.279  -7.729   1.925  1.00  0.00      HCT   
ATOM   2446  HB2 MET H 151       5.981  -5.970   1.892  1.00  0.00      HCT   
ATOM   2447  CG  MET H 151       7.710  -6.610   0.728  1.00  0.00      HCT   
ATOM   2448  HG1 MET H 151       8.138  -5.586   0.676  1.00  0.00      HCT   
ATOM   2449  HG2 MET H 151       8.564  -7.309   0.874  1.00  0.00      HCT   
ATOM   2450  SD  MET H 151       6.896  -7.004  -0.849  1.00  0.00      HCT   
ATOM   2451  CE  MET H 151       5.886  -5.505  -0.972  1.00  0.00      HCT   
ATOM   2452  HE1 MET H 151       6.531  -4.611  -1.092  1.00  0.00      HCT   
ATOM   2453  HE2 MET H 151       5.208  -5.555  -1.848  1.00  0.00      HCT   
ATOM   2454  HE3 MET H 151       5.258  -5.362  -0.071  1.00  0.00      HCT   
ATOM   2455  C   MET H 151       8.183  -5.258   3.416  1.00  0.00      HCT   
ATOM   2456  O   MET H 151       7.542  -4.214   3.511  1.00  0.00      HCT   
ATOM   2457  N   ARG H 152       9.533  -5.242   3.407  1.00  0.00      HCT   
ATOM   2458  HN  ARG H 152      10.047  -6.107   3.403  1.00  0.00      HCT   
ATOM   2459  CA  ARG H 152      10.317  -4.021   3.308  1.00  0.00      HCT   
ATOM   2460  HA  ARG H 152       9.808  -3.242   3.861  1.00  0.00      HCT   
ATOM   2461  CB  ARG H 152      11.719  -4.213   3.954  1.00  0.00      HCT   
ATOM   2462  HB1 ARG H 152      11.562  -4.369   5.044  1.00  0.00      HCT   
ATOM   2463  HB2 ARG H 152      12.146  -5.160   3.552  1.00  0.00      HCT   
ATOM   2464  CG  ARG H 152      12.787  -3.105   3.761  1.00  0.00      HCT   
ATOM   2465  HG1 ARG H 152      13.680  -3.427   4.346  1.00  0.00      HCT   
ATOM   2466  HG2 ARG H 152      13.098  -3.062   2.695  1.00  0.00      HCT   
ATOM   2467  CD  ARG H 152      12.388  -1.689   4.216  1.00  0.00      HCT   
ATOM   2468  HD1 ARG H 152      11.703  -1.240   3.467  1.00  0.00      HCT   
ATOM   2469  HD2 ARG H 152      11.864  -1.681   5.193  1.00  0.00      HCT   
ATOM   2470  NE  ARG H 152      13.612  -0.830   4.266  1.00  0.00      HCT   
ATOM   2471  HE  ARG H 152      13.888  -0.355   3.415  1.00  0.00      HCT   
ATOM   2472  CZ  ARG H 152      14.428  -0.700   5.301  1.00  0.00      HCT   
ATOM   2473  NH1 ARG H 152      14.269  -1.337   6.437  1.00  0.00      HCT   
ATOM   2474 HH11 ARG H 152      14.978  -1.286   7.141  1.00  0.00      HCT   
ATOM   2475 HH12 ARG H 152      13.440  -1.882   6.599  1.00  0.00      HCT   
ATOM   2476  NH2 ARG H 152      15.452   0.125   5.236  1.00  0.00      HCT   
ATOM   2477 HH21 ARG H 152      15.883   0.397   6.111  1.00  0.00      HCT   
ATOM   2478 HH22 ARG H 152      15.496   0.822   4.509  1.00  0.00      HCT   
ATOM   2479  C   ARG H 152      10.392  -3.547   1.860  1.00  0.00      HCT   
ATOM   2480  O   ARG H 152      10.831  -4.275   0.968  1.00  0.00      HCT   
ATOM   2481  N   HSD H 153       9.942  -2.306   1.579  1.00  0.00      HCT   
ATOM   2482  HN  HSD H 153       9.616  -1.691   2.311  1.00  0.00      HCT   
ATOM   2483  CA  HSD H 153       9.680  -1.865   0.218  1.00  0.00      HCT   
ATOM   2484  HA  HSD H 153       9.161  -2.674  -0.275  1.00  0.00      HCT   
ATOM   2485  CB  HSD H 153       8.763  -0.625   0.143  1.00  0.00      HCT   
ATOM   2486  HB1 HSD H 153       9.045   0.105   0.930  1.00  0.00      HCT   
ATOM   2487  HB2 HSD H 153       8.834  -0.116  -0.845  1.00  0.00      HCT   
ATOM   2488  ND1 HSD H 153       6.707  -1.947  -0.499  1.00  0.00      HCT   
ATOM   2489  HD1 HSD H 153       7.151  -2.472  -1.237  1.00  0.00      HCT   
ATOM   2490  CG  HSD H 153       7.315  -0.983   0.274  1.00  0.00      HCT   
ATOM   2491  CE1 HSD H 153       5.400  -1.971  -0.152  1.00  0.00      HCT   
ATOM   2492  HE1 HSD H 153       4.673  -2.631  -0.634  1.00  0.00      HCT   
ATOM   2493  NE2 HSD H 153       5.122  -1.083   0.786  1.00  0.00      HCT   
ATOM   2494  CD2 HSD H 153       6.335  -0.453   1.048  1.00  0.00      HCT   
ATOM   2495  HD2 HSD H 153       6.404   0.346   1.775  1.00  0.00      HCT   
ATOM   2496  C   HSD H 153      10.882  -1.638  -0.664  1.00  0.00      HCT   
ATOM   2497  O   HSD H 153      10.746  -1.625  -1.880  1.00  0.00      HCT   
ATOM   2498  N   HSE H 154      12.112  -1.528  -0.131  1.00  0.00      HCT   
ATOM   2499  HN  HSE H 154      12.247  -1.386   0.846  1.00  0.00      HCT   
ATOM   2500  CA  HSE H 154      13.308  -1.557  -0.963  1.00  0.00      HCT   
ATOM   2501  HA  HSE H 154      13.233  -0.740  -1.669  1.00  0.00      HCT   
ATOM   2502  CB  HSE H 154      14.596  -1.336  -0.145  1.00  0.00      HCT   
ATOM   2503  HB1 HSE H 154      14.692  -2.091   0.660  1.00  0.00      HCT   
ATOM   2504  HB2 HSE H 154      15.490  -1.415  -0.800  1.00  0.00      HCT   
ATOM   2505  ND1 HSE H 154      14.032   0.281   1.668  1.00  0.00      HCT   
ATOM   2506  CG  HSE H 154      14.635   0.036   0.447  1.00  0.00      HCT   
ATOM   2507  CE1 HSE H 154      14.256   1.563   1.899  1.00  0.00      HCT   
ATOM   2508  HE1 HSE H 154      13.902   2.125   2.768  1.00  0.00      HCT   
ATOM   2509  NE2 HSE H 154      14.979   2.138   0.910  1.00  0.00      HCT   
ATOM   2510  HE2 HSE H 154      15.252   3.100   0.858  1.00  0.00      HCT   
ATOM   2511  CD2 HSE H 154      15.235   1.159  -0.021  1.00  0.00      HCT   
ATOM   2512  HD2 HSE H 154      15.789   1.303  -0.939  1.00  0.00      HCT   
ATOM   2513  C   HSE H 154      13.435  -2.831  -1.797  1.00  0.00      HCT   
ATOM   2514  O   HSE H 154      13.971  -2.818  -2.905  1.00  0.00      HCT   
ATOM   2515  N   ALA H 155      12.899  -3.976  -1.310  1.00  0.00      HCT   
ATOM   2516  HN  ALA H 155      12.430  -3.992  -0.426  1.00  0.00      HCT   
ATOM   2517  CA  ALA H 155      12.781  -5.169  -2.128  1.00  0.00      HCT   
ATOM   2518  HA  ALA H 155      13.776  -5.434  -2.467  1.00  0.00      HCT   
ATOM   2519  CB  ALA H 155      12.215  -6.323  -1.278  1.00  0.00      HCT   
ATOM   2520  HB1 ALA H 155      12.180  -7.268  -1.860  1.00  0.00      HCT   
ATOM   2521  HB2 ALA H 155      12.863  -6.487  -0.390  1.00  0.00      HCT   
ATOM   2522  HB3 ALA H 155      11.190  -6.089  -0.915  1.00  0.00      HCT   
ATOM   2523  C   ALA H 155      11.919  -4.974  -3.380  1.00  0.00      HCT   
ATOM   2524  O   ALA H 155      12.383  -5.268  -4.485  1.00  0.00      HCT   
ATOM   2525  N   ALA H 156      10.711  -4.375  -3.235  1.00  0.00      HCT   
ATOM   2526  HN  ALA H 156      10.404  -4.075  -2.333  1.00  0.00      HCT   
ATOM   2527  CA  ALA H 156       9.800  -4.067  -4.320  1.00  0.00      HCT   
ATOM   2528  HA  ALA H 156      10.268  -3.299  -4.918  1.00  0.00      HCT   
ATOM   2529  CB  ALA H 156       9.478  -5.298  -5.193  1.00  0.00      HCT   
ATOM   2530  HB1 ALA H 156       8.892  -4.989  -6.079  1.00  0.00      HCT   
ATOM   2531  HB2 ALA H 156      10.391  -5.782  -5.589  1.00  0.00      HCT   
ATOM   2532  HB3 ALA H 156       8.911  -6.062  -4.619  1.00  0.00      HCT   
ATOM   2533  C   ALA H 156       8.479  -3.484  -3.800  1.00  0.00      HCT   
ATOM   2534  O   ALA H 156       8.255  -3.358  -2.595  1.00  0.00      HCT   
ATOM   2535  N   ASP H 157       7.570  -3.100  -4.723  1.00  0.00      HCT   
ATOM   2536  HN  ASP H 157       7.718  -3.242  -5.699  1.00  0.00      HCT   
ATOM   2537  CA  ASP H 157       6.288  -2.507  -4.415  1.00  0.00      HCT   
ATOM   2538  HA  ASP H 157       6.409  -1.916  -3.516  1.00  0.00      HCT   
ATOM   2539  CB  ASP H 157       5.823  -1.542  -5.547  1.00  0.00      HCT   
ATOM   2540  HB1 ASP H 157       4.878  -1.043  -5.248  1.00  0.00      HCT   
ATOM   2541  HB2 ASP H 157       6.565  -0.729  -5.622  1.00  0.00      HCT   
ATOM   2542  CG  ASP H 157       5.607  -2.160  -6.919  1.00  0.00      HCT   
ATOM   2543  OD1 ASP H 157       5.179  -1.392  -7.824  1.00  0.00      HCT   
ATOM   2544  OD2 ASP H 157       5.797  -3.381  -7.139  1.00  0.00      HCT   
ATOM   2545  C   ASP H 157       5.201  -3.530  -4.120  1.00  0.00      HCT   
ATOM   2546  O   ASP H 157       5.385  -4.742  -4.219  1.00  0.00      HCT   
ATOM   2547  N   GLY H 158       4.007  -3.032  -3.738  1.00  0.00      HCT   
ATOM   2548  HN  GLY H 158       3.962  -2.043  -3.561  1.00  0.00      HCT   
ATOM   2549  CA  GLY H 158       2.795  -3.821  -3.553  1.00  0.00      HCT   
ATOM   2550  HA1 GLY H 158       1.980  -3.125  -3.524  1.00  0.00      HCT   
ATOM   2551  HA2 GLY H 158       2.909  -4.407  -2.657  1.00  0.00      HCT   
ATOM   2552  C   GLY H 158       2.417  -4.758  -4.655  1.00  0.00      HCT   
ATOM   2553  O   GLY H 158       2.146  -5.929  -4.408  1.00  0.00      HCT   
ATOM   2554  N   PHE H 159       2.375  -4.284  -5.913  1.00  0.00      HCT   
ATOM   2555  HN  PHE H 159       2.564  -3.313  -6.111  1.00  0.00      HCT   
ATOM   2556  CA  PHE H 159       2.067  -5.129  -7.050  1.00  0.00      HCT   
ATOM   2557  HA  PHE H 159       1.133  -5.625  -6.817  1.00  0.00      HCT   
ATOM   2558  CB  PHE H 159       1.850  -4.282  -8.335  1.00  0.00      HCT   
ATOM   2559  HB1 PHE H 159       1.052  -3.533  -8.158  1.00  0.00      HCT   
ATOM   2560  HB2 PHE H 159       2.783  -3.730  -8.573  1.00  0.00      HCT   
ATOM   2561  CG  PHE H 159       1.440  -5.107  -9.536  1.00  0.00      HCT   
ATOM   2562  CD1 PHE H 159       0.382  -6.034  -9.456  1.00  0.00      HCT   
ATOM   2563  HD1 PHE H 159      -0.144  -6.168  -8.522  1.00  0.00      HCT   
ATOM   2564  CE1 PHE H 159       0.016  -6.799 -10.569  1.00  0.00      HCT   
ATOM   2565  HE1 PHE H 159      -0.782  -7.518 -10.495  1.00  0.00      HCT   
ATOM   2566  CZ  PHE H 159       0.691  -6.630 -11.782  1.00  0.00      HCT   
ATOM   2567  HZ  PHE H 159       0.416  -7.229 -12.640  1.00  0.00      HCT   
ATOM   2568  CD2 PHE H 159       2.094  -4.941 -10.765  1.00  0.00      HCT   
ATOM   2569  HD2 PHE H 159       2.890  -4.224 -10.844  1.00  0.00      HCT   
ATOM   2570  CE2 PHE H 159       1.724  -5.691 -11.884  1.00  0.00      HCT   
ATOM   2571  HE2 PHE H 159       2.235  -5.549 -12.826  1.00  0.00      HCT   
ATOM   2572  C   PHE H 159       3.084  -6.255  -7.240  1.00  0.00      HCT   
ATOM   2573  O   PHE H 159       2.718  -7.411  -7.437  1.00  0.00      HCT   
ATOM   2574  N   SER H 160       4.394  -5.955  -7.103  1.00  0.00      HCT   
ATOM   2575  HN  SER H 160       4.693  -5.002  -6.983  1.00  0.00      HCT   
ATOM   2576  CA  SER H 160       5.446  -6.968  -7.070  1.00  0.00      HCT   
ATOM   2577  HA  SER H 160       5.397  -7.531  -7.993  1.00  0.00      HCT   
ATOM   2578  CB  SER H 160       6.855  -6.358  -6.929  1.00  0.00      HCT   
ATOM   2579  HB1 SER H 160       6.904  -5.797  -5.968  1.00  0.00      HCT   
ATOM   2580  HB2 SER H 160       7.631  -7.151  -6.926  1.00  0.00      HCT   
ATOM   2581  OG  SER H 160       7.153  -5.451  -7.985  1.00  0.00      HCT   
ATOM   2582  HG1 SER H 160       6.650  -4.634  -7.752  1.00  0.00      HCT   
ATOM   2583  C   SER H 160       5.315  -7.952  -5.919  1.00  0.00      HCT   
ATOM   2584  O   SER H 160       5.520  -9.155  -6.073  1.00  0.00      HCT   
ATOM   2585  N   GLY H 161       4.963  -7.463  -4.713  1.00  0.00      HCT   
ATOM   2586  HN  GLY H 161       4.884  -6.464  -4.597  1.00  0.00      HCT   
ATOM   2587  CA  GLY H 161       4.696  -8.287  -3.540  1.00  0.00      HCT   
ATOM   2588  HA1 GLY H 161       4.410  -7.626  -2.735  1.00  0.00      HCT   
ATOM   2589  HA2 GLY H 161       5.583  -8.865  -3.319  1.00  0.00      HCT   
ATOM   2590  C   GLY H 161       3.566  -9.256  -3.742  1.00  0.00      HCT   
ATOM   2591  O   GLY H 161       3.690 -10.442  -3.458  1.00  0.00      HCT   
ATOM   2592  N   LEU H 162       2.437  -8.778  -4.296  1.00  0.00      HCT   
ATOM   2593  HN  LEU H 162       2.348  -7.791  -4.468  1.00  0.00      HCT   
ATOM   2594  CA  LEU H 162       1.317  -9.610  -4.701  1.00  0.00      HCT   
ATOM   2595  HA  LEU H 162       1.012 -10.189  -3.840  1.00  0.00      HCT   
ATOM   2596  CB  LEU H 162       0.117  -8.749  -5.170  1.00  0.00      HCT   
ATOM   2597  HB1 LEU H 162       0.466  -8.074  -5.981  1.00  0.00      HCT   
ATOM   2598  HB2 LEU H 162      -0.681  -9.404  -5.582  1.00  0.00      HCT   
ATOM   2599  CG  LEU H 162      -0.518  -7.896  -4.050  1.00  0.00      HCT   
ATOM   2600  HG  LEU H 162       0.285  -7.331  -3.521  1.00  0.00      HCT   
ATOM   2601  CD1 LEU H 162      -1.488  -6.866  -4.646  1.00  0.00      HCT   
ATOM   2602 HD11 LEU H 162      -2.333  -7.382  -5.149  1.00  0.00      HCT   
ATOM   2603 HD12 LEU H 162      -1.899  -6.215  -3.846  1.00  0.00      HCT   
ATOM   2604 HD13 LEU H 162      -0.964  -6.222  -5.383  1.00  0.00      HCT   
ATOM   2605  CD2 LEU H 162      -1.246  -8.758  -3.009  1.00  0.00      HCT   
ATOM   2606 HD21 LEU H 162      -0.545  -9.452  -2.502  1.00  0.00      HCT   
ATOM   2607 HD22 LEU H 162      -1.711  -8.117  -2.230  1.00  0.00      HCT   
ATOM   2608 HD23 LEU H 162      -2.044  -9.360  -3.491  1.00  0.00      HCT   
ATOM   2609  C   LEU H 162       1.693 -10.630  -5.765  1.00  0.00      HCT   
ATOM   2610  O   LEU H 162       1.308 -11.793  -5.683  1.00  0.00      HCT   
ATOM   2611  N   HSE H 163       2.517 -10.240  -6.760  1.00  0.00      HCT   
ATOM   2612  HN  HSE H 163       2.759  -9.270  -6.839  1.00  0.00      HCT   
ATOM   2613  CA  HSE H 163       3.080 -11.143  -7.755  1.00  0.00      HCT   
ATOM   2614  HA  HSE H 163       2.257 -11.605  -8.280  1.00  0.00      HCT   
ATOM   2615  CB  HSE H 163       3.923 -10.338  -8.783  1.00  0.00      HCT   
ATOM   2616  HB1 HSE H 163       3.257  -9.593  -9.264  1.00  0.00      HCT   
ATOM   2617  HB2 HSE H 163       4.692  -9.759  -8.232  1.00  0.00      HCT   
ATOM   2618  ND1 HSE H 163       5.856 -10.635 -10.331  1.00  0.00      HCT   
ATOM   2619  CG  HSE H 163       4.636 -11.105  -9.868  1.00  0.00      HCT   
ATOM   2620  CE1 HSE H 163       6.226 -11.491 -11.265  1.00  0.00      HCT   
ATOM   2621  HE1 HSE H 163       7.150 -11.432 -11.849  1.00  0.00      HCT   
ATOM   2622  NE2 HSE H 163       5.317 -12.474 -11.427  1.00  0.00      HCT   
ATOM   2623  HE2 HSE H 163       5.404 -13.257 -12.059  1.00  0.00      HCT   
ATOM   2624  CD2 HSE H 163       4.293 -12.234 -10.535  1.00  0.00      HCT   
ATOM   2625  HD2 HSE H 163       3.415 -12.853 -10.437  1.00  0.00      HCT   
ATOM   2626  C   HSE H 163       3.898 -12.273  -7.141  1.00  0.00      HCT   
ATOM   2627  O   HSE H 163       3.739 -13.435  -7.522  1.00  0.00      HCT   
ATOM   2628  N   PHE H 164       4.751 -11.983  -6.131  1.00  0.00      HCT   
ATOM   2629  HN  PHE H 164       4.915 -11.027  -5.873  1.00  0.00      HCT   
ATOM   2630  CA  PHE H 164       5.403 -13.019  -5.341  1.00  0.00      HCT   
ATOM   2631  HA  PHE H 164       5.909 -13.675  -6.038  1.00  0.00      HCT   
ATOM   2632  CB  PHE H 164       6.480 -12.412  -4.387  1.00  0.00      HCT   
ATOM   2633  HB1 PHE H 164       7.269 -11.917  -4.990  1.00  0.00      HCT   
ATOM   2634  HB2 PHE H 164       6.014 -11.646  -3.730  1.00  0.00      HCT   
ATOM   2635  CG  PHE H 164       7.129 -13.475  -3.520  1.00  0.00      HCT   
ATOM   2636  CD1 PHE H 164       7.976 -14.415  -4.118  1.00  0.00      HCT   
ATOM   2637  HD1 PHE H 164       8.142 -14.360  -5.176  1.00  0.00      HCT   
ATOM   2638  CE1 PHE H 164       8.569 -15.437  -3.372  1.00  0.00      HCT   
ATOM   2639  HE1 PHE H 164       9.224 -16.151  -3.850  1.00  0.00      HCT   
ATOM   2640  CZ  PHE H 164       8.289 -15.546  -2.006  1.00  0.00      HCT   
ATOM   2641  HZ  PHE H 164       8.746 -16.337  -1.430  1.00  0.00      HCT   
ATOM   2642  CD2 PHE H 164       6.850 -13.597  -2.145  1.00  0.00      HCT   
ATOM   2643  HD2 PHE H 164       6.173 -12.901  -1.672  1.00  0.00      HCT   
ATOM   2644  CE2 PHE H 164       7.416 -14.638  -1.396  1.00  0.00      HCT   
ATOM   2645  HE2 PHE H 164       7.175 -14.750  -0.352  1.00  0.00      HCT   
ATOM   2646  C   PHE H 164       4.438 -13.912  -4.555  1.00  0.00      HCT   
ATOM   2647  O   PHE H 164       4.522 -15.136  -4.635  1.00  0.00      HCT   
ATOM   2648  N   ILE H 165       3.486 -13.321  -3.798  1.00  0.00      HCT   
ATOM   2649  HN  ILE H 165       3.438 -12.318  -3.744  1.00  0.00      HCT   
ATOM   2650  CA  ILE H 165       2.548 -14.073  -2.966  1.00  0.00      HCT   
ATOM   2651  HA  ILE H 165       3.129 -14.717  -2.324  1.00  0.00      HCT   
ATOM   2652  CB  ILE H 165       1.705 -13.159  -2.068  1.00  0.00      HCT   
ATOM   2653  HB  ILE H 165       1.178 -12.423  -2.719  1.00  0.00      HCT   
ATOM   2654  CG2 ILE H 165       0.645 -13.975  -1.289  1.00  0.00      HCT   
ATOM   2655 HG21 ILE H 165      -0.104 -14.431  -1.967  1.00  0.00      HCT   
ATOM   2656 HG22 ILE H 165       1.130 -14.778  -0.695  1.00  0.00      HCT   
ATOM   2657 HG23 ILE H 165       0.091 -13.314  -0.590  1.00  0.00      HCT   
ATOM   2658  CG1 ILE H 165       2.588 -12.360  -1.077  1.00  0.00      HCT   
ATOM   2659 HG11 ILE H 165       2.862 -13.020  -0.227  1.00  0.00      HCT   
ATOM   2660 HG12 ILE H 165       3.538 -12.052  -1.561  1.00  0.00      HCT   
ATOM   2661  CD  ILE H 165       1.894 -11.093  -0.557  1.00  0.00      HCT   
ATOM   2662  HD1 ILE H 165       0.970 -11.349   0.004  1.00  0.00      HCT   
ATOM   2663  HD2 ILE H 165       2.572 -10.524   0.112  1.00  0.00      HCT   
ATOM   2664  HD3 ILE H 165       1.613 -10.434  -1.407  1.00  0.00      HCT   
ATOM   2665  C   ILE H 165       1.663 -14.992  -3.792  1.00  0.00      HCT   
ATOM   2666  O   ILE H 165       1.512 -16.180  -3.499  1.00  0.00      HCT   
ATOM   2667  N   ASN H 166       1.114 -14.481  -4.912  1.00  0.00      HCT   
ATOM   2668  HN  ASN H 166       1.225 -13.500  -5.122  1.00  0.00      HCT   
ATOM   2669  CA  ASN H 166       0.339 -15.257  -5.861  1.00  0.00      HCT   
ATOM   2670  HA  ASN H 166      -0.479 -15.723  -5.324  1.00  0.00      HCT   
ATOM   2671  CB  ASN H 166      -0.222 -14.356  -6.996  1.00  0.00      HCT   
ATOM   2672  HB1 ASN H 166       0.599 -13.773  -7.465  1.00  0.00      HCT   
ATOM   2673  HB2 ASN H 166      -0.713 -14.978  -7.770  1.00  0.00      HCT   
ATOM   2674  CG  ASN H 166      -1.278 -13.393  -6.462  1.00  0.00      HCT   
ATOM   2675  OD1 ASN H 166      -1.769 -13.499  -5.335  1.00  0.00      HCT   
ATOM   2676  ND2 ASN H 166      -1.661 -12.402  -7.299  1.00  0.00      HCT   
ATOM   2677 HD21 ASN H 166      -1.259 -12.328  -8.217  1.00  0.00      HCT   
ATOM   2678 HD22 ASN H 166      -2.343 -11.753  -6.970  1.00  0.00      HCT   
ATOM   2679  C   ASN H 166       1.145 -16.388  -6.487  1.00  0.00      HCT   
ATOM   2680  O   ASN H 166       0.686 -17.526  -6.546  1.00  0.00      HCT   
ATOM   2681  N   SER H 167       2.396 -16.109  -6.917  1.00  0.00      HCT   
ATOM   2682  HN  SER H 167       2.745 -15.172  -6.859  1.00  0.00      HCT   
ATOM   2683  CA  SER H 167       3.303 -17.115  -7.469  1.00  0.00      HCT   
ATOM   2684  HA  SER H 167       2.787 -17.596  -8.290  1.00  0.00      HCT   
ATOM   2685  CB  SER H 167       4.622 -16.518  -8.029  1.00  0.00      HCT   
ATOM   2686  HB1 SER H 167       5.195 -16.012  -7.217  1.00  0.00      HCT   
ATOM   2687  HB2 SER H 167       5.255 -17.330  -8.451  1.00  0.00      HCT   
ATOM   2688  OG  SER H 167       4.354 -15.578  -9.072  1.00  0.00      HCT   
ATOM   2689  HG1 SER H 167       4.091 -14.754  -8.617  1.00  0.00      HCT   
ATOM   2690  C   SER H 167       3.651 -18.210  -6.476  1.00  0.00      HCT   
ATOM   2691  O   SER H 167       3.652 -19.394  -6.806  1.00  0.00      HCT   
ATOM   2692  N   TRP H 168       3.906 -17.848  -5.200  1.00  0.00      HCT   
ATOM   2693  HN  TRP H 168       3.958 -16.872  -4.961  1.00  0.00      HCT   
ATOM   2694  CA  TRP H 168       4.064 -18.781  -4.097  1.00  0.00      HCT   
ATOM   2695  HA  TRP H 168       4.862 -19.459  -4.357  1.00  0.00      HCT   
ATOM   2696  CB  TRP H 168       4.472 -18.000  -2.800  1.00  0.00      HCT   
ATOM   2697  HB1 TRP H 168       5.479 -17.554  -2.965  1.00  0.00      HCT   
ATOM   2698  HB2 TRP H 168       3.761 -17.146  -2.711  1.00  0.00      HCT   
ATOM   2699  CG  TRP H 168       4.466 -18.732  -1.491  1.00  0.00      HCT   
ATOM   2700  CD1 TRP H 168       4.751 -20.057  -1.282  1.00  0.00      HCT   
ATOM   2701  HD1 TRP H 168       5.047 -20.741  -2.067  1.00  0.00      HCT   
ATOM   2702  NE1 TRP H 168       4.567 -20.368   0.047  1.00  0.00      HCT   
ATOM   2703  HE1 TRP H 168       4.820 -21.200   0.506  1.00  0.00      HCT   
ATOM   2704  CE2 TRP H 168       4.172 -19.256   0.723  1.00  0.00      HCT   
ATOM   2705  CD2 TRP H 168       4.102 -18.192  -0.206  1.00  0.00      HCT   
ATOM   2706  CE3 TRP H 168       3.702 -16.925   0.227  1.00  0.00      HCT   
ATOM   2707  HE3 TRP H 168       3.639 -16.093  -0.459  1.00  0.00      HCT   
ATOM   2708  CZ3 TRP H 168       3.367 -16.758   1.573  1.00  0.00      HCT   
ATOM   2709  HZ3 TRP H 168       3.053 -15.786   1.926  1.00  0.00      HCT   
ATOM   2710  CZ2 TRP H 168       3.842 -19.086   2.057  1.00  0.00      HCT   
ATOM   2711  HZ2 TRP H 168       3.887 -19.908   2.752  1.00  0.00      HCT   
ATOM   2712  CH2 TRP H 168       3.427 -17.819   2.472  1.00  0.00      HCT   
ATOM   2713  HH2 TRP H 168       3.151 -17.656   3.508  1.00  0.00      HCT   
ATOM   2714  C   TRP H 168       2.827 -19.653  -3.886  1.00  0.00      HCT   
ATOM   2715  O   TRP H 168       2.921 -20.868  -3.717  1.00  0.00      HCT   
ATOM   2716  N   SER H 169       1.627 -19.050  -3.945  1.00  0.00      HCT   
ATOM   2717  HN  SER H 169       1.594 -18.050  -4.022  1.00  0.00      HCT   
ATOM   2718  CA  SER H 169       0.352 -19.749  -3.863  1.00  0.00      HCT   
ATOM   2719  HA  SER H 169       0.373 -20.317  -2.948  1.00  0.00      HCT   
ATOM   2720  CB  SER H 169      -0.828 -18.726  -3.755  1.00  0.00      HCT   
ATOM   2721  HB1 SER H 169      -1.605 -19.167  -3.102  1.00  0.00      HCT   
ATOM   2722  HB2 SER H 169      -0.467 -17.819  -3.222  1.00  0.00      HCT   
ATOM   2723  OG  SER H 169      -1.428 -18.343  -5.000  1.00  0.00      HCT   
ATOM   2724  HG1 SER H 169      -0.707 -18.018  -5.570  1.00  0.00      HCT   
ATOM   2725  C   SER H 169       0.157 -20.770  -4.987  1.00  0.00      HCT   
ATOM   2726  O   SER H 169      -0.258 -21.903  -4.749  1.00  0.00      HCT   
ATOM   2727  N   ASP H 170       0.513 -20.407  -6.242  1.00  0.00      HCT   
ATOM   2728  HN  ASP H 170       0.786 -19.462  -6.427  1.00  0.00      HCT   
ATOM   2729  CA  ASP H 170       0.532 -21.301  -7.387  1.00  0.00      HCT   
ATOM   2730  HA  ASP H 170      -0.443 -21.762  -7.471  1.00  0.00      HCT   
ATOM   2731  CB  ASP H 170       0.843 -20.521  -8.700  1.00  0.00      HCT   
ATOM   2732  HB1 ASP H 170       1.768 -19.922  -8.568  1.00  0.00      HCT   
ATOM   2733  HB2 ASP H 170       1.015 -21.237  -9.534  1.00  0.00      HCT   
ATOM   2734  CG  ASP H 170      -0.258 -19.579  -9.161  1.00  0.00      HCT   
ATOM   2735  OD1 ASP H 170      -1.352 -19.484  -8.547  1.00  0.00      HCT   
ATOM   2736  OD2 ASP H 170      -0.049 -18.924 -10.217  1.00  0.00      HCT   
ATOM   2737  C   ASP H 170       1.519 -22.461  -7.197  1.00  0.00      HCT   
ATOM   2738  O   ASP H 170       1.186 -23.623  -7.435  1.00  0.00      HCT   
ATOM   2739  N   MET H 171       2.736 -22.185  -6.677  1.00  0.00      HCT   
ATOM   2740  HN  MET H 171       3.005 -21.225  -6.546  1.00  0.00      HCT   
ATOM   2741  CA  MET H 171       3.728 -23.191  -6.312  1.00  0.00      HCT   
ATOM   2742  HA  MET H 171       3.916 -23.771  -7.207  1.00  0.00      HCT   
ATOM   2743  CB  MET H 171       5.067 -22.555  -5.851  1.00  0.00      HCT   
ATOM   2744  HB1 MET H 171       4.847 -21.723  -5.149  1.00  0.00      HCT   
ATOM   2745  HB2 MET H 171       5.686 -23.301  -5.298  1.00  0.00      HCT   
ATOM   2746  CG  MET H 171       5.938 -22.031  -7.008  1.00  0.00      HCT   
ATOM   2747  HG1 MET H 171       5.370 -21.277  -7.595  1.00  0.00      HCT   
ATOM   2748  HG2 MET H 171       6.810 -21.506  -6.559  1.00  0.00      HCT   
ATOM   2749  SD  MET H 171       6.525 -23.363  -8.099  1.00  0.00      HCT   
ATOM   2750  CE  MET H 171       8.106 -22.592  -8.528  1.00  0.00      HCT   
ATOM   2751  HE1 MET H 171       7.959 -21.634  -9.067  1.00  0.00      HCT   
ATOM   2752  HE2 MET H 171       8.714 -22.394  -7.621  1.00  0.00      HCT   
ATOM   2753  HE3 MET H 171       8.689 -23.267  -9.189  1.00  0.00      HCT   
ATOM   2754  C   MET H 171       3.265 -24.210  -5.280  1.00  0.00      HCT   
ATOM   2755  O   MET H 171       3.571 -25.400  -5.373  1.00  0.00      HCT   
ATOM   2756  N   ALA H 172       2.487 -23.763  -4.275  1.00  0.00      HCT   
ATOM   2757  HN  ALA H 172       2.312 -22.780  -4.195  1.00  0.00      HCT   
ATOM   2758  CA  ALA H 172       1.834 -24.608  -3.291  1.00  0.00      HCT   
ATOM   2759  HA  ALA H 172       2.593 -25.219  -2.823  1.00  0.00      HCT   
ATOM   2760  CB  ALA H 172       1.155 -23.741  -2.212  1.00  0.00      HCT   
ATOM   2761  HB1 ALA H 172       0.724 -24.374  -1.407  1.00  0.00      HCT   
ATOM   2762  HB2 ALA H 172       1.901 -23.055  -1.758  1.00  0.00      HCT   
ATOM   2763  HB3 ALA H 172       0.341 -23.130  -2.653  1.00  0.00      HCT   
ATOM   2764  C   ALA H 172       0.831 -25.584  -3.899  1.00  0.00      HCT   
ATOM   2765  O   ALA H 172       0.658 -26.705  -3.419  1.00  0.00      HCT   
ATOM   2766  N   ARG H 173       0.178 -25.186  -5.005  1.00  0.00      HCT   
ATOM   2767  HN  ARG H 173       0.308 -24.257  -5.351  1.00  0.00      HCT   
ATOM   2768  CA  ARG H 173      -0.732 -26.025  -5.762  1.00  0.00      HCT   
ATOM   2769  HA  ARG H 173      -1.177 -26.757  -5.103  1.00  0.00      HCT   
ATOM   2770  CB  ARG H 173      -1.883 -25.165  -6.354  1.00  0.00      HCT   
ATOM   2771  HB1 ARG H 173      -1.451 -24.227  -6.770  1.00  0.00      HCT   
ATOM   2772  HB2 ARG H 173      -2.384 -25.702  -7.189  1.00  0.00      HCT   
ATOM   2773  CG  ARG H 173      -2.981 -24.843  -5.322  1.00  0.00      HCT   
ATOM   2774  HG1 ARG H 173      -3.404 -25.812  -4.967  1.00  0.00      HCT   
ATOM   2775  HG2 ARG H 173      -2.521 -24.345  -4.440  1.00  0.00      HCT   
ATOM   2776  CD  ARG H 173      -4.135 -24.001  -5.878  1.00  0.00      HCT   
ATOM   2777  HD1 ARG H 173      -4.480 -24.368  -6.863  1.00  0.00      HCT   
ATOM   2778  HD2 ARG H 173      -5.001 -24.023  -5.181  1.00  0.00      HCT   
ATOM   2779  NE  ARG H 173      -3.656 -22.590  -5.942  1.00  0.00      HCT   
ATOM   2780  HE  ARG H 173      -3.466 -22.100  -5.085  1.00  0.00      HCT   
ATOM   2781  CZ  ARG H 173      -3.386 -21.872  -7.019  1.00  0.00      HCT   
ATOM   2782  NH1 ARG H 173      -3.507 -22.266  -8.261  1.00  0.00      HCT   
ATOM   2783 HH11 ARG H 173      -3.902 -23.168  -8.479  1.00  0.00      HCT   
ATOM   2784 HH12 ARG H 173      -3.451 -21.562  -8.975  1.00  0.00      HCT   
ATOM   2785  NH2 ARG H 173      -2.926 -20.657  -6.791  1.00  0.00      HCT   
ATOM   2786 HH21 ARG H 173      -2.387 -20.216  -7.529  1.00  0.00      HCT   
ATOM   2787 HH22 ARG H 173      -2.714 -20.421  -5.845  1.00  0.00      HCT   
ATOM   2788  C   ARG H 173      -0.047 -26.828  -6.865  1.00  0.00      HCT   
ATOM   2789  O   ARG H 173      -0.696 -27.558  -7.614  1.00  0.00      HCT   
ATOM   2790  N   GLY H 174       1.297 -26.730  -6.977  1.00  0.00      HCT   
ATOM   2791  HN  GLY H 174       1.787 -26.132  -6.343  1.00  0.00      HCT   
ATOM   2792  CA  GLY H 174       2.104 -27.463  -7.947  1.00  0.00      HCT   
ATOM   2793  HA1 GLY H 174       1.788 -28.496  -7.952  1.00  0.00      HCT   
ATOM   2794  HA2 GLY H 174       3.136 -27.346  -7.660  1.00  0.00      HCT   
ATOM   2795  C   GLY H 174       1.980 -26.936  -9.351  1.00  0.00      HCT   
ATOM   2796  O   GLY H 174       2.270 -27.630 -10.327  1.00  0.00      HCT   
ATOM   2797  N   LEU H 175       1.533 -25.679  -9.487  1.00  0.00      HCT   
ATOM   2798  HN  LEU H 175       1.354 -25.119  -8.675  1.00  0.00      HCT   
ATOM   2799  CA  LEU H 175       1.302 -25.034 -10.753  1.00  0.00      HCT   
ATOM   2800  HA  LEU H 175       1.131 -25.786 -11.512  1.00  0.00      HCT   
ATOM   2801  CB  LEU H 175       0.046 -24.130 -10.656  1.00  0.00      HCT   
ATOM   2802  HB1 LEU H 175      -0.815 -24.768 -10.357  1.00  0.00      HCT   
ATOM   2803  HB2 LEU H 175       0.199 -23.393  -9.837  1.00  0.00      HCT   
ATOM   2804  CG  LEU H 175      -0.352 -23.360 -11.933  1.00  0.00      HCT   
ATOM   2805  HG  LEU H 175       0.496 -22.705 -12.239  1.00  0.00      HCT   
ATOM   2806  CD1 LEU H 175      -0.682 -24.300 -13.102  1.00  0.00      HCT   
ATOM   2807 HD11 LEU H 175      -1.521 -24.972 -12.821  1.00  0.00      HCT   
ATOM   2808 HD12 LEU H 175      -0.992 -23.707 -13.989  1.00  0.00      HCT   
ATOM   2809 HD13 LEU H 175       0.192 -24.922 -13.383  1.00  0.00      HCT   
ATOM   2810  CD2 LEU H 175      -1.551 -22.441 -11.649  1.00  0.00      HCT   
ATOM   2811 HD21 LEU H 175      -2.435 -23.045 -11.354  1.00  0.00      HCT   
ATOM   2812 HD22 LEU H 175      -1.315 -21.734 -10.826  1.00  0.00      HCT   
ATOM   2813 HD23 LEU H 175      -1.816 -21.855 -12.556  1.00  0.00      HCT   
ATOM   2814  C   LEU H 175       2.534 -24.240 -11.148  1.00  0.00      HCT   
ATOM   2815  O   LEU H 175       3.162 -23.561 -10.336  1.00  0.00      HCT   
ATOM   2816  N   ASP H 176       2.934 -24.333 -12.431  1.00  0.00      HCT   
ATOM   2817  HN  ASP H 176       2.445 -24.910 -13.074  1.00  0.00      HCT   
ATOM   2818  CA  ASP H 176       4.026 -23.565 -12.988  1.00  0.00      HCT   
ATOM   2819  HA  ASP H 176       4.896 -23.740 -12.380  1.00  0.00      HCT   
ATOM   2820  CB  ASP H 176       4.315 -24.034 -14.435  1.00  0.00      HCT   
ATOM   2821  HB1 ASP H 176       3.413 -23.932 -15.071  1.00  0.00      HCT   
ATOM   2822  HB2 ASP H 176       5.132 -23.426 -14.875  1.00  0.00      HCT   
ATOM   2823  CG  ASP H 176       4.793 -25.471 -14.447  1.00  0.00      HCT   
ATOM   2824  OD1 ASP H 176       4.381 -26.228 -15.358  1.00  0.00      HCT   
ATOM   2825  OD2 ASP H 176       5.652 -25.832 -13.604  1.00  0.00      HCT   
ATOM   2826  C   ASP H 176       3.797 -22.057 -12.922  1.00  0.00      HCT   
ATOM   2827  O   ASP H 176       2.686 -21.563 -13.112  1.00  0.00      HCT   
ATOM   2828  N   VAL H 177       4.855 -21.280 -12.616  1.00  0.00      HCT   
ATOM   2829  HN  VAL H 177       5.750 -21.703 -12.429  1.00  0.00      HCT   
ATOM   2830  CA  VAL H 177       4.775 -19.831 -12.508  1.00  0.00      HCT   
ATOM   2831  HA  VAL H 177       3.922 -19.600 -11.885  1.00  0.00      HCT   
ATOM   2832  CB  VAL H 177       5.999 -19.232 -11.812  1.00  0.00      HCT   
ATOM   2833  HB  VAL H 177       6.922 -19.542 -12.358  1.00  0.00      HCT   
ATOM   2834  CG1 VAL H 177       5.933 -17.690 -11.773  1.00  0.00      HCT   
ATOM   2835 HG11 VAL H 177       6.781 -17.289 -11.181  1.00  0.00      HCT   
ATOM   2836 HG12 VAL H 177       5.995 -17.246 -12.789  1.00  0.00      HCT   
ATOM   2837 HG13 VAL H 177       4.992 -17.354 -11.291  1.00  0.00      HCT   
ATOM   2838  CG2 VAL H 177       6.065 -19.788 -10.375  1.00  0.00      HCT   
ATOM   2839 HG21 VAL H 177       6.937 -19.359  -9.838  1.00  0.00      HCT   
ATOM   2840 HG22 VAL H 177       5.142 -19.528  -9.816  1.00  0.00      HCT   
ATOM   2841 HG23 VAL H 177       6.173 -20.894 -10.376  1.00  0.00      HCT   
ATOM   2842  C   VAL H 177       4.522 -19.187 -13.865  1.00  0.00      HCT   
ATOM   2843  O   VAL H 177       5.364 -19.224 -14.766  1.00  0.00      HCT   
ATOM   2844  N   THR H 178       3.309 -18.615 -14.048  1.00  0.00      HCT   
ATOM   2845  HN  THR H 178       2.622 -18.714 -13.321  1.00  0.00      HCT   
ATOM   2846  CA  THR H 178       2.820 -18.024 -15.289  1.00  0.00      HCT   
ATOM   2847  HA  THR H 178       2.854 -18.788 -16.051  1.00  0.00      HCT   
ATOM   2848  CB  THR H 178       1.371 -17.512 -15.181  1.00  0.00      HCT   
ATOM   2849  HB  THR H 178       1.277 -16.827 -14.304  1.00  0.00      HCT   
ATOM   2850  OG1 THR H 178       0.454 -18.589 -15.007  1.00  0.00      HCT   
ATOM   2851  HG1 THR H 178       0.615 -18.912 -14.089  1.00  0.00      HCT   
ATOM   2852  CG2 THR H 178       0.917 -16.759 -16.447  1.00  0.00      HCT   
ATOM   2853 HG21 THR H 178       1.493 -15.826 -16.617  1.00  0.00      HCT   
ATOM   2854 HG22 THR H 178       1.007 -17.407 -17.342  1.00  0.00      HCT   
ATOM   2855 HG23 THR H 178      -0.142 -16.446 -16.348  1.00  0.00      HCT   
ATOM   2856  C   THR H 178       3.670 -16.879 -15.779  1.00  0.00      HCT   
ATOM   2857  O   THR H 178       4.004 -16.805 -16.962  1.00  0.00      HCT   
ATOM   2858  N   LEU H 179       4.043 -15.963 -14.866  1.00  0.00      HCT   
ATOM   2859  HN  LEU H 179       3.787 -16.063 -13.906  1.00  0.00      HCT   
ATOM   2860  CA  LEU H 179       4.718 -14.730 -15.201  1.00  0.00      HCT   
ATOM   2861  HA  LEU H 179       4.844 -14.639 -16.268  1.00  0.00      HCT   
ATOM   2862  CB  LEU H 179       3.830 -13.552 -14.713  1.00  0.00      HCT   
ATOM   2863  HB1 LEU H 179       2.830 -13.663 -15.190  1.00  0.00      HCT   
ATOM   2864  HB2 LEU H 179       3.675 -13.646 -13.614  1.00  0.00      HCT   
ATOM   2865  CG  LEU H 179       4.347 -12.134 -15.022  1.00  0.00      HCT   
ATOM   2866  HG  LEU H 179       5.373 -12.013 -14.600  1.00  0.00      HCT   
ATOM   2867  CD1 LEU H 179       4.412 -11.883 -16.535  1.00  0.00      HCT   
ATOM   2868 HD11 LEU H 179       4.764 -10.850 -16.727  1.00  0.00      HCT   
ATOM   2869 HD12 LEU H 179       5.115 -12.582 -17.031  1.00  0.00      HCT   
ATOM   2870 HD13 LEU H 179       3.409 -12.001 -16.997  1.00  0.00      HCT   
ATOM   2871  CD2 LEU H 179       3.443 -11.083 -14.357  1.00  0.00      HCT   
ATOM   2872 HD21 LEU H 179       2.401 -11.171 -14.735  1.00  0.00      HCT   
ATOM   2873 HD22 LEU H 179       3.433 -11.217 -13.254  1.00  0.00      HCT   
ATOM   2874 HD23 LEU H 179       3.806 -10.056 -14.577  1.00  0.00      HCT   
ATOM   2875  C   LEU H 179       6.078 -14.687 -14.509  1.00  0.00      HCT   
ATOM   2876  O   LEU H 179       6.122 -14.503 -13.289  1.00  0.00      HCT   
ATOM   2877  N   PRO H 180       7.211 -14.851 -15.196  1.00  0.00      HCT   
ATOM   2878  CD  PRO H 180       7.288 -15.418 -16.545  1.00  0.00      HCT   
ATOM   2879  HD1 PRO H 180       7.073 -14.612 -17.282  1.00  0.00      HCT   
ATOM   2880  HD2 PRO H 180       6.577 -16.262 -16.685  1.00  0.00      HCT   
ATOM   2881  CA  PRO H 180       8.539 -14.668 -14.616  1.00  0.00      HCT   
ATOM   2882  HA  PRO H 180       8.638 -15.428 -13.855  1.00  0.00      HCT   
ATOM   2883  CB  PRO H 180       9.494 -14.893 -15.799  1.00  0.00      HCT   
ATOM   2884  HB1 PRO H 180      10.484 -15.276 -15.473  1.00  0.00      HCT   
ATOM   2885  HB2 PRO H 180       9.646 -13.956 -16.383  1.00  0.00      HCT   
ATOM   2886  CG  PRO H 180       8.736 -15.890 -16.669  1.00  0.00      HCT   
ATOM   2887  HG1 PRO H 180       8.826 -16.904 -16.224  1.00  0.00      HCT   
ATOM   2888  HG2 PRO H 180       9.093 -15.905 -17.719  1.00  0.00      HCT   
ATOM   2889  C   PRO H 180       8.764 -13.301 -13.984  1.00  0.00      HCT   
ATOM   2890  O   PRO H 180       8.346 -12.332 -14.623  1.00  0.00      HCT   
ATOM   2891  N   PRO H 181       9.381 -13.113 -12.822  1.00  0.00      HCT   
ATOM   2892  CD  PRO H 181       9.815 -14.180 -11.913  1.00  0.00      HCT   
ATOM   2893  HD1 PRO H 181      10.295 -15.024 -12.458  1.00  0.00      HCT   
ATOM   2894  HD2 PRO H 181       8.930 -14.542 -11.342  1.00  0.00      HCT   
ATOM   2895  CA  PRO H 181       9.925 -11.819 -12.442  1.00  0.00      HCT   
ATOM   2896  HA  PRO H 181       9.131 -11.090 -12.473  1.00  0.00      HCT   
ATOM   2897  CB  PRO H 181      10.435 -12.040 -11.010  1.00  0.00      HCT   
ATOM   2898  HB1 PRO H 181       9.591 -11.871 -10.305  1.00  0.00      HCT   
ATOM   2899  HB2 PRO H 181      11.270 -11.366 -10.728  1.00  0.00      HCT   
ATOM   2900  CG  PRO H 181      10.829 -13.520 -10.973  1.00  0.00      HCT   
ATOM   2901  HG1 PRO H 181      10.797 -13.941  -9.948  1.00  0.00      HCT   
ATOM   2902  HG2 PRO H 181      11.856 -13.640 -11.388  1.00  0.00      HCT   
ATOM   2903  C   PRO H 181      11.015 -11.328 -13.385  1.00  0.00      HCT   
ATOM   2904  O   PRO H 181      11.964 -12.061 -13.664  1.00  0.00      HCT   
ATOM   2905  N   PHE H 182      10.914 -10.074 -13.853  1.00  0.00      HCT   
ATOM   2906  HN  PHE H 182      10.100  -9.531 -13.625  1.00  0.00      HCT   
ATOM   2907  CA  PHE H 182      11.980  -9.382 -14.543  1.00  0.00      HCT   
ATOM   2908  HA  PHE H 182      12.641 -10.106 -14.999  1.00  0.00      HCT   
ATOM   2909  CB  PHE H 182      11.429  -8.465 -15.673  1.00  0.00      HCT   
ATOM   2910  HB1 PHE H 182      10.941  -9.096 -16.448  1.00  0.00      HCT   
ATOM   2911  HB2 PHE H 182      10.655  -7.778 -15.273  1.00  0.00      HCT   
ATOM   2912  CG  PHE H 182      12.514  -7.643 -16.329  1.00  0.00      HCT   
ATOM   2913  CD1 PHE H 182      13.228  -8.150 -17.426  1.00  0.00      HCT   
ATOM   2914  HD1 PHE H 182      12.996  -9.134 -17.809  1.00  0.00      HCT   
ATOM   2915  CE1 PHE H 182      14.243  -7.393 -18.025  1.00  0.00      HCT   
ATOM   2916  HE1 PHE H 182      14.788  -7.793 -18.866  1.00  0.00      HCT   
ATOM   2917  CZ  PHE H 182      14.547  -6.116 -17.534  1.00  0.00      HCT   
ATOM   2918  HZ  PHE H 182      15.333  -5.534 -17.992  1.00  0.00      HCT   
ATOM   2919  CD2 PHE H 182      12.816  -6.354 -15.857  1.00  0.00      HCT   
ATOM   2920  HD2 PHE H 182      12.277  -5.958 -15.009  1.00  0.00      HCT   
ATOM   2921  CE2 PHE H 182      13.831  -5.596 -16.450  1.00  0.00      HCT   
ATOM   2922  HE2 PHE H 182      14.072  -4.616 -16.061  1.00  0.00      HCT   
ATOM   2923  C   PHE H 182      12.783  -8.611 -13.504  1.00  0.00      HCT   
ATOM   2924  O   PHE H 182      12.248  -7.767 -12.784  1.00  0.00      HCT   
ATOM   2925  N   ILE H 183      14.090  -8.915 -13.380  1.00  0.00      HCT   
ATOM   2926  HN  ILE H 183      14.503  -9.625 -13.964  1.00  0.00      HCT   
ATOM   2927  CA  ILE H 183      14.914  -8.364 -12.322  1.00  0.00      HCT   
ATOM   2928  HA  ILE H 183      14.328  -7.705 -11.696  1.00  0.00      HCT   
ATOM   2929  CB  ILE H 183      15.468  -9.467 -11.409  1.00  0.00      HCT   
ATOM   2930  HB  ILE H 183      16.124 -10.135 -12.016  1.00  0.00      HCT   
ATOM   2931  CG2 ILE H 183      16.298  -8.837 -10.265  1.00  0.00      HCT   
ATOM   2932 HG21 ILE H 183      16.737  -9.631  -9.626  1.00  0.00      HCT   
ATOM   2933 HG22 ILE H 183      17.140  -8.226 -10.646  1.00  0.00      HCT   
ATOM   2934 HG23 ILE H 183      15.653  -8.195  -9.629  1.00  0.00      HCT   
ATOM   2935  CG1 ILE H 183      14.328 -10.355 -10.836  1.00  0.00      HCT   
ATOM   2936 HG11 ILE H 183      13.740  -9.760 -10.103  1.00  0.00      HCT   
ATOM   2937 HG12 ILE H 183      13.631 -10.665 -11.645  1.00  0.00      HCT   
ATOM   2938  CD  ILE H 183      14.832 -11.647 -10.181  1.00  0.00      HCT   
ATOM   2939  HD1 ILE H 183      13.983 -12.242  -9.783  1.00  0.00      HCT   
ATOM   2940  HD2 ILE H 183      15.368 -12.271 -10.929  1.00  0.00      HCT   
ATOM   2941  HD3 ILE H 183      15.532 -11.433  -9.350  1.00  0.00      HCT   
ATOM   2942  C   ILE H 183      16.032  -7.526 -12.927  1.00  0.00      HCT   
ATOM   2943  O   ILE H 183      17.068  -8.036 -13.371  1.00  0.00      HCT   
ATOM   2944  N   ASP H 184      15.849  -6.193 -12.872  1.00  0.00      HCT   
ATOM   2945  HN  ASP H 184      14.951  -5.852 -12.601  1.00  0.00      HCT   
ATOM   2946  CA  ASP H 184      16.783  -5.166 -13.283  1.00  0.00      HCT   
ATOM   2947  HA  ASP H 184      17.622  -5.198 -12.599  1.00  0.00      HCT   
ATOM   2948  CB  ASP H 184      17.292  -5.315 -14.752  1.00  0.00      HCT   
ATOM   2949  HB1 ASP H 184      17.774  -6.300 -14.890  1.00  0.00      HCT   
ATOM   2950  HB2 ASP H 184      16.436  -5.250 -15.456  1.00  0.00      HCT   
ATOM   2951  CG  ASP H 184      18.314  -4.272 -15.157  1.00  0.00      HCT   
ATOM   2952  OD1 ASP H 184      18.643  -3.371 -14.341  1.00  0.00      HCT   
ATOM   2953  OD2 ASP H 184      18.817  -4.359 -16.307  1.00  0.00      HCT   
ATOM   2954  C   ASP H 184      16.057  -3.840 -13.074  1.00  0.00      HCT   
ATOM   2955  O   ASP H 184      14.995  -3.595 -13.636  1.00  0.00      HCT   
ATOM   2956  N   ARG H 185      16.608  -2.970 -12.207  1.00  0.00      HCT   
ATOM   2957  HN  ARG H 185      17.494  -3.166 -11.796  1.00  0.00      HCT   
ATOM   2958  CA  ARG H 185      15.959  -1.739 -11.796  1.00  0.00      HCT   
ATOM   2959  HA  ARG H 185      14.902  -1.789 -12.008  1.00  0.00      HCT   
ATOM   2960  CB  ARG H 185      16.188  -1.516 -10.277  1.00  0.00      HCT   
ATOM   2961  HB1 ARG H 185      17.271  -1.312 -10.108  1.00  0.00      HCT   
ATOM   2962  HB2 ARG H 185      15.623  -0.619  -9.937  1.00  0.00      HCT   
ATOM   2963  CG  ARG H 185      15.806  -2.723  -9.386  1.00  0.00      HCT   
ATOM   2964  HG1 ARG H 185      16.317  -3.637  -9.756  1.00  0.00      HCT   
ATOM   2965  HG2 ARG H 185      16.227  -2.552  -8.370  1.00  0.00      HCT   
ATOM   2966  CD  ARG H 185      14.300  -3.015  -9.302  1.00  0.00      HCT   
ATOM   2967  HD1 ARG H 185      13.741  -2.487 -10.103  1.00  0.00      HCT   
ATOM   2968  HD2 ARG H 185      14.119  -4.104  -9.413  1.00  0.00      HCT   
ATOM   2969  NE  ARG H 185      13.818  -2.519  -7.972  1.00  0.00      HCT   
ATOM   2970  HE  ARG H 185      13.858  -1.519  -7.802  1.00  0.00      HCT   
ATOM   2971  CZ  ARG H 185      13.692  -3.263  -6.881  1.00  0.00      HCT   
ATOM   2972  NH1 ARG H 185      13.601  -4.573  -6.903  1.00  0.00      HCT   
ATOM   2973 HH11 ARG H 185      13.284  -4.942  -7.778  1.00  0.00      HCT   
ATOM   2974 HH12 ARG H 185      13.238  -4.968  -6.050  1.00  0.00      HCT   
ATOM   2975  NH2 ARG H 185      13.505  -2.654  -5.733  1.00  0.00      HCT   
ATOM   2976 HH21 ARG H 185      13.209  -1.693  -5.789  1.00  0.00      HCT   
ATOM   2977 HH22 ARG H 185      13.512  -3.143  -4.860  1.00  0.00      HCT   
ATOM   2978  C   ARG H 185      16.528  -0.557 -12.570  1.00  0.00      HCT   
ATOM   2979  O   ARG H 185      16.120   0.592 -12.398  1.00  0.00      HCT   
ATOM   2980  N   THR H 186      17.483  -0.807 -13.496  1.00  0.00      HCT   
ATOM   2981  HN  THR H 186      17.775  -1.751 -13.688  1.00  0.00      HCT   
ATOM   2982  CA  THR H 186      18.215   0.250 -14.197  1.00  0.00      HCT   
ATOM   2983  HA  THR H 186      18.462   1.007 -13.469  1.00  0.00      HCT   
ATOM   2984  CB  THR H 186      19.531  -0.183 -14.831  1.00  0.00      HCT   
ATOM   2985  HB  THR H 186      20.004   0.670 -15.380  1.00  0.00      HCT   
ATOM   2986  OG1 THR H 186      19.375  -1.263 -15.734  1.00  0.00      HCT   
ATOM   2987  HG1 THR H 186      19.162  -2.061 -15.192  1.00  0.00      HCT   
ATOM   2988  CG2 THR H 186      20.511  -0.618 -13.738  1.00  0.00      HCT   
ATOM   2989 HG21 THR H 186      21.486  -0.894 -14.196  1.00  0.00      HCT   
ATOM   2990 HG22 THR H 186      20.691   0.208 -13.017  1.00  0.00      HCT   
ATOM   2991 HG23 THR H 186      20.132  -1.500 -13.181  1.00  0.00      HCT   
ATOM   2992  C   THR H 186      17.393   0.956 -15.257  1.00  0.00      HCT   
ATOM   2993  O   THR H 186      17.743   2.050 -15.696  1.00  0.00      HCT   
ATOM   2994  N   LEU H 187      16.232   0.398 -15.647  1.00  0.00      HCT   
ATOM   2995  HN  LEU H 187      15.986  -0.507 -15.312  1.00  0.00      HCT   
ATOM   2996  CA  LEU H 187      15.289   1.033 -16.555  1.00  0.00      HCT   
ATOM   2997  HA  LEU H 187      15.830   1.359 -17.431  1.00  0.00      HCT   
ATOM   2998  CB  LEU H 187      14.177   0.038 -16.975  1.00  0.00      HCT   
ATOM   2999  HB1 LEU H 187      13.647  -0.313 -16.063  1.00  0.00      HCT   
ATOM   3000  HB2 LEU H 187      13.431   0.559 -17.618  1.00  0.00      HCT   
ATOM   3001  CG  LEU H 187      14.671  -1.197 -17.762  1.00  0.00      HCT   
ATOM   3002  HG  LEU H 187      15.457  -1.718 -17.162  1.00  0.00      HCT   
ATOM   3003  CD1 LEU H 187      13.517  -2.188 -17.975  1.00  0.00      HCT   
ATOM   3004 HD11 LEU H 187      13.883  -3.098 -18.495  1.00  0.00      HCT   
ATOM   3005 HD12 LEU H 187      13.079  -2.494 -17.002  1.00  0.00      HCT   
ATOM   3006 HD13 LEU H 187      12.722  -1.723 -18.594  1.00  0.00      HCT   
ATOM   3007  CD2 LEU H 187      15.282  -0.804 -19.116  1.00  0.00      HCT   
ATOM   3008 HD21 LEU H 187      15.620  -1.712 -19.658  1.00  0.00      HCT   
ATOM   3009 HD22 LEU H 187      14.534  -0.275 -19.743  1.00  0.00      HCT   
ATOM   3010 HD23 LEU H 187      16.165  -0.146 -18.977  1.00  0.00      HCT   
ATOM   3011  C   LEU H 187      14.640   2.284 -15.963  1.00  0.00      HCT   
ATOM   3012  O   LEU H 187      14.163   3.154 -16.690  1.00  0.00      HCT   
ATOM   3013  N   LEU H 188      14.654   2.415 -14.618  1.00  0.00      HCT   
ATOM   3014  HN  LEU H 188      14.995   1.672 -14.041  1.00  0.00      HCT   
ATOM   3015  CA  LEU H 188      14.223   3.614 -13.924  1.00  0.00      HCT   
ATOM   3016  HA  LEU H 188      13.687   4.259 -14.606  1.00  0.00      HCT   
ATOM   3017  CB  LEU H 188      13.288   3.272 -12.735  1.00  0.00      HCT   
ATOM   3018  HB1 LEU H 188      13.844   2.660 -11.992  1.00  0.00      HCT   
ATOM   3019  HB2 LEU H 188      12.971   4.213 -12.233  1.00  0.00      HCT   
ATOM   3020  CG  LEU H 188      12.002   2.501 -13.110  1.00  0.00      HCT   
ATOM   3021  HG  LEU H 188      12.297   1.484 -13.470  1.00  0.00      HCT   
ATOM   3022  CD1 LEU H 188      11.114   2.323 -11.871  1.00  0.00      HCT   
ATOM   3023 HD11 LEU H 188      10.741   3.305 -11.510  1.00  0.00      HCT   
ATOM   3024 HD12 LEU H 188      10.244   1.675 -12.102  1.00  0.00      HCT   
ATOM   3025 HD13 LEU H 188      11.692   1.853 -11.048  1.00  0.00      HCT   
ATOM   3026  CD2 LEU H 188      11.199   3.186 -14.225  1.00  0.00      HCT   
ATOM   3027 HD21 LEU H 188      11.789   3.251 -15.164  1.00  0.00      HCT   
ATOM   3028 HD22 LEU H 188      10.279   2.602 -14.433  1.00  0.00      HCT   
ATOM   3029 HD23 LEU H 188      10.900   4.210 -13.914  1.00  0.00      HCT   
ATOM   3030  C   LEU H 188      15.409   4.433 -13.423  1.00  0.00      HCT   
ATOM   3031  O   LEU H 188      15.257   5.340 -12.605  1.00  0.00      HCT   
ATOM   3032  N   ARG H 189      16.647   4.170 -13.894  1.00  0.00      HCT   
ATOM   3033  HN  ARG H 189      16.796   3.436 -14.558  1.00  0.00      HCT   
ATOM   3034  CA  ARG H 189      17.779   5.047 -13.625  1.00  0.00      HCT   
ATOM   3035  HA  ARG H 189      17.813   5.213 -12.561  1.00  0.00      HCT   
ATOM   3036  CB  ARG H 189      19.127   4.415 -14.063  1.00  0.00      HCT   
ATOM   3037  HB1 ARG H 189      19.190   3.397 -13.618  1.00  0.00      HCT   
ATOM   3038  HB2 ARG H 189      19.120   4.295 -15.167  1.00  0.00      HCT   
ATOM   3039  CG  ARG H 189      20.386   5.210 -13.647  1.00  0.00      HCT   
ATOM   3040  HG1 ARG H 189      20.325   6.257 -14.015  1.00  0.00      HCT   
ATOM   3041  HG2 ARG H 189      20.415   5.259 -12.535  1.00  0.00      HCT   
ATOM   3042  CD  ARG H 189      21.717   4.594 -14.116  1.00  0.00      HCT   
ATOM   3043  HD1 ARG H 189      22.584   5.064 -13.598  1.00  0.00      HCT   
ATOM   3044  HD2 ARG H 189      21.738   3.502 -13.891  1.00  0.00      HCT   
ATOM   3045  NE  ARG H 189      21.836   4.787 -15.598  1.00  0.00      HCT   
ATOM   3046  HE  ARG H 189      21.655   4.009 -16.213  1.00  0.00      HCT   
ATOM   3047  CZ  ARG H 189      22.234   5.915 -16.173  1.00  0.00      HCT   
ATOM   3048  NH1 ARG H 189      22.609   6.972 -15.498  1.00  0.00      HCT   
ATOM   3049 HH11 ARG H 189      22.807   7.834 -16.002  1.00  0.00      HCT   
ATOM   3050 HH12 ARG H 189      22.479   7.017 -14.506  1.00  0.00      HCT   
ATOM   3051  NH2 ARG H 189      22.315   6.012 -17.480  1.00  0.00      HCT   
ATOM   3052 HH21 ARG H 189      22.610   6.902 -17.865  1.00  0.00      HCT   
ATOM   3053 HH22 ARG H 189      21.952   5.300 -18.100  1.00  0.00      HCT   
ATOM   3054  C   ARG H 189      17.603   6.412 -14.280  1.00  0.00      HCT   
ATOM   3055  O   ARG H 189      17.183   6.503 -15.431  1.00  0.00      HCT   
ATOM   3056  N   ALA H 190      17.904   7.508 -13.552  1.00  0.00      HCT   
ATOM   3057  HN  ALA H 190      18.239   7.406 -12.610  1.00  0.00      HCT   
ATOM   3058  CA  ALA H 190      17.884   8.876 -14.036  1.00  0.00      HCT   
ATOM   3059  HA  ALA H 190      16.843   9.120 -14.216  1.00  0.00      HCT   
ATOM   3060  CB  ALA H 190      18.403   9.830 -12.940  1.00  0.00      HCT   
ATOM   3061  HB1 ALA H 190      19.475   9.633 -12.724  1.00  0.00      HCT   
ATOM   3062  HB2 ALA H 190      18.289  10.891 -13.249  1.00  0.00      HCT   
ATOM   3063  HB3 ALA H 190      17.824   9.683 -12.003  1.00  0.00      HCT   
ATOM   3064  C   ALA H 190      18.616   9.137 -15.355  1.00  0.00      HCT   
ATOM   3065  O   ALA H 190      19.453   8.357 -15.812  1.00  0.00      HCT   
ATOM   3066  N   ARG H 191      18.291  10.262 -16.013  1.00  0.00      HCT   
ATOM   3067  HN  ARG H 191      17.617  10.907 -15.623  1.00  0.00      HCT   
ATOM   3068  CA  ARG H 191      18.937  10.682 -17.238  1.00  0.00      HCT   
ATOM   3069  HA  ARG H 191      19.080   9.802 -17.852  1.00  0.00      HCT   
ATOM   3070  CB  ARG H 191      18.028  11.650 -18.035  1.00  0.00      HCT   
ATOM   3071  HB1 ARG H 191      17.749  12.496 -17.371  1.00  0.00      HCT   
ATOM   3072  HB2 ARG H 191      18.568  12.070 -18.912  1.00  0.00      HCT   
ATOM   3073  CG  ARG H 191      16.773  10.915 -18.544  1.00  0.00      HCT   
ATOM   3074  HG1 ARG H 191      17.098  10.084 -19.210  1.00  0.00      HCT   
ATOM   3075  HG2 ARG H 191      16.238  10.455 -17.685  1.00  0.00      HCT   
ATOM   3076  CD  ARG H 191      15.765  11.764 -19.322  1.00  0.00      HCT   
ATOM   3077  HD1 ARG H 191      16.230  12.266 -20.198  1.00  0.00      HCT   
ATOM   3078  HD2 ARG H 191      14.946  11.090 -19.661  1.00  0.00      HCT   
ATOM   3079  NE  ARG H 191      15.217  12.793 -18.390  1.00  0.00      HCT   
ATOM   3080  HE  ARG H 191      15.712  13.035 -17.531  1.00  0.00      HCT   
ATOM   3081  CZ  ARG H 191      14.037  13.374 -18.503  1.00  0.00      HCT   
ATOM   3082  NH1 ARG H 191      13.205  13.147 -19.487  1.00  0.00      HCT   
ATOM   3083 HH11 ARG H 191      12.286  13.572 -19.435  1.00  0.00      HCT   
ATOM   3084 HH12 ARG H 191      13.484  12.579 -20.267  1.00  0.00      HCT   
ATOM   3085  NH2 ARG H 191      13.688  14.231 -17.564  1.00  0.00      HCT   
ATOM   3086 HH21 ARG H 191      12.898  14.818 -17.697  1.00  0.00      HCT   
ATOM   3087 HH22 ARG H 191      14.412  14.448 -16.894  1.00  0.00      HCT   
ATOM   3088  C   ARG H 191      20.328  11.247 -17.004  1.00  0.00      HCT   
ATOM   3089  O   ARG H 191      20.712  11.559 -15.878  1.00  0.00      HCT   
ATOM   3090  N   ASP H 192      21.142  11.351 -18.070  1.00  0.00      HCT   
ATOM   3091  HN  ASP H 192      20.807  11.119 -18.985  1.00  0.00      HCT   
ATOM   3092  CA  ASP H 192      22.533  11.744 -17.969  1.00  0.00      HCT   
ATOM   3093  HA  ASP H 192      22.823  11.902 -16.938  1.00  0.00      HCT   
ATOM   3094  CB  ASP H 192      23.439  10.635 -18.590  1.00  0.00      HCT   
ATOM   3095  HB1 ASP H 192      23.194  10.479 -19.660  1.00  0.00      HCT   
ATOM   3096  HB2 ASP H 192      24.507  10.934 -18.513  1.00  0.00      HCT   
ATOM   3097  CG  ASP H 192      23.298   9.316 -17.869  1.00  0.00      HCT   
ATOM   3098  OD1 ASP H 192      23.351   8.243 -18.534  1.00  0.00      HCT   
ATOM   3099  OD2 ASP H 192      23.257   9.303 -16.612  1.00  0.00      HCT   
ATOM   3100  C   ASP H 192      22.780  13.038 -18.749  1.00  0.00      HCT   
ATOM   3101  O   ASP H 192      22.752  12.996 -19.984  1.00  0.00      HCT   
ATOM   3102  N   PRO H 193      23.078  14.194 -18.148  1.00  0.00      HCT   
ATOM   3103  CD  PRO H 193      23.511  15.336 -18.965  1.00  0.00      HCT   
ATOM   3104  HD1 PRO H 193      22.934  15.427 -19.916  1.00  0.00      HCT   
ATOM   3105  HD2 PRO H 193      24.595  15.215 -19.191  1.00  0.00      HCT   
ATOM   3106  CA  PRO H 193      22.736  14.602 -16.782  1.00  0.00      HCT   
ATOM   3107  HA  PRO H 193      23.176  13.883 -16.110  1.00  0.00      HCT   
ATOM   3108  CB  PRO H 193      23.376  15.999 -16.676  1.00  0.00      HCT   
ATOM   3109  HB1 PRO H 193      24.450  15.880 -16.409  1.00  0.00      HCT   
ATOM   3110  HB2 PRO H 193      22.892  16.653 -15.924  1.00  0.00      HCT   
ATOM   3111  CG  PRO H 193      23.278  16.567 -18.091  1.00  0.00      HCT   
ATOM   3112  HG1 PRO H 193      24.011  17.379 -18.282  1.00  0.00      HCT   
ATOM   3113  HG2 PRO H 193      22.249  16.953 -18.270  1.00  0.00      HCT   
ATOM   3114  C   PRO H 193      21.232  14.631 -16.489  1.00  0.00      HCT   
ATOM   3115  O   PRO H 193      20.463  14.729 -17.449  1.00  0.00      HCT   
ATOM   3116  N   PRO H 194      20.750  14.541 -15.247  1.00  0.00      HCT   
ATOM   3117  CD  PRO H 194      21.570  14.357 -14.042  1.00  0.00      HCT   
ATOM   3118  HD1 PRO H 194      22.485  14.991 -14.048  1.00  0.00      HCT   
ATOM   3119  HD2 PRO H 194      21.851  13.282 -13.970  1.00  0.00      HCT   
ATOM   3120  CA  PRO H 194      19.334  14.704 -14.923  1.00  0.00      HCT   
ATOM   3121  HA  PRO H 194      18.771  13.987 -15.507  1.00  0.00      HCT   
ATOM   3122  CB  PRO H 194      19.261  14.393 -13.416  1.00  0.00      HCT   
ATOM   3123  HB1 PRO H 194      19.096  13.299 -13.293  1.00  0.00      HCT   
ATOM   3124  HB2 PRO H 194      18.448  14.930 -12.887  1.00  0.00      HCT   
ATOM   3125  CG  PRO H 194      20.651  14.753 -12.885  1.00  0.00      HCT   
ATOM   3126  HG1 PRO H 194      20.902  14.227 -11.942  1.00  0.00      HCT   
ATOM   3127  HG2 PRO H 194      20.712  15.852 -12.726  1.00  0.00      HCT   
ATOM   3128  C   PRO H 194      18.781  16.079 -15.280  1.00  0.00      HCT   
ATOM   3129  O   PRO H 194      19.444  17.096 -15.053  1.00  0.00      HCT   
ATOM   3130  N   GLN H 195      17.558  16.136 -15.841  1.00  0.00      HCT   
ATOM   3131  HN  GLN H 195      17.046  15.280 -16.017  1.00  0.00      HCT   
ATOM   3132  CA  GLN H 195      16.880  17.364 -16.202  1.00  0.00      HCT   
ATOM   3133  HA  GLN H 195      17.418  18.219 -15.819  1.00  0.00      HCT   
ATOM   3134  CB  GLN H 195      16.778  17.467 -17.749  1.00  0.00      HCT   
ATOM   3135  HB1 GLN H 195      17.813  17.382 -18.153  1.00  0.00      HCT   
ATOM   3136  HB2 GLN H 195      16.217  16.591 -18.149  1.00  0.00      HCT   
ATOM   3137  CG  GLN H 195      16.141  18.775 -18.287  1.00  0.00      HCT   
ATOM   3138  HG1 GLN H 195      16.130  18.759 -19.400  1.00  0.00      HCT   
ATOM   3139  HG2 GLN H 195      15.087  18.857 -17.947  1.00  0.00      HCT   
ATOM   3140  CD  GLN H 195      16.885  20.016 -17.802  1.00  0.00      HCT   
ATOM   3141  OE1 GLN H 195      16.444  20.747 -16.908  1.00  0.00      HCT   
ATOM   3142  NE2 GLN H 195      18.075  20.260 -18.394  1.00  0.00      HCT   
ATOM   3143 HE21 GLN H 195      18.448  19.600 -19.051  1.00  0.00      HCT   
ATOM   3144 HE22 GLN H 195      18.573  21.091 -18.149  1.00  0.00      HCT   
ATOM   3145  C   GLN H 195      15.462  17.353 -15.634  1.00  0.00      HCT   
ATOM   3146  O   GLN H 195      14.591  16.684 -16.192  1.00  0.00      HCT   
ATOM   3147  N   PRO H 196      15.129  18.058 -14.562  1.00  0.00      HCT   
ATOM   3148  CD  PRO H 196      16.097  18.518 -13.563  1.00  0.00      HCT   
ATOM   3149  HD1 PRO H 196      16.741  19.324 -13.979  1.00  0.00      HCT   
ATOM   3150  HD2 PRO H 196      16.724  17.658 -13.231  1.00  0.00      HCT   
ATOM   3151  CA  PRO H 196      13.762  18.044 -14.051  1.00  0.00      HCT   
ATOM   3152  HA  PRO H 196      13.261  17.103 -14.241  1.00  0.00      HCT   
ATOM   3153  CB  PRO H 196      13.948  18.229 -12.535  1.00  0.00      HCT   
ATOM   3154  HB1 PRO H 196      14.101  17.224 -12.081  1.00  0.00      HCT   
ATOM   3155  HB2 PRO H 196      13.083  18.715 -12.038  1.00  0.00      HCT   
ATOM   3156  CG  PRO H 196      15.246  19.032 -12.401  1.00  0.00      HCT   
ATOM   3157  HG1 PRO H 196      15.721  18.894 -11.412  1.00  0.00      HCT   
ATOM   3158  HG2 PRO H 196      15.036  20.113 -12.553  1.00  0.00      HCT   
ATOM   3159  C   PRO H 196      12.920  19.157 -14.671  1.00  0.00      HCT   
ATOM   3160  O   PRO H 196      12.958  20.291 -14.210  1.00  0.00      HCT   
ATOM   3161  N   GLN H 197      12.118  18.866 -15.709  1.00  0.00      HCT   
ATOM   3162  HN  GLN H 197      12.230  17.999 -16.199  1.00  0.00      HCT   
ATOM   3163  CA  GLN H 197      11.181  19.801 -16.315  1.00  0.00      HCT   
ATOM   3164  HA  GLN H 197      11.759  20.645 -16.675  1.00  0.00      HCT   
ATOM   3165  CB  GLN H 197      10.461  19.151 -17.531  1.00  0.00      HCT   
ATOM   3166  HB1 GLN H 197       9.854  18.280 -17.206  1.00  0.00      HCT   
ATOM   3167  HB2 GLN H 197       9.750  19.905 -17.951  1.00  0.00      HCT   
ATOM   3168  CG  GLN H 197      11.397  18.750 -18.698  1.00  0.00      HCT   
ATOM   3169  HG1 GLN H 197      10.790  18.626 -19.620  1.00  0.00      HCT   
ATOM   3170  HG2 GLN H 197      12.123  19.570 -18.877  1.00  0.00      HCT   
ATOM   3171  CD  GLN H 197      12.161  17.440 -18.483  1.00  0.00      HCT   
ATOM   3172  OE1 GLN H 197      11.955  16.700 -17.512  1.00  0.00      HCT   
ATOM   3173  NE2 GLN H 197      13.083  17.147 -19.426  1.00  0.00      HCT   
ATOM   3174 HE21 GLN H 197      13.603  16.303 -19.360  1.00  0.00      HCT   
ATOM   3175 HE22 GLN H 197      13.218  17.793 -20.181  1.00  0.00      HCT   
ATOM   3176  C   GLN H 197      10.108  20.392 -15.393  1.00  0.00      HCT   
ATOM   3177  O   GLN H 197       9.778  21.575 -15.482  1.00  0.00      HCT   
ATOM   3178  N   PHE H 198       9.517  19.574 -14.500  1.00  0.00      HCT   
ATOM   3179  HN  PHE H 198       9.819  18.626 -14.421  1.00  0.00      HCT   
ATOM   3180  CA  PHE H 198       8.362  19.973 -13.711  1.00  0.00      HCT   
ATOM   3181  HA  PHE H 198       7.927  20.861 -14.156  1.00  0.00      HCT   
ATOM   3182  CB  PHE H 198       7.264  18.876 -13.711  1.00  0.00      HCT   
ATOM   3183  HB1 PHE H 198       7.648  17.933 -13.268  1.00  0.00      HCT   
ATOM   3184  HB2 PHE H 198       6.370  19.195 -13.136  1.00  0.00      HCT   
ATOM   3185  CG  PHE H 198       6.821  18.612 -15.126  1.00  0.00      HCT   
ATOM   3186  CD1 PHE H 198       5.956  19.508 -15.780  1.00  0.00      HCT   
ATOM   3187  HD1 PHE H 198       5.619  20.396 -15.267  1.00  0.00      HCT   
ATOM   3188  CE1 PHE H 198       5.534  19.264 -17.093  1.00  0.00      HCT   
ATOM   3189  HE1 PHE H 198       4.872  19.962 -17.589  1.00  0.00      HCT   
ATOM   3190  CZ  PHE H 198       5.968  18.115 -17.766  1.00  0.00      HCT   
ATOM   3191  HZ  PHE H 198       5.638  17.926 -18.780  1.00  0.00      HCT   
ATOM   3192  CD2 PHE H 198       7.241  17.459 -15.811  1.00  0.00      HCT   
ATOM   3193  HD2 PHE H 198       7.893  16.762 -15.315  1.00  0.00      HCT   
ATOM   3194  CE2 PHE H 198       6.826  17.211 -17.125  1.00  0.00      HCT   
ATOM   3195  HE2 PHE H 198       7.161  16.325 -17.648  1.00  0.00      HCT   
ATOM   3196  C   PHE H 198       8.723  20.370 -12.285  1.00  0.00      HCT   
ATOM   3197  O   PHE H 198       9.815  20.114 -11.775  1.00  0.00      HCT   
ATOM   3198  N   GLN H 199       7.786  21.061 -11.604  1.00  0.00      HCT   
ATOM   3199  HN  GLN H 199       6.918  21.289 -12.050  1.00  0.00      HCT   
ATOM   3200  CA  GLN H 199       7.902  21.482 -10.219  1.00  0.00      HCT   
ATOM   3201  HA  GLN H 199       8.792  22.089 -10.124  1.00  0.00      HCT   
ATOM   3202  CB  GLN H 199       6.657  22.332  -9.845  1.00  0.00      HCT   
ATOM   3203  HB1 GLN H 199       6.592  23.177 -10.566  1.00  0.00      HCT   
ATOM   3204  HB2 GLN H 199       5.756  21.696  -9.999  1.00  0.00      HCT   
ATOM   3205  CG  GLN H 199       6.657  22.903  -8.407  1.00  0.00      HCT   
ATOM   3206  HG1 GLN H 199       6.812  22.101  -7.656  1.00  0.00      HCT   
ATOM   3207  HG2 GLN H 199       7.485  23.637  -8.308  1.00  0.00      HCT   
ATOM   3208  CD  GLN H 199       5.322  23.571  -8.073  1.00  0.00      HCT   
ATOM   3209  OE1 GLN H 199       4.270  23.248  -8.633  1.00  0.00      HCT   
ATOM   3210  NE2 GLN H 199       5.355  24.515  -7.107  1.00  0.00      HCT   
ATOM   3211 HE21 GLN H 199       4.480  24.891  -6.786  1.00  0.00      HCT   
ATOM   3212 HE22 GLN H 199       6.230  24.871  -6.775  1.00  0.00      HCT   
ATOM   3213  C   GLN H 199       8.033  20.318  -9.244  1.00  0.00      HCT   
ATOM   3214  O   GLN H 199       8.800  20.373  -8.282  1.00  0.00      HCT   
ATOM   3215  N   HSE H 200       7.257  19.240  -9.484  1.00  0.00      HCT   
ATOM   3216  HN  HSE H 200       6.721  19.209 -10.322  1.00  0.00      HCT   
ATOM   3217  CA  HSE H 200       7.142  18.089  -8.606  1.00  0.00      HCT   
ATOM   3218  HA  HSE H 200       6.379  17.469  -9.054  1.00  0.00      HCT   
ATOM   3219  CB  HSE H 200       8.417  17.227  -8.580  1.00  0.00      HCT   
ATOM   3220  HB1 HSE H 200       9.284  17.815  -8.214  1.00  0.00      HCT   
ATOM   3221  HB2 HSE H 200       8.279  16.342  -7.930  1.00  0.00      HCT   
ATOM   3222  ND1 HSE H 200       7.876  15.747 -10.494  1.00  0.00      HCT   
ATOM   3223  CG  HSE H 200       8.697  16.720  -9.957  1.00  0.00      HCT   
ATOM   3224  CE1 HSE H 200       8.345  15.532 -11.707  1.00  0.00      HCT   
ATOM   3225  HE1 HSE H 200       7.929  14.817 -12.420  1.00  0.00      HCT   
ATOM   3226  NE2 HSE H 200       9.423  16.310 -11.975  1.00  0.00      HCT   
ATOM   3227  HE2 HSE H 200       9.942  16.331 -12.836  1.00  0.00      HCT   
ATOM   3228  CD2 HSE H 200       9.661  17.073 -10.850  1.00  0.00      HCT   
ATOM   3229  HD2 HSE H 200      10.449  17.802 -10.765  1.00  0.00      HCT   
ATOM   3230  C   HSE H 200       6.582  18.427  -7.234  1.00  0.00      HCT   
ATOM   3231  O   HSE H 200       7.203  18.223  -6.191  1.00  0.00      HCT   
ATOM   3232  N   ILE H 201       5.345  18.970  -7.245  1.00  0.00      HCT   
ATOM   3233  HN  ILE H 201       4.879  19.074  -8.121  1.00  0.00      HCT   
ATOM   3234  CA  ILE H 201       4.573  19.460  -6.109  1.00  0.00      HCT   
ATOM   3235  HA  ILE H 201       5.154  20.248  -5.661  1.00  0.00      HCT   
ATOM   3236  CB  ILE H 201       3.257  20.099  -6.570  1.00  0.00      HCT   
ATOM   3237  HB  ILE H 201       3.523  20.952  -7.242  1.00  0.00      HCT   
ATOM   3238  CG2 ILE H 201       2.407  19.115  -7.408  1.00  0.00      HCT   
ATOM   3239 HG21 ILE H 201       2.066  18.264  -6.785  1.00  0.00      HCT   
ATOM   3240 HG22 ILE H 201       1.499  19.634  -7.784  1.00  0.00      HCT   
ATOM   3241 HG23 ILE H 201       2.955  18.714  -8.282  1.00  0.00      HCT   
ATOM   3242  CG1 ILE H 201       2.411  20.693  -5.415  1.00  0.00      HCT   
ATOM   3243 HG11 ILE H 201       1.489  21.127  -5.866  1.00  0.00      HCT   
ATOM   3244 HG12 ILE H 201       2.073  19.881  -4.736  1.00  0.00      HCT   
ATOM   3245  CD  ILE H 201       3.121  21.789  -4.613  1.00  0.00      HCT   
ATOM   3246  HD1 ILE H 201       2.430  22.225  -3.859  1.00  0.00      HCT   
ATOM   3247  HD2 ILE H 201       4.005  21.389  -4.075  1.00  0.00      HCT   
ATOM   3248  HD3 ILE H 201       3.456  22.607  -5.287  1.00  0.00      HCT   
ATOM   3249  C   ILE H 201       4.377  18.401  -5.028  1.00  0.00      HCT   
ATOM   3250  O   ILE H 201       4.401  18.675  -3.826  1.00  0.00      HCT   
ATOM   3251  N   GLU H 202       4.247  17.135  -5.452  1.00  0.00      HCT   
ATOM   3252  HN  GLU H 202       4.167  16.979  -6.437  1.00  0.00      HCT   
ATOM   3253  CA  GLU H 202       4.234  15.919  -4.668  1.00  0.00      HCT   
ATOM   3254  HA  GLU H 202       3.231  15.765  -4.298  1.00  0.00      HCT   
ATOM   3255  CB  GLU H 202       4.613  14.763  -5.620  1.00  0.00      HCT   
ATOM   3256  HB1 GLU H 202       5.541  15.026  -6.171  1.00  0.00      HCT   
ATOM   3257  HB2 GLU H 202       4.840  13.843  -5.032  1.00  0.00      HCT   
ATOM   3258  CG  GLU H 202       3.515  14.360  -6.637  1.00  0.00      HCT   
ATOM   3259  HG1 GLU H 202       3.940  13.540  -7.248  1.00  0.00      HCT   
ATOM   3260  HG2 GLU H 202       2.626  13.969  -6.100  1.00  0.00      HCT   
ATOM   3261  CD  GLU H 202       3.050  15.408  -7.625  1.00  0.00      HCT   
ATOM   3262  OE1 GLU H 202       1.836  15.753  -7.607  1.00  0.00      HCT   
ATOM   3263  OE2 GLU H 202       3.869  15.864  -8.471  1.00  0.00      HCT   
ATOM   3264  C   GLU H 202       5.153  15.872  -3.452  1.00  0.00      HCT   
ATOM   3265  O   GLU H 202       4.709  15.689  -2.319  1.00  0.00      HCT   
ATOM   3266  N   TYR H 203       6.467  16.071  -3.669  1.00  0.00      HCT   
ATOM   3267  HN  TYR H 203       6.796  16.252  -4.592  1.00  0.00      HCT   
ATOM   3268  CA  TYR H 203       7.480  15.900  -2.641  1.00  0.00      HCT   
ATOM   3269  HA  TYR H 203       7.205  15.052  -2.029  1.00  0.00      HCT   
ATOM   3270  CB  TYR H 203       8.870  15.626  -3.279  1.00  0.00      HCT   
ATOM   3271  HB1 TYR H 203       9.217  16.503  -3.870  1.00  0.00      HCT   
ATOM   3272  HB2 TYR H 203       9.629  15.397  -2.499  1.00  0.00      HCT   
ATOM   3273  CG  TYR H 203       8.754  14.429  -4.187  1.00  0.00      HCT   
ATOM   3274  CD1 TYR H 203       8.674  13.133  -3.652  1.00  0.00      HCT   
ATOM   3275  HD1 TYR H 203       8.737  12.987  -2.585  1.00  0.00      HCT   
ATOM   3276  CE1 TYR H 203       8.455  12.032  -4.491  1.00  0.00      HCT   
ATOM   3277  HE1 TYR H 203       8.372  11.043  -4.065  1.00  0.00      HCT   
ATOM   3278  CZ  TYR H 203       8.295  12.218  -5.869  1.00  0.00      HCT   
ATOM   3279  OH  TYR H 203       7.962  11.124  -6.696  1.00  0.00      HCT   
ATOM   3280  HH  TYR H 203       7.287  11.438  -7.331  1.00  0.00      HCT   
ATOM   3281  CD2 TYR H 203       8.662  14.597  -5.577  1.00  0.00      HCT   
ATOM   3282  HD2 TYR H 203       8.733  15.589  -5.990  1.00  0.00      HCT   
ATOM   3283  CE2 TYR H 203       8.415  13.500  -6.416  1.00  0.00      HCT   
ATOM   3284  HE2 TYR H 203       8.305  13.647  -7.480  1.00  0.00      HCT   
ATOM   3285  C   TYR H 203       7.581  17.093  -1.701  1.00  0.00      HCT   
ATOM   3286  O   TYR H 203       8.100  16.974  -0.592  1.00  0.00      HCT   
ATOM   3287  N   GLN H 204       7.067  18.268  -2.124  1.00  0.00      HCT   
ATOM   3288  HN  GLN H 204       6.585  18.301  -2.996  1.00  0.00      HCT   
ATOM   3289  CA  GLN H 204       7.116  19.512  -1.373  1.00  0.00      HCT   
ATOM   3290  HA  GLN H 204       8.161  19.682  -1.162  1.00  0.00      HCT   
ATOM   3291  CB  GLN H 204       6.570  20.703  -2.210  1.00  0.00      HCT   
ATOM   3292  HB1 GLN H 204       5.464  20.617  -2.303  1.00  0.00      HCT   
ATOM   3293  HB2 GLN H 204       6.777  21.651  -1.660  1.00  0.00      HCT   
ATOM   3294  CG  GLN H 204       7.152  20.846  -3.640  1.00  0.00      HCT   
ATOM   3295  HG1 GLN H 204       6.667  20.086  -4.285  1.00  0.00      HCT   
ATOM   3296  HG2 GLN H 204       6.909  21.850  -4.047  1.00  0.00      HCT   
ATOM   3297  CD  GLN H 204       8.667  20.648  -3.719  1.00  0.00      HCT   
ATOM   3298  OE1 GLN H 204       9.438  21.278  -2.986  1.00  0.00      HCT   
ATOM   3299  NE2 GLN H 204       9.114  19.780  -4.653  1.00  0.00      HCT   
ATOM   3300 HE21 GLN H 204       8.470  19.301  -5.255  1.00  0.00      HCT   
ATOM   3301 HE22 GLN H 204      10.103  19.648  -4.746  1.00  0.00      HCT   
ATOM   3302  C   GLN H 204       6.331  19.445  -0.051  1.00  0.00      HCT   
ATOM   3303  O   GLN H 204       5.305  18.754  -0.016  1.00  0.00      HCT   
ATOM   3304  N   PRO H 205       6.745  20.129   1.032  1.00  0.00      HCT   
ATOM   3305  CD  PRO H 205       7.982  20.921   1.075  1.00  0.00      HCT   
ATOM   3306  HD1 PRO H 205       7.883  21.805   0.402  1.00  0.00      HCT   
ATOM   3307  HD2 PRO H 205       8.869  20.312   0.786  1.00  0.00      HCT   
ATOM   3308  CA  PRO H 205       5.997  20.265   2.288  1.00  0.00      HCT   
ATOM   3309  HA  PRO H 205       6.215  19.370   2.841  1.00  0.00      HCT   
ATOM   3310  CB  PRO H 205       6.643  21.475   2.976  1.00  0.00      HCT   
ATOM   3311  HB1 PRO H 205       6.541  21.440   4.081  1.00  0.00      HCT   
ATOM   3312  HB2 PRO H 205       6.216  22.432   2.599  1.00  0.00      HCT   
ATOM   3313  CG  PRO H 205       8.103  21.388   2.528  1.00  0.00      HCT   
ATOM   3314  HG1 PRO H 205       8.636  20.616   3.125  1.00  0.00      HCT   
ATOM   3315  HG2 PRO H 205       8.644  22.353   2.627  1.00  0.00      HCT   
ATOM   3316  C   PRO H 205       4.477  20.407   2.172  1.00  0.00      HCT   
ATOM   3317  O   PRO H 205       4.069  21.338   1.471  1.00  0.00      HCT   
ATOM   3318  N   PRO H 206       3.613  19.595   2.778  1.00  0.00      HCT   
ATOM   3319  CD  PRO H 206       3.997  18.301   3.356  1.00  0.00      HCT   
ATOM   3320  HD1 PRO H 206       4.432  18.469   4.368  1.00  0.00      HCT   
ATOM   3321  HD2 PRO H 206       4.728  17.752   2.714  1.00  0.00      HCT   
ATOM   3322  CA  PRO H 206       2.159  19.779   2.767  1.00  0.00      HCT   
ATOM   3323  HA  PRO H 206       1.876  19.677   1.732  1.00  0.00      HCT   
ATOM   3324  CB  PRO H 206       1.650  18.613   3.635  1.00  0.00      HCT   
ATOM   3325  HB1 PRO H 206       0.645  18.272   3.314  1.00  0.00      HCT   
ATOM   3326  HB2 PRO H 206       1.614  18.905   4.709  1.00  0.00      HCT   
ATOM   3327  CG  PRO H 206       2.696  17.511   3.457  1.00  0.00      HCT   
ATOM   3328  HG1 PRO H 206       2.518  16.965   2.502  1.00  0.00      HCT   
ATOM   3329  HG2 PRO H 206       2.706  16.792   4.303  1.00  0.00      HCT   
ATOM   3330  C   PRO H 206       1.634  21.131   3.267  1.00  0.00      HCT   
ATOM   3331  O   PRO H 206       2.348  21.765   4.050  1.00  0.00      HCT   
ATOM   3332  N   PRO H 207       0.444  21.610   2.884  1.00  0.00      HCT   
ATOM   3333  CD  PRO H 207      -0.322  21.075   1.759  1.00  0.00      HCT   
ATOM   3334  HD1 PRO H 207      -0.679  20.053   2.016  1.00  0.00      HCT   
ATOM   3335  HD2 PRO H 207       0.288  21.055   0.830  1.00  0.00      HCT   
ATOM   3336  CA  PRO H 207      -0.332  22.631   3.601  1.00  0.00      HCT   
ATOM   3337  HA  PRO H 207       0.107  23.581   3.340  1.00  0.00      HCT   
ATOM   3338  CB  PRO H 207      -1.754  22.492   3.033  1.00  0.00      HCT   
ATOM   3339  HB1 PRO H 207      -2.315  23.450   3.075  1.00  0.00      HCT   
ATOM   3340  HB2 PRO H 207      -2.327  21.709   3.581  1.00  0.00      HCT   
ATOM   3341  CG  PRO H 207      -1.516  22.017   1.601  1.00  0.00      HCT   
ATOM   3342  HG1 PRO H 207      -1.226  22.885   0.964  1.00  0.00      HCT   
ATOM   3343  HG2 PRO H 207      -2.406  21.519   1.166  1.00  0.00      HCT   
ATOM   3344  C   PRO H 207      -0.310  22.568   5.122  1.00  0.00      HCT   
ATOM   3345  O   PRO H 207      -0.466  21.486   5.691  1.00  0.00      HCT   
ATOM   3346  N   ALA H 208      -0.140  23.714   5.802  1.00  0.00      HCT   
ATOM   3347  HN  ALA H 208      -0.024  24.585   5.315  1.00  0.00      HCT   
ATOM   3348  CA  ALA H 208      -0.112  23.787   7.243  1.00  0.00      HCT   
ATOM   3349  HA  ALA H 208       0.207  22.834   7.647  1.00  0.00      HCT   
ATOM   3350  CB  ALA H 208       0.905  24.854   7.702  1.00  0.00      HCT   
ATOM   3351  HB1 ALA H 208       1.919  24.598   7.321  1.00  0.00      HCT   
ATOM   3352  HB2 ALA H 208       0.634  25.856   7.303  1.00  0.00      HCT   
ATOM   3353  HB3 ALA H 208       0.953  24.911   8.810  1.00  0.00      HCT   
ATOM   3354  C   ALA H 208      -1.493  24.089   7.810  1.00  0.00      HCT   
ATOM   3355  O   ALA H 208      -2.235  24.938   7.304  1.00  0.00      HCT   
ATOM   3356  N   LEU H 209      -1.867  23.376   8.890  1.00  0.00      HCT   
ATOM   3357  HN  LEU H 209      -1.231  22.714   9.295  1.00  0.00      HCT   
ATOM   3358  CA  LEU H 209      -3.088  23.603   9.637  1.00  0.00      HCT   
ATOM   3359  HA  LEU H 209      -3.904  23.578   8.929  1.00  0.00      HCT   
ATOM   3360  CB  LEU H 209      -3.259  22.460  10.674  1.00  0.00      HCT   
ATOM   3361  HB1 LEU H 209      -3.094  21.492  10.156  1.00  0.00      HCT   
ATOM   3362  HB2 LEU H 209      -2.455  22.539  11.436  1.00  0.00      HCT   
ATOM   3363  CG  LEU H 209      -4.621  22.365  11.398  1.00  0.00      HCT   
ATOM   3364  HG  LEU H 209      -4.754  23.283  12.016  1.00  0.00      HCT   
ATOM   3365  CD1 LEU H 209      -5.810  22.250  10.431  1.00  0.00      HCT   
ATOM   3366 HD11 LEU H 209      -5.685  21.369   9.768  1.00  0.00      HCT   
ATOM   3367 HD12 LEU H 209      -6.758  22.129  11.001  1.00  0.00      HCT   
ATOM   3368 HD13 LEU H 209      -5.901  23.158   9.805  1.00  0.00      HCT   
ATOM   3369  CD2 LEU H 209      -4.630  21.161  12.356  1.00  0.00      HCT   
ATOM   3370 HD21 LEU H 209      -4.497  20.213  11.793  1.00  0.00      HCT   
ATOM   3371 HD22 LEU H 209      -3.803  21.245  13.094  1.00  0.00      HCT   
ATOM   3372 HD23 LEU H 209      -5.591  21.112  12.912  1.00  0.00      HCT   
ATOM   3373  C   LEU H 209      -3.088  24.981  10.297  1.00  0.00      HCT   
ATOM   3374  O   LEU H 209      -2.061  25.446  10.790  1.00  0.00      HCT   
ATOM   3375  N   LYS H 210      -4.227  25.698  10.305  1.00  0.00      HCT   
ATOM   3376  HN  LYS H 210      -5.034  25.370   9.815  1.00  0.00      HCT   
ATOM   3377  CA  LYS H 210      -4.265  27.059  10.820  1.00  0.00      HCT   
ATOM   3378  HA  LYS H 210      -3.260  27.441  10.951  1.00  0.00      HCT   
ATOM   3379  CB  LYS H 210      -4.975  28.000   9.812  1.00  0.00      HCT   
ATOM   3380  HB1 LYS H 210      -4.850  29.051  10.158  1.00  0.00      HCT   
ATOM   3381  HB2 LYS H 210      -4.440  27.911   8.839  1.00  0.00      HCT   
ATOM   3382  CG  LYS H 210      -6.462  27.693   9.577  1.00  0.00      HCT   
ATOM   3383  HG1 LYS H 210      -6.592  26.642   9.242  1.00  0.00      HCT   
ATOM   3384  HG2 LYS H 210      -7.023  27.797  10.534  1.00  0.00      HCT   
ATOM   3385  CD  LYS H 210      -7.118  28.620   8.542  1.00  0.00      HCT   
ATOM   3386  HD1 LYS H 210      -6.662  28.467   7.540  1.00  0.00      HCT   
ATOM   3387  HD2 LYS H 210      -8.179  28.306   8.473  1.00  0.00      HCT   
ATOM   3388  CE  LYS H 210      -7.031  30.099   8.927  1.00  0.00      HCT   
ATOM   3389  HE1 LYS H 210      -7.009  30.200  10.038  1.00  0.00      HCT   
ATOM   3390  HE2 LYS H 210      -6.122  30.575   8.502  1.00  0.00      HCT   
ATOM   3391  NZ  LYS H 210      -8.215  30.830   8.463  1.00  0.00      HCT   
ATOM   3392  HZ1 LYS H 210      -8.342  30.783   7.416  1.00  0.00      HCT   
ATOM   3393  HZ2 LYS H 210      -9.060  30.397   8.930  1.00  0.00      HCT   
ATOM   3394  HZ3 LYS H 210      -8.126  31.831   8.764  1.00  0.00      HCT   
ATOM   3395  C   LYS H 210      -4.933  27.160  12.188  1.00  0.00      HCT   
ATOM   3396  O   LYS H 210      -5.257  28.249  12.656  1.00  0.00      HCT   
ATOM   3397  N   VAL H 211      -5.160  26.032  12.890  1.00  0.00      HCT   
ATOM   3398  HN  VAL H 211      -4.849  25.156  12.531  1.00  0.00      HCT   
ATOM   3399  CA  VAL H 211      -5.692  26.023  14.253  1.00  0.00      HCT   
ATOM   3400  HA  VAL H 211      -6.597  26.609  14.258  1.00  0.00      HCT   
ATOM   3401  CB  VAL H 211      -6.060  24.610  14.707  1.00  0.00      HCT   
ATOM   3402  HB  VAL H 211      -5.168  23.943  14.644  1.00  0.00      HCT   
ATOM   3403  CG1 VAL H 211      -6.594  24.618  16.154  1.00  0.00      HCT   
ATOM   3404 HG11 VAL H 211      -7.409  25.365  16.258  1.00  0.00      HCT   
ATOM   3405 HG12 VAL H 211      -7.021  23.630  16.423  1.00  0.00      HCT   
ATOM   3406 HG13 VAL H 211      -5.798  24.858  16.891  1.00  0.00      HCT   
ATOM   3407  CG2 VAL H 211      -7.156  24.070  13.770  1.00  0.00      HCT   
ATOM   3408 HG21 VAL H 211      -7.472  23.055  14.090  1.00  0.00      HCT   
ATOM   3409 HG22 VAL H 211      -8.046  24.733  13.795  1.00  0.00      HCT   
ATOM   3410 HG23 VAL H 211      -6.811  23.996  12.720  1.00  0.00      HCT   
ATOM   3411  C   VAL H 211      -4.746  26.697  15.246  1.00  0.00      HCT   
ATOM   3412  O   VAL H 211      -5.144  27.531  16.063  1.00  0.00      HCT   
ATOM   3413  N   SER H 212      -3.443  26.395  15.122  1.00  0.00      HCT   
ATOM   3414  HN  SER H 212      -3.176  25.686  14.456  1.00  0.00      HCT   
ATOM   3415  CA  SER H 212      -2.366  26.972  15.910  1.00  0.00      HCT   
ATOM   3416  HA  SER H 212      -2.708  27.854  16.433  1.00  0.00      HCT   
ATOM   3417  CB  SER H 212      -1.834  25.975  16.980  1.00  0.00      HCT   
ATOM   3418  HB1 SER H 212      -1.731  24.963  16.522  1.00  0.00      HCT   
ATOM   3419  HB2 SER H 212      -0.838  26.291  17.362  1.00  0.00      HCT   
ATOM   3420  OG  SER H 212      -2.729  25.914  18.094  1.00  0.00      HCT   
ATOM   3421  HG1 SER H 212      -2.577  25.064  18.559  1.00  0.00      HCT   
ATOM   3422  C   SER H 212      -1.212  27.394  15.010  1.00  0.00      HCT   
ATOM   3423  O   SER H 212      -0.261  26.623  14.859  1.00  0.00      HCT   
ATOM   3424  N   PRO H 213      -1.241  28.572  14.373  1.00  0.00      HCT   
ATOM   3425  CD  PRO H 213      -2.395  29.472  14.354  1.00  0.00      HCT   
ATOM   3426  HD1 PRO H 213      -2.396  30.068  15.295  1.00  0.00      HCT   
ATOM   3427  HD2 PRO H 213      -3.358  28.931  14.240  1.00  0.00      HCT   
ATOM   3428  CA  PRO H 213      -0.090  29.186  13.704  1.00  0.00      HCT   
ATOM   3429  HA  PRO H 213       0.180  28.524  12.894  1.00  0.00      HCT   
ATOM   3430  CB  PRO H 213      -0.610  30.554  13.218  1.00  0.00      HCT   
ATOM   3431  HB1 PRO H 213      -0.173  30.840  12.239  1.00  0.00      HCT   
ATOM   3432  HB2 PRO H 213      -0.395  31.353  13.964  1.00  0.00      HCT   
ATOM   3433  CG  PRO H 213      -2.126  30.370  13.150  1.00  0.00      HCT   
ATOM   3434  HG1 PRO H 213      -2.403  29.830  12.216  1.00  0.00      HCT   
ATOM   3435  HG2 PRO H 213      -2.681  31.328  13.194  1.00  0.00      HCT   
ATOM   3436  C   PRO H 213       1.148  29.352  14.568  1.00  0.00      HCT   
ATOM   3437  O   PRO H 213       1.033  29.400  15.793  1.00  0.00      HCT   
ATOM   3438  N   GLN H 214       2.337  29.473  13.937  1.00  0.00      HCT   
ATOM   3439  HN  GLN H 214       2.355  29.413  12.933  1.00  0.00      HCT   
ATOM   3440  CA  GLN H 214       3.628  29.614  14.602  1.00  0.00      HCT   
ATOM   3441  HA  GLN H 214       4.380  29.516  13.833  1.00  0.00      HCT   
ATOM   3442  CB  GLN H 214       3.778  31.016  15.283  1.00  0.00      HCT   
ATOM   3443  HB1 GLN H 214       3.131  31.048  16.190  1.00  0.00      HCT   
ATOM   3444  HB2 GLN H 214       4.835  31.141  15.610  1.00  0.00      HCT   
ATOM   3445  CG  GLN H 214       3.408  32.265  14.431  1.00  0.00      HCT   
ATOM   3446  HG1 GLN H 214       2.300  32.305  14.333  1.00  0.00      HCT   
ATOM   3447  HG2 GLN H 214       3.726  33.186  14.963  1.00  0.00      HCT   
ATOM   3448  CD  GLN H 214       3.973  32.301  13.011  1.00  0.00      HCT   
ATOM   3449  OE1 GLN H 214       3.241  32.536  12.043  1.00  0.00      HCT   
ATOM   3450  NE2 GLN H 214       5.304  32.120  12.863  1.00  0.00      HCT   
ATOM   3451 HE21 GLN H 214       5.899  32.084  13.673  1.00  0.00      HCT   
ATOM   3452 HE22 GLN H 214       5.688  32.127  11.947  1.00  0.00      HCT   
ATOM   3453  C   GLN H 214       3.889  28.476  15.602  1.00  0.00      HCT   
ATOM   3454  O   GLN H 214       3.535  27.319  15.366  1.00  0.00      HCT   
ATOM   3455  N   THR H 215       4.520  28.787  16.756  1.00  0.00      HCT   
ATOM   3456  HN  THR H 215       4.908  29.693  16.883  1.00  0.00      HCT   
ATOM   3457  CA  THR H 215       4.569  27.923  17.934  1.00  0.00      HCT   
ATOM   3458  HA  THR H 215       5.063  27.002  17.660  1.00  0.00      HCT   
ATOM   3459  CB  THR H 215       5.309  28.580  19.100  1.00  0.00      HCT   
ATOM   3460  HB  THR H 215       4.793  29.522  19.393  1.00  0.00      HCT   
ATOM   3461  OG1 THR H 215       6.651  28.924  18.737  1.00  0.00      HCT   
ATOM   3462  HG1 THR H 215       6.884  29.601  19.417  1.00  0.00      HCT   
ATOM   3463  CG2 THR H 215       5.411  27.652  20.317  1.00  0.00      HCT   
ATOM   3464 HG21 THR H 215       6.083  28.087  21.088  1.00  0.00      HCT   
ATOM   3465 HG22 THR H 215       4.419  27.501  20.797  1.00  0.00      HCT   
ATOM   3466 HG23 THR H 215       5.808  26.662  20.014  1.00  0.00      HCT   
ATOM   3467  C   THR H 215       3.177  27.599  18.445  1.00  0.00      HCT   
ATOM   3468  O   THR H 215       2.339  28.486  18.620  1.00  0.00      HCT   
ATOM   3469  N   ALA H 216       2.887  26.317  18.723  1.00  0.00      HCT   
ATOM   3470  HN  ALA H 216       3.560  25.590  18.567  1.00  0.00      HCT   
ATOM   3471  CA  ALA H 216       1.593  25.904  19.204  1.00  0.00      HCT   
ATOM   3472  HA  ALA H 216       0.843  26.601  18.858  1.00  0.00      HCT   
ATOM   3473  CB  ALA H 216       1.256  24.516  18.626  1.00  0.00      HCT   
ATOM   3474  HB1 ALA H 216       0.237  24.196  18.926  1.00  0.00      HCT   
ATOM   3475  HB2 ALA H 216       1.294  24.552  17.516  1.00  0.00      HCT   
ATOM   3476  HB3 ALA H 216       1.988  23.755  18.968  1.00  0.00      HCT   
ATOM   3477  C   ALA H 216       1.513  25.873  20.726  1.00  0.00      HCT   
ATOM   3478  O   ALA H 216       2.331  25.257  21.417  1.00  0.00      HCT   
ATOM   3479  N   LYS H 217       0.485  26.532  21.299  1.00  0.00      HCT   
ATOM   3480  HN  LYS H 217      -0.133  27.082  20.726  1.00  0.00      HCT   
ATOM   3481  CA  LYS H 217       0.091  26.375  22.687  1.00  0.00      HCT   
ATOM   3482  HA  LYS H 217       0.978  26.537  23.285  1.00  0.00      HCT   
ATOM   3483  CB  LYS H 217      -0.964  27.428  23.127  1.00  0.00      HCT   
ATOM   3484  HB1 LYS H 217      -1.904  27.288  22.544  1.00  0.00      HCT   
ATOM   3485  HB2 LYS H 217      -1.206  27.271  24.202  1.00  0.00      HCT   
ATOM   3486  CG  LYS H 217      -0.486  28.888  22.962  1.00  0.00      HCT   
ATOM   3487  HG1 LYS H 217       0.554  28.979  23.345  1.00  0.00      HCT   
ATOM   3488  HG2 LYS H 217      -0.464  29.133  21.877  1.00  0.00      HCT   
ATOM   3489  CD  LYS H 217      -1.379  29.913  23.697  1.00  0.00      HCT   
ATOM   3490  HD1 LYS H 217      -2.441  29.708  23.430  1.00  0.00      HCT   
ATOM   3491  HD2 LYS H 217      -1.267  29.752  24.794  1.00  0.00      HCT   
ATOM   3492  CE  LYS H 217      -1.046  31.373  23.336  1.00  0.00      HCT   
ATOM   3493  HE1 LYS H 217       0.035  31.583  23.491  1.00  0.00      HCT   
ATOM   3494  HE2 LYS H 217      -1.298  31.550  22.267  1.00  0.00      HCT   
ATOM   3495  NZ  LYS H 217      -1.820  32.338  24.147  1.00  0.00      HCT   
ATOM   3496  HZ1 LYS H 217      -1.272  32.652  24.984  1.00  0.00      HCT   
ATOM   3497  HZ2 LYS H 217      -2.031  33.178  23.561  1.00  0.00      HCT   
ATOM   3498  HZ3 LYS H 217      -2.725  31.909  24.465  1.00  0.00      HCT   
ATOM   3499  C   LYS H 217      -0.374  24.946  22.978  1.00  0.00      HCT   
ATOM   3500  O   LYS H 217      -0.767  24.202  22.075  1.00  0.00      HCT   
ATOM   3501  N   SER H 218      -0.283  24.483  24.241  1.00  0.00      HCT   
ATOM   3502  HN  SER H 218       0.037  25.067  24.985  1.00  0.00      HCT   
ATOM   3503  CA  SER H 218      -0.717  23.142  24.626  1.00  0.00      HCT   
ATOM   3504  HA  SER H 218      -0.147  22.430  24.045  1.00  0.00      HCT   
ATOM   3505  CB  SER H 218      -0.502  22.838  26.130  1.00  0.00      HCT   
ATOM   3506  HB1 SER H 218      -1.062  23.565  26.760  1.00  0.00      HCT   
ATOM   3507  HB2 SER H 218      -0.878  21.822  26.386  1.00  0.00      HCT   
ATOM   3508  OG  SER H 218       0.887  22.892  26.454  1.00  0.00      HCT   
ATOM   3509  HG1 SER H 218       1.254  22.053  26.114  1.00  0.00      HCT   
ATOM   3510  C   SER H 218      -2.183  22.891  24.348  1.00  0.00      HCT   
ATOM   3511  O   SER H 218      -3.035  23.712  24.683  1.00  0.00      HCT   
ATOM   3512  N   ASP H 219      -2.514  21.740  23.740  1.00  0.00      HCT   
ATOM   3513  HN  ASP H 219      -1.833  21.069  23.458  1.00  0.00      HCT   
ATOM   3514  CA  ASP H 219      -3.889  21.411  23.455  1.00  0.00      HCT   
ATOM   3515  HA  ASP H 219      -4.453  21.658  24.343  1.00  0.00      HCT   
ATOM   3516  CB  ASP H 219      -4.414  22.180  22.202  1.00  0.00      HCT   
ATOM   3517  HB1 ASP H 219      -3.829  23.119  22.092  1.00  0.00      HCT   
ATOM   3518  HB2 ASP H 219      -4.280  21.595  21.273  1.00  0.00      HCT   
ATOM   3519  CG  ASP H 219      -5.862  22.602  22.340  1.00  0.00      HCT   
ATOM   3520  OD1 ASP H 219      -6.501  22.285  23.380  1.00  0.00      HCT   
ATOM   3521  OD2 ASP H 219      -6.368  23.321  21.435  1.00  0.00      HCT   
ATOM   3522  C   ASP H 219      -3.982  19.903  23.306  1.00  0.00      HCT   
ATOM   3523  O   ASP H 219      -2.964  19.202  23.287  1.00  0.00      HCT   
ATOM   3524  N   SER H 220      -5.217  19.376  23.252  1.00  0.00      HCT   
ATOM   3525  HN  SER H 220      -6.006  19.991  23.272  1.00  0.00      HCT   
ATOM   3526  CA  SER H 220      -5.543  17.957  23.257  1.00  0.00      HCT   
ATOM   3527  HA  SER H 220      -5.244  17.568  24.219  1.00  0.00      HCT   
ATOM   3528  CB  SER H 220      -7.070  17.747  23.096  1.00  0.00      HCT   
ATOM   3529  HB1 SER H 220      -7.399  18.212  22.139  1.00  0.00      HCT   
ATOM   3530  HB2 SER H 220      -7.335  16.670  23.058  1.00  0.00      HCT   
ATOM   3531  OG  SER H 220      -7.779  18.367  24.172  1.00  0.00      HCT   
ATOM   3532  HG1 SER H 220      -7.557  17.860  24.983  1.00  0.00      HCT   
ATOM   3533  C   SER H 220      -4.833  17.123  22.197  1.00  0.00      HCT   
ATOM   3534  O   SER H 220      -4.707  17.526  21.043  1.00  0.00      HCT   
ATOM   3535  N   VAL H 221      -4.324  15.931  22.571  1.00  0.00      HCT   
ATOM   3536  HN  VAL H 221      -4.424  15.614  23.519  1.00  0.00      HCT   
ATOM   3537  CA  VAL H 221      -3.622  15.019  21.673  1.00  0.00      HCT   
ATOM   3538  HA  VAL H 221      -2.813  15.596  21.252  1.00  0.00      HCT   
ATOM   3539  CB  VAL H 221      -3.009  13.849  22.457  1.00  0.00      HCT   
ATOM   3540  HB  VAL H 221      -2.543  14.277  23.377  1.00  0.00      HCT   
ATOM   3541  CG1 VAL H 221      -4.069  12.817  22.896  1.00  0.00      HCT   
ATOM   3542 HG11 VAL H 221      -4.451  12.244  22.027  1.00  0.00      HCT   
ATOM   3543 HG12 VAL H 221      -3.625  12.091  23.610  1.00  0.00      HCT   
ATOM   3544 HG13 VAL H 221      -4.928  13.308  23.395  1.00  0.00      HCT   
ATOM   3545  CG2 VAL H 221      -1.890  13.159  21.653  1.00  0.00      HCT   
ATOM   3546 HG21 VAL H 221      -1.108  13.888  21.354  1.00  0.00      HCT   
ATOM   3547 HG22 VAL H 221      -1.407  12.372  22.271  1.00  0.00      HCT   
ATOM   3548 HG23 VAL H 221      -2.293  12.673  20.740  1.00  0.00      HCT   
ATOM   3549  C   VAL H 221      -4.524  14.523  20.533  1.00  0.00      HCT   
ATOM   3550  O   VAL H 221      -5.722  14.320  20.760  1.00  0.00      HCT   
ATOM   3551  N   PRO H 222      -4.092  14.323  19.294  1.00  0.00      HCT   
ATOM   3552  CD  PRO H 222      -2.879  14.904  18.713  1.00  0.00      HCT   
ATOM   3553  HD1 PRO H 222      -2.014  14.891  19.410  1.00  0.00      HCT   
ATOM   3554  HD2 PRO H 222      -3.103  15.950  18.403  1.00  0.00      HCT   
ATOM   3555  CA  PRO H 222      -4.816  13.487  18.338  1.00  0.00      HCT   
ATOM   3556  HA  PRO H 222      -5.813  13.881  18.209  1.00  0.00      HCT   
ATOM   3557  CB  PRO H 222      -4.006  13.607  17.036  1.00  0.00      HCT   
ATOM   3558  HB1 PRO H 222      -4.439  14.418  16.412  1.00  0.00      HCT   
ATOM   3559  HB2 PRO H 222      -3.987  12.678  16.430  1.00  0.00      HCT   
ATOM   3560  CG  PRO H 222      -2.604  14.032  17.491  1.00  0.00      HCT   
ATOM   3561  HG1 PRO H 222      -2.038  14.563  16.698  1.00  0.00      HCT   
ATOM   3562  HG2 PRO H 222      -2.029  13.135  17.809  1.00  0.00      HCT   
ATOM   3563  C   PRO H 222      -4.977  12.036  18.795  1.00  0.00      HCT   
ATOM   3564  O   PRO H 222      -3.989  11.307  18.921  1.00  0.00      HCT   
ATOM   3565  N   GLU H 223      -6.226  11.580  18.989  1.00  0.00      HCT   
ATOM   3566  HN  GLU H 223      -7.020  12.195  18.918  1.00  0.00      HCT   
ATOM   3567  CA  GLU H 223      -6.544  10.190  19.245  1.00  0.00      HCT   
ATOM   3568  HA  GLU H 223      -5.641   9.626  19.435  1.00  0.00      HCT   
ATOM   3569  CB  GLU H 223      -7.518   9.990  20.431  1.00  0.00      HCT   
ATOM   3570  HB1 GLU H 223      -8.426  10.616  20.269  1.00  0.00      HCT   
ATOM   3571  HB2 GLU H 223      -7.835   8.921  20.443  1.00  0.00      HCT   
ATOM   3572  CG  GLU H 223      -6.908  10.321  21.813  1.00  0.00      HCT   
ATOM   3573  HG1 GLU H 223      -5.945   9.780  21.935  1.00  0.00      HCT   
ATOM   3574  HG2 GLU H 223      -6.704  11.409  21.900  1.00  0.00      HCT   
ATOM   3575  CD  GLU H 223      -7.818   9.908  22.955  1.00  0.00      HCT   
ATOM   3576  OE1 GLU H 223      -8.922   9.354  22.702  1.00  0.00      HCT   
ATOM   3577  OE2 GLU H 223      -7.416  10.078  24.135  1.00  0.00      HCT   
ATOM   3578  C   GLU H 223      -7.200   9.620  18.012  1.00  0.00      HCT   
ATOM   3579  O   GLU H 223      -8.183  10.159  17.504  1.00  0.00      HCT   
ATOM   3580  N   THR H 224      -6.669   8.512  17.474  1.00  0.00      HCT   
ATOM   3581  HN  THR H 224      -5.882   8.054  17.876  1.00  0.00      HCT   
ATOM   3582  CA  THR H 224      -7.141   7.971  16.207  1.00  0.00      HCT   
ATOM   3583  HA  THR H 224      -7.744   8.717  15.710  1.00  0.00      HCT   
ATOM   3584  CB  THR H 224      -6.040   7.632  15.218  1.00  0.00      HCT   
ATOM   3585  HB  THR H 224      -6.469   7.175  14.294  1.00  0.00      HCT   
ATOM   3586  OG1 THR H 224      -5.064   6.765  15.786  1.00  0.00      HCT   
ATOM   3587  HG1 THR H 224      -4.885   6.121  15.071  1.00  0.00      HCT   
ATOM   3588  CG2 THR H 224      -5.309   8.921  14.813  1.00  0.00      HCT   
ATOM   3589 HG21 THR H 224      -4.829   9.403  15.693  1.00  0.00      HCT   
ATOM   3590 HG22 THR H 224      -4.515   8.692  14.070  1.00  0.00      HCT   
ATOM   3591 HG23 THR H 224      -6.019   9.646  14.360  1.00  0.00      HCT   
ATOM   3592  C   THR H 224      -8.044   6.773  16.387  1.00  0.00      HCT   
ATOM   3593  O   THR H 224      -7.921   5.973  17.318  1.00  0.00      HCT   
ATOM   3594  N   ALA H 225      -9.009   6.650  15.468  1.00  0.00      HCT   
ATOM   3595  HN  ALA H 225      -9.102   7.341  14.740  1.00  0.00      HCT   
ATOM   3596  CA  ALA H 225      -9.949   5.571  15.365  1.00  0.00      HCT   
ATOM   3597  HA  ALA H 225      -9.671   4.765  16.033  1.00  0.00      HCT   
ATOM   3598  CB  ALA H 225     -11.355   6.092  15.704  1.00  0.00      HCT   
ATOM   3599  HB1 ALA H 225     -11.665   6.891  14.997  1.00  0.00      HCT   
ATOM   3600  HB2 ALA H 225     -12.098   5.274  15.670  1.00  0.00      HCT   
ATOM   3601  HB3 ALA H 225     -11.358   6.515  16.731  1.00  0.00      HCT   
ATOM   3602  C   ALA H 225      -9.876   5.053  13.940  1.00  0.00      HCT   
ATOM   3603  O   ALA H 225      -9.644   5.815  13.000  1.00  0.00      HCT   
ATOM   3604  N   VAL H 226     -10.015   3.729  13.750  1.00  0.00      HCT   
ATOM   3605  HN  VAL H 226     -10.244   3.125  14.516  1.00  0.00      HCT   
ATOM   3606  CA  VAL H 226      -9.837   3.111  12.448  1.00  0.00      HCT   
ATOM   3607  HA  VAL H 226      -9.800   3.872  11.683  1.00  0.00      HCT   
ATOM   3608  CB  VAL H 226      -8.558   2.281  12.345  1.00  0.00      HCT   
ATOM   3609  HB  VAL H 226      -8.621   1.386  13.007  1.00  0.00      HCT   
ATOM   3610  CG1 VAL H 226      -8.364   1.835  10.886  1.00  0.00      HCT   
ATOM   3611 HG11 VAL H 226      -8.392   2.713  10.206  1.00  0.00      HCT   
ATOM   3612 HG12 VAL H 226      -7.373   1.351  10.773  1.00  0.00      HCT   
ATOM   3613 HG13 VAL H 226      -9.146   1.113  10.573  1.00  0.00      HCT   
ATOM   3614  CG2 VAL H 226      -7.341   3.116  12.791  1.00  0.00      HCT   
ATOM   3615 HG21 VAL H 226      -7.296   4.068  12.223  1.00  0.00      HCT   
ATOM   3616 HG22 VAL H 226      -7.391   3.349  13.876  1.00  0.00      HCT   
ATOM   3617 HG23 VAL H 226      -6.402   2.551  12.610  1.00  0.00      HCT   
ATOM   3618  C   VAL H 226     -11.049   2.250  12.157  1.00  0.00      HCT   
ATOM   3619  O   VAL H 226     -11.396   1.353  12.927  1.00  0.00      HCT   
ATOM   3620  N   SER H 227     -11.742   2.504  11.034  1.00  0.00      HCT   
ATOM   3621  HN  SER H 227     -11.410   3.192  10.383  1.00  0.00      HCT   
ATOM   3622  CA  SER H 227     -12.997   1.835  10.722  1.00  0.00      HCT   
ATOM   3623  HA  SER H 227     -13.068   0.913  11.281  1.00  0.00      HCT   
ATOM   3624  CB  SER H 227     -14.250   2.694  11.028  1.00  0.00      HCT   
ATOM   3625  HB1 SER H 227     -14.131   3.699  10.563  1.00  0.00      HCT   
ATOM   3626  HB2 SER H 227     -15.174   2.234  10.610  1.00  0.00      HCT   
ATOM   3627  OG  SER H 227     -14.428   2.844  12.436  1.00  0.00      HCT   
ATOM   3628  HG1 SER H 227     -14.425   1.941  12.829  1.00  0.00      HCT   
ATOM   3629  C   SER H 227     -13.048   1.430   9.277  1.00  0.00      HCT   
ATOM   3630  O   SER H 227     -12.271   1.903   8.451  1.00  0.00      HCT   
ATOM   3631  N   ILE H 228     -13.964   0.507   8.944  1.00  0.00      HCT   
ATOM   3632  HN  ILE H 228     -14.581   0.124   9.639  1.00  0.00      HCT   
ATOM   3633  CA  ILE H 228     -14.169   0.045   7.585  1.00  0.00      HCT   
ATOM   3634  HA  ILE H 228     -13.669   0.719   6.907  1.00  0.00      HCT   
ATOM   3635  CB  ILE H 228     -13.584  -1.354   7.359  1.00  0.00      HCT   
ATOM   3636  HB  ILE H 228     -12.519  -1.307   7.696  1.00  0.00      HCT   
ATOM   3637  CG2 ILE H 228     -14.300  -2.426   8.215  1.00  0.00      HCT   
ATOM   3638 HG21 ILE H 228     -14.393  -2.108   9.273  1.00  0.00      HCT   
ATOM   3639 HG22 ILE H 228     -15.318  -2.626   7.823  1.00  0.00      HCT   
ATOM   3640 HG23 ILE H 228     -13.736  -3.381   8.192  1.00  0.00      HCT   
ATOM   3641  CG1 ILE H 228     -13.571  -1.727   5.859  1.00  0.00      HCT   
ATOM   3642 HG11 ILE H 228     -14.614  -1.927   5.526  1.00  0.00      HCT   
ATOM   3643 HG12 ILE H 228     -13.190  -0.857   5.277  1.00  0.00      HCT   
ATOM   3644  CD  ILE H 228     -12.692  -2.946   5.548  1.00  0.00      HCT   
ATOM   3645  HD1 ILE H 228     -12.684  -3.154   4.456  1.00  0.00      HCT   
ATOM   3646  HD2 ILE H 228     -11.645  -2.773   5.878  1.00  0.00      HCT   
ATOM   3647  HD3 ILE H 228     -13.075  -3.854   6.064  1.00  0.00      HCT   
ATOM   3648  C   ILE H 228     -15.647   0.132   7.245  1.00  0.00      HCT   
ATOM   3649  O   ILE H 228     -16.513  -0.323   7.997  1.00  0.00      HCT   
ATOM   3650  N   PHE H 229     -15.987   0.767   6.110  1.00  0.00      HCT   
ATOM   3651  HN  PHE H 229     -15.279   1.193   5.541  1.00  0.00      HCT   
ATOM   3652  CA  PHE H 229     -17.367   0.973   5.709  1.00  0.00      HCT   
ATOM   3653  HA  PHE H 229     -18.036   0.472   6.395  1.00  0.00      HCT   
ATOM   3654  CB  PHE H 229     -17.737   2.479   5.663  1.00  0.00      HCT   
ATOM   3655  HB1 PHE H 229     -17.128   3.002   4.895  1.00  0.00      HCT   
ATOM   3656  HB2 PHE H 229     -18.814   2.617   5.431  1.00  0.00      HCT   
ATOM   3657  CG  PHE H 229     -17.471   3.102   7.010  1.00  0.00      HCT   
ATOM   3658  CD1 PHE H 229     -18.183   2.665   8.138  1.00  0.00      HCT   
ATOM   3659  HD1 PHE H 229     -18.927   1.891   8.036  1.00  0.00      HCT   
ATOM   3660  CE1 PHE H 229     -17.923   3.206   9.403  1.00  0.00      HCT   
ATOM   3661  HE1 PHE H 229     -18.475   2.851  10.263  1.00  0.00      HCT   
ATOM   3662  CZ  PHE H 229     -16.950   4.202   9.550  1.00  0.00      HCT   
ATOM   3663  HZ  PHE H 229     -16.754   4.621  10.529  1.00  0.00      HCT   
ATOM   3664  CD2 PHE H 229     -16.505   4.112   7.168  1.00  0.00      HCT   
ATOM   3665  HD2 PHE H 229     -15.947   4.452   6.309  1.00  0.00      HCT   
ATOM   3666  CE2 PHE H 229     -16.246   4.661   8.431  1.00  0.00      HCT   
ATOM   3667  HE2 PHE H 229     -15.503   5.432   8.547  1.00  0.00      HCT   
ATOM   3668  C   PHE H 229     -17.592   0.337   4.354  1.00  0.00      HCT   
ATOM   3669  O   PHE H 229     -16.847   0.581   3.406  1.00  0.00      HCT   
ATOM   3670  N   LYS H 230     -18.627  -0.517   4.233  1.00  0.00      HCT   
ATOM   3671  HN  LYS H 230     -19.258  -0.688   4.998  1.00  0.00      HCT   
ATOM   3672  CA  LYS H 230     -18.926  -1.219   2.999  1.00  0.00      HCT   
ATOM   3673  HA  LYS H 230     -18.019  -1.332   2.422  1.00  0.00      HCT   
ATOM   3674  CB  LYS H 230     -19.512  -2.640   3.255  1.00  0.00      HCT   
ATOM   3675  HB1 LYS H 230     -20.537  -2.557   3.680  1.00  0.00      HCT   
ATOM   3676  HB2 LYS H 230     -19.593  -3.169   2.279  1.00  0.00      HCT   
ATOM   3677  CG  LYS H 230     -18.668  -3.503   4.217  1.00  0.00      HCT   
ATOM   3678  HG1 LYS H 230     -17.592  -3.391   3.949  1.00  0.00      HCT   
ATOM   3679  HG2 LYS H 230     -18.797  -3.111   5.252  1.00  0.00      HCT   
ATOM   3680  CD  LYS H 230     -19.036  -5.003   4.184  1.00  0.00      HCT   
ATOM   3681  HD1 LYS H 230     -20.140  -5.102   4.287  1.00  0.00      HCT   
ATOM   3682  HD2 LYS H 230     -18.750  -5.405   3.187  1.00  0.00      HCT   
ATOM   3683  CE  LYS H 230     -18.350  -5.814   5.296  1.00  0.00      HCT   
ATOM   3684  HE1 LYS H 230     -17.259  -5.611   5.302  1.00  0.00      HCT   
ATOM   3685  HE2 LYS H 230     -18.767  -5.519   6.284  1.00  0.00      HCT   
ATOM   3686  NZ  LYS H 230     -18.539  -7.271   5.131  1.00  0.00      HCT   
ATOM   3687  HZ1 LYS H 230     -18.263  -7.754   6.015  1.00  0.00      HCT   
ATOM   3688  HZ2 LYS H 230     -19.528  -7.520   4.913  1.00  0.00      HCT   
ATOM   3689  HZ3 LYS H 230     -17.919  -7.656   4.375  1.00  0.00      HCT   
ATOM   3690  C   LYS H 230     -19.909  -0.393   2.184  1.00  0.00      HCT   
ATOM   3691  O   LYS H 230     -20.889   0.130   2.709  1.00  0.00      HCT   
ATOM   3692  N   LEU H 231     -19.672  -0.248   0.872  1.00  0.00      HCT   
ATOM   3693  HN  LEU H 231     -18.829  -0.605   0.454  1.00  0.00      HCT   
ATOM   3694  CA  LEU H 231     -20.566   0.448  -0.027  1.00  0.00      HCT   
ATOM   3695  HA  LEU H 231     -21.462   0.750   0.497  1.00  0.00      HCT   
ATOM   3696  CB  LEU H 231     -19.904   1.707  -0.649  1.00  0.00      HCT   
ATOM   3697  HB1 LEU H 231     -18.991   1.387  -1.201  1.00  0.00      HCT   
ATOM   3698  HB2 LEU H 231     -20.599   2.171  -1.383  1.00  0.00      HCT   
ATOM   3699  CG  LEU H 231     -19.493   2.788   0.376  1.00  0.00      HCT   
ATOM   3700  HG  LEU H 231     -18.810   2.321   1.126  1.00  0.00      HCT   
ATOM   3701  CD1 LEU H 231     -18.713   3.917  -0.317  1.00  0.00      HCT   
ATOM   3702 HD11 LEU H 231     -17.815   3.510  -0.826  1.00  0.00      HCT   
ATOM   3703 HD12 LEU H 231     -19.352   4.422  -1.072  1.00  0.00      HCT   
ATOM   3704 HD13 LEU H 231     -18.386   4.674   0.428  1.00  0.00      HCT   
ATOM   3705  CD2 LEU H 231     -20.701   3.371   1.128  1.00  0.00      HCT   
ATOM   3706 HD21 LEU H 231     -20.369   4.156   1.839  1.00  0.00      HCT   
ATOM   3707 HD22 LEU H 231     -21.421   3.827   0.417  1.00  0.00      HCT   
ATOM   3708 HD23 LEU H 231     -21.225   2.582   1.707  1.00  0.00      HCT   
ATOM   3709  C   LEU H 231     -21.003  -0.508  -1.119  1.00  0.00      HCT   
ATOM   3710  O   LEU H 231     -20.189  -1.147  -1.788  1.00  0.00      HCT   
ATOM   3711  N   THR H 232     -22.332  -0.645  -1.302  1.00  0.00      HCT   
ATOM   3712  HN  THR H 232     -22.962  -0.133  -0.717  1.00  0.00      HCT   
ATOM   3713  CA  THR H 232     -22.935  -1.444  -2.368  1.00  0.00      HCT   
ATOM   3714  HA  THR H 232     -22.480  -2.422  -2.318  1.00  0.00      HCT   
ATOM   3715  CB  THR H 232     -24.450  -1.650  -2.269  1.00  0.00      HCT   
ATOM   3716  HB  THR H 232     -24.829  -2.263  -3.124  1.00  0.00      HCT   
ATOM   3717  OG1 THR H 232     -25.175  -0.428  -2.241  1.00  0.00      HCT   
ATOM   3718  HG1 THR H 232     -24.857   0.042  -1.446  1.00  0.00      HCT   
ATOM   3719  CG2 THR H 232     -24.785  -2.398  -0.981  1.00  0.00      HCT   
ATOM   3720 HG21 THR H 232     -24.254  -3.374  -0.950  1.00  0.00      HCT   
ATOM   3721 HG22 THR H 232     -24.489  -1.811  -0.086  1.00  0.00      HCT   
ATOM   3722 HG23 THR H 232     -25.874  -2.602  -0.915  1.00  0.00      HCT   
ATOM   3723  C   THR H 232     -22.643  -0.909  -3.755  1.00  0.00      HCT   
ATOM   3724  O   THR H 232     -22.436   0.288  -3.953  1.00  0.00      HCT   
ATOM   3725  N   ARG H 233     -22.670  -1.790  -4.779  1.00  0.00      HCT   
ATOM   3726  HN  ARG H 233     -22.766  -2.775  -4.594  1.00  0.00      HCT   
ATOM   3727  CA  ARG H 233     -22.532  -1.418  -6.178  1.00  0.00      HCT   
ATOM   3728  HA  ARG H 233     -21.571  -0.930  -6.286  1.00  0.00      HCT   
ATOM   3729  CB  ARG H 233     -22.569  -2.653  -7.131  1.00  0.00      HCT   
ATOM   3730  HB1 ARG H 233     -22.273  -2.319  -8.149  1.00  0.00      HCT   
ATOM   3731  HB2 ARG H 233     -21.790  -3.365  -6.782  1.00  0.00      HCT   
ATOM   3732  CG  ARG H 233     -23.913  -3.411  -7.228  1.00  0.00      HCT   
ATOM   3733  HG1 ARG H 233     -24.220  -3.734  -6.208  1.00  0.00      HCT   
ATOM   3734  HG2 ARG H 233     -24.694  -2.723  -7.622  1.00  0.00      HCT   
ATOM   3735  CD  ARG H 233     -23.880  -4.631  -8.158  1.00  0.00      HCT   
ATOM   3736  HD1 ARG H 233     -23.708  -4.309  -9.210  1.00  0.00      HCT   
ATOM   3737  HD2 ARG H 233     -23.074  -5.330  -7.850  1.00  0.00      HCT   
ATOM   3738  NE  ARG H 233     -25.220  -5.295  -8.058  1.00  0.00      HCT   
ATOM   3739  HE  ARG H 233     -25.978  -4.770  -7.639  1.00  0.00      HCT   
ATOM   3740  CZ  ARG H 233     -25.453  -6.567  -8.360  1.00  0.00      HCT   
ATOM   3741  NH1 ARG H 233     -26.662  -7.070  -8.217  1.00  0.00      HCT   
ATOM   3742 HH11 ARG H 233     -27.433  -6.440  -8.081  1.00  0.00      HCT   
ATOM   3743 HH12 ARG H 233     -26.828  -7.988  -8.573  1.00  0.00      HCT   
ATOM   3744  NH2 ARG H 233     -24.532  -7.365  -8.851  1.00  0.00      HCT   
ATOM   3745 HH21 ARG H 233     -23.679  -6.960  -9.181  1.00  0.00      HCT   
ATOM   3746 HH22 ARG H 233     -24.801  -8.309  -9.085  1.00  0.00      HCT   
ATOM   3747  C   ARG H 233     -23.587  -0.408  -6.601  1.00  0.00      HCT   
ATOM   3748  O   ARG H 233     -23.298   0.542  -7.320  1.00  0.00      HCT   
ATOM   3749  N   GLU H 234     -24.840  -0.561  -6.118  1.00  0.00      HCT   
ATOM   3750  HN  GLU H 234     -25.085  -1.363  -5.577  1.00  0.00      HCT   
ATOM   3751  CA  GLU H 234     -25.908   0.393  -6.317  1.00  0.00      HCT   
ATOM   3752  HA  GLU H 234     -26.054   0.522  -7.381  1.00  0.00      HCT   
ATOM   3753  CB  GLU H 234     -27.217  -0.177  -5.704  1.00  0.00      HCT   
ATOM   3754  HB1 GLU H 234     -27.069  -0.416  -4.628  1.00  0.00      HCT   
ATOM   3755  HB2 GLU H 234     -27.991   0.621  -5.762  1.00  0.00      HCT   
ATOM   3756  CG  GLU H 234     -27.831  -1.402  -6.449  1.00  0.00      HCT   
ATOM   3757  HG1 GLU H 234     -28.883  -1.513  -6.104  1.00  0.00      HCT   
ATOM   3758  HG2 GLU H 234     -27.858  -1.203  -7.539  1.00  0.00      HCT   
ATOM   3759  CD  GLU H 234     -27.171  -2.750  -6.202  1.00  0.00      HCT   
ATOM   3760  OE1 GLU H 234     -27.135  -3.579  -7.153  1.00  0.00      HCT   
ATOM   3761  OE2 GLU H 234     -26.720  -3.036  -5.064  1.00  0.00      HCT   
ATOM   3762  C   GLU H 234     -25.607   1.786  -5.745  1.00  0.00      HCT   
ATOM   3763  O   GLU H 234     -25.746   2.796  -6.433  1.00  0.00      HCT   
ATOM   3764  N   GLN H 235     -25.097   1.871  -4.494  1.00  0.00      HCT   
ATOM   3765  HN  GLN H 235     -24.985   1.043  -3.944  1.00  0.00      HCT   
ATOM   3766  CA  GLN H 235     -24.636   3.120  -3.897  1.00  0.00      HCT   
ATOM   3767  HA  GLN H 235     -25.456   3.825  -3.940  1.00  0.00      HCT   
ATOM   3768  CB  GLN H 235     -24.243   2.921  -2.405  1.00  0.00      HCT   
ATOM   3769  HB1 GLN H 235     -23.553   2.046  -2.356  1.00  0.00      HCT   
ATOM   3770  HB2 GLN H 235     -23.682   3.809  -2.032  1.00  0.00      HCT   
ATOM   3771  CG  GLN H 235     -25.456   2.711  -1.459  1.00  0.00      HCT   
ATOM   3772  HG1 GLN H 235     -25.992   3.672  -1.316  1.00  0.00      HCT   
ATOM   3773  HG2 GLN H 235     -26.171   1.992  -1.910  1.00  0.00      HCT   
ATOM   3774  CD  GLN H 235     -25.014   2.128  -0.110  1.00  0.00      HCT   
ATOM   3775  OE1 GLN H 235     -24.406   1.049  -0.070  1.00  0.00      HCT   
ATOM   3776  NE2 GLN H 235     -25.324   2.822   1.008  1.00  0.00      HCT   
ATOM   3777 HE21 GLN H 235     -25.080   2.419   1.895  1.00  0.00      HCT   
ATOM   3778 HE22 GLN H 235     -25.864   3.665   0.954  1.00  0.00      HCT   
ATOM   3779  C   GLN H 235     -23.481   3.782  -4.647  1.00  0.00      HCT   
ATOM   3780  O   GLN H 235     -23.482   4.986  -4.896  1.00  0.00      HCT   
ATOM   3781  N   ILE H 236     -22.474   2.987  -5.063  1.00  0.00      HCT   
ATOM   3782  HN  ILE H 236     -22.472   2.018  -4.802  1.00  0.00      HCT   
ATOM   3783  CA  ILE H 236     -21.369   3.430  -5.907  1.00  0.00      HCT   
ATOM   3784  HA  ILE H 236     -20.902   4.277  -5.425  1.00  0.00      HCT   
ATOM   3785  CB  ILE H 236     -20.317   2.326  -6.057  1.00  0.00      HCT   
ATOM   3786  HB  ILE H 236     -20.826   1.407  -6.439  1.00  0.00      HCT   
ATOM   3787  CG2 ILE H 236     -19.219   2.721  -7.076  1.00  0.00      HCT   
ATOM   3788 HG21 ILE H 236     -19.630   2.825  -8.102  1.00  0.00      HCT   
ATOM   3789 HG22 ILE H 236     -18.745   3.680  -6.781  1.00  0.00      HCT   
ATOM   3790 HG23 ILE H 236     -18.434   1.936  -7.117  1.00  0.00      HCT   
ATOM   3791  CG1 ILE H 236     -19.689   1.973  -4.684  1.00  0.00      HCT   
ATOM   3792 HG11 ILE H 236     -18.963   2.765  -4.405  1.00  0.00      HCT   
ATOM   3793 HG12 ILE H 236     -20.470   1.956  -3.893  1.00  0.00      HCT   
ATOM   3794  CD  ILE H 236     -19.001   0.604  -4.669  1.00  0.00      HCT   
ATOM   3795  HD1 ILE H 236     -18.635   0.367  -3.647  1.00  0.00      HCT   
ATOM   3796  HD2 ILE H 236     -19.717  -0.191  -4.971  1.00  0.00      HCT   
ATOM   3797  HD3 ILE H 236     -18.139   0.578  -5.367  1.00  0.00      HCT   
ATOM   3798  C   ILE H 236     -21.853   3.929  -7.267  1.00  0.00      HCT   
ATOM   3799  O   ILE H 236     -21.450   4.986  -7.751  1.00  0.00      HCT   
ATOM   3800  N   SER H 237     -22.797   3.199  -7.897  1.00  0.00      HCT   
ATOM   3801  HN  SER H 237     -23.067   2.320  -7.491  1.00  0.00      HCT   
ATOM   3802  CA  SER H 237     -23.457   3.568  -9.147  1.00  0.00      HCT   
ATOM   3803  HA  SER H 237     -22.694   3.682  -9.902  1.00  0.00      HCT   
ATOM   3804  CB  SER H 237     -24.494   2.504  -9.620  1.00  0.00      HCT   
ATOM   3805  HB1 SER H 237     -25.270   2.341  -8.838  1.00  0.00      HCT   
ATOM   3806  HB2 SER H 237     -25.015   2.858 -10.538  1.00  0.00      HCT   
ATOM   3807  OG  SER H 237     -23.881   1.250  -9.928  1.00  0.00      HCT   
ATOM   3808  HG1 SER H 237     -23.387   0.980  -9.126  1.00  0.00      HCT   
ATOM   3809  C   SER H 237     -24.202   4.883  -9.058  1.00  0.00      HCT   
ATOM   3810  O   SER H 237     -24.099   5.739  -9.939  1.00  0.00      HCT   
ATOM   3811  N   ALA H 238     -24.959   5.094  -7.962  1.00  0.00      HCT   
ATOM   3812  HN  ALA H 238     -25.093   4.356  -7.292  1.00  0.00      HCT   
ATOM   3813  CA  ALA H 238     -25.627   6.340  -7.652  1.00  0.00      HCT   
ATOM   3814  HA  ALA H 238     -26.268   6.588  -8.485  1.00  0.00      HCT   
ATOM   3815  CB  ALA H 238     -26.493   6.165  -6.388  1.00  0.00      HCT   
ATOM   3816  HB1 ALA H 238     -25.866   5.916  -5.505  1.00  0.00      HCT   
ATOM   3817  HB2 ALA H 238     -27.072   7.088  -6.168  1.00  0.00      HCT   
ATOM   3818  HB3 ALA H 238     -27.219   5.335  -6.539  1.00  0.00      HCT   
ATOM   3819  C   ALA H 238     -24.657   7.498  -7.475  1.00  0.00      HCT   
ATOM   3820  O   ALA H 238     -24.852   8.585  -8.013  1.00  0.00      HCT   
ATOM   3821  N   LEU H 239     -23.540   7.274  -6.756  1.00  0.00      HCT   
ATOM   3822  HN  LEU H 239     -23.417   6.395  -6.289  1.00  0.00      HCT   
ATOM   3823  CA  LEU H 239     -22.478   8.250  -6.588  1.00  0.00      HCT   
ATOM   3824  HA  LEU H 239     -22.930   9.136  -6.164  1.00  0.00      HCT   
ATOM   3825  CB  LEU H 239     -21.420   7.710  -5.593  1.00  0.00      HCT   
ATOM   3826  HB1 LEU H 239     -21.941   7.483  -4.636  1.00  0.00      HCT   
ATOM   3827  HB2 LEU H 239     -21.016   6.752  -5.982  1.00  0.00      HCT   
ATOM   3828  CG  LEU H 239     -20.236   8.652  -5.291  1.00  0.00      HCT   
ATOM   3829  HG  LEU H 239     -19.674   8.838  -6.238  1.00  0.00      HCT   
ATOM   3830  CD1 LEU H 239     -20.694  10.012  -4.736  1.00  0.00      HCT   
ATOM   3831 HD11 LEU H 239     -21.321  10.553  -5.474  1.00  0.00      HCT   
ATOM   3832 HD12 LEU H 239     -21.274   9.875  -3.802  1.00  0.00      HCT   
ATOM   3833 HD13 LEU H 239     -19.817  10.648  -4.502  1.00  0.00      HCT   
ATOM   3834  CD2 LEU H 239     -19.266   7.975  -4.310  1.00  0.00      HCT   
ATOM   3835 HD21 LEU H 239     -18.917   7.002  -4.715  1.00  0.00      HCT   
ATOM   3836 HD22 LEU H 239     -18.385   8.626  -4.142  1.00  0.00      HCT   
ATOM   3837 HD23 LEU H 239     -19.768   7.798  -3.335  1.00  0.00      HCT   
ATOM   3838  C   LEU H 239     -21.848   8.686  -7.908  1.00  0.00      HCT   
ATOM   3839  O   LEU H 239     -21.619   9.873  -8.136  1.00  0.00      HCT   
ATOM   3840  N   LYS H 240     -21.611   7.750  -8.853  1.00  0.00      HCT   
ATOM   3841  HN  LYS H 240     -21.743   6.780  -8.634  1.00  0.00      HCT   
ATOM   3842  CA  LYS H 240     -21.185   8.092 -10.202  1.00  0.00      HCT   
ATOM   3843  HA  LYS H 240     -20.290   8.687 -10.094  1.00  0.00      HCT   
ATOM   3844  CB  LYS H 240     -20.791   6.852 -11.051  1.00  0.00      HCT   
ATOM   3845  HB1 LYS H 240     -19.915   6.369 -10.566  1.00  0.00      HCT   
ATOM   3846  HB2 LYS H 240     -21.626   6.117 -11.032  1.00  0.00      HCT   
ATOM   3847  CG  LYS H 240     -20.450   7.176 -12.524  1.00  0.00      HCT   
ATOM   3848  HG1 LYS H 240     -21.376   7.503 -13.049  1.00  0.00      HCT   
ATOM   3849  HG2 LYS H 240     -19.724   8.023 -12.548  1.00  0.00      HCT   
ATOM   3850  CD  LYS H 240     -19.838   5.988 -13.292  1.00  0.00      HCT   
ATOM   3851  HD1 LYS H 240     -18.935   5.643 -12.738  1.00  0.00      HCT   
ATOM   3852  HD2 LYS H 240     -20.558   5.145 -13.291  1.00  0.00      HCT   
ATOM   3853  CE  LYS H 240     -19.405   6.293 -14.739  1.00  0.00      HCT   
ATOM   3854  HE1 LYS H 240     -18.676   7.129 -14.752  1.00  0.00      HCT   
ATOM   3855  HE2 LYS H 240     -18.927   5.396 -15.190  1.00  0.00      HCT   
ATOM   3856  NZ  LYS H 240     -20.543   6.676 -15.595  1.00  0.00      HCT   
ATOM   3857  HZ1 LYS H 240     -21.318   5.976 -15.548  1.00  0.00      HCT   
ATOM   3858  HZ2 LYS H 240     -20.936   7.612 -15.323  1.00  0.00      HCT   
ATOM   3859  HZ3 LYS H 240     -20.241   6.731 -16.603  1.00  0.00      HCT   
ATOM   3860  C   LYS H 240     -22.162   8.991 -10.956  1.00  0.00      HCT   
ATOM   3861  O   LYS H 240     -21.759   9.935 -11.631  1.00  0.00      HCT   
ATOM   3862  N   ALA H 241     -23.484   8.762 -10.813  1.00  0.00      HCT   
ATOM   3863  HN  ALA H 241     -23.788   8.004 -10.238  1.00  0.00      HCT   
ATOM   3864  CA  ALA H 241     -24.535   9.537 -11.453  1.00  0.00      HCT   
ATOM   3865  HA  ALA H 241     -24.373   9.472 -12.521  1.00  0.00      HCT   
ATOM   3866  CB  ALA H 241     -25.924   8.949 -11.140  1.00  0.00      HCT   
ATOM   3867  HB1 ALA H 241     -25.956   7.873 -11.403  1.00  0.00      HCT   
ATOM   3868  HB2 ALA H 241     -26.172   9.048 -10.064  1.00  0.00      HCT   
ATOM   3869  HB3 ALA H 241     -26.715   9.467 -11.723  1.00  0.00      HCT   
ATOM   3870  C   ALA H 241     -24.504  11.022 -11.107  1.00  0.00      HCT   
ATOM   3871  O   ALA H 241     -24.747  11.879 -11.959  1.00  0.00      HCT   
ATOM   3872  N   LYS H 242     -24.115  11.360  -9.860  1.00  0.00      HCT   
ATOM   3873  HN  LYS H 242     -23.931  10.638  -9.194  1.00  0.00      HCT   
ATOM   3874  CA  LYS H 242     -23.904  12.723  -9.396  1.00  0.00      HCT   
ATOM   3875  HA  LYS H 242     -24.843  13.254  -9.491  1.00  0.00      HCT   
ATOM   3876  CB  LYS H 242     -23.473  12.723  -7.903  1.00  0.00      HCT   
ATOM   3877  HB1 LYS H 242     -22.544  12.119  -7.803  1.00  0.00      HCT   
ATOM   3878  HB2 LYS H 242     -23.220  13.758  -7.580  1.00  0.00      HCT   
ATOM   3879  CG  LYS H 242     -24.526  12.184  -6.913  1.00  0.00      HCT   
ATOM   3880  HG1 LYS H 242     -24.927  11.211  -7.264  1.00  0.00      HCT   
ATOM   3881  HG2 LYS H 242     -23.994  11.989  -5.952  1.00  0.00      HCT   
ATOM   3882  CD  LYS H 242     -25.666  13.181  -6.629  1.00  0.00      HCT   
ATOM   3883  HD1 LYS H 242     -25.189  14.168  -6.420  1.00  0.00      HCT   
ATOM   3884  HD2 LYS H 242     -26.302  13.313  -7.530  1.00  0.00      HCT   
ATOM   3885  CE  LYS H 242     -26.511  12.833  -5.390  1.00  0.00      HCT   
ATOM   3886  HE1 LYS H 242     -25.854  12.419  -4.595  1.00  0.00      HCT   
ATOM   3887  HE2 LYS H 242     -27.010  13.750  -5.005  1.00  0.00      HCT   
ATOM   3888  NZ  LYS H 242     -27.565  11.852  -5.689  1.00  0.00      HCT   
ATOM   3889  HZ1 LYS H 242     -28.013  11.466  -4.831  1.00  0.00      HCT   
ATOM   3890  HZ2 LYS H 242     -28.307  12.320  -6.265  1.00  0.00      HCT   
ATOM   3891  HZ3 LYS H 242     -27.219  11.044  -6.268  1.00  0.00      HCT   
ATOM   3892  C   LYS H 242     -22.873  13.515 -10.208  1.00  0.00      HCT   
ATOM   3893  O   LYS H 242     -22.804  14.740 -10.125  1.00  0.00      HCT   
ATOM   3894  N   SER H 243     -22.072  12.846 -11.071  1.00  0.00      HCT   
ATOM   3895  HN  SER H 243     -22.133  11.848 -11.101  1.00  0.00      HCT   
ATOM   3896  CA  SER H 243     -21.166  13.472 -12.030  1.00  0.00      HCT   
ATOM   3897  HA  SER H 243     -20.473  14.052 -11.449  1.00  0.00      HCT   
ATOM   3898  CB  SER H 243     -20.322  12.480 -12.888  1.00  0.00      HCT   
ATOM   3899  HB1 SER H 243     -19.668  13.039 -13.598  1.00  0.00      HCT   
ATOM   3900  HB2 SER H 243     -19.656  11.908 -12.200  1.00  0.00      HCT   
ATOM   3901  OG  SER H 243     -21.128  11.549 -13.616  1.00  0.00      HCT   
ATOM   3902  HG1 SER H 243     -21.449  10.913 -12.941  1.00  0.00      HCT   
ATOM   3903  C   SER H 243     -21.833  14.458 -12.970  1.00  0.00      HCT   
ATOM   3904  O   SER H 243     -21.209  15.427 -13.388  1.00  0.00      HCT   
ATOM   3905  N   LYS H 244     -23.118  14.264 -13.316  1.00  0.00      HCT   
ATOM   3906  HN  LYS H 244     -23.622  13.471 -12.972  1.00  0.00      HCT   
ATOM   3907  CA  LYS H 244     -23.793  15.144 -14.252  1.00  0.00      HCT   
ATOM   3908  HA  LYS H 244     -23.063  15.637 -14.872  1.00  0.00      HCT   
ATOM   3909  CB  LYS H 244     -24.729  14.341 -15.177  1.00  0.00      HCT   
ATOM   3910  HB1 LYS H 244     -25.566  13.921 -14.578  1.00  0.00      HCT   
ATOM   3911  HB2 LYS H 244     -25.179  15.016 -15.939  1.00  0.00      HCT   
ATOM   3912  CG  LYS H 244     -24.031  13.190 -15.919  1.00  0.00      HCT   
ATOM   3913  HG1 LYS H 244     -23.687  12.436 -15.175  1.00  0.00      HCT   
ATOM   3914  HG2 LYS H 244     -24.802  12.706 -16.563  1.00  0.00      HCT   
ATOM   3915  CD  LYS H 244     -22.830  13.614 -16.786  1.00  0.00      HCT   
ATOM   3916  HD1 LYS H 244     -23.178  14.329 -17.565  1.00  0.00      HCT   
ATOM   3917  HD2 LYS H 244     -22.087  14.155 -16.155  1.00  0.00      HCT   
ATOM   3918  CE  LYS H 244     -22.089  12.444 -17.451  1.00  0.00      HCT   
ATOM   3919  HE1 LYS H 244     -21.289  12.826 -18.122  1.00  0.00      HCT   
ATOM   3920  HE2 LYS H 244     -21.630  11.784 -16.681  1.00  0.00      HCT   
ATOM   3921  NZ  LYS H 244     -23.014  11.627 -18.259  1.00  0.00      HCT   
ATOM   3922  HZ1 LYS H 244     -22.450  10.972 -18.857  1.00  0.00      HCT   
ATOM   3923  HZ2 LYS H 244     -23.638  11.058 -17.638  1.00  0.00      HCT   
ATOM   3924  HZ3 LYS H 244     -23.576  12.254 -18.890  1.00  0.00      HCT   
ATOM   3925  C   LYS H 244     -24.577  16.251 -13.565  1.00  0.00      HCT   
ATOM   3926  O   LYS H 244     -25.292  17.009 -14.219  1.00  0.00      HCT   
ATOM   3927  N   GLU H 245     -24.450  16.397 -12.234  1.00  0.00      HCT   
ATOM   3928  HN  GLU H 245     -23.872  15.762 -11.726  1.00  0.00      HCT   
ATOM   3929  CA  GLU H 245     -25.028  17.473 -11.450  1.00  0.00      HCT   
ATOM   3930  HA  GLU H 245     -26.087  17.485 -11.671  1.00  0.00      HCT   
ATOM   3931  CB  GLU H 245     -24.831  17.161  -9.942  1.00  0.00      HCT   
ATOM   3932  HB1 GLU H 245     -25.027  16.075  -9.791  1.00  0.00      HCT   
ATOM   3933  HB2 GLU H 245     -23.766  17.334  -9.665  1.00  0.00      HCT   
ATOM   3934  CG  GLU H 245     -25.750  17.942  -8.973  1.00  0.00      HCT   
ATOM   3935  HG1 GLU H 245     -25.526  17.638  -7.928  1.00  0.00      HCT   
ATOM   3936  HG2 GLU H 245     -25.550  19.029  -9.060  1.00  0.00      HCT   
ATOM   3937  CD  GLU H 245     -27.227  17.690  -9.222  1.00  0.00      HCT   
ATOM   3938  OE1 GLU H 245     -27.901  18.582  -9.804  1.00  0.00      HCT   
ATOM   3939  OE2 GLU H 245     -27.755  16.618  -8.834  1.00  0.00      HCT   
ATOM   3940  C   GLU H 245     -24.464  18.858 -11.825  1.00  0.00      HCT   
ATOM   3941  O   GLU H 245     -23.340  18.986 -12.309  1.00  0.00      HCT   
ATOM   3942  N   ASP H 246     -25.261  19.935 -11.651  1.00  0.00      HCT   
ATOM   3943  HN  ASP H 246     -26.157  19.804 -11.237  1.00  0.00      HCT   
ATOM   3944  CA  ASP H 246     -24.897  21.330 -11.902  1.00  0.00      HCT   
ATOM   3945  HA  ASP H 246     -25.835  21.868 -11.904  1.00  0.00      HCT   
ATOM   3946  CB  ASP H 246     -24.032  21.942 -10.745  1.00  0.00      HCT   
ATOM   3947  HB1 ASP H 246     -23.234  21.224 -10.471  1.00  0.00      HCT   
ATOM   3948  HB2 ASP H 246     -23.535  22.879 -11.073  1.00  0.00      HCT   
ATOM   3949  CG  ASP H 246     -24.818  22.291  -9.489  1.00  0.00      HCT   
ATOM   3950  OD1 ASP H 246     -25.774  21.573  -9.097  1.00  0.00      HCT   
ATOM   3951  OD2 ASP H 246     -24.445  23.309  -8.835  1.00  0.00      HCT   
ATOM   3952  C   ASP H 246     -24.319  21.646 -13.301  1.00  0.00      HCT   
ATOM   3953  O   ASP H 246     -23.435  22.490 -13.470  1.00  0.00      HCT   
ATOM   3954  N   GLY H 247     -24.852  21.011 -14.368  1.00  0.00      HCT   
ATOM   3955  HN  GLY H 247     -25.596  20.344 -14.232  1.00  0.00      HCT   
ATOM   3956  CA  GLY H 247     -24.514  21.310 -15.760  1.00  0.00      HCT   
ATOM   3957  HA1 GLY H 247     -24.392  22.378 -15.865  1.00  0.00      HCT   
ATOM   3958  HA2 GLY H 247     -25.317  20.934 -16.371  1.00  0.00      HCT   
ATOM   3959  C   GLY H 247     -23.249  20.674 -16.277  1.00  0.00      HCT   
ATOM   3960  O   GLY H 247     -22.806  20.961 -17.389  1.00  0.00      HCT   
ATOM   3961  N   ASN H 248     -22.629  19.777 -15.491  1.00  0.00      HCT   
ATOM   3962  HN  ASN H 248     -23.007  19.576 -14.588  1.00  0.00      HCT   
ATOM   3963  CA  ASN H 248     -21.375  19.136 -15.833  1.00  0.00      HCT   
ATOM   3964  HA  ASN H 248     -20.756  19.877 -16.319  1.00  0.00      HCT   
ATOM   3965  CB  ASN H 248     -20.668  18.685 -14.523  1.00  0.00      HCT   
ATOM   3966  HB1 ASN H 248     -20.539  19.580 -13.878  1.00  0.00      HCT   
ATOM   3967  HB2 ASN H 248     -21.306  17.964 -13.969  1.00  0.00      HCT   
ATOM   3968  CG  ASN H 248     -19.283  18.097 -14.773  1.00  0.00      HCT   
ATOM   3969  OD1 ASN H 248     -18.338  18.829 -15.081  1.00  0.00      HCT   
ATOM   3970  ND2 ASN H 248     -19.144  16.762 -14.642  1.00  0.00      HCT   
ATOM   3971 HD21 ASN H 248     -19.914  16.227 -14.278  1.00  0.00      HCT   
ATOM   3972 HD22 ASN H 248     -18.306  16.312 -14.949  1.00  0.00      HCT   
ATOM   3973  C   ASN H 248     -21.572  17.995 -16.834  1.00  0.00      HCT   
ATOM   3974  O   ASN H 248     -22.430  17.133 -16.649  1.00  0.00      HCT   
ATOM   3975  N   THR H 249     -20.805  17.969 -17.942  1.00  0.00      HCT   
ATOM   3976  HN  THR H 249     -20.116  18.692 -18.100  1.00  0.00      HCT   
ATOM   3977  CA  THR H 249     -20.923  16.902 -18.941  1.00  0.00      HCT   
ATOM   3978  HA  THR H 249     -21.733  16.239 -18.679  1.00  0.00      HCT   
ATOM   3979  CB  THR H 249     -21.232  17.384 -20.357  1.00  0.00      HCT   
ATOM   3980  HB  THR H 249     -21.172  16.534 -21.077  1.00  0.00      HCT   
ATOM   3981  OG1 THR H 249     -20.368  18.428 -20.794  1.00  0.00      HCT   
ATOM   3982  HG1 THR H 249     -20.675  19.228 -20.320  1.00  0.00      HCT   
ATOM   3983  CG2 THR H 249     -22.663  17.930 -20.408  1.00  0.00      HCT   
ATOM   3984 HG21 THR H 249     -22.907  18.275 -21.435  1.00  0.00      HCT   
ATOM   3985 HG22 THR H 249     -23.390  17.137 -20.132  1.00  0.00      HCT   
ATOM   3986 HG23 THR H 249     -22.795  18.784 -19.713  1.00  0.00      HCT   
ATOM   3987  C   THR H 249     -19.705  16.007 -18.982  1.00  0.00      HCT   
ATOM   3988  O   THR H 249     -19.723  14.950 -19.611  1.00  0.00      HCT   
ATOM   3989  N   ILE H 250     -18.615  16.354 -18.272  1.00  0.00      HCT   
ATOM   3990  HN  ILE H 250     -18.584  17.217 -17.773  1.00  0.00      HCT   
ATOM   3991  CA  ILE H 250     -17.432  15.506 -18.178  1.00  0.00      HCT   
ATOM   3992  HA  ILE H 250     -17.226  15.107 -19.161  1.00  0.00      HCT   
ATOM   3993  CB  ILE H 250     -16.188  16.285 -17.754  1.00  0.00      HCT   
ATOM   3994  HB  ILE H 250     -16.344  16.700 -16.730  1.00  0.00      HCT   
ATOM   3995  CG2 ILE H 250     -14.969  15.333 -17.723  1.00  0.00      HCT   
ATOM   3996 HG21 ILE H 250     -15.097  14.516 -16.982  1.00  0.00      HCT   
ATOM   3997 HG22 ILE H 250     -14.802  14.879 -18.721  1.00  0.00      HCT   
ATOM   3998 HG23 ILE H 250     -14.048  15.881 -17.437  1.00  0.00      HCT   
ATOM   3999  CG1 ILE H 250     -15.943  17.478 -18.718  1.00  0.00      HCT   
ATOM   4000 HG11 ILE H 250     -15.685  17.080 -19.726  1.00  0.00      HCT   
ATOM   4001 HG12 ILE H 250     -16.868  18.088 -18.825  1.00  0.00      HCT   
ATOM   4002  CD  ILE H 250     -14.835  18.429 -18.248  1.00  0.00      HCT   
ATOM   4003  HD1 ILE H 250     -15.061  18.826 -17.236  1.00  0.00      HCT   
ATOM   4004  HD2 ILE H 250     -13.857  17.909 -18.211  1.00  0.00      HCT   
ATOM   4005  HD3 ILE H 250     -14.739  19.284 -18.951  1.00  0.00      HCT   
ATOM   4006  C   ILE H 250     -17.698  14.319 -17.258  1.00  0.00      HCT   
ATOM   4007  O   ILE H 250     -18.053  14.477 -16.090  1.00  0.00      HCT   
ATOM   4008  N   SER H 251     -17.559  13.084 -17.772  1.00  0.00      HCT   
ATOM   4009  HN  SER H 251     -17.227  12.942 -18.714  1.00  0.00      HCT   
ATOM   4010  CA  SER H 251     -17.851  11.881 -17.014  1.00  0.00      HCT   
ATOM   4011  HA  SER H 251     -18.613  12.100 -16.277  1.00  0.00      HCT   
ATOM   4012  CB  SER H 251     -18.379  10.738 -17.922  1.00  0.00      HCT   
ATOM   4013  HB1 SER H 251     -19.207  11.153 -18.542  1.00  0.00      HCT   
ATOM   4014  HB2 SER H 251     -17.582  10.395 -18.623  1.00  0.00      HCT   
ATOM   4015  OG  SER H 251     -18.885   9.636 -17.162  1.00  0.00      HCT   
ATOM   4016  HG1 SER H 251     -18.127   9.024 -17.004  1.00  0.00      HCT   
ATOM   4017  C   SER H 251     -16.609  11.416 -16.284  1.00  0.00      HCT   
ATOM   4018  O   SER H 251     -15.511  11.384 -16.832  1.00  0.00      HCT   
ATOM   4019  N   TYR H 252     -16.754  11.035 -15.005  1.00  0.00      HCT   
ATOM   4020  HN  TYR H 252     -17.657  11.016 -14.590  1.00  0.00      HCT   
ATOM   4021  CA  TYR H 252     -15.657  10.580 -14.173  1.00  0.00      HCT   
ATOM   4022  HA  TYR H 252     -14.735  10.568 -14.742  1.00  0.00      HCT   
ATOM   4023  CB  TYR H 252     -15.459  11.475 -12.915  1.00  0.00      HCT   
ATOM   4024  HB1 TYR H 252     -16.405  11.536 -12.336  1.00  0.00      HCT   
ATOM   4025  HB2 TYR H 252     -14.655  11.073 -12.260  1.00  0.00      HCT   
ATOM   4026  CG  TYR H 252     -15.054  12.865 -13.347  1.00  0.00      HCT   
ATOM   4027  CD1 TYR H 252     -13.800  13.060 -13.950  1.00  0.00      HCT   
ATOM   4028  HD1 TYR H 252     -13.139  12.218 -14.094  1.00  0.00      HCT   
ATOM   4029  CE1 TYR H 252     -13.416  14.328 -14.404  1.00  0.00      HCT   
ATOM   4030  HE1 TYR H 252     -12.470  14.459 -14.902  1.00  0.00      HCT   
ATOM   4031  CZ  TYR H 252     -14.269  15.419 -14.240  1.00  0.00      HCT   
ATOM   4032  OH  TYR H 252     -13.872  16.681 -14.727  1.00  0.00      HCT   
ATOM   4033  HH  TYR H 252     -14.622  17.303 -14.609  1.00  0.00      HCT   
ATOM   4034  CD2 TYR H 252     -15.895  13.976 -13.159  1.00  0.00      HCT   
ATOM   4035  HD2 TYR H 252     -16.857  13.837 -12.693  1.00  0.00      HCT   
ATOM   4036  CE2 TYR H 252     -15.506  15.248 -13.606  1.00  0.00      HCT   
ATOM   4037  HE2 TYR H 252     -16.170  16.089 -13.473  1.00  0.00      HCT   
ATOM   4038  C   TYR H 252     -15.921   9.141 -13.786  1.00  0.00      HCT   
ATOM   4039  O   TYR H 252     -17.067   8.699 -13.707  1.00  0.00      HCT   
ATOM   4040  N   SER H 253     -14.861   8.340 -13.601  1.00  0.00      HCT   
ATOM   4041  HN  SER H 253     -13.925   8.723 -13.646  1.00  0.00      HCT   
ATOM   4042  CA  SER H 253     -14.984   6.929 -13.263  1.00  0.00      HCT   
ATOM   4043  HA  SER H 253     -15.745   6.503 -13.896  1.00  0.00      HCT   
ATOM   4044  CB  SER H 253     -13.671   6.128 -13.496  1.00  0.00      HCT   
ATOM   4045  HB1 SER H 253     -13.841   5.038 -13.339  1.00  0.00      HCT   
ATOM   4046  HB2 SER H 253     -13.363   6.260 -14.560  1.00  0.00      HCT   
ATOM   4047  OG  SER H 253     -12.611   6.573 -12.643  1.00  0.00      HCT   
ATOM   4048  HG1 SER H 253     -12.394   7.478 -12.946  1.00  0.00      HCT   
ATOM   4049  C   SER H 253     -15.445   6.730 -11.834  1.00  0.00      HCT   
ATOM   4050  O   SER H 253     -15.432   7.645 -11.008  1.00  0.00      HCT   
ATOM   4051  N   SER H 254     -15.855   5.492 -11.482  1.00  0.00      HCT   
ATOM   4052  HN  SER H 254     -15.945   4.763 -12.171  1.00  0.00      HCT   
ATOM   4053  CA  SER H 254     -16.274   5.147 -10.129  1.00  0.00      HCT   
ATOM   4054  HA  SER H 254     -17.129   5.762  -9.879  1.00  0.00      HCT   
ATOM   4055  CB  SER H 254     -16.670   3.652  -9.960  1.00  0.00      HCT   
ATOM   4056  HB1 SER H 254     -15.801   3.007 -10.230  1.00  0.00      HCT   
ATOM   4057  HB2 SER H 254     -16.944   3.447  -8.898  1.00  0.00      HCT   
ATOM   4058  OG  SER H 254     -17.792   3.303 -10.773  1.00  0.00      HCT   
ATOM   4059  HG1 SER H 254     -17.484   3.360 -11.707  1.00  0.00      HCT   
ATOM   4060  C   SER H 254     -15.208   5.429  -9.088  1.00  0.00      HCT   
ATOM   4061  O   SER H 254     -15.503   5.984  -8.035  1.00  0.00      HCT   
ATOM   4062  N   TYR H 255     -13.922   5.093  -9.371  1.00  0.00      HCT   
ATOM   4063  HN  TYR H 255     -13.681   4.658 -10.233  1.00  0.00      HCT   
ATOM   4064  CA  TYR H 255     -12.832   5.438  -8.473  1.00  0.00      HCT   
ATOM   4065  HA  TYR H 255     -13.107   5.059  -7.498  1.00  0.00      HCT   
ATOM   4066  CB  TYR H 255     -11.493   4.743  -8.874  1.00  0.00      HCT   
ATOM   4067  HB1 TYR H 255     -11.596   3.640  -8.789  1.00  0.00      HCT   
ATOM   4068  HB2 TYR H 255     -11.245   4.991  -9.929  1.00  0.00      HCT   
ATOM   4069  CG  TYR H 255     -10.335   5.163  -7.989  1.00  0.00      HCT   
ATOM   4070  CD1 TYR H 255     -10.439   5.038  -6.594  1.00  0.00      HCT   
ATOM   4071  HD1 TYR H 255     -11.327   4.610  -6.155  1.00  0.00      HCT   
ATOM   4072  CE1 TYR H 255      -9.418   5.503  -5.756  1.00  0.00      HCT   
ATOM   4073  HE1 TYR H 255      -9.506   5.413  -4.684  1.00  0.00      HCT   
ATOM   4074  CZ  TYR H 255      -8.250   6.037  -6.303  1.00  0.00      HCT   
ATOM   4075  OH  TYR H 255      -7.204   6.416  -5.440  1.00  0.00      HCT   
ATOM   4076  HH  TYR H 255      -6.428   6.600  -5.978  1.00  0.00      HCT   
ATOM   4077  CD2 TYR H 255      -9.167   5.733  -8.527  1.00  0.00      HCT   
ATOM   4078  HD2 TYR H 255      -9.076   5.854  -9.594  1.00  0.00      HCT   
ATOM   4079  CE2 TYR H 255      -8.122   6.156  -7.690  1.00  0.00      HCT   
ATOM   4080  HE2 TYR H 255      -7.220   6.571  -8.116  1.00  0.00      HCT   
ATOM   4081  C   TYR H 255     -12.657   6.938  -8.279  1.00  0.00      HCT   
ATOM   4082  O   TYR H 255     -12.541   7.413  -7.151  1.00  0.00      HCT   
ATOM   4083  N   GLU H 256     -12.683   7.733  -9.367  1.00  0.00      HCT   
ATOM   4084  HN  GLU H 256     -12.792   7.347 -10.283  1.00  0.00      HCT   
ATOM   4085  CA  GLU H 256     -12.539   9.176  -9.289  1.00  0.00      HCT   
ATOM   4086  HA  GLU H 256     -11.610   9.399  -8.782  1.00  0.00      HCT   
ATOM   4087  CB  GLU H 256     -12.463   9.765 -10.723  1.00  0.00      HCT   
ATOM   4088  HB1 GLU H 256     -13.324   9.345 -11.289  1.00  0.00      HCT   
ATOM   4089  HB2 GLU H 256     -12.582  10.872 -10.709  1.00  0.00      HCT   
ATOM   4090  CG  GLU H 256     -11.118   9.437 -11.433  1.00  0.00      HCT   
ATOM   4091  HG1 GLU H 256     -10.365  10.205 -11.157  1.00  0.00      HCT   
ATOM   4092  HG2 GLU H 256     -10.736   8.453 -11.087  1.00  0.00      HCT   
ATOM   4093  CD  GLU H 256     -11.199   9.355 -12.945  1.00  0.00      HCT   
ATOM   4094  OE1 GLU H 256     -12.308   9.292 -13.531  1.00  0.00      HCT   
ATOM   4095  OE2 GLU H 256     -10.127   9.283 -13.599  1.00  0.00      HCT   
ATOM   4096  C   GLU H 256     -13.635   9.848  -8.469  1.00  0.00      HCT   
ATOM   4097  O   GLU H 256     -13.372  10.673  -7.598  1.00  0.00      HCT   
ATOM   4098  N   MET H 257     -14.903   9.452  -8.696  1.00  0.00      HCT   
ATOM   4099  HN  MET H 257     -15.102   8.800  -9.429  1.00  0.00      HCT   
ATOM   4100  CA  MET H 257     -16.021   9.875  -7.872  1.00  0.00      HCT   
ATOM   4101  HA  MET H 257     -15.988  10.952  -7.817  1.00  0.00      HCT   
ATOM   4102  CB  MET H 257     -17.368   9.487  -8.533  1.00  0.00      HCT   
ATOM   4103  HB1 MET H 257     -17.371   8.390  -8.718  1.00  0.00      HCT   
ATOM   4104  HB2 MET H 257     -18.210   9.710  -7.843  1.00  0.00      HCT   
ATOM   4105  CG  MET H 257     -17.625  10.219  -9.872  1.00  0.00      HCT   
ATOM   4106  HG1 MET H 257     -16.800   9.961 -10.572  1.00  0.00      HCT   
ATOM   4107  HG2 MET H 257     -18.549   9.810 -10.329  1.00  0.00      HCT   
ATOM   4108  SD  MET H 257     -17.775  12.035  -9.759  1.00  0.00      HCT   
ATOM   4109  CE  MET H 257     -19.367  12.113  -8.889  1.00  0.00      HCT   
ATOM   4110  HE1 MET H 257     -20.153  11.555  -9.443  1.00  0.00      HCT   
ATOM   4111  HE2 MET H 257     -19.297  11.674  -7.871  1.00  0.00      HCT   
ATOM   4112  HE3 MET H 257     -19.707  13.165  -8.777  1.00  0.00      HCT   
ATOM   4113  C   MET H 257     -15.954   9.409  -6.418  1.00  0.00      HCT   
ATOM   4114  O   MET H 257     -16.174  10.191  -5.494  1.00  0.00      HCT   
ATOM   4115  N   LEU H 258     -15.611   8.131  -6.162  1.00  0.00      HCT   
ATOM   4116  HN  LEU H 258     -15.460   7.483  -6.913  1.00  0.00      HCT   
ATOM   4117  CA  LEU H 258     -15.446   7.595  -4.821  1.00  0.00      HCT   
ATOM   4118  HA  LEU H 258     -16.352   7.813  -4.277  1.00  0.00      HCT   
ATOM   4119  CB  LEU H 258     -15.281   6.055  -4.880  1.00  0.00      HCT   
ATOM   4120  HB1 LEU H 258     -16.183   5.638  -5.384  1.00  0.00      HCT   
ATOM   4121  HB2 LEU H 258     -14.405   5.816  -5.525  1.00  0.00      HCT   
ATOM   4122  CG  LEU H 258     -15.104   5.324  -3.528  1.00  0.00      HCT   
ATOM   4123  HG  LEU H 258     -14.144   5.655  -3.063  1.00  0.00      HCT   
ATOM   4124  CD1 LEU H 258     -16.241   5.628  -2.541  1.00  0.00      HCT   
ATOM   4125 HD11 LEU H 258     -17.220   5.326  -2.972  1.00  0.00      HCT   
ATOM   4126 HD12 LEU H 258     -16.087   5.065  -1.595  1.00  0.00      HCT   
ATOM   4127 HD13 LEU H 258     -16.280   6.708  -2.292  1.00  0.00      HCT   
ATOM   4128  CD2 LEU H 258     -15.008   3.807  -3.758  1.00  0.00      HCT   
ATOM   4129 HD21 LEU H 258     -14.830   3.278  -2.798  1.00  0.00      HCT   
ATOM   4130 HD22 LEU H 258     -15.950   3.422  -4.204  1.00  0.00      HCT   
ATOM   4131 HD23 LEU H 258     -14.173   3.571  -4.451  1.00  0.00      HCT   
ATOM   4132  C   LEU H 258     -14.318   8.231  -4.019  1.00  0.00      HCT   
ATOM   4133  O   LEU H 258     -14.506   8.639  -2.879  1.00  0.00      HCT   
ATOM   4134  N   ALA H 259     -13.119   8.392  -4.620  1.00  0.00      HCT   
ATOM   4135  HN  ALA H 259     -12.973   8.048  -5.554  1.00  0.00      HCT   
ATOM   4136  CA  ALA H 259     -11.983   9.045  -4.000  1.00  0.00      HCT   
ATOM   4137  HA  ALA H 259     -11.772   8.539  -3.066  1.00  0.00      HCT   
ATOM   4138  CB  ALA H 259     -10.759   8.933  -4.927  1.00  0.00      HCT   
ATOM   4139  HB1 ALA H 259      -9.857   9.384  -4.461  1.00  0.00      HCT   
ATOM   4140  HB2 ALA H 259     -10.540   7.863  -5.133  1.00  0.00      HCT   
ATOM   4141  HB3 ALA H 259     -10.949   9.430  -5.903  1.00  0.00      HCT   
ATOM   4142  C   ALA H 259     -12.254  10.501  -3.666  1.00  0.00      HCT   
ATOM   4143  O   ALA H 259     -11.940  10.982  -2.576  1.00  0.00      HCT   
ATOM   4144  N   GLY H 260     -12.906  11.235  -4.596  1.00  0.00      HCT   
ATOM   4145  HN  GLY H 260     -13.118  10.824  -5.488  1.00  0.00      HCT   
ATOM   4146  CA  GLY H 260     -13.341  12.613  -4.383  1.00  0.00      HCT   
ATOM   4147  HA1 GLY H 260     -13.790  12.955  -5.303  1.00  0.00      HCT   
ATOM   4148  HA2 GLY H 260     -12.481  13.201  -4.089  1.00  0.00      HCT   
ATOM   4149  C   GLY H 260     -14.373  12.752  -3.301  1.00  0.00      HCT   
ATOM   4150  O   GLY H 260     -14.306  13.657  -2.473  1.00  0.00      HCT   
ATOM   4151  N   HSE H 261     -15.348  11.824  -3.258  1.00  0.00      HCT   
ATOM   4152  HN  HSE H 261     -15.420  11.143  -3.989  1.00  0.00      HCT   
ATOM   4153  CA  HSE H 261     -16.330  11.739  -2.190  1.00  0.00      HCT   
ATOM   4154  HA  HSE H 261     -16.841  12.689  -2.127  1.00  0.00      HCT   
ATOM   4155  CB  HSE H 261     -17.375  10.647  -2.522  1.00  0.00      HCT   
ATOM   4156  HB1 HSE H 261     -17.857  10.909  -3.487  1.00  0.00      HCT   
ATOM   4157  HB2 HSE H 261     -16.859   9.675  -2.661  1.00  0.00      HCT   
ATOM   4158  ND1 HSE H 261     -19.373  11.455  -1.262  1.00  0.00      HCT   
ATOM   4159  CG  HSE H 261     -18.462  10.442  -1.513  1.00  0.00      HCT   
ATOM   4160  CE1 HSE H 261     -20.262  10.917  -0.448  1.00  0.00      HCT   
ATOM   4161  HE1 HSE H 261     -21.151  11.421  -0.051  1.00  0.00      HCT   
ATOM   4162  NE2 HSE H 261     -19.974   9.629  -0.164  1.00  0.00      HCT   
ATOM   4163  HE2 HSE H 261     -20.535   9.015   0.411  1.00  0.00      HCT   
ATOM   4164  CD2 HSE H 261     -18.825   9.314  -0.847  1.00  0.00      HCT   
ATOM   4165  HD2 HSE H 261     -18.365   8.340  -0.847  1.00  0.00      HCT   
ATOM   4166  C   HSE H 261     -15.714  11.484  -0.826  1.00  0.00      HCT   
ATOM   4167  O   HSE H 261     -16.025  12.172   0.144  1.00  0.00      HCT   
ATOM   4168  N   VAL H 262     -14.762  10.535  -0.718  1.00  0.00      HCT   
ATOM   4169  HN  VAL H 262     -14.535   9.959  -1.509  1.00  0.00      HCT   
ATOM   4170  CA  VAL H 262     -14.000  10.291   0.501  1.00  0.00      HCT   
ATOM   4171  HA  VAL H 262     -14.707  10.108   1.296  1.00  0.00      HCT   
ATOM   4172  CB  VAL H 262     -13.113   9.046   0.359  1.00  0.00      HCT   
ATOM   4173  HB  VAL H 262     -12.561   9.097  -0.611  1.00  0.00      HCT   
ATOM   4174  CG1 VAL H 262     -12.084   8.915   1.504  1.00  0.00      HCT   
ATOM   4175 HG11 VAL H 262     -12.580   8.970   2.495  1.00  0.00      HCT   
ATOM   4176 HG12 VAL H 262     -11.561   7.938   1.433  1.00  0.00      HCT   
ATOM   4177 HG13 VAL H 262     -11.312   9.707   1.450  1.00  0.00      HCT   
ATOM   4178  CG2 VAL H 262     -14.029   7.801   0.348  1.00  0.00      HCT   
ATOM   4179 HG21 VAL H 262     -13.419   6.884   0.222  1.00  0.00      HCT   
ATOM   4180 HG22 VAL H 262     -14.591   7.718   1.301  1.00  0.00      HCT   
ATOM   4181 HG23 VAL H 262     -14.757   7.844  -0.484  1.00  0.00      HCT   
ATOM   4182  C   VAL H 262     -13.195  11.507   0.950  1.00  0.00      HCT   
ATOM   4183  O   VAL H 262     -13.225  11.888   2.121  1.00  0.00      HCT   
ATOM   4184  N   TRP H 263     -12.493  12.190   0.017  1.00  0.00      HCT   
ATOM   4185  HN  TRP H 263     -12.444  11.852  -0.928  1.00  0.00      HCT   
ATOM   4186  CA  TRP H 263     -11.745  13.403   0.318  1.00  0.00      HCT   
ATOM   4187  HA  TRP H 263     -11.070  13.167   1.121  1.00  0.00      HCT   
ATOM   4188  CB  TRP H 263     -10.907  13.848  -0.922  1.00  0.00      HCT   
ATOM   4189  HB1 TRP H 263     -10.301  12.972  -1.244  1.00  0.00      HCT   
ATOM   4190  HB2 TRP H 263     -11.619  14.058  -1.752  1.00  0.00      HCT   
ATOM   4191  CG  TRP H 263      -9.978  15.025  -0.779  1.00  0.00      HCT   
ATOM   4192  CD1 TRP H 263      -9.357  15.484   0.358  1.00  0.00      HCT   
ATOM   4193  HD1 TRP H 263      -9.519  15.079   1.348  1.00  0.00      HCT   
ATOM   4194  NE1 TRP H 263      -8.532  16.539   0.044  1.00  0.00      HCT   
ATOM   4195  HE1 TRP H 263      -8.052  17.141   0.662  1.00  0.00      HCT   
ATOM   4196  CE2 TRP H 263      -8.583  16.772  -1.297  1.00  0.00      HCT   
ATOM   4197  CD2 TRP H 263      -9.497  15.851  -1.858  1.00  0.00      HCT   
ATOM   4198  CE3 TRP H 263      -9.733  15.868  -3.236  1.00  0.00      HCT   
ATOM   4199  HE3 TRP H 263     -10.423  15.178  -3.697  1.00  0.00      HCT   
ATOM   4200  CZ3 TRP H 263      -9.062  16.813  -4.021  1.00  0.00      HCT   
ATOM   4201  HZ3 TRP H 263      -9.243  16.841  -5.090  1.00  0.00      HCT   
ATOM   4202  CZ2 TRP H 263      -7.902  17.694  -2.078  1.00  0.00      HCT   
ATOM   4203  HZ2 TRP H 263      -7.189  18.380  -1.648  1.00  0.00      HCT   
ATOM   4204  CH2 TRP H 263      -8.159  17.705  -3.451  1.00  0.00      HCT   
ATOM   4205  HH2 TRP H 263      -7.647  18.423  -4.080  1.00  0.00      HCT   
ATOM   4206  C   TRP H 263     -12.625  14.541   0.831  1.00  0.00      HCT   
ATOM   4207  O   TRP H 263     -12.330  15.159   1.854  1.00  0.00      HCT   
ATOM   4208  N   ARG H 264     -13.770  14.794   0.160  1.00  0.00      HCT   
ATOM   4209  HN  ARG H 264     -13.966  14.282  -0.684  1.00  0.00      HCT   
ATOM   4210  CA  ARG H 264     -14.766  15.766   0.567  1.00  0.00      HCT   
ATOM   4211  HA  ARG H 264     -14.288  16.733   0.636  1.00  0.00      HCT   
ATOM   4212  CB  ARG H 264     -15.858  15.798  -0.533  1.00  0.00      HCT   
ATOM   4213  HB1 ARG H 264     -15.342  16.032  -1.495  1.00  0.00      HCT   
ATOM   4214  HB2 ARG H 264     -16.295  14.777  -0.644  1.00  0.00      HCT   
ATOM   4215  CG  ARG H 264     -17.001  16.815  -0.345  1.00  0.00      HCT   
ATOM   4216  HG1 ARG H 264     -17.579  16.585   0.576  1.00  0.00      HCT   
ATOM   4217  HG2 ARG H 264     -16.552  17.827  -0.223  1.00  0.00      HCT   
ATOM   4218  CD  ARG H 264     -17.952  16.815  -1.552  1.00  0.00      HCT   
ATOM   4219  HD1 ARG H 264     -17.373  16.976  -2.491  1.00  0.00      HCT   
ATOM   4220  HD2 ARG H 264     -18.475  15.838  -1.627  1.00  0.00      HCT   
ATOM   4221  NE  ARG H 264     -18.913  17.954  -1.407  1.00  0.00      HCT   
ATOM   4222  HE  ARG H 264     -18.555  18.876  -1.590  1.00  0.00      HCT   
ATOM   4223  CZ  ARG H 264     -20.236  17.866  -1.469  1.00  0.00      HCT   
ATOM   4224  NH1 ARG H 264     -20.906  16.734  -1.416  1.00  0.00      HCT   
ATOM   4225 HH11 ARG H 264     -20.436  15.872  -1.222  1.00  0.00      HCT   
ATOM   4226 HH12 ARG H 264     -21.911  16.755  -1.514  1.00  0.00      HCT   
ATOM   4227  NH2 ARG H 264     -20.920  18.986  -1.573  1.00  0.00      HCT   
ATOM   4228 HH21 ARG H 264     -20.436  19.856  -1.435  1.00  0.00      HCT   
ATOM   4229 HH22 ARG H 264     -21.920  18.992  -1.465  1.00  0.00      HCT   
ATOM   4230  C   ARG H 264     -15.374  15.464   1.930  1.00  0.00      HCT   
ATOM   4231  O   ARG H 264     -15.443  16.326   2.806  1.00  0.00      HCT   
ATOM   4232  N   CYS H 265     -15.763  14.196   2.179  1.00  0.00      HCT   
ATOM   4233  HN  CYS H 265     -15.714  13.505   1.449  1.00  0.00      HCT   
ATOM   4234  CA  CYS H 265     -16.273  13.743   3.463  1.00  0.00      HCT   
ATOM   4235  HA  CYS H 265     -17.103  14.385   3.723  1.00  0.00      HCT   
ATOM   4236  CB  CYS H 265     -16.791  12.280   3.398  1.00  0.00      HCT   
ATOM   4237  HB1 CYS H 265     -15.973  11.617   3.036  1.00  0.00      HCT   
ATOM   4238  HB2 CYS H 265     -17.065  11.942   4.426  1.00  0.00      HCT   
ATOM   4239  SG  CYS H 265     -18.260  12.115   2.328  1.00  0.00      HCT   
ATOM   4240  HG1 CYS H 265     -17.598  12.154   1.175  1.00  0.00      HCT   
ATOM   4241  C   CYS H 265     -15.278  13.888   4.603  1.00  0.00      HCT   
ATOM   4242  O   CYS H 265     -15.621  14.348   5.686  1.00  0.00      HCT   
ATOM   4243  N   ALA H 266     -13.996  13.517   4.380  1.00  0.00      HCT   
ATOM   4244  HN  ALA H 266     -13.728  13.114   3.503  1.00  0.00      HCT   
ATOM   4245  CA  ALA H 266     -12.938  13.696   5.358  1.00  0.00      HCT   
ATOM   4246  HA  ALA H 266     -13.232  13.191   6.267  1.00  0.00      HCT   
ATOM   4247  CB  ALA H 266     -11.642  13.058   4.825  1.00  0.00      HCT   
ATOM   4248  HB1 ALA H 266     -10.821  13.130   5.572  1.00  0.00      HCT   
ATOM   4249  HB2 ALA H 266     -11.811  11.982   4.601  1.00  0.00      HCT   
ATOM   4250  HB3 ALA H 266     -11.318  13.551   3.884  1.00  0.00      HCT   
ATOM   4251  C   ALA H 266     -12.693  15.151   5.727  1.00  0.00      HCT   
ATOM   4252  O   ALA H 266     -12.594  15.497   6.908  1.00  0.00      HCT   
ATOM   4253  N   CYS H 267     -12.630  16.052   4.729  1.00  0.00      HCT   
ATOM   4254  HN  CYS H 267     -12.703  15.751   3.775  1.00  0.00      HCT   
ATOM   4255  CA  CYS H 267     -12.497  17.483   4.952  1.00  0.00      HCT   
ATOM   4256  HA  CYS H 267     -11.632  17.639   5.582  1.00  0.00      HCT   
ATOM   4257  CB  CYS H 267     -12.275  18.246   3.627  1.00  0.00      HCT   
ATOM   4258  HB1 CYS H 267     -13.142  18.067   2.948  1.00  0.00      HCT   
ATOM   4259  HB2 CYS H 267     -12.243  19.340   3.833  1.00  0.00      HCT   
ATOM   4260  SG  CYS H 267     -10.731  17.761   2.796  1.00  0.00      HCT   
ATOM   4261  HG1 CYS H 267     -11.264  16.729   2.142  1.00  0.00      HCT   
ATOM   4262  C   CYS H 267     -13.669  18.094   5.708  1.00  0.00      HCT   
ATOM   4263  O   CYS H 267     -13.483  18.814   6.685  1.00  0.00      HCT   
ATOM   4264  N   LYS H 268     -14.916  17.750   5.310  1.00  0.00      HCT   
ATOM   4265  HN  LYS H 268     -15.053  17.210   4.475  1.00  0.00      HCT   
ATOM   4266  CA  LYS H 268     -16.116  18.155   6.021  1.00  0.00      HCT   
ATOM   4267  HA  LYS H 268     -16.101  19.233   6.086  1.00  0.00      HCT   
ATOM   4268  CB  LYS H 268     -17.399  17.744   5.250  1.00  0.00      HCT   
ATOM   4269  HB1 LYS H 268     -17.338  16.663   4.991  1.00  0.00      HCT   
ATOM   4270  HB2 LYS H 268     -18.281  17.898   5.912  1.00  0.00      HCT   
ATOM   4271  CG  LYS H 268     -17.624  18.572   3.973  1.00  0.00      HCT   
ATOM   4272  HG1 LYS H 268     -17.733  19.643   4.254  1.00  0.00      HCT   
ATOM   4273  HG2 LYS H 268     -16.729  18.500   3.315  1.00  0.00      HCT   
ATOM   4274  CD  LYS H 268     -18.863  18.132   3.166  1.00  0.00      HCT   
ATOM   4275  HD1 LYS H 268     -18.918  18.748   2.240  1.00  0.00      HCT   
ATOM   4276  HD2 LYS H 268     -18.710  17.074   2.852  1.00  0.00      HCT   
ATOM   4277  CE  LYS H 268     -20.186  18.249   3.941  1.00  0.00      HCT   
ATOM   4278  HE1 LYS H 268     -20.166  17.582   4.828  1.00  0.00      HCT   
ATOM   4279  HE2 LYS H 268     -20.358  19.293   4.275  1.00  0.00      HCT   
ATOM   4280  NZ  LYS H 268     -21.320  17.843   3.098  1.00  0.00      HCT   
ATOM   4281  HZ1 LYS H 268     -22.194  17.706   3.664  1.00  0.00      HCT   
ATOM   4282  HZ2 LYS H 268     -21.549  18.580   2.380  1.00  0.00      HCT   
ATOM   4283  HZ3 LYS H 268     -21.108  16.936   2.610  1.00  0.00      HCT   
ATOM   4284  C   LYS H 268     -16.199  17.651   7.453  1.00  0.00      HCT   
ATOM   4285  O   LYS H 268     -16.511  18.413   8.371  1.00  0.00      HCT   
ATOM   4286  N   ALA H 269     -15.877  16.366   7.699  1.00  0.00      HCT   
ATOM   4287  HN  ALA H 269     -15.660  15.754   6.930  1.00  0.00      HCT   
ATOM   4288  CA  ALA H 269     -15.819  15.763   9.016  1.00  0.00      HCT   
ATOM   4289  HA  ALA H 269     -16.784  15.882   9.487  1.00  0.00      HCT   
ATOM   4290  CB  ALA H 269     -15.495  14.263   8.880  1.00  0.00      HCT   
ATOM   4291  HB1 ALA H 269     -15.477  13.763   9.872  1.00  0.00      HCT   
ATOM   4292  HB2 ALA H 269     -16.268  13.768   8.254  1.00  0.00      HCT   
ATOM   4293  HB3 ALA H 269     -14.511  14.114   8.385  1.00  0.00      HCT   
ATOM   4294  C   ALA H 269     -14.804  16.419   9.944  1.00  0.00      HCT   
ATOM   4295  O   ALA H 269     -15.083  16.710  11.105  1.00  0.00      HCT   
ATOM   4296  N   ARG H 270     -13.605  16.725   9.411  1.00  0.00      HCT   
ATOM   4297  HN  ARG H 270     -13.393  16.435   8.476  1.00  0.00      HCT   
ATOM   4298  CA  ARG H 270     -12.572  17.485  10.089  1.00  0.00      HCT   
ATOM   4299  HA  ARG H 270     -12.369  16.977  11.019  1.00  0.00      HCT   
ATOM   4300  CB  ARG H 270     -11.254  17.485   9.273  1.00  0.00      HCT   
ATOM   4301  HB1 ARG H 270     -11.508  17.668   8.206  1.00  0.00      HCT   
ATOM   4302  HB2 ARG H 270     -10.588  18.313   9.609  1.00  0.00      HCT   
ATOM   4303  CG  ARG H 270     -10.457  16.167   9.411  1.00  0.00      HCT   
ATOM   4304  HG1 ARG H 270      -9.966  16.170  10.411  1.00  0.00      HCT   
ATOM   4305  HG2 ARG H 270     -11.154  15.298   9.382  1.00  0.00      HCT   
ATOM   4306  CD  ARG H 270      -9.413  15.980   8.304  1.00  0.00      HCT   
ATOM   4307  HD1 ARG H 270      -9.926  15.710   7.352  1.00  0.00      HCT   
ATOM   4308  HD2 ARG H 270      -8.837  16.925   8.163  1.00  0.00      HCT   
ATOM   4309  NE  ARG H 270      -8.467  14.887   8.705  1.00  0.00      HCT   
ATOM   4310  HE  ARG H 270      -8.551  14.442   9.611  1.00  0.00      HCT   
ATOM   4311  CZ  ARG H 270      -7.428  14.522   7.968  1.00  0.00      HCT   
ATOM   4312  NH1 ARG H 270      -7.293  14.914   6.722  1.00  0.00      HCT   
ATOM   4313 HH11 ARG H 270      -6.434  14.701   6.239  1.00  0.00      HCT   
ATOM   4314 HH12 ARG H 270      -7.999  15.487   6.288  1.00  0.00      HCT   
ATOM   4315  NH2 ARG H 270      -6.456  13.794   8.477  1.00  0.00      HCT   
ATOM   4316 HH21 ARG H 270      -5.631  13.655   7.934  1.00  0.00      HCT   
ATOM   4317 HH22 ARG H 270      -6.381  13.758   9.493  1.00  0.00      HCT   
ATOM   4318  C   ARG H 270     -12.998  18.887  10.494  1.00  0.00      HCT   
ATOM   4319  O   ARG H 270     -12.600  19.397  11.541  1.00  0.00      HCT   
ATOM   4320  N   GLY H 271     -13.850  19.541   9.679  1.00  0.00      HCT   
ATOM   4321  HN  GLY H 271     -14.162  19.104   8.833  1.00  0.00      HCT   
ATOM   4322  CA  GLY H 271     -14.409  20.844  10.018  1.00  0.00      HCT   
ATOM   4323  HA1 GLY H 271     -14.619  20.881  11.074  1.00  0.00      HCT   
ATOM   4324  HA2 GLY H 271     -15.288  20.997   9.412  1.00  0.00      HCT   
ATOM   4325  C   GLY H 271     -13.459  21.954   9.710  1.00  0.00      HCT   
ATOM   4326  O   GLY H 271     -13.389  22.961  10.416  1.00  0.00      HCT   
ATOM   4327  N   LEU H 272     -12.684  21.768   8.628  1.00  0.00      HCT   
ATOM   4328  HN  LEU H 272     -12.789  20.931   8.100  1.00  0.00      HCT   
ATOM   4329  CA  LEU H 272     -11.688  22.697   8.147  1.00  0.00      HCT   
ATOM   4330  HA  LEU H 272     -10.966  22.844   8.940  1.00  0.00      HCT   
ATOM   4331  CB  LEU H 272     -10.983  22.144   6.882  1.00  0.00      HCT   
ATOM   4332  HB1 LEU H 272     -11.733  22.067   6.063  1.00  0.00      HCT   
ATOM   4333  HB2 LEU H 272     -10.198  22.862   6.556  1.00  0.00      HCT   
ATOM   4334  CG  LEU H 272     -10.321  20.759   7.038  1.00  0.00      HCT   
ATOM   4335  HG  LEU H 272     -11.116  20.008   7.256  1.00  0.00      HCT   
ATOM   4336  CD1 LEU H 272      -9.645  20.344   5.721  1.00  0.00      HCT   
ATOM   4337 HD11 LEU H 272      -8.860  21.080   5.447  1.00  0.00      HCT   
ATOM   4338 HD12 LEU H 272      -9.176  19.343   5.821  1.00  0.00      HCT   
ATOM   4339 HD13 LEU H 272     -10.388  20.307   4.897  1.00  0.00      HCT   
ATOM   4340  CD2 LEU H 272      -9.311  20.731   8.193  1.00  0.00      HCT   
ATOM   4341 HD21 LEU H 272      -8.536  21.514   8.051  1.00  0.00      HCT   
ATOM   4342 HD22 LEU H 272      -9.816  20.913   9.168  1.00  0.00      HCT   
ATOM   4343 HD23 LEU H 272      -8.814  19.740   8.238  1.00  0.00      HCT   
ATOM   4344  C   LEU H 272     -12.269  24.059   7.809  1.00  0.00      HCT   
ATOM   4345  O   LEU H 272     -13.386  24.175   7.306  1.00  0.00      HCT   
ATOM   4346  N   GLU H 273     -11.521  25.138   8.080  1.00  0.00      HCT   
ATOM   4347  HN  GLU H 273     -10.613  25.028   8.504  1.00  0.00      HCT   
ATOM   4348  CA  GLU H 273     -11.905  26.493   7.729  1.00  0.00      HCT   
ATOM   4349  HA  GLU H 273     -12.880  26.658   8.158  1.00  0.00      HCT   
ATOM   4350  CB  GLU H 273     -10.970  27.542   8.368  1.00  0.00      HCT   
ATOM   4351  HB1 GLU H 273      -9.932  27.336   8.038  1.00  0.00      HCT   
ATOM   4352  HB2 GLU H 273     -11.251  28.560   8.013  1.00  0.00      HCT   
ATOM   4353  CG  GLU H 273     -11.065  27.510   9.915  1.00  0.00      HCT   
ATOM   4354  HG1 GLU H 273     -12.139  27.491  10.202  1.00  0.00      HCT   
ATOM   4355  HG2 GLU H 273     -10.579  26.590  10.303  1.00  0.00      HCT   
ATOM   4356  CD  GLU H 273     -10.455  28.705  10.624  1.00  0.00      HCT   
ATOM   4357  OE1 GLU H 273     -10.044  29.703   9.986  1.00  0.00      HCT   
ATOM   4358  OE2 GLU H 273     -10.416  28.660  11.883  1.00  0.00      HCT   
ATOM   4359  C   GLU H 273     -12.082  26.721   6.237  1.00  0.00      HCT   
ATOM   4360  O   GLU H 273     -11.535  25.997   5.406  1.00  0.00      HCT   
ATOM   4361  N   VAL H 274     -12.892  27.722   5.841  1.00  0.00      HCT   
ATOM   4362  HN  VAL H 274     -13.296  28.350   6.511  1.00  0.00      HCT   
ATOM   4363  CA  VAL H 274     -13.329  27.876   4.458  1.00  0.00      HCT   
ATOM   4364  HA  VAL H 274     -13.684  26.912   4.121  1.00  0.00      HCT   
ATOM   4365  CB  VAL H 274     -14.492  28.865   4.319  1.00  0.00      HCT   
ATOM   4366  HB  VAL H 274     -14.894  28.800   3.279  1.00  0.00      HCT   
ATOM   4367  CG1 VAL H 274     -15.646  28.446   5.254  1.00  0.00      HCT   
ATOM   4368 HG11 VAL H 274     -16.528  29.099   5.081  1.00  0.00      HCT   
ATOM   4369 HG12 VAL H 274     -15.951  27.397   5.053  1.00  0.00      HCT   
ATOM   4370 HG13 VAL H 274     -15.363  28.536   6.322  1.00  0.00      HCT   
ATOM   4371  CG2 VAL H 274     -14.056  30.324   4.571  1.00  0.00      HCT   
ATOM   4372 HG21 VAL H 274     -13.364  30.685   3.782  1.00  0.00      HCT   
ATOM   4373 HG22 VAL H 274     -14.947  30.989   4.564  1.00  0.00      HCT   
ATOM   4374 HG23 VAL H 274     -13.557  30.432   5.554  1.00  0.00      HCT   
ATOM   4375  C   VAL H 274     -12.198  28.266   3.514  1.00  0.00      HCT   
ATOM   4376  O   VAL H 274     -12.294  28.068   2.304  1.00  0.00      HCT   
ATOM   4377  N   ASP H 275     -11.092  28.803   4.066  1.00  0.00      HCT   
ATOM   4378  HN  ASP H 275     -11.058  28.988   5.052  1.00  0.00      HCT   
ATOM   4379  CA  ASP H 275      -9.913  29.248   3.369  1.00  0.00      HCT   
ATOM   4380  HA  ASP H 275     -10.132  29.349   2.313  1.00  0.00      HCT   
ATOM   4381  CB  ASP H 275      -9.545  30.644   3.958  1.00  0.00      HCT   
ATOM   4382  HB1 ASP H 275      -8.743  31.121   3.371  1.00  0.00      HCT   
ATOM   4383  HB2 ASP H 275     -10.443  31.291   3.876  1.00  0.00      HCT   
ATOM   4384  CG  ASP H 275      -9.146  30.621   5.422  1.00  0.00      HCT   
ATOM   4385  OD1 ASP H 275      -9.875  30.041   6.261  1.00  0.00      HCT   
ATOM   4386  OD2 ASP H 275      -8.125  31.266   5.783  1.00  0.00      HCT   
ATOM   4387  C   ASP H 275      -8.744  28.262   3.508  1.00  0.00      HCT   
ATOM   4388  O   ASP H 275      -7.642  28.511   3.012  1.00  0.00      HCT   
ATOM   4389  N   GLN H 276      -8.953  27.115   4.192  1.00  0.00      HCT   
ATOM   4390  HN  GLN H 276      -9.866  26.915   4.552  1.00  0.00      HCT   
ATOM   4391  CA  GLN H 276      -7.926  26.125   4.461  1.00  0.00      HCT   
ATOM   4392  HA  GLN H 276      -7.022  26.648   4.749  1.00  0.00      HCT   
ATOM   4393  CB  GLN H 276      -8.362  25.210   5.640  1.00  0.00      HCT   
ATOM   4394  HB1 GLN H 276      -8.553  25.851   6.531  1.00  0.00      HCT   
ATOM   4395  HB2 GLN H 276      -9.341  24.756   5.359  1.00  0.00      HCT   
ATOM   4396  CG  GLN H 276      -7.415  24.044   6.035  1.00  0.00      HCT   
ATOM   4397  HG1 GLN H 276      -7.938  23.422   6.794  1.00  0.00      HCT   
ATOM   4398  HG2 GLN H 276      -7.199  23.387   5.171  1.00  0.00      HCT   
ATOM   4399  CD  GLN H 276      -6.110  24.506   6.692  1.00  0.00      HCT   
ATOM   4400  OE1 GLN H 276      -6.054  24.702   7.910  1.00  0.00      HCT   
ATOM   4401  NE2 GLN H 276      -5.025  24.638   5.897  1.00  0.00      HCT   
ATOM   4402 HE21 GLN H 276      -4.160  24.897   6.329  1.00  0.00      HCT   
ATOM   4403 HE22 GLN H 276      -5.073  24.325   4.948  1.00  0.00      HCT   
ATOM   4404  C   GLN H 276      -7.588  25.266   3.246  1.00  0.00      HCT   
ATOM   4405  O   GLN H 276      -8.429  24.536   2.716  1.00  0.00      HCT   
ATOM   4406  N   GLY H 277      -6.330  25.324   2.767  1.00  0.00      HCT   
ATOM   4407  HN  GLY H 277      -5.701  26.039   3.094  1.00  0.00      HCT   
ATOM   4408  CA  GLY H 277      -5.800  24.399   1.769  1.00  0.00      HCT   
ATOM   4409  HA1 GLY H 277      -4.794  24.718   1.538  1.00  0.00      HCT   
ATOM   4410  HA2 GLY H 277      -6.452  24.423   0.909  1.00  0.00      HCT   
ATOM   4411  C   GLY H 277      -5.711  22.968   2.236  1.00  0.00      HCT   
ATOM   4412  O   GLY H 277      -5.405  22.692   3.394  1.00  0.00      HCT   
ATOM   4413  N   THR H 278      -5.931  22.009   1.322  1.00  0.00      HCT   
ATOM   4414  HN  THR H 278      -6.250  22.256   0.399  1.00  0.00      HCT   
ATOM   4415  CA  THR H 278      -5.822  20.585   1.601  1.00  0.00      HCT   
ATOM   4416  HA  THR H 278      -5.133  20.445   2.425  1.00  0.00      HCT   
ATOM   4417  CB  THR H 278      -7.155  19.928   1.999  1.00  0.00      HCT   
ATOM   4418  HB  THR H 278      -7.479  20.375   2.968  1.00  0.00      HCT   
ATOM   4419  OG1 THR H 278      -7.079  18.513   2.152  1.00  0.00      HCT   
ATOM   4420  HG1 THR H 278      -6.704  18.361   3.038  1.00  0.00      HCT   
ATOM   4421  CG2 THR H 278      -8.253  20.219   0.965  1.00  0.00      HCT   
ATOM   4422 HG21 THR H 278      -9.203  19.738   1.276  1.00  0.00      HCT   
ATOM   4423 HG22 THR H 278      -8.444  21.308   0.874  1.00  0.00      HCT   
ATOM   4424 HG23 THR H 278      -7.976  19.827  -0.035  1.00  0.00      HCT   
ATOM   4425  C   THR H 278      -5.189  19.893   0.407  1.00  0.00      HCT   
ATOM   4426  O   THR H 278      -5.494  20.181  -0.750  1.00  0.00      HCT   
ATOM   4427  N   LYS H 279      -4.229  18.991   0.677  1.00  0.00      HCT   
ATOM   4428  HN  LYS H 279      -3.949  18.832   1.627  1.00  0.00      HCT   
ATOM   4429  CA  LYS H 279      -3.484  18.237  -0.305  1.00  0.00      HCT   
ATOM   4430  HA  LYS H 279      -3.780  18.533  -1.301  1.00  0.00      HCT   
ATOM   4431  CB  LYS H 279      -1.965  18.489  -0.109  1.00  0.00      HCT   
ATOM   4432  HB1 LYS H 279      -1.823  19.585  -0.232  1.00  0.00      HCT   
ATOM   4433  HB2 LYS H 279      -1.694  18.227   0.938  1.00  0.00      HCT   
ATOM   4434  CG  LYS H 279      -0.988  17.776  -1.066  1.00  0.00      HCT   
ATOM   4435  HG1 LYS H 279      -1.033  16.675  -0.917  1.00  0.00      HCT   
ATOM   4436  HG2 LYS H 279      -1.295  17.983  -2.114  1.00  0.00      HCT   
ATOM   4437  CD  LYS H 279       0.460  18.274  -0.846  1.00  0.00      HCT   
ATOM   4438  HD1 LYS H 279       0.434  19.388  -0.839  1.00  0.00      HCT   
ATOM   4439  HD2 LYS H 279       0.797  17.934   0.158  1.00  0.00      HCT   
ATOM   4440  CE  LYS H 279       1.473  17.831  -1.915  1.00  0.00      HCT   
ATOM   4441  HE1 LYS H 279       1.516  16.725  -1.967  1.00  0.00      HCT   
ATOM   4442  HE2 LYS H 279       1.181  18.234  -2.909  1.00  0.00      HCT   
ATOM   4443  NZ  LYS H 279       2.828  18.326  -1.597  1.00  0.00      HCT   
ATOM   4444  HZ1 LYS H 279       3.449  18.289  -2.439  1.00  0.00      HCT   
ATOM   4445  HZ2 LYS H 279       2.775  19.334  -1.292  1.00  0.00      HCT   
ATOM   4446  HZ3 LYS H 279       3.273  17.769  -0.836  1.00  0.00      HCT   
ATOM   4447  C   LYS H 279      -3.802  16.765  -0.138  1.00  0.00      HCT   
ATOM   4448  O   LYS H 279      -3.802  16.219   0.968  1.00  0.00      HCT   
ATOM   4449  N   LEU H 280      -4.100  16.088  -1.257  1.00  0.00      HCT   
ATOM   4450  HN  LEU H 280      -4.092  16.550  -2.151  1.00  0.00      HCT   
ATOM   4451  CA  LEU H 280      -4.437  14.681  -1.277  1.00  0.00      HCT   
ATOM   4452  HA  LEU H 280      -4.544  14.306  -0.271  1.00  0.00      HCT   
ATOM   4453  CB  LEU H 280      -5.778  14.467  -2.028  1.00  0.00      HCT   
ATOM   4454  HB1 LEU H 280      -6.585  14.916  -1.411  1.00  0.00      HCT   
ATOM   4455  HB2 LEU H 280      -5.732  15.047  -2.977  1.00  0.00      HCT   
ATOM   4456  CG  LEU H 280      -6.163  13.014  -2.374  1.00  0.00      HCT   
ATOM   4457  HG  LEU H 280      -5.376  12.590  -3.041  1.00  0.00      HCT   
ATOM   4458  CD1 LEU H 280      -6.275  12.120  -1.133  1.00  0.00      HCT   
ATOM   4459 HD11 LEU H 280      -6.532  11.087  -1.442  1.00  0.00      HCT   
ATOM   4460 HD12 LEU H 280      -5.319  12.079  -0.578  1.00  0.00      HCT   
ATOM   4461 HD13 LEU H 280      -7.069  12.498  -0.456  1.00  0.00      HCT   
ATOM   4462  CD2 LEU H 280      -7.485  12.990  -3.152  1.00  0.00      HCT   
ATOM   4463 HD21 LEU H 280      -8.313  13.358  -2.512  1.00  0.00      HCT   
ATOM   4464 HD22 LEU H 280      -7.421  13.643  -4.047  1.00  0.00      HCT   
ATOM   4465 HD23 LEU H 280      -7.725  11.958  -3.481  1.00  0.00      HCT   
ATOM   4466  C   LEU H 280      -3.308  13.918  -1.938  1.00  0.00      HCT   
ATOM   4467  O   LEU H 280      -2.883  14.252  -3.034  1.00  0.00      HCT   
ATOM   4468  N   TYR H 281      -2.773  12.876  -1.283  1.00  0.00      HCT   
ATOM   4469  HN  TYR H 281      -3.089  12.674  -0.351  1.00  0.00      HCT   
ATOM   4470  CA  TYR H 281      -1.775  11.988  -1.848  1.00  0.00      HCT   
ATOM   4471  HA  TYR H 281      -1.266  12.483  -2.663  1.00  0.00      HCT   
ATOM   4472  CB  TYR H 281      -0.723  11.565  -0.783  1.00  0.00      HCT   
ATOM   4473  HB1 TYR H 281      -1.237  11.323   0.171  1.00  0.00      HCT   
ATOM   4474  HB2 TYR H 281      -0.159  10.664  -1.116  1.00  0.00      HCT   
ATOM   4475  CG  TYR H 281       0.277  12.667  -0.531  1.00  0.00      HCT   
ATOM   4476  CD1 TYR H 281       1.533  12.615  -1.156  1.00  0.00      HCT   
ATOM   4477  HD1 TYR H 281       1.750  11.800  -1.830  1.00  0.00      HCT   
ATOM   4478  CE1 TYR H 281       2.494  13.612  -0.937  1.00  0.00      HCT   
ATOM   4479  HE1 TYR H 281       3.447  13.554  -1.444  1.00  0.00      HCT   
ATOM   4480  CZ  TYR H 281       2.203  14.687  -0.092  1.00  0.00      HCT   
ATOM   4481  OH  TYR H 281       3.153  15.719   0.071  1.00  0.00      HCT   
ATOM   4482  HH  TYR H 281       3.945  15.451  -0.426  1.00  0.00      HCT   
ATOM   4483  CD2 TYR H 281       0.010  13.733   0.347  1.00  0.00      HCT   
ATOM   4484  HD2 TYR H 281      -0.945  13.784   0.851  1.00  0.00      HCT   
ATOM   4485  CE2 TYR H 281       0.964  14.743   0.559  1.00  0.00      HCT   
ATOM   4486  HE2 TYR H 281       0.741  15.565   1.222  1.00  0.00      HCT   
ATOM   4487  C   TYR H 281      -2.418  10.754  -2.464  1.00  0.00      HCT   
ATOM   4488  O   TYR H 281      -3.193  10.050  -1.814  1.00  0.00      HCT   
ATOM   4489  N   ILE H 282      -2.118  10.469  -3.746  1.00  0.00      HCT   
ATOM   4490  HN  ILE H 282      -1.560  11.089  -4.300  1.00  0.00      HCT   
ATOM   4491  CA  ILE H 282      -2.632   9.293  -4.430  1.00  0.00      HCT   
ATOM   4492  HA  ILE H 282      -3.105   8.631  -3.719  1.00  0.00      HCT   
ATOM   4493  CB  ILE H 282      -3.664   9.628  -5.516  1.00  0.00      HCT   
ATOM   4494  HB  ILE H 282      -3.157  10.145  -6.365  1.00  0.00      HCT   
ATOM   4495  CG2 ILE H 282      -4.291   8.311  -6.036  1.00  0.00      HCT   
ATOM   4496 HG21 ILE H 282      -4.782   7.775  -5.194  1.00  0.00      HCT   
ATOM   4497 HG22 ILE H 282      -5.043   8.514  -6.825  1.00  0.00      HCT   
ATOM   4498 HG23 ILE H 282      -3.525   7.644  -6.484  1.00  0.00      HCT   
ATOM   4499  CG1 ILE H 282      -4.736  10.608  -4.978  1.00  0.00      HCT   
ATOM   4500 HG11 ILE H 282      -5.202  10.167  -4.069  1.00  0.00      HCT   
ATOM   4501 HG12 ILE H 282      -4.233  11.556  -4.680  1.00  0.00      HCT   
ATOM   4502  CD  ILE H 282      -5.822  10.968  -5.994  1.00  0.00      HCT   
ATOM   4503  HD1 ILE H 282      -6.461  10.089  -6.227  1.00  0.00      HCT   
ATOM   4504  HD2 ILE H 282      -6.475  11.769  -5.585  1.00  0.00      HCT   
ATOM   4505  HD3 ILE H 282      -5.365  11.337  -6.938  1.00  0.00      HCT   
ATOM   4506  C   ILE H 282      -1.482   8.532  -5.057  1.00  0.00      HCT   
ATOM   4507  O   ILE H 282      -0.818   9.015  -5.972  1.00  0.00      HCT   
ATOM   4508  N   ALA H 283      -1.208   7.298  -4.592  1.00  0.00      HCT   
ATOM   4509  HN  ALA H 283      -1.643   6.962  -3.754  1.00  0.00      HCT   
ATOM   4510  CA  ALA H 283      -0.279   6.391  -5.234  1.00  0.00      HCT   
ATOM   4511  HA  ALA H 283       0.676   6.896  -5.305  1.00  0.00      HCT   
ATOM   4512  CB  ALA H 283      -0.103   5.124  -4.368  1.00  0.00      HCT   
ATOM   4513  HB1 ALA H 283       0.259   5.410  -3.357  1.00  0.00      HCT   
ATOM   4514  HB2 ALA H 283      -1.071   4.592  -4.253  1.00  0.00      HCT   
ATOM   4515  HB3 ALA H 283       0.638   4.433  -4.821  1.00  0.00      HCT   
ATOM   4516  C   ALA H 283      -0.700   6.006  -6.657  1.00  0.00      HCT   
ATOM   4517  O   ALA H 283      -1.868   5.721  -6.916  1.00  0.00      HCT   
ATOM   4518  N   THR H 284       0.255   6.001  -7.606  1.00  0.00      HCT   
ATOM   4519  HN  THR H 284       1.199   6.255  -7.369  1.00  0.00      HCT   
ATOM   4520  CA  THR H 284      -0.015   5.800  -9.026  1.00  0.00      HCT   
ATOM   4521  HA  THR H 284      -0.975   5.309  -9.115  1.00  0.00      HCT   
ATOM   4522  CB  THR H 284      -0.166   7.110  -9.826  1.00  0.00      HCT   
ATOM   4523  HB  THR H 284      -1.185   7.524  -9.626  1.00  0.00      HCT   
ATOM   4524  OG1 THR H 284       0.004   6.967 -11.231  1.00  0.00      HCT   
ATOM   4525  HG1 THR H 284      -0.753   6.418 -11.532  1.00  0.00      HCT   
ATOM   4526  CG2 THR H 284       0.860   8.153  -9.370  1.00  0.00      HCT   
ATOM   4527 HG21 THR H 284       0.688   8.450  -8.316  1.00  0.00      HCT   
ATOM   4528 HG22 THR H 284       1.889   7.755  -9.472  1.00  0.00      HCT   
ATOM   4529 HG23 THR H 284       0.771   9.065  -9.993  1.00  0.00      HCT   
ATOM   4530  C   THR H 284       0.964   4.805  -9.629  1.00  0.00      HCT   
ATOM   4531  O   THR H 284       2.174   4.861  -9.404  1.00  0.00      HCT   
ATOM   4532  N   ASP H 285       0.418   3.836 -10.396  1.00  0.00      HCT   
ATOM   4533  HN  ASP H 285      -0.535   3.931 -10.677  1.00  0.00      HCT   
ATOM   4534  CA  ASP H 285       1.043   2.598 -10.833  1.00  0.00      HCT   
ATOM   4535  HA  ASP H 285       1.369   2.099  -9.936  1.00  0.00      HCT   
ATOM   4536  CB  ASP H 285      -0.023   1.667 -11.484  1.00  0.00      HCT   
ATOM   4537  HB1 ASP H 285       0.453   0.706 -11.767  1.00  0.00      HCT   
ATOM   4538  HB2 ASP H 285      -0.800   1.449 -10.720  1.00  0.00      HCT   
ATOM   4539  CG  ASP H 285      -0.722   2.210 -12.712  1.00  0.00      HCT   
ATOM   4540  OD1 ASP H 285      -1.557   1.446 -13.273  1.00  0.00      HCT   
ATOM   4541  OD2 ASP H 285      -0.508   3.371 -13.137  1.00  0.00      HCT   
ATOM   4542  C   ASP H 285       2.300   2.705 -11.696  1.00  0.00      HCT   
ATOM   4543  O   ASP H 285       3.262   1.963 -11.511  1.00  0.00      HCT   
ATOM   4544  N   GLY H 286       2.319   3.616 -12.682  1.00  0.00      HCT   
ATOM   4545  HN  GLY H 286       1.462   4.106 -12.861  1.00  0.00      HCT   
ATOM   4546  CA  GLY H 286       3.501   3.934 -13.481  1.00  0.00      HCT   
ATOM   4547  HA1 GLY H 286       4.363   3.948 -12.827  1.00  0.00      HCT   
ATOM   4548  HA2 GLY H 286       3.322   4.898 -13.931  1.00  0.00      HCT   
ATOM   4549  C   GLY H 286       3.806   2.977 -14.612  1.00  0.00      HCT   
ATOM   4550  O   GLY H 286       4.218   3.402 -15.688  1.00  0.00      HCT   
ATOM   4551  N   ARG H 287       3.598   1.657 -14.427  1.00  0.00      HCT   
ATOM   4552  HN  ARG H 287       3.246   1.362 -13.537  1.00  0.00      HCT   
ATOM   4553  CA  ARG H 287       4.030   0.618 -15.355  1.00  0.00      HCT   
ATOM   4554  HA  ARG H 287       5.108   0.679 -15.406  1.00  0.00      HCT   
ATOM   4555  CB  ARG H 287       3.665  -0.796 -14.823  1.00  0.00      HCT   
ATOM   4556  HB1 ARG H 287       2.591  -0.803 -14.534  1.00  0.00      HCT   
ATOM   4557  HB2 ARG H 287       3.793  -1.551 -15.634  1.00  0.00      HCT   
ATOM   4558  CG  ARG H 287       4.519  -1.283 -13.632  1.00  0.00      HCT   
ATOM   4559  HG1 ARG H 287       5.587  -1.297 -13.948  1.00  0.00      HCT   
ATOM   4560  HG2 ARG H 287       4.423  -0.568 -12.785  1.00  0.00      HCT   
ATOM   4561  CD  ARG H 287       4.117  -2.694 -13.174  1.00  0.00      HCT   
ATOM   4562  HD1 ARG H 287       3.095  -2.720 -12.750  1.00  0.00      HCT   
ATOM   4563  HD2 ARG H 287       4.132  -3.380 -14.052  1.00  0.00      HCT   
ATOM   4564  NE  ARG H 287       5.104  -3.235 -12.178  1.00  0.00      HCT   
ATOM   4565  HE  ARG H 287       5.451  -4.168 -12.359  1.00  0.00      HCT   
ATOM   4566  CZ  ARG H 287       5.262  -2.827 -10.923  1.00  0.00      HCT   
ATOM   4567  NH1 ARG H 287       4.563  -1.865 -10.368  1.00  0.00      HCT   
ATOM   4568 HH11 ARG H 287       3.688  -1.589 -10.781  1.00  0.00      HCT   
ATOM   4569 HH12 ARG H 287       4.755  -1.668  -9.390  1.00  0.00      HCT   
ATOM   4570  NH2 ARG H 287       6.131  -3.449 -10.150  1.00  0.00      HCT   
ATOM   4571 HH21 ARG H 287       6.210  -3.149  -9.197  1.00  0.00      HCT   
ATOM   4572 HH22 ARG H 287       6.676  -4.211 -10.500  1.00  0.00      HCT   
ATOM   4573  C   ARG H 287       3.556   0.745 -16.803  1.00  0.00      HCT   
ATOM   4574  O   ARG H 287       4.357   0.660 -17.735  1.00  0.00      HCT   
ATOM   4575  N   ALA H 288       2.260   1.027 -17.041  1.00  0.00      HCT   
ATOM   4576  HN  ALA H 288       1.592   1.016 -16.284  1.00  0.00      HCT   
ATOM   4577  CA  ALA H 288       1.732   1.204 -18.383  1.00  0.00      HCT   
ATOM   4578  HA  ALA H 288       2.337   0.661 -19.097  1.00  0.00      HCT   
ATOM   4579  CB  ALA H 288       0.291   0.657 -18.448  1.00  0.00      HCT   
ATOM   4580  HB1 ALA H 288      -0.368   1.192 -17.731  1.00  0.00      HCT   
ATOM   4581  HB2 ALA H 288      -0.129   0.767 -19.471  1.00  0.00      HCT   
ATOM   4582  HB3 ALA H 288       0.288  -0.421 -18.186  1.00  0.00      HCT   
ATOM   4583  C   ALA H 288       1.738   2.667 -18.807  1.00  0.00      HCT   
ATOM   4584  O   ALA H 288       1.381   3.022 -19.931  1.00  0.00      HCT   
ATOM   4585  N   ARG H 289       2.186   3.569 -17.917  1.00  0.00      HCT   
ATOM   4586  HN  ARG H 289       2.509   3.257 -17.026  1.00  0.00      HCT   
ATOM   4587  CA  ARG H 289       2.261   4.993 -18.186  1.00  0.00      HCT   
ATOM   4588  HA  ARG H 289       1.477   5.288 -18.872  1.00  0.00      HCT   
ATOM   4589  CB  ARG H 289       2.127   5.781 -16.847  1.00  0.00      HCT   
ATOM   4590  HB1 ARG H 289       3.093   5.732 -16.296  1.00  0.00      HCT   
ATOM   4591  HB2 ARG H 289       1.915   6.850 -17.074  1.00  0.00      HCT   
ATOM   4592  CG  ARG H 289       1.054   5.227 -15.877  1.00  0.00      HCT   
ATOM   4593  HG1 ARG H 289       1.375   4.214 -15.544  1.00  0.00      HCT   
ATOM   4594  HG2 ARG H 289       1.023   5.869 -14.966  1.00  0.00      HCT   
ATOM   4595  CD  ARG H 289      -0.356   5.151 -16.468  1.00  0.00      HCT   
ATOM   4596  HD1 ARG H 289      -0.830   6.157 -16.491  1.00  0.00      HCT   
ATOM   4597  HD2 ARG H 289      -0.331   4.728 -17.495  1.00  0.00      HCT   
ATOM   4598  NE  ARG H 289      -1.140   4.233 -15.593  1.00  0.00      HCT   
ATOM   4599  HE  ARG H 289      -0.775   3.908 -14.701  1.00  0.00      HCT   
ATOM   4600  CZ  ARG H 289      -2.377   3.852 -15.838  1.00  0.00      HCT   
ATOM   4601  NH1 ARG H 289      -3.080   4.258 -16.869  1.00  0.00      HCT   
ATOM   4602 HH11 ARG H 289      -4.019   3.907 -16.890  1.00  0.00      HCT   
ATOM   4603 HH12 ARG H 289      -2.683   4.887 -17.544  1.00  0.00      HCT   
ATOM   4604  NH2 ARG H 289      -2.968   3.000 -15.031  1.00  0.00      HCT   
ATOM   4605 HH21 ARG H 289      -3.918   2.764 -15.255  1.00  0.00      HCT   
ATOM   4606 HH22 ARG H 289      -2.422   2.531 -14.320  1.00  0.00      HCT   
ATOM   4607  C   ARG H 289       3.608   5.308 -18.824  1.00  0.00      HCT   
ATOM   4608  O   ARG H 289       3.719   6.183 -19.680  1.00  0.00      HCT   
ATOM   4609  N   LEU H 290       4.661   4.571 -18.417  1.00  0.00      HCT   
ATOM   4610  HN  LEU H 290       4.538   3.922 -17.666  1.00  0.00      HCT   
ATOM   4611  CA  LEU H 290       5.989   4.615 -18.992  1.00  0.00      HCT   
ATOM   4612  HA  LEU H 290       6.300   5.649 -18.979  1.00  0.00      HCT   
ATOM   4613  CB  LEU H 290       6.989   3.800 -18.133  1.00  0.00      HCT   
ATOM   4614  HB1 LEU H 290       6.563   2.781 -17.990  1.00  0.00      HCT   
ATOM   4615  HB2 LEU H 290       7.967   3.691 -18.654  1.00  0.00      HCT   
ATOM   4616  CG  LEU H 290       7.271   4.419 -16.747  1.00  0.00      HCT   
ATOM   4617  HG  LEU H 290       6.306   4.729 -16.282  1.00  0.00      HCT   
ATOM   4618  CD1 LEU H 290       7.909   3.378 -15.817  1.00  0.00      HCT   
ATOM   4619 HD11 LEU H 290       8.110   3.822 -14.818  1.00  0.00      HCT   
ATOM   4620 HD12 LEU H 290       7.228   2.510 -15.684  1.00  0.00      HCT   
ATOM   4621 HD13 LEU H 290       8.868   3.015 -16.245  1.00  0.00      HCT   
ATOM   4622  CD2 LEU H 290       8.168   5.664 -16.847  1.00  0.00      HCT   
ATOM   4623 HD21 LEU H 290       8.351   6.092 -15.839  1.00  0.00      HCT   
ATOM   4624 HD22 LEU H 290       9.148   5.400 -17.300  1.00  0.00      HCT   
ATOM   4625 HD23 LEU H 290       7.698   6.448 -17.476  1.00  0.00      HCT   
ATOM   4626  C   LEU H 290       6.074   4.173 -20.447  1.00  0.00      HCT   
ATOM   4627  O   LEU H 290       5.380   3.262 -20.907  1.00  0.00      HCT   
ATOM   4628  N   ARG H 291       6.959   4.839 -21.211  1.00  0.00      HCT   
ATOM   4629  HN  ARG H 291       7.489   5.598 -20.817  1.00  0.00      HCT   
ATOM   4630  CA  ARG H 291       7.220   4.551 -22.603  1.00  0.00      HCT   
ATOM   4631  HA  ARG H 291       6.883   3.551 -22.824  1.00  0.00      HCT   
ATOM   4632  CB  ARG H 291       6.416   5.472 -23.560  1.00  0.00      HCT   
ATOM   4633  HB1 ARG H 291       6.612   6.532 -23.295  1.00  0.00      HCT   
ATOM   4634  HB2 ARG H 291       6.761   5.309 -24.608  1.00  0.00      HCT   
ATOM   4635  CG  ARG H 291       4.900   5.184 -23.515  1.00  0.00      HCT   
ATOM   4636  HG1 ARG H 291       4.748   4.101 -23.730  1.00  0.00      HCT   
ATOM   4637  HG2 ARG H 291       4.520   5.364 -22.485  1.00  0.00      HCT   
ATOM   4638  CD  ARG H 291       4.050   5.978 -24.514  1.00  0.00      HCT   
ATOM   4639  HD1 ARG H 291       4.429   5.821 -25.548  1.00  0.00      HCT   
ATOM   4640  HD2 ARG H 291       2.981   5.662 -24.482  1.00  0.00      HCT   
ATOM   4641  NE  ARG H 291       4.166   7.430 -24.177  1.00  0.00      HCT   
ATOM   4642  HE  ARG H 291       4.675   8.050 -24.779  1.00  0.00      HCT   
ATOM   4643  CZ  ARG H 291       3.474   8.051 -23.236  1.00  0.00      HCT   
ATOM   4644  NH1 ARG H 291       2.620   7.478 -22.420  1.00  0.00      HCT   
ATOM   4645 HH11 ARG H 291       2.228   8.041 -21.679  1.00  0.00      HCT   
ATOM   4646 HH12 ARG H 291       2.544   6.479 -22.384  1.00  0.00      HCT   
ATOM   4647  NH2 ARG H 291       3.670   9.346 -23.107  1.00  0.00      HCT   
ATOM   4648 HH21 ARG H 291       3.098   9.872 -22.458  1.00  0.00      HCT   
ATOM   4649 HH22 ARG H 291       4.431   9.780 -23.595  1.00  0.00      HCT   
ATOM   4650  C   ARG H 291       8.719   4.651 -22.898  1.00  0.00      HCT   
ATOM   4651  O   ARG H 291       9.335   5.677 -22.593  1.00  0.00      HCT   
ATOM   4652  N   PRO H 292       9.352   3.659 -23.518  1.00  0.00      HCT   
ATOM   4653  CD  PRO H 292      10.698   3.869 -24.037  1.00  0.00      HCT   
ATOM   4654  HD1 PRO H 292      11.413   3.913 -23.186  1.00  0.00      HCT   
ATOM   4655  HD2 PRO H 292      10.766   4.805 -24.639  1.00  0.00      HCT   
ATOM   4656  CA  PRO H 292       8.978   2.243 -23.566  1.00  0.00      HCT   
ATOM   4657  HA  PRO H 292       8.138   2.159 -24.244  1.00  0.00      HCT   
ATOM   4658  CB  PRO H 292      10.229   1.535 -24.108  1.00  0.00      HCT   
ATOM   4659  HB1 PRO H 292       9.967   0.660 -24.735  1.00  0.00      HCT   
ATOM   4660  HB2 PRO H 292      10.893   1.197 -23.282  1.00  0.00      HCT   
ATOM   4661  CG  PRO H 292      10.938   2.634 -24.895  1.00  0.00      HCT   
ATOM   4662  HG1 PRO H 292      10.426   2.770 -25.871  1.00  0.00      HCT   
ATOM   4663  HG2 PRO H 292      12.011   2.429 -25.059  1.00  0.00      HCT   
ATOM   4664  C   PRO H 292       8.516   1.681 -22.238  1.00  0.00      HCT   
ATOM   4665  O   PRO H 292       9.177   1.896 -21.221  1.00  0.00      HCT   
ATOM   4666  N   SER H 293       7.379   0.966 -22.210  1.00  0.00      HCT   
ATOM   4667  HN  SER H 293       6.823   0.855 -23.044  1.00  0.00      HCT   
ATOM   4668  CA  SER H 293       6.886   0.328 -21.000  1.00  0.00      HCT   
ATOM   4669  HA  SER H 293       6.840   1.104 -20.250  1.00  0.00      HCT   
ATOM   4670  CB  SER H 293       5.447  -0.225 -21.156  1.00  0.00      HCT   
ATOM   4671  HB1 SER H 293       4.784   0.600 -21.501  1.00  0.00      HCT   
ATOM   4672  HB2 SER H 293       5.448  -1.016 -21.943  1.00  0.00      HCT   
ATOM   4673  OG  SER H 293       4.926  -0.773 -19.943  1.00  0.00      HCT   
ATOM   4674  HG1 SER H 293       4.805  -0.051 -19.288  1.00  0.00      HCT   
ATOM   4675  C   SER H 293       7.835  -0.732 -20.468  1.00  0.00      HCT   
ATOM   4676  O   SER H 293       8.597  -1.356 -21.209  1.00  0.00      HCT   
ATOM   4677  N   LEU H 294       7.862  -0.907 -19.136  1.00  0.00      HCT   
ATOM   4678  HN  LEU H 294       7.234  -0.404 -18.554  1.00  0.00      HCT   
ATOM   4679  CA  LEU H 294       8.658  -1.913 -18.473  1.00  0.00      HCT   
ATOM   4680  HA  LEU H 294       9.673  -1.732 -18.782  1.00  0.00      HCT   
ATOM   4681  CB  LEU H 294       8.580  -1.755 -16.933  1.00  0.00      HCT   
ATOM   4682  HB1 LEU H 294       7.533  -1.950 -16.605  1.00  0.00      HCT   
ATOM   4683  HB2 LEU H 294       9.234  -2.509 -16.443  1.00  0.00      HCT   
ATOM   4684  CG  LEU H 294       8.995  -0.358 -16.414  1.00  0.00      HCT   
ATOM   4685  HG  LEU H 294       8.358   0.416 -16.902  1.00  0.00      HCT   
ATOM   4686  CD1 LEU H 294       8.749  -0.253 -14.904  1.00  0.00      HCT   
ATOM   4687 HD11 LEU H 294       9.389  -0.978 -14.360  1.00  0.00      HCT   
ATOM   4688 HD12 LEU H 294       8.992   0.765 -14.535  1.00  0.00      HCT   
ATOM   4689 HD13 LEU H 294       7.688  -0.472 -14.666  1.00  0.00      HCT   
ATOM   4690  CD2 LEU H 294      10.463  -0.029 -16.728  1.00  0.00      HCT   
ATOM   4691 HD21 LEU H 294      11.132  -0.787 -16.268  1.00  0.00      HCT   
ATOM   4692 HD22 LEU H 294      10.648  -0.007 -17.824  1.00  0.00      HCT   
ATOM   4693 HD23 LEU H 294      10.733   0.966 -16.310  1.00  0.00      HCT   
ATOM   4694  C   LEU H 294       8.250  -3.334 -18.885  1.00  0.00      HCT   
ATOM   4695  O   LEU H 294       7.065  -3.568 -19.149  1.00  0.00      HCT   
ATOM   4696  N   PRO H 295       9.160  -4.305 -18.986  1.00  0.00      HCT   
ATOM   4697  CD  PRO H 295      10.609  -4.084 -19.012  1.00  0.00      HCT   
ATOM   4698  HD1 PRO H 295      10.963  -3.893 -17.975  1.00  0.00      HCT   
ATOM   4699  HD2 PRO H 295      10.888  -3.239 -19.683  1.00  0.00      HCT   
ATOM   4700  CA  PRO H 295       8.831  -5.711 -19.214  1.00  0.00      HCT   
ATOM   4701  HA  PRO H 295       8.487  -5.745 -20.235  1.00  0.00      HCT   
ATOM   4702  CB  PRO H 295      10.178  -6.427 -19.043  1.00  0.00      HCT   
ATOM   4703  HB1 PRO H 295      10.228  -7.369 -19.627  1.00  0.00      HCT   
ATOM   4704  HB2 PRO H 295      10.373  -6.643 -17.968  1.00  0.00      HCT   
ATOM   4705  CG  PRO H 295      11.189  -5.395 -19.539  1.00  0.00      HCT   
ATOM   4706  HG1 PRO H 295      11.195  -5.381 -20.652  1.00  0.00      HCT   
ATOM   4707  HG2 PRO H 295      12.216  -5.588 -19.176  1.00  0.00      HCT   
ATOM   4708  C   PRO H 295       7.728  -6.292 -18.324  1.00  0.00      HCT   
ATOM   4709  O   PRO H 295       7.657  -5.875 -17.161  1.00  0.00      HCT   
ATOM   4710  N   PRO H 296       6.854  -7.198 -18.768  1.00  0.00      HCT   
ATOM   4711  CD  PRO H 296       6.755  -7.623 -20.167  1.00  0.00      HCT   
ATOM   4712  HD1 PRO H 296       7.627  -8.271 -20.414  1.00  0.00      HCT   
ATOM   4713  HD2 PRO H 296       6.701  -6.758 -20.863  1.00  0.00      HCT   
ATOM   4714  CA  PRO H 296       5.978  -7.992 -17.905  1.00  0.00      HCT   
ATOM   4715  HA  PRO H 296       5.208  -7.327 -17.545  1.00  0.00      HCT   
ATOM   4716  CB  PRO H 296       5.409  -9.077 -18.839  1.00  0.00      HCT   
ATOM   4717  HB1 PRO H 296       4.377  -9.380 -18.558  1.00  0.00      HCT   
ATOM   4718  HB2 PRO H 296       6.068  -9.977 -18.853  1.00  0.00      HCT   
ATOM   4719  CG  PRO H 296       5.458  -8.427 -20.222  1.00  0.00      HCT   
ATOM   4720  HG1 PRO H 296       4.597  -7.734 -20.347  1.00  0.00      HCT   
ATOM   4721  HG2 PRO H 296       5.442  -9.165 -21.049  1.00  0.00      HCT   
ATOM   4722  C   PRO H 296       6.643  -8.580 -16.667  1.00  0.00      HCT   
ATOM   4723  O   PRO H 296       7.698  -9.203 -16.792  1.00  0.00      HCT   
ATOM   4724  N   GLY H 297       6.047  -8.424 -15.470  1.00  0.00      HCT   
ATOM   4725  HN  GLY H 297       5.175  -7.924 -15.389  1.00  0.00      HCT   
ATOM   4726  CA  GLY H 297       6.595  -8.979 -14.238  1.00  0.00      HCT   
ATOM   4727  HA1 GLY H 297       6.918  -9.995 -14.421  1.00  0.00      HCT   
ATOM   4728  HA2 GLY H 297       5.819  -8.927 -13.490  1.00  0.00      HCT   
ATOM   4729  C   GLY H 297       7.781  -8.232 -13.687  1.00  0.00      HCT   
ATOM   4730  O   GLY H 297       8.599  -8.808 -12.977  1.00  0.00      HCT   
ATOM   4731  N   TYR H 298       7.915  -6.922 -13.972  1.00  0.00      HCT   
ATOM   4732  HN  TYR H 298       7.250  -6.482 -14.568  1.00  0.00      HCT   
ATOM   4733  CA  TYR H 298       8.943  -6.060 -13.408  1.00  0.00      HCT   
ATOM   4734  HA  TYR H 298       9.896  -6.466 -13.711  1.00  0.00      HCT   
ATOM   4735  CB  TYR H 298       8.836  -4.623 -14.007  1.00  0.00      HCT   
ATOM   4736  HB1 TYR H 298       8.950  -4.679 -15.111  1.00  0.00      HCT   
ATOM   4737  HB2 TYR H 298       7.822  -4.213 -13.797  1.00  0.00      HCT   
ATOM   4738  CG  TYR H 298       9.857  -3.646 -13.456  1.00  0.00      HCT   
ATOM   4739  CD1 TYR H 298      11.035  -3.362 -14.171  1.00  0.00      HCT   
ATOM   4740  HD1 TYR H 298      11.222  -3.853 -15.113  1.00  0.00      HCT   
ATOM   4741  CE1 TYR H 298      11.962  -2.433 -13.676  1.00  0.00      HCT   
ATOM   4742  HE1 TYR H 298      12.866  -2.216 -14.228  1.00  0.00      HCT   
ATOM   4743  CZ  TYR H 298      11.721  -1.783 -12.460  1.00  0.00      HCT   
ATOM   4744  OH  TYR H 298      12.651  -0.847 -11.967  1.00  0.00      HCT   
ATOM   4745  HH  TYR H 298      12.349  -0.556 -11.083  1.00  0.00      HCT   
ATOM   4746  CD2 TYR H 298       9.619  -2.966 -12.247  1.00  0.00      HCT   
ATOM   4747  HD2 TYR H 298       8.708  -3.151 -11.696  1.00  0.00      HCT   
ATOM   4748  CE2 TYR H 298      10.553  -2.054 -11.741  1.00  0.00      HCT   
ATOM   4749  HE2 TYR H 298      10.355  -1.545 -10.810  1.00  0.00      HCT   
ATOM   4750  C   TYR H 298       8.945  -6.058 -11.874  1.00  0.00      HCT   
ATOM   4751  O   TYR H 298       7.980  -5.648 -11.224  1.00  0.00      HCT   
ATOM   4752  N   PHE H 299      10.042  -6.552 -11.265  1.00  0.00      HCT   
ATOM   4753  HN  PHE H 299      10.815  -6.900 -11.804  1.00  0.00      HCT   
ATOM   4754  CA  PHE H 299      10.136  -6.719  -9.832  1.00  0.00      HCT   
ATOM   4755  HA  PHE H 299       9.140  -6.777  -9.411  1.00  0.00      HCT   
ATOM   4756  CB  PHE H 299      10.874  -8.052  -9.521  1.00  0.00      HCT   
ATOM   4757  HB1 PHE H 299      10.365  -8.884 -10.055  1.00  0.00      HCT   
ATOM   4758  HB2 PHE H 299      11.924  -8.013  -9.886  1.00  0.00      HCT   
ATOM   4759  CG  PHE H 299      10.860  -8.357  -8.047  1.00  0.00      HCT   
ATOM   4760  CD1 PHE H 299       9.708  -8.900  -7.461  1.00  0.00      HCT   
ATOM   4761  HD1 PHE H 299       8.848  -9.117  -8.077  1.00  0.00      HCT   
ATOM   4762  CE1 PHE H 299       9.649  -9.125  -6.080  1.00  0.00      HCT   
ATOM   4763  HE1 PHE H 299       8.742  -9.515  -5.640  1.00  0.00      HCT   
ATOM   4764  CZ  PHE H 299      10.756  -8.821  -5.277  1.00  0.00      HCT   
ATOM   4765  HZ  PHE H 299      10.705  -8.964  -4.208  1.00  0.00      HCT   
ATOM   4766  CD2 PHE H 299      11.978  -8.089  -7.237  1.00  0.00      HCT   
ATOM   4767  HD2 PHE H 299      12.872  -7.675  -7.681  1.00  0.00      HCT   
ATOM   4768  CE2 PHE H 299      11.923  -8.311  -5.855  1.00  0.00      HCT   
ATOM   4769  HE2 PHE H 299      12.768  -8.063  -5.230  1.00  0.00      HCT   
ATOM   4770  C   PHE H 299      10.826  -5.516  -9.194  1.00  0.00      HCT   
ATOM   4771  O   PHE H 299      12.054  -5.395  -9.178  1.00  0.00      HCT   
ATOM   4772  N   GLY H 300      10.041  -4.591  -8.613  1.00  0.00      HCT   
ATOM   4773  HN  GLY H 300       9.041  -4.699  -8.606  1.00  0.00      HCT   
ATOM   4774  CA  GLY H 300      10.579  -3.353  -8.071  1.00  0.00      HCT   
ATOM   4775  HA1 GLY H 300      11.293  -2.941  -8.770  1.00  0.00      HCT   
ATOM   4776  HA2 GLY H 300      10.977  -3.563  -7.092  1.00  0.00      HCT   
ATOM   4777  C   GLY H 300       9.517  -2.324  -7.905  1.00  0.00      HCT   
ATOM   4778  O   GLY H 300       8.369  -2.548  -8.267  1.00  0.00      HCT   
ATOM   4779  N   ASN H 301       9.855  -1.154  -7.334  1.00  0.00      HCT   
ATOM   4780  HN  ASN H 301      10.803  -0.949  -7.053  1.00  0.00      HCT   
ATOM   4781  CA  ASN H 301       8.893  -0.085  -7.157  1.00  0.00      HCT   
ATOM   4782  HA  ASN H 301       7.924  -0.529  -7.003  1.00  0.00      HCT   
ATOM   4783  CB  ASN H 301       9.226   0.869  -5.974  1.00  0.00      HCT   
ATOM   4784  HB1 ASN H 301      10.208   1.361  -6.142  1.00  0.00      HCT   
ATOM   4785  HB2 ASN H 301       8.450   1.658  -5.885  1.00  0.00      HCT   
ATOM   4786  CG  ASN H 301       9.261   0.148  -4.634  1.00  0.00      HCT   
ATOM   4787  OD1 ASN H 301       8.319   0.229  -3.842  1.00  0.00      HCT   
ATOM   4788  ND2 ASN H 301      10.393  -0.516  -4.337  1.00  0.00      HCT   
ATOM   4789 HD21 ASN H 301      10.479  -0.919  -3.418  1.00  0.00      HCT   
ATOM   4790 HD22 ASN H 301      11.166  -0.463  -4.979  1.00  0.00      HCT   
ATOM   4791  C   ASN H 301       8.775   0.765  -8.403  1.00  0.00      HCT   
ATOM   4792  O   ASN H 301       9.753   1.353  -8.860  1.00  0.00      HCT   
ATOM   4793  N   VAL H 302       7.553   0.860  -8.962  1.00  0.00      HCT   
ATOM   4794  HN  VAL H 302       6.808   0.255  -8.675  1.00  0.00      HCT   
ATOM   4795  CA  VAL H 302       7.263   1.763 -10.072  1.00  0.00      HCT   
ATOM   4796  HA  VAL H 302       8.156   2.298 -10.366  1.00  0.00      HCT   
ATOM   4797  CB  VAL H 302       6.731   0.996 -11.289  1.00  0.00      HCT   
ATOM   4798  HB  VAL H 302       5.675   0.680 -11.118  1.00  0.00      HCT   
ATOM   4799  CG1 VAL H 302       6.818   1.863 -12.561  1.00  0.00      HCT   
ATOM   4800 HG11 VAL H 302       7.863   2.192 -12.740  1.00  0.00      HCT   
ATOM   4801 HG12 VAL H 302       6.478   1.280 -13.442  1.00  0.00      HCT   
ATOM   4802 HG13 VAL H 302       6.176   2.763 -12.487  1.00  0.00      HCT   
ATOM   4803  CG2 VAL H 302       7.590  -0.264 -11.510  1.00  0.00      HCT   
ATOM   4804 HG21 VAL H 302       7.509  -0.983 -10.669  1.00  0.00      HCT   
ATOM   4805 HG22 VAL H 302       7.259  -0.796 -12.425  1.00  0.00      HCT   
ATOM   4806 HG23 VAL H 302       8.656   0.016 -11.639  1.00  0.00      HCT   
ATOM   4807  C   VAL H 302       6.258   2.808  -9.581  1.00  0.00      HCT   
ATOM   4808  O   VAL H 302       5.730   3.631 -10.322  1.00  0.00      HCT   
ATOM   4809  N   ILE H 303       5.983   2.816  -8.262  1.00  0.00      HCT   
ATOM   4810  HN  ILE H 303       6.446   2.179  -7.661  1.00  0.00      HCT   
ATOM   4811  CA  ILE H 303       4.932   3.629  -7.678  1.00  0.00      HCT   
ATOM   4812  HA  ILE H 303       4.128   3.708  -8.395  1.00  0.00      HCT   
ATOM   4813  CB  ILE H 303       4.368   2.979  -6.414  1.00  0.00      HCT   
ATOM   4814  HB  ILE H 303       5.186   2.863  -5.669  1.00  0.00      HCT   
ATOM   4815  CG2 ILE H 303       3.266   3.859  -5.776  1.00  0.00      HCT   
ATOM   4816 HG21 ILE H 303       3.662   4.831  -5.415  1.00  0.00      HCT   
ATOM   4817 HG22 ILE H 303       2.459   4.063  -6.512  1.00  0.00      HCT   
ATOM   4818 HG23 ILE H 303       2.826   3.338  -4.900  1.00  0.00      HCT   
ATOM   4819  CG1 ILE H 303       3.835   1.556  -6.712  1.00  0.00      HCT   
ATOM   4820 HG11 ILE H 303       4.697   0.878  -6.903  1.00  0.00      HCT   
ATOM   4821 HG12 ILE H 303       3.319   1.179  -5.802  1.00  0.00      HCT   
ATOM   4822  CD  ILE H 303       2.885   1.497  -7.911  1.00  0.00      HCT   
ATOM   4823  HD1 ILE H 303       2.438   0.496  -8.056  1.00  0.00      HCT   
ATOM   4824  HD2 ILE H 303       2.057   2.227  -7.787  1.00  0.00      HCT   
ATOM   4825  HD3 ILE H 303       3.418   1.744  -8.854  1.00  0.00      HCT   
ATOM   4826  C   ILE H 303       5.368   5.055  -7.405  1.00  0.00      HCT   
ATOM   4827  O   ILE H 303       6.193   5.328  -6.529  1.00  0.00      HCT   
ATOM   4828  N   PHE H 304       4.768   6.001  -8.147  1.00  0.00      HCT   
ATOM   4829  HN  PHE H 304       4.114   5.703  -8.845  1.00  0.00      HCT   
ATOM   4830  CA  PHE H 304       4.879   7.433  -7.956  1.00  0.00      HCT   
ATOM   4831  HA  PHE H 304       5.747   7.650  -7.349  1.00  0.00      HCT   
ATOM   4832  CB  PHE H 304       4.991   8.207  -9.300  1.00  0.00      HCT   
ATOM   4833  HB1 PHE H 304       4.117   7.986  -9.953  1.00  0.00      HCT   
ATOM   4834  HB2 PHE H 304       5.023   9.304  -9.128  1.00  0.00      HCT   
ATOM   4835  CG  PHE H 304       6.241   7.826 -10.056  1.00  0.00      HCT   
ATOM   4836  CD1 PHE H 304       6.239   6.730 -10.938  1.00  0.00      HCT   
ATOM   4837  HD1 PHE H 304       5.348   6.127 -11.040  1.00  0.00      HCT   
ATOM   4838  CE1 PHE H 304       7.370   6.418 -11.702  1.00  0.00      HCT   
ATOM   4839  HE1 PHE H 304       7.351   5.565 -12.365  1.00  0.00      HCT   
ATOM   4840  CZ  PHE H 304       8.517   7.213 -11.605  1.00  0.00      HCT   
ATOM   4841  HZ  PHE H 304       9.389   6.978 -12.199  1.00  0.00      HCT   
ATOM   4842  CD2 PHE H 304       7.401   8.615  -9.968  1.00  0.00      HCT   
ATOM   4843  HD2 PHE H 304       7.410   9.474  -9.315  1.00  0.00      HCT   
ATOM   4844  CE2 PHE H 304       8.533   8.313 -10.738  1.00  0.00      HCT   
ATOM   4845  HE2 PHE H 304       9.421   8.925 -10.662  1.00  0.00      HCT   
ATOM   4846  C   PHE H 304       3.656   7.905  -7.180  1.00  0.00      HCT   
ATOM   4847  O   PHE H 304       2.730   7.138  -6.927  1.00  0.00      HCT   
ATOM   4848  N   THR H 305       3.613   9.180  -6.753  1.00  0.00      HCT   
ATOM   4849  HN  THR H 305       4.382   9.800  -6.892  1.00  0.00      HCT   
ATOM   4850  CA  THR H 305       2.422   9.741  -6.116  1.00  0.00      HCT   
ATOM   4851  HA  THR H 305       1.620   9.018  -6.156  1.00  0.00      HCT   
ATOM   4852  CB  THR H 305       2.618  10.095  -4.635  1.00  0.00      HCT   
ATOM   4853  HB  THR H 305       3.188   9.256  -4.170  1.00  0.00      HCT   
ATOM   4854  OG1 THR H 305       1.382  10.222  -3.937  1.00  0.00      HCT   
ATOM   4855  HG1 THR H 305       1.265   9.414  -3.401  1.00  0.00      HCT   
ATOM   4856  CG2 THR H 305       3.399  11.401  -4.431  1.00  0.00      HCT   
ATOM   4857 HG21 THR H 305       3.650  11.529  -3.358  1.00  0.00      HCT   
ATOM   4858 HG22 THR H 305       4.343  11.391  -5.014  1.00  0.00      HCT   
ATOM   4859 HG23 THR H 305       2.789  12.273  -4.741  1.00  0.00      HCT   
ATOM   4860  C   THR H 305       1.967  10.921  -6.943  1.00  0.00      HCT   
ATOM   4861  O   THR H 305       2.771  11.585  -7.600  1.00  0.00      HCT   
ATOM   4862  N   ALA H 306       0.651  11.170  -6.987  1.00  0.00      HCT   
ATOM   4863  HN  ALA H 306       0.025  10.556  -6.491  1.00  0.00      HCT   
ATOM   4864  CA  ALA H 306       0.041  12.293  -7.654  1.00  0.00      HCT   
ATOM   4865  HA  ALA H 306       0.796  12.920  -8.111  1.00  0.00      HCT   
ATOM   4866  CB  ALA H 306      -0.977  11.809  -8.705  1.00  0.00      HCT   
ATOM   4867  HB1 ALA H 306      -1.412  12.658  -9.270  1.00  0.00      HCT   
ATOM   4868  HB2 ALA H 306      -0.470  11.133  -9.420  1.00  0.00      HCT   
ATOM   4869  HB3 ALA H 306      -1.795  11.232  -8.223  1.00  0.00      HCT   
ATOM   4870  C   ALA H 306      -0.676  13.096  -6.593  1.00  0.00      HCT   
ATOM   4871  O   ALA H 306      -1.381  12.530  -5.759  1.00  0.00      HCT   
ATOM   4872  N   THR H 307      -0.488  14.435  -6.566  1.00  0.00      HCT   
ATOM   4873  HN  THR H 307       0.167  14.884  -7.178  1.00  0.00      HCT   
ATOM   4874  CA  THR H 307      -1.088  15.245  -5.505  1.00  0.00      HCT   
ATOM   4875  HA  THR H 307      -1.700  14.619  -4.894  1.00  0.00      HCT   
ATOM   4876  CB  THR H 307      -0.069  15.820  -4.520  1.00  0.00      HCT   
ATOM   4877  HB  THR H 307      -0.588  16.454  -3.762  1.00  0.00      HCT   
ATOM   4878  OG1 THR H 307       0.968  16.584  -5.119  1.00  0.00      HCT   
ATOM   4879  HG1 THR H 307       1.197  16.160  -5.972  1.00  0.00      HCT   
ATOM   4880  CG2 THR H 307       0.602  14.656  -3.781  1.00  0.00      HCT   
ATOM   4881 HG21 THR H 307      -0.147  14.120  -3.166  1.00  0.00      HCT   
ATOM   4882 HG22 THR H 307       1.057  13.929  -4.484  1.00  0.00      HCT   
ATOM   4883 HG23 THR H 307       1.406  15.011  -3.110  1.00  0.00      HCT   
ATOM   4884  C   THR H 307      -2.014  16.351  -5.999  1.00  0.00      HCT   
ATOM   4885  O   THR H 307      -1.561  17.436  -6.375  1.00  0.00      HCT   
ATOM   4886  N   PRO H 308      -3.335  16.150  -5.989  1.00  0.00      HCT   
ATOM   4887  CD  PRO H 308      -3.972  14.836  -6.132  1.00  0.00      HCT   
ATOM   4888  HD1 PRO H 308      -3.988  14.325  -5.146  1.00  0.00      HCT   
ATOM   4889  HD2 PRO H 308      -3.441  14.196  -6.873  1.00  0.00      HCT   
ATOM   4890  CA  PRO H 308      -4.323  17.224  -5.954  1.00  0.00      HCT   
ATOM   4891  HA  PRO H 308      -4.202  17.804  -6.857  1.00  0.00      HCT   
ATOM   4892  CB  PRO H 308      -5.676  16.492  -5.902  1.00  0.00      HCT   
ATOM   4893  HB1 PRO H 308      -6.477  17.062  -6.413  1.00  0.00      HCT   
ATOM   4894  HB2 PRO H 308      -5.988  16.296  -4.850  1.00  0.00      HCT   
ATOM   4895  CG  PRO H 308      -5.398  15.149  -6.575  1.00  0.00      HCT   
ATOM   4896  HG1 PRO H 308      -5.436  15.280  -7.677  1.00  0.00      HCT   
ATOM   4897  HG2 PRO H 308      -6.113  14.359  -6.270  1.00  0.00      HCT   
ATOM   4898  C   PRO H 308      -4.179  18.178  -4.779  1.00  0.00      HCT   
ATOM   4899  O   PRO H 308      -3.970  17.729  -3.652  1.00  0.00      HCT   
ATOM   4900  N   ILE H 309      -4.326  19.493  -5.011  1.00  0.00      HCT   
ATOM   4901  HN  ILE H 309      -4.413  19.833  -5.954  1.00  0.00      HCT   
ATOM   4902  CA  ILE H 309      -4.445  20.490  -3.959  1.00  0.00      HCT   
ATOM   4903  HA  ILE H 309      -4.588  19.991  -3.012  1.00  0.00      HCT   
ATOM   4904  CB  ILE H 309      -3.210  21.398  -3.830  1.00  0.00      HCT   
ATOM   4905  HB  ILE H 309      -3.025  21.905  -4.805  1.00  0.00      HCT   
ATOM   4906  CG2 ILE H 309      -3.447  22.484  -2.751  1.00  0.00      HCT   
ATOM   4907 HG21 ILE H 309      -4.293  23.153  -3.016  1.00  0.00      HCT   
ATOM   4908 HG22 ILE H 309      -3.658  22.014  -1.766  1.00  0.00      HCT   
ATOM   4909 HG23 ILE H 309      -2.556  23.137  -2.647  1.00  0.00      HCT   
ATOM   4910  CG1 ILE H 309      -1.970  20.527  -3.495  1.00  0.00      HCT   
ATOM   4911 HG11 ILE H 309      -2.236  19.898  -2.620  1.00  0.00      HCT   
ATOM   4912 HG12 ILE H 309      -1.769  19.842  -4.350  1.00  0.00      HCT   
ATOM   4913  CD  ILE H 309      -0.685  21.302  -3.179  1.00  0.00      HCT   
ATOM   4914  HD1 ILE H 309      -0.457  22.032  -3.984  1.00  0.00      HCT   
ATOM   4915  HD2 ILE H 309      -0.777  21.857  -2.222  1.00  0.00      HCT   
ATOM   4916  HD3 ILE H 309       0.176  20.606  -3.092  1.00  0.00      HCT   
ATOM   4917  C   ILE H 309      -5.718  21.281  -4.217  1.00  0.00      HCT   
ATOM   4918  O   ILE H 309      -6.005  21.665  -5.351  1.00  0.00      HCT   
ATOM   4919  N   ALA H 310      -6.526  21.533  -3.176  1.00  0.00      HCT   
ATOM   4920  HN  ALA H 310      -6.297  21.207  -2.254  1.00  0.00      HCT   
ATOM   4921  CA  ALA H 310      -7.742  22.306  -3.307  1.00  0.00      HCT   
ATOM   4922  HA  ALA H 310      -7.618  23.060  -4.076  1.00  0.00      HCT   
ATOM   4923  CB  ALA H 310      -8.937  21.391  -3.653  1.00  0.00      HCT   
ATOM   4924  HB1 ALA H 310      -8.743  20.864  -4.609  1.00  0.00      HCT   
ATOM   4925  HB2 ALA H 310      -9.089  20.626  -2.863  1.00  0.00      HCT   
ATOM   4926  HB3 ALA H 310      -9.874  21.976  -3.767  1.00  0.00      HCT   
ATOM   4927  C   ALA H 310      -8.005  23.044  -2.009  1.00  0.00      HCT   
ATOM   4928  O   ALA H 310      -7.362  22.803  -0.988  1.00  0.00      HCT   
ATOM   4929  N   ILE H 311      -8.951  23.999  -2.024  1.00  0.00      HCT   
ATOM   4930  HN  ILE H 311      -9.411  24.242  -2.887  1.00  0.00      HCT   
ATOM   4931  CA  ILE H 311      -9.411  24.694  -0.839  1.00  0.00      HCT   
ATOM   4932  HA  ILE H 311      -8.632  24.682  -0.090  1.00  0.00      HCT   
ATOM   4933  CB  ILE H 311      -9.769  26.152  -1.130  1.00  0.00      HCT   
ATOM   4934  HB  ILE H 311     -10.587  26.172  -1.888  1.00  0.00      HCT   
ATOM   4935  CG2 ILE H 311     -10.287  26.861   0.140  1.00  0.00      HCT   
ATOM   4936 HG21 ILE H 311     -10.424  27.947  -0.056  1.00  0.00      HCT   
ATOM   4937 HG22 ILE H 311     -11.270  26.461   0.461  1.00  0.00      HCT   
ATOM   4938 HG23 ILE H 311      -9.566  26.751   0.978  1.00  0.00      HCT   
ATOM   4939  CG1 ILE H 311      -8.578  26.932  -1.744  1.00  0.00      HCT   
ATOM   4940 HG11 ILE H 311      -8.338  26.510  -2.745  1.00  0.00      HCT   
ATOM   4941 HG12 ILE H 311      -8.905  27.983  -1.912  1.00  0.00      HCT   
ATOM   4942  CD  ILE H 311      -7.304  26.945  -0.889  1.00  0.00      HCT   
ATOM   4943  HD1 ILE H 311      -6.534  27.595  -1.358  1.00  0.00      HCT   
ATOM   4944  HD2 ILE H 311      -7.507  27.337   0.130  1.00  0.00      HCT   
ATOM   4945  HD3 ILE H 311      -6.878  25.924  -0.801  1.00  0.00      HCT   
ATOM   4946  C   ILE H 311     -10.594  23.937  -0.258  1.00  0.00      HCT   
ATOM   4947  O   ILE H 311     -11.504  23.514  -0.974  1.00  0.00      HCT   
ATOM   4948  N   ALA H 312     -10.619  23.734   1.077  1.00  0.00      HCT   
ATOM   4949  HN  ALA H 312      -9.864  24.071   1.653  1.00  0.00      HCT   
ATOM   4950  CA  ALA H 312     -11.625  22.949   1.769  1.00  0.00      HCT   
ATOM   4951  HA  ALA H 312     -11.570  21.939   1.379  1.00  0.00      HCT   
ATOM   4952  CB  ALA H 312     -11.307  22.925   3.276  1.00  0.00      HCT   
ATOM   4953  HB1 ALA H 312     -10.281  22.531   3.443  1.00  0.00      HCT   
ATOM   4954  HB2 ALA H 312     -11.358  23.947   3.710  1.00  0.00      HCT   
ATOM   4955  HB3 ALA H 312     -12.025  22.272   3.816  1.00  0.00      HCT   
ATOM   4956  C   ALA H 312     -13.053  23.429   1.548  1.00  0.00      HCT   
ATOM   4957  O   ALA H 312     -13.961  22.624   1.341  1.00  0.00      HCT   
ATOM   4958  N   GLY H 313     -13.271  24.762   1.531  1.00  0.00      HCT   
ATOM   4959  HN  GLY H 313     -12.523  25.379   1.760  1.00  0.00      HCT   
ATOM   4960  CA  GLY H 313     -14.559  25.359   1.195  1.00  0.00      HCT   
ATOM   4961  HA1 GLY H 313     -14.444  26.431   1.233  1.00  0.00      HCT   
ATOM   4962  HA2 GLY H 313     -15.294  24.996   1.899  1.00  0.00      HCT   
ATOM   4963  C   GLY H 313     -15.055  25.008  -0.185  1.00  0.00      HCT   
ATOM   4964  O   GLY H 313     -16.214  24.653  -0.361  1.00  0.00      HCT   
ATOM   4965  N   ASP H 314     -14.174  25.062  -1.204  1.00  0.00      HCT   
ATOM   4966  HN  ASP H 314     -13.225  25.307  -1.032  1.00  0.00      HCT   
ATOM   4967  CA  ASP H 314     -14.496  24.705  -2.572  1.00  0.00      HCT   
ATOM   4968  HA  ASP H 314     -15.364  25.277  -2.870  1.00  0.00      HCT   
ATOM   4969  CB  ASP H 314     -13.299  25.048  -3.515  1.00  0.00      HCT   
ATOM   4970  HB1 ASP H 314     -12.403  24.489  -3.176  1.00  0.00      HCT   
ATOM   4971  HB2 ASP H 314     -13.540  24.742  -4.554  1.00  0.00      HCT   
ATOM   4972  CG  ASP H 314     -12.951  26.526  -3.557  1.00  0.00      HCT   
ATOM   4973  OD1 ASP H 314     -11.866  26.866  -4.093  1.00  0.00      HCT   
ATOM   4974  OD2 ASP H 314     -13.781  27.384  -3.166  1.00  0.00      HCT   
ATOM   4975  C   ASP H 314     -14.916  23.235  -2.703  1.00  0.00      HCT   
ATOM   4976  O   ASP H 314     -15.905  22.910  -3.360  1.00  0.00      HCT   
ATOM   4977  N   LEU H 315     -14.198  22.305  -2.032  1.00  0.00      HCT   
ATOM   4978  HN  LEU H 315     -13.382  22.583  -1.525  1.00  0.00      HCT   
ATOM   4979  CA  LEU H 315     -14.588  20.905  -1.961  1.00  0.00      HCT   
ATOM   4980  HA  LEU H 315     -14.673  20.535  -2.974  1.00  0.00      HCT   
ATOM   4981  CB  LEU H 315     -13.537  20.058  -1.191  1.00  0.00      HCT   
ATOM   4982  HB1 LEU H 315     -13.438  20.458  -0.156  1.00  0.00      HCT   
ATOM   4983  HB2 LEU H 315     -13.891  19.004  -1.117  1.00  0.00      HCT   
ATOM   4984  CG  LEU H 315     -12.130  20.012  -1.823  1.00  0.00      HCT   
ATOM   4985  HG  LEU H 315     -11.744  21.056  -1.917  1.00  0.00      HCT   
ATOM   4986  CD1 LEU H 315     -11.179  19.243  -0.898  1.00  0.00      HCT   
ATOM   4987 HD11 LEU H 315     -11.502  18.184  -0.803  1.00  0.00      HCT   
ATOM   4988 HD12 LEU H 315     -10.147  19.255  -1.305  1.00  0.00      HCT   
ATOM   4989 HD13 LEU H 315     -11.165  19.701   0.113  1.00  0.00      HCT   
ATOM   4990  CD2 LEU H 315     -12.135  19.371  -3.220  1.00  0.00      HCT   
ATOM   4991 HD21 LEU H 315     -12.530  18.338  -3.159  1.00  0.00      HCT   
ATOM   4992 HD22 LEU H 315     -12.759  19.955  -3.928  1.00  0.00      HCT   
ATOM   4993 HD23 LEU H 315     -11.104  19.321  -3.624  1.00  0.00      HCT   
ATOM   4994  C   LEU H 315     -15.950  20.667  -1.311  1.00  0.00      HCT   
ATOM   4995  O   LEU H 315     -16.765  19.902  -1.825  1.00  0.00      HCT   
ATOM   4996  N   GLU H 316     -16.245  21.312  -0.161  1.00  0.00      HCT   
ATOM   4997  HN  GLU H 316     -15.573  21.914   0.269  1.00  0.00      HCT   
ATOM   4998  CA  GLU H 316     -17.560  21.219   0.457  1.00  0.00      HCT   
ATOM   4999  HA  GLU H 316     -17.813  20.168   0.526  1.00  0.00      HCT   
ATOM   5000  CB  GLU H 316     -17.569  21.775   1.914  1.00  0.00      HCT   
ATOM   5001  HB1 GLU H 316     -16.942  21.090   2.526  1.00  0.00      HCT   
ATOM   5002  HB2 GLU H 316     -17.085  22.778   1.916  1.00  0.00      HCT   
ATOM   5003  CG  GLU H 316     -18.985  21.904   2.548  1.00  0.00      HCT   
ATOM   5004  HG1 GLU H 316     -19.556  22.721   2.062  1.00  0.00      HCT   
ATOM   5005  HG2 GLU H 316     -19.553  20.963   2.394  1.00  0.00      HCT   
ATOM   5006  CD  GLU H 316     -18.969  22.196   4.035  1.00  0.00      HCT   
ATOM   5007  OE1 GLU H 316     -19.947  21.840   4.744  1.00  0.00      HCT   
ATOM   5008  OE2 GLU H 316     -17.997  22.816   4.535  1.00  0.00      HCT   
ATOM   5009  C   GLU H 316     -18.687  21.851  -0.344  1.00  0.00      HCT   
ATOM   5010  O   GLU H 316     -19.719  21.228  -0.581  1.00  0.00      HCT   
ATOM   5011  N   PHE H 317     -18.496  23.105  -0.793  1.00  0.00      HCT   
ATOM   5012  HN  PHE H 317     -17.627  23.575  -0.605  1.00  0.00      HCT   
ATOM   5013  CA  PHE H 317     -19.489  23.906  -1.479  1.00  0.00      HCT   
ATOM   5014  HA  PHE H 317     -20.366  23.939  -0.845  1.00  0.00      HCT   
ATOM   5015  CB  PHE H 317     -18.925  25.352  -1.624  1.00  0.00      HCT   
ATOM   5016  HB1 PHE H 317     -18.708  25.759  -0.612  1.00  0.00      HCT   
ATOM   5017  HB2 PHE H 317     -17.964  25.321  -2.186  1.00  0.00      HCT   
ATOM   5018  CG  PHE H 317     -19.861  26.307  -2.315  1.00  0.00      HCT   
ATOM   5019  CD1 PHE H 317     -19.584  26.776  -3.609  1.00  0.00      HCT   
ATOM   5020  HD1 PHE H 317     -18.698  26.431  -4.121  1.00  0.00      HCT   
ATOM   5021  CE1 PHE H 317     -20.447  27.683  -4.237  1.00  0.00      HCT   
ATOM   5022  HE1 PHE H 317     -20.232  28.037  -5.235  1.00  0.00      HCT   
ATOM   5023  CZ  PHE H 317     -21.589  28.138  -3.566  1.00  0.00      HCT   
ATOM   5024  HZ  PHE H 317     -22.250  28.845  -4.043  1.00  0.00      HCT   
ATOM   5025  CD2 PHE H 317     -21.004  26.775  -1.649  1.00  0.00      HCT   
ATOM   5026  HD2 PHE H 317     -21.211  26.434  -0.642  1.00  0.00      HCT   
ATOM   5027  CE2 PHE H 317     -21.870  27.684  -2.272  1.00  0.00      HCT   
ATOM   5028  HE2 PHE H 317     -22.745  28.042  -1.746  1.00  0.00      HCT   
ATOM   5029  C   PHE H 317     -19.951  23.333  -2.815  1.00  0.00      HCT   
ATOM   5030  O   PHE H 317     -21.144  23.309  -3.132  1.00  0.00      HCT   
ATOM   5031  N   LYS H 318     -19.000  22.843  -3.629  1.00  0.00      HCT   
ATOM   5032  HN  LYS H 318     -18.039  22.839  -3.347  1.00  0.00      HCT   
ATOM   5033  CA  LYS H 318     -19.281  22.286  -4.931  1.00  0.00      HCT   
ATOM   5034  HA  LYS H 318     -20.085  22.869  -5.354  1.00  0.00      HCT   
ATOM   5035  CB  LYS H 318     -18.048  22.406  -5.862  1.00  0.00      HCT   
ATOM   5036  HB1 LYS H 318     -17.197  21.874  -5.379  1.00  0.00      HCT   
ATOM   5037  HB2 LYS H 318     -18.253  21.905  -6.833  1.00  0.00      HCT   
ATOM   5038  CG  LYS H 318     -17.617  23.854  -6.157  1.00  0.00      HCT   
ATOM   5039  HG1 LYS H 318     -17.447  24.398  -5.201  1.00  0.00      HCT   
ATOM   5040  HG2 LYS H 318     -16.634  23.816  -6.680  1.00  0.00      HCT   
ATOM   5041  CD  LYS H 318     -18.610  24.632  -7.040  1.00  0.00      HCT   
ATOM   5042  HD1 LYS H 318     -18.723  24.073  -7.997  1.00  0.00      HCT   
ATOM   5043  HD2 LYS H 318     -19.605  24.666  -6.544  1.00  0.00      HCT   
ATOM   5044  CE  LYS H 318     -18.138  26.065  -7.325  1.00  0.00      HCT   
ATOM   5045  HE1 LYS H 318     -18.178  26.680  -6.400  1.00  0.00      HCT   
ATOM   5046  HE2 LYS H 318     -17.094  26.050  -7.710  1.00  0.00      HCT   
ATOM   5047  NZ  LYS H 318     -18.980  26.704  -8.350  1.00  0.00      HCT   
ATOM   5048  HZ1 LYS H 318     -18.750  27.721  -8.432  1.00  0.00      HCT   
ATOM   5049  HZ2 LYS H 318     -18.790  26.236  -9.276  1.00  0.00      HCT   
ATOM   5050  HZ3 LYS H 318     -20.004  26.626  -8.142  1.00  0.00      HCT   
ATOM   5051  C   LYS H 318     -19.715  20.822  -4.852  1.00  0.00      HCT   
ATOM   5052  O   LYS H 318     -19.280  20.107  -3.945  1.00  0.00      HCT   
ATOM   5053  N   PRO H 319     -20.546  20.322  -5.772  1.00  0.00      HCT   
ATOM   5054  CD  PRO H 319     -21.361  21.145  -6.674  1.00  0.00      HCT   
ATOM   5055  HD1 PRO H 319     -20.699  21.628  -7.426  1.00  0.00      HCT   
ATOM   5056  HD2 PRO H 319     -21.934  21.916  -6.110  1.00  0.00      HCT   
ATOM   5057  CA  PRO H 319     -20.736  18.895  -6.036  1.00  0.00      HCT   
ATOM   5058  HA  PRO H 319     -21.337  18.524  -5.217  1.00  0.00      HCT   
ATOM   5059  CB  PRO H 319     -21.473  18.876  -7.383  1.00  0.00      HCT   
ATOM   5060  HB1 PRO H 319     -22.097  17.969  -7.510  1.00  0.00      HCT   
ATOM   5061  HB2 PRO H 319     -20.741  18.943  -8.218  1.00  0.00      HCT   
ATOM   5062  CG  PRO H 319     -22.305  20.156  -7.357  1.00  0.00      HCT
[truncated: 5,295,217 more chars]
