# Supplementary material for: Structural and dynamic basis of substrate permissiveness in hydroxycinnamoyltransferase (HCT)
Source: PLoS Comput Biol. 2018 Oct 26;14(10):e1006511. doi: 10.1371/journal.pcbi.1006511 (PMC6203249; doi:10.1371/journal.pcbi.1006511)
Supplement: S1 Data — SSSE mesh files and Mathematica scripts for both CbHCT and the cylindrical enzyme model are also provided. (ZIP) [file pcbi.1006511.s002.zip › SI_data/01_MD_Simulation_Files/01-Inputs/01_Topology_and_Structure/CcHCT-apo1.pdb]

CRYST1   91.850   91.850   91.850  90.00  90.00  90.00 P 1           1
ATOM      1  N   MET H   1      -6.858 -12.121  23.829  1.00  0.00      HCT  N
ATOM      2  HT1 MET H   1      -7.857 -12.068  23.827  1.00  0.00      HCT   
ATOM      3  HT2 MET H   1      -6.473 -11.311  23.387  1.00  0.00      HCT   
ATOM      4  HT3 MET H   1      -6.522 -12.189  24.768  1.00  0.00      HCT   
ATOM      5  CA  MET H   1      -6.437 -13.328  23.077  1.00  0.00      HCT  C
ATOM      6  HA  MET H   1      -6.817 -14.195  23.603  1.00  0.00      HCT   
ATOM      7  CB  MET H   1      -6.901 -13.251  21.611  1.00  0.00      HCT  C
ATOM      8  HB1 MET H   1      -7.974 -12.947  21.626  1.00  0.00      HCT   
ATOM      9  HB2 MET H   1      -6.353 -12.433  21.093  1.00  0.00      HCT   
ATOM     10  CG  MET H   1      -6.774 -14.562  20.826  1.00  0.00      HCT  C
ATOM     11  HG1 MET H   1      -5.820 -15.072  21.078  1.00  0.00      HCT   
ATOM     12  HG2 MET H   1      -7.605 -15.247  21.105  1.00  0.00      HCT   
ATOM     13  SD  MET H   1      -6.805 -14.348  19.017  1.00  0.00      HCT  S
ATOM     14  CE  MET H   1      -8.309 -13.336  18.985  1.00  0.00      HCT  C
ATOM     15  HE1 MET H   1      -8.577 -13.057  17.943  1.00  0.00      HCT   
ATOM     16  HE2 MET H   1      -9.169 -13.886  19.424  1.00  0.00      HCT   
ATOM     17  HE3 MET H   1      -8.172 -12.398  19.564  1.00  0.00      HCT   
ATOM     18  C   MET H   1      -4.947 -13.422  23.070  1.00  0.00      HCT  C
ATOM     19  O   MET H   1      -4.256 -12.452  22.765  1.00  0.00      HCT  O
ATOM     20  N   LYS H   2      -4.416 -14.610  23.417  1.00  0.00      HCT  N
ATOM     21  HN  LYS H   2      -4.957 -15.414  23.660  1.00  0.00      HCT   
ATOM     22  CA  LYS H   2      -2.997 -14.797  23.459  1.00  0.00      HCT  C
ATOM     23  HA  LYS H   2      -2.518 -13.826  23.419  1.00  0.00      HCT   
ATOM     24  CB  LYS H   2      -2.559 -15.644  24.673  1.00  0.00      HCT  C
ATOM     25  HB1 LYS H   2      -3.005 -16.657  24.544  1.00  0.00      HCT   
ATOM     26  HB2 LYS H   2      -1.455 -15.782  24.639  1.00  0.00      HCT   
ATOM     27  CG  LYS H   2      -3.006 -15.054  26.017  1.00  0.00      HCT  C
ATOM     28  HG1 LYS H   2      -2.411 -14.136  26.228  1.00  0.00      HCT   
ATOM     29  HG2 LYS H   2      -4.075 -14.747  25.941  1.00  0.00      HCT   
ATOM     30  CD  LYS H   2      -2.842 -16.001  27.212  1.00  0.00      HCT  C
ATOM     31  HD1 LYS H   2      -3.274 -16.991  26.938  1.00  0.00      HCT   
ATOM     32  HD2 LYS H   2      -1.752 -16.150  27.389  1.00  0.00      HCT   
ATOM     33  CE  LYS H   2      -3.501 -15.485  28.495  1.00  0.00      HCT  C
ATOM     34  HE1 LYS H   2      -4.606 -15.433  28.372  1.00  0.00      HCT   
ATOM     35  HE2 LYS H   2      -3.274 -16.160  29.350  1.00  0.00      HCT   
ATOM     36  NZ  LYS H   2      -2.995 -14.132  28.810  1.00  0.00      HCT  N
ATOM     37  HZ1 LYS H   2      -3.442 -13.778  29.680  1.00  0.00      HCT   
ATOM     38  HZ2 LYS H   2      -1.964 -14.169  28.941  1.00  0.00      HCT   
ATOM     39  HZ3 LYS H   2      -3.216 -13.489  28.023  1.00  0.00      HCT   
ATOM     40  C   LYS H   2      -2.596 -15.546  22.221  1.00  0.00      HCT  C
ATOM     41  O   LYS H   2      -3.299 -16.458  21.788  1.00  0.00      HCT  O
ATOM     42  N   ILE H   3      -1.471 -15.150  21.583  1.00  0.00      HCT  N
ATOM     43  HN  ILE H   3      -0.901 -14.361  21.801  1.00  0.00      HCT   
ATOM     44  CA  ILE H   3      -1.007 -15.921  20.461  1.00  0.00      HCT  C
ATOM     45  HA  ILE H   3      -1.588 -16.834  20.436  1.00  0.00      HCT   
ATOM     46  CB  ILE H   3      -1.110 -15.278  19.103  1.00  0.00      HCT  C
ATOM     47  HB  ILE H   3      -0.555 -15.972  18.422  1.00  0.00      HCT   
ATOM     48  CG2 ILE H   3      -2.594 -15.194  18.739  1.00  0.00      HCT  C
ATOM     49 HG21 ILE H   3      -2.720 -14.872  17.684  1.00  0.00      HCT   
ATOM     50 HG22 ILE H   3      -3.086 -16.183  18.850  1.00  0.00      HCT   
ATOM     51 HG23 ILE H   3      -3.122 -14.465  19.390  1.00  0.00      HCT   
ATOM     52  CG1 ILE H   3      -0.374 -13.938  19.034  1.00  0.00      HCT  C
ATOM     53 HG11 ILE H   3       0.682 -14.071  19.359  1.00  0.00      HCT   
ATOM     54 HG12 ILE H   3      -0.351 -13.593  17.975  1.00  0.00      HCT   
ATOM     55  CD  ILE H   3      -1.037 -12.859  19.884  1.00  0.00      HCT  C
ATOM     56  HD1 ILE H   3      -0.506 -11.890  19.760  1.00  0.00      HCT   
ATOM     57  HD2 ILE H   3      -2.096 -12.717  19.580  1.00  0.00      HCT   
ATOM     58  HD3 ILE H   3      -1.012 -13.129  20.961  1.00  0.00      HCT   
ATOM     59  C   ILE H   3       0.411 -16.319  20.696  1.00  0.00      HCT  C
ATOM     60  O   ILE H   3       1.247 -15.501  21.073  1.00  0.00      HCT  O
ATOM     61  N   GLU H   4       0.723 -17.613  20.479  1.00  0.00      HCT  N
ATOM     62  HN  GLU H   4       0.137 -18.346  20.146  1.00  0.00      HCT   
ATOM     63  CA  GLU H   4       2.068 -18.022  20.753  1.00  0.00      HCT  C
ATOM     64  HA  GLU H   4       2.643 -17.148  21.030  1.00  0.00      HCT   
ATOM     65  CB  GLU H   4       2.197 -19.065  21.875  1.00  0.00      HCT  C
ATOM     66  HB1 GLU H   4       1.624 -18.698  22.758  1.00  0.00      HCT   
ATOM     67  HB2 GLU H   4       1.706 -20.015  21.565  1.00  0.00      HCT   
ATOM     68  CG  GLU H   4       3.653 -19.313  22.272  1.00  0.00      HCT  C
ATOM     69  HG1 GLU H   4       4.190 -19.786  21.429  1.00  0.00      HCT   
ATOM     70  HG2 GLU H   4       4.159 -18.364  22.540  1.00  0.00      HCT   
ATOM     71  CD  GLU H   4       3.676 -20.284  23.439  1.00  0.00      HCT  C
ATOM     72  OE1 GLU H   4       2.796 -20.154  24.332  1.00  0.00      HCT  O
ATOM     73  OE2 GLU H   4       4.571 -21.170  23.454  1.00  0.00      HCT  O
ATOM     74  C   GLU H   4       2.698 -18.596  19.528  1.00  0.00      HCT  C
ATOM     75  O   GLU H   4       2.029 -19.183  18.680  1.00  0.00      HCT  O
ATOM     76  N   VAL H   5       4.033 -18.420  19.405  1.00  0.00      HCT  N
ATOM     77  HN  VAL H   5       4.625 -17.955  20.058  1.00  0.00      HCT   
ATOM     78  CA  VAL H   5       4.711 -18.929  18.247  1.00  0.00      HCT  C
ATOM     79  HA  VAL H   5       3.988 -18.993  17.443  1.00  0.00      HCT   
ATOM     80  CB  VAL H   5       5.879 -18.113  17.785  1.00  0.00      HCT  C
ATOM     81  HB  VAL H   5       6.407 -18.698  16.992  1.00  0.00      HCT   
ATOM     82  CG1 VAL H   5       5.361 -16.792  17.206  1.00  0.00      HCT  C
ATOM     83 HG11 VAL H   5       6.211 -16.149  16.891  1.00  0.00      HCT   
ATOM     84 HG12 VAL H   5       4.723 -16.958  16.313  1.00  0.00      HCT   
ATOM     85 HG13 VAL H   5       4.772 -16.234  17.965  1.00  0.00      HCT   
ATOM     86  CG2 VAL H   5       6.853 -17.943  18.960  1.00  0.00      HCT  C
ATOM     87 HG21 VAL H   5       7.716 -17.308  18.666  1.00  0.00      HCT   
ATOM     88 HG22 VAL H   5       6.343 -17.463  19.823  1.00  0.00      HCT   
ATOM     89 HG23 VAL H   5       7.256 -18.922  19.293  1.00  0.00      HCT   
ATOM     90  C   VAL H   5       5.216 -20.304  18.504  1.00  0.00      HCT  C
ATOM     91  O   VAL H   5       5.958 -20.545  19.457  1.00  0.00      HCT  O
ATOM     92  N   LYS H   6       4.739 -21.260  17.683  1.00  0.00      HCT  N
ATOM     93  HN  LYS H   6       4.041 -21.087  16.990  1.00  0.00      HCT   
ATOM     94  CA  LYS H   6       5.207 -22.609  17.749  1.00  0.00      HCT  C
ATOM     95  HA  LYS H   6       5.322 -22.864  18.796  1.00  0.00      HCT   
ATOM     96  CB  LYS H   6       4.304 -23.601  17.002  1.00  0.00      HCT  C
ATOM     97  HB1 LYS H   6       4.311 -23.306  15.927  1.00  0.00      HCT   
ATOM     98  HB2 LYS H   6       4.761 -24.615  17.051  1.00  0.00      HCT   
ATOM     99  CG  LYS H   6       2.850 -23.660  17.476  1.00  0.00      HCT  C
ATOM    100  HG1 LYS H   6       2.822 -24.054  18.517  1.00  0.00      HCT   
ATOM    101  HG2 LYS H   6       2.435 -22.626  17.501  1.00  0.00      HCT   
ATOM    102  CD  LYS H   6       2.003 -24.561  16.570  1.00  0.00      HCT  C
ATOM    103  HD1 LYS H   6       2.216 -24.294  15.510  1.00  0.00      HCT   
ATOM    104  HD2 LYS H   6       2.334 -25.614  16.721  1.00  0.00      HCT   
ATOM    105  CE  LYS H   6       0.496 -24.480  16.813  1.00  0.00      HCT  C
ATOM    106  HE1 LYS H   6       0.036 -25.491  16.749  1.00  0.00      HCT   
ATOM    107  HE2 LYS H   6       0.285 -24.061  17.821  1.00  0.00      HCT   
ATOM    108  NZ  LYS H   6      -0.131 -23.607  15.793  1.00  0.00      HCT  N
ATOM    109  HZ1 LYS H   6      -1.157 -23.551  15.955  1.00  0.00      HCT   
ATOM    110  HZ2 LYS H   6       0.281 -22.654  15.851  1.00  0.00      HCT   
ATOM    111  HZ3 LYS H   6       0.048 -23.999  14.846  1.00  0.00      HCT   
ATOM    112  C   LYS H   6       6.560 -22.721  17.109  1.00  0.00      HCT  C
ATOM    113  O   LYS H   6       7.497 -23.245  17.709  1.00  0.00      HCT  O
ATOM    114  N   GLU H   7       6.702 -22.198  15.867  1.00  0.00      HCT  N
ATOM    115  HN  GLU H   7       6.024 -21.657  15.378  1.00  0.00      HCT   
ATOM    116  CA  GLU H   7       7.923 -22.408  15.134  1.00  0.00      HCT  C
ATOM    117  HA  GLU H   7       8.727 -22.568  15.842  1.00  0.00      HCT   
ATOM    118  CB  GLU H   7       7.834 -23.556  14.111  1.00  0.00      HCT  C
ATOM    119  HB1 GLU H   7       6.916 -23.404  13.498  1.00  0.00      HCT   
ATOM    120  HB2 GLU H   7       8.689 -23.495  13.401  1.00  0.00      HCT   
ATOM    121  CG  GLU H   7       7.783 -24.945  14.743  1.00  0.00      HCT  C
ATOM    122  HG1 GLU H   7       7.078 -24.937  15.594  1.00  0.00      HCT   
ATOM    123  HG2 GLU H   7       7.457 -25.705  14.006  1.00  0.00      HCT   
ATOM    124  CD  GLU H   7       9.178 -25.239  15.273  1.00  0.00      HCT  C
ATOM    125  OE1 GLU H   7      10.156 -24.966  14.527  1.00  0.00      HCT  O
ATOM    126  OE2 GLU H   7       9.289 -25.728  16.428  1.00  0.00      HCT  O
ATOM    127  C   GLU H   7       8.267 -21.192  14.341  1.00  0.00      HCT  C
ATOM    128  O   GLU H   7       7.403 -20.391  13.991  1.00  0.00      HCT  O
ATOM    129  N   SER H   8       9.577 -21.032  14.061  1.00  0.00      HCT  N
ATOM    130  HN  SER H   8      10.305 -21.627  14.401  1.00  0.00      HCT   
ATOM    131  CA  SER H   8      10.034 -19.963  13.229  1.00  0.00      HCT  C
ATOM    132  HA  SER H   8       9.232 -19.694  12.554  1.00  0.00      HCT   
ATOM    133  CB  SER H   8      10.578 -18.747  14.002  1.00  0.00      HCT  C
ATOM    134  HB1 SER H   8      10.719 -17.912  13.278  1.00  0.00      HCT   
ATOM    135  HB2 SER H   8       9.835 -18.404  14.757  1.00  0.00      HCT   
ATOM    136  OG  SER H   8      11.825 -19.055  14.602  1.00  0.00      HCT  O
ATOM    137  HG1 SER H   8      12.222 -18.219  14.875  1.00  0.00      HCT   
ATOM    138  C   SER H   8      11.146 -20.521  12.398  1.00  0.00      HCT  C
ATOM    139  O   SER H   8      12.021 -21.224  12.901  1.00  0.00      HCT  O
ATOM    140  N   THR H   9      11.147 -20.222  11.087  1.00  0.00      HCT  N
ATOM    141  HN  THR H   9      10.500 -19.631  10.606  1.00  0.00      HCT   
ATOM    142  CA  THR H   9      12.164 -20.787  10.250  1.00  0.00      HCT  C
ATOM    143  HA  THR H   9      12.985 -21.074  10.893  1.00  0.00      HCT   
ATOM    144  CB  THR H   9      11.610 -21.870   9.370  1.00  0.00      HCT  C
ATOM    145  HB  THR H   9      11.019 -22.542  10.040  1.00  0.00      HCT   
ATOM    146  OG1 THR H   9      12.651 -22.647   8.802  1.00  0.00      HCT  O
ATOM    147  HG1 THR H   9      12.210 -23.302   8.250  1.00  0.00      HCT   
ATOM    148  CG2 THR H   9      10.770 -21.204   8.267  1.00  0.00      HCT  C
ATOM    149 HG21 THR H   9      10.244 -21.967   7.655  1.00  0.00      HCT   
ATOM    150 HG22 THR H   9      10.002 -20.537   8.714  1.00  0.00      HCT   
ATOM    151 HG23 THR H   9      11.408 -20.596   7.590  1.00  0.00      HCT   
ATOM    152  C   THR H   9      12.681 -19.703   9.356  1.00  0.00      HCT  C
ATOM    153  O   THR H   9      11.971 -18.744   9.058  1.00  0.00      HCT  O
ATOM    154  N   MET H  10      13.957 -19.820   8.931  1.00  0.00      HCT  N
ATOM    155  HN  MET H  10      14.572 -20.546   9.232  1.00  0.00      HCT   
ATOM    156  CA  MET H  10      14.542 -18.896   7.997  1.00  0.00      HCT  C
ATOM    157  HA  MET H  10      13.877 -18.057   7.831  1.00  0.00      HCT   
ATOM    158  CB  MET H  10      15.981 -18.501   8.389  1.00  0.00      HCT  C
ATOM    159  HB1 MET H  10      15.950 -18.181   9.457  1.00  0.00      HCT   
ATOM    160  HB2 MET H  10      16.634 -19.402   8.353  1.00  0.00      HCT   
ATOM    161  CG  MET H  10      16.592 -17.369   7.560  1.00  0.00      HCT  C
ATOM    162  HG1 MET H  10      17.689 -17.319   7.724  1.00  0.00      HCT   
ATOM    163  HG2 MET H  10      16.422 -17.564   6.479  1.00  0.00      HCT   
ATOM    164  SD  MET H  10      15.927 -15.721   7.937  1.00  0.00      HCT  S
ATOM    165  CE  MET H  10      16.679 -15.622   9.587  1.00  0.00      HCT  C
ATOM    166  HE1 MET H  10      16.416 -14.665  10.086  1.00  0.00      HCT   
ATOM    167  HE2 MET H  10      16.328 -16.453  10.236  1.00  0.00      HCT   
ATOM    168  HE3 MET H  10      17.787 -15.681   9.526  1.00  0.00      HCT   
ATOM    169  C   MET H  10      14.616 -19.676   6.715  1.00  0.00      HCT  C
ATOM    170  O   MET H  10      15.553 -20.444   6.502  1.00  0.00      HCT  O
ATOM    171  N   VAL H  11      13.622 -19.488   5.823  1.00  0.00      HCT  N
ATOM    172  HN  VAL H  11      12.900 -18.807   5.917  1.00  0.00      HCT   
ATOM    173  CA  VAL H  11      13.533 -20.289   4.630  1.00  0.00      HCT  C
ATOM    174  HA  VAL H  11      13.946 -21.264   4.858  1.00  0.00      HCT   
ATOM    175  CB  VAL H  11      12.128 -20.396   4.103  1.00  0.00      HCT  C
ATOM    176  HB  VAL H  11      11.756 -19.358   3.921  1.00  0.00      HCT   
ATOM    177  CG1 VAL H  11      12.147 -21.186   2.783  1.00  0.00      HCT  C
ATOM    178 HG11 VAL H  11      11.114 -21.312   2.394  1.00  0.00      HCT   
ATOM    179 HG12 VAL H  11      12.733 -20.662   2.000  1.00  0.00      HCT   
ATOM    180 HG13 VAL H  11      12.582 -22.197   2.937  1.00  0.00      HCT   
ATOM    181  CG2 VAL H  11      11.236 -21.020   5.190  1.00  0.00      HCT  C
ATOM    182 HG21 VAL H  11      10.197 -21.150   4.819  1.00  0.00      HCT   
ATOM    183 HG22 VAL H  11      11.627 -22.016   5.492  1.00  0.00      HCT   
ATOM    184 HG23 VAL H  11      11.191 -20.375   6.092  1.00  0.00      HCT   
ATOM    185  C   VAL H  11      14.361 -19.696   3.535  1.00  0.00      HCT  C
ATOM    186  O   VAL H  11      14.246 -18.518   3.216  1.00  0.00      HCT  O
ATOM    187  N   ARG H  12      15.182 -20.541   2.884  1.00  0.00      HCT  N
ATOM    188  HN  ARG H  12      15.196 -21.510   3.119  1.00  0.00      HCT   
ATOM    189  CA  ARG H  12      16.067 -20.120   1.839  1.00  0.00      HCT  C
ATOM    190  HA  ARG H  12      15.966 -19.052   1.688  1.00  0.00      HCT   
ATOM    191  CB  ARG H  12      17.523 -20.494   2.151  1.00  0.00      HCT  C
ATOM    192  HB1 ARG H  12      18.121 -20.209   1.253  1.00  0.00      HCT   
ATOM    193  HB2 ARG H  12      17.900 -19.860   2.984  1.00  0.00      HCT   
ATOM    194  CG  ARG H  12      17.708 -21.984   2.432  1.00  0.00      HCT  C
ATOM    195  HG1 ARG H  12      16.945 -22.301   3.177  1.00  0.00      HCT   
ATOM    196  HG2 ARG H  12      17.478 -22.558   1.505  1.00  0.00      HCT   
ATOM    197  CD  ARG H  12      19.129 -22.336   2.872  1.00  0.00      HCT  C
ATOM    198  HD1 ARG H  12      19.357 -21.821   3.833  1.00  0.00      HCT   
ATOM    199  HD2 ARG H  12      19.252 -23.435   3.018  1.00  0.00      HCT   
ATOM    200  NE  ARG H  12      20.045 -21.887   1.787  1.00  0.00      HCT  N
ATOM    201  HE  ARG H  12      19.581 -21.768   0.902  1.00  0.00      HCT   
ATOM    202  CZ  ARG H  12      21.371 -21.677   2.039  1.00  0.00      HCT  C
ATOM    203  NH1 ARG H  12      21.877 -21.896   3.288  1.00  0.00      HCT  N
ATOM    204 HH11 ARG H  12      22.832 -21.721   3.483  1.00  0.00      HCT   
ATOM    205 HH12 ARG H  12      21.210 -22.104   4.007  1.00  0.00      HCT   
ATOM    206  NH2 ARG H  12      22.191 -21.240   1.040  1.00  0.00      HCT  N
ATOM    207 HH21 ARG H  12      23.166 -21.170   1.197  1.00  0.00      HCT   
ATOM    208 HH22 ARG H  12      21.807 -21.207   0.127  1.00  0.00      HCT   
ATOM    209  C   ARG H  12      15.642 -20.777   0.556  1.00  0.00      HCT  C
ATOM    210  O   ARG H  12      14.773 -21.648   0.549  1.00  0.00      HCT  O
ATOM    211  N   PRO H  13      16.222 -20.361  -0.542  1.00  0.00      HCT  N
ATOM    212  CD  PRO H  13      16.853 -19.053  -0.619  1.00  0.00      HCT  C
ATOM    213  HD1 PRO H  13      17.908 -19.091  -0.263  1.00  0.00      HCT   
ATOM    214  HD2 PRO H  13      16.296 -18.299  -0.017  1.00  0.00      HCT   
ATOM    215  CA  PRO H  13      15.863 -20.875  -1.838  1.00  0.00      HCT  C
ATOM    216  HA  PRO H  13      14.808 -20.710  -2.025  1.00  0.00      HCT   
ATOM    217  CB  PRO H  13      16.619 -20.010  -2.846  1.00  0.00      HCT  C
ATOM    218  HB1 PRO H  13      16.033 -19.831  -3.775  1.00  0.00      HCT   
ATOM    219  HB2 PRO H  13      17.617 -20.431  -3.102  1.00  0.00      HCT   
ATOM    220  CG  PRO H  13      16.813 -18.671  -2.109  1.00  0.00      HCT  C
ATOM    221  HG1 PRO H  13      15.988 -17.973  -2.354  1.00  0.00      HCT   
ATOM    222  HG2 PRO H  13      17.772 -18.177  -2.387  1.00  0.00      HCT   
ATOM    223  C   PRO H  13      16.162 -22.335  -1.975  1.00  0.00      HCT  C
ATOM    224  O   PRO H  13      17.140 -22.815  -1.403  1.00  0.00      HCT  O
ATOM    225  N   ALA H  14      15.329 -23.038  -2.764  1.00  0.00      HCT  N
ATOM    226  HN  ALA H  14      14.594 -22.567  -3.251  1.00  0.00      HCT   
ATOM    227  CA  ALA H  14      15.401 -24.456  -2.979  1.00  0.00      HCT  C
ATOM    228  HA  ALA H  14      15.371 -25.000  -2.042  1.00  0.00      HCT   
ATOM    229  CB  ALA H  14      14.283 -24.962  -3.904  1.00  0.00      HCT  C
ATOM    230  HB1 ALA H  14      13.295 -24.771  -3.433  1.00  0.00      HCT   
ATOM    231  HB2 ALA H  14      14.304 -24.433  -4.882  1.00  0.00      HCT   
ATOM    232  HB3 ALA H  14      14.369 -26.054  -4.091  1.00  0.00      HCT   
ATOM    233  C   ALA H  14      16.708 -24.795  -3.623  1.00  0.00      HCT  C
ATOM    234  O   ALA H  14      17.259 -25.861  -3.379  1.00  0.00      HCT  O
ATOM    235  N   GLN H  15      17.226 -23.916  -4.497  1.00  0.00      HCT  N
ATOM    236  HN  GLN H  15      16.822 -23.031  -4.723  1.00  0.00      HCT   
ATOM    237  CA  GLN H  15      18.449 -24.207  -5.193  1.00  0.00      HCT  C
ATOM    238  HA  GLN H  15      18.952 -25.020  -4.683  1.00  0.00      HCT   
ATOM    239  CB  GLN H  15      18.202 -24.450  -6.682  1.00  0.00      HCT  C
ATOM    240  HB1 GLN H  15      19.191 -24.685  -7.139  1.00  0.00      HCT   
ATOM    241  HB2 GLN H  15      17.577 -25.363  -6.808  1.00  0.00      HCT   
ATOM    242  CG  GLN H  15      17.577 -23.219  -7.339  1.00  0.00      HCT  C
ATOM    243  HG1 GLN H  15      16.578 -23.011  -6.900  1.00  0.00      HCT   
ATOM    244  HG2 GLN H  15      18.212 -22.323  -7.179  1.00  0.00      HCT   
ATOM    245  CD  GLN H  15      17.403 -23.503  -8.818  1.00  0.00      HCT  C
ATOM    246  OE1 GLN H  15      18.307 -23.260  -9.615  1.00  0.00      HCT  O
ATOM    247  NE2 GLN H  15      16.212 -24.037  -9.198  1.00  0.00      HCT  N
ATOM    248 HE21 GLN H  15      16.094 -24.229 -10.168  1.00  0.00      HCT   
ATOM    249 HE22 GLN H  15      15.504 -24.201  -8.519  1.00  0.00      HCT   
ATOM    250  C   GLN H  15      19.326 -22.999  -5.090  1.00  0.00      HCT  C
ATOM    251  O   GLN H  15      18.918 -21.969  -4.561  1.00  0.00      HCT  O
ATOM    252  N   GLU H  16      20.577 -23.100  -5.588  1.00  0.00      HCT  N
ATOM    253  HN  GLU H  16      20.982 -23.896  -6.030  1.00  0.00      HCT   
ATOM    254  CA  GLU H  16      21.458 -21.972  -5.498  1.00  0.00      HCT  C
ATOM    255  HA  GLU H  16      21.418 -21.560  -4.497  1.00  0.00      HCT   
ATOM    256  CB  GLU H  16      22.926 -22.279  -5.836  1.00  0.00      HCT  C
ATOM    257  HB1 GLU H  16      23.247 -23.154  -5.225  1.00  0.00      HCT   
ATOM    258  HB2 GLU H  16      23.009 -22.601  -6.898  1.00  0.00      HCT   
ATOM    259  CG  GLU H  16      23.842 -21.086  -5.556  1.00  0.00      HCT  C
ATOM    260  HG1 GLU H  16      24.875 -21.335  -5.859  1.00  0.00      HCT   
ATOM    261  HG2 GLU H  16      23.505 -20.188  -6.111  1.00  0.00      HCT   
ATOM    262  CD  GLU H  16      23.830 -20.846  -4.052  1.00  0.00      HCT  C
ATOM    263  OE1 GLU H  16      24.441 -21.664  -3.317  1.00  0.00      HCT  O
ATOM    264  OE2 GLU H  16      23.202 -19.841  -3.621  1.00  0.00      HCT  O
ATOM    265  C   GLU H  16      20.959 -20.913  -6.435  1.00  0.00      HCT  C
ATOM    266  O   GLU H  16      20.390 -21.216  -7.482  1.00  0.00      HCT  O
ATOM    267  N   THR H  17      21.139 -19.630  -6.054  1.00  0.00      HCT  N
ATOM    268  HN  THR H  17      21.591 -19.361  -5.204  1.00  0.00      HCT   
ATOM    269  CA  THR H  17      20.685 -18.527  -6.857  1.00  0.00      HCT  C
ATOM    270  HA  THR H  17      20.404 -18.929  -7.821  1.00  0.00      HCT   
ATOM    271  CB  THR H  17      19.588 -17.729  -6.206  1.00  0.00      HCT  C
ATOM    272  HB  THR H  17      19.358 -16.890  -6.907  1.00  0.00      HCT   
ATOM    273  OG1 THR H  17      20.040 -17.158  -4.987  1.00  0.00      HCT  O
ATOM    274  HG1 THR H  17      19.283 -16.679  -4.632  1.00  0.00      HCT   
ATOM    275  CG2 THR H  17      18.393 -18.662  -5.941  1.00  0.00      HCT  C
ATOM    276 HG21 THR H  17      17.520 -18.089  -5.565  1.00  0.00      HCT   
ATOM    277 HG22 THR H  17      18.087 -19.175  -6.878  1.00  0.00      HCT   
ATOM    278 HG23 THR H  17      18.650 -19.437  -5.187  1.00  0.00      HCT   
ATOM    279  C   THR H  17      21.850 -17.612  -7.099  1.00  0.00      HCT  C
ATOM    280  O   THR H  17      22.821 -17.603  -6.344  1.00  0.00      HCT  O
ATOM    281  N   PRO H  18      21.770 -16.837  -8.148  1.00  0.00      HCT  N
ATOM    282  CD  PRO H  18      20.798 -17.048  -9.208  1.00  0.00      HCT  C
ATOM    283  HD1 PRO H  18      19.819 -16.577  -8.961  1.00  0.00      HCT   
ATOM    284  HD2 PRO H  18      20.638 -18.134  -9.403  1.00  0.00      HCT   
ATOM    285  CA  PRO H  18      22.849 -15.969  -8.542  1.00  0.00      HCT  C
ATOM    286  HA  PRO H  18      23.748 -16.545  -8.726  1.00  0.00      HCT   
ATOM    287  CB  PRO H  18      22.420 -15.362  -9.879  1.00  0.00      HCT  C
ATOM    288  HB1 PRO H  18      23.272 -15.263 -10.589  1.00  0.00      HCT   
ATOM    289  HB2 PRO H  18      21.916 -14.378  -9.752  1.00  0.00      HCT   
ATOM    290  CG  PRO H  18      21.407 -16.376 -10.448  1.00  0.00      HCT  C
ATOM    291  HG1 PRO H  18      21.916 -17.093 -11.122  1.00  0.00      HCT   
ATOM    292  HG2 PRO H  18      20.598 -15.877 -11.029  1.00  0.00      HCT   
ATOM    293  C   PRO H  18      23.136 -14.932  -7.505  1.00  0.00      HCT  C
ATOM    294  O   PRO H  18      22.214 -14.238  -7.083  1.00  0.00      HCT  O
ATOM    295  N   GLY H  19      24.408 -14.793  -7.086  1.00  0.00      HCT  N
ATOM    296  HN  GLY H  19      25.180 -15.365  -7.360  1.00  0.00      HCT   
ATOM    297  CA  GLY H  19      24.713 -13.742  -6.166  1.00  0.00      HCT  C
ATOM    298  HA1 GLY H  19      25.719 -13.850  -5.784  1.00  0.00      HCT   
ATOM    299  HA2 GLY H  19      23.953 -13.667  -5.400  1.00  0.00      HCT   
ATOM    300  C   GLY H  19      24.662 -12.499  -6.987  1.00  0.00      HCT  C
ATOM    301  O   GLY H  19      25.156 -12.479  -8.115  1.00  0.00      HCT  O
ATOM    302  N   ARG H  20      24.065 -11.420  -6.455  1.00  0.00      HCT  N
ATOM    303  HN  ARG H  20      23.648 -11.353  -5.552  1.00  0.00      HCT   
ATOM    304  CA  ARG H  20      24.024 -10.247  -7.269  1.00  0.00      HCT  C
ATOM    305  HA  ARG H  20      24.973 -10.124  -7.777  1.00  0.00      HCT   
ATOM    306  CB  ARG H  20      22.854 -10.259  -8.272  1.00  0.00      HCT  C
ATOM    307  HB1 ARG H  20      22.991 -11.168  -8.906  1.00  0.00      HCT   
ATOM    308  HB2 ARG H  20      21.897 -10.409  -7.725  1.00  0.00      HCT   
ATOM    309  CG  ARG H  20      22.790  -9.031  -9.182  1.00  0.00      HCT  C
ATOM    310  HG1 ARG H  20      22.714  -8.122  -8.545  1.00  0.00      HCT   
ATOM    311  HG2 ARG H  20      23.757  -8.934  -9.727  1.00  0.00      HCT   
ATOM    312  CD  ARG H  20      21.665  -9.103 -10.220  1.00  0.00      HCT  C
ATOM    313  HD1 ARG H  20      21.819  -9.993 -10.872  1.00  0.00      HCT   
ATOM    314  HD2 ARG H  20      20.665  -9.185  -9.734  1.00  0.00      HCT   
ATOM    315  NE  ARG H  20      21.701  -7.845 -11.020  1.00  0.00      HCT  N
ATOM    316  HE  ARG H  20      22.580  -7.359 -10.953  1.00  0.00      HCT   
ATOM    317  CZ  ARG H  20      20.608  -7.461 -11.744  1.00  0.00      HCT  C
ATOM    318  NH1 ARG H  20      19.490  -8.245 -11.761  1.00  0.00      HCT  N
ATOM    319 HH11 ARG H  20      18.702  -7.988 -12.303  1.00  0.00      HCT   
ATOM    320 HH12 ARG H  20      19.568  -9.139 -11.315  1.00  0.00      HCT   
ATOM    321  NH2 ARG H  20      20.631  -6.291 -12.446  1.00  0.00      HCT  N
ATOM    322 HH21 ARG H  20      19.811  -5.971 -12.899  1.00  0.00      HCT   
ATOM    323 HH22 ARG H  20      21.412  -5.698 -12.303  1.00  0.00      HCT   
ATOM    324  C   ARG H  20      23.859  -9.061  -6.380  1.00  0.00      HCT  C
ATOM    325  O   ARG H  20      23.273  -9.151  -5.303  1.00  0.00      HCT  O
ATOM    326  N   ASN H  21      24.410  -7.911  -6.813  1.00  0.00      HCT  N
ATOM    327  HN  ASN H  21      24.954  -7.826  -7.646  1.00  0.00      HCT   
ATOM    328  CA  ASN H  21      24.247  -6.689  -6.082  1.00  0.00      HCT  C
ATOM    329  HA  ASN H  21      23.854  -6.914  -5.096  1.00  0.00      HCT   
ATOM    330  CB  ASN H  21      25.495  -5.790  -6.125  1.00  0.00      HCT  C
ATOM    331  HB1 ASN H  21      25.762  -5.630  -7.192  1.00  0.00      HCT   
ATOM    332  HB2 ASN H  21      25.270  -4.797  -5.685  1.00  0.00      HCT   
ATOM    333  CG  ASN H  21      26.623  -6.509  -5.404  1.00  0.00      HCT  C
ATOM    334  OD1 ASN H  21      26.834  -6.325  -4.206  1.00  0.00      HCT  O
ATOM    335  ND2 ASN H  21      27.361  -7.369  -6.153  1.00  0.00      HCT  N
ATOM    336 HD21 ASN H  21      28.098  -7.858  -5.695  1.00  0.00      HCT   
ATOM    337 HD22 ASN H  21      27.138  -7.512  -7.112  1.00  0.00      HCT   
ATOM    338  C   ASN H  21      23.182  -5.965  -6.840  1.00  0.00      HCT  C
ATOM    339  O   ASN H  21      23.437  -5.461  -7.932  1.00  0.00      HCT  O
ATOM    340  N   LEU H  22      21.963  -5.869  -6.271  1.00  0.00      HCT  N
ATOM    341  HN  LEU H  22      21.717  -6.122  -5.338  1.00  0.00      HCT   
ATOM    342  CA  LEU H  22      20.873  -5.355  -7.049  1.00  0.00      HCT  C
ATOM    343  HA  LEU H  22      21.184  -5.376  -8.086  1.00  0.00      HCT   
ATOM    344  CB  LEU H  22      19.579  -6.167  -6.839  1.00  0.00      HCT  C
ATOM    345  HB1 LEU H  22      19.842  -7.243  -6.963  1.00  0.00      HCT   
ATOM    346  HB2 LEU H  22      19.246  -6.051  -5.784  1.00  0.00      HCT   
ATOM    347  CG  LEU H  22      18.432  -5.824  -7.807  1.00  0.00      HCT  C
ATOM    348  HG  LEU H  22      18.296  -4.719  -7.721  1.00  0.00      HCT   
ATOM    349  CD1 LEU H  22      18.809  -6.169  -9.259  1.00  0.00      HCT  C
ATOM    350 HD11 LEU H  22      17.958  -5.963  -9.942  1.00  0.00      HCT   
ATOM    351 HD12 LEU H  22      19.679  -5.563  -9.592  1.00  0.00      HCT   
ATOM    352 HD13 LEU H  22      19.074  -7.244  -9.351  1.00  0.00      HCT   
ATOM    353  CD2 LEU H  22      17.120  -6.500  -7.373  1.00  0.00      HCT  C
ATOM    354 HD21 LEU H  22      16.297  -6.229  -8.070  1.00  0.00      HCT   
ATOM    355 HD22 LEU H  22      17.209  -7.605  -7.372  1.00  0.00      HCT   
ATOM    356 HD23 LEU H  22      16.832  -6.171  -6.351  1.00  0.00      HCT   
ATOM    357  C   LEU H  22      20.604  -3.925  -6.686  1.00  0.00      HCT  C
ATOM    358  O   LEU H  22      20.235  -3.612  -5.557  1.00  0.00      HCT  O
ATOM    359  N   TRP H  23      20.728  -3.031  -7.687  1.00  0.00      HCT  N
ATOM    360  HN  TRP H  23      20.898  -3.357  -8.614  1.00  0.00      HCT   
ATOM    361  CA  TRP H  23      20.637  -1.601  -7.552  1.00  0.00      HCT  C
ATOM    362  HA  TRP H  23      21.192  -1.314  -6.667  1.00  0.00      HCT   
ATOM    363  CB  TRP H  23      21.148  -0.903  -8.830  1.00  0.00      HCT  C
ATOM    364  HB1 TRP H  23      22.156  -1.313  -9.063  1.00  0.00      HCT   
ATOM    365  HB2 TRP H  23      20.490  -1.158  -9.689  1.00  0.00      HCT   
ATOM    366  CG  TRP H  23      21.319   0.595  -8.785  1.00  0.00      HCT  C
ATOM    367  CD1 TRP H  23      22.324   1.318  -8.215  1.00  0.00      HCT  C
ATOM    368  HD1 TRP H  23      23.158   0.888  -7.676  1.00  0.00      HCT   
ATOM    369  NE1 TRP H  23      22.141   2.657  -8.462  1.00  0.00      HCT  N
ATOM    370  HE1 TRP H  23      22.732   3.388  -8.196  1.00  0.00      HCT   
ATOM    371  CE2 TRP H  23      20.991   2.809  -9.206  1.00  0.00      HCT  C
ATOM    372  CD2 TRP H  23      20.450   1.543  -9.426  1.00  0.00      HCT  C
ATOM    373  CE3 TRP H  23      19.303   1.371 -10.146  1.00  0.00      HCT  C
ATOM    374  HE3 TRP H  23      18.881   0.391 -10.321  1.00  0.00      HCT   
ATOM    375  CZ3 TRP H  23      18.693   2.502 -10.639  1.00  0.00      HCT  C
ATOM    376  HZ3 TRP H  23      17.777   2.408 -11.205  1.00  0.00      HCT   
ATOM    377  CZ2 TRP H  23      20.388   3.930  -9.703  1.00  0.00      HCT  C
ATOM    378  HZ2 TRP H  23      20.788   4.921  -9.554  1.00  0.00      HCT   
ATOM    379  CH2 TRP H  23      19.225   3.756 -10.422  1.00  0.00      HCT  C
ATOM    380  HH2 TRP H  23      18.722   4.625 -10.822  1.00  0.00      HCT   
ATOM    381  C   TRP H  23      19.211  -1.190  -7.325  1.00  0.00      HCT  C
ATOM    382  O   TRP H  23      18.282  -1.875  -7.749  1.00  0.00      HCT  O
ATOM    383  N   ASN H  24      19.002  -0.061  -6.608  1.00  0.00      HCT  N
ATOM    384  HN  ASN H  24      19.725   0.493  -6.197  1.00  0.00      HCT   
ATOM    385  CA  ASN H  24      17.671   0.433  -6.383  1.00  0.00      HCT  C
ATOM    386  HA  ASN H  24      16.989  -0.232  -6.903  1.00  0.00      HCT   
ATOM    387  CB  ASN H  24      17.310   0.623  -4.896  1.00  0.00      HCT  C
ATOM    388  HB1 ASN H  24      18.110   1.237  -4.427  1.00  0.00      HCT   
ATOM    389  HB2 ASN H  24      16.359   1.185  -4.799  1.00  0.00      HCT   
ATOM    390  CG  ASN H  24      17.240  -0.733  -4.204  1.00  0.00      HCT  C
ATOM    391  OD1 ASN H  24      17.284  -1.780  -4.842  1.00  0.00      HCT  O
ATOM    392  ND2 ASN H  24      17.124  -0.719  -2.850  1.00  0.00      HCT  N
ATOM    393 HD21 ASN H  24      17.089  -1.599  -2.384  1.00  0.00      HCT   
ATOM    394 HD22 ASN H  24      17.108   0.147  -2.360  1.00  0.00      HCT   
ATOM    395  C   ASN H  24      17.563   1.784  -7.022  1.00  0.00      HCT  C
ATOM    396  O   ASN H  24      18.481   2.599  -6.948  1.00  0.00      HCT  O
ATOM    397  N   SER H  25      16.420   2.048  -7.682  1.00  0.00      HCT  N
ATOM    398  HN  SER H  25      15.663   1.402  -7.779  1.00  0.00      HCT   
ATOM    399  CA  SER H  25      16.195   3.315  -8.315  1.00  0.00      HCT  C
ATOM    400  HA  SER H  25      17.142   3.658  -8.710  1.00  0.00      HCT   
ATOM    401  CB  SER H  25      15.088   3.264  -9.374  1.00  0.00      HCT  C
ATOM    402  HB1 SER H  25      14.969   4.287  -9.799  1.00  0.00      HCT   
ATOM    403  HB2 SER H  25      15.384   2.593 -10.212  1.00  0.00      HCT   
ATOM    404  OG  SER H  25      13.872   2.857  -8.772  1.00  0.00      HCT  O
ATOM    405  HG1 SER H  25      13.166   3.050  -9.401  1.00  0.00      HCT   
ATOM    406  C   SER H  25      15.782   4.278  -7.253  1.00  0.00      HCT  C
ATOM    407  O   SER H  25      15.644   3.910  -6.083  1.00  0.00      HCT  O
ATOM    408  N   ASN H  26      15.588   5.552  -7.627  1.00  0.00      HCT  N
ATOM    409  HN  ASN H  26      15.670   5.903  -8.559  1.00  0.00      HCT   
ATOM    410  CA  ASN H  26      15.232   6.537  -6.651  1.00  0.00      HCT  C
ATOM    411  HA  ASN H  26      15.973   6.486  -5.860  1.00  0.00      HCT   
ATOM    412  CB  ASN H  26      15.159   7.956  -7.238  1.00  0.00      HCT  C
ATOM    413  HB1 ASN H  26      14.534   7.913  -8.157  1.00  0.00      HCT   
ATOM    414  HB2 ASN H  26      14.657   8.642  -6.526  1.00  0.00      HCT   
ATOM    415  CG  ASN H  26      16.586   8.377  -7.577  1.00  0.00      HCT  C
ATOM    416  OD1 ASN H  26      17.524   7.585  -7.489  1.00  0.00      HCT  O
ATOM    417  ND2 ASN H  26      16.761   9.670  -7.961  1.00  0.00      HCT  N
ATOM    418 HD21 ASN H  26      17.686   9.956  -8.196  1.00  0.00      HCT   
ATOM    419 HD22 ASN H  26      15.978  10.281  -8.027  1.00  0.00      HCT   
ATOM    420  C   ASN H  26      13.908   6.156  -6.059  1.00  0.00      HCT  C
ATOM    421  O   ASN H  26      13.702   6.253  -4.851  1.00  0.00      HCT  O
ATOM    422  N   VAL H  27      12.987   5.677  -6.912  1.00  0.00      HCT  N
ATOM    423  HN  VAL H  27      13.170   5.558  -7.884  1.00  0.00      HCT   
ATOM    424  CA  VAL H  27      11.662   5.295  -6.506  1.00  0.00      HCT  C
ATOM    425  HA  VAL H  27      11.237   6.116  -5.942  1.00  0.00      HCT   
ATOM    426  CB  VAL H  27      10.738   4.992  -7.660  1.00  0.00      HCT  C
ATOM    427  HB  VAL H  27      10.721   5.891  -8.324  1.00  0.00      HCT   
ATOM    428  CG1 VAL H  27      11.265   3.783  -8.447  1.00  0.00      HCT  C
ATOM    429 HG11 VAL H  27      10.569   3.529  -9.276  1.00  0.00      HCT   
ATOM    430 HG12 VAL H  27      12.257   3.990  -8.900  1.00  0.00      HCT   
ATOM    431 HG13 VAL H  27      11.353   2.893  -7.788  1.00  0.00      HCT   
ATOM    432  CG2 VAL H  27       9.315   4.799  -7.109  1.00  0.00      HCT  C
ATOM    433 HG21 VAL H  27       8.610   4.534  -7.926  1.00  0.00      HCT   
ATOM    434 HG22 VAL H  27       9.296   3.985  -6.353  1.00  0.00      HCT   
ATOM    435 HG23 VAL H  27       8.940   5.727  -6.631  1.00  0.00      HCT   
ATOM    436  C   VAL H  27      11.727   4.106  -5.591  1.00  0.00      HCT  C
ATOM    437  O   VAL H  27      10.791   3.861  -4.832  1.00  0.00      HCT  O
ATOM    438  N   ASP H  28      12.773   3.266  -5.728  1.00  0.00      HCT  N
ATOM    439  HN  ASP H  28      13.470   3.336  -6.437  1.00  0.00      HCT   
ATOM    440  CA  ASP H  28      12.988   2.155  -4.837  1.00  0.00      HCT  C
ATOM    441  HA  ASP H  28      12.027   1.687  -4.659  1.00  0.00      HCT   
ATOM    442  CB  ASP H  28      14.020   1.147  -5.371  1.00  0.00      HCT  C
ATOM    443  HB1 ASP H  28      14.892   1.698  -5.778  1.00  0.00      HCT   
ATOM    444  HB2 ASP H  28      14.376   0.484  -4.558  1.00  0.00      HCT   
ATOM    445  CG  ASP H  28      13.367   0.336  -6.482  1.00  0.00      HCT  C
ATOM    446  OD1 ASP H  28      12.203  -0.104  -6.288  1.00  0.00      HCT  O
ATOM    447  OD2 ASP H  28      14.022   0.150  -7.541  1.00  0.00      HCT  O
ATOM    448  C   ASP H  28      13.480   2.655  -3.508  1.00  0.00      HCT  C
ATOM    449  O   ASP H  28      13.302   1.995  -2.488  1.00  0.00      HCT  O
ATOM    450  N   LEU H  29      14.236   3.772  -3.514  1.00  0.00      HCT  N
ATOM    451  HN  LEU H  29      14.456   4.245  -4.364  1.00  0.00      HCT   
ATOM    452  CA  LEU H  29      14.791   4.385  -2.335  1.00  0.00      HCT  C
ATOM    453  HA  LEU H  29      15.140   3.566  -1.719  1.00  0.00      HCT   
ATOM    454  CB  LEU H  29      15.968   5.323  -2.664  1.00  0.00      HCT  C
ATOM    455  HB1 LEU H  29      15.581   6.106  -3.356  1.00  0.00      HCT   
ATOM    456  HB2 LEU H  29      16.276   5.856  -1.737  1.00  0.00      HCT   
ATOM    457  CG  LEU H  29      17.162   4.599  -3.320  1.00  0.00      HCT  C
ATOM    458  HG  LEU H  29      16.756   4.234  -4.294  1.00  0.00      HCT   
ATOM    459  CD1 LEU H  29      18.318   5.572  -3.606  1.00  0.00      HCT  C
ATOM    460 HD11 LEU H  29      19.188   5.029  -4.034  1.00  0.00      HCT   
ATOM    461 HD12 LEU H  29      18.002   6.352  -4.332  1.00  0.00      HCT   
ATOM    462 HD13 LEU H  29      18.648   6.075  -2.672  1.00  0.00      HCT   
ATOM    463  CD2 LEU H  29      17.600   3.375  -2.499  1.00  0.00      HCT  C
ATOM    464 HD21 LEU H  29      18.448   2.858  -2.999  1.00  0.00      HCT   
ATOM    465 HD22 LEU H  29      17.933   3.662  -1.481  1.00  0.00      HCT   
ATOM    466 HD23 LEU H  29      16.762   2.652  -2.401  1.00  0.00      HCT   
ATOM    467  C   LEU H  29      13.788   5.166  -1.527  1.00  0.00      HCT  C
ATOM    468  O   LEU H  29      13.872   5.184  -0.299  1.00  0.00      HCT  O
ATOM    469  N   VAL H  30      12.839   5.886  -2.167  1.00  0.00      HCT  N
ATOM    470  HN  VAL H  30      12.674   5.974  -3.146  1.00  0.00      HCT   
ATOM    471  CA  VAL H  30      11.931   6.637  -1.341  1.00  0.00      HCT  C
ATOM    472  HA  VAL H  30      12.431   6.907  -0.419  1.00  0.00      HCT   
ATOM    473  CB  VAL H  30      11.364   7.864  -2.004  1.00  0.00      HCT  C
ATOM    474  HB  VAL H  30      10.847   7.534  -2.939  1.00  0.00      HCT   
ATOM    475  CG1 VAL H  30      10.356   8.516  -1.041  1.00  0.00      HCT  C
ATOM    476 HG11 VAL H  30       9.946   9.449  -1.485  1.00  0.00      HCT   
ATOM    477 HG12 VAL H  30       9.497   7.845  -0.831  1.00  0.00      HCT   
ATOM    478 HG13 VAL H  30      10.846   8.780  -0.079  1.00  0.00      HCT   
ATOM    479  CG2 VAL H  30      12.525   8.798  -2.395  1.00  0.00      HCT  C
ATOM    480 HG21 VAL H  30      12.139   9.734  -2.852  1.00  0.00      HCT   
ATOM    481 HG22 VAL H  30      13.127   9.068  -1.501  1.00  0.00      HCT   
ATOM    482 HG23 VAL H  30      13.197   8.316  -3.135  1.00  0.00      HCT   
ATOM    483  C   VAL H  30      10.799   5.732  -0.988  1.00  0.00      HCT  C
ATOM    484  O   VAL H  30       9.801   5.648  -1.702  1.00  0.00      HCT  O
ATOM    485  N   VAL H  31      10.915   5.042   0.161  1.00  0.00      HCT  N
ATOM    486  HN  VAL H  31      11.662   5.101   0.819  1.00  0.00      HCT   
ATOM    487  CA  VAL H  31       9.885   4.116   0.518  1.00  0.00      HCT  C
ATOM    488  HA  VAL H  31       8.960   4.417   0.043  1.00  0.00      HCT   
ATOM    489  CB  VAL H  31      10.223   2.683   0.211  1.00  0.00      HCT  C
ATOM    490  HB  VAL H  31       9.346   2.058   0.511  1.00  0.00      HCT   
ATOM    491  CG1 VAL H  31      10.473   2.557  -1.303  1.00  0.00      HCT  C
ATOM    492 HG11 VAL H  31      10.764   1.516  -1.560  1.00  0.00      HCT   
ATOM    493 HG12 VAL H  31       9.563   2.800  -1.890  1.00  0.00      HCT   
ATOM    494 HG13 VAL H  31      11.295   3.233  -1.623  1.00  0.00      HCT   
ATOM    495  CG2 VAL H  31      11.406   2.242   1.091  1.00  0.00      HCT  C
ATOM    496 HG21 VAL H  31      11.703   1.198   0.856  1.00  0.00      HCT   
ATOM    497 HG22 VAL H  31      12.285   2.902   0.923  1.00  0.00      HCT   
ATOM    498 HG23 VAL H  31      11.142   2.281   2.168  1.00  0.00      HCT   
ATOM    499  C   VAL H  31       9.684   4.213   1.989  1.00  0.00      HCT  C
ATOM    500  O   VAL H  31      10.513   4.760   2.714  1.00  0.00      HCT  O
ATOM    501  N   PRO H  32       8.565   3.711   2.428  1.00  0.00      HCT  N
ATOM    502  CD  PRO H  32       7.365   3.646   1.612  1.00  0.00      HCT  C
ATOM    503  HD1 PRO H  32       7.381   2.763   0.934  1.00  0.00      HCT   
ATOM    504  HD2 PRO H  32       7.238   4.569   1.000  1.00  0.00      HCT   
ATOM    505  CA  PRO H  32       8.288   3.633   3.826  1.00  0.00      HCT  C
ATOM    506  HA  PRO H  32       8.290   4.594   4.327  1.00  0.00      HCT   
ATOM    507  CB  PRO H  32       6.879   3.053   3.928  1.00  0.00      HCT  C
ATOM    508  HB1 PRO H  32       6.310   3.461   4.793  1.00  0.00      HCT   
ATOM    509  HB2 PRO H  32       6.876   1.940   3.963  1.00  0.00      HCT   
ATOM    510  CG  PRO H  32       6.206   3.517   2.619  1.00  0.00      HCT  C
ATOM    511  HG1 PRO H  32       5.666   4.471   2.781  1.00  0.00      HCT   
ATOM    512  HG2 PRO H  32       5.472   2.769   2.240  1.00  0.00      HCT   
ATOM    513  C   PRO H  32       9.383   2.784   4.392  1.00  0.00      HCT  C
ATOM    514  O   PRO H  32       9.561   1.659   3.922  1.00  0.00      HCT  O
ATOM    515  N   ASN H  33      10.110   3.286   5.412  1.00  0.00      HCT  N
ATOM    516  HN  ASN H  33       9.937   4.146   5.891  1.00  0.00      HCT   
ATOM    517  CA  ASN H  33      11.248   2.556   5.892  1.00  0.00      HCT  C
ATOM    518  HA  ASN H  33      11.559   1.915   5.074  1.00  0.00      HCT   
ATOM    519  CB  ASN H  33      12.405   3.458   6.360  1.00  0.00      HCT  C
ATOM    520  HB1 ASN H  33      11.965   4.317   6.912  1.00  0.00      HCT   
ATOM    521  HB2 ASN H  33      13.060   2.909   7.067  1.00  0.00      HCT   
ATOM    522  CG  ASN H  33      13.144   3.945   5.121  1.00  0.00      HCT  C
ATOM    523  OD1 ASN H  33      13.640   3.145   4.329  1.00  0.00      HCT  O
ATOM    524  ND2 ASN H  33      13.219   5.290   4.943  1.00  0.00      HCT  N
ATOM    525 HD21 ASN H  33      13.691   5.618   4.129  1.00  0.00      HCT   
ATOM    526 HD22 ASN H  33      12.787   5.904   5.596  1.00  0.00      HCT   
ATOM    527  C   ASN H  33      10.869   1.675   7.039  1.00  0.00      HCT  C
ATOM    528  O   ASN H  33      11.375   1.821   8.155  1.00  0.00      HCT  O
ATOM    529  N   PHE H  34       9.989   0.701   6.766  1.00  0.00      HCT  N
ATOM    530  HN  PHE H  34       9.565   0.621   5.865  1.00  0.00      HCT   
ATOM    531  CA  PHE H  34       9.577  -0.297   7.706  1.00  0.00      HCT  C
ATOM    532  HA  PHE H  34      10.455  -0.724   8.175  1.00  0.00      HCT   
ATOM    533  CB  PHE H  34       8.591   0.194   8.794  1.00  0.00      HCT  C
ATOM    534  HB1 PHE H  34       8.332  -0.657   9.461  1.00  0.00      HCT   
ATOM    535  HB2 PHE H  34       9.054   0.979   9.429  1.00  0.00      HCT   
ATOM    536  CG  PHE H  34       7.309   0.694   8.218  1.00  0.00      HCT  C
ATOM    537  CD1 PHE H  34       7.233   1.963   7.692  1.00  0.00      HCT  C
ATOM    538  HD1 PHE H  34       8.108   2.598   7.698  1.00  0.00      HCT   
ATOM    539  CE1 PHE H  34       6.055   2.437   7.164  1.00  0.00      HCT  C
ATOM    540  HE1 PHE H  34       6.011   3.434   6.749  1.00  0.00      HCT   
ATOM    541  CZ  PHE H  34       4.936   1.645   7.156  1.00  0.00      HCT  C
ATOM    542  HZ  PHE H  34       4.010   2.007   6.733  1.00  0.00      HCT   
ATOM    543  CD2 PHE H  34       6.183  -0.096   8.207  1.00  0.00      HCT  C
ATOM    544  HD2 PHE H  34       6.216  -1.090   8.632  1.00  0.00      HCT   
ATOM    545  CE2 PHE H  34       5.001   0.377   7.682  1.00  0.00      HCT  C
ATOM    546  HE2 PHE H  34       4.121  -0.251   7.685  1.00  0.00      HCT   
ATOM    547  C   PHE H  34       8.960  -1.371   6.870  1.00  0.00      HCT  C
ATOM    548  O   PHE H  34       9.195  -1.413   5.662  1.00  0.00      HCT  O
ATOM    549  N   HSE H  35       8.201  -2.304   7.476  1.00  0.00      HCT  N
ATOM    550  HN  HSE H  35       7.990  -2.376   8.450  1.00  0.00      HCT   
ATOM    551  CA  HSE H  35       7.610  -3.330   6.664  1.00  0.00      HCT  C
ATOM    552  HA  HSE H  35       8.058  -3.284   5.679  1.00  0.00      HCT   
ATOM    553  CB  HSE H  35       7.735  -4.741   7.270  1.00  0.00      HCT  C
ATOM    554  HB1 HSE H  35       7.441  -4.681   8.340  1.00  0.00      HCT   
ATOM    555  HB2 HSE H  35       7.014  -5.423   6.773  1.00  0.00      HCT   
ATOM    556  ND1 HSE H  35      10.174  -4.907   8.005  1.00  0.00      HCT  N
ATOM    557  CG  HSE H  35       9.129  -5.301   7.197  1.00  0.00      HCT  C
ATOM    558  CE1 HSE H  35      11.255  -5.640   7.633  1.00  0.00      HCT  C
ATOM    559  HE1 HSE H  35      12.246  -5.557   8.085  1.00  0.00      HCT   
ATOM    560  NE2 HSE H  35      10.979  -6.474   6.646  1.00  0.00      HCT  N
ATOM    561  HE2 HSE H  35      11.579  -7.113   6.165  1.00  0.00      HCT   
ATOM    562  CD2 HSE H  35       9.640  -6.258   6.374  1.00  0.00      HCT  C
ATOM    563  HD2 HSE H  35       9.162  -6.821   5.585  1.00  0.00      HCT   
ATOM    564  C   HSE H  35       6.157  -3.015   6.501  1.00  0.00      HCT  C
ATOM    565  O   HSE H  35       5.459  -2.805   7.491  1.00  0.00      HCT  O
ATOM    566  N   THR H  36       5.671  -2.941   5.239  1.00  0.00      HCT  N
ATOM    567  HN  THR H  36       6.211  -3.057   4.406  1.00  0.00      HCT   
ATOM    568  CA  THR H  36       4.276  -2.678   5.007  1.00  0.00      HCT  C
ATOM    569  HA  THR H  36       3.952  -1.981   5.768  1.00  0.00      HCT   
ATOM    570  CB  THR H  36       3.934  -2.188   3.638  1.00  0.00      HCT  C
ATOM    571  HB  THR H  36       2.819  -2.214   3.569  1.00  0.00      HCT   
ATOM    572  OG1 THR H  36       4.449  -3.074   2.657  1.00  0.00      HCT  O
ATOM    573  HG1 THR H  36       4.201  -2.690   1.809  1.00  0.00      HCT   
ATOM    574  CG2 THR H  36       4.488  -0.772   3.464  1.00  0.00      HCT  C
ATOM    575 HG21 THR H  36       4.155  -0.333   2.500  1.00  0.00      HCT   
ATOM    576 HG22 THR H  36       4.128  -0.112   4.282  1.00  0.00      HCT   
ATOM    577 HG23 THR H  36       5.599  -0.772   3.480  1.00  0.00      HCT   
ATOM    578  C   THR H  36       3.518  -3.945   5.240  1.00  0.00      HCT  C
ATOM    579  O   THR H  36       3.824  -4.982   4.651  1.00  0.00      HCT  O
ATOM    580  N   PRO H  37       2.546  -3.873   6.120  1.00  0.00      HCT  N
ATOM    581  CD  PRO H  37       2.660  -2.975   7.259  1.00  0.00      HCT  C
ATOM    582  HD1 PRO H  37       2.436  -1.924   6.966  1.00  0.00      HCT   
ATOM    583  HD2 PRO H  37       3.681  -3.017   7.704  1.00  0.00      HCT   
ATOM    584  CA  PRO H  37       1.806  -5.061   6.458  1.00  0.00      HCT  C
ATOM    585  HA  PRO H  37       2.476  -5.908   6.368  1.00  0.00      HCT   
ATOM    586  CB  PRO H  37       1.502  -4.967   7.956  1.00  0.00      HCT  C
ATOM    587  HB1 PRO H  37       2.239  -5.531   8.571  1.00  0.00      HCT   
ATOM    588  HB2 PRO H  37       0.469  -5.305   8.197  1.00  0.00      HCT   
ATOM    589  CG  PRO H  37       1.626  -3.468   8.275  1.00  0.00      HCT  C
ATOM    590  HG1 PRO H  37       1.943  -3.311   9.325  1.00  0.00      HCT   
ATOM    591  HG2 PRO H  37       0.669  -2.918   8.121  1.00  0.00      HCT   
ATOM    592  C   PRO H  37       0.568  -5.327   5.655  1.00  0.00      HCT  C
ATOM    593  O   PRO H  37      -0.120  -4.385   5.263  1.00  0.00      HCT  O
ATOM    594  N   SER H  38       0.242  -6.621   5.460  1.00  0.00      HCT  N
ATOM    595  HN  SER H  38       0.822  -7.378   5.760  1.00  0.00      HCT   
ATOM    596  CA  SER H  38      -0.967  -7.031   4.805  1.00  0.00      HCT  C
ATOM    597  HA  SER H  38      -1.700  -6.244   4.923  1.00  0.00      HCT   
ATOM    598  CB  SER H  38      -0.752  -7.452   3.341  1.00  0.00      HCT  C
ATOM    599  HB1 SER H  38      -1.721  -7.834   2.945  1.00  0.00      HCT   
ATOM    600  HB2 SER H  38      -0.469  -6.571   2.722  1.00  0.00      HCT   
ATOM    601  OG  SER H  38       0.223  -8.481   3.272  1.00  0.00      HCT  O
ATOM    602  HG1 SER H  38       0.167  -8.866   2.388  1.00  0.00      HCT   
ATOM    603  C   SER H  38      -1.466  -8.222   5.562  1.00  0.00      HCT  C
ATOM    604  O   SER H  38      -0.683  -8.931   6.191  1.00  0.00      HCT  O
ATOM    605  N   VAL H  39      -2.796  -8.455   5.552  1.00  0.00      HCT  N
ATOM    606  HN  VAL H  39      -3.487  -7.898   5.098  1.00  0.00      HCT   
ATOM    607  CA  VAL H  39      -3.318  -9.599   6.245  1.00  0.00      HCT  C
ATOM    608  HA  VAL H  39      -2.500 -10.283   6.433  1.00  0.00      HCT   
ATOM    609  CB  VAL H  39      -4.013  -9.249   7.526  1.00  0.00      HCT  C
ATOM    610  HB  VAL H  39      -4.810  -8.504   7.285  1.00  0.00      HCT   
ATOM    611  CG1 VAL H  39      -4.646 -10.522   8.117  1.00  0.00      HCT  C
ATOM    612 HG11 VAL H  39      -5.135 -10.294   9.089  1.00  0.00      HCT   
ATOM    613 HG12 VAL H  39      -5.424 -10.942   7.446  1.00  0.00      HCT   
ATOM    614 HG13 VAL H  39      -3.872 -11.299   8.295  1.00  0.00      HCT   
ATOM    615  CG2 VAL H  39      -2.985  -8.575   8.451  1.00  0.00      HCT  C
ATOM    616 HG21 VAL H  39      -3.442  -8.331   9.434  1.00  0.00      HCT   
ATOM    617 HG22 VAL H  39      -2.117  -9.247   8.626  1.00  0.00      HCT   
ATOM    618 HG23 VAL H  39      -2.609  -7.628   8.011  1.00  0.00      HCT   
ATOM    619  C   VAL H  39      -4.303 -10.307   5.362  1.00  0.00      HCT  C
ATOM    620  O   VAL H  39      -5.015  -9.693   4.570  1.00  0.00      HCT  O
ATOM    621  N   TYR H  40      -4.334 -11.652   5.482  1.00  0.00      HCT  N
ATOM    622  HN  TYR H  40      -3.713 -12.142   6.091  1.00  0.00      HCT   
ATOM    623  CA  TYR H  40      -5.247 -12.493   4.758  1.00  0.00      HCT  C
ATOM    624  HA  TYR H  40      -6.002 -11.872   4.292  1.00  0.00      HCT   
ATOM    625  CB  TYR H  40      -4.557 -13.544   3.866  1.00  0.00      HCT  C
ATOM    626  HB1 TYR H  40      -3.853 -14.142   4.485  1.00  0.00      HCT   
ATOM    627  HB2 TYR H  40      -5.303 -14.250   3.442  1.00  0.00      HCT   
ATOM    628  CG  TYR H  40      -3.766 -12.908   2.771  1.00  0.00      HCT  C
ATOM    629  CD1 TYR H  40      -2.500 -12.429   3.016  1.00  0.00      HCT  C
ATOM    630  HD1 TYR H  40      -2.086 -12.491   4.013  1.00  0.00      HCT   
ATOM    631  CE1 TYR H  40      -1.755 -11.850   2.016  1.00  0.00      HCT  C
ATOM    632  HE1 TYR H  40      -0.763 -11.473   2.218  1.00  0.00      HCT   
ATOM    633  CZ  TYR H  40      -2.276 -11.741   0.749  1.00  0.00      HCT  C
ATOM    634  OH  TYR H  40      -1.520 -11.149  -0.287  1.00  0.00      HCT  O
ATOM    635  HH  TYR H  40      -2.026 -11.234  -1.098  1.00  0.00      HCT   
ATOM    636  CD2 TYR H  40      -4.283 -12.790   1.501  1.00  0.00      HCT  C
ATOM    637  HD2 TYR H  40      -5.293 -13.117   1.296  1.00  0.00      HCT   
ATOM    638  CE2 TYR H  40      -3.542 -12.212   0.495  1.00  0.00      HCT  C
ATOM    639  HE2 TYR H  40      -3.967 -12.110  -0.493  1.00  0.00      HCT   
ATOM    640  C   TYR H  40      -5.938 -13.326   5.794  1.00  0.00      HCT  C
ATOM    641  O   TYR H  40      -5.320 -13.732   6.779  1.00  0.00      HCT  O
ATOM    642  N   PHE H  41      -7.246 -13.588   5.600  1.00  0.00      HCT  N
ATOM    643  HN  PHE H  41      -7.779 -13.214   4.843  1.00  0.00      HCT   
ATOM    644  CA  PHE H  41      -7.987 -14.441   6.485  1.00  0.00      HCT  C
ATOM    645  HA  PHE H  41      -7.289 -14.897   7.176  1.00  0.00      HCT   
ATOM    646  CB  PHE H  41      -9.175 -13.741   7.168  1.00  0.00      HCT  C
ATOM    647  HB1 PHE H  41      -9.772 -13.204   6.399  1.00  0.00      HCT   
ATOM    648  HB2 PHE H  41      -9.851 -14.479   7.650  1.00  0.00      HCT   
ATOM    649  CG  PHE H  41      -8.607 -12.758   8.128  1.00  0.00      HCT  C
ATOM    650  CD1 PHE H  41      -8.202 -13.169   9.378  1.00  0.00      HCT  C
ATOM    651  HD1 PHE H  41      -8.306 -14.208   9.659  1.00  0.00      HCT   
ATOM    652  CE1 PHE H  41      -7.673 -12.264  10.269  1.00  0.00      HCT  C
ATOM    653  HE1 PHE H  41      -7.351 -12.593  11.247  1.00  0.00      HCT   
ATOM    654  CZ  PHE H  41      -7.545 -10.941   9.922  1.00  0.00      HCT  C
ATOM    655  HZ  PHE H  41      -7.125 -10.230  10.619  1.00  0.00      HCT   
ATOM    656  CD2 PHE H  41      -8.475 -11.432   7.788  1.00  0.00      HCT  C
ATOM    657  HD2 PHE H  41      -8.809 -11.087   6.819  1.00  0.00      HCT   
ATOM    658  CE2 PHE H  41      -7.946 -10.525   8.675  1.00  0.00      HCT  C
ATOM    659  HE2 PHE H  41      -7.848  -9.487   8.389  1.00  0.00      HCT   
ATOM    660  C   PHE H  41      -8.559 -15.542   5.648  1.00  0.00      HCT  C
ATOM    661  O   PHE H  41      -9.022 -15.299   4.534  1.00  0.00      HCT  O
ATOM    662  N   TYR H  42      -8.530 -16.786   6.172  1.00  0.00      HCT  N
ATOM    663  HN  TYR H  42      -8.169 -17.004   7.077  1.00  0.00      HCT   
ATOM    664  CA  TYR H  42      -9.030 -17.915   5.443  1.00  0.00      HCT  C
ATOM    665  HA  TYR H  42      -9.610 -17.534   4.611  1.00  0.00      HCT   
ATOM    666  CB  TYR H  42      -7.924 -18.912   5.044  1.00  0.00      HCT  C
ATOM    667  HB1 TYR H  42      -7.339 -19.188   5.948  1.00  0.00      HCT   
ATOM    668  HB2 TYR H  42      -8.366 -19.848   4.640  1.00  0.00      HCT   
ATOM    669  CG  TYR H  42      -6.999 -18.280   4.057  1.00  0.00      HCT  C
ATOM    670  CD1 TYR H  42      -5.890 -17.583   4.478  1.00  0.00      HCT  C
ATOM    671  HD1 TYR H  42      -5.694 -17.473   5.536  1.00  0.00      HCT   
ATOM    672  CE1 TYR H  42      -5.036 -17.004   3.567  1.00  0.00      HCT  C
ATOM    673  HE1 TYR H  42      -4.171 -16.451   3.900  1.00  0.00      HCT   
ATOM    674  CZ  TYR H  42      -5.285 -17.121   2.220  1.00  0.00      HCT  C
ATOM    675  OH  TYR H  42      -4.411 -16.528   1.284  1.00  0.00      HCT  O
ATOM    676  HH  TYR H  42      -4.712 -16.780   0.409  1.00  0.00      HCT   
ATOM    677  CD2 TYR H  42      -7.240 -18.390   2.706  1.00  0.00      HCT  C
ATOM    678  HD2 TYR H  42      -8.127 -18.900   2.355  1.00  0.00      HCT   
ATOM    679  CE2 TYR H  42      -6.390 -17.815   1.790  1.00  0.00      HCT  C
ATOM    680  HE2 TYR H  42      -6.606 -17.893   0.735  1.00  0.00      HCT   
ATOM    681  C   TYR H  42      -9.972 -18.690   6.323  1.00  0.00      HCT  C
ATOM    682  O   TYR H  42      -9.700 -18.915   7.504  1.00  0.00      HCT  O
ATOM    683  N   ARG H  43     -11.110 -19.117   5.738  1.00  0.00      HCT  N
ATOM    684  HN  ARG H  43     -11.286 -18.863   4.790  1.00  0.00      HCT   
ATOM    685  CA  ARG H  43     -12.109 -19.925   6.386  1.00  0.00      HCT  C
ATOM    686  HA  ARG H  43     -12.154 -19.676   7.440  1.00  0.00      HCT   
ATOM    687  CB  ARG H  43     -13.471 -19.911   5.676  1.00  0.00      HCT  C
ATOM    688  HB1 ARG H  43     -13.259 -20.013   4.585  1.00  0.00      HCT   
ATOM    689  HB2 ARG H  43     -14.049 -20.818   5.962  1.00  0.00      HCT   
ATOM    690  CG  ARG H  43     -14.317 -18.661   5.872  1.00  0.00      HCT  C
ATOM    691  HG1 ARG H  43     -14.523 -18.540   6.958  1.00  0.00      HCT   
ATOM    692  HG2 ARG H  43     -13.717 -17.768   5.580  1.00  0.00      HCT   
ATOM    693  CD  ARG H  43     -15.587 -18.702   5.024  1.00  0.00      HCT  C
ATOM    694  HD1 ARG H  43     -16.354 -18.029   5.473  1.00  0.00      HCT   
ATOM    695  HD2 ARG H  43     -15.391 -18.372   3.977  1.00  0.00      HCT   
ATOM    696  NE  ARG H  43     -16.058 -20.118   5.002  1.00  0.00      HCT  N
ATOM    697  HE  ARG H  43     -16.617 -20.361   5.803  1.00  0.00      HCT   
ATOM    698  CZ  ARG H  43     -15.720 -20.936   3.963  1.00  0.00      HCT  C
ATOM    699  NH1 ARG H  43     -14.961 -20.454   2.936  1.00  0.00      HCT  N
ATOM    700 HH11 ARG H  43     -14.731 -21.031   2.165  1.00  0.00      HCT   
ATOM    701 HH12 ARG H  43     -14.776 -19.469   2.945  1.00  0.00      HCT   
ATOM    702  NH2 ARG H  43     -16.147 -22.233   3.938  1.00  0.00      HCT  N
ATOM    703 HH21 ARG H  43     -15.828 -22.844   3.228  1.00  0.00      HCT   
ATOM    704 HH22 ARG H  43     -16.598 -22.572   4.753  1.00  0.00      HCT   
ATOM    705  C   ARG H  43     -11.675 -21.355   6.302  1.00  0.00      HCT  C
ATOM    706  O   ARG H  43     -10.947 -21.752   5.393  1.00  0.00      HCT  O
ATOM    707  N   PRO H  44     -12.107 -22.133   7.259  1.00  0.00      HCT  N
ATOM    708  CD  PRO H  44     -12.272 -21.630   8.612  1.00  0.00      HCT  C
ATOM    709  HD1 PRO H  44     -13.312 -21.272   8.786  1.00  0.00      HCT   
ATOM    710  HD2 PRO H  44     -11.563 -20.796   8.823  1.00  0.00      HCT   
ATOM    711  CA  PRO H  44     -11.817 -23.540   7.235  1.00  0.00      HCT  C
ATOM    712  HA  PRO H  44     -10.759 -23.716   7.082  1.00  0.00      HCT   
ATOM    713  CB  PRO H  44     -12.146 -24.061   8.631  1.00  0.00      HCT  C
ATOM    714  HB1 PRO H  44     -11.444 -24.857   8.966  1.00  0.00      HCT   
ATOM    715  HB2 PRO H  44     -13.196 -24.421   8.716  1.00  0.00      HCT   
ATOM    716  CG  PRO H  44     -11.966 -22.824   9.529  1.00  0.00      HCT  C
ATOM    717  HG1 PRO H  44     -10.940 -22.797   9.945  1.00  0.00      HCT   
ATOM    718  HG2 PRO H  44     -12.681 -22.823  10.384  1.00  0.00      HCT   
ATOM    719  C   PRO H  44     -12.590 -24.221   6.145  1.00  0.00      HCT  C
ATOM    720  O   PRO H  44     -13.782 -23.954   5.993  1.00  0.00      HCT  O
ATOM    721  N   THR H  45     -11.900 -25.055   5.348  1.00  0.00      HCT  N
ATOM    722  HN  THR H  45     -10.913 -25.125   5.487  1.00  0.00      HCT   
ATOM    723  CA  THR H  45     -12.407 -25.884   4.291  1.00  0.00      HCT  C
ATOM    724  HA  THR H  45     -13.217 -25.326   3.840  1.00  0.00      HCT   
ATOM    725  CB  THR H  45     -11.295 -26.222   3.344  1.00  0.00      HCT  C
ATOM    726  HB  THR H  45     -10.970 -25.254   2.890  1.00  0.00      HCT   
ATOM    727  OG1 THR H  45     -11.751 -27.049   2.290  1.00  0.00      HCT  O
ATOM    728  HG1 THR H  45     -10.975 -27.222   1.745  1.00  0.00      HCT   
ATOM    729  CG2 THR H  45     -10.176 -26.907   4.136  1.00  0.00      HCT  C
ATOM    730 HG21 THR H  45      -9.284 -27.073   3.496  1.00  0.00      HCT   
ATOM    731 HG22 THR H  45      -9.867 -26.275   4.996  1.00  0.00      HCT   
ATOM    732 HG23 THR H  45     -10.509 -27.891   4.530  1.00  0.00      HCT   
ATOM    733  C   THR H  45     -13.008 -27.147   4.831  1.00  0.00      HCT  C
ATOM    734  O   THR H  45     -13.951 -27.691   4.261  1.00  0.00      HCT  O
ATOM    735  N   GLY H  46     -12.462 -27.655   5.951  1.00  0.00      HCT  N
ATOM    736  HN  GLY H  46     -11.745 -27.192   6.471  1.00  0.00      HCT   
ATOM    737  CA  GLY H  46     -12.889 -28.919   6.474  1.00  0.00      HCT  C
ATOM    738  HA1 GLY H  46     -13.809 -29.222   5.994  1.00  0.00      HCT   
ATOM    739  HA2 GLY H  46     -12.945 -28.875   7.553  1.00  0.00      HCT   
ATOM    740  C   GLY H  46     -11.827 -29.908   6.107  1.00  0.00      HCT  C
ATOM    741  O   GLY H  46     -11.815 -31.032   6.602  1.00  0.00      HCT  O
ATOM    742  N   SER H  47     -10.887 -29.506   5.226  1.00  0.00      HCT  N
ATOM    743  HN  SER H  47     -10.833 -28.610   4.786  1.00  0.00      HCT   
ATOM    744  CA  SER H  47      -9.840 -30.411   4.847  1.00  0.00      HCT  C
ATOM    745  HA  SER H  47     -10.297 -31.371   4.646  1.00  0.00      HCT   
ATOM    746  CB  SER H  47      -8.971 -29.920   3.672  1.00  0.00      HCT  C
ATOM    747  HB1 SER H  47      -8.317 -30.762   3.350  1.00  0.00      HCT   
ATOM    748  HB2 SER H  47      -9.612 -29.652   2.802  1.00  0.00      HCT   
ATOM    749  OG  SER H  47      -8.156 -28.828   4.075  1.00  0.00      HCT  O
ATOM    750  HG1 SER H  47      -7.486 -28.707   3.391  1.00  0.00      HCT   
ATOM    751  C   SER H  47      -8.934 -30.587   6.024  1.00  0.00      HCT  C
ATOM    752  O   SER H  47      -8.692 -29.650   6.783  1.00  0.00      HCT  O
ATOM    753  N   SER H  48      -8.430 -31.824   6.210  1.00  0.00      HCT  N
ATOM    754  HN  SER H  48      -8.646 -32.588   5.602  1.00  0.00      HCT   
ATOM    755  CA  SER H  48      -7.542 -32.163   7.289  1.00  0.00      HCT  C
ATOM    756  HA  SER H  48      -7.949 -31.709   8.183  1.00  0.00      HCT   
ATOM    757  CB  SER H  48      -7.311 -33.676   7.412  1.00  0.00      HCT  C
ATOM    758  HB1 SER H  48      -8.286 -34.156   7.658  1.00  0.00      HCT   
ATOM    759  HB2 SER H  48      -6.975 -34.098   6.438  1.00  0.00      HCT   
ATOM    760  OG  SER H  48      -6.379 -33.939   8.453  1.00  0.00      HCT  O
ATOM    761  HG1 SER H  48      -6.430 -34.883   8.647  1.00  0.00      HCT   
ATOM    762  C   SER H  48      -6.199 -31.542   7.045  1.00  0.00      HCT  C
ATOM    763  O   SER H  48      -5.457 -31.259   7.983  1.00  0.00      HCT  O
ATOM    764  N   ASN H  49      -5.860 -31.363   5.758  1.00  0.00      HCT  N
ATOM    765  HN  ASN H  49      -6.532 -31.595   5.056  1.00  0.00      HCT   
ATOM    766  CA  ASN H  49      -4.610 -30.863   5.246  1.00  0.00      HCT  C
ATOM    767  HA  ASN H  49      -3.842 -31.384   5.807  1.00  0.00      HCT   
ATOM    768  CB  ASN H  49      -4.545 -31.078   3.723  1.00  0.00      HCT  C
ATOM    769  HB1 ASN H  49      -4.861 -32.123   3.513  1.00  0.00      HCT   
ATOM    770  HB2 ASN H  49      -5.260 -30.405   3.208  1.00  0.00      HCT   
ATOM    771  CG  ASN H  49      -3.124 -30.871   3.242  1.00  0.00      HCT  C
ATOM    772  OD1 ASN H  49      -2.239 -30.520   4.016  1.00  0.00      HCT  O
ATOM    773  ND2 ASN H  49      -2.895 -31.090   1.921  1.00  0.00      HCT  N
ATOM    774 HD21 ASN H  49      -1.962 -30.969   1.592  1.00  0.00      HCT   
ATOM    775 HD22 ASN H  49      -3.637 -31.389   1.329  1.00  0.00      HCT   
ATOM    776  C   ASN H  49      -4.435 -29.381   5.496  1.00  0.00      HCT  C
ATOM    777  O   ASN H  49      -3.312 -28.898   5.623  1.00  0.00      HCT  O
ATOM    778  N   PHE H  50      -5.552 -28.634   5.574  1.00  0.00      HCT  N
ATOM    779  HN  PHE H  50      -6.420 -29.127   5.601  1.00  0.00      HCT   
ATOM    780  CA  PHE H  50      -5.679 -27.193   5.625  1.00  0.00      HCT  C
ATOM    781  HA  PHE H  50      -5.808 -26.887   4.594  1.00  0.00      HCT   
ATOM    782  CB  PHE H  50      -6.907 -26.800   6.475  1.00  0.00      HCT  C
ATOM    783  HB1 PHE H  50      -7.789 -27.385   6.133  1.00  0.00      HCT   
ATOM    784  HB2 PHE H  50      -6.747 -27.046   7.547  1.00  0.00      HCT   
ATOM    785  CG  PHE H  50      -7.263 -25.361   6.330  1.00  0.00      HCT  C
ATOM    786  CD1 PHE H  50      -7.906 -24.914   5.199  1.00  0.00      HCT  C
ATOM    787  HD1 PHE H  50      -8.138 -25.611   4.405  1.00  0.00      HCT   
ATOM    788  CE1 PHE H  50      -8.250 -23.591   5.066  1.00  0.00      HCT  C
ATOM    789  HE1 PHE H  50      -8.753 -23.250   4.172  1.00  0.00      HCT   
ATOM    790  CZ  PHE H  50      -7.961 -22.699   6.072  1.00  0.00      HCT  C
ATOM    791  HZ  PHE H  50      -8.231 -21.657   5.973  1.00  0.00      HCT   
ATOM    792  CD2 PHE H  50      -6.993 -24.466   7.339  1.00  0.00      HCT  C
ATOM    793  HD2 PHE H  50      -6.488 -24.798   8.235  1.00  0.00      HCT   
ATOM    794  CE2 PHE H  50      -7.335 -23.140   7.211  1.00  0.00      HCT  C
ATOM    795  HE2 PHE H  50      -7.109 -22.446   8.009  1.00  0.00      HCT   
ATOM    796  C   PHE H  50      -4.447 -26.484   6.148  1.00  0.00      HCT  C
ATOM    797  O   PHE H  50      -4.027 -26.674   7.288  1.00  0.00      HCT  O
ATOM    798  N   PHE H  51      -3.850 -25.625   5.275  1.00  0.00      HCT  N
ATOM    799  HN  PHE H  51      -4.208 -25.513   4.349  1.00  0.00      HCT   
ATOM    800  CA  PHE H  51      -2.687 -24.815   5.570  1.00  0.00      HCT  C
ATOM    801  HA  PHE H  51      -2.350 -24.447   4.609  1.00  0.00      HCT   
ATOM    802  CB  PHE H  51      -2.965 -23.580   6.445  1.00  0.00      HCT  C
ATOM    803  HB1 PHE H  51      -3.825 -23.796   7.116  1.00  0.00      HCT   
ATOM    804  HB2 PHE H  51      -2.094 -23.345   7.094  1.00  0.00      HCT   
ATOM    805  CG  PHE H  51      -3.327 -22.443   5.550  1.00  0.00      HCT  C
ATOM    806  CD1 PHE H  51      -4.623 -22.220   5.146  1.00  0.00      HCT  C
ATOM    807  HD1 PHE H  51      -5.409 -22.885   5.478  1.00  0.00      HCT   
ATOM    808  CE1 PHE H  51      -4.920 -21.161   4.319  1.00  0.00      HCT  C
ATOM    809  HE1 PHE H  51      -5.940 -20.989   4.006  1.00  0.00      HCT   
ATOM    810  CZ  PHE H  51      -3.926 -20.313   3.891  1.00  0.00      HCT  C
ATOM    811  HZ  PHE H  51      -4.161 -19.472   3.254  1.00  0.00      HCT   
ATOM    812  CD2 PHE H  51      -2.338 -21.594   5.109  1.00  0.00      HCT  C
ATOM    813  HD2 PHE H  51      -1.310 -21.769   5.393  1.00  0.00      HCT   
ATOM    814  CE2 PHE H  51      -2.630 -20.533   4.285  1.00  0.00      HCT  C
ATOM    815  HE2 PHE H  51      -1.838 -19.878   3.950  1.00  0.00      HCT   
ATOM    816  C   PHE H  51      -1.551 -25.582   6.169  1.00  0.00      HCT  C
ATOM    817  O   PHE H  51      -0.986 -25.163   7.181  1.00  0.00      HCT  O
ATOM    818  N   ASP H  52      -1.170 -26.715   5.552  1.00  0.00      HCT  N
ATOM    819  HN  ASP H  52      -1.590 -27.112   4.740  1.00  0.00      HCT   
ATOM    820  CA  ASP H  52      -0.061 -27.488   6.044  1.00  0.00      HCT  C
ATOM    821  HA  ASP H  52      -0.206 -27.657   7.105  1.00  0.00      HCT   
ATOM    822  CB  ASP H  52       0.135 -28.793   5.243  1.00  0.00      HCT  C
ATOM    823  HB1 ASP H  52      -0.824 -29.348   5.208  1.00  0.00      HCT   
ATOM    824  HB2 ASP H  52       0.447 -28.570   4.203  1.00  0.00      HCT   
ATOM    825  CG  ASP H  52       1.179 -29.680   5.910  1.00  0.00      HCT  C
ATOM    826  OD1 ASP H  52       2.065 -29.147   6.630  1.00  0.00      HCT  O
ATOM    827  OD2 ASP H  52       1.101 -30.921   5.700  1.00  0.00      HCT  O
ATOM    828  C   ASP H  52       1.188 -26.654   5.903  1.00  0.00      HCT  C
ATOM    829  O   ASP H  52       1.468 -26.101   4.842  1.00  0.00      HCT  O
ATOM    830  N   ALA H  53       1.968 -26.543   6.999  1.00  0.00      HCT  N
ATOM    831  HN  ALA H  53       1.732 -27.005   7.854  1.00  0.00      HCT   
ATOM    832  CA  ALA H  53       3.178 -25.768   7.030  1.00  0.00      HCT  C
ATOM    833  HA  ALA H  53       2.999 -24.763   6.665  1.00  0.00      HCT   
ATOM    834  CB  ALA H  53       3.795 -25.667   8.436  1.00  0.00      HCT  C
ATOM    835  HB1 ALA H  53       3.073 -25.181   9.126  1.00  0.00      HCT   
ATOM    836  HB2 ALA H  53       4.031 -26.675   8.842  1.00  0.00      HCT   
ATOM    837  HB3 ALA H  53       4.726 -25.061   8.432  1.00  0.00      HCT   
ATOM    838  C   ALA H  53       4.216 -26.365   6.133  1.00  0.00      HCT  C
ATOM    839  O   ALA H  53       4.905 -25.650   5.406  1.00  0.00      HCT  O
ATOM    840  N   LYS H  54       4.346 -27.703   6.155  1.00  0.00      HCT  N
ATOM    841  HN  LYS H  54       3.754 -28.309   6.684  1.00  0.00      HCT   
ATOM    842  CA  LYS H  54       5.371 -28.362   5.399  1.00  0.00      HCT  C
ATOM    843  HA  LYS H  54       6.333 -27.956   5.686  1.00  0.00      HCT   
ATOM    844  CB  LYS H  54       5.282 -29.891   5.534  1.00  0.00      HCT  C
ATOM    845  HB1 LYS H  54       4.355 -30.213   5.006  1.00  0.00      HCT   
ATOM    846  HB2 LYS H  54       6.132 -30.353   4.984  1.00  0.00      HCT   
ATOM    847  CG  LYS H  54       5.235 -30.371   6.989  1.00  0.00      HCT  C
ATOM    848  HG1 LYS H  54       6.237 -30.226   7.453  1.00  0.00      HCT   
ATOM    849  HG2 LYS H  54       4.512 -29.740   7.556  1.00  0.00      HCT   
ATOM    850  CD  LYS H  54       4.850 -31.846   7.129  1.00  0.00      HCT  C
ATOM    851  HD1 LYS H  54       4.031 -32.066   6.406  1.00  0.00      HCT   
ATOM    852  HD2 LYS H  54       5.730 -32.464   6.835  1.00  0.00      HCT   
ATOM    853  CE  LYS H  54       4.406 -32.248   8.538  1.00  0.00      HCT  C
ATOM    854  HE1 LYS H  54       4.781 -33.265   8.790  1.00  0.00      HCT   
ATOM    855  HE2 LYS H  54       4.801 -31.531   9.291  1.00  0.00      HCT   
ATOM    856  NZ  LYS H  54       2.927 -32.254   8.614  1.00  0.00      HCT  N
ATOM    857  HZ1 LYS H  54       2.621 -32.528   9.570  1.00  0.00      HCT   
ATOM    858  HZ2 LYS H  54       2.564 -31.304   8.394  1.00  0.00      HCT   
ATOM    859  HZ3 LYS H  54       2.548 -32.933   7.923  1.00  0.00      HCT   
ATOM    860  C   LYS H  54       5.154 -28.019   3.959  1.00  0.00      HCT  C
ATOM    861  O   LYS H  54       6.097 -27.679   3.245  1.00  0.00      HCT  O
ATOM    862  N   VAL H  55       3.889 -28.082   3.500  1.00  0.00      HCT  N
ATOM    863  HN  VAL H  55       3.095 -28.318   4.055  1.00  0.00      HCT   
ATOM    864  CA  VAL H  55       3.589 -27.802   2.125  1.00  0.00      HCT  C
ATOM    865  HA  VAL H  55       4.233 -28.411   1.503  1.00  0.00      HCT   
ATOM    866  CB  VAL H  55       2.143 -28.046   1.786  1.00  0.00      HCT  C
ATOM    867  HB  VAL H  55       1.525 -27.399   2.456  1.00  0.00      HCT   
ATOM    868  CG1 VAL H  55       1.910 -27.659   0.316  1.00  0.00      HCT  C
ATOM    869 HG11 VAL H  55       0.857 -27.866   0.025  1.00  0.00      HCT   
ATOM    870 HG12 VAL H  55       2.095 -26.579   0.142  1.00  0.00      HCT   
ATOM    871 HG13 VAL H  55       2.573 -28.246  -0.355  1.00  0.00      HCT   
ATOM    872  CG2 VAL H  55       1.807 -29.518   2.096  1.00  0.00      HCT  C
ATOM    873 HG21 VAL H  55       0.756 -29.747   1.821  1.00  0.00      HCT   
ATOM    874 HG22 VAL H  55       2.475 -30.199   1.526  1.00  0.00      HCT   
ATOM    875 HG23 VAL H  55       1.926 -29.738   3.177  1.00  0.00      HCT   
ATOM    876  C   VAL H  55       3.915 -26.369   1.840  1.00  0.00      HCT  C
ATOM    877  O   VAL H  55       4.524 -26.055   0.819  1.00  0.00      HCT  O
ATOM    878  N   LEU H  56       3.531 -25.459   2.759  1.00  0.00      HCT  N
ATOM    879  HN  LEU H  56       3.083 -25.695   3.619  1.00  0.00      HCT   
ATOM    880  CA  LEU H  56       3.740 -24.048   2.569  1.00  0.00      HCT  C
ATOM    881  HA  LEU H  56       3.300 -23.787   1.615  1.00  0.00      HCT   
ATOM    882  CB  LEU H  56       3.193 -23.213   3.739  1.00  0.00      HCT  C
ATOM    883  HB1 LEU H  56       3.663 -23.604   4.671  1.00  0.00      HCT   
ATOM    884  HB2 LEU H  56       3.549 -22.164   3.632  1.00  0.00      HCT   
ATOM    885  CG  LEU H  56       1.664 -23.271   3.876  1.00  0.00      HCT  C
ATOM    886  HG  LEU H  56       1.436 -24.340   4.103  1.00  0.00      HCT   
ATOM    887  CD1 LEU H  56       1.177 -22.407   5.048  1.00  0.00      HCT  C
ATOM    888 HD11 LEU H  56       0.068 -22.419   5.107  1.00  0.00      HCT   
ATOM    889 HD12 LEU H  56       1.582 -22.789   6.010  1.00  0.00      HCT   
ATOM    890 HD13 LEU H  56       1.506 -21.354   4.922  1.00  0.00      HCT   
ATOM    891  CD2 LEU H  56       0.980 -22.911   2.547  1.00  0.00      HCT  C
ATOM    892 HD21 LEU H  56      -0.125 -22.974   2.652  1.00  0.00      HCT   
ATOM    893 HD22 LEU H  56       1.229 -21.880   2.224  1.00  0.00      HCT   
ATOM    894 HD23 LEU H  56       1.293 -23.614   1.745  1.00  0.00      HCT   
ATOM    895  C   LEU H  56       5.204 -23.743   2.490  1.00  0.00      HCT  C
ATOM    896  O   LEU H  56       5.654 -23.033   1.590  1.00  0.00      HCT  O
ATOM    897  N   LYS H  57       5.991 -24.300   3.427  1.00  0.00      HCT  N
ATOM    898  HN  LYS H  57       5.656 -24.945   4.112  1.00  0.00      HCT   
ATOM    899  CA  LYS H  57       7.391 -23.999   3.507  1.00  0.00      HCT  C
ATOM    900  HA  LYS H  57       7.490 -22.922   3.559  1.00  0.00      HCT   
ATOM    901  CB  LYS H  57       8.103 -24.684   4.685  1.00  0.00      HCT  C
ATOM    902  HB1 LYS H  57       7.787 -25.753   4.682  1.00  0.00      HCT   
ATOM    903  HB2 LYS H  57       9.200 -24.682   4.496  1.00  0.00      HCT   
ATOM    904  CG  LYS H  57       7.799 -24.086   6.061  1.00  0.00      HCT  C
ATOM    905  HG1 LYS H  57       8.195 -23.046   6.102  1.00  0.00      HCT   
ATOM    906  HG2 LYS H  57       6.694 -24.026   6.194  1.00  0.00      HCT   
ATOM    907  CD  LYS H  57       8.427 -24.903   7.193  1.00  0.00      HCT  C
ATOM    908  HD1 LYS H  57       8.020 -25.939   7.147  1.00  0.00      HCT   
ATOM    909  HD2 LYS H  57       9.524 -24.967   7.007  1.00  0.00      HCT   
ATOM    910  CE  LYS H  57       8.197 -24.335   8.593  1.00  0.00      HCT  C
ATOM    911  HE1 LYS H  57       8.628 -23.312   8.674  1.00  0.00      HCT   
ATOM    912  HE2 LYS H  57       7.109 -24.278   8.818  1.00  0.00      HCT   
ATOM    913  NZ  LYS H  57       8.847 -25.207   9.597  1.00  0.00      HCT  N
ATOM    914  HZ1 LYS H  57       8.695 -24.825  10.553  1.00  0.00      HCT   
ATOM    915  HZ2 LYS H  57       8.443 -26.164   9.539  1.00  0.00      HCT   
ATOM    916  HZ3 LYS H  57       9.868 -25.255   9.404  1.00  0.00      HCT   
ATOM    917  C   LYS H  57       8.090 -24.451   2.269  1.00  0.00      HCT  C
ATOM    918  O   LYS H  57       8.979 -23.765   1.766  1.00  0.00      HCT  O
ATOM    919  N   ASP H  58       7.726 -25.634   1.749  1.00  0.00      HCT  N
ATOM    920  HN  ASP H  58       7.004 -26.242   2.067  1.00  0.00      HCT   
ATOM    921  CA  ASP H  58       8.416 -26.140   0.601  1.00  0.00      HCT  C
ATOM    922  HA  ASP H  58       9.479 -26.101   0.811  1.00  0.00      HCT   
ATOM    923  CB  ASP H  58       7.966 -27.560   0.223  1.00  0.00      HCT  C
ATOM    924  HB1 ASP H  58       6.860 -27.586   0.151  1.00  0.00      HCT   
ATOM    925  HB2 ASP H  58       8.386 -27.854  -0.759  1.00  0.00      HCT   
ATOM    926  CG  ASP H  58       8.442 -28.489   1.334  1.00  0.00      HCT  C
ATOM    927  OD1 ASP H  58       9.240 -28.021   2.189  1.00  0.00      HCT  O
ATOM    928  OD2 ASP H  58       8.016 -29.674   1.344  1.00  0.00      HCT  O
ATOM    929  C   ASP H  58       8.173 -25.237  -0.568  1.00  0.00      HCT  C
ATOM    930  O   ASP H  58       9.094 -24.935  -1.326  1.00  0.00      HCT  O
ATOM    931  N   ALA H  59       6.920 -24.776  -0.736  1.00  0.00      HCT  N
ATOM    932  HN  ALA H  59       6.192 -24.983  -0.083  1.00  0.00      HCT   
ATOM    933  CA  ALA H  59       6.532 -23.958  -1.856  1.00  0.00      HCT  C
ATOM    934  HA  ALA H  59       6.819 -24.428  -2.790  1.00  0.00      HCT   
ATOM    935  CB  ALA H  59       5.022 -23.670  -1.899  1.00  0.00      HCT  C
ATOM    936  HB1 ALA H  59       4.462 -24.626  -1.978  1.00  0.00      HCT   
ATOM    937  HB2 ALA H  59       4.687 -23.153  -0.973  1.00  0.00      HCT   
ATOM    938  HB3 ALA H  59       4.750 -23.040  -2.773  1.00  0.00      HCT   
ATOM    939  C   ALA H  59       7.226 -22.632  -1.819  1.00  0.00      HCT  C
ATOM    940  O   ALA H  59       7.635 -22.108  -2.855  1.00  0.00      HCT  O
ATOM    941  N   LEU H  60       7.352 -22.045  -0.615  1.00  0.00      HCT  N
ATOM    942  HN  LEU H  60       7.026 -22.455   0.234  1.00  0.00      HCT   
ATOM    943  CA  LEU H  60       7.974 -20.763  -0.449  1.00  0.00      HCT  C
ATOM    944  HA  LEU H  60       7.480 -20.063  -1.111  1.00  0.00      HCT   
ATOM    945  CB  LEU H  60       7.949 -20.292   1.020  1.00  0.00      HCT  C
ATOM    946  HB1 LEU H  60       6.879 -20.184   1.313  1.00  0.00      HCT   
ATOM    947  HB2 LEU H  60       8.364 -21.098   1.665  1.00  0.00      HCT   
ATOM    948  CG  LEU H  60       8.673 -18.957   1.292  1.00  0.00      HCT  C
ATOM    949  HG  LEU H  60       9.712 -19.130   0.921  1.00  0.00      HCT   
ATOM    950  CD1 LEU H  60       8.052 -17.794   0.504  1.00  0.00      HCT  C
ATOM    951 HD11 LEU H  60       8.560 -16.838   0.754  1.00  0.00      HCT   
ATOM    952 HD12 LEU H  60       8.150 -17.966  -0.589  1.00  0.00      HCT   
ATOM    953 HD13 LEU H  60       6.973 -17.687   0.747  1.00  0.00      HCT   
ATOM    954  CD2 LEU H  60       8.749 -18.665   2.801  1.00  0.00      HCT  C
ATOM    955 HD21 LEU H  60       9.289 -17.711   2.983  1.00  0.00      HCT   
ATOM    956 HD22 LEU H  60       7.740 -18.572   3.252  1.00  0.00      HCT   
ATOM    957 HD23 LEU H  60       9.294 -19.478   3.328  1.00  0.00      HCT   
ATOM    958  C   LEU H  60       9.402 -20.872  -0.890  1.00  0.00      HCT  C
ATOM    959  O   LEU H  60       9.917 -19.989  -1.572  1.00  0.00      HCT  O
ATOM    960  N   SER H  61      10.076 -21.979  -0.526  1.00  0.00      HCT  N
ATOM    961  HN  SER H  61       9.682 -22.733  -0.000  1.00  0.00      HCT   
ATOM    962  CA  SER H  61      11.455 -22.165  -0.877  1.00  0.00      HCT  C
ATOM    963  HA  SER H  61      11.995 -21.306  -0.500  1.00  0.00      HCT   
ATOM    964  CB  SER H  61      12.017 -23.522  -0.426  1.00  0.00      HCT  C
ATOM    965  HB1 SER H  61      11.383 -24.324  -0.870  1.00  0.00      HCT   
ATOM    966  HB2 SER H  61      13.049 -23.665  -0.820  1.00  0.00      HCT   
ATOM    967  OG  SER H  61      11.977 -23.624   0.988  1.00  0.00      HCT  O
ATOM    968  HG1 SER H  61      12.122 -24.552   1.210  1.00  0.00      HCT   
ATOM    969  C   SER H  61      11.589 -22.155  -2.370  1.00  0.00      HCT  C
ATOM    970  O   SER H  61      12.503 -21.534  -2.909  1.00  0.00      HCT  O
ATOM    971  N   ARG H  62      10.695 -22.874  -3.072  1.00  0.00      HCT  N
ATOM    972  HN  ARG H  62       9.958 -23.364  -2.613  1.00  0.00      HCT   
ATOM    973  CA  ARG H  62      10.745 -22.979  -4.504  1.00  0.00      HCT  C
ATOM    974  HA  ARG H  62      11.758 -23.232  -4.794  1.00  0.00      HCT   
ATOM    975  CB  ARG H  62       9.804 -24.056  -5.071  1.00  0.00      HCT  C
ATOM    976  HB1 ARG H  62      10.025 -24.995  -4.509  1.00  0.00      HCT   
ATOM    977  HB2 ARG H  62       8.750 -23.795  -4.829  1.00  0.00      HCT   
ATOM    978  CG  ARG H  62      10.021 -24.288  -6.568  1.00  0.00      HCT  C
ATOM    979  HG1 ARG H  62       9.883 -23.321  -7.100  1.00  0.00      HCT   
ATOM    980  HG2 ARG H  62      11.084 -24.575  -6.740  1.00  0.00      HCT   
ATOM    981  CD  ARG H  62       9.145 -25.389  -7.170  1.00  0.00      HCT  C
ATOM    982  HD1 ARG H  62       9.128 -25.284  -8.279  1.00  0.00      HCT   
ATOM    983  HD2 ARG H  62       9.530 -26.404  -6.914  1.00  0.00      HCT   
ATOM    984  NE  ARG H  62       7.776 -25.245  -6.602  1.00  0.00      HCT  N
ATOM    985  HE  ARG H  62       7.252 -24.493  -7.018  1.00  0.00      HCT   
ATOM    986  CZ  ARG H  62       7.369 -26.097  -5.619  1.00  0.00      HCT  C
ATOM    987  NH1 ARG H  62       8.199 -27.100  -5.211  1.00  0.00      HCT  N
ATOM    988 HH11 ARG H  62       7.909 -27.743  -4.516  1.00  0.00      HCT   
ATOM    989 HH12 ARG H  62       9.039 -27.225  -5.743  1.00  0.00      HCT   
ATOM    990  NH2 ARG H  62       6.135 -25.960  -5.051  1.00  0.00      HCT  N
ATOM    991 HH21 ARG H  62       5.881 -26.526  -4.280  1.00  0.00      HCT   
ATOM    992 HH22 ARG H  62       5.615 -25.153  -5.298  1.00  0.00      HCT   
ATOM    993  C   ARG H  62      10.428 -21.658  -5.154  1.00  0.00      HCT  C
ATOM    994  O   ARG H  62      11.053 -21.280  -6.144  1.00  0.00      HCT  O
ATOM    995  N   ALA H  63       9.456 -20.910  -4.599  1.00  0.00      HCT  N
ATOM    996  HN  ALA H  63       8.970 -21.211  -3.779  1.00  0.00      HCT   
ATOM    997  CA  ALA H  63       9.043 -19.639  -5.130  1.00  0.00      HCT  C
ATOM    998  HA  ALA H  63       8.756 -19.705  -6.173  1.00  0.00      HCT   
ATOM    999  CB  ALA H  63       7.897 -18.995  -4.330  1.00  0.00      HCT  C
ATOM   1000  HB1 ALA H  63       6.991 -19.634  -4.396  1.00  0.00      HCT   
ATOM   1001  HB2 ALA H  63       8.167 -18.895  -3.256  1.00  0.00      HCT   
ATOM   1002  HB3 ALA H  63       7.637 -17.989  -4.725  1.00  0.00      HCT   
ATOM   1003  C   ALA H  63      10.223 -18.717  -5.073  1.00  0.00      HCT  C
ATOM   1004  O   ALA H  63      10.363 -17.807  -5.889  1.00  0.00      HCT  O
ATOM   1005  N   LEU H  64      11.091 -18.924  -4.072  1.00  0.00      HCT  N
ATOM   1006  HN  LEU H  64      10.954 -19.673  -3.427  1.00  0.00      HCT   
ATOM   1007  CA  LEU H  64      12.259 -18.136  -3.819  1.00  0.00      HCT  C
ATOM   1008  HA  LEU H  64      11.929 -17.106  -3.791  1.00  0.00      HCT   
ATOM   1009  CB  LEU H  64      12.979 -18.507  -2.513  1.00  0.00      HCT  C
ATOM   1010  HB1 LEU H  64      13.098 -19.615  -2.506  1.00  0.00      HCT   
ATOM   1011  HB2 LEU H  64      14.009 -18.087  -2.536  1.00  0.00      HCT   
ATOM   1012  CG  LEU H  64      12.231 -18.069  -1.243  1.00  0.00      HCT  C
ATOM   1013  HG  LEU H  64      11.260 -18.621  -1.261  1.00  0.00      HCT   
ATOM   1014  CD1 LEU H  64      13.010 -18.472   0.018  1.00  0.00      HCT  C
ATOM   1015 HD11 LEU H  64      12.489 -18.111   0.930  1.00  0.00      HCT   
ATOM   1016 HD12 LEU H  64      13.103 -19.577   0.084  1.00  0.00      HCT   
ATOM   1017 HD13 LEU H  64      14.031 -18.034   0.006  1.00  0.00      HCT   
ATOM   1018  CD2 LEU H  64      11.923 -16.564  -1.275  1.00  0.00      HCT  C
ATOM   1019 HD21 LEU H  64      11.366 -16.264  -0.361  1.00  0.00      HCT   
ATOM   1020 HD22 LEU H  64      12.850 -15.957  -1.319  1.00  0.00      HCT   
ATOM   1021 HD23 LEU H  64      11.299 -16.313  -2.160  1.00  0.00      HCT   
ATOM   1022  C   LEU H  64      13.271 -18.257  -4.915  1.00  0.00      HCT  C
ATOM   1023  O   LEU H  64      14.186 -17.438  -4.974  1.00  0.00      HCT  O
ATOM   1024  N   VAL H  65      13.248 -19.339  -5.720  1.00  0.00      HCT  N
ATOM   1025  HN  VAL H  65      12.626 -20.118  -5.715  1.00  0.00      HCT   
ATOM   1026  CA  VAL H  65      14.259 -19.393  -6.738  1.00  0.00      HCT  C
ATOM   1027  HA  VAL H  65      15.207 -19.220  -6.244  1.00  0.00      HCT   
ATOM   1028  CB  VAL H  65      14.491 -20.766  -7.337  1.00  0.00      HCT  C
ATOM   1029  HB  VAL H  65      14.775 -21.454  -6.503  1.00  0.00      HCT   
ATOM   1030  CG1 VAL H  65      13.247 -21.344  -8.024  1.00  0.00      HCT  C
ATOM   1031 HG11 VAL H  65      13.481 -22.331  -8.479  1.00  0.00      HCT   
ATOM   1032 HG12 VAL H  65      12.417 -21.500  -7.304  1.00  0.00      HCT   
ATOM   1033 HG13 VAL H  65      12.895 -20.668  -8.833  1.00  0.00      HCT   
ATOM   1034  CG2 VAL H  65      15.710 -20.646  -8.259  1.00  0.00      HCT  C
ATOM   1035 HG21 VAL H  65      15.915 -21.613  -8.766  1.00  0.00      HCT   
ATOM   1036 HG22 VAL H  65      15.536 -19.872  -9.038  1.00  0.00      HCT   
ATOM   1037 HG23 VAL H  65      16.620 -20.367  -7.688  1.00  0.00      HCT   
ATOM   1038  C   VAL H  65      14.091 -18.316  -7.787  1.00  0.00      HCT  C
ATOM   1039  O   VAL H  65      15.059 -17.598  -8.029  1.00  0.00      HCT  O
ATOM   1040  N   PRO H  66      12.974 -18.114  -8.450  1.00  0.00      HCT  N
ATOM   1041  CD  PRO H  66      11.707 -18.763  -8.168  1.00  0.00      HCT  C
ATOM   1042  HD1 PRO H  66      11.486 -18.766  -7.076  1.00  0.00      HCT   
ATOM   1043  HD2 PRO H  66      11.696 -19.813  -8.542  1.00  0.00      HCT   
ATOM   1044  CA  PRO H  66      12.841 -17.049  -9.418  1.00  0.00      HCT  C
ATOM   1045  HA  PRO H  66      13.589 -17.158 -10.194  1.00  0.00      HCT   
ATOM   1046  CB  PRO H  66      11.458 -17.244 -10.039  1.00  0.00      HCT  C
ATOM   1047  HB1 PRO H  66      11.479 -17.913 -10.928  1.00  0.00      HCT   
ATOM   1048  HB2 PRO H  66      10.967 -16.280 -10.301  1.00  0.00      HCT   
ATOM   1049  CG  PRO H  66      10.655 -17.927  -8.916  1.00  0.00      HCT  C
ATOM   1050  HG1 PRO H  66       9.835 -18.541  -9.338  1.00  0.00      HCT   
ATOM   1051  HG2 PRO H  66      10.203 -17.191  -8.212  1.00  0.00      HCT   
ATOM   1052  C   PRO H  66      12.972 -15.679  -8.795  1.00  0.00      HCT  C
ATOM   1053  O   PRO H  66      13.584 -14.794  -9.388  1.00  0.00      HCT  O
ATOM   1054  N   PHE H  67      12.370 -15.514  -7.604  1.00  0.00      HCT  N
ATOM   1055  HN  PHE H  67      11.967 -16.365  -7.272  1.00  0.00      HCT   
ATOM   1056  CA  PHE H  67      12.189 -14.383  -6.724  1.00  0.00      HCT  C
ATOM   1057  HA  PHE H  67      12.080 -13.526  -7.378  1.00  0.00      HCT   
ATOM   1058  CB  PHE H  67      10.957 -14.493  -5.810  1.00  0.00      HCT  C
ATOM   1059  HB1 PHE H  67      10.966 -15.484  -5.305  1.00  0.00      HCT   
ATOM   1060  HB2 PHE H  67      10.980 -13.719  -5.013  1.00  0.00      HCT   
ATOM   1061  CG  PHE H  67       9.759 -14.393  -6.688  1.00  0.00      HCT  C
ATOM   1062  CD1 PHE H  67       9.301 -13.171  -7.129  1.00  0.00      HCT  C
ATOM   1063  HD1 PHE H  67       9.816 -12.268  -6.832  1.00  0.00      HCT   
ATOM   1064  CE1 PHE H  67       8.191 -13.091  -7.939  1.00  0.00      HCT  C
ATOM   1065  HE1 PHE H  67       7.840 -12.128  -8.281  1.00  0.00      HCT   
ATOM   1066  CZ  PHE H  67       7.532 -14.235  -8.319  1.00  0.00      HCT  C
ATOM   1067  HZ  PHE H  67       6.668 -14.177  -8.966  1.00  0.00      HCT   
ATOM   1068  CD2 PHE H  67       9.089 -15.531  -7.072  1.00  0.00      HCT  C
ATOM   1069  HD2 PHE H  67       9.420 -16.498  -6.720  1.00  0.00      HCT   
ATOM   1070  CE2 PHE H  67       7.981 -15.458  -7.881  1.00  0.00      HCT  C
ATOM   1071  HE2 PHE H  67       7.465 -16.363  -8.170  1.00  0.00      HCT   
ATOM   1072  C   PHE H  67      13.378 -14.119  -5.847  1.00  0.00      HCT  C
ATOM   1073  O   PHE H  67      13.222 -13.486  -4.807  1.00  0.00      HCT  O
ATOM   1074  N   TYR H  68      14.562 -14.671  -6.159  1.00  0.00      HCT  N
ATOM   1075  HN  TYR H  68      14.746 -15.095  -7.044  1.00  0.00      HCT   
ATOM   1076  CA  TYR H  68      15.672 -14.698  -5.240  1.00  0.00      HCT  C
ATOM   1077  HA  TYR H  68      15.383 -15.407  -4.474  1.00  0.00      HCT   
ATOM   1078  CB  TYR H  68      16.976 -15.276  -5.839  1.00  0.00      HCT  C
ATOM   1079  HB1 TYR H  68      17.762 -15.292  -5.053  1.00  0.00      HCT   
ATOM   1080  HB2 TYR H  68      16.824 -16.325  -6.173  1.00  0.00      HCT   
ATOM   1081  CG  TYR H  68      17.515 -14.469  -6.971  1.00  0.00      HCT  C
ATOM   1082  CD1 TYR H  68      17.122 -14.732  -8.262  1.00  0.00      HCT  C
ATOM   1083  HD1 TYR H  68      16.421 -15.531  -8.458  1.00  0.00      HCT   
ATOM   1084  CE1 TYR H  68      17.626 -14.005  -9.312  1.00  0.00      HCT  C
ATOM   1085  HE1 TYR H  68      17.320 -14.219 -10.325  1.00  0.00      HCT   
ATOM   1086  CZ  TYR H  68      18.533 -13.000  -9.077  1.00  0.00      HCT  C
ATOM   1087  OH  TYR H  68      19.050 -12.256 -10.157  1.00  0.00      HCT  O
ATOM   1088  HH  TYR H  68      19.604 -11.563  -9.791  1.00  0.00      HCT   
ATOM   1089  CD2 TYR H  68      18.426 -13.461  -6.743  1.00  0.00      HCT  C
ATOM   1090  HD2 TYR H  68      18.775 -13.265  -5.739  1.00  0.00      HCT   
ATOM   1091  CE2 TYR H  68      18.936 -12.730  -7.791  1.00  0.00      HCT  C
ATOM   1092  HE2 TYR H  68      19.668 -11.960  -7.601  1.00  0.00      HCT   
ATOM   1093  C   TYR H  68      15.951 -13.388  -4.550  1.00  0.00      HCT  C
ATOM   1094  O   TYR H  68      16.375 -13.442  -3.397  1.00  0.00      HCT  O
ATOM   1095  N   PRO H  69      15.769 -12.222  -5.099  1.00  0.00      HCT  N
ATOM   1096  CD  PRO H  69      15.721 -12.014  -6.534  1.00  0.00      HCT  C
ATOM   1097  HD1 PRO H  69      14.711 -12.242  -6.945  1.00  0.00      HCT   
ATOM   1098  HD2 PRO H  69      16.476 -12.641  -7.062  1.00  0.00      HCT   
ATOM   1099  CA  PRO H  69      16.078 -11.021  -4.366  1.00  0.00      HCT  C
ATOM   1100  HA  PRO H  69      17.138 -10.975  -4.145  1.00  0.00      HCT   
ATOM   1101  CB  PRO H  69      15.799  -9.884  -5.346  1.00  0.00      HCT  C
ATOM   1102  HB1 PRO H  69      16.497  -9.027  -5.212  1.00  0.00      HCT   
ATOM   1103  HB2 PRO H  69      14.746  -9.527  -5.293  1.00  0.00      HCT   
ATOM   1104  CG  PRO H  69      16.045 -10.522  -6.730  1.00  0.00      HCT  C
ATOM   1105  HG1 PRO H  69      17.089 -10.346  -7.054  1.00  0.00      HCT   
ATOM   1106  HG2 PRO H  69      15.370 -10.099  -7.509  1.00  0.00      HCT   
ATOM   1107  C   PRO H  69      15.302 -10.939  -3.078  1.00  0.00      HCT  C
ATOM   1108  O   PRO H  69      15.715 -10.206  -2.181  1.00  0.00      HCT  O
ATOM   1109  N   MET H  70      14.184 -11.677  -2.953  1.00  0.00      HCT  N
ATOM   1110  HN  MET H  70      13.844 -12.291  -3.662  1.00  0.00      HCT   
ATOM   1111  CA  MET H  70      13.374 -11.637  -1.761  1.00  0.00      HCT  C
ATOM   1112  HA  MET H  70      13.142 -10.598  -1.564  1.00  0.00      HCT   
ATOM   1113  CB  MET H  70      12.087 -12.475  -1.832  1.00  0.00      HCT  C
ATOM   1114  HB1 MET H  70      12.345 -13.422  -2.362  1.00  0.00      HCT   
ATOM   1115  HB2 MET H  70      11.780 -12.768  -0.803  1.00  0.00      HCT   
ATOM   1116  CG  MET H  70      10.946 -11.784  -2.569  1.00  0.00      HCT  C
ATOM   1117  HG1 MET H  70      11.268 -11.491  -3.591  1.00  0.00      HCT   
ATOM   1118  HG2 MET H  70      10.090 -12.486  -2.674  1.00  0.00      HCT   
ATOM   1119  SD  MET H  70      10.348 -10.281  -1.741  1.00  0.00      HCT  S
ATOM   1120  CE  MET H  70       9.056  -9.953  -2.972  1.00  0.00      HCT  C
ATOM   1121  HE1 MET H  70       8.493  -9.029  -2.720  1.00  0.00      HCT   
ATOM   1122  HE2 MET H  70       9.494  -9.820  -3.985  1.00  0.00      HCT   
ATOM   1123  HE3 MET H  70       8.329 -10.792  -3.022  1.00  0.00      HCT   
ATOM   1124  C   MET H  70      14.140 -12.163  -0.580  1.00  0.00      HCT  C
ATOM   1125  O   MET H  70      13.874 -11.793   0.561  1.00  0.00      HCT  O
ATOM   1126  N   ALA H  71      15.027 -13.133  -0.828  1.00  0.00      HCT  N
ATOM   1127  HN  ALA H  71      15.124 -13.457  -1.769  1.00  0.00      HCT   
ATOM   1128  CA  ALA H  71      15.879 -13.777   0.138  1.00  0.00      HCT  C
ATOM   1129  HA  ALA H  71      15.303 -14.075   1.007  1.00  0.00      HCT   
ATOM   1130  CB  ALA H  71      16.567 -15.033  -0.428  1.00  0.00      HCT  C
ATOM   1131  HB1 ALA H  71      15.797 -15.761  -0.762  1.00  0.00      HCT   
ATOM   1132  HB2 ALA H  71      17.202 -14.780  -1.305  1.00  0.00      HCT   
ATOM   1133  HB3 ALA H  71      17.202 -15.531   0.336  1.00  0.00      HCT   
ATOM   1134  C   ALA H  71      16.956 -12.852   0.639  1.00  0.00      HCT  C
ATOM   1135  O   ALA H  71      17.563 -13.113   1.675  1.00  0.00      HCT  O
ATOM   1136  N   GLY H  72      17.276 -11.790  -0.128  1.00  0.00      HCT  N
ATOM   1137  HN  GLY H  72      16.711 -11.539  -0.913  1.00  0.00      HCT   
ATOM   1138  CA  GLY H  72      18.424 -10.949   0.109  1.00  0.00      HCT  C
ATOM   1139  HA1 GLY H  72      18.483 -10.274  -0.734  1.00  0.00      HCT   
ATOM   1140  HA2 GLY H  72      19.274 -11.611   0.209  1.00  0.00      HCT   
ATOM   1141  C   GLY H  72      18.331 -10.125   1.357  1.00  0.00      HCT  C
ATOM   1142  O   GLY H  72      17.450 -10.316   2.194  1.00  0.00      HCT  O
ATOM   1143  N   ARG H  73      19.325  -9.217   1.521  1.00  0.00      HCT  N
ATOM   1144  HN  ARG H  73      20.022  -9.138   0.812  1.00  0.00      HCT   
ATOM   1145  CA  ARG H  73      19.457  -8.342   2.658  1.00  0.00      HCT  C
ATOM   1146  HA  ARG H  73      18.500  -8.214   3.150  1.00  0.00      HCT   
ATOM   1147  CB  ARG H  73      20.650  -8.681   3.569  1.00  0.00      HCT  C
ATOM   1148  HB1 ARG H  73      21.567  -8.562   2.944  1.00  0.00      HCT   
ATOM   1149  HB2 ARG H  73      20.729  -7.921   4.377  1.00  0.00      HCT   
ATOM   1150  CG  ARG H  73      20.671 -10.086   4.163  1.00  0.00      HCT  C
ATOM   1151  HG1 ARG H  73      20.482 -10.818   3.347  1.00  0.00      HCT   
ATOM   1152  HG2 ARG H  73      21.699 -10.308   4.532  1.00  0.00      HCT   
ATOM   1153  CD  ARG H  73      19.708 -10.276   5.328  1.00  0.00      HCT  C
ATOM   1154  HD1 ARG H  73      20.126 -11.029   6.035  1.00  0.00      HCT   
ATOM   1155  HD2 ARG H  73      19.540  -9.322   5.880  1.00  0.00      HCT   
ATOM   1156  NE  ARG H  73      18.417 -10.734   4.755  1.00  0.00      HCT  N
ATOM   1157  HE  ARG H  73      18.280 -10.439   3.803  1.00  0.00      HCT   
ATOM   1158  CZ  ARG H  73      17.554 -11.477   5.504  1.00  0.00      HCT  C
ATOM   1159  NH1 ARG H  73      17.831 -11.771   6.806  1.00  0.00      HCT  N
ATOM   1160 HH11 ARG H  73      17.213 -12.332   7.339  1.00  0.00      HCT   
ATOM   1161 HH12 ARG H  73      18.740 -11.508   7.137  1.00  0.00      HCT   
ATOM   1162  NH2 ARG H  73      16.404 -11.925   4.925  1.00  0.00      HCT  N
ATOM   1163 HH21 ARG H  73      15.724 -12.391   5.473  1.00  0.00      HCT   
ATOM   1164 HH22 ARG H  73      16.196 -11.583   4.018  1.00  0.00      HCT   
ATOM   1165  C   ARG H  73      19.844  -7.000   2.118  1.00  0.00      HCT  C
ATOM   1166  O   ARG H  73      20.400  -6.907   1.027  1.00  0.00      HCT  O
ATOM   1167  N   LEU H  74      19.561  -5.913   2.864  1.00  0.00      HCT  N
ATOM   1168  HN  LEU H  74      19.066  -5.882   3.730  1.00  0.00      HCT   
ATOM   1169  CA  LEU H  74      20.005  -4.636   2.394  1.00  0.00      HCT  C
ATOM   1170  HA  LEU H  74      19.927  -4.623   1.314  1.00  0.00      HCT   
ATOM   1171  CB  LEU H  74      19.272  -3.433   3.008  1.00  0.00      HCT  C
ATOM   1172  HB1 LEU H  74      19.455  -3.462   4.107  1.00  0.00      HCT   
ATOM   1173  HB2 LEU H  74      19.746  -2.495   2.642  1.00  0.00      HCT   
ATOM   1174  CG  LEU H  74      17.760  -3.450   2.732  1.00  0.00      HCT  C
ATOM   1175  HG  LEU H  74      17.685  -3.782   1.668  1.00  0.00      HCT   
ATOM   1176  CD1 LEU H  74      17.057  -4.493   3.610  1.00  0.00      HCT  C
ATOM   1177 HD11 LEU H  74      15.959  -4.468   3.442  1.00  0.00      HCT   
ATOM   1178 HD12 LEU H  74      17.423  -5.515   3.373  1.00  0.00      HCT   
ATOM   1179 HD13 LEU H  74      17.247  -4.293   4.686  1.00  0.00      HCT   
ATOM   1180  CD2 LEU H  74      17.147  -2.049   2.835  1.00  0.00      HCT  C
ATOM   1181 HD21 LEU H  74      16.058  -2.087   2.613  1.00  0.00      HCT   
ATOM   1182 HD22 LEU H  74      17.269  -1.622   3.851  1.00  0.00      HCT   
ATOM   1183 HD23 LEU H  74      17.626  -1.360   2.106  1.00  0.00      HCT   
ATOM   1184  C   LEU H  74      21.449  -4.510   2.743  1.00  0.00      HCT  C
ATOM   1185  O   LEU H  74      21.907  -5.040   3.753  1.00  0.00      HCT  O
ATOM   1186  N   LYS H  75      22.218  -3.834   1.874  1.00  0.00      HCT  N
ATOM   1187  HN  LYS H  75      21.889  -3.466   1.006  1.00  0.00      HCT   
ATOM   1188  CA  LYS H  75      23.602  -3.593   2.150  1.00  0.00      HCT  C
ATOM   1189  HA  LYS H  75      23.762  -3.556   3.221  1.00  0.00      HCT   
ATOM   1190  CB  LYS H  75      24.563  -4.578   1.457  1.00  0.00      HCT  C
ATOM   1191  HB1 LYS H  75      25.587  -4.363   1.842  1.00  0.00      HCT   
ATOM   1192  HB2 LYS H  75      24.318  -5.614   1.783  1.00  0.00      HCT   
ATOM   1193  CG  LYS H  75      24.574  -4.481  -0.069  1.00  0.00      HCT  C
ATOM   1194  HG1 LYS H  75      23.583  -4.805  -0.462  1.00  0.00      HCT   
ATOM   1195  HG2 LYS H  75      24.716  -3.416  -0.364  1.00  0.00      HCT   
ATOM   1196  CD  LYS H  75      25.655  -5.342  -0.731  1.00  0.00      HCT  C
ATOM   1197  HD1 LYS H  75      25.568  -6.381  -0.337  1.00  0.00      HCT   
ATOM   1198  HD2 LYS H  75      25.445  -5.381  -1.825  1.00  0.00      HCT   
ATOM   1199  CE  LYS H  75      27.087  -4.846  -0.522  1.00  0.00      HCT  C
ATOM   1200  HE1 LYS H  75      27.213  -3.826  -0.950  1.00  0.00      HCT   
ATOM   1201  HE2 LYS H  75      27.332  -4.805   0.562  1.00  0.00      HCT   
ATOM   1202  NZ  LYS H  75      28.041  -5.760  -1.190  1.00  0.00      HCT  N
ATOM   1203  HZ1 LYS H  75      29.015  -5.423  -1.050  1.00  0.00      HCT   
ATOM   1204  HZ2 LYS H  75      27.945  -6.715  -0.790  1.00  0.00      HCT   
ATOM   1205  HZ3 LYS H  75      27.832  -5.794  -2.208  1.00  0.00      HCT   
ATOM   1206  C   LYS H  75      23.872  -2.234   1.614  1.00  0.00      HCT  C
ATOM   1207  O   LYS H  75      23.211  -1.796   0.674  1.00  0.00      HCT  O
ATOM   1208  N   ARG H  76      24.820  -1.506   2.227  1.00  0.00      HCT  N
ATOM   1209  HN  ARG H  76      25.353  -1.788   3.022  1.00  0.00      HCT   
ATOM   1210  CA  ARG H  76      25.096  -0.208   1.698  1.00  0.00      HCT  C
ATOM   1211  HA  ARG H  76      24.209   0.174   1.208  1.00  0.00      HCT   
ATOM   1212  CB  ARG H  76      25.489   0.841   2.757  1.00  0.00      HCT  C
ATOM   1213  HB1 ARG H  76      26.226   0.345   3.433  1.00  0.00      HCT   
ATOM   1214  HB2 ARG H  76      26.036   1.677   2.268  1.00  0.00      HCT   
ATOM   1215  CG  ARG H  76      24.268   1.308   3.556  1.00  0.00      HCT  C
ATOM   1216  HG1 ARG H  76      23.410   1.421   2.857  1.00  0.00      HCT   
ATOM   1217  HG2 ARG H  76      23.971   0.503   4.267  1.00  0.00      HCT   
ATOM   1218  CD  ARG H  76      24.484   2.579   4.377  1.00  0.00      HCT  C
ATOM   1219  HD1 ARG H  76      25.158   2.355   5.236  1.00  0.00      HCT   
ATOM   1220  HD2 ARG H  76      24.944   3.389   3.764  1.00  0.00      HCT   
ATOM   1221  NE  ARG H  76      23.143   3.033   4.847  1.00  0.00      HCT  N
ATOM   1222  HE  ARG H  76      22.697   3.672   4.211  1.00  0.00      HCT   
ATOM   1223  CZ  ARG H  76      22.632   2.587   6.031  1.00  0.00      HCT  C
ATOM   1224  NH1 ARG H  76      23.361   1.743   6.818  1.00  0.00      HCT  N
ATOM   1225 HH11 ARG H  76      22.987   1.395   7.666  1.00  0.00      HCT   
ATOM   1226 HH12 ARG H  76      24.216   1.398   6.426  1.00  0.00      HCT   
ATOM   1227  NH2 ARG H  76      21.391   2.995   6.425  1.00  0.00      HCT  N
ATOM   1228 HH21 ARG H  76      21.051   2.746   7.320  1.00  0.00      HCT   
ATOM   1229 HH22 ARG H  76      20.958   3.703   5.882  1.00  0.00      HCT   
ATOM   1230  C   ARG H  76      26.152  -0.321   0.644  1.00  0.00      HCT  C
ATOM   1231  O   ARG H  76      27.022  -1.189   0.692  1.00  0.00      HCT  O
ATOM   1232  N   ASP H  77      26.054   0.561  -0.366  1.00  0.00      HCT  N
ATOM   1233  HN  ASP H  77      25.335   1.250  -0.412  1.00  0.00      HCT   
ATOM   1234  CA  ASP H  77      26.954   0.618  -1.478  1.00  0.00      HCT  C
ATOM   1235  HA  ASP H  77      27.312  -0.382  -1.697  1.00  0.00      HCT   
ATOM   1236  CB  ASP H  77      26.299   1.335  -2.677  1.00  0.00      HCT  C
ATOM   1237  HB1 ASP H  77      25.353   0.819  -2.938  1.00  0.00      HCT   
ATOM   1238  HB2 ASP H  77      26.064   2.387  -2.422  1.00  0.00      HCT   
ATOM   1239  CG  ASP H  77      27.196   1.312  -3.902  1.00  0.00      HCT  C
ATOM   1240  OD1 ASP H  77      28.091   0.433  -3.975  1.00  0.00      HCT  O
ATOM   1241  OD2 ASP H  77      26.979   2.174  -4.795  1.00  0.00      HCT  O
ATOM   1242  C   ASP H  77      28.143   1.414  -1.018  1.00  0.00      HCT  C
ATOM   1243  O   ASP H  77      28.158   1.926   0.100  1.00  0.00      HCT  O
ATOM   1244  N   GLU H  78      29.193   1.504  -1.859  1.00  0.00      HCT  N
ATOM   1245  HN  GLU H  78      29.220   1.079  -2.759  1.00  0.00      HCT   
ATOM   1246  CA  GLU H  78      30.383   2.234  -1.522  1.00  0.00      HCT  C
ATOM   1247  HA  GLU H  78      30.734   1.926  -0.545  1.00  0.00      HCT   
ATOM   1248  CB  GLU H  78      31.489   2.093  -2.582  1.00  0.00      HCT  C
ATOM   1249  HB1 GLU H  78      31.072   2.415  -3.564  1.00  0.00      HCT   
ATOM   1250  HB2 GLU H  78      32.319   2.799  -2.357  1.00  0.00      HCT   
ATOM   1251  CG  GLU H  78      32.025   0.665  -2.703  1.00  0.00      HCT  C
ATOM   1252  HG1 GLU H  78      32.890   0.653  -3.391  1.00  0.00      HCT   
ATOM   1253  HG2 GLU H  78      32.340   0.274  -1.715  1.00  0.00      HCT   
ATOM   1254  CD  GLU H  78      30.920  -0.185  -3.309  1.00  0.00      HCT  C
ATOM   1255  OE1 GLU H  78      30.549   0.098  -4.477  1.00  0.00      HCT  O
ATOM   1256  OE2 GLU H  78      30.421  -1.110  -2.611  1.00  0.00      HCT  O
ATOM   1257  C   GLU H  78      30.025   3.682  -1.428  1.00  0.00      HCT  C
ATOM   1258  O   GLU H  78      30.436   4.381  -0.502  1.00  0.00      HCT  O
ATOM   1259  N   ASP H  79      29.219   4.160  -2.390  1.00  0.00      HCT  N
ATOM   1260  HN  ASP H  79      28.872   3.638  -3.165  1.00  0.00      HCT   
ATOM   1261  CA  ASP H  79      28.769   5.519  -2.386  1.00  0.00      HCT  C
ATOM   1262  HA  ASP H  79      29.617   6.179  -2.240  1.00  0.00      HCT   
ATOM   1263  CB  ASP H  79      27.935   5.896  -3.618  1.00  0.00      HCT  C
ATOM   1264  HB1 ASP H  79      28.452   5.540  -4.532  1.00  0.00      HCT   
ATOM   1265  HB2 ASP H  79      26.936   5.419  -3.574  1.00  0.00      HCT   
ATOM   1266  CG  ASP H  79      27.827   7.413  -3.634  1.00  0.00      HCT  C
ATOM   1267  OD1 ASP H  79      27.045   7.970  -2.820  1.00  0.00      HCT  O
ATOM   1268  OD2 ASP H  79      28.534   8.037  -4.471  1.00  0.00      HCT  O
ATOM   1269  C   ASP H  79      27.906   5.652  -1.175  1.00  0.00      HCT  C
ATOM   1270  O   ASP H  79      27.698   6.754  -0.668  1.00  0.00      HCT  O
ATOM   1271  N   GLY H  80      27.375   4.517  -0.675  1.00  0.00      HCT  N
ATOM   1272  HN  GLY H  80      27.507   3.610  -1.073  1.00  0.00      HCT   
ATOM   1273  CA  GLY H  80      26.559   4.564   0.505  1.00  0.00      HCT  C
ATOM   1274  HA1 GLY H  80      26.746   5.503   1.008  1.00  0.00      HCT   
ATOM   1275  HA2 GLY H  80      26.773   3.689   1.104  1.00  0.00      HCT   
ATOM   1276  C   GLY H  80      25.109   4.522   0.126  1.00  0.00      HCT  C
ATOM   1277  O   GLY H  80      24.262   5.028   0.858  1.00  0.00      HCT  O
ATOM   1278  N   ARG H  81      24.799   3.919  -1.040  1.00  0.00      HCT  N
ATOM   1279  HN  ARG H  81      25.516   3.532  -1.616  1.00  0.00      HCT   
ATOM   1280  CA  ARG H  81      23.448   3.796  -1.520  1.00  0.00      HCT  C
ATOM   1281  HA  ARG H  81      22.821   4.534  -1.033  1.00  0.00      HCT   
ATOM   1282  CB  ARG H  81      23.368   3.882  -3.056  1.00  0.00      HCT  C
ATOM   1283  HB1 ARG H  81      23.734   4.899  -3.334  1.00  0.00      HCT   
ATOM   1284  HB2 ARG H  81      24.088   3.164  -3.507  1.00  0.00      HCT   
ATOM   1285  CG  ARG H  81      21.962   3.693  -3.630  1.00  0.00      HCT  C
ATOM   1286  HG1 ARG H  81      21.516   2.778  -3.181  1.00  0.00      HCT   
ATOM   1287  HG2 ARG H  81      21.317   4.537  -3.293  1.00  0.00      HCT   
ATOM   1288  CD  ARG H  81      21.934   3.656  -5.161  1.00  0.00      HCT  C
ATOM   1289  HD1 ARG H  81      22.720   2.957  -5.529  1.00  0.00      HCT   
ATOM   1290  HD2 ARG H  81      20.944   3.314  -5.544  1.00  0.00      HCT   
ATOM   1291  NE  ARG H  81      22.180   5.042  -5.647  1.00  0.00      HCT  N
ATOM   1292  HE  ARG H  81      23.137   5.334  -5.541  1.00  0.00      HCT   
ATOM   1293  CZ  ARG H  81      21.157   5.777  -6.170  1.00  0.00      HCT  C
ATOM   1294  NH1 ARG H  81      19.925   5.211  -6.337  1.00  0.00      HCT  N
ATOM   1295 HH11 ARG H  81      19.183   5.728  -6.739  1.00  0.00      HCT   
ATOM   1296 HH12 ARG H  81      19.861   4.226  -6.161  1.00  0.00      HCT   
ATOM   1297  NH2 ARG H  81      21.367   7.080  -6.524  1.00  0.00      HCT  N
ATOM   1298 HH21 ARG H  81      20.606   7.639  -6.822  1.00  0.00      HCT   
ATOM   1299 HH22 ARG H  81      22.239   7.479  -6.270  1.00  0.00      HCT   
ATOM   1300  C   ARG H  81      22.918   2.447  -1.115  1.00  0.00      HCT  C
ATOM   1301  O   ARG H  81      23.649   1.458  -1.088  1.00  0.00      HCT  O
ATOM   1302  N   ILE H  82      21.611   2.362  -0.784  1.00  0.00      HCT  N
ATOM   1303  HN  ILE H  82      20.925   3.087  -0.802  1.00  0.00      HCT   
ATOM   1304  CA  ILE H  82      21.111   1.090  -0.349  1.00  0.00      HCT  C
ATOM   1305  HA  ILE H  82      21.912   0.599   0.188  1.00  0.00      HCT   
ATOM   1306  CB  ILE H  82      19.895   1.176   0.536  1.00  0.00      HCT  C
ATOM   1307  HB  ILE H  82      19.211   1.885   0.004  1.00  0.00      HCT   
ATOM   1308  CG2 ILE H  82      19.307  -0.235   0.686  1.00  0.00      HCT  C
ATOM   1309 HG21 ILE H  82      18.324  -0.196   1.200  1.00  0.00      HCT   
ATOM   1310 HG22 ILE H  82      19.149  -0.706  -0.307  1.00  0.00      HCT   
ATOM   1311 HG23 ILE H  82      19.983  -0.886   1.279  1.00  0.00      HCT   
ATOM   1312  CG1 ILE H  82      20.254   1.830   1.886  1.00  0.00      HCT  C
ATOM   1313 HG11 ILE H  82      20.954   1.173   2.448  1.00  0.00      HCT   
ATOM   1314 HG12 ILE H  82      20.787   2.789   1.692  1.00  0.00      HCT   
ATOM   1315  CD  ILE H  82      19.039   2.129   2.762  1.00  0.00      HCT  C
ATOM   1316  HD1 ILE H  82      19.353   2.650   3.692  1.00  0.00      HCT   
ATOM   1317  HD2 ILE H  82      18.319   2.782   2.224  1.00  0.00      HCT   
ATOM   1318  HD3 ILE H  82      18.517   1.193   3.052  1.00  0.00      HCT   
ATOM   1319  C   ILE H  82      20.807   0.240  -1.546  1.00  0.00      HCT  C
ATOM   1320  O   ILE H  82      20.095   0.643  -2.464  1.00  0.00      HCT  O
ATOM   1321  N   GLU H  83      21.386  -0.979  -1.560  1.00  0.00      HCT  N
ATOM   1322  HN  GLU H  83      21.985  -1.316  -0.839  1.00  0.00      HCT   
ATOM   1323  CA  GLU H  83      21.184  -1.910  -2.635  1.00  0.00      HCT  C
ATOM   1324  HA  GLU H  83      20.364  -1.578  -3.259  1.00  0.00      HCT   
ATOM   1325  CB  GLU H  83      22.437  -2.121  -3.504  1.00  0.00      HCT  C
ATOM   1326  HB1 GLU H  83      22.184  -2.851  -4.307  1.00  0.00      HCT   
ATOM   1327  HB2 GLU H  83      22.699  -1.173  -4.025  1.00  0.00      HCT   
ATOM   1328  CG  GLU H  83      23.654  -2.638  -2.740  1.00  0.00      HCT  C
ATOM   1329  HG1 GLU H  83      23.895  -1.942  -1.916  1.00  0.00      HCT   
ATOM   1330  HG2 GLU H  83      23.462  -3.646  -2.322  1.00  0.00      HCT   
ATOM   1331  CD  GLU H  83      24.818  -2.649  -3.720  1.00  0.00      HCT  C
ATOM   1332  OE1 GLU H  83      24.650  -2.082  -4.833  1.00  0.00      HCT  O
ATOM   1333  OE2 GLU H  83      25.887  -3.217  -3.371  1.00  0.00      HCT  O
ATOM   1334  C   GLU H  83      20.779  -3.220  -2.027  1.00  0.00      HCT  C
ATOM   1335  O   GLU H  83      20.772  -3.364  -0.805  1.00  0.00      HCT  O
ATOM   1336  N   ILE H  84      20.378  -4.207  -2.858  1.00  0.00      HCT  N
ATOM   1337  HN  ILE H  84      20.320  -4.182  -3.854  1.00  0.00      HCT   
ATOM   1338  CA  ILE H  84      19.979  -5.460  -2.276  1.00  0.00      HCT  C
ATOM   1339  HA  ILE H  84      20.003  -5.325  -1.202  1.00  0.00      HCT   
ATOM   1340  CB  ILE H  84      18.625  -5.948  -2.717  1.00  0.00      HCT  C
ATOM   1341  HB  ILE H  84      18.635  -5.833  -3.831  1.00  0.00      HCT   
ATOM   1342  CG2 ILE H  84      18.462  -7.414  -2.275  1.00  0.00      HCT  C
ATOM   1343 HG21 ILE H  84      17.544  -7.855  -2.716  1.00  0.00      HCT   
ATOM   1344 HG22 ILE H  84      19.325  -8.027  -2.610  1.00  0.00      HCT   
ATOM   1345 HG23 ILE H  84      18.386  -7.490  -1.170  1.00  0.00      HCT   
ATOM   1346  CG1 ILE H  84      17.526  -5.017  -2.180  1.00  0.00      HCT  C
ATOM   1347 HG11 ILE H  84      17.472  -5.099  -1.071  1.00  0.00      HCT   
ATOM   1348 HG12 ILE H  84      17.797  -3.963  -2.420  1.00  0.00      HCT   
ATOM   1349  CD  ILE H  84      16.148  -5.304  -2.772  1.00  0.00      HCT  C
ATOM   1350  HD1 ILE H  84      15.405  -4.568  -2.395  1.00  0.00      HCT   
ATOM   1351  HD2 ILE H  84      16.175  -5.234  -3.881  1.00  0.00      HCT   
ATOM   1352  HD3 ILE H  84      15.798  -6.320  -2.492  1.00  0.00      HCT   
ATOM   1353  C   ILE H  84      20.973  -6.527  -2.599  1.00  0.00      HCT  C
ATOM   1354  O   ILE H  84      21.153  -6.912  -3.754  1.00  0.00      HCT  O
ATOM   1355  N   GLU H  85      21.661  -7.029  -1.553  1.00  0.00      HCT  N
ATOM   1356  HN  GLU H  85      21.612  -6.712  -0.610  1.00  0.00      HCT   
ATOM   1357  CA  GLU H  85      22.563  -8.121  -1.754  1.00  0.00      HCT  C
ATOM   1358  HA  GLU H  85      23.097  -8.005  -2.689  1.00  0.00      HCT   
ATOM   1359  CB  GLU H  85      23.546  -8.321  -0.583  1.00  0.00      HCT  C
ATOM   1360  HB1 GLU H  85      24.064  -7.352  -0.395  1.00  0.00      HCT   
ATOM   1361  HB2 GLU H  85      22.981  -8.550   0.349  1.00  0.00      HCT   
ATOM   1362  CG  GLU H  85      24.604  -9.403  -0.818  1.00  0.00      HCT  C
ATOM   1363  HG1 GLU H  85      24.109 -10.384  -0.936  1.00  0.00      HCT   
ATOM   1364  HG2 GLU H  85      25.201  -9.184  -1.725  1.00  0.00      HCT   
ATOM   1365  CD  GLU H  85      25.483  -9.458   0.425  1.00  0.00      HCT  C
ATOM   1366  OE1 GLU H  85      25.259  -8.616   1.334  1.00  0.00      HCT  O
ATOM   1367  OE2 GLU H  85      26.390 -10.331   0.483  1.00  0.00      HCT  O
ATOM   1368  C   GLU H  85      21.709  -9.341  -1.880  1.00  0.00      HCT  C
ATOM   1369  O   GLU H  85      20.871  -9.623  -1.024  1.00  0.00      HCT  O
ATOM   1370  N   CYS H  86      21.901 -10.099  -2.975  1.00  0.00      HCT  N
ATOM   1371  HN  CYS H  86      22.556  -9.904  -3.703  1.00  0.00      HCT   
ATOM   1372  CA  CYS H  86      21.131 -11.294  -3.163  1.00  0.00      HCT  C
ATOM   1373  HA  CYS H  86      20.243 -11.241  -2.544  1.00  0.00      HCT   
ATOM   1374  CB  CYS H  86      20.833 -11.586  -4.642  1.00  0.00      HCT  C
ATOM   1375  HB1 CYS H  86      21.812 -11.657  -5.168  1.00  0.00      HCT   
ATOM   1376  HB2 CYS H  86      20.358 -12.587  -4.741  1.00  0.00      HCT   
ATOM   1377  SG  CYS H  86      19.833 -10.283  -5.426  1.00  0.00      HCT  S
ATOM   1378  HG1 CYS H  86      19.826 -10.797  -6.657  1.00  0.00      HCT   
ATOM   1379  C   CYS H  86      21.981 -12.409  -2.645  1.00  0.00      HCT  C
ATOM   1380  O   CYS H  86      22.628 -13.122  -3.411  1.00  0.00      HCT  O
ATOM   1381  N   ASN H  87      22.066 -12.511  -1.307  1.00  0.00      HCT  N
ATOM   1382  HN  ASN H  87      21.592 -11.860  -0.716  1.00  0.00      HCT   
ATOM   1383  CA  ASN H  87      22.811 -13.518  -0.606  1.00  0.00      HCT  C
ATOM   1384  HA  ASN H  87      23.665 -13.727  -1.242  1.00  0.00      HCT   
ATOM   1385  CB  ASN H  87      23.391 -13.009   0.727  1.00  0.00      HCT  C
ATOM   1386  HB1 ASN H  87      23.830 -13.880   1.262  1.00  0.00      HCT   
ATOM   1387  HB2 ASN H  87      24.211 -12.286   0.540  1.00  0.00      HCT   
ATOM   1388  CG  ASN H  87      22.281 -12.405   1.566  1.00  0.00      HCT  C
ATOM   1389  OD1 ASN H  87      21.337 -13.085   1.964  1.00  0.00      HCT  O
ATOM   1390  ND2 ASN H  87      22.402 -11.079   1.840  1.00  0.00      HCT  N
ATOM   1391 HD21 ASN H  87      21.692 -10.660   2.399  1.00  0.00      HCT   
ATOM   1392 HD22 ASN H  87      23.193 -10.572   1.511  1.00  0.00      HCT   
ATOM   1393  C   ASN H  87      22.051 -14.803  -0.427  1.00  0.00      HCT  C
ATOM   1394  O   ASN H  87      22.658 -15.857  -0.252  1.00  0.00      HCT  O
ATOM   1395  N   GLY H  88      20.703 -14.756  -0.407  1.00  0.00      HCT  N
ATOM   1396  HN  GLY H  88      20.165 -13.918  -0.491  1.00  0.00      HCT   
ATOM   1397  CA  GLY H  88      19.944 -15.970  -0.257  1.00  0.00      HCT  C
ATOM   1398  HA1 GLY H  88      20.482 -16.755  -0.771  1.00  0.00      HCT   
ATOM   1399  HA2 GLY H  88      18.950 -15.787  -0.642  1.00  0.00      HCT   
ATOM   1400  C   GLY H  88      19.815 -16.364   1.190  1.00  0.00      HCT  C
ATOM   1401  O   GLY H  88      19.596 -17.539   1.489  1.00  0.00      HCT  O
ATOM   1402  N   GLU H  89      19.934 -15.399   2.127  1.00  0.00      HCT  N
ATOM   1403  HN  GLU H  89      20.113 -14.437   1.943  1.00  0.00      HCT   
ATOM   1404  CA  GLU H  89      19.803 -15.714   3.529  1.00  0.00      HCT  C
ATOM   1405  HA  GLU H  89      20.486 -16.516   3.778  1.00  0.00      HCT   
ATOM   1406  CB  GLU H  89      20.071 -14.551   4.499  1.00  0.00      HCT  C
ATOM   1407  HB1 GLU H  89      19.522 -13.655   4.128  1.00  0.00      HCT   
ATOM   1408  HB2 GLU H  89      19.636 -14.784   5.497  1.00  0.00      HCT   
ATOM   1409  CG  GLU H  89      21.553 -14.204   4.643  1.00  0.00      HCT  C
ATOM   1410  HG1 GLU H  89      22.149 -15.135   4.670  1.00  0.00      HCT   
ATOM   1411  HG2 GLU H  89      21.898 -13.575   3.798  1.00  0.00      HCT   
ATOM   1412  CD  GLU H  89      21.724 -13.487   5.975  1.00  0.00      HCT  C
ATOM   1413  OE1 GLU H  89      20.750 -13.496   6.774  1.00  0.00      HCT  O
ATOM   1414  OE2 GLU H  89      22.829 -12.933   6.218  1.00  0.00      HCT  O
ATOM   1415  C   GLU H  89      18.415 -16.215   3.790  1.00  0.00      HCT  C
ATOM   1416  O   GLU H  89      18.221 -17.069   4.653  1.00  0.00      HCT  O
ATOM   1417  N   GLY H  90      17.396 -15.682   3.083  1.00  0.00      HCT  N
ATOM   1418  HN  GLY H  90      17.433 -14.908   2.452  1.00  0.00      HCT   
ATOM   1419  CA  GLY H  90      16.102 -16.289   3.247  1.00  0.00      HCT  C
ATOM   1420  HA1 GLY H  90      16.250 -17.137   3.902  1.00  0.00      HCT   
ATOM   1421  HA2 GLY H  90      15.761 -16.549   2.254  1.00  0.00      HCT   
ATOM   1422  C   GLY H  90      15.073 -15.396   3.870  1.00  0.00      HCT  C
ATOM   1423  O   GLY H  90      15.346 -14.277   4.298  1.00  0.00      HCT  O
ATOM   1424  N   VAL H  91      13.828 -15.926   3.904  1.00  0.00      HCT  N
ATOM   1425  HN  VAL H  91      13.681 -16.850   3.561  1.00  0.00      HCT   
ATOM   1426  CA  VAL H  91      12.642 -15.280   4.400  1.00  0.00      HCT  C
ATOM   1427  HA  VAL H  91      12.875 -14.242   4.601  1.00  0.00      HCT   
ATOM   1428  CB  VAL H  91      11.458 -15.430   3.479  1.00  0.00      HCT  C
ATOM   1429  HB  VAL H  91      11.303 -16.523   3.303  1.00  0.00      HCT   
ATOM   1430  CG1 VAL H  91      10.211 -14.829   4.150  1.00  0.00      HCT  C
ATOM   1431 HG11 VAL H  91       9.336 -14.896   3.468  1.00  0.00      HCT   
ATOM   1432 HG12 VAL H  91       9.946 -15.370   5.082  1.00  0.00      HCT   
ATOM   1433 HG13 VAL H  91      10.375 -13.758   4.395  1.00  0.00      HCT   
ATOM   1434  CG2 VAL H  91      11.803 -14.793   2.121  1.00  0.00      HCT  C
ATOM   1435 HG21 VAL H  91      10.936 -14.850   1.429  1.00  0.00      HCT   
ATOM   1436 HG22 VAL H  91      12.078 -13.724   2.250  1.00  0.00      HCT   
ATOM   1437 HG23 VAL H  91      12.654 -15.315   1.637  1.00  0.00      HCT   
ATOM   1438  C   VAL H  91      12.256 -15.916   5.705  1.00  0.00      HCT  C
ATOM   1439  O   VAL H  91      12.462 -17.107   5.925  1.00  0.00      HCT  O
ATOM   1440  N   LEU H  92      11.667 -15.111   6.612  1.00  0.00      HCT  N
ATOM   1441  HN  LEU H  92      11.447 -14.151   6.450  1.00  0.00      HCT   
ATOM   1442  CA  LEU H  92      11.301 -15.588   7.918  1.00  0.00      HCT  C
ATOM   1443  HA  LEU H  92      11.943 -16.429   8.148  1.00  0.00      HCT   
ATOM   1444  CB  LEU H  92      11.376 -14.485   8.988  1.00  0.00      HCT  C
ATOM   1445  HB1 LEU H  92      12.426 -14.110   9.001  1.00  0.00      HCT   
ATOM   1446  HB2 LEU H  92      10.747 -13.626   8.667  1.00  0.00      HCT   
ATOM   1447  CG  LEU H  92      10.988 -14.958  10.400  1.00  0.00      HCT  C
ATOM   1448  HG  LEU H  92       9.991 -15.442  10.259  1.00  0.00      HCT   
ATOM   1449  CD1 LEU H  92      11.970 -16.014  10.929  1.00  0.00      HCT  C
ATOM   1450 HD11 LEU H  92      11.704 -16.309  11.967  1.00  0.00      HCT   
ATOM   1451 HD12 LEU H  92      11.948 -16.923  10.291  1.00  0.00      HCT   
ATOM   1452 HD13 LEU H  92      13.007 -15.616  10.937  1.00  0.00      HCT   
ATOM   1453  CD2 LEU H  92      10.808 -13.769  11.356  1.00  0.00      HCT  C
ATOM   1454 HD21 LEU H  92      10.510 -14.127  12.365  1.00  0.00      HCT   
ATOM   1455 HD22 LEU H  92      11.745 -13.188  11.468  1.00  0.00      HCT   
ATOM   1456 HD23 LEU H  92      10.015 -13.085  10.982  1.00  0.00      HCT   
ATOM   1457  C   LEU H  92       9.889 -16.091   7.891  1.00  0.00      HCT  C
ATOM   1458  O   LEU H  92       8.956 -15.355   7.571  1.00  0.00      HCT  O
ATOM   1459  N   PHE H  93       9.697 -17.378   8.250  1.00  0.00      HCT  N
ATOM   1460  HN  PHE H  93      10.424 -17.999   8.538  1.00  0.00      HCT   
ATOM   1461  CA  PHE H  93       8.382 -17.963   8.241  1.00  0.00      HCT  C
ATOM   1462  HA  PHE H  93       7.681 -17.198   7.930  1.00  0.00      HCT   
ATOM   1463  CB  PHE H  93       8.354 -19.250   7.392  1.00  0.00      HCT  C
ATOM   1464  HB1 PHE H  93       8.782 -19.034   6.389  1.00  0.00      HCT   
ATOM   1465  HB2 PHE H  93       8.980 -20.046   7.850  1.00  0.00      HCT   
ATOM   1466  CG  PHE H  93       6.959 -19.732   7.185  1.00  0.00      HCT  C
ATOM   1467  CD1 PHE H  93       6.167 -19.172   6.207  1.00  0.00      HCT  C
ATOM   1468  HD1 PHE H  93       6.558 -18.369   5.597  1.00  0.00      HCT   
ATOM   1469  CE1 PHE H  93       4.883 -19.619   6.002  1.00  0.00      HCT  C
ATOM   1470  HE1 PHE H  93       4.271 -19.170   5.233  1.00  0.00      HCT   
ATOM   1471  CZ  PHE H  93       4.378 -20.641   6.770  1.00  0.00      HCT  C
ATOM   1472  HZ  PHE H  93       3.372 -21.002   6.609  1.00  0.00      HCT   
ATOM   1473  CD2 PHE H  93       6.449 -20.759   7.943  1.00  0.00      HCT  C
ATOM   1474  HD2 PHE H  93       7.051 -21.206   8.722  1.00  0.00      HCT   
ATOM   1475  CE2 PHE H  93       5.165 -21.211   7.741  1.00  0.00      HCT  C
ATOM   1476  HE2 PHE H  93       4.776 -22.016   8.349  1.00  0.00      HCT   
ATOM   1477  C   PHE H  93       8.039 -18.325   9.657  1.00  0.00      HCT  C
ATOM   1478  O   PHE H  93       8.725 -19.131  10.284  1.00  0.00      HCT  O
ATOM   1479  N   VAL H  94       6.948 -17.748  10.204  1.00  0.00      HCT  N
ATOM   1480  HN  VAL H  94       6.322 -17.115   9.756  1.00  0.00      HCT   
ATOM   1481  CA  VAL H  94       6.614 -18.047  11.572  1.00  0.00      HCT  C
ATOM   1482  HA  VAL H  94       7.352 -18.740  11.955  1.00  0.00      HCT   
ATOM   1483  CB  VAL H  94       6.517 -16.830  12.443  1.00  0.00      HCT  C
ATOM   1484  HB  VAL H  94       5.713 -16.177  12.022  1.00  0.00      HCT   
ATOM   1485  CG1 VAL H  94       6.146 -17.275  13.868  1.00  0.00      HCT  C
ATOM   1486 HG11 VAL H  94       6.105 -16.397  14.548  1.00  0.00      HCT   
ATOM   1487 HG12 VAL H  94       5.150 -17.764  13.898  1.00  0.00      HCT   
ATOM   1488 HG13 VAL H  94       6.903 -17.984  14.268  1.00  0.00      HCT   
ATOM   1489  CG2 VAL H  94       7.844 -16.059  12.355  1.00  0.00      HCT  C
ATOM   1490 HG21 VAL H  94       7.826 -15.169  13.020  1.00  0.00      HCT   
ATOM   1491 HG22 VAL H  94       8.693 -16.707  12.661  1.00  0.00      HCT   
ATOM   1492 HG23 VAL H  94       8.033 -15.702  11.322  1.00  0.00      HCT   
ATOM   1493  C   VAL H  94       5.284 -18.733  11.625  1.00  0.00      HCT  C
ATOM   1494  O   VAL H  94       4.351 -18.371  10.909  1.00  0.00      HCT  O
ATOM   1495  N   GLU H  95       5.187 -19.764  12.490  1.00  0.00      HCT  N
ATOM   1496  HN  GLU H  95       5.957 -20.071  13.042  1.00  0.00      HCT   
ATOM   1497  CA  GLU H  95       3.978 -20.516  12.702  1.00  0.00      HCT  C
ATOM   1498  HA  GLU H  95       3.214 -20.203  12.002  1.00  0.00      HCT   
ATOM   1499  CB  GLU H  95       4.242 -22.028  12.691  1.00  0.00      HCT  C
ATOM   1500  HB1 GLU H  95       4.998 -22.254  13.478  1.00  0.00      HCT   
ATOM   1501  HB2 GLU H  95       3.319 -22.574  12.989  1.00  0.00      HCT   
ATOM   1502  CG  GLU H  95       4.747 -22.529  11.338  1.00  0.00      HCT  C
ATOM   1503  HG1 GLU H  95       3.896 -22.627  10.640  1.00  0.00      HCT   
ATOM   1504  HG2 GLU H  95       5.492 -21.830  10.909  1.00  0.00      HCT   
ATOM   1505  CD  GLU H  95       5.347 -23.910  11.547  1.00  0.00      HCT  C
ATOM   1506  OE1 GLU H  95       4.784 -24.689  12.360  1.00  0.00      HCT  O
ATOM   1507  OE2 GLU H  95       6.389 -24.197  10.899  1.00  0.00      HCT  O
ATOM   1508  C   GLU H  95       3.493 -20.162  14.078  1.00  0.00      HCT  C
ATOM   1509  O   GLU H  95       4.209 -20.356  15.060  1.00  0.00      HCT  O
ATOM   1510  N   ALA H  96       2.252 -19.640  14.192  1.00  0.00      HCT  N
ATOM   1511  HN  ALA H  96       1.613 -19.496  13.437  1.00  0.00      HCT   
ATOM   1512  CA  ALA H  96       1.773 -19.246  15.490  1.00  0.00      HCT  C
ATOM   1513  HA  ALA H  96       2.352 -19.712  16.280  1.00  0.00      HCT   
ATOM   1514  CB  ALA H  96       1.790 -17.724  15.720  1.00  0.00      HCT  C
ATOM   1515  HB1 ALA H  96       2.832 -17.347  15.643  1.00  0.00      HCT   
ATOM   1516  HB2 ALA H  96       1.179 -17.198  14.955  1.00  0.00      HCT   
ATOM   1517  HB3 ALA H  96       1.402 -17.458  16.727  1.00  0.00      HCT   
ATOM   1518  C   ALA H  96       0.358 -19.710  15.672  1.00  0.00      HCT  C
ATOM   1519  O   ALA H  96      -0.369 -19.946  14.708  1.00  0.00      HCT  O
ATOM   1520  N   GLU H  97      -0.052 -19.864  16.948  1.00  0.00      HCT  N
ATOM   1521  HN  GLU H  97       0.532 -19.669  17.731  1.00  0.00      HCT   
ATOM   1522  CA  GLU H  97      -1.369 -20.323  17.300  1.00  0.00      HCT  C
ATOM   1523  HA  GLU H  97      -1.963 -20.441  16.402  1.00  0.00      HCT   
ATOM   1524  CB  GLU H  97      -1.331 -21.563  18.195  1.00  0.00      HCT  C
ATOM   1525  HB1 GLU H  97      -2.378 -21.817  18.482  1.00  0.00      HCT   
ATOM   1526  HB2 GLU H  97      -0.954 -22.435  17.615  1.00  0.00      HCT   
ATOM   1527  CG  GLU H  97      -0.480 -21.294  19.436  1.00  0.00      HCT  C
ATOM   1528  HG1 GLU H  97       0.590 -21.394  19.178  1.00  0.00      HCT   
ATOM   1529  HG2 GLU H  97      -0.666 -20.276  19.832  1.00  0.00      HCT   
ATOM   1530  CD  GLU H  97      -0.786 -22.334  20.500  1.00  0.00      HCT  C
ATOM   1531  OE1 GLU H  97      -1.494 -23.328  20.186  1.00  0.00      HCT  O
ATOM   1532  OE2 GLU H  97      -0.312 -22.142  21.652  1.00  0.00      HCT  O
ATOM   1533  C   GLU H  97      -2.026 -19.266  18.132  1.00  0.00      HCT  C
ATOM   1534  O   GLU H  97      -1.364 -18.550  18.883  1.00  0.00      HCT  O
ATOM   1535  N   SER H  98      -3.364 -19.140  18.020  1.00  0.00      HCT  N
ATOM   1536  HN  SER H  98      -3.966 -19.668  17.421  1.00  0.00      HCT   
ATOM   1537  CA  SER H  98      -4.041 -18.164  18.818  1.00  0.00      HCT  C
ATOM   1538  HA  SER H  98      -3.319 -17.763  19.517  1.00  0.00      HCT   
ATOM   1539  CB  SER H  98      -4.751 -17.066  18.013  1.00  0.00      HCT  C
ATOM   1540  HB1 SER H  98      -5.028 -16.246  18.715  1.00  0.00      HCT   
ATOM   1541  HB2 SER H  98      -4.059 -16.630  17.257  1.00  0.00      HCT   
ATOM   1542  OG  SER H  98      -5.924 -17.586  17.414  1.00  0.00      HCT  O
ATOM   1543  HG1 SER H  98      -6.447 -16.832  17.114  1.00  0.00      HCT   
ATOM   1544  C   SER H  98      -5.092 -18.859  19.615  1.00  0.00      HCT  C
ATOM   1545  O   SER H  98      -5.642 -19.885  19.218  1.00  0.00      HCT  O
ATOM   1546  N   ASP H  99      -5.350 -18.303  20.806  1.00  0.00      HCT  N
ATOM   1547  HN  ASP H  99      -4.849 -17.502  21.124  1.00  0.00      HCT   
ATOM   1548  CA  ASP H  99      -6.330 -18.755  21.743  1.00  0.00      HCT  C
ATOM   1549  HA  ASP H  99      -6.232 -19.831  21.829  1.00  0.00      HCT   
ATOM   1550  CB  ASP H  99      -6.176 -18.000  23.077  1.00  0.00      HCT  C
ATOM   1551  HB1 ASP H  99      -5.174 -18.211  23.502  1.00  0.00      HCT   
ATOM   1552  HB2 ASP H  99      -6.265 -16.907  22.920  1.00  0.00      HCT   
ATOM   1553  CG  ASP H  99      -7.229 -18.465  24.065  1.00  0.00      HCT  C
ATOM   1554  OD1 ASP H  99      -8.434 -18.189  23.821  1.00  0.00      HCT  O
ATOM   1555  OD2 ASP H  99      -6.841 -19.096  25.085  1.00  0.00      HCT  O
ATOM   1556  C   ASP H  99      -7.702 -18.487  21.205  1.00  0.00      HCT  C
ATOM   1557  O   ASP H  99      -8.641 -19.222  21.511  1.00  0.00      HCT  O
ATOM   1558  N   GLY H 100      -7.860 -17.405  20.416  1.00  0.00      HCT  N
ATOM   1559  HN  GLY H 100      -7.093 -16.844  20.108  1.00  0.00      HCT   
ATOM   1560  CA  GLY H 100      -9.159 -16.985  19.963  1.00  0.00      HCT  C
ATOM   1561  HA1 GLY H 100      -9.142 -15.905  19.907  1.00  0.00      HCT   
ATOM   1562  HA2 GLY H 100      -9.886 -17.382  20.658  1.00  0.00      HCT   
ATOM   1563  C   GLY H 100      -9.486 -17.516  18.598  1.00  0.00      HCT  C
ATOM   1564  O   GLY H 100      -8.896 -18.488  18.129  1.00  0.00      HCT  O
ATOM   1565  N   VAL H 101     -10.465 -16.854  17.931  1.00  0.00      HCT  N
ATOM   1566  HN  VAL H 101     -10.899 -16.039  18.306  1.00  0.00      HCT   
ATOM   1567  CA  VAL H 101     -10.965 -17.255  16.641  1.00  0.00      HCT  C
ATOM   1568  HA  VAL H 101     -10.320 -18.034  16.255  1.00  0.00      HCT   
ATOM   1569  CB  VAL H 101     -12.403 -17.696  16.661  1.00  0.00      HCT  C
ATOM   1570  HB  VAL H 101     -12.701 -17.924  15.608  1.00  0.00      HCT   
ATOM   1571  CG1 VAL H 101     -12.530 -18.962  17.527  1.00  0.00      HCT  C
ATOM   1572 HG11 VAL H 101     -13.592 -19.283  17.587  1.00  0.00      HCT   
ATOM   1573 HG12 VAL H 101     -11.953 -19.809  17.102  1.00  0.00      HCT   
ATOM   1574 HG13 VAL H 101     -12.170 -18.769  18.560  1.00  0.00      HCT   
ATOM   1575  CG2 VAL H 101     -13.264 -16.526  17.162  1.00  0.00      HCT  C
ATOM   1576 HG21 VAL H 101     -14.332 -16.825  17.229  1.00  0.00      HCT   
ATOM   1577 HG22 VAL H 101     -12.928 -16.198  18.169  1.00  0.00      HCT   
ATOM   1578 HG23 VAL H 101     -13.202 -15.658  16.474  1.00  0.00      HCT   
ATOM   1579  C   VAL H 101     -10.885 -16.090  15.690  1.00  0.00      HCT  C
ATOM   1580  O   VAL H 101     -10.610 -14.959  16.084  1.00  0.00      HCT  O
ATOM   1581  N   VAL H 102     -11.134 -16.364  14.391  1.00  0.00      HCT  N
ATOM   1582  HN  VAL H 102     -11.425 -17.276  14.113  1.00  0.00      HCT   
ATOM   1583  CA  VAL H 102     -11.015 -15.418  13.305  1.00  0.00      HCT  C
ATOM   1584  HA  VAL H 102     -10.007 -15.024  13.340  1.00  0.00      HCT   
ATOM   1585  CB  VAL H 102     -11.328 -16.035  11.971  1.00  0.00      HCT  C
ATOM   1586  HB  VAL H 102     -12.338 -16.507  12.046  1.00  0.00      HCT   
ATOM   1587  CG1 VAL H 102     -11.341 -14.925  10.906  1.00  0.00      HCT  C
ATOM   1588 HG11 VAL H 102     -11.532 -15.358   9.900  1.00  0.00      HCT   
ATOM   1589 HG12 VAL H 102     -12.139 -14.179  11.101  1.00  0.00      HCT   
ATOM   1590 HG13 VAL H 102     -10.362 -14.400  10.874  1.00  0.00      HCT   
ATOM   1591  CG2 VAL H 102     -10.317 -17.160  11.689  1.00  0.00      HCT  C
ATOM   1592 HG21 VAL H 102     -10.499 -17.610  10.690  1.00  0.00      HCT   
ATOM   1593 HG22 VAL H 102      -9.278 -16.766  11.712  1.00  0.00      HCT   
ATOM   1594 HG23 VAL H 102     -10.399 -17.972  12.442  1.00  0.00      HCT   
ATOM   1595  C   VAL H 102     -11.959 -14.257  13.456  1.00  0.00      HCT  C
ATOM   1596  O   VAL H 102     -11.594 -13.113  13.194  1.00  0.00      HCT  O
ATOM   1597  N   ASP H 103     -13.194 -14.534  13.901  1.00  0.00      HCT  N
ATOM   1598  HN  ASP H 103     -13.429 -15.451  14.214  1.00  0.00      HCT   
ATOM   1599  CA  ASP H 103     -14.296 -13.611  13.989  1.00  0.00      HCT  C
ATOM   1600  HA  ASP H 103     -14.411 -13.151  13.014  1.00  0.00      HCT   
ATOM   1601  CB  ASP H 103     -15.540 -14.297  14.557  1.00  0.00      HCT  C
ATOM   1602  HB1 ASP H 103     -15.346 -14.593  15.608  1.00  0.00      HCT   
ATOM   1603  HB2 ASP H 103     -16.407 -13.607  14.543  1.00  0.00      HCT   
ATOM   1604  CG  ASP H 103     -15.771 -15.518  13.691  1.00  0.00      HCT  C
ATOM   1605  OD1 ASP H 103     -16.045 -15.344  12.475  1.00  0.00      HCT  O
ATOM   1606  OD2 ASP H 103     -15.659 -16.645  14.239  1.00  0.00      HCT  O
ATOM   1607  C   ASP H 103     -13.979 -12.511  14.950  1.00  0.00      HCT  C
ATOM   1608  O   ASP H 103     -14.569 -11.435  14.880  1.00  0.00      HCT  O
ATOM   1609  N   ASP H 104     -13.053 -12.760  15.888  1.00  0.00      HCT  N
ATOM   1610  HN  ASP H 104     -12.518 -13.598  15.957  1.00  0.00      HCT   
ATOM   1611  CA  ASP H 104     -12.736 -11.807  16.915  1.00  0.00      HCT  C
ATOM   1612  HA  ASP H 104     -13.641 -11.603  17.476  1.00  0.00      HCT   
ATOM   1613  CB  ASP H 104     -11.573 -12.282  17.804  1.00  0.00      HCT  C
ATOM   1614  HB1 ASP H 104     -10.743 -12.638  17.161  1.00  0.00      HCT   
ATOM   1615  HB2 ASP H 104     -11.196 -11.450  18.431  1.00  0.00      HCT   
ATOM   1616  CG  ASP H 104     -12.079 -13.430  18.669  1.00  0.00      HCT  C
ATOM   1617  OD1 ASP H 104     -13.314 -13.478  18.919  1.00  0.00      HCT  O
ATOM   1618  OD2 ASP H 104     -11.241 -14.270  19.094  1.00  0.00      HCT  O
ATOM   1619  C   ASP H 104     -12.328 -10.516  16.266  1.00  0.00      HCT  C
ATOM   1620  O   ASP H 104     -12.500  -9.449  16.853  1.00  0.00      HCT  O
ATOM   1621  N   PHE H 105     -11.731 -10.588  15.060  1.00  0.00      HCT  N
ATOM   1622  HN  PHE H 105     -11.535 -11.464  14.623  1.00  0.00      HCT   
ATOM   1623  CA  PHE H 105     -11.324  -9.435  14.296  1.00  0.00      HCT  C
ATOM   1624  HA  PHE H 105     -10.795  -8.787  14.984  1.00  0.00      HCT   
ATOM   1625  CB  PHE H 105     -10.428  -9.796  13.103  1.00  0.00      HCT  C
ATOM   1626  HB1 PHE H 105     -10.878 -10.653  12.556  1.00  0.00      HCT   
ATOM   1627  HB2 PHE H 105     -10.357  -8.951  12.385  1.00  0.00      HCT   
ATOM   1628  CG  PHE H 105      -9.141 -10.186  13.731  1.00  0.00      HCT  C
ATOM   1629  CD1 PHE H 105      -8.223  -9.220  14.072  1.00  0.00      HCT  C
ATOM   1630  HD1 PHE H 105      -8.440  -8.180  13.869  1.00  0.00      HCT   
ATOM   1631  CE1 PHE H 105      -7.033  -9.568  14.661  1.00  0.00      HCT  C
ATOM   1632  HE1 PHE H 105      -6.315  -8.803  14.921  1.00  0.00      HCT   
ATOM   1633  CZ  PHE H 105      -6.757 -10.889  14.926  1.00  0.00      HCT  C
ATOM   1634  HZ  PHE H 105      -5.828 -11.166  15.403  1.00  0.00      HCT   
ATOM   1635  CD2 PHE H 105      -8.861 -11.505  14.002  1.00  0.00      HCT  C
ATOM   1636  HD2 PHE H 105      -9.571 -12.275  13.732  1.00  0.00      HCT   
ATOM   1637  CE2 PHE H 105      -7.672 -11.858  14.591  1.00  0.00      HCT  C
ATOM   1638  HE2 PHE H 105      -7.457 -12.899  14.789  1.00  0.00      HCT   
ATOM   1639  C   PHE H 105     -12.513  -8.670  13.798  1.00  0.00      HCT  C
ATOM   1640  O   PHE H 105     -12.443  -7.449  13.645  1.00  0.00      HCT  O
ATOM   1641  N   GLY H 106     -13.612  -9.380  13.474  1.00  0.00      HCT  N
ATOM   1642  HN  GLY H 106     -13.625 -10.379  13.492  1.00  0.00      HCT   
ATOM   1643  CA  GLY H 106     -14.842  -8.749  13.080  1.00  0.00      HCT  C
ATOM   1644  HA1 GLY H 106     -14.983  -7.886  13.716  1.00  0.00      HCT   
ATOM   1645  HA2 GLY H 106     -15.629  -9.487  13.152  1.00  0.00      HCT   
ATOM   1646  C   GLY H 106     -14.782  -8.277  11.668  1.00  0.00      HCT  C
ATOM   1647  O   GLY H 106     -14.545  -9.033  10.729  1.00  0.00      HCT  O
ATOM   1648  N   ASP H 107     -15.022  -6.970  11.528  1.00  0.00      HCT  N
ATOM   1649  HN  ASP H 107     -15.169  -6.434  12.355  1.00  0.00      HCT   
ATOM   1650  CA  ASP H 107     -15.104  -6.190  10.339  1.00  0.00      HCT  C
ATOM   1651  HA  ASP H 107     -15.821  -6.661   9.677  1.00  0.00      HCT   
ATOM   1652  CB  ASP H 107     -15.412  -4.746  10.729  1.00  0.00      HCT  C
ATOM   1653  HB1 ASP H 107     -16.465  -4.676  11.068  1.00  0.00      HCT   
ATOM   1654  HB2 ASP H 107     -14.756  -4.417  11.559  1.00  0.00      HCT   
ATOM   1655  CG  ASP H 107     -15.208  -3.909   9.504  1.00  0.00      HCT  C
ATOM   1656  OD1 ASP H 107     -15.782  -4.240   8.434  1.00  0.00      HCT  O
ATOM   1657  OD2 ASP H 107     -14.411  -2.948   9.631  1.00  0.00      HCT  O
ATOM   1658  C   ASP H 107     -13.779  -6.233   9.642  1.00  0.00      HCT  C
ATOM   1659  O   ASP H 107     -13.676  -5.922   8.454  1.00  0.00      HCT  O
ATOM   1660  N   PHE H 108     -12.728  -6.640  10.374  1.00  0.00      HCT  N
ATOM   1661  HN  PHE H 108     -12.821  -6.931  11.325  1.00  0.00      HCT   
ATOM   1662  CA  PHE H 108     -11.388  -6.694   9.864  1.00  0.00      HCT  C
ATOM   1663  HA  PHE H 108     -10.788  -7.181  10.623  1.00  0.00      HCT   
ATOM   1664  CB  PHE H 108     -11.275  -7.377   8.485  1.00  0.00      HCT  C
ATOM   1665  HB1 PHE H 108     -11.917  -6.835   7.757  1.00  0.00      HCT   
ATOM   1666  HB2 PHE H 108     -10.233  -7.332   8.100  1.00  0.00      HCT   
ATOM   1667  CG  PHE H 108     -11.767  -8.781   8.589  1.00  0.00      HCT  C
ATOM   1668  CD1 PHE H 108     -11.094  -9.717   9.339  1.00  0.00      HCT  C
ATOM   1669  HD1 PHE H 108     -10.193  -9.433   9.866  1.00  0.00      HCT   
ATOM   1670  CE1 PHE H 108     -11.552 -11.012   9.421  1.00  0.00      HCT  C
ATOM   1671  HE1 PHE H 108     -11.021 -11.736  10.022  1.00  0.00      HCT   
ATOM   1672  CZ  PHE H 108     -12.689 -11.385   8.744  1.00  0.00      HCT  C
ATOM   1673  HZ  PHE H 108     -13.062 -12.396   8.818  1.00  0.00      HCT   
ATOM   1674  CD2 PHE H 108     -12.895  -9.168   7.901  1.00  0.00      HCT  C
ATOM   1675  HD2 PHE H 108     -13.416  -8.458   7.275  1.00  0.00      HCT   
ATOM   1676  CE2 PHE H 108     -13.357 -10.462   7.978  1.00  0.00      HCT  C
ATOM   1677  HE2 PHE H 108     -14.246 -10.750   7.434  1.00  0.00      HCT   
ATOM   1678  C   PHE H 108     -10.838  -5.308   9.691  1.00  0.00      HCT  C
ATOM   1679  O   PHE H 108      -9.901  -5.105   8.918  1.00  0.00      HCT  O
ATOM   1680  N   ALA H 109     -11.370  -4.319  10.435  1.00  0.00      HCT  N
ATOM   1681  HN  ALA H 109     -12.131  -4.422  11.075  1.00  0.00      HCT   
ATOM   1682  CA  ALA H 109     -10.828  -2.993  10.330  1.00  0.00      HCT  C
ATOM   1683  HA  ALA H 109     -10.881  -2.611   9.317  1.00  0.00      HCT   
ATOM   1684  CB  ALA H 109     -11.502  -1.962  11.254  1.00  0.00      HCT  C
ATOM   1685  HB1 ALA H 109     -12.573  -1.859  10.979  1.00  0.00      HCT   
ATOM   1686  HB2 ALA H 109     -11.452  -2.285  12.317  1.00  0.00      HCT   
ATOM   1687  HB3 ALA H 109     -11.027  -0.961  11.166  1.00  0.00      HCT   
ATOM   1688  C   ALA H 109      -9.364  -3.059  10.684  1.00  0.00      HCT  C
ATOM   1689  O   ALA H 109      -8.922  -3.821  11.540  1.00  0.00      HCT  O
ATOM   1690  N   PRO H 110      -8.627  -2.214  10.019  1.00  0.00      HCT  N
ATOM   1691  CD  PRO H 110      -9.100  -1.757   8.719  1.00  0.00      HCT  C
ATOM   1692  HD1 PRO H 110      -9.647  -0.792   8.812  1.00  0.00      HCT   
ATOM   1693  HD2 PRO H 110      -9.775  -2.512   8.253  1.00  0.00      HCT   
ATOM   1694  CA  PRO H 110      -7.183  -2.160  10.098  1.00  0.00      HCT  C
ATOM   1695  HA  PRO H 110      -6.781  -3.159   9.975  1.00  0.00      HCT   
ATOM   1696  CB  PRO H 110      -6.716  -1.371   8.877  1.00  0.00      HCT  C
ATOM   1697  HB1 PRO H 110      -5.768  -1.770   8.452  1.00  0.00      HCT   
ATOM   1698  HB2 PRO H 110      -6.607  -0.284   9.092  1.00  0.00      HCT   
ATOM   1699  CG  PRO H 110      -7.845  -1.569   7.854  1.00  0.00      HCT  C
ATOM   1700  HG1 PRO H 110      -7.634  -2.440   7.203  1.00  0.00      HCT   
ATOM   1701  HG2 PRO H 110      -7.981  -0.678   7.198  1.00  0.00      HCT   
ATOM   1702  C   PRO H 110      -6.667  -1.580  11.372  1.00  0.00      HCT  C
ATOM   1703  O   PRO H 110      -5.749  -0.765  11.316  1.00  0.00      HCT  O
ATOM   1704  N   THR H 111      -7.322  -1.875  12.505  1.00  0.00      HCT  N
ATOM   1705  HN  THR H 111      -8.174  -2.394  12.569  1.00  0.00      HCT   
ATOM   1706  CA  THR H 111      -6.806  -1.436  13.764  1.00  0.00      HCT  C
ATOM   1707  HA  THR H 111      -6.597  -0.379  13.671  1.00  0.00      HCT   
ATOM   1708  CB  THR H 111      -7.732  -1.777  14.892  1.00  0.00      HCT  C
ATOM   1709  HB  THR H 111      -8.674  -1.206  14.703  1.00  0.00      HCT   
ATOM   1710  OG1 THR H 111      -7.202  -1.330  16.127  1.00  0.00      HCT  O
ATOM   1711  HG1 THR H 111      -7.845  -1.596  16.793  1.00  0.00      HCT   
ATOM   1712  CG2 THR H 111      -7.949  -3.296  14.911  1.00  0.00      HCT  C
ATOM   1713 HG21 THR H 111      -8.718  -3.576  15.661  1.00  0.00      HCT   
ATOM   1714 HG22 THR H 111      -8.297  -3.650  13.917  1.00  0.00      HCT   
ATOM   1715 HG23 THR H 111      -7.008  -3.832  15.161  1.00  0.00      HCT   
ATOM   1716  C   THR H 111      -5.484  -2.115  13.994  1.00  0.00      HCT  C
ATOM   1717  O   THR H 111      -5.120  -3.084  13.331  1.00  0.00      HCT  O
ATOM   1718  N   LEU H 112      -4.744  -1.594  14.983  1.00  0.00      HCT  N
ATOM   1719  HN  LEU H 112      -5.145  -0.860  15.527  1.00  0.00      HCT   
ATOM   1720  CA  LEU H 112      -3.413  -1.960  15.377  1.00  0.00      HCT  C
ATOM   1721  HA  LEU H 112      -2.783  -1.967  14.497  1.00  0.00      HCT   
ATOM   1722  CB  LEU H 112      -2.902  -0.999  16.473  1.00  0.00      HCT  C
ATOM   1723  HB1 LEU H 112      -3.279   0.019  16.220  1.00  0.00      HCT   
ATOM   1724  HB2 LEU H 112      -3.377  -1.270  17.442  1.00  0.00      HCT   
ATOM   1725  CG  LEU H 112      -1.371  -0.903  16.659  1.00  0.00      HCT  C
ATOM   1726  HG  LEU H 112      -1.287  -0.107  17.438  1.00  0.00      HCT   
ATOM   1727  CD1 LEU H 112      -0.725  -2.184  17.208  1.00  0.00      HCT  C
ATOM   1728 HD11 LEU H 112       0.378  -2.067  17.273  1.00  0.00      HCT   
ATOM   1729 HD12 LEU H 112      -1.112  -2.413  18.224  1.00  0.00      HCT   
ATOM   1730 HD13 LEU H 112      -0.944  -3.049  16.546  1.00  0.00      HCT   
ATOM   1731  CD2 LEU H 112      -0.702  -0.384  15.374  1.00  0.00      HCT  C
ATOM   1732 HD21 LEU H 112       0.397  -0.299  15.518  1.00  0.00      HCT   
ATOM   1733 HD22 LEU H 112      -0.877  -1.065  14.517  1.00  0.00      HCT   
ATOM   1734 HD23 LEU H 112      -1.096   0.621  15.108  1.00  0.00      HCT   
ATOM   1735  C   LEU H 112      -3.480  -3.366  15.897  1.00  0.00      HCT  C
ATOM   1736  O   LEU H 112      -2.460  -4.003  16.149  1.00  0.00      HCT  O
ATOM   1737  N   GLU H 113      -4.701  -3.862  16.158  1.00  0.00      HCT  N
ATOM   1738  HN  GLU H 113      -5.559  -3.370  16.037  1.00  0.00      HCT   
ATOM   1739  CA  GLU H 113      -4.860  -5.198  16.653  1.00  0.00      HCT  C
ATOM   1740  HA  GLU H 113      -4.288  -5.297  17.567  1.00  0.00      HCT   
ATOM   1741  CB  GLU H 113      -6.326  -5.563  16.922  1.00  0.00      HCT  C
ATOM   1742  HB1 GLU H 113      -6.922  -5.296  16.019  1.00  0.00      HCT   
ATOM   1743  HB2 GLU H 113      -6.425  -6.666  17.038  1.00  0.00      HCT   
ATOM   1744  CG  GLU H 113      -6.883  -4.835  18.145  1.00  0.00      HCT  C
ATOM   1745  HG1 GLU H 113      -6.802  -3.743  17.993  1.00  0.00      HCT   
ATOM   1746  HG2 GLU H 113      -7.945  -5.101  18.316  1.00  0.00      HCT   
ATOM   1747  CD  GLU H 113      -6.012  -5.220  19.339  1.00  0.00      HCT  C
ATOM   1748  OE1 GLU H 113      -5.581  -6.401  19.396  1.00  0.00      HCT  O
ATOM   1749  OE2 GLU H 113      -5.761  -4.339  20.205  1.00  0.00      HCT  O
ATOM   1750  C   GLU H 113      -4.304  -6.190  15.668  1.00  0.00      HCT  C
ATOM   1751  O   GLU H 113      -3.713  -7.194  16.059  1.00  0.00      HCT  O
ATOM   1752  N   LEU H 114      -4.447  -5.917  14.361  1.00  0.00      HCT  N
ATOM   1753  HN  LEU H 114      -4.870  -5.066  14.055  1.00  0.00      HCT   
ATOM   1754  CA  LEU H 114      -4.023  -6.787  13.291  1.00  0.00      HCT  C
ATOM   1755  HA  LEU H 114      -4.502  -7.744  13.455  1.00  0.00      HCT   
ATOM   1756  CB  LEU H 114      -4.329  -6.219  11.894  1.00  0.00      HCT  C
ATOM   1757  HB1 LEU H 114      -3.872  -5.204  11.844  1.00  0.00      HCT   
ATOM   1758  HB2 LEU H 114      -3.800  -6.832  11.130  1.00  0.00      HCT   
ATOM   1759  CG  LEU H 114      -5.830  -6.113  11.571  1.00  0.00      HCT  C
ATOM   1760  HG  LEU H 114      -6.219  -5.352  12.290  1.00  0.00      HCT   
ATOM   1761  CD1 LEU H 114      -6.050  -5.593  10.141  1.00  0.00      HCT  C
ATOM   1762 HD11 LEU H 114      -7.134  -5.565   9.899  1.00  0.00      HCT   
ATOM   1763 HD12 LEU H 114      -5.641  -4.566  10.031  1.00  0.00      HCT   
ATOM   1764 HD13 LEU H 114      -5.547  -6.252   9.402  1.00  0.00      HCT   
ATOM   1765  CD2 LEU H 114      -6.559  -7.439  11.841  1.00  0.00      HCT  C
ATOM   1766 HD21 LEU H 114      -7.643  -7.335  11.619  1.00  0.00      HCT   
ATOM   1767 HD22 LEU H 114      -6.163  -8.260  11.210  1.00  0.00      HCT   
ATOM   1768 HD23 LEU H 114      -6.449  -7.733  12.907  1.00  0.00      HCT   
ATOM   1769  C   LEU H 114      -2.537  -7.009  13.341  1.00  0.00      HCT  C
ATOM   1770  O   LEU H 114      -2.035  -8.004  12.825  1.00  0.00      HCT  O
ATOM   1771  N   ARG H 115      -1.798  -6.076  13.959  1.00  0.00      HCT  N
ATOM   1772  HN  ARG H 115      -2.271  -5.332  14.425  1.00  0.00      HCT   
ATOM   1773  CA  ARG H 115      -0.361  -6.058  14.007  1.00  0.00      HCT  C
ATOM   1774  HA  ARG H 115       0.019  -6.013  12.993  1.00  0.00      HCT   
ATOM   1775  CB  ARG H 115       0.161  -4.904  14.875  1.00  0.00      HCT  C
ATOM   1776  HB1 ARG H 115      -0.258  -5.064  15.897  1.00  0.00      HCT   
ATOM   1777  HB2 ARG H 115       1.265  -4.987  14.980  1.00  0.00      HCT   
ATOM   1778  CG  ARG H 115      -0.263  -3.524  14.366  1.00  0.00      HCT  C
ATOM   1779  HG1 ARG H 115      -0.904  -3.660  13.468  1.00  0.00      HCT   
ATOM   1780  HG2 ARG H 115      -0.916  -3.042  15.129  1.00  0.00      HCT   
ATOM   1781  CD  ARG H 115       0.898  -2.567  14.085  1.00  0.00      HCT  C
ATOM   1782  HD1 ARG H 115       0.587  -1.525  14.330  1.00  0.00      HCT   
ATOM   1783  HD2 ARG H 115       1.796  -2.824  14.693  1.00  0.00      HCT   
ATOM   1784  NE  ARG H 115       1.274  -2.669  12.646  1.00  0.00      HCT  N
ATOM   1785  HE  ARG H 115       0.971  -3.528  12.218  1.00  0.00      HCT   
ATOM   1786  CZ  ARG H 115       1.960  -1.642  12.064  1.00  0.00      HCT  C
ATOM   1787  NH1 ARG H 115       2.269  -0.530  12.792  1.00  0.00      HCT  N
ATOM   1788 HH11 ARG H 115       2.744   0.231  12.373  1.00  0.00      HCT   
ATOM   1789 HH12 ARG H 115       1.873  -0.477  13.711  1.00  0.00      HCT   
ATOM   1790  NH2 ARG H 115       2.333  -1.722  10.754  1.00  0.00      HCT  N
ATOM   1791 HH21 ARG H 115       2.904  -1.016  10.359  1.00  0.00      HCT   
ATOM   1792 HH22 ARG H 115       2.192  -2.592  10.300  1.00  0.00      HCT   
ATOM   1793  C   ARG H 115       0.162  -7.333  14.606  1.00  0.00      HCT  C
ATOM   1794  O   ARG H 115       1.264  -7.768  14.278  1.00  0.00      HCT  O
ATOM   1795  N   ARG H 116      -0.605  -7.960  15.510  1.00  0.00      HCT  N
ATOM   1796  HN  ARG H 116      -1.498  -7.581  15.741  1.00  0.00      HCT   
ATOM   1797  CA  ARG H 116      -0.223  -9.168  16.186  1.00  0.00      HCT  C
ATOM   1798  HA  ARG H 116       0.721  -9.005  16.693  1.00  0.00      HCT   
ATOM   1799  CB  ARG H 116      -1.345  -9.661  17.114  1.00  0.00      HCT  C
ATOM   1800  HB1 ARG H 116      -0.967 -10.594  17.597  1.00  0.00      HCT   
ATOM   1801  HB2 ARG H 116      -1.495  -8.929  17.938  1.00  0.00      HCT   
ATOM   1802  CG  ARG H 116      -2.631  -9.956  16.334  1.00  0.00      HCT  C
ATOM   1803  HG1 ARG H 116      -2.704  -9.238  15.488  1.00  0.00      HCT   
ATOM   1804  HG2 ARG H 116      -2.547 -10.963  15.865  1.00  0.00      HCT   
ATOM   1805  CD  ARG H 116      -3.921  -9.958  17.158  1.00  0.00      HCT  C
ATOM   1806  HD1 ARG H 116      -3.997  -9.004  17.729  1.00  0.00      HCT   
ATOM   1807  HD2 ARG H 116      -4.821 -10.058  16.508  1.00  0.00      HCT   
ATOM   1808  NE  ARG H 116      -3.885 -11.121  18.085  1.00  0.00      HCT  N
ATOM   1809  HE  ARG H 116      -3.127 -11.756  17.894  1.00  0.00      HCT   
ATOM   1810  CZ  ARG H 116      -4.833 -11.217  19.059  1.00  0.00      HCT  C
ATOM   1811  NH1 ARG H 116      -5.829 -10.289  19.131  1.00  0.00      HCT  N
ATOM   1812 HH11 ARG H 116      -6.509 -10.334  19.850  1.00  0.00      HCT   
ATOM   1813 HH12 ARG H 116      -5.749  -9.504  18.514  1.00  0.00      HCT   
ATOM   1814  NH2 ARG H 116      -4.773 -12.234  19.974  1.00  0.00      HCT  N
ATOM   1815 HH21 ARG H 116      -5.507 -12.355  20.627  1.00  0.00      HCT   
ATOM   1816 HH22 ARG H 116      -4.096 -12.941  19.815  1.00  0.00      HCT   
ATOM   1817  C   ARG H 116       0.013 -10.267  15.177  1.00  0.00      HCT  C
ATOM   1818  O   ARG H 116       0.767 -11.203  15.439  1.00  0.00      HCT  O
ATOM   1819  N   LEU H 117      -0.696 -10.210  14.034  1.00  0.00      HCT  N
ATOM   1820  HN  LEU H 117      -1.284  -9.420  13.871  1.00  0.00      HCT   
ATOM   1821  CA  LEU H 117      -0.711 -11.188  12.976  1.00  0.00      HCT  C
ATOM   1822  HA  LEU H 117      -0.808 -12.142  13.479  1.00  0.00      HCT   
ATOM   1823  CB  LEU H 117      -1.916 -11.018  12.037  1.00  0.00      HCT  C
ATOM   1824  HB1 LEU H 117      -1.842 -10.001  11.588  1.00  0.00      HCT   
ATOM   1825  HB2 LEU H 117      -1.820 -11.735  11.192  1.00  0.00      HCT   
ATOM   1826  CG  LEU H 117      -3.251 -11.176  12.792  1.00  0.00      HCT  C
ATOM   1827  HG  LEU H 117      -3.284 -10.275  13.452  1.00  0.00      HCT   
ATOM   1828  CD1 LEU H 117      -4.458 -11.126  11.842  1.00  0.00      HCT  C
ATOM   1829 HD11 LEU H 117      -5.403 -11.290  12.403  1.00  0.00      HCT   
ATOM   1830 HD12 LEU H 117      -4.518 -10.138  11.338  1.00  0.00      HCT   
ATOM   1831 HD13 LEU H 117      -4.377 -11.913  11.063  1.00  0.00      HCT   
ATOM   1832  CD2 LEU H 117      -3.241 -12.424  13.691  1.00  0.00      HCT  C
ATOM   1833 HD21 LEU H 117      -4.203 -12.511  14.241  1.00  0.00      HCT   
ATOM   1834 HD22 LEU H 117      -3.105 -13.353  13.101  1.00  0.00      HCT   
ATOM   1835 HD23 LEU H 117      -2.419 -12.360  14.437  1.00  0.00      HCT   
ATOM   1836  C   LEU H 117       0.536 -11.240  12.143  1.00  0.00      HCT  C
ATOM   1837  O   LEU H 117       0.766 -12.234  11.456  1.00  0.00      HCT  O
ATOM   1838  N   ILE H 118       1.316 -10.145  12.093  1.00  0.00      HCT  N
ATOM   1839  HN  ILE H 118       1.120  -9.310  12.603  1.00  0.00      HCT   
ATOM   1840  CA  ILE H 118       2.509 -10.081  11.295  1.00  0.00      HCT  C
ATOM   1841  HA  ILE H 118       2.583 -10.994  10.717  1.00  0.00      HCT   
ATOM   1842  CB  ILE H 118       2.549  -8.816  10.494  1.00  0.00      HCT  C
ATOM   1843  HB  ILE H 118       1.558  -8.782   9.975  1.00  0.00      HCT   
ATOM   1844  CG2 ILE H 118       2.736  -7.639  11.460  1.00  0.00      HCT  C
ATOM   1845 HG21 ILE H 118       2.615  -6.673  10.927  1.00  0.00      HCT   
ATOM   1846 HG22 ILE H 118       1.982  -7.671  12.274  1.00  0.00      HCT   
ATOM   1847 HG23 ILE H 118       3.747  -7.658  11.918  1.00  0.00      HCT   
ATOM   1848  CG1 ILE H 118       3.609  -8.882   9.396  1.00  0.00      HCT  C
ATOM   1849 HG11 ILE H 118       4.622  -8.937   9.853  1.00  0.00      HCT   
ATOM   1850 HG12 ILE H 118       3.462  -9.817   8.809  1.00  0.00      HCT   
ATOM   1851  CD  ILE H 118       3.517  -7.685   8.465  1.00  0.00      HCT  C
ATOM   1852  HD1 ILE H 118       4.257  -7.780   7.641  1.00  0.00      HCT   
ATOM   1853  HD2 ILE H 118       2.503  -7.615   8.016  1.00  0.00      HCT   
ATOM   1854  HD3 ILE H 118       3.728  -6.740   9.009  1.00  0.00      HCT   
ATOM   1855  C   ILE H 118       3.664 -10.081  12.258  1.00  0.00      HCT  C
ATOM   1856  O   ILE H 118       3.575  -9.469  13.320  1.00  0.00      HCT  O
ATOM   1857  N   PRO H 119       4.744 -10.757  11.941  1.00  0.00      HCT  N
ATOM   1858  CD  PRO H 119       4.690 -11.895  11.039  1.00  0.00      HCT  C
ATOM   1859  HD1 PRO H 119       4.793 -11.573   9.978  1.00  0.00      HCT   
ATOM   1860  HD2 PRO H 119       3.734 -12.456  11.155  1.00  0.00      HCT   
ATOM   1861  CA  PRO H 119       5.867 -10.834  12.842  1.00  0.00      HCT  C
ATOM   1862  HA  PRO H 119       5.565 -11.252  13.795  1.00  0.00      HCT   
ATOM   1863  CB  PRO H 119       6.817 -11.859  12.230  1.00  0.00      HCT  C
ATOM   1864  HB1 PRO H 119       7.355 -12.456  13.000  1.00  0.00      HCT   
ATOM   1865  HB2 PRO H 119       7.548 -11.398  11.529  1.00  0.00      HCT   
ATOM   1866  CG  PRO H 119       5.878 -12.791  11.436  1.00  0.00      HCT  C
ATOM   1867  HG1 PRO H 119       5.577 -13.656  12.059  1.00  0.00      HCT   
ATOM   1868  HG2 PRO H 119       6.364 -13.186  10.514  1.00  0.00      HCT   
ATOM   1869  C   PRO H 119       6.476  -9.484  13.070  1.00  0.00      HCT  C
ATOM   1870  O   PRO H 119       6.506  -8.681  12.139  1.00  0.00      HCT  O
ATOM   1871  N   ALA H 120       6.976  -9.218  14.295  1.00  0.00      HCT  N
ATOM   1872  HN  ALA H 120       6.998  -9.881  15.043  1.00  0.00      HCT   
ATOM   1873  CA  ALA H 120       7.520  -7.928  14.600  1.00  0.00      HCT  C
ATOM   1874  HA  ALA H 120       7.093  -7.149  13.979  1.00  0.00      HCT   
ATOM   1875  CB  ALA H 120       7.367  -7.523  16.077  1.00  0.00      HCT  C
ATOM   1876  HB1 ALA H 120       6.289  -7.440  16.331  1.00  0.00      HCT   
ATOM   1877  HB2 ALA H 120       7.818  -8.285  16.749  1.00  0.00      HCT   
ATOM   1878  HB3 ALA H 120       7.845  -6.541  16.284  1.00  0.00      HCT   
ATOM   1879  C   ALA H 120       8.982  -7.961  14.290  1.00  0.00      HCT  C
ATOM   1880  O   ALA H 120       9.687  -8.902  14.650  1.00  0.00      HCT  O
ATOM   1881  N   VAL H 121       9.475  -6.906  13.611  1.00  0.00      HCT  N
ATOM   1882  HN  VAL H 121       8.948  -6.099  13.358  1.00  0.00      HCT   
ATOM   1883  CA  VAL H 121      10.847  -6.875  13.190  1.00  0.00      HCT  C
ATOM   1884  HA  VAL H 121      11.259  -7.869  13.313  1.00  0.00      HCT   
ATOM   1885  CB  VAL H 121      11.017  -6.386  11.777  1.00  0.00      HCT  C
ATOM   1886  HB  VAL H 121      10.513  -5.391  11.701  1.00  0.00      HCT   
ATOM   1887  CG1 VAL H 121      12.517  -6.235  11.468  1.00  0.00      HCT  C
ATOM   1888 HG11 VAL H 121      12.663  -5.912  10.415  1.00  0.00      HCT   
ATOM   1889 HG12 VAL H 121      12.994  -5.472  12.117  1.00  0.00      HCT   
ATOM   1890 HG13 VAL H 121      13.046  -7.202  11.607  1.00  0.00      HCT   
ATOM   1891  CG2 VAL H 121      10.289  -7.366  10.841  1.00  0.00      HCT  C
ATOM   1892 HG21 VAL H 121      10.421  -7.067   9.779  1.00  0.00      HCT   
ATOM   1893 HG22 VAL H 121      10.689  -8.396  10.966  1.00  0.00      HCT   
ATOM   1894 HG23 VAL H 121       9.199  -7.387  11.050  1.00  0.00      HCT   
ATOM   1895  C   VAL H 121      11.622  -5.956  14.076  1.00  0.00      HCT  C
ATOM   1896  O   VAL H 121      11.136  -4.902  14.483  1.00  0.00      HCT  O
ATOM   1897  N   ASP H 122      12.868  -6.356  14.406  1.00  0.00      HCT  N
ATOM   1898  HN  ASP H 122      13.297  -7.206  14.111  1.00  0.00      HCT   
ATOM   1899  CA  ASP H 122      13.719  -5.562  15.244  1.00  0.00      HCT  C
ATOM   1900  HA  ASP H 122      13.120  -4.783  15.701  1.00  0.00      HCT   
ATOM   1901  CB  ASP H 122      14.498  -6.397  16.272  1.00  0.00      HCT  C
ATOM   1902  HB1 ASP H 122      13.791  -7.048  16.825  1.00  0.00      HCT   
ATOM   1903  HB2 ASP H 122      15.243  -7.043  15.767  1.00  0.00      HCT   
ATOM   1904  CG  ASP H 122      15.174  -5.439  17.237  1.00  0.00      HCT  C
ATOM   1905  OD1 ASP H 122      15.039  -4.202  17.040  1.00  0.00      HCT  O
ATOM   1906  OD2 ASP H 122      15.837  -5.933  18.187  1.00  0.00      HCT  O
ATOM   1907  C   ASP H 122      14.724  -4.876  14.365  1.00  0.00      HCT  C
ATOM   1908  O   ASP H 122      15.575  -5.517  13.752  1.00  0.00      HCT  O
ATOM   1909  N   TYR H 123      14.595  -3.540  14.267  1.00  0.00      HCT  N
ATOM   1910  HN  TYR H 123      13.869  -3.105  14.797  1.00  0.00      HCT   
ATOM   1911  CA  TYR H 123      15.387  -2.630  13.477  1.00  0.00      HCT  C
ATOM   1912  HA  TYR H 123      15.534  -3.130  12.527  1.00  0.00      HCT   
ATOM   1913  CB  TYR H 123      14.654  -1.313  13.186  1.00  0.00      HCT  C
ATOM   1914  HB1 TYR H 123      14.349  -0.846  14.148  1.00  0.00      HCT   
ATOM   1915  HB2 TYR H 123      15.327  -0.594  12.671  1.00  0.00      HCT   
ATOM   1916  CG  TYR H 123      13.473  -1.748  12.386  1.00  0.00      HCT  C
ATOM   1917  CD1 TYR H 123      13.615  -2.116  11.066  1.00  0.00      HCT  C
ATOM   1918  HD1 TYR H 123      14.587  -2.066  10.596  1.00  0.00      HCT   
ATOM   1919  CE1 TYR H 123      12.526  -2.527  10.332  1.00  0.00      HCT  C
ATOM   1920  HE1 TYR H 123      12.638  -2.813   9.297  1.00  0.00      HCT   
ATOM   1921  CZ  TYR H 123      11.283  -2.568  10.917  1.00  0.00      HCT  C
ATOM   1922  OH  TYR H 123      10.158  -2.987  10.177  1.00  0.00      HCT  O
ATOM   1923  HH  TYR H 123       9.411  -3.013  10.779  1.00  0.00      HCT   
ATOM   1924  CD2 TYR H 123      12.225  -1.793  12.961  1.00  0.00      HCT  C
ATOM   1925  HD2 TYR H 123      12.089  -1.467  13.983  1.00  0.00      HCT   
ATOM   1926  CE2 TYR H 123      11.135  -2.202  12.234  1.00  0.00      HCT  C
ATOM   1927  HE2 TYR H 123      10.158  -2.215  12.694  1.00  0.00      HCT   
ATOM   1928  C   TYR H 123      16.755  -2.351  14.049  1.00  0.00      HCT  C
ATOM   1929  O   TYR H 123      17.654  -1.929  13.326  1.00  0.00      HCT  O
ATOM   1930  N   SER H 124      16.939  -2.529  15.368  1.00  0.00      HCT  N
ATOM   1931  HN  SER H 124      16.263  -2.990  15.943  1.00  0.00      HCT   
ATOM   1932  CA  SER H 124      18.112  -2.081  16.078  1.00  0.00      HCT  C
ATOM   1933  HA  SER H 124      18.108  -1.007  15.942  1.00  0.00      HCT   
ATOM   1934  CB  SER H 124      18.060  -2.419  17.579  1.00  0.00      HCT  C
ATOM   1935  HB1 SER H 124      18.952  -1.964  18.067  1.00  0.00      HCT   
ATOM   1936  HB2 SER H 124      17.160  -1.961  18.049  1.00  0.00      HCT   
ATOM   1937  OG  SER H 124      18.091  -3.824  17.779  1.00  0.00      HCT  O
ATOM   1938  HG1 SER H 124      18.281  -3.973  18.714  1.00  0.00      HCT   
ATOM   1939  C   SER H 124      19.429  -2.596  15.549  1.00  0.00      HCT  C
ATOM   1940  O   SER H 124      20.438  -1.905  15.700  1.00  0.00      HCT  O
ATOM   1941  N   GLN H 125      19.499  -3.806  14.960  1.00  0.00      HCT  N
ATOM   1942  HN  GLN H 125      18.720  -4.410  14.799  1.00  0.00      HCT   
ATOM   1943  CA  GLN H 125      20.767  -4.330  14.503  1.00  0.00      HCT  C
ATOM   1944  HA  GLN H 125      21.450  -4.202  15.334  1.00  0.00      HCT   
ATOM   1945  CB  GLN H 125      20.724  -5.831  14.163  1.00  0.00      HCT  C
ATOM   1946  HB1 GLN H 125      19.796  -6.000  13.570  1.00  0.00      HCT   
ATOM   1947  HB2 GLN H 125      21.574  -6.081  13.488  1.00  0.00      HCT   
ATOM   1948  CG  GLN H 125      20.718  -6.739  15.396  1.00  0.00      HCT  C
ATOM   1949  HG1 GLN H 125      20.897  -7.795  15.100  1.00  0.00      HCT   
ATOM   1950  HG2 GLN H 125      21.519  -6.444  16.105  1.00  0.00      HCT   
ATOM   1951  CD  GLN H 125      19.356  -6.657  16.062  1.00  0.00      HCT  C
ATOM   1952  OE1 GLN H 125      18.354  -6.340  15.423  1.00  0.00      HCT  O
ATOM   1953  NE2 GLN H 125      19.315  -6.952  17.389  1.00  0.00      HCT  N
ATOM   1954 HE21 GLN H 125      18.425  -6.905  17.833  1.00  0.00      HCT   
ATOM   1955 HE22 GLN H 125      20.154  -7.184  17.870  1.00  0.00      HCT   
ATOM   1956  C   GLN H 125      21.353  -3.599  13.314  1.00  0.00      HCT  C
ATOM   1957  O   GLN H 125      22.568  -3.448  13.228  1.00  0.00      HCT  O
ATOM   1958  N   GLY H 126      20.548  -3.151  12.331  1.00  0.00      HCT  N
ATOM   1959  HN  GLY H 126      19.552  -3.232  12.309  1.00  0.00      HCT   
ATOM   1960  CA  GLY H 126      21.145  -2.491  11.195  1.00  0.00      HCT  C
ATOM   1961  HA1 GLY H 126      22.158  -2.845  11.064  1.00  0.00      HCT   
ATOM   1962  HA2 GLY H 126      21.061  -1.419  11.310  1.00  0.00      HCT   
ATOM   1963  C   GLY H 126      20.353  -2.890   9.983  1.00  0.00      HCT  C
ATOM   1964  O   GLY H 126      19.419  -3.683  10.083  1.00  0.00      HCT  O
ATOM   1965  N   ILE H 127      20.709  -2.352   8.797  1.00  0.00      HCT  N
ATOM   1966  HN  ILE H 127      21.478  -1.730   8.666  1.00  0.00      HCT   
ATOM   1967  CA  ILE H 127      19.978  -2.648   7.594  1.00  0.00      HCT  C
ATOM   1968  HA  ILE H 127      18.934  -2.486   7.829  1.00  0.00      HCT   
ATOM   1969  CB  ILE H 127      20.350  -1.807   6.398  1.00  0.00      HCT  C
ATOM   1970  HB  ILE H 127      19.753  -2.239   5.555  1.00  0.00      HCT   
ATOM   1971  CG2 ILE H 127      19.940  -0.357   6.699  1.00  0.00      HCT  C
ATOM   1972 HG21 ILE H 127      20.048   0.276   5.793  1.00  0.00      HCT   
ATOM   1973 HG22 ILE H 127      18.879  -0.304   7.022  1.00  0.00      HCT   
ATOM   1974 HG23 ILE H 127      20.573   0.076   7.502  1.00  0.00      HCT   
ATOM   1975  CG1 ILE H 127      21.825  -1.971   6.000  1.00  0.00      HCT  C
ATOM   1976 HG11 ILE H 127      22.052  -3.047   5.829  1.00  0.00      HCT   
ATOM   1977 HG12 ILE H 127      21.999  -1.441   5.036  1.00  0.00      HCT   
ATOM   1978  CD  ILE H 127      22.806  -1.416   7.029  1.00  0.00      HCT  C
ATOM   1979  HD1 ILE H 127      23.849  -1.512   6.658  1.00  0.00      HCT   
ATOM   1980  HD2 ILE H 127      22.603  -0.341   7.223  1.00  0.00      HCT   
ATOM   1981  HD3 ILE H 127      22.731  -1.968   7.989  1.00  0.00      HCT   
ATOM   1982  C   ILE H 127      20.116  -4.092   7.201  1.00  0.00      HCT  C
ATOM   1983  O   ILE H 127      19.168  -4.701   6.708  1.00  0.00      HCT  O
ATOM   1984  N   SER H 128      21.319  -4.667   7.364  1.00  0.00      HCT  N
ATOM   1985  HN  SER H 128      22.088  -4.209   7.809  1.00  0.00      HCT   
ATOM   1986  CA  SER H 128      21.610  -6.001   6.910  1.00  0.00      HCT  C
ATOM   1987  HA  SER H 128      21.124  -6.074   5.946  1.00  0.00      HCT   
ATOM   1988  CB  SER H 128      23.123  -6.251   6.810  1.00  0.00      HCT  C
ATOM   1989  HB1 SER H 128      23.571  -6.066   7.813  1.00  0.00      HCT   
ATOM   1990  HB2 SER H 128      23.324  -7.316   6.553  1.00  0.00      HCT   
ATOM   1991  OG  SER H 128      23.697  -5.361   5.865  1.00  0.00      HCT  O
ATOM   1992  HG1 SER H 128      24.654  -5.391   5.992  1.00  0.00      HCT   
ATOM   1993  C   SER H 128      21.042  -7.094   7.783  1.00  0.00      HCT  C
ATOM   1994  O   SER H 128      21.053  -8.256   7.387  1.00  0.00      HCT  O
ATOM   1995  N   SER H 129      20.583  -6.771   9.002  1.00  0.00      HCT  N
ATOM   1996  HN  SER H 129      20.474  -5.823   9.300  1.00  0.00      HCT   
ATOM   1997  CA  SER H 129      20.204  -7.751   9.995  1.00  0.00      HCT  C
ATOM   1998  HA  SER H 129      20.938  -8.534   9.857  1.00  0.00      HCT   
ATOM   1999  CB  SER H 129      20.282  -7.171  11.414  1.00  0.00      HCT  C
ATOM   2000  HB1 SER H 129      20.040  -7.985  12.135  1.00  0.00      HCT   
ATOM   2001  HB2 SER H 129      21.319  -6.833  11.638  1.00  0.00      HCT   
ATOM   2002  OG  SER H 129      19.338  -6.119  11.554  1.00  0.00      HCT  O
ATOM   2003  HG1 SER H 129      19.257  -5.934  12.498  1.00  0.00      HCT   
ATOM   2004  C   SER H 129      18.845  -8.385   9.875  1.00  0.00      HCT  C
ATOM   2005  O   SER H 129      18.620  -9.422  10.499  1.00  0.00      HCT  O
ATOM   2006  N   TYR H 130      17.894  -7.808   9.117  1.00  0.00      HCT  N
ATOM   2007  HN  TYR H 130      18.020  -7.023   8.513  1.00  0.00      HCT   
ATOM   2008  CA  TYR H 130      16.553  -8.334   9.144  1.00  0.00      HCT  C
ATOM   2009  HA  TYR H 130      16.579  -9.217   9.771  1.00  0.00      HCT   
ATOM   2010  CB  TYR H 130      15.539  -7.293   9.654  1.00  0.00      HCT  C
ATOM   2011  HB1 TYR H 130      14.509  -7.654   9.442  1.00  0.00      HCT   
ATOM   2012  HB2 TYR H 130      15.623  -7.169  10.755  1.00  0.00      HCT   
ATOM   2013  CG  TYR H 130      15.778  -6.011   8.919  1.00  0.00      HCT  C
ATOM   2014  CD1 TYR H 130      15.314  -5.822   7.637  1.00  0.00      HCT  C
ATOM   2015  HD1 TYR H 130      14.782  -6.619   7.135  1.00  0.00      HCT   
ATOM   2016  CE1 TYR H 130      15.537  -4.637   6.974  1.00  0.00      HCT  C
ATOM   2017  HE1 TYR H 130      15.173  -4.494   5.967  1.00  0.00      HCT   
ATOM   2018  CZ  TYR H 130      16.233  -3.623   7.584  1.00  0.00      HCT  C
ATOM   2019  OH  TYR H 130      16.460  -2.411   6.898  1.00  0.00      HCT  O
ATOM   2020  HH  TYR H 130      16.894  -1.811   7.509  1.00  0.00      HCT   
ATOM   2021  CD2 TYR H 130      16.469  -4.985   9.524  1.00  0.00      HCT  C
ATOM   2022  HD2 TYR H 130      16.878  -5.120  10.516  1.00  0.00      HCT   
ATOM   2023  CE2 TYR H 130      16.696  -3.795   8.869  1.00  0.00      HCT  C
ATOM   2024  HE2 TYR H 130      17.254  -3.011   9.359  1.00  0.00      HCT   
ATOM   2025  C   TYR H 130      16.123  -8.774   7.778  1.00  0.00      HCT  C
ATOM   2026  O   TYR H 130      16.636  -8.314   6.759  1.00  0.00      HCT  O
ATOM   2027  N   ALA H 131      15.158  -9.716   7.736  1.00  0.00      HCT  N
ATOM   2028  HN  ALA H 131      14.729 -10.094   8.556  1.00  0.00      HCT   
ATOM   2029  CA  ALA H 131      14.678 -10.243   6.491  1.00  0.00      HCT  C
ATOM   2030  HA  ALA H 131      15.492 -10.546   5.843  1.00  0.00      HCT   
ATOM   2031  CB  ALA H 131      13.708 -11.425   6.662  1.00  0.00      HCT  C
ATOM   2032  HB1 ALA H 131      14.234 -12.271   7.154  1.00  0.00      HCT   
ATOM   2033  HB2 ALA H 131      12.843 -11.143   7.301  1.00  0.00      HCT   
ATOM   2034  HB3 ALA H 131      13.323 -11.783   5.683  1.00  0.00      HCT   
ATOM   2035  C   ALA H 131      13.942  -9.162   5.767  1.00  0.00      HCT  C
ATOM   2036  O   ALA H 131      13.367  -8.265   6.379  1.00  0.00      HCT  O
ATOM   2037  N   LEU H 132      14.003  -9.187   4.423  1.00  0.00      HCT  N
ATOM   2038  HN  LEU H 132      14.559  -9.817   3.885  1.00  0.00      HCT   
ATOM   2039  CA  LEU H 132      13.236  -8.266   3.641  1.00  0.00      HCT  C
ATOM   2040  HA  LEU H 132      13.353  -7.287   4.087  1.00  0.00      HCT   
ATOM   2041  CB  LEU H 132      13.648  -8.133   2.167  1.00  0.00      HCT  C
ATOM   2042  HB1 LEU H 132      13.845  -9.162   1.786  1.00  0.00      HCT   
ATOM   2043  HB2 LEU H 132      12.783  -7.749   1.583  1.00  0.00      HCT   
ATOM   2044  CG  LEU H 132      14.899  -7.255   1.990  1.00  0.00      HCT  C
ATOM   2045  HG  LEU H 132      14.667  -6.367   2.626  1.00  0.00      HCT   
ATOM   2046  CD1 LEU H 132      16.164  -7.922   2.541  1.00  0.00      HCT  C
ATOM   2047 HD11 LEU H 132      17.054  -7.284   2.354  1.00  0.00      HCT   
ATOM   2048 HD12 LEU H 132      16.075  -8.085   3.637  1.00  0.00      HCT   
ATOM   2049 HD13 LEU H 132      16.334  -8.905   2.053  1.00  0.00      HCT   
ATOM   2050  CD2 LEU H 132      15.043  -6.777   0.543  1.00  0.00      HCT  C
ATOM   2051 HD21 LEU H 132      15.940  -6.130   0.438  1.00  0.00      HCT   
ATOM   2052 HD22 LEU H 132      15.157  -7.627  -0.160  1.00  0.00      HCT   
ATOM   2053 HD23 LEU H 132      14.152  -6.187   0.238  1.00  0.00      HCT   
ATOM   2054  C   LEU H 132      11.787  -8.628   3.719  1.00  0.00      HCT  C
ATOM   2055  O   LEU H 132      10.931  -7.764   3.562  1.00  0.00      HCT  O
ATOM   2056  N   LEU H 133      11.472  -9.931   3.897  1.00  0.00      HCT  N
ATOM   2057  HN  LEU H 133      12.133 -10.673   3.993  1.00  0.00      HCT   
ATOM   2058  CA  LEU H 133      10.102 -10.350   3.962  1.00  0.00      HCT  C
ATOM   2059  HA  LEU H 133       9.503  -9.471   4.164  1.00  0.00      HCT   
ATOM   2060  CB  LEU H 133       9.641 -11.061   2.675  1.00  0.00      HCT  C
ATOM   2061  HB1 LEU H 133       9.773 -10.340   1.835  1.00  0.00      HCT   
ATOM   2062  HB2 LEU H 133      10.329 -11.909   2.464  1.00  0.00      HCT   
ATOM   2063  CG  LEU H 133       8.176 -11.539   2.699  1.00  0.00      HCT  C
ATOM   2064  HG  LEU H 133       8.113 -12.185   3.608  1.00  0.00      HCT   
ATOM   2065  CD1 LEU H 133       7.193 -10.371   2.859  1.00  0.00      HCT  C
ATOM   2066 HD11 LEU H 133       6.144 -10.737   2.825  1.00  0.00      HCT   
ATOM   2067 HD12 LEU H 133       7.352  -9.856   3.831  1.00  0.00      HCT   
ATOM   2068 HD13 LEU H 133       7.328  -9.630   2.043  1.00  0.00      HCT   
ATOM   2069  CD2 LEU H 133       7.865 -12.412   1.472  1.00  0.00      HCT  C
ATOM   2070 HD21 LEU H 133       6.812 -12.767   1.508  1.00  0.00      HCT   
ATOM   2071 HD22 LEU H 133       7.999 -11.851   0.525  1.00  0.00      HCT   
ATOM   2072 HD23 LEU H 133       8.531 -13.302   1.449  1.00  0.00      HCT   
ATOM   2073  C   LEU H 133       9.920 -11.295   5.111  1.00  0.00      HCT  C
ATOM   2074  O   LEU H 133      10.713 -12.207   5.330  1.00  0.00      HCT  O
ATOM   2075  N   VAL H 134       8.839 -11.078   5.883  1.00  0.00      HCT  N
ATOM   2076  HN  VAL H 134       8.184 -10.346   5.717  1.00  0.00      HCT   
ATOM   2077  CA  VAL H 134       8.540 -11.893   7.020  1.00  0.00      HCT  C
ATOM   2078  HA  VAL H 134       9.175 -12.770   7.014  1.00  0.00      HCT   
ATOM   2079  CB  VAL H 134       8.682 -11.123   8.301  1.00  0.00      HCT  C
ATOM   2080  HB  VAL H 134       9.757 -10.833   8.403  1.00  0.00      HCT   
ATOM   2081  CG1 VAL H 134       7.803  -9.869   8.220  1.00  0.00      HCT  C
ATOM   2082 HG11 VAL H 134       7.858  -9.298   9.172  1.00  0.00      HCT   
ATOM   2083 HG12 VAL H 134       8.133  -9.189   7.407  1.00  0.00      HCT   
ATOM   2084 HG13 VAL H 134       6.741 -10.144   8.045  1.00  0.00      HCT   
ATOM   2085  CG2 VAL H 134       8.357 -12.036   9.484  1.00  0.00      HCT  C
ATOM   2086 HG21 VAL H 134       8.417 -11.475  10.441  1.00  0.00      HCT   
ATOM   2087 HG22 VAL H 134       7.331 -12.452   9.386  1.00  0.00      HCT   
ATOM   2088 HG23 VAL H 134       9.072 -12.883   9.546  1.00  0.00      HCT   
ATOM   2089  C   VAL H 134       7.126 -12.360   6.846  1.00  0.00      HCT  C
ATOM   2090  O   VAL H 134       6.296 -11.634   6.302  1.00  0.00      HCT  O
ATOM   2091  N   LEU H 135       6.831 -13.610   7.266  1.00  0.00      HCT  N
ATOM   2092  HN  LEU H 135       7.481 -14.223   7.711  1.00  0.00      HCT   
ATOM   2093  CA  LEU H 135       5.517 -14.165   7.097  1.00  0.00      HCT  C
ATOM   2094  HA  LEU H 135       4.831 -13.341   6.946  1.00  0.00      HCT   
ATOM   2095  CB  LEU H 135       5.419 -15.261   6.011  1.00  0.00      HCT  C
ATOM   2096  HB1 LEU H 135       6.171 -16.043   6.264  1.00  0.00      HCT   
ATOM   2097  HB2 LEU H 135       4.425 -15.755   6.084  1.00  0.00      HCT   
ATOM   2098  CG  LEU H 135       5.666 -14.836   4.549  1.00  0.00      HCT  C
ATOM   2099  HG  LEU H 135       5.561 -15.800   3.995  1.00  0.00      HCT   
ATOM   2100  CD1 LEU H 135       4.604 -13.859   4.039  1.00  0.00      HCT  C
ATOM   2101 HD11 LEU H 135       4.837 -13.536   3.002  1.00  0.00      HCT   
ATOM   2102 HD12 LEU H 135       3.601 -14.337   4.039  1.00  0.00      HCT   
ATOM   2103 HD13 LEU H 135       4.562 -12.954   4.682  1.00  0.00      HCT   
ATOM   2104  CD2 LEU H 135       7.086 -14.322   4.336  1.00  0.00      HCT  C
ATOM   2105 HD21 LEU H 135       7.239 -14.042   3.271  1.00  0.00      HCT   
ATOM   2106 HD22 LEU H 135       7.294 -13.425   4.954  1.00  0.00      HCT   
ATOM   2107 HD23 LEU H 135       7.828 -15.107   4.599  1.00  0.00      HCT   
ATOM   2108  C   LEU H 135       5.111 -14.865   8.355  1.00  0.00      HCT  C
ATOM   2109  O   LEU H 135       5.938 -15.415   9.081  1.00  0.00      HCT  O
ATOM   2110  N   GLN H 136       3.797 -14.855   8.642  1.00  0.00      HCT  N
ATOM   2111  HN  GLN H 136       3.079 -14.392   8.125  1.00  0.00      HCT   
ATOM   2112  CA  GLN H 136       3.334 -15.564   9.793  1.00  0.00      HCT  C
ATOM   2113  HA  GLN H 136       4.036 -16.360  10.012  1.00  0.00      HCT   
ATOM   2114  CB  GLN H 136       3.122 -14.664  11.025  1.00  0.00      HCT  C
ATOM   2115  HB1 GLN H 136       4.063 -14.083  11.165  1.00  0.00      HCT   
ATOM   2116  HB2 GLN H 136       2.325 -13.917  10.804  1.00  0.00      HCT   
ATOM   2117  CG  GLN H 136       2.804 -15.437  12.307  1.00  0.00      HCT  C
ATOM   2118  HG1 GLN H 136       1.856 -16.005  12.192  1.00  0.00      HCT   
ATOM   2119  HG2 GLN H 136       3.610 -16.163  12.538  1.00  0.00      HCT   
ATOM   2120  CD  GLN H 136       2.628 -14.449  13.455  1.00  0.00      HCT  C
ATOM   2121  OE1 GLN H 136       1.647 -14.504  14.194  1.00  0.00      HCT  O
ATOM   2122  NE2 GLN H 136       3.615 -13.528  13.619  1.00  0.00      HCT  N
ATOM   2123 HE21 GLN H 136       3.508 -12.883  14.370  1.00  0.00      HCT   
ATOM   2124 HE22 GLN H 136       4.387 -13.513  12.993  1.00  0.00      HCT   
ATOM   2125  C   GLN H 136       2.027 -16.200   9.443  1.00  0.00      HCT  C
ATOM   2126  O   GLN H 136       1.106 -15.534   8.974  1.00  0.00      HCT  O
ATOM   2127  N   VAL H 137       1.931 -17.529   9.640  1.00  0.00      HCT  N
ATOM   2128  HN  VAL H 137       2.680 -18.122   9.924  1.00  0.00      HCT   
ATOM   2129  CA  VAL H 137       0.683 -18.205   9.443  1.00  0.00      HCT  C
ATOM   2130  HA  VAL H 137      -0.017 -17.564   8.922  1.00  0.00      HCT   
ATOM   2131  CB  VAL H 137       0.814 -19.549   8.784  1.00  0.00      HCT  C
ATOM   2132  HB  VAL H 137       1.554 -20.144   9.374  1.00  0.00      HCT   
ATOM   2133  CG1 VAL H 137      -0.557 -20.247   8.802  1.00  0.00      HCT  C
ATOM   2134 HG11 VAL H 137      -0.497 -21.229   8.285  1.00  0.00      HCT   
ATOM   2135 HG12 VAL H 137      -0.905 -20.440   9.838  1.00  0.00      HCT   
ATOM   2136 HG13 VAL H 137      -1.319 -19.630   8.280  1.00  0.00      HCT   
ATOM   2137  CG2 VAL H 137       1.371 -19.336   7.367  1.00  0.00      HCT  C
ATOM   2138 HG21 VAL H 137       1.448 -20.303   6.826  1.00  0.00      HCT   
ATOM   2139 HG22 VAL H 137       0.708 -18.660   6.784  1.00  0.00      HCT   
ATOM   2140 HG23 VAL H 137       2.386 -18.888   7.397  1.00  0.00      HCT   
ATOM   2141  C   VAL H 137       0.158 -18.412  10.825  1.00  0.00      HCT  C
ATOM   2142  O   VAL H 137       0.842 -18.972  11.681  1.00  0.00      HCT  O
ATOM   2143  N   THR H 138      -1.078 -17.941  11.080  1.00  0.00      HCT  N
ATOM   2144  HN  THR H 138      -1.687 -17.511  10.414  1.00  0.00      HCT   
ATOM   2145  CA  THR H 138      -1.624 -18.036  12.401  1.00  0.00      HCT  C
ATOM   2146  HA  THR H 138      -0.883 -18.513  13.028  1.00  0.00      HCT   
ATOM   2147  CB  THR H 138      -2.141 -16.719  12.905  1.00  0.00      HCT  C
ATOM   2148  HB  THR H 138      -2.958 -16.418  12.205  1.00  0.00      HCT   
ATOM   2149  OG1 THR H 138      -1.116 -15.739  12.828  1.00  0.00      HCT  O
ATOM   2150  HG1 THR H 138      -1.508 -14.930  13.174  1.00  0.00      HCT   
ATOM   2151  CG2 THR H 138      -2.587 -16.881  14.370  1.00  0.00      HCT  C
ATOM   2152 HG21 THR H 138      -3.079 -15.956  14.738  1.00  0.00      HCT   
ATOM   2153 HG22 THR H 138      -3.314 -17.715  14.464  1.00  0.00      HCT   
ATOM   2154 HG23 THR H 138      -1.720 -17.100  15.030  1.00  0.00      HCT   
ATOM   2155  C   THR H 138      -2.788 -18.974  12.329  1.00  0.00      HCT  C
ATOM   2156  O   THR H 138      -3.595 -18.901  11.404  1.00  0.00      HCT  O
ATOM   2157  N   TYR H 139      -2.901 -19.878  13.328  1.00  0.00      HCT  N
ATOM   2158  HN  TYR H 139      -2.275 -19.915  14.105  1.00  0.00      HCT   
ATOM   2159  CA  TYR H 139      -3.943 -20.869  13.353  1.00  0.00      HCT  C
ATOM   2160  HA  TYR H 139      -4.529 -20.774  12.447  1.00  0.00      HCT   
ATOM   2161  CB  TYR H 139      -3.419 -22.286  13.648  1.00  0.00      HCT  C
ATOM   2162  HB1 TYR H 139      -2.935 -22.294  14.649  1.00  0.00      HCT   
ATOM   2163  HB2 TYR H 139      -4.257 -23.015  13.682  1.00  0.00      HCT   
ATOM   2164  CG  TYR H 139      -2.410 -22.638  12.610  1.00  0.00      HCT  C
ATOM   2165  CD1 TYR H 139      -2.790 -23.154  11.391  1.00  0.00      HCT  C
ATOM   2166  HD1 TYR H 139      -3.837 -23.323  11.182  1.00  0.00      HCT   
ATOM   2167  CE1 TYR H 139      -1.845 -23.477  10.445  1.00  0.00      HCT  C
ATOM   2168  HE1 TYR H 139      -2.141 -23.888   9.491  1.00  0.00      HCT   
ATOM   2169  CZ  TYR H 139      -0.510 -23.286  10.710  1.00  0.00      HCT  C
ATOM   2170  OH  TYR H 139       0.465 -23.615   9.744  1.00  0.00      HCT  O
ATOM   2171  HH  TYR H 139       1.317 -23.343  10.091  1.00  0.00      HCT   
ATOM   2172  CD2 TYR H 139      -1.071 -22.450  12.866  1.00  0.00      HCT  C
ATOM   2173  HD2 TYR H 139      -0.752 -22.084  13.832  1.00  0.00      HCT   
ATOM   2174  CE2 TYR H 139      -0.122 -22.769  11.923  1.00  0.00      HCT  C
ATOM   2175  HE2 TYR H 139       0.925 -22.631  12.148  1.00  0.00      HCT   
ATOM   2176  C   TYR H 139      -4.843 -20.519  14.500  1.00  0.00      HCT  C
ATOM   2177  O   TYR H 139      -4.379 -20.246  15.604  1.00  0.00      HCT  O
ATOM   2178  N   PHE H 140      -6.172 -20.529  14.261  1.00  0.00      HCT  N
ATOM   2179  HN  PHE H 140      -6.566 -20.817  13.390  1.00  0.00      HCT   
ATOM   2180  CA  PHE H 140      -7.139 -20.123  15.247  1.00  0.00      HCT  C
ATOM   2181  HA  PHE H 140      -6.588 -19.641  16.046  1.00  0.00      HCT   
ATOM   2182  CB  PHE H 140      -8.241 -19.223  14.652  1.00  0.00      HCT  C
ATOM   2183  HB1 PHE H 140      -8.659 -19.711  13.745  1.00  0.00      HCT   
ATOM   2184  HB2 PHE H 140      -9.080 -19.090  15.369  1.00  0.00      HCT   
ATOM   2185  CG  PHE H 140      -7.621 -17.922  14.256  1.00  0.00      HCT  C
ATOM   2186  CD1 PHE H 140      -6.966 -17.789  13.052  1.00  0.00      HCT  C
ATOM   2187  HD1 PHE H 140      -6.897 -18.637  12.384  1.00  0.00      HCT   
ATOM   2188  CE1 PHE H 140      -6.393 -16.590  12.694  1.00  0.00      HCT  C
ATOM   2189  HE1 PHE H 140      -5.890 -16.494  11.742  1.00  0.00      HCT   
ATOM   2190  CZ  PHE H 140      -6.462 -15.509  13.540  1.00  0.00      HCT  C
ATOM   2191  HZ  PHE H 140      -6.019 -14.564  13.260  1.00  0.00      HCT   
ATOM   2192  CD2 PHE H 140      -7.680 -16.834  15.098  1.00  0.00      HCT  C
ATOM   2193  HD2 PHE H 140      -8.162 -16.922  16.062  1.00  0.00      HCT   
ATOM   2194  CE2 PHE H 140      -7.110 -15.633  14.746  1.00  0.00      HCT  C
ATOM   2195  HE2 PHE H 140      -7.172 -14.790  15.419  1.00  0.00      HCT   
ATOM   2196  C   PHE H 140      -7.805 -21.333  15.838  1.00  0.00      HCT  C
ATOM   2197  O   PHE H 140      -7.567 -22.468  15.431  1.00  0.00      HCT  O
ATOM   2198  N   LYS H 141      -8.636 -21.102  16.872  1.00  0.00      HCT  N
ATOM   2199  HN  LYS H 141      -8.819 -20.173  17.189  1.00  0.00      HCT   
ATOM   2200  CA  LYS H 141      -9.319 -22.139  17.597  1.00  0.00      HCT  C
ATOM   2201  HA  LYS H 141      -8.573 -22.866  17.895  1.00  0.00      HCT   
ATOM   2202  CB  LYS H 141     -10.071 -21.567  18.812  1.00  0.00      HCT  C
ATOM   2203  HB1 LYS H 141      -9.361 -20.900  19.353  1.00  0.00      HCT   
ATOM   2204  HB2 LYS H 141     -10.899 -20.916  18.452  1.00  0.00      HCT   
ATOM   2205  CG  LYS H 141     -10.603 -22.618  19.789  1.00  0.00      HCT  C
ATOM   2206  HG1 LYS H 141      -9.765 -23.280  20.104  1.00  0.00      HCT   
ATOM   2207  HG2 LYS H 141     -10.982 -22.105  20.702  1.00  0.00      HCT   
ATOM   2208  CD  LYS H 141     -11.710 -23.508  19.222  1.00  0.00      HCT  C
ATOM   2209  HD1 LYS H 141     -12.621 -22.884  19.072  1.00  0.00      HCT   
ATOM   2210  HD2 LYS H 141     -11.385 -23.870  18.219  1.00  0.00      HCT   
ATOM   2211  CE  LYS H 141     -12.039 -24.705  20.116  1.00  0.00      HCT  C
ATOM   2212  HE1 LYS H 141     -12.194 -24.375  21.167  1.00  0.00      HCT   
ATOM   2213  HE2 LYS H 141     -12.965 -25.211  19.766  1.00  0.00      HCT   
ATOM   2214  NZ  LYS H 141     -10.920 -25.674  20.079  1.00  0.00      HCT  N
ATOM   2215  HZ1 LYS H 141     -11.136 -26.491  20.686  1.00  0.00      HCT   
ATOM   2216  HZ2 LYS H 141     -10.774 -25.999  19.102  1.00  0.00      HCT   
ATOM   2217  HZ3 LYS H 141     -10.052 -25.212  20.419  1.00  0.00      HCT   
ATOM   2218  C   LYS H 141     -10.314 -22.850  16.715  1.00  0.00      HCT  C
ATOM   2219  O   LYS H 141     -10.427 -24.074  16.746  1.00  0.00      HCT  O
ATOM   2220  N   CYS H 142     -11.067 -22.071  15.918  1.00  0.00      HCT  N
ATOM   2221  HN  CYS H 142     -10.891 -21.089  15.912  1.00  0.00      HCT   
ATOM   2222  CA  CYS H 142     -12.129 -22.498  15.046  1.00  0.00      HCT  C
ATOM   2223  HA  CYS H 142     -12.724 -23.208  15.608  1.00  0.00      HCT   
ATOM   2224  CB  CYS H 142     -12.991 -21.319  14.552  1.00  0.00      HCT  C
ATOM   2225  HB1 CYS H 142     -13.364 -20.782  15.453  1.00  0.00      HCT   
ATOM   2226  HB2 CYS H 142     -12.355 -20.591  14.003  1.00  0.00      HCT   
ATOM   2227  SG  CYS H 142     -14.415 -21.852  13.554  1.00  0.00      HCT  S
ATOM   2228  HG1 CYS H 142     -14.949 -20.644  13.368  1.00  0.00      HCT   
ATOM   2229  C   CYS H 142     -11.585 -23.209  13.844  1.00  0.00      HCT  C
ATOM   2230  O   CYS H 142     -12.348 -23.778  13.070  1.00  0.00      HCT  O
ATOM   2231  N   GLY H 143     -10.270 -23.150  13.583  1.00  0.00      HCT  N
ATOM   2232  HN  GLY H 143      -9.570 -22.692  14.129  1.00  0.00      HCT   
ATOM   2233  CA  GLY H 143      -9.799 -23.809  12.398  1.00  0.00      HCT  C
ATOM   2234  HA1 GLY H 143     -10.565 -24.473  12.022  1.00  0.00      HCT   
ATOM   2235  HA2 GLY H 143      -8.851 -24.291  12.596  1.00  0.00      HCT   
ATOM   2236  C   GLY H 143      -9.569 -22.746  11.380  1.00  0.00      HCT  C
ATOM   2237  O   GLY H 143      -9.237 -23.030  10.230  1.00  0.00      HCT  O
ATOM   2238  N   GLY H 144      -9.760 -21.475  11.786  1.00  0.00      HCT  N
ATOM   2239  HN  GLY H 144     -10.076 -21.231  12.702  1.00  0.00      HCT   
ATOM   2240  CA  GLY H 144      -9.514 -20.375  10.903  1.00  0.00      HCT  C
ATOM   2241  HA1 GLY H 144      -9.914 -19.468  11.336  1.00  0.00      HCT   
ATOM   2242  HA2 GLY H 144      -9.898 -20.604   9.918  1.00  0.00      HCT   
ATOM   2243  C   GLY H 144      -8.029 -20.221  10.795  1.00  0.00      HCT  C
ATOM   2244  O   GLY H 144      -7.287 -20.761  11.616  1.00  0.00      HCT  O
ATOM   2245  N   VAL H 145      -7.556 -19.488   9.762  1.00  0.00      HCT  N
ATOM   2246  HN  VAL H 145      -8.125 -19.058   9.066  1.00  0.00      HCT   
ATOM   2247  CA  VAL H 145      -6.143 -19.272   9.593  1.00  0.00      HCT  C
ATOM   2248  HA  VAL H 145      -5.662 -19.347  10.560  1.00  0.00      HCT   
ATOM   2249  CB  VAL H 145      -5.521 -20.218   8.600  1.00  0.00      HCT  C
ATOM   2250  HB  VAL H 145      -6.097 -20.132   7.646  1.00  0.00      HCT   
ATOM   2251  CG1 VAL H 145      -4.052 -19.834   8.346  1.00  0.00      HCT  C
ATOM   2252 HG11 VAL H 145      -3.581 -20.555   7.643  1.00  0.00      HCT   
ATOM   2253 HG12 VAL H 145      -3.965 -18.825   7.892  1.00  0.00      HCT   
ATOM   2254 HG13 VAL H 145      -3.473 -19.850   9.294  1.00  0.00      HCT   
ATOM   2255  CG2 VAL H 145      -5.688 -21.643   9.149  1.00  0.00      HCT  C
ATOM   2256 HG21 VAL H 145      -5.210 -22.383   8.473  1.00  0.00      HCT   
ATOM   2257 HG22 VAL H 145      -5.219 -21.732  10.153  1.00  0.00      HCT   
ATOM   2258 HG23 VAL H 145      -6.760 -21.916   9.240  1.00  0.00      HCT   
ATOM   2259  C   VAL H 145      -5.937 -17.872   9.095  1.00  0.00      HCT  C
ATOM   2260  O   VAL H 145      -6.842 -17.273   8.516  1.00  0.00      HCT  O
ATOM   2261  N   SER H 146      -4.744 -17.293   9.351  1.00  0.00      HCT  N
ATOM   2262  HN  SER H 146      -3.999 -17.698   9.882  1.00  0.00      HCT   
ATOM   2263  CA  SER H 146      -4.459 -15.981   8.844  1.00  0.00      HCT  C
ATOM   2264  HA  SER H 146      -5.067 -15.839   7.960  1.00  0.00      HCT   
ATOM   2265  CB  SER H 146      -4.638 -14.859   9.879  1.00  0.00      HCT  C
ATOM   2266  HB1 SER H 146      -4.565 -13.883   9.347  1.00  0.00      HCT   
ATOM   2267  HB2 SER H 146      -5.653 -14.909  10.333  1.00  0.00      HCT   
ATOM   2268  OG  SER H 146      -3.613 -14.941  10.860  1.00  0.00      HCT  O
ATOM   2269  HG1 SER H 146      -3.623 -14.109  11.350  1.00  0.00      HCT   
ATOM   2270  C   SER H 146      -3.027 -15.942   8.410  1.00  0.00      HCT  C
ATOM   2271  O   SER H 146      -2.163 -16.590   9.002  1.00  0.00      HCT  O
ATOM   2272  N   LEU H 147      -2.749 -15.180   7.332  1.00  0.00      HCT  N
ATOM   2273  HN  LEU H 147      -3.432 -14.680   6.804  1.00  0.00      HCT   
ATOM   2274  CA  LEU H 147      -1.404 -15.029   6.850  1.00  0.00      HCT  C
ATOM   2275  HA  LEU H 147      -0.742 -15.575   7.509  1.00  0.00      HCT   
ATOM   2276  CB  LEU H 147      -1.223 -15.433   5.375  1.00  0.00      HCT  C
ATOM   2277  HB1 LEU H 147      -1.506 -16.508   5.291  1.00  0.00      HCT   
ATOM   2278  HB2 LEU H 147      -1.956 -14.872   4.754  1.00  0.00      HCT   
ATOM   2279  CG  LEU H 147       0.212 -15.244   4.842  1.00  0.00      HCT  C
ATOM   2280  HG  LEU H 147       0.444 -14.172   5.051  1.00  0.00      HCT   
ATOM   2281  CD1 LEU H 147       1.219 -16.121   5.603  1.00  0.00      HCT  C
ATOM   2282 HD11 LEU H 147       2.238 -16.007   5.174  1.00  0.00      HCT   
ATOM   2283 HD12 LEU H 147       1.258 -15.832   6.675  1.00  0.00      HCT   
ATOM   2284 HD13 LEU H 147       0.933 -17.193   5.539  1.00  0.00      HCT   
ATOM   2285  CD2 LEU H 147       0.271 -15.456   3.319  1.00  0.00      HCT  C
ATOM   2286 HD21 LEU H 147       1.307 -15.298   2.947  1.00  0.00      HCT   
ATOM   2287 HD22 LEU H 147      -0.035 -16.483   3.036  1.00  0.00      HCT   
ATOM   2288 HD23 LEU H 147      -0.398 -14.736   2.800  1.00  0.00      HCT   
ATOM   2289  C   LEU H 147      -1.051 -13.579   6.955  1.00  0.00      HCT  C
ATOM   2290  O   LEU H 147      -1.736 -12.722   6.399  1.00  0.00      HCT  O
ATOM   2291  N   GLY H 148       0.053 -13.271   7.665  1.00  0.00      HCT  N
ATOM   2292  HN  GLY H 148       0.637 -13.946   8.115  1.00  0.00      HCT   
ATOM   2293  CA  GLY H 148       0.458 -11.901   7.814  1.00  0.00      HCT  C
ATOM   2294  HA1 GLY H 148       0.689 -11.707   8.853  1.00  0.00      HCT   
ATOM   2295  HA2 GLY H 148      -0.301 -11.252   7.399  1.00  0.00      HCT   
ATOM   2296  C   GLY H 148       1.707 -11.713   7.021  1.00  0.00      HCT  C
ATOM   2297  O   GLY H 148       2.602 -12.555   7.044  1.00  0.00      HCT  O
ATOM   2298  N   VAL H 149       1.801 -10.582   6.293  1.00  0.00      HCT  N
ATOM   2299  HN  VAL H 149       1.128  -9.849   6.244  1.00  0.00      HCT   
ATOM   2300  CA  VAL H 149       2.970 -10.368   5.492  1.00  0.00      HCT  C
ATOM   2301  HA  VAL H 149       3.707 -11.115   5.761  1.00  0.00      HCT   
ATOM   2302  CB  VAL H 149       2.694 -10.396   4.015  1.00  0.00      HCT  C
ATOM   2303  HB  VAL H 149       1.893  -9.645   3.807  1.00  0.00      HCT   
ATOM   2304  CG1 VAL H 149       3.978 -10.017   3.261  1.00  0.00      HCT  C
ATOM   2305 HG11 VAL H 149       3.810 -10.068   2.164  1.00  0.00      HCT   
ATOM   2306 HG12 VAL H 149       4.302  -8.982   3.498  1.00  0.00      HCT   
ATOM   2307 HG13 VAL H 149       4.804 -10.716   3.515  1.00  0.00      HCT   
ATOM   2308  CG2 VAL H 149       2.167 -11.792   3.638  1.00  0.00      HCT  C
ATOM   2309 HG21 VAL H 149       1.989 -11.862   2.544  1.00  0.00      HCT   
ATOM   2310 HG22 VAL H 149       2.900 -12.577   3.924  1.00  0.00      HCT   
ATOM   2311 HG23 VAL H 149       1.206 -12.010   4.148  1.00  0.00      HCT   
ATOM   2312  C   VAL H 149       3.550  -9.030   5.815  1.00  0.00      HCT  C
ATOM   2313  O   VAL H 149       2.853  -8.019   5.833  1.00  0.00      HCT  O
ATOM   2314  N   GLY H 150       4.869  -9.011   6.082  1.00  0.00      HCT  N
ATOM   2315  HN  GLY H 150       5.424  -9.840   6.139  1.00  0.00      HCT   
ATOM   2316  CA  GLY H 150       5.568  -7.780   6.304  1.00  0.00      HCT  C
ATOM   2317  HA1 GLY H 150       6.034  -7.776   7.280  1.00  0.00      HCT   
ATOM   2318  HA2 GLY H 150       4.925  -6.931   6.115  1.00  0.00      HCT   
ATOM   2319  C   GLY H 150       6.650  -7.775   5.276  1.00  0.00      HCT  C
ATOM   2320  O   GLY H 150       7.539  -8.626   5.300  1.00  0.00      HCT  O
ATOM   2321  N   MET H 151       6.601  -6.807   4.341  1.00  0.00      HCT  N
ATOM   2322  HN  MET H 151       5.927  -6.073   4.288  1.00  0.00      HCT   
ATOM   2323  CA  MET H 151       7.587  -6.782   3.299  1.00  0.00      HCT  C
ATOM   2324  HA  MET H 151       8.358  -7.502   3.545  1.00  0.00      HCT   
ATOM   2325  CB  MET H 151       6.998  -7.057   1.902  1.00  0.00      HCT  C
ATOM   2326  HB1 MET H 151       6.389  -7.988   1.984  1.00  0.00      HCT   
ATOM   2327  HB2 MET H 151       6.288  -6.243   1.634  1.00  0.00      HCT   
ATOM   2328  CG  MET H 151       8.048  -7.246   0.803  1.00  0.00      HCT  C
ATOM   2329  HG1 MET H 151       8.584  -6.292   0.613  1.00  0.00      HCT   
ATOM   2330  HG2 MET H 151       8.801  -7.996   1.131  1.00  0.00      HCT   
ATOM   2331  SD  MET H 151       7.365  -7.798  -0.789  1.00  0.00      HCT  S
ATOM   2332  CE  MET H 151       7.056  -9.502  -0.243  1.00  0.00      HCT  C
ATOM   2333  HE1 MET H 151       6.622 -10.110  -1.066  1.00  0.00      HCT   
ATOM   2334  HE2 MET H 151       7.998  -9.993   0.084  1.00  0.00      HCT   
ATOM   2335  HE3 MET H 151       6.344  -9.526   0.610  1.00  0.00      HCT   
ATOM   2336  C   MET H 151       8.224  -5.430   3.272  1.00  0.00      HCT  C
ATOM   2337  O   MET H 151       7.549  -4.402   3.257  1.00  0.00      HCT  O
ATOM   2338  N   ARG H 152       9.569  -5.420   3.252  1.00  0.00      HCT  N
ATOM   2339  HN  ARG H 152      10.058  -6.289   3.253  1.00  0.00      HCT   
ATOM   2340  CA  ARG H 152      10.370  -4.230   3.229  1.00  0.00      HCT  C
ATOM   2341  HA  ARG H 152       9.940  -3.468   3.868  1.00  0.00      HCT   
ATOM   2342  CB  ARG H 152      11.839  -4.579   3.525  1.00  0.00      HCT  C
ATOM   2343  HB1 ARG H 152      11.829  -5.266   4.405  1.00  0.00      HCT   
ATOM   2344  HB2 ARG H 152      12.259  -5.170   2.681  1.00  0.00      HCT   
ATOM   2345  CG  ARG H 152      12.764  -3.412   3.859  1.00  0.00      HCT  C
ATOM   2346  HG1 ARG H 152      13.804  -3.696   3.588  1.00  0.00      HCT   
ATOM   2347  HG2 ARG H 152      12.509  -2.549   3.202  1.00  0.00      HCT   
ATOM   2348  CD  ARG H 152      12.666  -2.939   5.309  1.00  0.00      HCT  C
ATOM   2349  HD1 ARG H 152      11.656  -2.503   5.489  1.00  0.00      HCT   
ATOM   2350  HD2 ARG H 152      12.825  -3.779   6.025  1.00  0.00      HCT   
ATOM   2351  NE  ARG H 152      13.742  -1.927   5.488  1.00  0.00      HCT  N
ATOM   2352  HE  ARG H 152      14.580  -2.308   5.896  1.00  0.00      HCT   
ATOM   2353  CZ  ARG H 152      13.503  -0.643   5.102  1.00  0.00      HCT  C
ATOM   2354  NH1 ARG H 152      12.254  -0.286   4.689  1.00  0.00      HCT  N
ATOM   2355 HH11 ARG H 152      12.069   0.637   4.381  1.00  0.00      HCT   
ATOM   2356 HH12 ARG H 152      11.590  -1.030   4.587  1.00  0.00      HCT   
ATOM   2357  NH2 ARG H 152      14.511   0.275   5.095  1.00  0.00      HCT  N
ATOM   2358 HH21 ARG H 152      14.313   1.224   4.897  1.00  0.00      HCT   
ATOM   2359 HH22 ARG H 152      15.374  -0.004   5.494  1.00  0.00      HCT   
ATOM   2360  C   ARG H 152      10.292  -3.704   1.820  1.00  0.00      HCT  C
ATOM   2361  O   ARG H 152      10.650  -4.405   0.876  1.00  0.00      HCT  O
ATOM   2362  N   HSD H 153       9.867  -2.433   1.657  1.00  0.00      HCT  N
ATOM   2363  HN  HSD H 153       9.707  -1.842   2.446  1.00  0.00      HCT   
ATOM   2364  CA  HSD H 153       9.612  -1.826   0.372  1.00  0.00      HCT  C
ATOM   2365  HA  HSD H 153       8.944  -2.501  -0.149  1.00  0.00      HCT   
ATOM   2366  CB  HSD H 153       8.810  -0.518   0.413  1.00  0.00      HCT  C
ATOM   2367  HB1 HSD H 153       8.943  -0.043   1.409  1.00  0.00      HCT   
ATOM   2368  HB2 HSD H 153       9.219   0.193  -0.338  1.00  0.00      HCT   
ATOM   2369  ND1 HSD H 153       6.540  -1.534   0.980  1.00  0.00      HCT  N
ATOM   2370  HD1 HSD H 153       6.777  -1.893   1.884  1.00  0.00      HCT   
ATOM   2371  CG  HSD H 153       7.359  -0.791   0.158  1.00  0.00      HCT  C
ATOM   2372  CE1 HSD H 153       5.324  -1.577   0.378  1.00  0.00      HCT  C
ATOM   2373  HE1 HSD H 153       4.455  -2.094   0.795  1.00  0.00      HCT   
ATOM   2374  NE2 HSD H 153       5.302  -0.919  -0.764  1.00  0.00      HCT  N
ATOM   2375  CD2 HSD H 153       6.586  -0.424  -0.901  1.00  0.00      HCT  C
ATOM   2376  HD2 HSD H 153       6.851   0.140  -1.787  1.00  0.00      HCT   
ATOM   2377  C   HSD H 153      10.822  -1.646  -0.486  1.00  0.00      HCT  C
ATOM   2378  O   HSD H 153      10.693  -1.513  -1.702  1.00  0.00      HCT  O
ATOM   2379  N   HSE H 154      12.027  -1.594   0.096  1.00  0.00      HCT  N
ATOM   2380  HN  HSE H 154      12.237  -1.644   1.071  1.00  0.00      HCT   
ATOM   2381  CA  HSE H 154      13.176  -1.450  -0.750  1.00  0.00      HCT  C
ATOM   2382  HA  HSE H 154      13.047  -0.558  -1.351  1.00  0.00      HCT   
ATOM   2383  CB  HSE H 154      14.507  -1.369   0.018  1.00  0.00      HCT  C
ATOM   2384  HB1 HSE H 154      14.509  -2.174   0.784  1.00  0.00      HCT   
ATOM   2385  HB2 HSE H 154      15.348  -1.578  -0.675  1.00  0.00      HCT   
ATOM   2386  ND1 HSE H 154      15.264   1.060   0.122  1.00  0.00      HCT  N
ATOM   2387  CG  HSE H 154      14.689  -0.046   0.709  1.00  0.00      HCT  C
ATOM   2388  CE1 HSE H 154      15.250   2.050   1.051  1.00  0.00      HCT  C
ATOM   2389  HE1 HSE H 154      15.645   3.056   0.891  1.00  0.00      HCT   
ATOM   2390  NE2 HSE H 154      14.706   1.660   2.189  1.00  0.00      HCT  N
ATOM   2391  HE2 HSE H 154      14.581   2.167   3.042  1.00  0.00      HCT   
ATOM   2392  CD2 HSE H 154      14.353   0.339   1.971  1.00  0.00      HCT  C
ATOM   2393  HD2 HSE H 154      13.887  -0.225   2.767  1.00  0.00      HCT   
ATOM   2394  C   HSE H 154      13.206  -2.619  -1.696  1.00  0.00      HCT  C
ATOM   2395  O   HSE H 154      13.809  -2.544  -2.766  1.00  0.00      HCT  O
ATOM   2396  N   ALA H 155      12.645  -3.772  -1.281  1.00  0.00      HCT  N
ATOM   2397  HN  ALA H 155      12.256  -3.904  -0.369  1.00  0.00      HCT   
ATOM   2398  CA  ALA H 155      12.572  -4.913  -2.154  1.00  0.00      HCT  C
ATOM   2399  HA  ALA H 155      13.544  -5.103  -2.594  1.00  0.00      HCT   
ATOM   2400  CB  ALA H 155      12.122  -6.178  -1.407  1.00  0.00      HCT  C
ATOM   2401  HB1 ALA H 155      12.831  -6.394  -0.579  1.00  0.00      HCT   
ATOM   2402  HB2 ALA H 155      11.111  -6.042  -0.965  1.00  0.00      HCT   
ATOM   2403  HB3 ALA H 155      12.099  -7.063  -2.078  1.00  0.00      HCT   
ATOM   2404  C   ALA H 155      11.617  -4.706  -3.305  1.00  0.00      HCT  C
ATOM   2405  O   ALA H 155      11.987  -4.897  -4.460  1.00  0.00      HCT  O
ATOM   2406  N   ALA H 156      10.358  -4.285  -3.036  1.00  0.00      HCT  N
ATOM   2407  HN  ALA H 156      10.008  -4.057  -2.128  1.00  0.00      HCT   
ATOM   2408  CA  ALA H 156       9.414  -4.141  -4.118  1.00  0.00      HCT  C
ATOM   2409  HA  ALA H 156       9.814  -3.516  -4.909  1.00  0.00      HCT   
ATOM   2410  CB  ALA H 156       8.979  -5.483  -4.734  1.00  0.00      HCT  C
ATOM   2411  HB1 ALA H 156       9.864  -6.002  -5.161  1.00  0.00      HCT   
ATOM   2412  HB2 ALA H 156       8.531  -6.149  -3.965  1.00  0.00      HCT   
ATOM   2413  HB3 ALA H 156       8.239  -5.338  -5.551  1.00  0.00      HCT   
ATOM   2414  C   ALA H 156       8.177  -3.453  -3.619  1.00  0.00      HCT  C
ATOM   2415  O   ALA H 156       7.949  -3.341  -2.415  1.00  0.00      HCT  O
ATOM   2416  N   ASP H 157       7.345  -2.956  -4.563  1.00  0.00      HCT  N
ATOM   2417  HN  ASP H 157       7.503  -3.009  -5.546  1.00  0.00      HCT   
ATOM   2418  CA  ASP H 157       6.120  -2.286  -4.228  1.00  0.00      HCT  C
ATOM   2419  HA  ASP H 157       6.260  -1.777  -3.281  1.00  0.00      HCT   
ATOM   2420  CB  ASP H 157       5.631  -1.284  -5.299  1.00  0.00      HCT  C
ATOM   2421  HB1 ASP H 157       4.700  -0.797  -4.945  1.00  0.00      HCT   
ATOM   2422  HB2 ASP H 157       6.391  -0.497  -5.474  1.00  0.00      HCT   
ATOM   2423  CG  ASP H 157       5.328  -1.996  -6.612  1.00  0.00      HCT  C
ATOM   2424  OD1 ASP H 157       5.567  -3.230  -6.707  1.00  0.00      HCT  O
ATOM   2425  OD2 ASP H 157       4.856  -1.297  -7.547  1.00  0.00      HCT  O
ATOM   2426  C   ASP H 157       5.058  -3.322  -4.010  1.00  0.00      HCT  C
ATOM   2427  O   ASP H 157       5.316  -4.524  -4.068  1.00  0.00      HCT  O
ATOM   2428  N   GLY H 158       3.823  -2.871  -3.728  1.00  0.00      HCT  N
ATOM   2429  HN  GLY H 158       3.606  -1.896  -3.695  1.00  0.00      HCT   
ATOM   2430  CA  GLY H 158       2.730  -3.760  -3.454  1.00  0.00      HCT  C
ATOM   2431  HA1 GLY H 158       1.854  -3.160  -3.249  1.00  0.00      HCT   
ATOM   2432  HA2 GLY H 158       3.020  -4.414  -2.642  1.00  0.00      HCT   
ATOM   2433  C   GLY H 158       2.439  -4.612  -4.652  1.00  0.00      HCT  C
ATOM   2434  O   GLY H 158       2.068  -5.776  -4.513  1.00  0.00      HCT  O
ATOM   2435  N   PHE H 159       2.577  -4.048  -5.868  1.00  0.00      HCT  N
ATOM   2436  HN  PHE H 159       2.911  -3.121  -6.029  1.00  0.00      HCT   
ATOM   2437  CA  PHE H 159       2.238  -4.775  -7.062  1.00  0.00      HCT  C
ATOM   2438  HA  PHE H 159       1.214  -5.110  -6.947  1.00  0.00      HCT   
ATOM   2439  CB  PHE H 159       2.446  -3.952  -8.347  1.00  0.00      HCT  C
ATOM   2440  HB1 PHE H 159       1.880  -2.998  -8.264  1.00  0.00      HCT   
ATOM   2441  HB2 PHE H 159       3.517  -3.687  -8.484  1.00  0.00      HCT   
ATOM   2442  CG  PHE H 159       1.899  -4.749  -9.480  1.00  0.00      HCT  C
ATOM   2443  CD1 PHE H 159       0.556  -4.707  -9.772  1.00  0.00      HCT  C
ATOM   2444  HD1 PHE H 159      -0.103  -4.096  -9.171  1.00  0.00      HCT   
ATOM   2445  CE1 PHE H 159       0.036  -5.437 -10.816  1.00  0.00      HCT  C
ATOM   2446  HE1 PHE H 159      -1.021  -5.388 -11.036  1.00  0.00      HCT   
ATOM   2447  CZ  PHE H 159       0.866  -6.221 -11.579  1.00  0.00      HCT  C
ATOM   2448  HZ  PHE H 159       0.468  -6.794 -12.405  1.00  0.00      HCT   
ATOM   2449  CD2 PHE H 159       2.723  -5.536 -10.250  1.00  0.00      HCT  C
ATOM   2450  HD2 PHE H 159       3.778  -5.599 -10.022  1.00  0.00      HCT   
ATOM   2451  CE2 PHE H 159       2.210  -6.268 -11.295  1.00  0.00      HCT  C
ATOM   2452  HE2 PHE H 159       2.866  -6.883 -11.895  1.00  0.00      HCT   
ATOM   2453  C   PHE H 159       3.095  -6.005  -7.164  1.00  0.00      HCT  C
ATOM   2454  O   PHE H 159       2.586  -7.103  -7.393  1.00  0.00      HCT  O
ATOM   2455  N   SER H 160       4.421  -5.846  -6.991  1.00  0.00      HCT  N
ATOM   2456  HN  SER H 160       4.838  -4.961  -6.782  1.00  0.00      HCT   
ATOM   2457  CA  SER H 160       5.361  -6.932  -7.090  1.00  0.00      HCT  C
ATOM   2458  HA  SER H 160       5.124  -7.457  -8.006  1.00  0.00      HCT   
ATOM   2459  CB  SER H 160       6.823  -6.464  -7.020  1.00  0.00      HCT  C
ATOM   2460  HB1 SER H 160       6.958  -5.889  -6.075  1.00  0.00      HCT   
ATOM   2461  HB2 SER H 160       7.509  -7.340  -6.970  1.00  0.00      HCT   
ATOM   2462  OG  SER H 160       7.120  -5.625  -8.126  1.00  0.00      HCT  O
ATOM   2463  HG1 SER H 160       7.955  -5.182  -7.929  1.00  0.00      HCT   
ATOM   2464  C   SER H 160       5.170  -7.898  -5.961  1.00  0.00      HCT  C
ATOM   2465  O   SER H 160       5.295  -9.106  -6.150  1.00  0.00      HCT  O
ATOM   2466  N   GLY H 161       4.866  -7.394  -4.751  1.00  0.00      HCT  N
ATOM   2467  HN  GLY H 161       4.722  -6.421  -4.573  1.00  0.00      HCT   
ATOM   2468  CA  GLY H 161       4.728  -8.261  -3.614  1.00  0.00      HCT  C
ATOM   2469  HA1 GLY H 161       4.471  -7.665  -2.749  1.00  0.00      HCT   
ATOM   2470  HA2 GLY H 161       5.633  -8.842  -3.500  1.00  0.00      HCT   
ATOM   2471  C   GLY H 161       3.601  -9.209  -3.874  1.00  0.00      HCT  C
ATOM   2472  O   GLY H 161       3.657 -10.376  -3.487  1.00  0.00      HCT  O
ATOM   2473  N   LEU H 162       2.528  -8.715  -4.518  1.00  0.00      HCT  N
ATOM   2474  HN  LEU H 162       2.448  -7.773  -4.837  1.00  0.00      HCT   
ATOM   2475  CA  LEU H 162       1.383  -9.534  -4.803  1.00  0.00      HCT  C
ATOM   2476  HA  LEU H 162       1.067 -10.002  -3.879  1.00  0.00      HCT   
ATOM   2477  CB  LEU H 162       0.261  -8.775  -5.531  1.00  0.00      HCT  C
ATOM   2478  HB1 LEU H 162       0.703  -8.347  -6.460  1.00  0.00      HCT   
ATOM   2479  HB2 LEU H 162      -0.511  -9.503  -5.865  1.00  0.00      HCT   
ATOM   2480  CG  LEU H 162      -0.380  -7.640  -4.716  1.00  0.00      HCT  C
ATOM   2481  HG  LEU H 162       0.440  -6.896  -4.569  1.00  0.00      HCT   
ATOM   2482  CD1 LEU H 162      -1.511  -6.969  -5.512  1.00  0.00      HCT  C
ATOM   2483 HD11 LEU H 162      -2.003  -6.182  -4.902  1.00  0.00      HCT   
ATOM   2484 HD12 LEU H 162      -1.113  -6.497  -6.436  1.00  0.00      HCT   
ATOM   2485 HD13 LEU H 162      -2.282  -7.714  -5.803  1.00  0.00      HCT   
ATOM   2486  CD2 LEU H 162      -0.831  -8.130  -3.330  1.00  0.00      HCT  C
ATOM   2487 HD21 LEU H 162      -1.274  -7.292  -2.750  1.00  0.00      HCT   
ATOM   2488 HD22 LEU H 162      -1.597  -8.928  -3.407  1.00  0.00      HCT   
ATOM   2489 HD23 LEU H 162       0.034  -8.529  -2.758  1.00  0.00      HCT   
ATOM   2490  C   LEU H 162       1.807 -10.620  -5.736  1.00  0.00      HCT  C
ATOM   2491  O   LEU H 162       1.414 -11.776  -5.593  1.00  0.00      HCT  O
ATOM   2492  N   HSE H 163       2.644 -10.252  -6.721  1.00  0.00      HCT  N
ATOM   2493  HN  HSE H 163       2.974  -9.313  -6.812  1.00  0.00      HCT   
ATOM   2494  CA  HSE H 163       3.138 -11.151  -7.721  1.00  0.00      HCT  C
ATOM   2495  HA  HSE H 163       2.290 -11.612  -8.213  1.00  0.00      HCT   
ATOM   2496  CB  HSE H 163       4.116 -10.436  -8.673  1.00  0.00      HCT  C
ATOM   2497  HB1 HSE H 163       3.552  -9.644  -9.211  1.00  0.00      HCT   
ATOM   2498  HB2 HSE H 163       4.905  -9.928  -8.080  1.00  0.00      HCT   
ATOM   2499  ND1 HSE H 163       5.904 -12.038  -9.497  1.00  0.00      HCT  N
ATOM   2500  CG  HSE H 163       4.748 -11.318  -9.708  1.00  0.00      HCT  C
ATOM   2501  CE1 HSE H 163       6.170 -12.700 -10.648  1.00  0.00      HCT  C
ATOM   2502  HE1 HSE H 163       7.029 -13.358 -10.801  1.00  0.00      HCT   
ATOM   2503  NE2 HSE H 163       5.270 -12.458 -11.584  1.00  0.00      HCT  N
ATOM   2504  HE2 HSE H 163       5.224 -12.791 -12.525  1.00  0.00      HCT   
ATOM   2505  CD2 HSE H 163       4.377 -11.588 -10.988  1.00  0.00      HCT  C
ATOM   2506  HD2 HSE H 163       3.534 -11.222 -11.557  1.00  0.00      HCT   
ATOM   2507  C   HSE H 163       3.894 -12.245  -7.031  1.00  0.00      HCT  C
ATOM   2508  O   HSE H 163       3.848 -13.406  -7.429  1.00  0.00      HCT  O
ATOM   2509  N   PHE H 164       4.668 -11.886  -5.995  1.00  0.00      HCT  N
ATOM   2510  HN  PHE H 164       4.786 -10.951  -5.664  1.00  0.00      HCT   
ATOM   2511  CA  PHE H 164       5.408 -12.872  -5.265  1.00  0.00      HCT  C
ATOM   2512  HA  PHE H 164       5.914 -13.482  -6.003  1.00  0.00      HCT   
ATOM   2513  CB  PHE H 164       6.395 -12.242  -4.267  1.00  0.00      HCT  C
ATOM   2514  HB1 PHE H 164       7.211 -11.739  -4.831  1.00  0.00      HCT   
ATOM   2515  HB2 PHE H 164       5.897 -11.465  -3.648  1.00  0.00      HCT   
ATOM   2516  CG  PHE H 164       6.981 -13.335  -3.444  1.00  0.00      HCT  C
ATOM   2517  CD1 PHE H 164       7.956 -14.163  -3.951  1.00  0.00      HCT  C
ATOM   2518  HD1 PHE H 164       8.297 -14.028  -4.968  1.00  0.00      HCT   
ATOM   2519  CE1 PHE H 164       8.496 -15.164  -3.177  1.00  0.00      HCT  C
ATOM   2520  HE1 PHE H 164       9.267 -15.804  -3.582  1.00  0.00      HCT   
ATOM   2521  CZ  PHE H 164       8.061 -15.348  -1.887  1.00  0.00      HCT  C
ATOM   2522  HZ  PHE H 164       8.481 -16.134  -1.276  1.00  0.00      HCT   
ATOM   2523  CD2 PHE H 164       6.558 -13.521  -2.148  1.00  0.00      HCT  C
ATOM   2524  HD2 PHE H 164       5.781 -12.892  -1.738  1.00  0.00      HCT   
ATOM   2525  CE2 PHE H 164       7.095 -14.520  -1.371  1.00  0.00      HCT  C
ATOM   2526  HE2 PHE H 164       6.754 -14.653  -0.354  1.00  0.00      HCT   
ATOM   2527  C   PHE H 164       4.486 -13.776  -4.505  1.00  0.00      HCT  C
ATOM   2528  O   PHE H 164       4.643 -14.996  -4.541  1.00  0.00      HCT  O
ATOM   2529  N   ILE H 165       3.492 -13.205  -3.798  1.00  0.00      HCT  N
ATOM   2530  HN  ILE H 165       3.281 -12.230  -3.780  1.00  0.00      HCT   
ATOM   2531  CA  ILE H 165       2.626 -14.010  -2.980  1.00  0.00      HCT  C
ATOM   2532  HA  ILE H 165       3.269 -14.616  -2.355  1.00  0.00      HCT   
ATOM   2533  CB  ILE H 165       1.691 -13.207  -2.125  1.00  0.00      HCT  C
ATOM   2534  HB  ILE H 165       1.234 -12.466  -2.829  1.00  0.00      HCT   
ATOM   2535  CG2 ILE H 165       0.655 -14.156  -1.495  1.00  0.00      HCT  C
ATOM   2536 HG21 ILE H 165      -0.143 -13.579  -0.984  1.00  0.00      HCT   
ATOM   2537 HG22 ILE H 165       0.171 -14.785  -2.271  1.00  0.00      HCT   
ATOM   2538 HG23 ILE H 165       1.132 -14.825  -0.748  1.00  0.00      HCT   
ATOM   2539  CG1 ILE H 165       2.513 -12.416  -1.095  1.00  0.00      HCT  C
ATOM   2540 HG11 ILE H 165       3.081 -13.120  -0.446  1.00  0.00      HCT   
ATOM   2541 HG12 ILE H 165       3.260 -11.790  -1.634  1.00  0.00      HCT   
ATOM   2542  CD  ILE H 165       1.674 -11.498  -0.214  1.00  0.00      HCT  C
ATOM   2543  HD1 ILE H 165       2.329 -10.913   0.467  1.00  0.00      HCT   
ATOM   2544  HD2 ILE H 165       1.092 -10.784  -0.835  1.00  0.00      HCT   
ATOM   2545  HD3 ILE H 165       0.965 -12.083   0.409  1.00  0.00      HCT   
ATOM   2546  C   ILE H 165       1.825 -14.954  -3.821  1.00  0.00      HCT  C
ATOM   2547  O   ILE H 165       1.708 -16.132  -3.488  1.00  0.00      HCT  O
ATOM   2548  N   ASN H 166       1.243 -14.479  -4.936  1.00  0.00      HCT  N
ATOM   2549  HN  ASN H 166       1.302 -13.556  -5.314  1.00  0.00      HCT   
ATOM   2550  CA  ASN H 166       0.432 -15.382  -5.698  1.00  0.00      HCT  C
ATOM   2551  HA  ASN H 166      -0.219 -15.873  -4.982  1.00  0.00      HCT   
ATOM   2552  CB  ASN H 166      -0.565 -14.715  -6.676  1.00  0.00      HCT  C
ATOM   2553  HB1 ASN H 166      -1.099 -15.524  -7.222  1.00  0.00      HCT   
ATOM   2554  HB2 ASN H 166      -1.325 -14.134  -6.115  1.00  0.00      HCT   
ATOM   2555  CG  ASN H 166       0.134 -13.837  -7.690  1.00  0.00      HCT  C
ATOM   2556  OD1 ASN H 166       1.351 -13.693  -7.661  1.00  0.00      HCT  O
ATOM   2557  ND2 ASN H 166      -0.657 -13.214  -8.605  1.00  0.00      HCT  N
ATOM   2558 HD21 ASN H 166      -0.207 -12.642  -9.285  1.00  0.00      HCT   
ATOM   2559 HD22 ASN H 166      -1.641 -13.362  -8.596  1.00  0.00      HCT   
ATOM   2560  C   ASN H 166       1.269 -16.440  -6.351  1.00  0.00      HCT  C
ATOM   2561  O   ASN H 166       0.856 -17.597  -6.422  1.00  0.00      HCT  O
ATOM   2562  N   SER H 167       2.483 -16.093  -6.819  1.00  0.00      HCT  N
ATOM   2563  HN  SER H 167       2.902 -15.186  -6.777  1.00  0.00      HCT   
ATOM   2564  CA  SER H 167       3.298 -17.087  -7.451  1.00  0.00      HCT  C
ATOM   2565  HA  SER H 167       2.724 -17.523  -8.258  1.00  0.00      HCT   
ATOM   2566  CB  SER H 167       4.669 -16.549  -7.893  1.00  0.00      HCT  C
ATOM   2567  HB1 SER H 167       5.157 -16.078  -7.009  1.00  0.00      HCT   
ATOM   2568  HB2 SER H 167       5.326 -17.386  -8.223  1.00  0.00      HCT   
ATOM   2569  OG  SER H 167       4.509 -15.574  -8.913  1.00  0.00      HCT  O
ATOM   2570  HG1 SER H 167       5.352 -15.112  -8.998  1.00  0.00      HCT   
ATOM   2571  C   SER H 167       3.537 -18.167  -6.440  1.00  0.00      HCT  C
ATOM   2572  O   SER H 167       3.458 -19.354  -6.750  1.00  0.00      HCT  O
ATOM   2573  N   TRP H 168       3.770 -17.763  -5.179  1.00  0.00      HCT  N
ATOM   2574  HN  TRP H 168       3.766 -16.801  -4.916  1.00  0.00      HCT   
ATOM   2575  CA  TRP H 168       4.042 -18.681  -4.113  1.00  0.00      HCT  C
ATOM   2576  HA  TRP H 168       4.897 -19.286  -4.390  1.00  0.00      HCT   
ATOM   2577  CB  TRP H 168       4.174 -17.964  -2.759  1.00  0.00      HCT  C
ATOM   2578  HB1 TRP H 168       5.106 -17.357  -2.784  1.00  0.00      HCT   
ATOM   2579  HB2 TRP H 168       3.330 -17.253  -2.624  1.00  0.00      HCT   
ATOM   2580  CG  TRP H 168       4.277 -18.876  -1.561  1.00  0.00      HCT  C
ATOM   2581  CD1 TRP H 168       4.639 -20.191  -1.482  1.00  0.00      HCT  C
ATOM   2582  HD1 TRP H 168       4.960 -20.792  -2.323  1.00  0.00      HCT   
ATOM   2583  NE1 TRP H 168       4.574 -20.618  -0.175  1.00  0.00      HCT  N
ATOM   2584  HE1 TRP H 168       4.814 -21.501   0.166  1.00  0.00      HCT   
ATOM   2585  CE2 TRP H 168       4.154 -19.562   0.608  1.00  0.00      HCT  C
ATOM   2586  CD2 TRP H 168       3.957 -18.463  -0.223  1.00  0.00      HCT  C
ATOM   2587  CE3 TRP H 168       3.530 -17.260   0.268  1.00  0.00      HCT  C
ATOM   2588  HE3 TRP H 168       3.366 -16.407  -0.376  1.00  0.00      HCT   
ATOM   2589  CZ3 TRP H 168       3.306 -17.176   1.626  1.00  0.00      HCT  C
ATOM   2590  HZ3 TRP H 168       2.967 -16.242   2.052  1.00  0.00      HCT   
ATOM   2591  CZ2 TRP H 168       3.927 -19.478   1.954  1.00  0.00      HCT  C
ATOM   2592  HZ2 TRP H 168       4.070 -20.315   2.620  1.00  0.00      HCT   
ATOM   2593  CH2 TRP H 168       3.503 -18.265   2.451  1.00  0.00      HCT  C
ATOM   2594  HH2 TRP H 168       3.321 -18.170   3.512  1.00  0.00      HCT   
ATOM   2595  C   TRP H 168       2.881 -19.610  -3.968  1.00  0.00      HCT  C
ATOM   2596  O   TRP H 168       3.054 -20.820  -3.845  1.00  0.00      HCT  O
ATOM   2597  N   SER H 169       1.659 -19.050  -3.986  1.00  0.00      HCT  N
ATOM   2598  HN  SER H 169       1.499 -18.076  -4.146  1.00  0.00      HCT   
ATOM   2599  CA  SER H 169       0.466 -19.813  -3.775  1.00  0.00      HCT  C
ATOM   2600  HA  SER H 169       0.607 -20.367  -2.856  1.00  0.00      HCT   
ATOM   2601  CB  SER H 169      -0.792 -18.934  -3.803  1.00  0.00      HCT  C
ATOM   2602  HB1 SER H 169      -0.903 -18.521  -4.832  1.00  0.00      HCT   
ATOM   2603  HB2 SER H 169      -1.698 -19.547  -3.597  1.00  0.00      HCT   
ATOM   2604  OG  SER H 169      -0.654 -17.866  -2.879  1.00  0.00      HCT  O
ATOM   2605  HG1 SER H 169      -1.346 -17.224  -3.082  1.00  0.00      HCT   
ATOM   2606  C   SER H 169       0.313 -20.813  -4.879  1.00  0.00      HCT  C
ATOM   2607  O   SER H 169      -0.178 -21.918  -4.654  1.00  0.00      HCT  O
ATOM   2608  N   ASP H 170       0.695 -20.435  -6.114  1.00  0.00      HCT  N
ATOM   2609  HN  ASP H 170       1.070 -19.545  -6.360  1.00  0.00      HCT   
ATOM   2610  CA  ASP H 170       0.589 -21.328  -7.236  1.00  0.00      HCT  C
ATOM   2611  HA  ASP H 170      -0.407 -21.756  -7.222  1.00  0.00      HCT   
ATOM   2612  CB  ASP H 170       0.860 -20.639  -8.586  1.00  0.00      HCT  C
ATOM   2613  HB1 ASP H 170       1.761 -20.000  -8.495  1.00  0.00      HCT   
ATOM   2614  HB2 ASP H 170       1.045 -21.391  -9.378  1.00  0.00      HCT   
ATOM   2615  CG  ASP H 170      -0.361 -19.785  -8.900  1.00  0.00      HCT  C
ATOM   2616  OD1 ASP H 170      -1.388 -19.958  -8.194  1.00  0.00      HCT  O
ATOM   2617  OD2 ASP H 170      -0.289 -18.956  -9.847  1.00  0.00      HCT  O
ATOM   2618  C   ASP H 170       1.552 -22.468  -7.073  1.00  0.00      HCT  C
ATOM   2619  O   ASP H 170       1.247 -23.606  -7.426  1.00  0.00      HCT  O
ATOM   2620  N   MET H 171       2.748 -22.187  -6.527  1.00  0.00      HCT  N
ATOM   2621  HN  MET H 171       3.000 -21.269  -6.228  1.00  0.00      HCT   
ATOM   2622  CA  MET H 171       3.769 -23.179  -6.324  1.00  0.00      HCT  C
ATOM   2623  HA  MET H 171       3.934 -23.701  -7.259  1.00  0.00      HCT   
ATOM   2624  CB  MET H 171       5.048 -22.569  -5.718  1.00  0.00      HCT  C
ATOM   2625  HB1 MET H 171       4.768 -22.153  -4.722  1.00  0.00      HCT   
ATOM   2626  HB2 MET H 171       5.786 -23.379  -5.521  1.00  0.00      HCT   
ATOM   2627  CG  MET H 171       5.665 -21.458  -6.572  1.00  0.00      HCT  C
ATOM   2628  HG1 MET H 171       4.894 -20.706  -6.843  1.00  0.00      HCT   
ATOM   2629  HG2 MET H 171       6.455 -20.934  -5.990  1.00  0.00      HCT   
ATOM   2630  SD  MET H 171       6.418 -22.002  -8.132  1.00  0.00      HCT  S
ATOM   2631  CE  MET H 171       8.059 -22.254  -7.406  1.00  0.00      HCT  C
ATOM   2632  HE1 MET H 171       8.783 -22.600  -8.174  1.00  0.00      HCT   
ATOM   2633  HE2 MET H 171       8.451 -21.310  -6.968  1.00  0.00      HCT   
ATOM   2634  HE3 MET H 171       8.026 -23.017  -6.599  1.00  0.00      HCT   
ATOM   2635  C   MET H 171       3.249 -24.178  -5.333  1.00  0.00      HCT  C
ATOM   2636  O   MET H 171       3.552 -25.368  -5.406  1.00  0.00      HCT  O
ATOM   2637  N   ALA H 172       2.469 -23.700  -4.352  1.00  0.00      HCT  N
ATOM   2638  HN  ALA H 172       2.237 -22.731  -4.276  1.00  0.00      HCT   
ATOM   2639  CA  ALA H 172       1.911 -24.548  -3.340  1.00  0.00      HCT  C
ATOM   2640  HA  ALA H 172       2.672 -25.141  -2.846  1.00  0.00      HCT   
ATOM   2641  CB  ALA H 172       1.115 -23.765  -2.282  1.00  0.00      HCT  C
ATOM   2642  HB1 ALA H 172       1.794 -23.071  -1.743  1.00  0.00      HCT   
ATOM   2643  HB2 ALA H 172       0.312 -23.159  -2.755  1.00  0.00      HCT   
ATOM   2644  HB3 ALA H 172       0.652 -24.443  -1.533  1.00  0.00      HCT   
ATOM   2645  C   ALA H 172       0.978 -25.520  -3.999  1.00  0.00      HCT  C
ATOM   2646  O   ALA H 172       0.770 -26.630  -3.515  1.00  0.00      HCT  O
ATOM   2647  N   ARG H 173       0.311 -25.055  -5.068  1.00  0.00      HCT  N
ATOM   2648  HN  ARG H 173       0.474 -24.103  -5.318  1.00  0.00      HCT   
ATOM   2649  CA  ARG H 173      -0.613 -25.787  -5.888  1.00  0.00      HCT  C
ATOM   2650  HA  ARG H 173      -1.228 -26.390  -5.230  1.00  0.00      HCT   
ATOM   2651  CB  ARG H 173      -1.587 -24.860  -6.621  1.00  0.00      HCT  C
ATOM   2652  HB1 ARG H 173      -0.966 -24.065  -7.100  1.00  0.00      HCT   
ATOM   2653  HB2 ARG H 173      -2.072 -25.414  -7.455  1.00  0.00      HCT   
ATOM   2654  CG  ARG H 173      -2.571 -24.257  -5.616  1.00  0.00      HCT  C
ATOM   2655  HG1 ARG H 173      -3.293 -25.046  -5.311  1.00  0.00      HCT   
ATOM   2656  HG2 ARG H 173      -2.018 -23.983  -4.688  1.00  0.00      HCT   
ATOM   2657  CD  ARG H 173      -3.290 -23.004  -6.104  1.00  0.00      HCT  C
ATOM   2658  HD1 ARG H 173      -3.685 -22.439  -5.229  1.00  0.00      HCT   
ATOM   2659  HD2 ARG H 173      -2.606 -22.338  -6.680  1.00  0.00      HCT   
ATOM   2660  NE  ARG H 173      -4.397 -23.423  -7.001  1.00  0.00      HCT  N
ATOM   2661  HE  ARG H 173      -4.638 -24.395  -6.904  1.00  0.00      HCT   
ATOM   2662  CZ  ARG H 173      -4.950 -22.490  -7.829  1.00  0.00      HCT  C
ATOM   2663  NH1 ARG H 173      -4.472 -21.212  -7.811  1.00  0.00      HCT  N
ATOM   2664 HH11 ARG H 173      -4.876 -20.514  -8.386  1.00  0.00      HCT   
ATOM   2665 HH12 ARG H 173      -3.800 -21.000  -7.099  1.00  0.00      HCT   
ATOM   2666  NH2 ARG H 173      -5.969 -22.834  -8.667  1.00  0.00      HCT  N
ATOM   2667 HH21 ARG H 173      -6.309 -22.178  -9.326  1.00  0.00      HCT   
ATOM   2668 HH22 ARG H 173      -6.193 -23.798  -8.728  1.00  0.00      HCT   
ATOM   2669  C   ARG H 173       0.070 -26.741  -6.834  1.00  0.00      HCT  C
ATOM   2670  O   ARG H 173      -0.571 -27.655  -7.339  1.00  0.00      HCT  O
ATOM   2671  N   GLY H 174       1.361 -26.553  -7.170  1.00  0.00      HCT  N
ATOM   2672  HN  GLY H 174       1.951 -25.814  -6.846  1.00  0.00      HCT   
ATOM   2673  CA  GLY H 174       1.975 -27.487  -8.078  1.00  0.00      HCT  C
ATOM   2674  HA1 GLY H 174       1.431 -28.421  -8.046  1.00  0.00      HCT   
ATOM   2675  HA2 GLY H 174       3.027 -27.577  -7.843  1.00  0.00      HCT   
ATOM   2676  C   GLY H 174       1.858 -26.932  -9.457  1.00  0.00      HCT  C
ATOM   2677  O   GLY H 174       2.109 -27.622 -10.444  1.00  0.00      HCT  O
ATOM   2678  N   LEU H 175       1.468 -25.648  -9.550  1.00  0.00      HCT  N
ATOM   2679  HN  LEU H 175       1.275 -25.052  -8.773  1.00  0.00      HCT   
ATOM   2680  CA  LEU H 175       1.296 -25.025 -10.825  1.00  0.00      HCT  C
ATOM   2681  HA  LEU H 175       1.228 -25.805 -11.573  1.00  0.00      HCT   
ATOM   2682  CB  LEU H 175       0.077 -24.096 -10.868  1.00  0.00      HCT  C
ATOM   2683  HB1 LEU H 175       0.258 -23.282 -10.129  1.00  0.00      HCT   
ATOM   2684  HB2 LEU H 175       0.033 -23.603 -11.864  1.00  0.00      HCT   
ATOM   2685  CG  LEU H 175      -1.229 -24.842 -10.530  1.00  0.00      HCT  C
ATOM   2686  HG  LEU H 175      -1.081 -25.172  -9.473  1.00  0.00      HCT   
ATOM   2687  CD1 LEU H 175      -2.445 -23.905 -10.581  1.00  0.00      HCT  C
ATOM   2688 HD11 LEU H 175      -3.381 -24.470 -10.382  1.00  0.00      HCT   
ATOM   2689 HD12 LEU H 175      -2.353 -23.102  -9.818  1.00  0.00      HCT   
ATOM   2690 HD13 LEU H 175      -2.533 -23.430 -11.581  1.00  0.00      HCT   
ATOM   2691  CD2 LEU H 175      -1.400 -26.098 -11.401  1.00  0.00      HCT  C
ATOM   2692 HD21 LEU H 175      -2.337 -26.631 -11.130  1.00  0.00      HCT   
ATOM   2693 HD22 LEU H 175      -1.457 -25.845 -12.479  1.00  0.00      HCT   
ATOM   2694 HD23 LEU H 175      -0.547 -26.795 -11.250  1.00  0.00      HCT   
ATOM   2695  C   LEU H 175       2.523 -24.220 -11.122  1.00  0.00      HCT  C
ATOM   2696  O   LEU H 175       3.162 -23.672 -10.226  1.00  0.00      HCT  O
ATOM   2697  N   ASP H 176       2.897 -24.159 -12.414  1.00  0.00      HCT  N
ATOM   2698  HN  ASP H 176       2.413 -24.588 -13.172  1.00  0.00      HCT   
ATOM   2699  CA  ASP H 176       4.070 -23.444 -12.833  1.00  0.00      HCT  C
ATOM   2700  HA  ASP H 176       4.847 -23.635 -12.101  1.00  0.00      HCT   
ATOM   2701  CB  ASP H 176       4.527 -23.798 -14.256  1.00  0.00      HCT  C
ATOM   2702  HB1 ASP H 176       5.464 -23.251 -14.485  1.00  0.00      HCT   
ATOM   2703  HB2 ASP H 176       4.727 -24.884 -14.343  1.00  0.00      HCT   
ATOM   2704  CG  ASP H 176       3.433 -23.367 -15.222  1.00  0.00      HCT  C
ATOM   2705  OD1 ASP H 176       2.240 -23.366 -14.815  1.00  0.00      HCT  O
ATOM   2706  OD2 ASP H 176       3.781 -23.025 -16.383  1.00  0.00      HCT  O
ATOM   2707  C   ASP H 176       3.810 -21.968 -12.812  1.00  0.00      HCT  C
ATOM   2708  O   ASP H 176       2.694 -21.513 -13.063  1.00  0.00      HCT  O
ATOM   2709  N   VAL H 177       4.873 -21.180 -12.527  1.00  0.00      HCT  N
ATOM   2710  HN  VAL H 177       5.785 -21.539 -12.347  1.00  0.00      HCT   
ATOM   2711  CA  VAL H 177       4.774 -19.747 -12.459  1.00  0.00      HCT  C
ATOM   2712  HA  VAL H 177       3.880 -19.486 -11.907  1.00  0.00      HCT   
ATOM   2713  CB  VAL H 177       6.003 -19.108 -11.873  1.00  0.00      HCT  C
ATOM   2714  HB  VAL H 177       6.870 -19.385 -12.522  1.00  0.00      HCT   
ATOM   2715  CG1 VAL H 177       5.815 -17.584 -11.869  1.00  0.00      HCT  C
ATOM   2716 HG11 VAL H 177       6.694 -17.088 -11.404  1.00  0.00      HCT   
ATOM   2717 HG12 VAL H 177       5.714 -17.181 -12.898  1.00  0.00      HCT   
ATOM   2718 HG13 VAL H 177       4.913 -17.301 -11.285  1.00  0.00      HCT   
ATOM   2719  CG2 VAL H 177       6.249 -19.703 -10.477  1.00  0.00      HCT  C
ATOM   2720 HG21 VAL H 177       7.128 -19.225  -9.996  1.00  0.00      HCT   
ATOM   2721 HG22 VAL H 177       5.364 -19.545  -9.824  1.00  0.00      HCT   
ATOM   2722 HG23 VAL H 177       6.450 -20.793 -10.534  1.00  0.00      HCT   
ATOM   2723  C   VAL H 177       4.610 -19.222 -13.854  1.00  0.00      HCT  C
ATOM   2724  O   VAL H 177       5.497 -19.361 -14.695  1.00  0.00      HCT  O
ATOM   2725  N   THR H 178       3.450 -18.589 -14.117  1.00  0.00      HCT  N
ATOM   2726  HN  THR H 178       2.760 -18.435 -13.411  1.00  0.00      HCT   
ATOM   2727  CA  THR H 178       3.093 -18.081 -15.413  1.00  0.00      HCT  C
ATOM   2728  HA  THR H 178       3.316 -18.881 -16.106  1.00  0.00      HCT   
ATOM   2729  CB  THR H 178       1.662 -17.628 -15.466  1.00  0.00      HCT  C
ATOM   2730  HB  THR H 178       1.500 -17.232 -16.498  1.00  0.00      HCT   
ATOM   2731  OG1 THR H 178       1.453 -16.559 -14.554  1.00  0.00      HCT  O
ATOM   2732  HG1 THR H 178       0.520 -16.332 -14.634  1.00  0.00      HCT   
ATOM   2733  CG2 THR H 178       0.754 -18.819 -15.111  1.00  0.00      HCT  C
ATOM   2734 HG21 THR H 178      -0.316 -18.556 -15.250  1.00  0.00      HCT   
ATOM   2735 HG22 THR H 178       0.980 -19.687 -15.767  1.00  0.00      HCT   
ATOM   2736 HG23 THR H 178       0.901 -19.133 -14.055  1.00  0.00      HCT   
ATOM   2737  C   THR H 178       3.943 -16.911 -15.822  1.00  0.00      HCT  C
ATOM   2738  O   THR H 178       4.415 -16.861 -16.955  1.00  0.00      HCT  O
ATOM   2739  N   LEU H 179       4.168 -15.939 -14.916  1.00  0.00      HCT  N
ATOM   2740  HN  LEU H 179       3.887 -15.947 -13.958  1.00  0.00      HCT   
ATOM   2741  CA  LEU H 179       4.877 -14.752 -15.314  1.00  0.00      HCT  C
ATOM   2742  HA  LEU H 179       5.083 -14.843 -16.373  1.00  0.00      HCT   
ATOM   2743  CB  LEU H 179       4.092 -13.467 -14.973  1.00  0.00      HCT  C
ATOM   2744  HB1 LEU H 179       3.115 -13.527 -15.506  1.00  0.00      HCT   
ATOM   2745  HB2 LEU H 179       3.851 -13.468 -13.887  1.00  0.00      HCT   
ATOM   2746  CG  LEU H 179       4.790 -12.150 -15.369  1.00  0.00      HCT  C
ATOM   2747  HG  LEU H 179       5.807 -12.232 -14.915  1.00  0.00      HCT   
ATOM   2748  CD1 LEU H 179       4.940 -12.016 -16.891  1.00  0.00      HCT  C
ATOM   2749 HD11 LEU H 179       5.401 -11.040 -17.153  1.00  0.00      HCT   
ATOM   2750 HD12 LEU H 179       5.585 -12.826 -17.293  1.00  0.00      HCT   
ATOM   2751 HD13 LEU H 179       3.949 -12.076 -17.390  1.00  0.00      HCT   
ATOM   2752  CD2 LEU H 179       4.083 -10.939 -14.736  1.00  0.00      HCT  C
ATOM   2753 HD21 LEU H 179       4.606  -9.998 -15.013  1.00  0.00      HCT   
ATOM   2754 HD22 LEU H 179       3.032 -10.853 -15.078  1.00  0.00      HCT   
ATOM   2755 HD23 LEU H 179       4.084 -11.023 -13.628  1.00  0.00      HCT   
ATOM   2756  C   LEU H 179       6.193 -14.674 -14.602  1.00  0.00      HCT  C
ATOM   2757  O   LEU H 179       6.253 -14.382 -13.410  1.00  0.00      HCT  O
ATOM   2758  N   PRO H 180       7.266 -14.886 -15.321  1.00  0.00      HCT  N
ATOM   2759  CD  PRO H 180       7.264 -15.824 -16.434  1.00  0.00      HCT  C
ATOM   2760  HD1 PRO H 180       7.028 -15.310 -17.393  1.00  0.00      HCT   
ATOM   2761  HD2 PRO H 180       6.524 -16.641 -16.271  1.00  0.00      HCT   
ATOM   2762  CA  PRO H 180       8.552 -14.810 -14.691  1.00  0.00      HCT  C
ATOM   2763  HA  PRO H 180       8.600 -15.439 -13.810  1.00  0.00      HCT   
ATOM   2764  CB  PRO H 180       9.543 -15.403 -15.687  1.00  0.00      HCT  C
ATOM   2765  HB1 PRO H 180      10.375 -15.950 -15.189  1.00  0.00      HCT   
ATOM   2766  HB2 PRO H 180       9.955 -14.641 -16.386  1.00  0.00      HCT   
ATOM   2767  CG  PRO H 180       8.689 -16.406 -16.484  1.00  0.00      HCT  C
ATOM   2768  HG1 PRO H 180       8.759 -17.416 -16.034  1.00  0.00      HCT   
ATOM   2769  HG2 PRO H 180       9.017 -16.482 -17.546  1.00  0.00      HCT   
ATOM   2770  C   PRO H 180       8.840 -13.397 -14.299  1.00  0.00      HCT  C
ATOM   2771  O   PRO H 180       8.407 -12.487 -15.003  1.00  0.00      HCT  O
ATOM   2772  N   PRO H 181       9.508 -13.195 -13.199  1.00  0.00      HCT  N
ATOM   2773  CD  PRO H 181       9.450 -14.126 -12.086  1.00  0.00      HCT  C
ATOM   2774  HD1 PRO H 181       9.883 -15.118 -12.351  1.00  0.00      HCT   
ATOM   2775  HD2 PRO H 181       8.408 -14.273 -11.720  1.00  0.00      HCT   
ATOM   2776  CA  PRO H 181       9.850 -11.866 -12.778  1.00  0.00      HCT  C
ATOM   2777  HA  PRO H 181       9.012 -11.190 -12.900  1.00  0.00      HCT   
ATOM   2778  CB  PRO H 181      10.120 -11.952 -11.272  1.00  0.00      HCT  C
ATOM   2779  HB1 PRO H 181       9.263 -11.573 -10.671  1.00  0.00      HCT   
ATOM   2780  HB2 PRO H 181      11.052 -11.416 -10.983  1.00  0.00      HCT   
ATOM   2781  CG  PRO H 181      10.300 -13.455 -10.996  1.00  0.00      HCT  C
ATOM   2782  HG1 PRO H 181       9.968 -13.710  -9.971  1.00  0.00      HCT   
ATOM   2783  HG2 PRO H 181      11.359 -13.783 -11.103  1.00  0.00      HCT   
ATOM   2784  C   PRO H 181      11.010 -11.353 -13.566  1.00  0.00      HCT  C
ATOM   2785  O   PRO H 181      11.917 -12.128 -13.865  1.00  0.00      HCT  O
ATOM   2786  N   PHE H 182      10.997 -10.046 -13.893  1.00  0.00      HCT  N
ATOM   2787  HN  PHE H 182      10.225  -9.458 -13.657  1.00  0.00      HCT   
ATOM   2788  CA  PHE H 182      12.059  -9.380 -14.593  1.00  0.00      HCT  C
ATOM   2789  HA  PHE H 182      12.748 -10.123 -14.977  1.00  0.00      HCT   
ATOM   2790  CB  PHE H 182      11.506  -8.377 -15.623  1.00  0.00      HCT  C
ATOM   2791  HB1 PHE H 182      10.964  -8.934 -16.418  1.00  0.00      HCT   
ATOM   2792  HB2 PHE H 182      10.776  -7.683 -15.154  1.00  0.00      HCT   
ATOM   2793  CG  PHE H 182      12.619  -7.630 -16.269  1.00  0.00      HCT  C
ATOM   2794  CD1 PHE H 182      13.294  -8.151 -17.348  1.00  0.00      HCT  C
ATOM   2795  HD1 PHE H 182      13.021  -9.125 -17.730  1.00  0.00      HCT   
ATOM   2796  CE1 PHE H 182      14.316  -7.447 -17.940  1.00  0.00      HCT  C
ATOM   2797  HE1 PHE H 182      14.839  -7.865 -18.788  1.00  0.00      HCT   
ATOM   2798  CZ  PHE H 182      14.669  -6.208 -17.457  1.00  0.00      HCT  C
ATOM   2799  HZ  PHE H 182      15.466  -5.647 -17.924  1.00  0.00      HCT   
ATOM   2800  CD2 PHE H 182      12.977  -6.389 -15.794  1.00  0.00      HCT  C
ATOM   2801  HD2 PHE H 182      12.469  -5.972 -14.936  1.00  0.00      HCT   
ATOM   2802  CE2 PHE H 182      13.997  -5.680 -16.384  1.00  0.00      HCT  C
ATOM   2803  HE2 PHE H 182      14.269  -4.707 -16.000  1.00  0.00      HCT   
ATOM   2804  C   PHE H 182      12.790  -8.607 -13.536  1.00  0.00      HCT  C
ATOM   2805  O   PHE H 182      12.182  -7.811 -12.821  1.00  0.00      HCT  O
ATOM   2806  N   ILE H 183      14.115  -8.831 -13.401  1.00  0.00      HCT  N
ATOM   2807  HN  ILE H 183      14.678  -9.410 -13.987  1.00  0.00      HCT   
ATOM   2808  CA  ILE H 183      14.837  -8.200 -12.327  1.00  0.00      HCT  C
ATOM   2809  HA  ILE H 183      14.123  -7.584 -11.795  1.00  0.00      HCT   
ATOM   2810  CB  ILE H 183      15.598  -9.198 -11.501  1.00  0.00      HCT  C
ATOM   2811  HB  ILE H 183      16.228  -9.752 -12.242  1.00  0.00      HCT   
ATOM   2812  CG2 ILE H 183      16.425  -8.408 -10.473  1.00  0.00      HCT  C
ATOM   2813 HG21 ILE H 183      17.127  -9.080  -9.937  1.00  0.00      HCT   
ATOM   2814 HG22 ILE H 183      17.028  -7.620 -10.971  1.00  0.00      HCT   
ATOM   2815 HG23 ILE H 183      15.767  -7.923  -9.721  1.00  0.00      HCT   
ATOM   2816  CG1 ILE H 183      14.678 -10.247 -10.856  1.00  0.00      HCT  C
ATOM   2817 HG11 ILE H 183      14.027 -10.706 -11.633  1.00  0.00      HCT   
ATOM   2818 HG12 ILE H 183      15.305 -11.063 -10.429  1.00  0.00      HCT   
ATOM   2819  CD  ILE H 183      13.798  -9.697  -9.739  1.00  0.00      HCT  C
ATOM   2820  HD1 ILE H 183      13.203 -10.515  -9.279  1.00  0.00      HCT   
ATOM   2821  HD2 ILE H 183      14.419  -9.229  -8.945  1.00  0.00      HCT   
ATOM   2822  HD3 ILE H 183      13.091  -8.935 -10.128  1.00  0.00      HCT   
ATOM   2823  C   ILE H 183      15.893  -7.274 -12.869  1.00  0.00      HCT  C
ATOM   2824  O   ILE H 183      16.996  -7.724 -13.181  1.00  0.00      HCT  O
ATOM   2825  N   ASP H 184      15.603  -5.953 -12.948  1.00  0.00      HCT  N
ATOM   2826  HN  ASP H 184      14.729  -5.533 -12.718  1.00  0.00      HCT   
ATOM   2827  CA  ASP H 184      16.586  -4.997 -13.394  1.00  0.00      HCT  C
ATOM   2828  HA  ASP H 184      17.445  -5.055 -12.735  1.00  0.00      HCT   
ATOM   2829  CB  ASP H 184      16.940  -5.157 -14.885  1.00  0.00      HCT  C
ATOM   2830  HB1 ASP H 184      17.261  -6.201 -15.074  1.00  0.00      HCT   
ATOM   2831  HB2 ASP H 184      16.058  -4.943 -15.521  1.00  0.00      HCT   
ATOM   2832  CG  ASP H 184      18.084  -4.213 -15.229  1.00  0.00      HCT  C
ATOM   2833  OD1 ASP H 184      18.644  -3.593 -14.287  1.00  0.00      HCT  O
ATOM   2834  OD2 ASP H 184      18.409  -4.099 -16.441  1.00  0.00      HCT  O
ATOM   2835  C   ASP H 184      16.000  -3.614 -13.225  1.00  0.00      HCT  C
ATOM   2836  O   ASP H 184      15.251  -3.142 -14.078  1.00  0.00      HCT  O
ATOM   2837  N   ARG H 185      16.353  -2.925 -12.122  1.00  0.00      HCT  N
ATOM   2838  HN  ARG H 185      17.021  -3.355 -11.519  1.00  0.00      HCT   
ATOM   2839  CA  ARG H 185      15.862  -1.626 -11.725  1.00  0.00      HCT  C
ATOM   2840  HA  ARG H 185      14.784  -1.648 -11.831  1.00  0.00      HCT   
ATOM   2841  CB  ARG H 185      16.200  -1.269 -10.271  1.00  0.00      HCT  C
ATOM   2842  HB1 ARG H 185      17.246  -1.617 -10.096  1.00  0.00      HCT   
ATOM   2843  HB2 ARG H 185      16.222  -0.163 -10.155  1.00  0.00      HCT   
ATOM   2844  CG  ARG H 185      15.270  -1.934  -9.261  1.00  0.00      HCT  C
ATOM   2845  HG1 ARG H 185      15.449  -1.478  -8.262  1.00  0.00      HCT   
ATOM   2846  HG2 ARG H 185      14.216  -1.683  -9.520  1.00  0.00      HCT   
ATOM   2847  CD  ARG H 185      15.373  -3.457  -9.202  1.00  0.00      HCT  C
ATOM   2848  HD1 ARG H 185      15.040  -3.889 -10.174  1.00  0.00      HCT   
ATOM   2849  HD2 ARG H 185      16.419  -3.789  -9.003  1.00  0.00      HCT   
ATOM   2850  NE  ARG H 185      14.495  -3.881  -8.078  1.00  0.00      HCT  N
ATOM   2851  HE  ARG H 185      13.581  -4.176  -8.380  1.00  0.00      HCT   
ATOM   2852  CZ  ARG H 185      14.983  -3.834  -6.806  1.00  0.00      HCT  C
ATOM   2853  NH1 ARG H 185      16.284  -3.502  -6.593  1.00  0.00      HCT  N
ATOM   2854 HH11 ARG H 185      16.657  -3.489  -5.676  1.00  0.00      HCT   
ATOM   2855 HH12 ARG H 185      16.858  -3.411  -7.409  1.00  0.00      HCT   
ATOM   2856  NH2 ARG H 185      14.173  -4.104  -5.745  1.00  0.00      HCT  N
ATOM   2857 HH21 ARG H 185      14.511  -3.983  -4.823  1.00  0.00      HCT   
ATOM   2858 HH22 ARG H 185      13.206  -4.211  -5.935  1.00  0.00      HCT   
ATOM   2859  C   ARG H 185      16.355  -0.494 -12.583  1.00  0.00      HCT  C
ATOM   2860  O   ARG H 185      15.760   0.582 -12.579  1.00  0.00      HCT  O
ATOM   2861  N   THR H 186      17.461  -0.695 -13.317  1.00  0.00      HCT  N
ATOM   2862  HN  THR H 186      17.882  -1.600 -13.367  1.00  0.00      HCT   
ATOM   2863  CA  THR H 186      18.142   0.319 -14.085  1.00  0.00      HCT  C
ATOM   2864  HA  THR H 186      18.403   1.097 -13.380  1.00  0.00      HCT   
ATOM   2865  CB  THR H 186      19.339  -0.210 -14.817  1.00  0.00      HCT  C
ATOM   2866  HB  THR H 186      19.735   0.643 -15.421  1.00  0.00      HCT   
ATOM   2867  OG1 THR H 186      18.955  -1.236 -15.721  1.00  0.00      HCT  O
ATOM   2868  HG1 THR H 186      19.772  -1.529 -16.139  1.00  0.00      HCT   
ATOM   2869  CG2 THR H 186      20.344  -0.749 -13.786  1.00  0.00      HCT  C
ATOM   2870 HG21 THR H 186      21.294  -1.047 -14.278  1.00  0.00      HCT   
ATOM   2871 HG22 THR H 186      20.580   0.031 -13.031  1.00  0.00      HCT   
ATOM   2872 HG23 THR H 186      19.935  -1.635 -13.254  1.00  0.00      HCT   
ATOM   2873  C   THR H 186      17.227   0.947 -15.094  1.00  0.00      HCT  C
ATOM   2874  O   THR H 186      17.511   2.033 -15.593  1.00  0.00      HCT  O
ATOM   2875  N   LEU H 187      16.131   0.272 -15.471  1.00  0.00      HCT  N
ATOM   2876  HN  LEU H 187      15.847  -0.626 -15.141  1.00  0.00      HCT   
ATOM   2877  CA  LEU H 187      15.245   0.851 -16.442  1.00  0.00      HCT  C
ATOM   2878  HA  LEU H 187      15.814   1.050 -17.341  1.00  0.00      HCT   
ATOM   2879  CB  LEU H 187      14.030  -0.046 -16.738  1.00  0.00      HCT  C
ATOM   2880  HB1 LEU H 187      13.466  -0.161 -15.784  1.00  0.00      HCT   
ATOM   2881  HB2 LEU H 187      13.348   0.488 -17.436  1.00  0.00      HCT   
ATOM   2882  CG  LEU H 187      14.449  -1.429 -17.279  1.00  0.00      HCT  C
ATOM   2883  HG  LEU H 187      14.873  -1.935 -16.378  1.00  0.00      HCT   
ATOM   2884  CD1 LEU H 187      13.243  -2.246 -17.770  1.00  0.00      HCT  C
ATOM   2885 HD11 LEU H 187      13.577  -3.216 -18.198  1.00  0.00      HCT   
ATOM   2886 HD12 LEU H 187      12.545  -2.456 -16.931  1.00  0.00      HCT   
ATOM   2887 HD13 LEU H 187      12.688  -1.693 -18.557  1.00  0.00      HCT   
ATOM   2888  CD2 LEU H 187      15.566  -1.309 -18.326  1.00  0.00      HCT  C
ATOM   2889 HD21 LEU H 187      15.865  -2.316 -18.688  1.00  0.00      HCT   
ATOM   2890 HD22 LEU H 187      15.241  -0.718 -19.206  1.00  0.00      HCT   
ATOM   2891 HD23 LEU H 187      16.461  -0.818 -17.886  1.00  0.00      HCT   
ATOM   2892  C   LEU H 187      14.767   2.176 -15.903  1.00  0.00      HCT  C
ATOM   2893  O   LEU H 187      14.489   3.105 -16.659  1.00  0.00      HCT  O
ATOM   2894  N   LEU H 188      14.606   2.258 -14.571  1.00  0.00      HCT  N
ATOM   2895  HN  LEU H 188      14.778   1.436 -14.031  1.00  0.00      HCT   
ATOM   2896  CA  LEU H 188      14.208   3.403 -13.795  1.00  0.00      HCT  C
ATOM   2897  HA  LEU H 188      13.423   3.885 -14.364  1.00  0.00      HCT   
ATOM   2898  CB  LEU H 188      13.585   3.042 -12.434  1.00  0.00      HCT  C
ATOM   2899  HB1 LEU H 188      14.305   2.372 -11.910  1.00  0.00      HCT   
ATOM   2900  HB2 LEU H 188      13.513   3.963 -11.813  1.00  0.00      HCT   
ATOM   2901  CG  LEU H 188      12.219   2.338 -12.588  1.00  0.00      HCT  C
ATOM   2902  HG  LEU H 188      12.477   1.337 -13.011  1.00  0.00      HCT   
ATOM   2903  CD1 LEU H 188      11.515   2.136 -11.236  1.00  0.00      HCT  C
ATOM   2904 HD11 LEU H 188      10.516   1.672 -11.382  1.00  0.00      HCT   
ATOM   2905 HD12 LEU H 188      12.115   1.472 -10.578  1.00  0.00      HCT   
ATOM   2906 HD13 LEU H 188      11.373   3.108 -10.718  1.00  0.00      HCT   
ATOM   2907  CD2 LEU H 188      11.333   3.071 -13.608  1.00  0.00      HCT  C
ATOM   2908 HD21 LEU H 188      10.361   2.544 -13.724  1.00  0.00      HCT   
ATOM   2909 HD22 LEU H 188      11.117   4.111 -13.290  1.00  0.00      HCT   
ATOM   2910 HD23 LEU H 188      11.830   3.105 -14.602  1.00  0.00      HCT   
ATOM   2911  C   LEU H 188      15.315   4.408 -13.605  1.00  0.00      HCT  C
ATOM   2912  O   LEU H 188      15.117   5.389 -12.899  1.00  0.00      HCT  O
ATOM   2913  N   ARG H 189      16.544   4.128 -14.083  1.00  0.00      HCT  N
ATOM   2914  HN  ARG H 189      16.700   3.280 -14.585  1.00  0.00      HCT   
ATOM   2915  CA  ARG H 189      17.684   5.000 -13.912  1.00  0.00      HCT  C
ATOM   2916  HA  ARG H 189      17.878   5.110 -12.852  1.00  0.00      HCT   
ATOM   2917  CB  ARG H 189      18.916   4.445 -14.650  1.00  0.00      HCT  C
ATOM   2918  HB1 ARG H 189      18.979   3.362 -14.387  1.00  0.00      HCT   
ATOM   2919  HB2 ARG H 189      18.741   4.484 -15.748  1.00  0.00      HCT   
ATOM   2920  CG  ARG H 189      20.257   5.086 -14.307  1.00  0.00      HCT  C
ATOM   2921  HG1 ARG H 189      20.200   6.172 -14.541  1.00  0.00      HCT   
ATOM   2922  HG2 ARG H 189      20.416   5.025 -13.206  1.00  0.00      HCT   
ATOM   2923  CD  ARG H 189      21.416   4.380 -15.016  1.00  0.00      HCT  C
ATOM   2924  HD1 ARG H 189      21.268   4.442 -16.119  1.00  0.00      HCT   
ATOM   2925  HD2 ARG H 189      22.396   4.845 -14.760  1.00  0.00      HCT   
ATOM   2926  NE  ARG H 189      21.424   2.960 -14.554  1.00  0.00      HCT  N
ATOM   2927  HE  ARG H 189      20.636   2.431 -14.888  1.00  0.00      HCT   
ATOM   2928  CZ  ARG H 189      22.435   2.504 -13.760  1.00  0.00      HCT  C
ATOM   2929  NH1 ARG H 189      23.481   3.327 -13.455  1.00  0.00      HCT  N
ATOM   2930 HH11 ARG H 189      24.234   3.001 -12.901  1.00  0.00      HCT   
ATOM   2931 HH12 ARG H 189      23.505   4.209 -13.930  1.00  0.00      HCT   
ATOM   2932  NH2 ARG H 189      22.410   1.230 -13.272  1.00  0.00      HCT  N
ATOM   2933 HH21 ARG H 189      23.101   0.935 -12.628  1.00  0.00      HCT   
ATOM   2934 HH22 ARG H 189      21.579   0.710 -13.419  1.00  0.00      HCT   
ATOM   2935  C   ARG H 189      17.387   6.382 -14.442  1.00  0.00      HCT  C
ATOM   2936  O   ARG H 189      16.651   6.547 -15.413  1.00  0.00      HCT  O
ATOM   2937  N   ALA H 190      17.945   7.425 -13.780  1.00  0.00      HCT  N
ATOM   2938  HN  ALA H 190      18.532   7.289 -12.982  1.00  0.00      HCT   
ATOM   2939  CA  ALA H 190      17.738   8.798 -14.170  1.00  0.00      HCT  C
ATOM   2940  HA  ALA H 190      16.711   8.970 -14.472  1.00  0.00      HCT   
ATOM   2941  CB  ALA H 190      18.083   9.812 -13.072  1.00  0.00      HCT  C
ATOM   2942  HB1 ALA H 190      17.436   9.637 -12.186  1.00  0.00      HCT   
ATOM   2943  HB2 ALA H 190      19.141   9.706 -12.748  1.00  0.00      HCT   
ATOM   2944  HB3 ALA H 190      17.921  10.857 -13.414  1.00  0.00      HCT   
ATOM   2945  C   ALA H 190      18.590   9.121 -15.364  1.00  0.00      HCT  C
ATOM   2946  O   ALA H 190      19.597   8.466 -15.620  1.00  0.00      HCT  O
ATOM   2947  N   ARG H 191      18.185  10.159 -16.131  1.00  0.00      HCT  N
ATOM   2948  HN  ARG H 191      17.385  10.702 -15.888  1.00  0.00      HCT   
ATOM   2949  CA  ARG H 191      18.881  10.536 -17.333  1.00  0.00      HCT  C
ATOM   2950  HA  ARG H 191      19.199   9.642 -17.856  1.00  0.00      HCT   
ATOM   2951  CB  ARG H 191      18.027  11.404 -18.277  1.00  0.00      HCT  C
ATOM   2952  HB1 ARG H 191      17.689  12.283 -17.678  1.00  0.00      HCT   
ATOM   2953  HB2 ARG H 191      18.669  11.815 -19.088  1.00  0.00      HCT   
ATOM   2954  CG  ARG H 191      16.811  10.642 -18.814  1.00  0.00      HCT  C
ATOM   2955  HG1 ARG H 191      17.170   9.742 -19.359  1.00  0.00      HCT   
ATOM   2956  HG2 ARG H 191      16.218  10.254 -17.954  1.00  0.00      HCT   
ATOM   2957  CD  ARG H 191      15.870  11.482 -19.679  1.00  0.00      HCT  C
ATOM   2958  HD1 ARG H 191      16.430  11.879 -20.557  1.00  0.00      HCT   
ATOM   2959  HD2 ARG H 191      15.007  10.880 -20.048  1.00  0.00      HCT   
ATOM   2960  NE  ARG H 191      15.349  12.592 -18.830  1.00  0.00      HCT  N
ATOM   2961  HE  ARG H 191      15.969  12.838 -18.077  1.00  0.00      HCT   
ATOM   2962  CZ  ARG H 191      14.144  13.161 -19.115  1.00  0.00      HCT  C
ATOM   2963  NH1 ARG H 191      13.400  12.698 -20.163  1.00  0.00      HCT  N
ATOM   2964 HH11 ARG H 191      12.535  13.122 -20.393  1.00  0.00      HCT   
ATOM   2965 HH12 ARG H 191      13.838  12.015 -20.751  1.00  0.00      HCT   
ATOM   2966  NH2 ARG H 191      13.672  14.188 -18.348  1.00  0.00      HCT  N
ATOM   2967 HH21 ARG H 191      12.760  14.541 -18.503  1.00  0.00      HCT   
ATOM   2968 HH22 ARG H 191      14.181  14.404 -17.525  1.00  0.00      HCT   
ATOM   2969  C   ARG H 191      20.124  11.285 -16.973  1.00  0.00      HCT  C
ATOM   2970  O   ARG H 191      20.176  11.988 -15.967  1.00  0.00      HCT  O
ATOM   2971  N   ASP H 192      21.187  11.131 -17.784  1.00  0.00      HCT  N
ATOM   2972  HN  ASP H 192      21.256  10.584 -18.614  1.00  0.00      HCT   
ATOM   2973  CA  ASP H 192      22.404  11.816 -17.464  1.00  0.00      HCT  C
ATOM   2974  HA  ASP H 192      22.269  12.317 -16.512  1.00  0.00      HCT   
ATOM   2975  CB  ASP H 192      23.637  10.897 -17.457  1.00  0.00      HCT  C
ATOM   2976  HB1 ASP H 192      23.607  10.239 -18.349  1.00  0.00      HCT   
ATOM   2977  HB2 ASP H 192      24.569  11.494 -17.495  1.00  0.00      HCT   
ATOM   2978  CG  ASP H 192      23.558  10.066 -16.189  1.00  0.00      HCT  C
ATOM   2979  OD1 ASP H 192      23.330  10.668 -15.106  1.00  0.00      HCT  O
ATOM   2980  OD2 ASP H 192      23.709   8.820 -16.283  1.00  0.00      HCT  O
ATOM   2981  C   ASP H 192      22.633  12.880 -18.480  1.00  0.00      HCT  C
ATOM   2982  O   ASP H 192      22.712  12.598 -19.674  1.00  0.00      HCT  O
ATOM   2983  N   PRO H 193      22.730  14.113 -18.047  1.00  0.00      HCT  N
ATOM   2984  CD  PRO H 193      23.730  14.971 -18.667  1.00  0.00      HCT  C
ATOM   2985  HD1 PRO H 193      23.261  15.667 -19.400  1.00  0.00      HCT   
ATOM   2986  HD2 PRO H 193      24.508  14.367 -19.189  1.00  0.00      HCT   
ATOM   2987  CA  PRO H 193      22.539  14.445 -16.656  1.00  0.00      HCT  C
ATOM   2988  HA  PRO H 193      22.956  13.686 -16.004  1.00  0.00      HCT   
ATOM   2989  CB  PRO H 193      23.293  15.753 -16.421  1.00  0.00      HCT  C
ATOM   2990  HB1 PRO H 193      23.792  15.780 -15.426  1.00  0.00      HCT   
ATOM   2991  HB2 PRO H 193      22.639  16.645 -16.542  1.00  0.00      HCT   
ATOM   2992  CG  PRO H 193      24.366  15.767 -17.519  1.00  0.00      HCT  C
ATOM   2993  HG1 PRO H 193      25.308  15.316 -17.151  1.00  0.00      HCT   
ATOM   2994  HG2 PRO H 193      24.596  16.799 -17.871  1.00  0.00      HCT   
ATOM   2995  C   PRO H 193      21.073  14.585 -16.372  1.00  0.00      HCT  C
ATOM   2996  O   PRO H 193      20.298  14.635 -17.323  1.00  0.00      HCT  O
ATOM   2997  N   PRO H 194      20.672  14.634 -15.125  1.00  0.00      HCT  N
ATOM   2998  CD  PRO H 194      21.369  13.933 -14.062  1.00  0.00      HCT  C
ATOM   2999  HD1 PRO H 194      22.408  14.310 -13.925  1.00  0.00      HCT   
ATOM   3000  HD2 PRO H 194      21.404  12.833 -14.240  1.00  0.00      HCT   
ATOM   3001  CA  PRO H 194      19.283  14.823 -14.817  1.00  0.00      HCT  C
ATOM   3002  HA  PRO H 194      18.669  14.141 -15.393  1.00  0.00      HCT   
ATOM   3003  CB  PRO H 194      19.097  14.382 -13.362  1.00  0.00      HCT  C
ATOM   3004  HB1 PRO H 194      18.578  13.400 -13.287  1.00  0.00      HCT   
ATOM   3005  HB2 PRO H 194      18.553  15.145 -12.761  1.00  0.00      HCT   
ATOM   3006  CG  PRO H 194      20.530  14.236 -12.811  1.00  0.00      HCT  C
ATOM   3007  HG1 PRO H 194      20.580  13.431 -12.052  1.00  0.00      HCT   
ATOM   3008  HG2 PRO H 194      20.901  15.174 -12.339  1.00  0.00      HCT   
ATOM   3009  C   PRO H 194      18.846  16.226 -15.093  1.00  0.00      HCT  C
ATOM   3010  O   PRO H 194      19.604  17.154 -14.809  1.00  0.00      HCT  O
ATOM   3011  N   GLN H 195      17.630  16.401 -15.652  1.00  0.00      HCT  N
ATOM   3012  HN  GLN H 195      17.023  15.655 -15.921  1.00  0.00      HCT   
ATOM   3013  CA  GLN H 195      17.108  17.712 -15.906  1.00  0.00      HCT  C
ATOM   3014  HA  GLN H 195      17.472  18.393 -15.146  1.00  0.00      HCT   
ATOM   3015  CB  GLN H 195      17.417  18.208 -17.330  1.00  0.00      HCT  C
ATOM   3016  HB1 GLN H 195      18.526  18.197 -17.441  1.00  0.00      HCT   
ATOM   3017  HB2 GLN H 195      17.024  17.474 -18.070  1.00  0.00      HCT   
ATOM   3018  CG  GLN H 195      16.893  19.611 -17.632  1.00  0.00      HCT  C
ATOM   3019  HG1 GLN H 195      15.785  19.638 -17.546  1.00  0.00      HCT   
ATOM   3020  HG2 GLN H 195      17.308  20.348 -16.915  1.00  0.00      HCT   
ATOM   3021  CD  GLN H 195      17.284  19.950 -19.064  1.00  0.00      HCT  C
ATOM   3022  OE1 GLN H 195      17.831  19.117 -19.786  1.00  0.00      HCT  O
ATOM   3023  NE2 GLN H 195      16.995  21.208 -19.489  1.00  0.00      HCT  N
ATOM   3024 HE21 GLN H 195      17.244  21.435 -20.426  1.00  0.00      HCT   
ATOM   3025 HE22 GLN H 195      16.570  21.855 -18.865  1.00  0.00      HCT   
ATOM   3026  C   GLN H 195      15.616  17.612 -15.748  1.00  0.00      HCT  C
ATOM   3027  O   GLN H 195      14.913  17.174 -16.658  1.00  0.00      HCT  O
ATOM   3028  N   PRO H 196      15.131  17.998 -14.594  1.00  0.00      HCT  N
ATOM   3029  CD  PRO H 196      15.913  17.754 -13.391  1.00  0.00      HCT  C
ATOM   3030  HD1 PRO H 196      16.463  18.671 -13.079  1.00  0.00      HCT   
ATOM   3031  HD2 PRO H 196      16.646  16.930 -13.551  1.00  0.00      HCT   
ATOM   3032  CA  PRO H 196      13.713  17.903 -14.332  1.00  0.00      HCT  C
ATOM   3033  HA  PRO H 196      13.357  16.927 -14.639  1.00  0.00      HCT   
ATOM   3034  CB  PRO H 196      13.563  17.920 -12.812  1.00  0.00      HCT  C
ATOM   3035  HB1 PRO H 196      12.735  17.265 -12.459  1.00  0.00      HCT   
ATOM   3036  HB2 PRO H 196      13.430  18.949 -12.409  1.00  0.00      HCT   
ATOM   3037  CG  PRO H 196      14.901  17.353 -12.307  1.00  0.00      HCT  C
ATOM   3038  HG1 PRO H 196      14.830  16.257 -12.167  1.00  0.00      HCT   
ATOM   3039  HG2 PRO H 196      15.208  17.803 -11.335  1.00  0.00      HCT   
ATOM   3040  C   PRO H 196      12.896  18.960 -15.014  1.00  0.00      HCT  C
ATOM   3041  O   PRO H 196      13.365  20.089 -15.132  1.00  0.00      HCT  O
ATOM   3042  N   GLN H 197      11.703  18.585 -15.530  1.00  0.00      HCT  N
ATOM   3043  HN  GLN H 197      11.407  17.633 -15.476  1.00  0.00      HCT   
ATOM   3044  CA  GLN H 197      10.767  19.464 -16.184  1.00  0.00      HCT  C
ATOM   3045  HA  GLN H 197      11.376  20.192 -16.706  1.00  0.00      HCT   
ATOM   3046  CB  GLN H 197       9.904  18.725 -17.215  1.00  0.00      HCT  C
ATOM   3047  HB1 GLN H 197       9.289  17.986 -16.650  1.00  0.00      HCT   
ATOM   3048  HB2 GLN H 197       9.185  19.441 -17.675  1.00  0.00      HCT   
ATOM   3049  CG  GLN H 197      10.748  18.011 -18.275  1.00  0.00      HCT  C
ATOM   3050  HG1 GLN H 197      11.396  17.243 -17.801  1.00  0.00      HCT   
ATOM   3051  HG2 GLN H 197      10.099  17.499 -19.015  1.00  0.00      HCT   
ATOM   3052  CD  GLN H 197      11.653  19.024 -18.973  1.00  0.00      HCT  C
ATOM   3053  OE1 GLN H 197      11.631  20.217 -18.676  1.00  0.00      HCT  O
ATOM   3054  NE2 GLN H 197      12.479  18.530 -19.934  1.00  0.00      HCT  N
ATOM   3055 HE21 GLN H 197      13.076  19.182 -20.392  1.00  0.00      HCT   
ATOM   3056 HE22 GLN H 197      12.453  17.562 -20.158  1.00  0.00      HCT   
ATOM   3057  C   GLN H 197       9.850  20.222 -15.254  1.00  0.00      HCT  C
ATOM   3058  O   GLN H 197       9.513  21.371 -15.532  1.00  0.00      HCT  O
ATOM   3059  N   PHE H 198       9.402  19.604 -14.136  1.00  0.00      HCT  N
ATOM   3060  HN  PHE H 198       9.729  18.721 -13.804  1.00  0.00      HCT   
ATOM   3061  CA  PHE H 198       8.377  20.210 -13.315  1.00  0.00      HCT  C
ATOM   3062  HA  PHE H 198       8.187  21.192 -13.731  1.00  0.00      HCT   
ATOM   3063  CB  PHE H 198       7.135  19.324 -13.135  1.00  0.00      HCT  C
ATOM   3064  HB1 PHE H 198       7.436  18.369 -12.652  1.00  0.00      HCT   
ATOM   3065  HB2 PHE H 198       6.391  19.809 -12.467  1.00  0.00      HCT   
ATOM   3066  CG  PHE H 198       6.568  19.019 -14.474  1.00  0.00      HCT  C
ATOM   3067  CD1 PHE H 198       7.033  17.937 -15.185  1.00  0.00      HCT  C
ATOM   3068  HD1 PHE H 198       7.817  17.320 -14.768  1.00  0.00      HCT   
ATOM   3069  CE1 PHE H 198       6.515  17.637 -16.422  1.00  0.00      HCT  C
ATOM   3070  HE1 PHE H 198       6.881  16.779 -16.968  1.00  0.00      HCT   
ATOM   3071  CZ  PHE H 198       5.527  18.429 -16.955  1.00  0.00      HCT  C
ATOM   3072  HZ  PHE H 198       5.112  18.198 -17.926  1.00  0.00      HCT   
ATOM   3073  CD2 PHE H 198       5.579  19.807 -15.011  1.00  0.00      HCT  C
ATOM   3074  HD2 PHE H 198       5.224  20.673 -14.470  1.00  0.00      HCT   
ATOM   3075  CE2 PHE H 198       5.059  19.511 -16.248  1.00  0.00      HCT  C
ATOM   3076  HE2 PHE H 198       4.280  20.132 -16.667  1.00  0.00      HCT   
ATOM   3077  C   PHE H 198       8.883  20.415 -11.918  1.00  0.00      HCT  C
ATOM   3078  O   PHE H 198       9.973  19.979 -11.562  1.00  0.00      HCT  O
ATOM   3079  N   GLN H 199       8.072  21.132 -11.102  1.00  0.00      HCT  N
ATOM   3080  HN  GLN H 199       7.211  21.507 -11.441  1.00  0.00      HCT   
ATOM   3081  CA  GLN H 199       8.344  21.422  -9.720  1.00  0.00      HCT  C
ATOM   3082  HA  GLN H 199       9.359  21.796  -9.655  1.00  0.00      HCT   
ATOM   3083  CB  GLN H 199       7.360  22.406  -9.066  1.00  0.00      HCT  C
ATOM   3084  HB1 GLN H 199       6.334  22.032  -9.289  1.00  0.00      HCT   
ATOM   3085  HB2 GLN H 199       7.473  22.360  -7.959  1.00  0.00      HCT   
ATOM   3086  CG  GLN H 199       7.492  23.845  -9.562  1.00  0.00      HCT  C
ATOM   3087  HG1 GLN H 199       8.553  24.172  -9.524  1.00  0.00      HCT   
ATOM   3088  HG2 GLN H 199       7.147  23.932 -10.613  1.00  0.00      HCT   
ATOM   3089  CD  GLN H 199       6.667  24.720  -8.628  1.00  0.00      HCT  C
ATOM   3090  OE1 GLN H 199       5.655  24.286  -8.079  1.00  0.00      HCT  O
ATOM   3091  NE2 GLN H 199       7.118  25.988  -8.432  1.00  0.00      HCT  N
ATOM   3092 HE21 GLN H 199       6.586  26.565  -7.819  1.00  0.00      HCT   
ATOM   3093 HE22 GLN H 199       7.934  26.301  -8.906  1.00  0.00      HCT   
ATOM   3094  C   GLN H 199       8.277  20.160  -8.922  1.00  0.00      HCT  C
ATOM   3095  O   GLN H 199       9.021  19.997  -7.956  1.00  0.00      HCT  O
ATOM   3096  N   HSE H 200       7.404  19.215  -9.327  1.00  0.00      HCT  N
ATOM   3097  HN  HSE H 200       6.844  19.278 -10.152  1.00  0.00      HCT   
ATOM   3098  CA  HSE H 200       7.213  18.009  -8.573  1.00  0.00      HCT  C
ATOM   3099  HA  HSE H 200       6.403  17.460  -9.038  1.00  0.00      HCT   
ATOM   3100  CB  HSE H 200       8.433  17.075  -8.570  1.00  0.00      HCT  C
ATOM   3101  HB1 HSE H 200       9.328  17.682  -8.313  1.00  0.00      HCT   
ATOM   3102  HB2 HSE H 200       8.315  16.314  -7.770  1.00  0.00      HCT   
ATOM   3103  ND1 HSE H 200       7.876  15.388 -10.380  1.00  0.00      HCT  N
ATOM   3104  CG  HSE H 200       8.624  16.448  -9.921  1.00  0.00      HCT  C
ATOM   3105  CE1 HSE H 200       8.308  15.123 -11.640  1.00  0.00      HCT  C
ATOM   3106  HE1 HSE H 200       7.912  14.328 -12.277  1.00  0.00      HCT   
ATOM   3107  NE2 HSE H 200       9.276  15.935 -12.018  1.00  0.00      HCT  N
ATOM   3108  HE2 HSE H 200       9.788  15.958 -12.876  1.00  0.00      HCT   
ATOM   3109  CD2 HSE H 200       9.476  16.769 -10.933  1.00  0.00      HCT  C
ATOM   3110  HD2 HSE H 200      10.239  17.534 -10.981  1.00  0.00      HCT   
ATOM   3111  C   HSE H 200       6.780  18.337  -7.186  1.00  0.00      HCT  C
ATOM   3112  O   HSE H 200       7.506  18.186  -6.207  1.00  0.00      HCT  O
ATOM   3113  N   ILE H 201       5.525  18.814  -7.119  1.00  0.00      HCT  N
ATOM   3114  HN  ILE H 201       4.984  18.892  -7.953  1.00  0.00      HCT   
ATOM   3115  CA  ILE H 201       4.845  19.242  -5.938  1.00  0.00      HCT  C
ATOM   3116  HA  ILE H 201       5.475  19.987  -5.468  1.00  0.00      HCT   
ATOM   3117  CB  ILE H 201       3.486  19.812  -6.218  1.00  0.00      HCT  C
ATOM   3118  HB  ILE H 201       3.658  20.555  -7.038  1.00  0.00      HCT   
ATOM   3119  CG2 ILE H 201       2.562  18.669  -6.662  1.00  0.00      HCT  C
ATOM   3120 HG21 ILE H 201       1.593  19.069  -7.028  1.00  0.00      HCT   
ATOM   3121 HG22 ILE H 201       3.020  18.088  -7.490  1.00  0.00      HCT   
ATOM   3122 HG23 ILE H 201       2.355  17.975  -5.820  1.00  0.00      HCT   
ATOM   3123  CG1 ILE H 201       2.982  20.599  -4.996  1.00  0.00      HCT  C
ATOM   3124 HG11 ILE H 201       2.682  19.892  -4.190  1.00  0.00      HCT   
ATOM   3125 HG12 ILE H 201       3.817  21.219  -4.596  1.00  0.00      HCT   
ATOM   3126  CD  ILE H 201       1.810  21.524  -5.309  1.00  0.00      HCT  C
ATOM   3127  HD1 ILE H 201       1.527  22.107  -4.406  1.00  0.00      HCT   
ATOM   3128  HD2 ILE H 201       2.080  22.240  -6.115  1.00  0.00      HCT   
ATOM   3129  HD3 ILE H 201       0.921  20.944  -5.636  1.00  0.00      HCT   
ATOM   3130  C   ILE H 201       4.721  18.103  -4.967  1.00  0.00      HCT  C
ATOM   3131  O   ILE H 201       4.734  18.319  -3.756  1.00  0.00      HCT  O
ATOM   3132  N   GLU H 202       4.621  16.856  -5.464  1.00  0.00      HCT  N
ATOM   3133  HN  GLU H 202       4.701  16.652  -6.436  1.00  0.00      HCT   
ATOM   3134  CA  GLU H 202       4.389  15.697  -4.639  1.00  0.00      HCT  C
ATOM   3135  HA  GLU H 202       3.419  15.786  -4.165  1.00  0.00      HCT   
ATOM   3136  CB  GLU H 202       4.586  14.395  -5.427  1.00  0.00      HCT  C
ATOM   3137  HB1 GLU H 202       5.674  14.276  -5.635  1.00  0.00      HCT   
ATOM   3138  HB2 GLU H 202       4.299  13.525  -4.795  1.00  0.00      HCT   
ATOM   3139  CG  GLU H 202       3.816  14.364  -6.747  1.00  0.00      HCT  C
ATOM   3140  HG1 GLU H 202       3.708  13.318  -7.087  1.00  0.00      HCT   
ATOM   3141  HG2 GLU H 202       2.811  14.815  -6.631  1.00  0.00      HCT   
ATOM   3142  CD  GLU H 202       4.655  15.121  -7.772  1.00  0.00      HCT  C
ATOM   3143  OE1 GLU H 202       5.667  14.541  -8.249  1.00  0.00      HCT  O
ATOM   3144  OE2 GLU H 202       4.303  16.289  -8.085  1.00  0.00      HCT  O
ATOM   3145  C   GLU H 202       5.417  15.662  -3.546  1.00  0.00      HCT  C
ATOM   3146  O   GLU H 202       5.131  15.266  -2.417  1.00  0.00      HCT  O
ATOM   3147  N   TYR H 203       6.663  16.020  -3.881  1.00  0.00      HCT  N
ATOM   3148  HN  TYR H 203       6.891  16.321  -4.806  1.00  0.00      HCT   
ATOM   3149  CA  TYR H 203       7.768  16.008  -2.970  1.00  0.00      HCT  C
ATOM   3150  HA  TYR H 203       7.673  15.078  -2.422  1.00  0.00      HCT   
ATOM   3151  CB  TYR H 203       9.127  15.907  -3.683  1.00  0.00      HCT  C
ATOM   3152  HB1 TYR H 203       9.197  16.709  -4.450  1.00  0.00      HCT   
ATOM   3153  HB2 TYR H 203       9.960  16.065  -2.965  1.00  0.00      HCT   
ATOM   3154  CG  TYR H 203       9.048  14.546  -4.290  1.00  0.00      HCT  C
ATOM   3155  CD1 TYR H 203       9.086  13.432  -3.483  1.00  0.00      HCT  C
ATOM   3156  HD1 TYR H 203       9.200  13.547  -2.414  1.00  0.00      HCT   
ATOM   3157  CE1 TYR H 203       9.002  12.169  -4.020  1.00  0.00      HCT  C
ATOM   3158  HE1 TYR H 203       9.035  11.298  -3.383  1.00  0.00      HCT   
ATOM   3159  CZ  TYR H 203       8.882  12.008  -5.381  1.00  0.00      HCT  C
ATOM   3160  OH  TYR H 203       8.794  10.718  -5.946  1.00  0.00      HCT  O
ATOM   3161  HH  TYR H 203       8.645  10.826  -6.888  1.00  0.00      HCT   
ATOM   3162  CD2 TYR H 203       8.929  14.375  -5.650  1.00  0.00      HCT  C
ATOM   3163  HD2 TYR H 203       8.941  15.235  -6.306  1.00  0.00      HCT   
ATOM   3164  CE2 TYR H 203       8.844  13.115  -6.194  1.00  0.00      HCT  C
ATOM   3165  HE2 TYR H 203       8.769  12.997  -7.265  1.00  0.00      HCT   
ATOM   3166  C   TYR H 203       7.747  17.122  -1.960  1.00  0.00      HCT  C
ATOM   3167  O   TYR H 203       8.354  16.985  -0.903  1.00  0.00      HCT  O
ATOM   3168  N   GLN H 204       7.121  18.275  -2.268  1.00  0.00      HCT  N
ATOM   3169  HN  GLN H 204       6.596  18.420  -3.105  1.00  0.00      HCT   
ATOM   3170  CA  GLN H 204       7.165  19.417  -1.385  1.00  0.00      HCT  C
ATOM   3171  HA  GLN H 204       8.199  19.531  -1.082  1.00  0.00      HCT   
ATOM   3172  CB  GLN H 204       6.704  20.715  -2.064  1.00  0.00      HCT  C
ATOM   3173  HB1 GLN H 204       5.630  20.577  -2.327  1.00  0.00      HCT   
ATOM   3174  HB2 GLN H 204       6.739  21.549  -1.327  1.00  0.00      HCT   
ATOM   3175  CG  GLN H 204       7.520  21.033  -3.319  1.00  0.00      HCT  C
ATOM   3176  HG1 GLN H 204       7.325  20.277  -4.110  1.00  0.00      HCT   
ATOM   3177  HG2 GLN H 204       7.245  22.028  -3.724  1.00  0.00      HCT   
ATOM   3178  CD  GLN H 204       9.002  20.983  -2.960  1.00  0.00      HCT  C
ATOM   3179  OE1 GLN H 204       9.471  21.700  -2.076  1.00  0.00      HCT  O
ATOM   3180  NE2 GLN H 204       9.761  20.102  -3.665  1.00  0.00      HCT  N
ATOM   3181 HE21 GLN H 204      10.729  20.058  -3.436  1.00  0.00      HCT   
ATOM   3182 HE22 GLN H 204       9.344  19.553  -4.381  1.00  0.00      HCT   
ATOM   3183  C   GLN H 204       6.347  19.209  -0.139  1.00  0.00      HCT  C
ATOM   3184  O   GLN H 204       5.547  18.282  -0.022  1.00  0.00      HCT  O
ATOM   3185  N   PRO H 205       6.599  20.057   0.831  1.00  0.00      HCT  N
ATOM   3186  CD  PRO H 205       7.757  20.934   0.821  1.00  0.00      HCT  C
ATOM   3187  HD1 PRO H 205       7.814  21.534  -0.115  1.00  0.00      HCT   
ATOM   3188  HD2 PRO H 205       8.708  20.367   0.945  1.00  0.00      HCT   
ATOM   3189  CA  PRO H 205       5.911  20.057   2.096  1.00  0.00      HCT  C
ATOM   3190  HA  PRO H 205       5.925  19.079   2.562  1.00  0.00      HCT   
ATOM   3191  CB  PRO H 205       6.704  21.002   3.002  1.00  0.00      HCT  C
ATOM   3192  HB1 PRO H 205       7.394  20.452   3.680  1.00  0.00      HCT   
ATOM   3193  HB2 PRO H 205       6.040  21.669   3.596  1.00  0.00      HCT   
ATOM   3194  CG  PRO H 205       7.536  21.860   2.027  1.00  0.00      HCT  C
ATOM   3195  HG1 PRO H 205       8.483  22.186   2.501  1.00  0.00      HCT   
ATOM   3196  HG2 PRO H 205       6.990  22.772   1.694  1.00  0.00      HCT   
ATOM   3197  C   PRO H 205       4.486  20.477   1.879  1.00  0.00      HCT  C
ATOM   3198  O   PRO H 205       4.245  21.356   1.052  1.00  0.00      HCT  O
ATOM   3199  N   PRO H 206       3.569  19.874   2.588  1.00  0.00      HCT  N
ATOM   3200  CD  PRO H 206       3.767  18.466   2.896  1.00  0.00      HCT  C
ATOM   3201  HD1 PRO H 206       4.109  18.332   3.947  1.00  0.00      HCT   
ATOM   3202  HD2 PRO H 206       4.517  18.009   2.210  1.00  0.00      HCT   
ATOM   3203  CA  PRO H 206       2.169  20.182   2.413  1.00  0.00      HCT  C
ATOM   3204  HA  PRO H 206       1.949  20.315   1.360  1.00  0.00      HCT   
ATOM   3205  CB  PRO H 206       1.398  18.947   2.869  1.00  0.00      HCT  C
ATOM   3206  HB1 PRO H 206       0.506  18.748   2.234  1.00  0.00      HCT   
ATOM   3207  HB2 PRO H 206       1.096  19.010   3.938  1.00  0.00      HCT   
ATOM   3208  CG  PRO H 206       2.399  17.797   2.699  1.00  0.00      HCT  C
ATOM   3209  HG1 PRO H 206       2.288  17.326   1.703  1.00  0.00      HCT   
ATOM   3210  HG2 PRO H 206       2.265  17.003   3.469  1.00  0.00      HCT   
ATOM   3211  C   PRO H 206       1.749  21.414   3.162  1.00  0.00      HCT  C
ATOM   3212  O   PRO H 206       2.558  21.966   3.904  1.00  0.00      HCT  O
ATOM   3213  N   PRO H 207       0.521  21.840   2.977  1.00  0.00      HCT  N
ATOM   3214  CD  PRO H 207      -0.210  21.536   1.761  1.00  0.00      HCT  C
ATOM   3215  HD1 PRO H 207      -0.293  20.439   1.587  1.00  0.00      HCT   
ATOM   3216  HD2 PRO H 207       0.254  22.010   0.865  1.00  0.00      HCT   
ATOM   3217  CA  PRO H 207      -0.026  22.988   3.662  1.00  0.00      HCT  C
ATOM   3218  HA  PRO H 207       0.619  23.851   3.547  1.00  0.00      HCT   
ATOM   3219  CB  PRO H 207      -1.323  23.341   2.933  1.00  0.00      HCT  C
ATOM   3220  HB1 PRO H 207      -1.212  24.256   2.310  1.00  0.00      HCT   
ATOM   3221  HB2 PRO H 207      -2.175  23.464   3.639  1.00  0.00      HCT   
ATOM   3222  CG  PRO H 207      -1.603  22.137   2.012  1.00  0.00      HCT  C
ATOM   3223  HG1 PRO H 207      -2.107  22.464   1.081  1.00  0.00      HCT   
ATOM   3224  HG2 PRO H 207      -2.250  21.372   2.500  1.00  0.00      HCT   
ATOM   3225  C   PRO H 207      -0.206  22.702   5.123  1.00  0.00      HCT  C
ATOM   3226  O   PRO H 207      -0.272  21.532   5.492  1.00  0.00      HCT  O
ATOM   3227  N   ALA H 208      -0.280  23.750   5.974  1.00  0.00      HCT  N
ATOM   3228  HN  ALA H 208      -0.263  24.708   5.690  1.00  0.00      HCT   
ATOM   3229  CA  ALA H 208      -0.391  23.528   7.391  1.00  0.00      HCT  C
ATOM   3230  HA  ALA H 208      -0.402  22.470   7.625  1.00  0.00      HCT   
ATOM   3231  CB  ALA H 208       0.729  24.188   8.218  1.00  0.00      HCT  C
ATOM   3232  HB1 ALA H 208       1.712  23.767   7.917  1.00  0.00      HCT   
ATOM   3233  HB2 ALA H 208       0.760  25.286   8.044  1.00  0.00      HCT   
ATOM   3234  HB3 ALA H 208       0.596  24.006   9.306  1.00  0.00      HCT   
ATOM   3235  C   ALA H 208      -1.694  24.084   7.886  1.00  0.00      HCT  C
ATOM   3236  O   ALA H 208      -2.305  24.935   7.242  1.00  0.00      HCT  O
ATOM   3237  N   LEU H 209      -2.160  23.571   9.048  1.00  0.00      HCT  N
ATOM   3238  HN  LEU H 209      -1.673  22.866   9.559  1.00  0.00      HCT   
ATOM   3239  CA  LEU H 209      -3.396  23.993   9.653  1.00  0.00      HCT  C
ATOM   3240  HA  LEU H 209      -4.119  24.075   8.852  1.00  0.00      HCT   
ATOM   3241  CB  LEU H 209      -3.938  23.067  10.753  1.00  0.00      HCT  C
ATOM   3242  HB1 LEU H 209      -3.072  22.767  11.387  1.00  0.00      HCT   
ATOM   3243  HB2 LEU H 209      -4.616  23.650  11.415  1.00  0.00      HCT   
ATOM   3244  CG  LEU H 209      -4.633  21.812  10.212  1.00  0.00      HCT  C
ATOM   3245  HG  LEU H 209      -3.842  21.233   9.677  1.00  0.00      HCT   
ATOM   3246  CD1 LEU H 209      -5.194  20.951  11.349  1.00  0.00      HCT  C
ATOM   3247 HD11 LEU H 209      -5.736  20.071  10.941  1.00  0.00      HCT   
ATOM   3248 HD12 LEU H 209      -4.374  20.584  12.003  1.00  0.00      HCT   
ATOM   3249 HD13 LEU H 209      -5.903  21.537  11.971  1.00  0.00      HCT   
ATOM   3250  CD2 LEU H 209      -5.711  22.198   9.190  1.00  0.00      HCT  C
ATOM   3251 HD21 LEU H 209      -6.202  21.287   8.784  1.00  0.00      HCT   
ATOM   3252 HD22 LEU H 209      -6.499  22.831   9.645  1.00  0.00      HCT   
ATOM   3253 HD23 LEU H 209      -5.260  22.757   8.342  1.00  0.00      HCT   
ATOM   3254  C   LEU H 209      -3.267  25.341  10.283  1.00  0.00      HCT  C
ATOM   3255  O   LEU H 209      -2.218  25.722  10.791  1.00  0.00      HCT  O
ATOM   3256  N   LYS H 210      -4.371  26.108  10.201  1.00  0.00      HCT  N
ATOM   3257  HN  LYS H 210      -5.154  25.729   9.710  1.00  0.00      HCT   
ATOM   3258  CA  LYS H 210      -4.568  27.426  10.740  1.00  0.00      HCT  C
ATOM   3259  HA  LYS H 210      -3.653  27.979  10.565  1.00  0.00      HCT   
ATOM   3260  CB  LYS H 210      -5.777  28.144  10.119  1.00  0.00      HCT  C
ATOM   3261  HB1 LYS H 210      -6.664  27.487  10.274  1.00  0.00      HCT   
ATOM   3262  HB2 LYS H 210      -5.976  29.078  10.690  1.00  0.00      HCT   
ATOM   3263  CG  LYS H 210      -5.597  28.426   8.627  1.00  0.00      HCT  C
ATOM   3264  HG1 LYS H 210      -4.832  29.225   8.497  1.00  0.00      HCT   
ATOM   3265  HG2 LYS H 210      -5.207  27.509   8.129  1.00  0.00      HCT   
ATOM   3266  CD  LYS H 210      -6.876  28.878   7.920  1.00  0.00      HCT  C
ATOM   3267  HD1 LYS H 210      -7.050  28.209   7.046  1.00  0.00      HCT   
ATOM   3268  HD2 LYS H 210      -7.729  28.737   8.623  1.00  0.00      HCT   
ATOM   3269  CE  LYS H 210      -6.832  30.334   7.458  1.00  0.00      HCT  C
ATOM   3270  HE1 LYS H 210      -7.849  30.682   7.168  1.00  0.00      HCT   
ATOM   3271  HE2 LYS H 210      -6.454  30.991   8.272  1.00  0.00      HCT   
ATOM   3272  NZ  LYS H 210      -5.933  30.450   6.288  1.00  0.00      HCT  N
ATOM   3273  HZ1 LYS H 210      -5.896  31.438   5.964  1.00  0.00      HCT   
ATOM   3274  HZ2 LYS H 210      -4.977  30.137   6.552  1.00  0.00      HCT   
ATOM   3275  HZ3 LYS H 210      -6.288  29.848   5.518  1.00  0.00      HCT   
ATOM   3276  C   LYS H 210      -4.789  27.387  12.217  1.00  0.00      HCT  C
ATOM   3277  O   LYS H 210      -4.589  28.400  12.889  1.00  0.00      HCT  O
ATOM   3278  N   VAL H 211      -5.236  26.229  12.752  1.00  0.00      HCT  N
ATOM   3279  HN  VAL H 211      -5.320  25.375  12.245  1.00  0.00      HCT   
ATOM   3280  CA  VAL H 211      -5.634  26.143  14.130  1.00  0.00      HCT  C
ATOM   3281  HA  VAL H 211      -6.500  26.777  14.272  1.00  0.00      HCT   
ATOM   3282  CB  VAL H 211      -5.930  24.740  14.585  1.00  0.00      HCT  C
ATOM   3283  HB  VAL H 211      -6.135  24.778  15.683  1.00  0.00      HCT   
ATOM   3284  CG1 VAL H 211      -7.170  24.234  13.831  1.00  0.00      HCT  C
ATOM   3285 HG11 VAL H 211      -7.393  23.183  14.116  1.00  0.00      HCT   
ATOM   3286 HG12 VAL H 211      -8.069  24.839  14.069  1.00  0.00      HCT   
ATOM   3287 HG13 VAL H 211      -7.001  24.263  12.733  1.00  0.00      HCT   
ATOM   3288  CG2 VAL H 211      -4.686  23.859  14.372  1.00  0.00      HCT  C
ATOM   3289 HG21 VAL H 211      -4.894  22.808  14.664  1.00  0.00      HCT   
ATOM   3290 HG22 VAL H 211      -4.378  23.871  13.304  1.00  0.00      HCT   
ATOM   3291 HG23 VAL H 211      -3.832  24.214  14.985  1.00  0.00      HCT   
ATOM   3292  C   VAL H 211      -4.544  26.675  14.994  1.00  0.00      HCT  C
ATOM   3293  O   VAL H 211      -4.807  27.491  15.874  1.00  0.00      HCT  O
ATOM   3294  N   SER H 212      -3.284  26.264  14.777  1.00  0.00      HCT  N
ATOM   3295  HN  SER H 212      -2.924  25.597  14.125  1.00  0.00      HCT   
ATOM   3296  CA  SER H 212      -2.289  26.870  15.604  1.00  0.00      HCT  C
ATOM   3297  HA  SER H 212      -2.731  27.752  16.048  1.00  0.00      HCT   
ATOM   3298  CB  SER H 212      -1.727  25.916  16.668  1.00  0.00      HCT  C
ATOM   3299  HB1 SER H 212      -1.415  24.976  16.159  1.00  0.00      HCT   
ATOM   3300  HB2 SER H 212      -0.816  26.352  17.138  1.00  0.00      HCT   
ATOM   3301  OG  SER H 212      -2.732  25.625  17.626  1.00  0.00      HCT  O
ATOM   3302  HG1 SER H 212      -2.425  24.866  18.138  1.00  0.00      HCT   
ATOM   3303  C   SER H 212      -1.170  27.327  14.728  1.00  0.00      HCT  C
ATOM   3304  O   SER H 212      -0.439  26.531  14.138  1.00  0.00      HCT  O
ATOM   3305  N   PRO H 213      -1.056  28.619  14.615  1.00  0.00      HCT  N
ATOM   3306  CD  PRO H 213      -2.273  29.398  14.441  1.00  0.00      HCT  C
ATOM   3307  HD1 PRO H 213      -2.528  29.956  15.371  1.00  0.00      HCT   
ATOM   3308  HD2 PRO H 213      -3.132  28.744  14.164  1.00  0.00      HCT   
ATOM   3309  CA  PRO H 213       0.029  29.161  13.842  1.00  0.00      HCT  C
ATOM   3310  HA  PRO H 213       0.249  28.547  12.977  1.00  0.00      HCT   
ATOM   3311  CB  PRO H 213      -0.446  30.516  13.320  1.00  0.00      HCT  C
ATOM   3312  HB1 PRO H 213      -0.088  30.723  12.287  1.00  0.00      HCT   
ATOM   3313  HB2 PRO H 213      -0.163  31.355  13.995  1.00  0.00      HCT   
ATOM   3314  CG  PRO H 213      -1.975  30.383  13.302  1.00  0.00      HCT  C
ATOM   3315  HG1 PRO H 213      -2.325  30.021  12.315  1.00  0.00      HCT   
ATOM   3316  HG2 PRO H 213      -2.486  31.351  13.511  1.00  0.00      HCT   
ATOM   3317  C   PRO H 213       1.249  29.255  14.696  1.00  0.00      HCT  C
ATOM   3318  O   PRO H 213       1.106  29.197  15.918  1.00  0.00      HCT  O
ATOM   3319  N   GLN H 214       2.441  29.409  14.076  1.00  0.00      HCT  N
ATOM   3320  HN  GLN H 214       2.553  29.449  13.085  1.00  0.00      HCT   
ATOM   3321  CA  GLN H 214       3.666  29.530  14.818  1.00  0.00      HCT  C
ATOM   3322  HA  GLN H 214       4.505  29.429  14.140  1.00  0.00      HCT   
ATOM   3323  CB  GLN H 214       3.762  30.841  15.630  1.00  0.00      HCT  C
ATOM   3324  HB1 GLN H 214       3.480  31.669  14.939  1.00  0.00      HCT   
ATOM   3325  HB2 GLN H 214       2.993  30.833  16.436  1.00  0.00      HCT   
ATOM   3326  CG  GLN H 214       5.144  31.145  16.225  1.00  0.00      HCT  C
ATOM   3327  HG1 GLN H 214       5.042  31.748  17.153  1.00  0.00      HCT   
ATOM   3328  HG2 GLN H 214       5.674  30.206  16.486  1.00  0.00      HCT   
ATOM   3329  CD  GLN H 214       5.944  31.954  15.213  1.00  0.00      HCT  C
ATOM   3330  OE1 GLN H 214       5.661  33.129  14.981  1.00  0.00      HCT  O
ATOM   3331  NE2 GLN H 214       6.973  31.317  14.594  1.00  0.00      HCT  N
ATOM   3332 HE21 GLN H 214       7.499  31.847  13.935  1.00  0.00      HCT   
ATOM   3333 HE22 GLN H 214       7.157  30.361  14.797  1.00  0.00      HCT   
ATOM   3334  C   GLN H 214       3.703  28.370  15.755  1.00  0.00      HCT  C
ATOM   3335  O   GLN H 214       3.063  27.350  15.505  1.00  0.00      HCT  O
ATOM   3336  N   THR H 215       4.470  28.482  16.852  1.00  0.00      HCT  N
ATOM   3337  HN  THR H 215       5.077  29.235  17.102  1.00  0.00      HCT   
ATOM   3338  CA  THR H 215       4.440  27.413  17.799  1.00  0.00      HCT  C
ATOM   3339  HA  THR H 215       4.548  26.477  17.267  1.00  0.00      HCT   
ATOM   3340  CB  THR H 215       5.394  27.582  18.946  1.00  0.00      HCT  C
ATOM   3341  HB  THR H 215       6.401  27.744  18.490  1.00  0.00      HCT   
ATOM   3342  OG1 THR H 215       5.452  26.389  19.714  1.00  0.00      HCT  O
ATOM   3343  HG1 THR H 215       6.068  26.575  20.431  1.00  0.00      HCT   
ATOM   3344  CG2 THR H 215       4.911  28.752  19.817  1.00  0.00      HCT  C
ATOM   3345 HG21 THR H 215       5.650  28.984  20.613  1.00  0.00      HCT   
ATOM   3346 HG22 THR H 215       4.777  29.665  19.199  1.00  0.00      HCT   
ATOM   3347 HG23 THR H 215       3.940  28.515  20.303  1.00  0.00      HCT   
ATOM   3348  C   THR H 215       3.054  27.433  18.343  1.00  0.00      HCT  C
ATOM   3349  O   THR H 215       2.371  28.454  18.273  1.00  0.00      HCT  O
ATOM   3350  N   ALA H 216       2.586  26.295  18.884  1.00  0.00      HCT  N
ATOM   3351  HN  ALA H 216       3.103  25.449  19.008  1.00  0.00      HCT   
ATOM   3352  CA  ALA H 216       1.228  26.257  19.334  1.00  0.00      HCT  C
ATOM   3353  HA  ALA H 216       0.729  27.205  19.167  1.00  0.00      HCT   
ATOM   3354  CB  ALA H 216       0.390  25.141  18.691  1.00  0.00      HCT  C
ATOM   3355  HB1 ALA H 216       0.337  25.300  17.593  1.00  0.00      HCT   
ATOM   3356  HB2 ALA H 216       0.848  24.144  18.870  1.00  0.00      HCT   
ATOM   3357  HB3 ALA H 216      -0.649  25.130  19.086  1.00  0.00      HCT   
ATOM   3358  C   ALA H 216       1.201  26.022  20.804  1.00  0.00      HCT  C
ATOM   3359  O   ALA H 216       2.157  25.524  21.396  1.00  0.00      HCT  O
ATOM   3360  N   LYS H 217       0.074  26.422  21.422  1.00  0.00      HCT  N
ATOM   3361  HN  LYS H 217      -0.669  26.870  20.928  1.00  0.00      HCT   
ATOM   3362  CA  LYS H 217      -0.151  26.241  22.823  1.00  0.00      HCT  C
ATOM   3363  HA  LYS H 217       0.773  26.421  23.360  1.00  0.00      HCT   
ATOM   3364  CB  LYS H 217      -1.322  27.072  23.376  1.00  0.00      HCT  C
ATOM   3365  HB1 LYS H 217      -1.352  26.904  24.477  1.00  0.00      HCT   
ATOM   3366  HB2 LYS H 217      -1.100  28.153  23.231  1.00  0.00      HCT   
ATOM   3367  CG  LYS H 217      -2.672  26.691  22.760  1.00  0.00      HCT  C
ATOM   3368  HG1 LYS H 217      -2.847  25.601  22.911  1.00  0.00      HCT   
ATOM   3369  HG2 LYS H 217      -3.482  27.235  23.298  1.00  0.00      HCT   
ATOM   3370  CD  LYS H 217      -2.755  26.990  21.264  1.00  0.00      HCT  C
ATOM   3371  HD1 LYS H 217      -1.812  26.642  20.783  1.00  0.00      HCT   
ATOM   3372  HD2 LYS H 217      -3.590  26.389  20.836  1.00  0.00      HCT   
ATOM   3373  CE  LYS H 217      -2.981  28.472  20.950  1.00  0.00      HCT  C
ATOM   3374  HE1 LYS H 217      -4.023  28.770  21.203  1.00  0.00      HCT   
ATOM   3375  HE2 LYS H 217      -2.281  29.107  21.537  1.00  0.00      HCT   
ATOM   3376  NZ  LYS H 217      -2.755  28.726  19.510  1.00  0.00      HCT  N
ATOM   3377  HZ1 LYS H 217      -2.910  29.733  19.297  1.00  0.00      HCT   
ATOM   3378  HZ2 LYS H 217      -1.779  28.466  19.261  1.00  0.00      HCT   
ATOM   3379  HZ3 LYS H 217      -3.415  28.150  18.950  1.00  0.00      HCT   
ATOM   3380  C   LYS H 217      -0.501  24.805  23.009  1.00  0.00      HCT  C
ATOM   3381  O   LYS H 217      -0.702  24.072  22.040  1.00  0.00      HCT  O
ATOM   3382  N   SER H 218      -0.548  24.353  24.272  1.00  0.00      HCT  N
ATOM   3383  HN  SER H 218      -0.371  24.879  25.104  1.00  0.00      HCT   
ATOM   3384  CA  SER H 218      -0.882  22.983  24.505  1.00  0.00      HCT  C
ATOM   3385  HA  SER H 218      -0.210  22.372  23.917  1.00  0.00      HCT   
ATOM   3386  CB  SER H 218      -0.894  22.605  25.998  1.00  0.00      HCT  C
ATOM   3387  HB1 SER H 218       0.136  22.747  26.399  1.00  0.00      HCT   
ATOM   3388  HB2 SER H 218      -1.564  23.290  26.566  1.00  0.00      HCT   
ATOM   3389  OG  SER H 218      -1.274  21.247  26.174  1.00  0.00      HCT  O
ATOM   3390  HG1 SER H 218      -1.051  21.006  27.082  1.00  0.00      HCT   
ATOM   3391  C   SER H 218      -2.254  22.774  23.968  1.00  0.00      HCT  C
ATOM   3392  O   SER H 218      -3.128  23.630  24.090  1.00  0.00      HCT  O
ATOM   3393  N   ASP H 219      -2.455  21.621  23.311  1.00  0.00      HCT  N
ATOM   3394  HN  ASP H 219      -1.767  20.919  23.147  1.00  0.00      HCT   
ATOM   3395  CA  ASP H 219      -3.730  21.288  22.766  1.00  0.00      HCT  C
ATOM   3396  HA  ASP H 219      -4.499  21.837  23.298  1.00  0.00      HCT   
ATOM   3397  CB  ASP H 219      -3.823  21.468  21.242  1.00  0.00      HCT  C
ATOM   3398  HB1 ASP H 219      -4.855  21.238  20.909  1.00  0.00      HCT   
ATOM   3399  HB2 ASP H 219      -3.590  22.513  20.957  1.00  0.00      HCT   
ATOM   3400  CG  ASP H 219      -2.848  20.497  20.593  1.00  0.00      HCT  C
ATOM   3401  OD1 ASP H 219      -1.785  20.220  21.208  1.00  0.00      HCT  O
ATOM   3402  OD2 ASP H 219      -3.150  20.020  19.468  1.00  0.00      HCT  O
ATOM   3403  C   ASP H 219      -3.946  19.847  23.066  1.00  0.00      HCT  C
ATOM   3404  O   ASP H 219      -3.060  19.170  23.583  1.00  0.00      HCT  O
ATOM   3405  N   SER H 220      -5.156  19.341  22.772  1.00  0.00      HCT  N
ATOM   3406  HN  SER H 220      -5.936  19.833  22.386  1.00  0.00      HCT   
ATOM   3407  CA  SER H 220      -5.402  17.955  23.020  1.00  0.00      HCT  C
ATOM   3408  HA  SER H 220      -5.029  17.721  24.008  1.00  0.00      HCT   
ATOM   3409  CB  SER H 220      -6.865  17.546  22.782  1.00  0.00      HCT  C
ATOM   3410  HB1 SER H 220      -7.128  17.798  21.729  1.00  0.00      HCT   
ATOM   3411  HB2 SER H 220      -6.983  16.444  22.894  1.00  0.00      HCT   
ATOM   3412  OG  SER H 220      -7.725  18.256  23.659  1.00  0.00      HCT  O
ATOM   3413  HG1 SER H 220      -8.625  18.140  23.329  1.00  0.00      HCT   
ATOM   3414  C   SER H 220      -4.574  17.190  22.039  1.00  0.00      HCT  C
ATOM   3415  O   SER H 220      -4.325  17.657  20.930  1.00  0.00      HCT  O
ATOM   3416  N   VAL H 221      -4.109  15.989  22.430  1.00  0.00      HCT  N
ATOM   3417  HN  VAL H 221      -4.239  15.564  23.322  1.00  0.00      HCT   
ATOM   3418  CA  VAL H 221      -3.345  15.204  21.506  1.00  0.00      HCT  C
ATOM   3419  HA  VAL H 221      -2.748  15.856  20.881  1.00  0.00      HCT   
ATOM   3420  CB  VAL H 221      -2.509  14.149  22.169  1.00  0.00      HCT  C
ATOM   3421  HB  VAL H 221      -1.975  13.586  21.364  1.00  0.00      HCT   
ATOM   3422  CG1 VAL H 221      -1.501  14.856  23.090  1.00  0.00      HCT  C
ATOM   3423 HG11 VAL H 221      -0.884  14.108  23.633  1.00  0.00      HCT   
ATOM   3424 HG12 VAL H 221      -0.806  15.503  22.516  1.00  0.00      HCT   
ATOM   3425 HG13 VAL H 221      -2.028  15.479  23.844  1.00  0.00      HCT   
ATOM   3426  CG2 VAL H 221      -3.439  13.159  22.894  1.00  0.00      HCT  C
ATOM   3427 HG21 VAL H 221      -2.848  12.386  23.430  1.00  0.00      HCT   
ATOM   3428 HG22 VAL H 221      -4.073  13.691  23.636  1.00  0.00      HCT   
ATOM   3429 HG23 VAL H 221      -4.105  12.635  22.177  1.00  0.00      HCT   
ATOM   3430  C   VAL H 221      -4.335  14.523  20.624  1.00  0.00      HCT  C
ATOM   3431  O   VAL H 221      -5.383  14.077  21.085  1.00  0.00      HCT  O
ATOM   3432  N   PRO H 222      -4.054  14.446  19.356  1.00  0.00      HCT  N
ATOM   3433  CD  PRO H 222      -3.349  15.528  18.689  1.00  0.00      HCT  C
ATOM   3434  HD1 PRO H 222      -2.254  15.330  18.650  1.00  0.00      HCT   
ATOM   3435  HD2 PRO H 222      -3.522  16.500  19.206  1.00  0.00      HCT   
ATOM   3436  CA  PRO H 222      -5.011  13.820  18.491  1.00  0.00      HCT  C
ATOM   3437  HA  PRO H 222      -5.992  14.264  18.616  1.00  0.00      HCT   
ATOM   3438  CB  PRO H 222      -4.604  14.209  17.072  1.00  0.00      HCT  C
ATOM   3439  HB1 PRO H 222      -5.477  14.328  16.392  1.00  0.00      HCT   
ATOM   3440  HB2 PRO H 222      -3.870  13.501  16.626  1.00  0.00      HCT   
ATOM   3441  CG  PRO H 222      -3.926  15.580  17.264  1.00  0.00      HCT  C
ATOM   3442  HG1 PRO H 222      -4.661  16.397  17.125  1.00  0.00      HCT   
ATOM   3443  HG2 PRO H 222      -3.096  15.741  16.538  1.00  0.00      HCT   
ATOM   3444  C   PRO H 222      -5.100  12.352  18.764  1.00  0.00      HCT  C
ATOM   3445  O   PRO H 222      -4.077  11.734  19.059  1.00  0.00      HCT  O
ATOM   3446  N   GLU H 223      -6.319  11.786  18.666  1.00  0.00      HCT  N
ATOM   3447  HN  GLU H 223      -7.134  12.294  18.403  1.00  0.00      HCT   
ATOM   3448  CA  GLU H 223      -6.558  10.398  18.931  1.00  0.00      HCT  C
ATOM   3449  HA  GLU H 223      -5.656   9.925  19.300  1.00  0.00      HCT   
ATOM   3450  CB  GLU H 223      -7.770  10.161  19.840  1.00  0.00      HCT  C
ATOM   3451  HB1 GLU H 223      -8.668  10.595  19.342  1.00  0.00      HCT   
ATOM   3452  HB2 GLU H 223      -7.968   9.069  19.928  1.00  0.00      HCT   
ATOM   3453  CG  GLU H 223      -7.600  10.787  21.221  1.00  0.00      HCT  C
ATOM   3454  HG1 GLU H 223      -6.745  10.315  21.737  1.00  0.00      HCT   
ATOM   3455  HG2 GLU H 223      -7.422  11.878  21.143  1.00  0.00      HCT   
ATOM   3456  CD  GLU H 223      -8.857  10.491  22.020  1.00  0.00      HCT  C
ATOM   3457  OE1 GLU H 223      -9.646   9.614  21.575  1.00  0.00      HCT  O
ATOM   3458  OE2 GLU H 223      -9.046  11.138  23.084  1.00  0.00      HCT  O
ATOM   3459  C   GLU H 223      -6.882   9.771  17.624  1.00  0.00      HCT  C
ATOM   3460  O   GLU H 223      -7.130  10.467  16.640  1.00  0.00      HCT  O
ATOM   3461  N   THR H 224      -6.858   8.428  17.554  1.00  0.00      HCT  N
ATOM   3462  HN  THR H 224      -6.670   7.738  18.253  1.00  0.00      HCT   
ATOM   3463  CA  THR H 224      -7.151   7.891  16.263  1.00  0.00      HCT  C
ATOM   3464  HA  THR H 224      -7.708   8.659  15.743  1.00  0.00      HCT   
ATOM   3465  CB  THR H 224      -5.936   7.453  15.498  1.00  0.00      HCT  C
ATOM   3466  HB  THR H 224      -5.234   8.322  15.508  1.00  0.00      HCT   
ATOM   3467  OG1 THR H 224      -6.273   7.186  14.144  1.00  0.00      HCT  O
ATOM   3468  HG1 THR H 224      -5.452   6.903  13.726  1.00  0.00      HCT   
ATOM   3469  CG2 THR H 224      -5.366   6.187  16.156  1.00  0.00      HCT  C
ATOM   3470 HG21 THR H 224      -4.402   5.898  15.687  1.00  0.00      HCT   
ATOM   3471 HG22 THR H 224      -5.181   6.362  17.237  1.00  0.00      HCT   
ATOM   3472 HG23 THR H 224      -6.070   5.333  16.058  1.00  0.00      HCT   
ATOM   3473  C   THR H 224      -8.052   6.706  16.360  1.00  0.00      HCT  C
ATOM   3474  O   THR H 224      -7.937   5.890  17.272  1.00  0.00      HCT  O
ATOM   3475  N   ALA H 225      -8.973   6.594  15.377  1.00  0.00      HCT  N
ATOM   3476  HN  ALA H 225      -9.060   7.284  14.659  1.00  0.00      HCT   
ATOM   3477  CA  ALA H 225      -9.886   5.493  15.286  1.00  0.00      HCT  C
ATOM   3478  HA  ALA H 225      -9.605   4.663  15.924  1.00  0.00      HCT   
ATOM   3479  CB  ALA H 225     -11.352   5.874  15.547  1.00  0.00      HCT  C
ATOM   3480  HB1 ALA H 225     -11.468   6.209  16.600  1.00  0.00      HCT   
ATOM   3481  HB2 ALA H 225     -11.672   6.708  14.885  1.00  0.00      HCT   
ATOM   3482  HB3 ALA H 225     -12.034   5.012  15.384  1.00  0.00      HCT   
ATOM   3483  C   ALA H 225      -9.809   4.988  13.878  1.00  0.00      HCT  C
ATOM   3484  O   ALA H 225      -9.560   5.759  12.953  1.00  0.00      HCT  O
ATOM   3485  N   VAL H 226      -9.997   3.663  13.683  1.00  0.00      HCT  N
ATOM   3486  HN  VAL H 226     -10.195   2.999  14.399  1.00  0.00      HCT   
ATOM   3487  CA  VAL H 226      -9.918   3.105  12.360  1.00  0.00      HCT  C
ATOM   3488  HA  VAL H 226      -9.928   3.911  11.637  1.00  0.00      HCT   
ATOM   3489  CB  VAL H 226      -8.746   2.176  12.191  1.00  0.00      HCT  C
ATOM   3490  HB  VAL H 226      -8.841   1.370  12.960  1.00  0.00      HCT   
ATOM   3491  CG1 VAL H 226      -8.794   1.566  10.781  1.00  0.00      HCT  C
ATOM   3492 HG11 VAL H 226      -7.916   0.905  10.617  1.00  0.00      HCT   
ATOM   3493 HG12 VAL H 226      -9.704   0.949  10.632  1.00  0.00      HCT   
ATOM   3494 HG13 VAL H 226      -8.773   2.363  10.007  1.00  0.00      HCT   
ATOM   3495  CG2 VAL H 226      -7.449   2.945  12.497  1.00  0.00      HCT  C
ATOM   3496 HG21 VAL H 226      -6.561   2.295  12.342  1.00  0.00      HCT   
ATOM   3497 HG22 VAL H 226      -7.355   3.831  11.833  1.00  0.00      HCT   
ATOM   3498 HG23 VAL H 226      -7.428   3.295  13.550  1.00  0.00      HCT   
ATOM   3499  C   VAL H 226     -11.154   2.286  12.138  1.00  0.00      HCT  C
ATOM   3500  O   VAL H 226     -11.498   1.438  12.959  1.00  0.00      HCT  O
ATOM   3501  N   SER H 227     -11.841   2.498  10.995  1.00  0.00      HCT  N
ATOM   3502  HN  SER H 227     -11.571   3.126  10.266  1.00  0.00      HCT   
ATOM   3503  CA  SER H 227     -13.070   1.795  10.742  1.00  0.00      HCT  C
ATOM   3504  HA  SER H 227     -13.021   0.854  11.274  1.00  0.00      HCT   
ATOM   3505  CB  SER H 227     -14.301   2.644  11.101  1.00  0.00      HCT  C
ATOM   3506  HB1 SER H 227     -14.255   2.878  12.189  1.00  0.00      HCT   
ATOM   3507  HB2 SER H 227     -14.275   3.615  10.556  1.00  0.00      HCT   
ATOM   3508  OG  SER H 227     -15.496   1.935  10.834  1.00  0.00      HCT  O
ATOM   3509  HG1 SER H 227     -16.212   2.409  11.276  1.00  0.00      HCT   
ATOM   3510  C   SER H 227     -13.130   1.476   9.276  1.00  0.00      HCT  C
ATOM   3511  O   SER H 227     -12.390   2.061   8.488  1.00  0.00      HCT  O
ATOM   3512  N   ILE H 228     -13.988   0.510   8.867  1.00  0.00      HCT  N
ATOM   3513  HN  ILE H 228     -14.570  -0.069   9.434  1.00  0.00      HCT   
ATOM   3514  CA  ILE H 228     -14.102   0.259   7.455  1.00  0.00      HCT  C
ATOM   3515  HA  ILE H 228     -13.565   1.037   6.928  1.00  0.00      HCT   
ATOM   3516  CB  ILE H 228     -13.688  -1.106   6.990  1.00  0.00      HCT  C
ATOM   3517  HB  ILE H 228     -12.795  -1.357   7.618  1.00  0.00      HCT   
ATOM   3518  CG2 ILE H 228     -14.915  -2.012   7.108  1.00  0.00      HCT  C
ATOM   3519 HG21 ILE H 228     -14.637  -3.071   6.928  1.00  0.00      HCT   
ATOM   3520 HG22 ILE H 228     -15.358  -1.949   8.124  1.00  0.00      HCT   
ATOM   3521 HG23 ILE H 228     -15.692  -1.727   6.368  1.00  0.00      HCT   
ATOM   3522  CG1 ILE H 228     -13.204  -1.061   5.530  1.00  0.00      HCT  C
ATOM   3523 HG11 ILE H 228     -14.067  -0.870   4.853  1.00  0.00      HCT   
ATOM   3524 HG12 ILE H 228     -12.497  -0.208   5.410  1.00  0.00      HCT   
ATOM   3525  CD  ILE H 228     -12.494  -2.342   5.096  1.00  0.00      HCT  C
ATOM   3526  HD1 ILE H 228     -12.113  -2.239   4.057  1.00  0.00      HCT   
ATOM   3527  HD2 ILE H 228     -11.631  -2.557   5.763  1.00  0.00      HCT   
ATOM   3528  HD3 ILE H 228     -13.186  -3.210   5.124  1.00  0.00      HCT   
ATOM   3529  C   ILE H 228     -15.552   0.418   7.103  1.00  0.00      HCT  C
ATOM   3530  O   ILE H 228     -16.429   0.138   7.920  1.00  0.00      HCT  O
ATOM   3531  N   PHE H 229     -15.850   0.914   5.883  1.00  0.00      HCT  N
ATOM   3532  HN  PHE H 229     -15.201   1.176   5.170  1.00  0.00      HCT   
ATOM   3533  CA  PHE H 229     -17.230   1.101   5.530  1.00  0.00      HCT  C
ATOM   3534  HA  PHE H 229     -17.825   0.619   6.296  1.00  0.00      HCT   
ATOM   3535  CB  PHE H 229     -17.619   2.578   5.344  1.00  0.00      HCT  C
ATOM   3536  HB1 PHE H 229     -16.955   3.036   4.578  1.00  0.00      HCT   
ATOM   3537  HB2 PHE H 229     -18.662   2.673   4.972  1.00  0.00      HCT   
ATOM   3538  CG  PHE H 229     -17.399   3.243   6.660  1.00  0.00      HCT  C
ATOM   3539  CD1 PHE H 229     -18.349   3.165   7.652  1.00  0.00      HCT  C
ATOM   3540  HD1 PHE H 229     -19.269   2.626   7.471  1.00  0.00      HCT   
ATOM   3541  CE1 PHE H 229     -18.147   3.769   8.869  1.00  0.00      HCT  C
ATOM   3542  HE1 PHE H 229     -18.903   3.700   9.639  1.00  0.00      HCT   
ATOM   3543  CZ  PHE H 229     -16.981   4.455   9.108  1.00  0.00      HCT  C
ATOM   3544  HZ  PHE H 229     -16.812   4.928  10.065  1.00  0.00      HCT   
ATOM   3545  CD2 PHE H 229     -16.230   3.923   6.911  1.00  0.00      HCT  C
ATOM   3546  HD2 PHE H 229     -15.475   4.001   6.142  1.00  0.00      HCT   
ATOM   3547  CE2 PHE H 229     -16.022   4.530   8.127  1.00  0.00      HCT  C
ATOM   3548  HE2 PHE H 229     -15.102   5.068   8.310  1.00  0.00      HCT   
ATOM   3549  C   PHE H 229     -17.505   0.383   4.244  1.00  0.00      HCT  C
ATOM   3550  O   PHE H 229     -16.733   0.467   3.292  1.00  0.00      HCT  O
ATOM   3551  N   LYS H 230     -18.646  -0.334   4.188  1.00  0.00      HCT  N
ATOM   3552  HN  LYS H 230     -19.302  -0.359   4.941  1.00  0.00      HCT   
ATOM   3553  CA  LYS H 230     -19.006  -1.118   3.040  1.00  0.00      HCT  C
ATOM   3554  HA  LYS H 230     -18.108  -1.309   2.465  1.00  0.00      HCT   
ATOM   3555  CB  LYS H 230     -19.770  -2.397   3.430  1.00  0.00      HCT  C
ATOM   3556  HB1 LYS H 230     -19.103  -2.986   4.101  1.00  0.00      HCT   
ATOM   3557  HB2 LYS H 230     -20.658  -2.117   4.040  1.00  0.00      HCT   
ATOM   3558  CG  LYS H 230     -20.189  -3.281   2.254  1.00  0.00      HCT  C
ATOM   3559  HG1 LYS H 230     -20.901  -2.717   1.610  1.00  0.00      HCT   
ATOM   3560  HG2 LYS H 230     -19.291  -3.511   1.635  1.00  0.00      HCT   
ATOM   3561  CD  LYS H 230     -20.862  -4.585   2.691  1.00  0.00      HCT  C
ATOM   3562  HD1 LYS H 230     -20.100  -5.222   3.195  1.00  0.00      HCT   
ATOM   3563  HD2 LYS H 230     -21.642  -4.336   3.447  1.00  0.00      HCT   
ATOM   3564  CE  LYS H 230     -21.505  -5.367   1.543  1.00  0.00      HCT  C
ATOM   3565  HE1 LYS H 230     -22.181  -4.708   0.953  1.00  0.00      HCT   
ATOM   3566  HE2 LYS H 230     -20.725  -5.772   0.861  1.00  0.00      HCT   
ATOM   3567  NZ  LYS H 230     -22.295  -6.494   2.086  1.00  0.00      HCT  N
ATOM   3568  HZ1 LYS H 230     -22.735  -7.028   1.309  1.00  0.00      HCT   
ATOM   3569  HZ2 LYS H 230     -21.672  -7.125   2.629  1.00  0.00      HCT   
ATOM   3570  HZ3 LYS H 230     -23.037  -6.125   2.714  1.00  0.00      HCT   
ATOM   3571  C   LYS H 230     -19.927  -0.314   2.176  1.00  0.00      HCT  C
ATOM   3572  O   LYS H 230     -20.927   0.225   2.647  1.00  0.00      HCT  O
ATOM   3573  N   LEU H 231     -19.600  -0.209   0.870  1.00  0.00      HCT  N
ATOM   3574  HN  LEU H 231     -18.783  -0.607   0.457  1.00  0.00      HCT   
ATOM   3575  CA  LEU H 231     -20.437   0.510  -0.051  1.00  0.00      HCT  C
ATOM   3576  HA  LEU H 231     -21.296   0.882   0.493  1.00  0.00      HCT   
ATOM   3577  CB  LEU H 231     -19.709   1.628  -0.816  1.00  0.00      HCT  C
ATOM   3578  HB1 LEU H 231     -18.787   1.180  -1.255  1.00  0.00      HCT   
ATOM   3579  HB2 LEU H 231     -20.337   1.945  -1.678  1.00  0.00      HCT   
ATOM   3580  CG  LEU H 231     -19.316   2.838   0.049  1.00  0.00      HCT  C
ATOM   3581  HG  LEU H 231     -18.603   2.433   0.807  1.00  0.00      HCT   
ATOM   3582  CD1 LEU H 231     -18.595   3.903  -0.790  1.00  0.00      HCT  C
ATOM   3583 HD11 LEU H 231     -18.357   4.793  -0.169  1.00  0.00      HCT   
ATOM   3584 HD12 LEU H 231     -17.644   3.500  -1.201  1.00  0.00      HCT   
ATOM   3585 HD13 LEU H 231     -19.232   4.232  -1.638  1.00  0.00      HCT   
ATOM   3586  CD2 LEU H 231     -20.532   3.409   0.797  1.00  0.00      HCT  C
ATOM   3587 HD21 LEU H 231     -20.226   4.270   1.431  1.00  0.00      HCT   
ATOM   3588 HD22 LEU H 231     -21.313   3.768   0.096  1.00  0.00      HCT   
ATOM   3589 HD23 LEU H 231     -20.982   2.635   1.456  1.00  0.00      HCT   
ATOM   3590  C   LEU H 231     -20.937  -0.462  -1.076  1.00  0.00      HCT  C
ATOM   3591  O   LEU H 231     -20.154  -1.186  -1.687  1.00  0.00      HCT  O
ATOM   3592  N   THR H 232     -22.265  -0.479  -1.309  1.00  0.00      HCT  N
ATOM   3593  HN  THR H 232     -22.919   0.133  -0.866  1.00  0.00      HCT   
ATOM   3594  CA  THR H 232     -22.856  -1.403  -2.238  1.00  0.00      HCT  C
ATOM   3595  HA  THR H 232     -22.295  -2.324  -2.161  1.00  0.00      HCT   
ATOM   3596  CB  THR H 232     -24.331  -1.604  -2.043  1.00  0.00      HCT  C
ATOM   3597  HB  THR H 232     -24.655  -2.315  -2.842  1.00  0.00      HCT   
ATOM   3598  OG1 THR H 232     -25.034  -0.385  -2.243  1.00  0.00      HCT  O
ATOM   3599  HG1 THR H 232     -25.961  -0.595  -2.090  1.00  0.00      HCT   
ATOM   3600  CG2 THR H 232     -24.559  -2.127  -0.616  1.00  0.00      HCT  C
ATOM   3601 HG21 THR H 232     -25.624  -2.399  -0.460  1.00  0.00      HCT   
ATOM   3602 HG22 THR H 232     -23.944  -3.034  -0.433  1.00  0.00      HCT   
ATOM   3603 HG23 THR H 232     -24.282  -1.361   0.140  1.00  0.00      HCT   
ATOM   3604  C   THR H 232     -22.654  -0.899  -3.625  1.00  0.00      HCT  C
ATOM   3605  O   THR H 232     -22.349   0.273  -3.839  1.00  0.00      HCT  O
ATOM   3606  N   ARG H 233     -22.824  -1.796  -4.615  1.00  0.00      HCT  N
ATOM   3607  HN  ARG H 233     -23.120  -2.736  -4.461  1.00  0.00      HCT   
ATOM   3608  CA  ARG H 233     -22.576  -1.414  -5.972  1.00  0.00      HCT  C
ATOM   3609  HA  ARG H 233     -21.577  -1.000  -6.039  1.00  0.00      HCT   
ATOM   3610  CB  ARG H 233     -22.730  -2.542  -7.001  1.00  0.00      HCT  C
ATOM   3611  HB1 ARG H 233     -22.054  -3.366  -6.669  1.00  0.00      HCT   
ATOM   3612  HB2 ARG H 233     -23.762  -2.954  -6.950  1.00  0.00      HCT   
ATOM   3613  CG  ARG H 233     -22.339  -2.067  -8.403  1.00  0.00      HCT  C
ATOM   3614  HG1 ARG H 233     -22.742  -1.041  -8.554  1.00  0.00      HCT   
ATOM   3615  HG2 ARG H 233     -21.231  -1.964  -8.454  1.00  0.00      HCT   
ATOM   3616  CD  ARG H 233     -22.771  -3.016  -9.518  1.00  0.00      HCT  C
ATOM   3617  HD1 ARG H 233     -22.508  -2.571 -10.505  1.00  0.00      HCT   
ATOM   3618  HD2 ARG H 233     -22.269  -4.008  -9.428  1.00  0.00      HCT   
ATOM   3619  NE  ARG H 233     -24.241  -3.191  -9.367  1.00  0.00      HCT  N
ATOM   3620  HE  ARG H 233     -24.775  -2.495  -9.861  1.00  0.00      HCT   
ATOM   3621  CZ  ARG H 233     -24.718  -4.223  -8.613  1.00  0.00      HCT  C
ATOM   3622  NH1 ARG H 233     -23.858  -5.166  -8.131  1.00  0.00      HCT  N
ATOM   3623 HH11 ARG H 233     -24.195  -5.934  -7.604  1.00  0.00      HCT   
ATOM   3624 HH12 ARG H 233     -22.911  -5.109  -8.454  1.00  0.00      HCT   
ATOM   3625  NH2 ARG H 233     -26.050  -4.307  -8.334  1.00  0.00      HCT  N
ATOM   3626 HH21 ARG H 233     -26.382  -5.006  -7.716  1.00  0.00      HCT   
ATOM   3627 HH22 ARG H 233     -26.612  -3.534  -8.596  1.00  0.00      HCT   
ATOM   3628  C   ARG H 233     -23.516  -0.330  -6.391  1.00  0.00      HCT  C
ATOM   3629  O   ARG H 233     -23.095   0.629  -7.033  1.00  0.00      HCT  O
ATOM   3630  N   GLU H 234     -24.815  -0.438  -6.050  1.00  0.00      HCT  N
ATOM   3631  HN  GLU H 234     -25.255  -1.142  -5.500  1.00  0.00      HCT   
ATOM   3632  CA  GLU H 234     -25.711   0.577  -6.525  1.00  0.00      HCT  C
ATOM   3633  HA  GLU H 234     -25.572   0.691  -7.593  1.00  0.00      HCT   
ATOM   3634  CB  GLU H 234     -27.212   0.277  -6.335  1.00  0.00      HCT  C
ATOM   3635  HB1 GLU H 234     -27.790   1.163  -6.684  1.00  0.00      HCT   
ATOM   3636  HB2 GLU H 234     -27.515  -0.565  -6.997  1.00  0.00      HCT   
ATOM   3637  CG  GLU H 234     -27.647  -0.037  -4.907  1.00  0.00      HCT  C
ATOM   3638  HG1 GLU H 234     -27.011   0.522  -4.196  1.00  0.00      HCT   
ATOM   3639  HG2 GLU H 234     -28.707   0.241  -4.745  1.00  0.00      HCT   
ATOM   3640  CD  GLU H 234     -27.418  -1.524  -4.695  1.00  0.00      HCT  C
ATOM   3641  OE1 GLU H 234     -28.312  -2.318  -5.087  1.00  0.00      HCT  O
ATOM   3642  OE2 GLU H 234     -26.341  -1.887  -4.149  1.00  0.00      HCT  O
ATOM   3643  C   GLU H 234     -25.380   1.888  -5.893  1.00  0.00      HCT  C
ATOM   3644  O   GLU H 234     -25.462   2.924  -6.552  1.00  0.00      HCT  O
ATOM   3645  N   GLN H 235     -24.994   1.897  -4.603  1.00  0.00      HCT  N
ATOM   3646  HN  GLN H 235     -24.883   1.118  -3.988  1.00  0.00      HCT   
ATOM   3647  CA  GLN H 235     -24.698   3.167  -4.010  1.00  0.00      HCT  C
ATOM   3648  HA  GLN H 235     -25.541   3.821  -4.198  1.00  0.00      HCT   
ATOM   3649  CB  GLN H 235     -24.577   3.157  -2.470  1.00  0.00      HCT  C
ATOM   3650  HB1 GLN H 235     -24.411   4.213  -2.153  1.00  0.00      HCT   
ATOM   3651  HB2 GLN H 235     -25.551   2.848  -2.025  1.00  0.00      HCT   
ATOM   3652  CG  GLN H 235     -23.469   2.313  -1.850  1.00  0.00      HCT  C
ATOM   3653  HG1 GLN H 235     -23.593   1.245  -2.130  1.00  0.00      HCT   
ATOM   3654  HG2 GLN H 235     -22.474   2.646  -2.209  1.00  0.00      HCT   
ATOM   3655  CD  GLN H 235     -23.633   2.480  -0.343  1.00  0.00      HCT  C
ATOM   3656  OE1 GLN H 235     -23.060   1.732   0.447  1.00  0.00      HCT  O
ATOM   3657  NE2 GLN H 235     -24.450   3.489   0.069  1.00  0.00      HCT  N
ATOM   3658 HE21 GLN H 235     -24.559   3.607   1.052  1.00  0.00      HCT   
ATOM   3659 HE22 GLN H 235     -24.916   4.054  -0.604  1.00  0.00      HCT   
ATOM   3660  C   GLN H 235     -23.500   3.772  -4.676  1.00  0.00      HCT  C
ATOM   3661  O   GLN H 235     -23.455   4.983  -4.888  1.00  0.00      HCT  O
ATOM   3662  N   ILE H 236     -22.494   2.955  -5.041  1.00  0.00      HCT  N
ATOM   3663  HN  ILE H 236     -22.441   1.972  -4.879  1.00  0.00      HCT   
ATOM   3664  CA  ILE H 236     -21.363   3.498  -5.733  1.00  0.00      HCT  C
ATOM   3665  HA  ILE H 236     -21.015   4.362  -5.181  1.00  0.00      HCT   
ATOM   3666  CB  ILE H 236     -20.276   2.485  -5.937  1.00  0.00      HCT  C
ATOM   3667  HB  ILE H 236     -20.782   1.633  -6.457  1.00  0.00      HCT   
ATOM   3668  CG2 ILE H 236     -19.151   3.136  -6.758  1.00  0.00      HCT  C
ATOM   3669 HG21 ILE H 236     -18.401   2.377  -7.063  1.00  0.00      HCT   
ATOM   3670 HG22 ILE H 236     -19.554   3.602  -7.682  1.00  0.00      HCT   
ATOM   3671 HG23 ILE H 236     -18.631   3.920  -6.168  1.00  0.00      HCT   
ATOM   3672  CG1 ILE H 236     -19.804   1.971  -4.564  1.00  0.00      HCT  C
ATOM   3673 HG11 ILE H 236     -19.256   2.778  -4.028  1.00  0.00      HCT   
ATOM   3674 HG12 ILE H 236     -20.697   1.714  -3.949  1.00  0.00      HCT   
ATOM   3675  CD  ILE H 236     -18.911   0.734  -4.639  1.00  0.00      HCT  C
ATOM   3676  HD1 ILE H 236     -18.654   0.381  -3.617  1.00  0.00      HCT   
ATOM   3677  HD2 ILE H 236     -19.430  -0.092  -5.172  1.00  0.00      HCT   
ATOM   3678  HD3 ILE H 236     -17.964   0.958  -5.173  1.00  0.00      HCT   
ATOM   3679  C   ILE H 236     -21.854   4.000  -7.061  1.00  0.00      HCT  C
ATOM   3680  O   ILE H 236     -21.451   5.067  -7.522  1.00  0.00      HCT  O
ATOM   3681  N   SER H 237     -22.762   3.239  -7.705  1.00  0.00      HCT  N
ATOM   3682  HN  SER H 237     -23.141   2.387  -7.345  1.00  0.00      HCT   
ATOM   3683  CA  SER H 237     -23.269   3.609  -8.999  1.00  0.00      HCT  C
ATOM   3684  HA  SER H 237     -22.409   3.761  -9.638  1.00  0.00      HCT   
ATOM   3685  CB  SER H 237     -24.242   2.570  -9.588  1.00  0.00      HCT  C
ATOM   3686  HB1 SER H 237     -23.695   1.605  -9.695  1.00  0.00      HCT   
ATOM   3687  HB2 SER H 237     -25.088   2.390  -8.887  1.00  0.00      HCT   
ATOM   3688  OG  SER H 237     -24.694   3.001 -10.865  1.00  0.00      HCT  O
ATOM   3689  HG1 SER H 237     -25.111   2.241 -11.290  1.00  0.00      HCT   
ATOM   3690  C   SER H 237     -23.990   4.919  -8.904  1.00  0.00      HCT  C
ATOM   3691  O   SER H 237     -23.870   5.768  -9.787  1.00  0.00      HCT  O
ATOM   3692  N   ALA H 238     -24.750   5.127  -7.812  1.00  0.00      HCT  N
ATOM   3693  HN  ALA H 238     -24.831   4.466  -7.066  1.00  0.00      HCT   
ATOM   3694  CA  ALA H 238     -25.508   6.339  -7.648  1.00  0.00      HCT  C
ATOM   3695  HA  ALA H 238     -26.162   6.517  -8.494  1.00  0.00      HCT   
ATOM   3696  CB  ALA H 238     -26.322   6.359  -6.342  1.00  0.00      HCT  C
ATOM   3697  HB1 ALA H 238     -27.073   5.541  -6.358  1.00  0.00      HCT   
ATOM   3698  HB2 ALA H 238     -25.665   6.202  -5.459  1.00  0.00      HCT   
ATOM   3699  HB3 ALA H 238     -26.865   7.320  -6.213  1.00  0.00      HCT   
ATOM   3700  C   ALA H 238     -24.567   7.501  -7.590  1.00  0.00      HCT  C
ATOM   3701  O   ALA H 238     -24.826   8.553  -8.172  1.00  0.00      HCT  O
ATOM   3702  N   LEU H 239     -23.431   7.318  -6.893  1.00  0.00      HCT  N
ATOM   3703  HN  LEU H 239     -23.197   6.440  -6.481  1.00  0.00      HCT   
ATOM   3704  CA  LEU H 239     -22.456   8.352  -6.675  1.00  0.00      HCT  C
ATOM   3705  HA  LEU H 239     -22.959   9.195  -6.220  1.00  0.00      HCT   
ATOM   3706  CB  LEU H 239     -21.274   7.828  -5.826  1.00  0.00      HCT  C
ATOM   3707  HB1 LEU H 239     -21.704   7.405  -4.889  1.00  0.00      HCT   
ATOM   3708  HB2 LEU H 239     -20.796   6.975  -6.358  1.00  0.00      HCT   
ATOM   3709  CG  LEU H 239     -20.214   8.882  -5.446  1.00  0.00      HCT  C
ATOM   3710  HG  LEU H 239     -19.929   9.353  -6.418  1.00  0.00      HCT   
ATOM   3711  CD1 LEU H 239     -20.811   9.961  -4.530  1.00  0.00      HCT  C
ATOM   3712 HD11 LEU H 239     -20.029  10.688  -4.223  1.00  0.00      HCT   
ATOM   3713 HD12 LEU H 239     -21.618  10.517  -5.054  1.00  0.00      HCT   
ATOM   3714 HD13 LEU H 239     -21.239   9.504  -3.612  1.00  0.00      HCT   
ATOM   3715  CD2 LEU H 239     -18.954   8.232  -4.844  1.00  0.00      HCT  C
ATOM   3716 HD21 LEU H 239     -18.199   9.010  -4.596  1.00  0.00      HCT   
ATOM   3717 HD22 LEU H 239     -19.184   7.678  -3.912  1.00  0.00      HCT   
ATOM   3718 HD23 LEU H 239     -18.498   7.523  -5.569  1.00  0.00      HCT   
ATOM   3719  C   LEU H 239     -21.937   8.801  -8.009  1.00  0.00      HCT  C
ATOM   3720  O   LEU H 239     -21.794   9.997  -8.256  1.00  0.00      HCT  O
ATOM   3721  N   LYS H 240     -21.696   7.853  -8.933  1.00  0.00      HCT  N
ATOM   3722  HN  LYS H 240     -21.875   6.881  -8.790  1.00  0.00      HCT   
ATOM   3723  CA  LYS H 240     -21.151   8.190 -10.220  1.00  0.00      HCT  C
ATOM   3724  HA  LYS H 240     -20.205   8.695 -10.066  1.00  0.00      HCT   
ATOM   3725  CB  LYS H 240     -21.091   7.026 -11.218  1.00  0.00      HCT  C
ATOM   3726  HB1 LYS H 240     -22.096   6.543 -11.219  1.00  0.00      HCT   
ATOM   3727  HB2 LYS H 240     -20.939   7.435 -12.242  1.00  0.00      HCT   
ATOM   3728  CG  LYS H 240     -20.060   5.932 -10.965  1.00  0.00      HCT  C
ATOM   3729  HG1 LYS H 240     -19.041   6.382 -10.978  1.00  0.00      HCT   
ATOM   3730  HG2 LYS H 240     -20.223   5.508  -9.948  1.00  0.00      HCT   
ATOM   3731  CD  LYS H 240     -20.152   4.838 -12.035  1.00  0.00      HCT  C
ATOM   3732  HD1 LYS H 240     -20.988   4.152 -11.766  1.00  0.00      HCT   
ATOM   3733  HD2 LYS H 240     -20.416   5.322 -13.004  1.00  0.00      HCT   
ATOM   3734  CE  LYS H 240     -18.869   4.025 -12.218  1.00  0.00      HCT  C
ATOM   3735  HE1 LYS H 240     -17.979   4.693 -12.208  1.00  0.00      HCT   
ATOM   3736  HE2 LYS H 240     -18.758   3.280 -11.400  1.00  0.00      HCT   
ATOM   3737  NZ  LYS H 240     -18.906   3.305 -13.514  1.00  0.00      HCT  N
ATOM   3738  HZ1 LYS H 240     -18.033   2.753 -13.640  1.00  0.00      HCT   
ATOM   3739  HZ2 LYS H 240     -19.726   2.665 -13.532  1.00  0.00      HCT   
ATOM   3740  HZ3 LYS H 240     -18.993   3.993 -14.289  1.00  0.00      HCT   
ATOM   3741  C   LYS H 240     -22.071   9.160 -10.892  1.00  0.00      HCT  C
ATOM   3742  O   LYS H 240     -21.625  10.039 -11.627  1.00  0.00      HCT  O
ATOM   3743  N   ALA H 241     -23.385   9.010 -10.658  1.00  0.00      HCT  N
ATOM   3744  HN  ALA H 241     -23.707   8.331  -9.999  1.00  0.00      HCT   
ATOM   3745  CA  ALA H 241     -24.414   9.778 -11.305  1.00  0.00      HCT  C
ATOM   3746  HA  ALA H 241     -24.358   9.670 -12.382  1.00  0.00      HCT   
ATOM   3747  CB  ALA H 241     -25.824   9.380 -10.839  1.00  0.00      HCT  C
ATOM   3748  HB1 ALA H 241     -26.010   8.312 -11.084  1.00  0.00      HCT   
ATOM   3749  HB2 ALA H 241     -25.930   9.502  -9.739  1.00  0.00      HCT   
ATOM   3750  HB3 ALA H 241     -26.608   9.988 -11.340  1.00  0.00      HCT   
ATOM   3751  C   ALA H 241     -24.236  11.238 -11.016  1.00  0.00      HCT  C
ATOM   3752  O   ALA H 241     -24.502  12.083 -11.871  1.00  0.00      HCT  O
ATOM   3753  N   LYS H 242     -23.750  11.569  -9.806  1.00  0.00      HCT  N
ATOM   3754  HN  LYS H 242     -23.465  10.867  -9.155  1.00  0.00      HCT   
ATOM   3755  CA  LYS H 242     -23.598  12.925  -9.347  1.00  0.00      HCT  C
ATOM   3756  HA  LYS H 242     -24.576  13.390  -9.369  1.00  0.00      HCT   
ATOM   3757  CB  LYS H 242     -22.971  13.051  -7.952  1.00  0.00      HCT  C
ATOM   3758  HB1 LYS H 242     -22.123  12.330  -7.907  1.00  0.00      HCT   
ATOM   3759  HB2 LYS H 242     -22.525  14.065  -7.846  1.00  0.00      HCT   
ATOM   3760  CG  LYS H 242     -23.952  12.756  -6.822  1.00  0.00      HCT  C
ATOM   3761  HG1 LYS H 242     -24.701  13.578  -6.766  1.00  0.00      HCT   
ATOM   3762  HG2 LYS H 242     -24.506  11.818  -7.058  1.00  0.00      HCT   
ATOM   3763  CD  LYS H 242     -23.279  12.625  -5.457  1.00  0.00      HCT  C
ATOM   3764  HD1 LYS H 242     -22.613  11.732  -5.477  1.00  0.00      HCT   
ATOM   3765  HD2 LYS H 242     -22.633  13.520  -5.301  1.00  0.00      HCT   
ATOM   3766  CE  LYS H 242     -24.286  12.507  -4.320  1.00  0.00      HCT  C
ATOM   3767  HE1 LYS H 242     -23.772  12.238  -3.370  1.00  0.00      HCT   
ATOM   3768  HE2 LYS H 242     -24.821  13.471  -4.170  1.00  0.00      HCT   
ATOM   3769  NZ  LYS H 242     -25.263  11.454  -4.660  1.00  0.00      HCT  N
ATOM   3770  HZ1 LYS H 242     -25.961  11.355  -3.895  1.00  0.00      HCT   
ATOM   3771  HZ2 LYS H 242     -25.752  11.706  -5.543  1.00  0.00      HCT   
ATOM   3772  HZ3 LYS H 242     -24.765  10.550  -4.791  1.00  0.00      HCT   
ATOM   3773  C   LYS H 242     -22.719  13.690 -10.284  1.00  0.00      HCT  C
ATOM   3774  O   LYS H 242     -22.678  14.918 -10.227  1.00  0.00      HCT  O
ATOM   3775  N   SER H 243     -21.930  12.987 -11.115  1.00  0.00      HCT  N
ATOM   3776  HN  SER H 243     -21.849  11.991 -11.138  1.00  0.00      HCT   
ATOM   3777  CA  SER H 243     -21.107  13.667 -12.077  1.00  0.00      HCT  C
ATOM   3778  HA  SER H 243     -20.476  14.359 -11.534  1.00  0.00      HCT   
ATOM   3779  CB  SER H 243     -20.351  12.702 -13.007  1.00  0.00      HCT  C
ATOM   3780  HB1 SER H 243     -21.097  12.026 -13.484  1.00  0.00      HCT   
ATOM   3781  HB2 SER H 243     -19.849  13.266 -13.826  1.00  0.00      HCT   
ATOM   3782  OG  SER H 243     -19.424  11.921 -12.272  1.00  0.00      HCT  O
ATOM   3783  HG1 SER H 243     -19.147  11.195 -12.845  1.00  0.00      HCT   
ATOM   3784  C   SER H 243     -22.009  14.485 -12.964  1.00  0.00      HCT  C
ATOM   3785  O   SER H 243     -21.598  15.512 -13.501  1.00  0.00      HCT  O
ATOM   3786  N   LYS H 244     -23.267  14.033 -13.135  1.00  0.00      HCT  N
ATOM   3787  HN  LYS H 244     -23.561  13.212 -12.647  1.00  0.00      HCT   
ATOM   3788  CA  LYS H 244     -24.271  14.635 -13.982  1.00  0.00      HCT  C
ATOM   3789  HA  LYS H 244     -23.813  14.783 -14.953  1.00  0.00      HCT   
ATOM   3790  CB  LYS H 244     -25.543  13.774 -14.076  1.00  0.00      HCT  C
ATOM   3791  HB1 LYS H 244     -25.916  13.626 -13.036  1.00  0.00      HCT   
ATOM   3792  HB2 LYS H 244     -26.331  14.349 -14.612  1.00  0.00      HCT   
ATOM   3793  CG  LYS H 244     -25.301  12.416 -14.733  1.00  0.00      HCT  C
ATOM   3794  HG1 LYS H 244     -25.209  12.555 -15.834  1.00  0.00      HCT   
ATOM   3795  HG2 LYS H 244     -24.332  12.004 -14.368  1.00  0.00      HCT   
ATOM   3796  CD  LYS H 244     -26.413  11.396 -14.477  1.00  0.00      HCT  C
ATOM   3797  HD1 LYS H 244     -26.561  11.305 -13.376  1.00  0.00      HCT   
ATOM   3798  HD2 LYS H 244     -27.359  11.798 -14.908  1.00  0.00      HCT   
ATOM   3799  CE  LYS H 244     -26.121  10.019 -15.079  1.00  0.00      HCT  C
ATOM   3800  HE1 LYS H 244     -26.119  10.072 -16.191  1.00  0.00      HCT   
ATOM   3801  HE2 LYS H 244     -25.128   9.648 -14.743  1.00  0.00      HCT   
ATOM   3802  NZ  LYS H 244     -27.155   9.048 -14.656  1.00  0.00      HCT  N
ATOM   3803  HZ1 LYS H 244     -26.955   8.113 -15.067  1.00  0.00      HCT   
ATOM   3804  HZ2 LYS H 244     -27.159   8.975 -13.618  1.00  0.00      HCT   
ATOM   3805  HZ3 LYS H 244     -28.088   9.374 -14.979  1.00  0.00      HCT   
ATOM   3806  C   LYS H 244     -24.699  15.989 -13.476  1.00  0.00      HCT  C
ATOM   3807  O   LYS H 244     -25.115  16.841 -14.260  1.00  0.00      HCT  O
ATOM   3808  N   GLU H 245     -24.637  16.211 -12.149  1.00  0.00      HCT  N
ATOM   3809  HN  GLU H 245     -24.256  15.545 -11.514  1.00  0.00      HCT   
ATOM   3810  CA  GLU H 245     -25.109  17.419 -11.519  1.00  0.00      HCT  C
ATOM   3811  HA  GLU H 245     -26.158  17.539 -11.758  1.00  0.00      HCT   
ATOM   3812  CB  GLU H 245     -24.868  17.441  -9.993  1.00  0.00      HCT  C
ATOM   3813  HB1 GLU H 245     -23.775  17.322  -9.812  1.00  0.00      HCT   
ATOM   3814  HB2 GLU H 245     -25.138  18.440  -9.583  1.00  0.00      HCT   
ATOM   3815  CG  GLU H 245     -25.609  16.355  -9.213  1.00  0.00      HCT  C
ATOM   3816  HG1 GLU H 245     -26.699  16.510  -9.310  1.00  0.00      HCT   
ATOM   3817  HG2 GLU H 245     -25.348  15.347  -9.591  1.00  0.00      HCT   
ATOM   3818  CD  GLU H 245     -25.246  16.494  -7.738  1.00  0.00      HCT  C
ATOM   3819  OE1 GLU H 245     -25.693  17.485  -7.102  1.00  0.00      HCT  O
ATOM   3820  OE2 GLU H 245     -24.513  15.607  -7.228  1.00  0.00      HCT  O
ATOM   3821  C   GLU H 245     -24.388  18.624 -12.059  1.00  0.00      HCT  C
ATOM   3822  O   GLU H 245     -23.332  18.530 -12.681  1.00  0.00      HCT  O
ATOM   3823  N   ASP H 246     -25.020  19.805 -11.874  1.00  0.00      HCT  N
ATOM   3824  HN  ASP H 246     -25.933  19.838 -11.476  1.00  0.00      HCT   
ATOM   3825  CA  ASP H 246     -24.504  21.108 -12.202  1.00  0.00      HCT  C
ATOM   3826  HA  ASP H 246     -25.326  21.802 -12.066  1.00  0.00      HCT   
ATOM   3827  CB  ASP H 246     -23.334  21.572 -11.307  1.00  0.00      HCT  C
ATOM   3828  HB1 ASP H 246     -22.610  20.740 -11.192  1.00  0.00      HCT   
ATOM   3829  HB2 ASP H 246     -22.807  22.431 -11.767  1.00  0.00      HCT   
ATOM   3830  CG  ASP H 246     -23.887  21.953  -9.937  1.00  0.00      HCT  C
ATOM   3831  OD1 ASP H 246     -25.112  21.754  -9.721  1.00  0.00      HCT  O
ATOM   3832  OD2 ASP H 246     -23.098  22.454  -9.092  1.00  0.00      HCT  O
ATOM   3833  C   ASP H 246     -24.073  21.224 -13.632  1.00  0.00      HCT  C
ATOM   3834  O   ASP H 246     -23.135  21.964 -13.931  1.00  0.00      HCT  O
ATOM   3835  N   GLY H 247     -24.746  20.517 -14.559  1.00  0.00      HCT  N
ATOM   3836  HN  GLY H 247     -25.446  19.839 -14.339  1.00  0.00      HCT   
ATOM   3837  CA  GLY H 247     -24.484  20.708 -15.960  1.00  0.00      HCT  C
ATOM   3838  HA1 GLY H 247     -24.692  21.744 -16.188  1.00  0.00      HCT   
ATOM   3839  HA2 GLY H 247     -25.095  20.002 -16.506  1.00  0.00      HCT   
ATOM   3840  C   GLY H 247     -23.048  20.437 -16.300  1.00  0.00      HCT  C
ATOM   3841  O   GLY H 247     -22.385  21.284 -16.896  1.00  0.00      HCT  O
ATOM   3842  N   ASN H 248     -22.519  19.258 -15.919  1.00  0.00      HCT  N
ATOM   3843  HN  ASN H 248     -23.017  18.556 -15.411  1.00  0.00      HCT   
ATOM   3844  CA  ASN H 248     -21.155  18.916 -16.227  1.00  0.00      HCT  C
ATOM   3845  HA  ASN H 248     -20.743  19.737 -16.805  1.00  0.00      HCT   
ATOM   3846  CB  ASN H 248     -20.356  18.564 -14.957  1.00  0.00      HCT  C
ATOM   3847  HB1 ASN H 248     -20.265  19.488 -14.345  1.00  0.00      HCT   
ATOM   3848  HB2 ASN H 248     -20.906  17.816 -14.350  1.00  0.00      HCT   
ATOM   3849  CG  ASN H 248     -18.966  18.070 -15.328  1.00  0.00      HCT  C
ATOM   3850  OD1 ASN H 248     -18.355  18.527 -16.292  1.00  0.00      HCT  O
ATOM   3851  ND2 ASN H 248     -18.455  17.086 -14.539  1.00  0.00      HCT  N
ATOM   3852 HD21 ASN H 248     -17.541  16.754 -14.756  1.00  0.00      HCT   
ATOM   3853 HD22 ASN H 248     -18.978  16.747 -13.763  1.00  0.00      HCT   
ATOM   3854  C   ASN H 248     -21.158  17.698 -17.105  1.00  0.00      HCT  C
ATOM   3855  O   ASN H 248     -21.652  16.641 -16.717  1.00  0.00      HCT  O
ATOM   3856  N   THR H 249     -20.635  17.843 -18.341  1.00  0.00      HCT  N
ATOM   3857  HN  THR H 249     -20.262  18.711 -18.668  1.00  0.00      HCT   
ATOM   3858  CA  THR H 249     -20.565  16.772 -19.298  1.00  0.00      HCT  C
ATOM   3859  HA  THR H 249     -21.518  16.266 -19.222  1.00  0.00      HCT   
ATOM   3860  CB  THR H 249     -20.299  17.268 -20.690  1.00  0.00      HCT  C
ATOM   3861  HB  THR H 249     -21.113  17.999 -20.920  1.00  0.00      HCT   
ATOM   3862  OG1 THR H 249     -20.402  16.199 -21.618  1.00  0.00      HCT  O
ATOM   3863  HG1 THR H 249     -20.209  16.587 -22.479  1.00  0.00      HCT   
ATOM   3864  CG2 THR H 249     -18.897  17.898 -20.745  1.00  0.00      HCT  C
ATOM   3865 HG21 THR H 249     -18.717  18.375 -21.731  1.00  0.00      HCT   
ATOM   3866 HG22 THR H 249     -18.793  18.680 -19.963  1.00  0.00      HCT   
ATOM   3867 HG23 THR H 249     -18.108  17.133 -20.579  1.00  0.00      HCT   
ATOM   3868  C   THR H 249     -19.511  15.750 -18.970  1.00  0.00      HCT  C
ATOM   3869  O   THR H 249     -19.769  14.550 -19.055  1.00  0.00      HCT  O
ATOM   3870  N   ILE H 250     -18.298  16.188 -18.569  1.00  0.00      HCT  N
ATOM   3871  HN  ILE H 250     -18.042  17.135 -18.386  1.00  0.00      HCT   
ATOM   3872  CA  ILE H 250     -17.234  15.240 -18.371  1.00  0.00      HCT  C
ATOM   3873  HA  ILE H 250     -17.122  14.679 -19.290  1.00  0.00      HCT   
ATOM   3874  CB  ILE H 250     -15.933  15.847 -17.929  1.00  0.00      HCT  C
ATOM   3875  HB  ILE H 250     -16.204  16.475 -17.043  1.00  0.00      HCT   
ATOM   3876  CG2 ILE H 250     -14.951  14.709 -17.597  1.00  0.00      HCT  C
ATOM   3877 HG21 ILE H 250     -14.033  15.112 -17.119  1.00  0.00      HCT   
ATOM   3878 HG22 ILE H 250     -15.408  13.985 -16.890  1.00  0.00      HCT   
ATOM   3879 HG23 ILE H 250     -14.652  14.161 -18.516  1.00  0.00      HCT   
ATOM   3880  CG1 ILE H 250     -15.401  16.799 -19.005  1.00  0.00      HCT  C
ATOM   3881 HG11 ILE H 250     -15.157  16.226 -19.927  1.00  0.00      HCT   
ATOM   3882 HG12 ILE H 250     -16.202  17.526 -19.271  1.00  0.00      HCT   
ATOM   3883  CD  ILE H 250     -14.170  17.577 -18.548  1.00  0.00      HCT  C
ATOM   3884  HD1 ILE H 250     -13.853  18.295 -19.335  1.00  0.00      HCT   
ATOM   3885  HD2 ILE H 250     -14.390  18.151 -17.622  1.00  0.00      HCT   
ATOM   3886  HD3 ILE H 250     -13.319  16.893 -18.345  1.00  0.00      HCT   
ATOM   3887  C   ILE H 250     -17.656  14.272 -17.325  1.00  0.00      HCT  C
ATOM   3888  O   ILE H 250     -18.025  14.649 -16.214  1.00  0.00      HCT  O
ATOM   3889  N   SER H 251     -17.585  12.972 -17.664  1.00  0.00      HCT  N
ATOM   3890  HN  SER H 251     -17.239  12.604 -18.527  1.00  0.00      HCT   
ATOM   3891  CA  SER H 251     -18.033  11.978 -16.742  1.00  0.00      HCT  C
ATOM   3892  HA  SER H 251     -18.544  12.482 -15.932  1.00  0.00      HCT   
ATOM   3893  CB  SER H 251     -18.894  10.892 -17.406  1.00  0.00      HCT  C
ATOM   3894  HB1 SER H 251     -19.790  11.384 -17.849  1.00  0.00      HCT   
ATOM   3895  HB2 SER H 251     -18.337  10.413 -18.243  1.00  0.00      HCT   
ATOM   3896  OG  SER H 251     -19.311   9.941 -16.440  1.00  0.00      HCT  O
ATOM   3897  HG1 SER H 251     -20.016   9.418 -16.843  1.00  0.00      HCT   
ATOM   3898  C   SER H 251     -16.815  11.337 -16.167  1.00  0.00      HCT  C
ATOM   3899  O   SER H 251     -15.820  11.145 -16.862  1.00  0.00      HCT  O
ATOM   3900  N   TYR H 252     -16.877  10.973 -14.870  1.00  0.00      HCT  N
ATOM   3901  HN  TYR H 252     -17.693  11.018 -14.296  1.00  0.00      HCT   
ATOM   3902  CA  TYR H 252     -15.709  10.473 -14.206  1.00  0.00      HCT  C
ATOM   3903  HA  TYR H 252     -14.903  10.469 -14.930  1.00  0.00      HCT   
ATOM   3904  CB  TYR H 252     -15.344  11.270 -12.945  1.00  0.00      HCT  C
ATOM   3905  HB1 TYR H 252     -16.211  11.268 -12.249  1.00  0.00      HCT   
ATOM   3906  HB2 TYR H 252     -14.493  10.793 -12.411  1.00  0.00      HCT   
ATOM   3907  CG  TYR H 252     -15.046  12.664 -13.382  1.00  0.00      HCT  C
ATOM   3908  CD1 TYR H 252     -13.836  12.977 -13.960  1.00  0.00      HCT  C
ATOM   3909  HD1 TYR H 252     -13.085  12.209 -14.084  1.00  0.00      HCT   
ATOM   3910  CE1 TYR H 252     -13.562  14.264 -14.363  1.00  0.00      HCT  C
ATOM   3911  HE1 TYR H 252     -12.612  14.508 -14.814  1.00  0.00      HCT   
ATOM   3912  CZ  TYR H 252     -14.502  15.252 -14.184  1.00  0.00      HCT  C
ATOM   3913  OH  TYR H 252     -14.233  16.577 -14.590  1.00  0.00      HCT  O
ATOM   3914  HH  TYR H 252     -15.031  17.090 -14.447  1.00  0.00      HCT   
ATOM   3915  CD2 TYR H 252     -15.979  13.660 -13.211  1.00  0.00      HCT  C
ATOM   3916  HD2 TYR H 252     -16.919  13.442 -12.723  1.00  0.00      HCT   
ATOM   3917  CE2 TYR H 252     -15.712  14.948 -13.610  1.00  0.00      HCT  C
ATOM   3918  HE2 TYR H 252     -16.448  15.722 -13.451  1.00  0.00      HCT   
ATOM   3919  C   TYR H 252     -15.940   9.054 -13.796  1.00  0.00      HCT  C
ATOM   3920  O   TYR H 252     -17.074   8.605 -13.643  1.00  0.00      HCT  O
ATOM   3921  N   SER H 253     -14.827   8.310 -13.633  1.00  0.00      HCT  N
ATOM   3922  HN  SER H 253     -13.905   8.679 -13.747  1.00  0.00      HCT   
ATOM   3923  CA  SER H 253     -14.864   6.921 -13.281  1.00  0.00      HCT  C
ATOM   3924  HA  SER H 253     -15.611   6.454 -13.910  1.00  0.00      HCT   
ATOM   3925  CB  SER H 253     -13.494   6.224 -13.373  1.00  0.00      HCT  C
ATOM   3926  HB1 SER H 253     -13.642   5.141 -13.159  1.00  0.00      HCT   
ATOM   3927  HB2 SER H 253     -13.089   6.300 -14.407  1.00  0.00      HCT   
ATOM   3928  OG  SER H 253     -12.597   6.771 -12.417  1.00  0.00      HCT  O
ATOM   3929  HG1 SER H 253     -11.845   6.168 -12.356  1.00  0.00      HCT   
ATOM   3930  C   SER H 253     -15.329   6.794 -11.872  1.00  0.00      HCT  C
ATOM   3931  O   SER H 253     -15.343   7.759 -11.110  1.00  0.00      HCT  O
ATOM   3932  N   SER H 254     -15.740   5.569 -11.500  1.00  0.00      HCT  N
ATOM   3933  HN  SER H 254     -15.729   4.765 -12.094  1.00  0.00      HCT   
ATOM   3934  CA  SER H 254     -16.239   5.318 -10.185  1.00  0.00      HCT  C
ATOM   3935  HA  SER H 254     -17.028   6.034  -9.996  1.00  0.00      HCT   
ATOM   3936  CB  SER H 254     -16.678   3.864  -9.988  1.00  0.00      HCT  C
ATOM   3937  HB1 SER H 254     -17.493   3.647 -10.716  1.00  0.00      HCT   
ATOM   3938  HB2 SER H 254     -15.838   3.170 -10.220  1.00  0.00      HCT   
ATOM   3939  OG  SER H 254     -17.162   3.696  -8.665  1.00  0.00      HCT  O
ATOM   3940  HG1 SER H 254     -17.630   2.852  -8.639  1.00  0.00      HCT   
ATOM   3941  C   SER H 254     -15.142   5.599  -9.213  1.00  0.00      HCT  C
ATOM   3942  O   SER H 254     -15.378   6.144  -8.137  1.00  0.00      HCT  O
ATOM   3943  N   TYR H 255     -13.894   5.249  -9.577  1.00  0.00      HCT  N
ATOM   3944  HN  TYR H 255     -13.613   4.834 -10.440  1.00  0.00      HCT   
ATOM   3945  CA  TYR H 255     -12.827   5.481  -8.654  1.00  0.00      HCT  C
ATOM   3946  HA  TYR H 255     -13.102   5.017  -7.714  1.00  0.00      HCT   
ATOM   3947  CB  TYR H 255     -11.448   4.994  -9.124  1.00  0.00      HCT  C
ATOM   3948  HB1 TYR H 255     -11.466   3.886  -9.220  1.00  0.00      HCT   
ATOM   3949  HB2 TYR H 255     -11.207   5.407 -10.127  1.00  0.00      HCT   
ATOM   3950  CG  TYR H 255     -10.507   5.422  -8.048  1.00  0.00      HCT  C
ATOM   3951  CD1 TYR H 255     -10.500   4.774  -6.833  1.00  0.00      HCT  C
ATOM   3952  HD1 TYR H 255     -11.190   3.960  -6.654  1.00  0.00      HCT   
ATOM   3953  CE1 TYR H 255      -9.639   5.164  -5.834  1.00  0.00      HCT  C
ATOM   3954  HE1 TYR H 255      -9.642   4.660  -4.879  1.00  0.00      HCT   
ATOM   3955  CZ  TYR H 255      -8.769   6.209  -6.044  1.00  0.00      HCT  C
ATOM   3956  OH  TYR H 255      -7.885   6.614  -5.020  1.00  0.00      HCT  O
ATOM   3957  HH  TYR H 255      -7.320   7.299  -5.382  1.00  0.00      HCT   
ATOM   3958  CD2 TYR H 255      -9.634   6.466  -8.250  1.00  0.00      HCT  C
ATOM   3959  HD2 TYR H 255      -9.649   7.010  -9.185  1.00  0.00      HCT   
ATOM   3960  CE2 TYR H 255      -8.771   6.861  -7.254  1.00  0.00      HCT  C
ATOM   3961  HE2 TYR H 255      -8.110   7.699  -7.419  1.00  0.00      HCT   
ATOM   3962  C   TYR H 255     -12.712   6.947  -8.404  1.00  0.00      HCT  C
ATOM   3963  O   TYR H 255     -12.588   7.380  -7.261  1.00  0.00      HCT  O
ATOM   3964  N   GLU H 256     -12.771   7.761  -9.469  1.00  0.00      HCT  N
ATOM   3965  HN  GLU H 256     -12.939   7.492 -10.413  1.00  0.00      HCT   
ATOM   3966  CA  GLU H 256     -12.580   9.169  -9.290  1.00  0.00      HCT  C
ATOM   3967  HA  GLU H 256     -11.653   9.326  -8.753  1.00  0.00      HCT   
ATOM   3968  CB  GLU H 256     -12.447   9.917 -10.624  1.00  0.00      HCT  C
ATOM   3969  HB1 GLU H 256     -13.337   9.673 -11.249  1.00  0.00      HCT   
ATOM   3970  HB2 GLU H 256     -12.491  11.015 -10.447  1.00  0.00      HCT   
ATOM   3971  CG  GLU H 256     -11.155   9.511 -11.342  1.00  0.00      HCT  C
ATOM   3972  HG1 GLU H 256     -10.284   9.797 -10.724  1.00  0.00      HCT   
ATOM   3973  HG2 GLU H 256     -11.129   8.418 -11.525  1.00  0.00      HCT   
ATOM   3974  CD  GLU H 256     -11.046  10.267 -12.654  1.00  0.00      HCT  C
ATOM   3975  OE1 GLU H 256     -12.078  10.841 -13.093  1.00  0.00      HCT  O
ATOM   3976  OE2 GLU H 256      -9.927  10.284 -13.234  1.00  0.00      HCT  O
ATOM   3977  C   GLU H 256     -13.683   9.740  -8.450  1.00  0.00      HCT  C
ATOM   3978  O   GLU H 256     -13.437  10.604  -7.609  1.00  0.00      HCT  O
ATOM   3979  N   MET H 257     -14.934   9.288  -8.656  1.00  0.00      HCT  N
ATOM   3980  HN  MET H 257     -15.182   8.599  -9.334  1.00  0.00      HCT   
ATOM   3981  CA  MET H 257     -16.039   9.785  -7.884  1.00  0.00      HCT  C
ATOM   3982  HA  MET H 257     -15.993  10.867  -7.915  1.00  0.00      HCT   
ATOM   3983  CB  MET H 257     -17.399   9.291  -8.411  1.00  0.00      HCT  C
ATOM   3984  HB1 MET H 257     -17.299   8.195  -8.589  1.00  0.00      HCT   
ATOM   3985  HB2 MET H 257     -18.168   9.408  -7.615  1.00  0.00      HCT   
ATOM   3986  CG  MET H 257     -17.825   9.982  -9.707  1.00  0.00      HCT  C
ATOM   3987  HG1 MET H 257     -16.948  10.128 -10.373  1.00  0.00      HCT   
ATOM   3988  HG2 MET H 257     -18.556   9.343 -10.249  1.00  0.00      HCT   
ATOM   3989  SD  MET H 257     -18.588  11.619  -9.482  1.00  0.00      HCT  S
ATOM   3990  CE  MET H 257     -17.196  12.397  -8.614  1.00  0.00      HCT  C
ATOM   3991  HE1 MET H 257     -17.433  13.449  -8.347  1.00  0.00      HCT   
ATOM   3992  HE2 MET H 257     -16.957  11.852  -7.675  1.00  0.00      HCT   
ATOM   3993  HE3 MET H 257     -16.283  12.403  -9.247  1.00  0.00      HCT   
ATOM   3994  C   MET H 257     -15.915   9.368  -6.450  1.00  0.00      HCT  C
ATOM   3995  O   MET H 257     -16.206  10.146  -5.544  1.00  0.00      HCT  O
ATOM   3996  N   LEU H 258     -15.508   8.109  -6.199  1.00  0.00      HCT  N
ATOM   3997  HN  LEU H 258     -15.260   7.431  -6.888  1.00  0.00      HCT   
ATOM   3998  CA  LEU H 258     -15.401   7.641  -4.845  1.00  0.00      HCT  C
ATOM   3999  HA  LEU H 258     -16.328   7.916  -4.357  1.00  0.00      HCT   
ATOM   4000  CB  LEU H 258     -15.188   6.127  -4.712  1.00  0.00      HCT  C
ATOM   4001  HB1 LEU H 258     -16.091   5.629  -5.135  1.00  0.00      HCT   
ATOM   4002  HB2 LEU H 258     -14.337   5.823  -5.361  1.00  0.00      HCT   
ATOM   4003  CG  LEU H 258     -14.983   5.710  -3.242  1.00  0.00      HCT  C
ATOM   4004  HG  LEU H 258     -14.089   6.297  -2.920  1.00  0.00      HCT   
ATOM   4005  CD1 LEU H 258     -16.179   6.129  -2.370  1.00  0.00      HCT  C
ATOM   4006 HD11 LEU H 258     -16.040   5.781  -1.324  1.00  0.00      HCT   
ATOM   4007 HD12 LEU H 258     -16.286   7.235  -2.358  1.00  0.00      HCT   
ATOM   4008 HD13 LEU H 258     -17.122   5.689  -2.759  1.00  0.00      HCT   
ATOM   4009  CD2 LEU H 258     -14.640   4.216  -3.121  1.00  0.00      HCT  C
ATOM   4010 HD21 LEU H 258     -14.478   3.942  -2.056  1.00  0.00      HCT   
ATOM   4011 HD22 LEU H 258     -15.455   3.575  -3.513  1.00  0.00      HCT   
ATOM   4012 HD23 LEU H 258     -13.711   3.983  -3.684  1.00  0.00      HCT   
ATOM   4013  C   LEU H 258     -14.280   8.305  -4.096  1.00  0.00      HCT  C
ATOM   4014  O   LEU H 258     -14.457   8.702  -2.947  1.00  0.00      HCT  O
ATOM   4015  N   ALA H 259     -13.092   8.442  -4.717  1.00  0.00      HCT  N
ATOM   4016  HN  ALA H 259     -12.928   8.194  -5.671  1.00  0.00      HCT   
ATOM   4017  CA  ALA H 259     -11.955   8.972  -4.013  1.00  0.00      HCT  C
ATOM   4018  HA  ALA H 259     -11.765   8.421  -3.099  1.00  0.00      HCT   
ATOM   4019  CB  ALA H 259     -10.676   8.979  -4.864  1.00  0.00      HCT  C
ATOM   4020  HB1 ALA H 259     -10.410   7.938  -5.145  1.00  0.00      HCT   
ATOM   4021  HB2 ALA H 259     -10.823   9.559  -5.801  1.00  0.00      HCT   
ATOM   4022  HB3 ALA H 259      -9.817   9.415  -4.309  1.00  0.00      HCT   
ATOM   4023  C   ALA H 259     -12.233  10.384  -3.605  1.00  0.00      HCT  C
ATOM   4024  O   ALA H 259     -11.864  10.815  -2.515  1.00  0.00      HCT  O
ATOM   4025  N   GLY H 260     -12.864  11.149  -4.506  1.00  0.00      HCT  N
ATOM   4026  HN  GLY H 260     -13.123  10.775  -5.396  1.00  0.00      HCT   
ATOM   4027  CA  GLY H 260     -13.213  12.522  -4.285  1.00  0.00      HCT  C
ATOM   4028  HA1 GLY H 260     -13.605  12.922  -5.210  1.00  0.00      HCT   
ATOM   4029  HA2 GLY H 260     -12.340  13.039  -3.912  1.00  0.00      HCT   
ATOM   4030  C   GLY H 260     -14.282  12.620  -3.251  1.00  0.00      HCT  C
ATOM   4031  O   GLY H 260     -14.390  13.645  -2.579  1.00  0.00      HCT  O
ATOM   4032  N   HSE H 261     -15.179  11.614  -3.187  1.00  0.00      HCT  N
ATOM   4033  HN  HSE H 261     -15.186  10.818  -3.791  1.00  0.00      HCT   
ATOM   4034  CA  HSE H 261     -16.226  11.622  -2.206  1.00  0.00      HCT  C
ATOM   4035  HA  HSE H 261     -16.687  12.602  -2.211  1.00  0.00      HCT   
ATOM   4036  CB  HSE H 261     -17.279  10.520  -2.409  1.00  0.00      HCT  C
ATOM   4037  HB1 HSE H 261     -17.657  10.596  -3.451  1.00  0.00      HCT   
ATOM   4038  HB2 HSE H 261     -16.798   9.525  -2.310  1.00  0.00      HCT   
ATOM   4039  ND1 HSE H 261     -19.420  11.617  -1.599  1.00  0.00      HCT  N
ATOM   4040  CG  HSE H 261     -18.431  10.669  -1.461  1.00  0.00      HCT  C
ATOM   4041  CE1 HSE H 261     -20.266  11.459  -0.550  1.00  0.00      HCT  C
ATOM   4042  HE1 HSE H 261     -21.155  12.070  -0.373  1.00  0.00      HCT   
ATOM   4043  NE2 HSE H 261     -19.891  10.477   0.250  1.00  0.00      HCT  N
ATOM   4044  HE2 HSE H 261     -20.308  10.153   1.099  1.00  0.00      HCT   
ATOM   4045  CD2 HSE H 261     -18.736   9.979  -0.327  1.00  0.00      HCT  C
ATOM   4046  HD2 HSE H 261     -18.216   9.157   0.145  1.00  0.00      HCT   
ATOM   4047  C   HSE H 261     -15.609  11.434  -0.859  1.00  0.00      HCT  C
ATOM   4048  O   HSE H 261     -15.994  12.092   0.108  1.00  0.00      HCT  O
ATOM   4049  N   VAL H 262     -14.631  10.516  -0.748  1.00  0.00      HCT  N
ATOM   4050  HN  VAL H 262     -14.259   9.932  -1.465  1.00  0.00      HCT   
ATOM   4051  CA  VAL H 262     -14.031  10.330   0.536  1.00  0.00      HCT  C
ATOM   4052  HA  VAL H 262     -14.820  10.183   1.263  1.00  0.00      HCT   
ATOM   4053  CB  VAL H 262     -13.132   9.122   0.686  1.00  0.00      HCT  C
ATOM   4054  HB  VAL H 262     -12.629   9.197   1.682  1.00  0.00      HCT   
ATOM   4055  CG1 VAL H 262     -14.001   7.863   0.625  1.00  0.00      HCT  C
ATOM   4056 HG11 VAL H 262     -13.367   6.953   0.693  1.00  0.00      HCT   
ATOM   4057 HG12 VAL H 262     -14.726   7.824   1.465  1.00  0.00      HCT   
ATOM   4058 HG13 VAL H 262     -14.563   7.820  -0.333  1.00  0.00      HCT   
ATOM   4059  CG2 VAL H 262     -12.033   9.119  -0.379  1.00  0.00      HCT  C
ATOM   4060 HG21 VAL H 262     -11.401   8.210  -0.289  1.00  0.00      HCT   
ATOM   4061 HG22 VAL H 262     -12.477   9.137  -1.398  1.00  0.00      HCT   
ATOM   4062 HG23 VAL H 262     -11.368  10.001  -0.273  1.00  0.00      HCT   
ATOM   4063  C   VAL H 262     -13.295  11.576   0.918  1.00  0.00      HCT  C
ATOM   4064  O   VAL H 262     -13.285  11.960   2.085  1.00  0.00      HCT  O
ATOM   4065  N   TRP H 263     -12.676  12.254  -0.066  1.00  0.00      HCT  N
ATOM   4066  HN  TRP H 263     -12.732  11.989  -1.026  1.00  0.00      HCT   
ATOM   4067  CA  TRP H 263     -11.880  13.422   0.197  1.00  0.00      HCT  C
ATOM   4068  HA  TRP H 263     -11.130  13.157   0.933  1.00  0.00      HCT   
ATOM   4069  CB  TRP H 263     -11.247  13.993  -1.090  1.00  0.00      HCT  C
ATOM   4070  HB1 TRP H 263     -10.672  13.175  -1.579  1.00  0.00      HCT   
ATOM   4071  HB2 TRP H 263     -12.046  14.295  -1.802  1.00  0.00      HCT   
ATOM   4072  CG  TRP H 263     -10.288  15.139  -0.858  1.00  0.00      HCT  C
ATOM   4073  CD1 TRP H 263      -9.855  15.651   0.329  1.00  0.00      HCT  C
ATOM   4074  HD1 TRP H 263     -10.141  15.271   1.301  1.00  0.00      HCT   
ATOM   4075  NE1 TRP H 263      -8.978  16.683   0.104  1.00  0.00      HCT  N
ATOM   4076  HE1 TRP H 263      -8.499  17.199   0.781  1.00  0.00      HCT   
ATOM   4077  CE2 TRP H 263      -8.835  16.850  -1.256  1.00  0.00      HCT  C
ATOM   4078  CD2 TRP H 263      -9.639  15.903  -1.891  1.00  0.00      HCT  C
ATOM   4079  CE3 TRP H 263      -9.702  15.825  -3.253  1.00  0.00      HCT  C
ATOM   4080  HE3 TRP H 263     -10.326  15.098  -3.755  1.00  0.00      HCT   
ATOM   4081  CZ3 TRP H 263      -8.940  16.720  -3.975  1.00  0.00      HCT  C
ATOM   4082  HZ3 TRP H 263      -8.967  16.690  -5.055  1.00  0.00      HCT   
ATOM   4083  CZ2 TRP H 263      -8.082  17.734  -1.972  1.00  0.00      HCT  C
ATOM   4084  HZ2 TRP H 263      -7.452  18.473  -1.501  1.00  0.00      HCT   
ATOM   4085  CH2 TRP H 263      -8.146  17.656  -3.346  1.00  0.00      HCT  C
ATOM   4086  HH2 TRP H 263      -7.561  18.345  -3.939  1.00  0.00      HCT   
ATOM   4087  C   TRP H 263     -12.729  14.496   0.807  1.00  0.00      HCT  C
ATOM   4088  O   TRP H 263     -12.382  15.048   1.849  1.00  0.00      HCT  O
ATOM   4089  N   ARG H 264     -13.879  14.804   0.183  1.00  0.00      HCT  N
ATOM   4090  HN  ARG H 264     -14.180  14.316  -0.633  1.00  0.00      HCT   
ATOM   4091  CA  ARG H 264     -14.734  15.852   0.658  1.00  0.00      HCT  C
ATOM   4092  HA  ARG H 264     -14.158  16.763   0.772  1.00  0.00      HCT   
ATOM   4093  CB  ARG H 264     -15.927  16.104  -0.282  1.00  0.00      HCT  C
ATOM   4094  HB1 ARG H 264     -16.541  16.905   0.196  1.00  0.00      HCT   
ATOM   4095  HB2 ARG H 264     -15.561  16.530  -1.242  1.00  0.00      HCT   
ATOM   4096  CG  ARG H 264     -16.800  14.870  -0.505  1.00  0.00      HCT  C
ATOM   4097  HG1 ARG H 264     -16.138  13.983  -0.611  1.00  0.00      HCT   
ATOM   4098  HG2 ARG H 264     -17.405  14.684   0.412  1.00  0.00      HCT   
ATOM   4099  CD  ARG H 264     -17.774  14.988  -1.683  1.00  0.00      HCT  C
ATOM   4100  HD1 ARG H 264     -17.212  15.275  -2.601  1.00  0.00      HCT   
ATOM   4101  HD2 ARG H 264     -18.303  14.025  -1.874  1.00  0.00      HCT   
ATOM   4102  NE  ARG H 264     -18.793  16.021  -1.348  1.00  0.00      HCT  N
ATOM   4103  HE  ARG H 264     -19.405  15.744  -0.599  1.00  0.00      HCT   
ATOM   4104  CZ  ARG H 264     -18.823  17.198  -2.038  1.00  0.00      HCT  C
ATOM   4105  NH1 ARG H 264     -17.886  17.452  -2.998  1.00  0.00      HCT  N
ATOM   4106 HH11 ARG H 264     -17.885  18.314  -3.486  1.00  0.00      HCT   
ATOM   4107 HH12 ARG H 264     -17.139  16.788  -3.076  1.00  0.00      HCT   
ATOM   4108  NH2 ARG H 264     -19.796  18.117  -1.773  1.00  0.00      HCT  N
ATOM   4109 HH21 ARG H 264     -19.871  18.931  -2.331  1.00  0.00      HCT   
ATOM   4110 HH22 ARG H 264     -20.524  17.835  -1.162  1.00  0.00      HCT   
ATOM   4111  C   ARG H 264     -15.235  15.489   2.021  1.00  0.00      HCT  C
ATOM   4112  O   ARG H 264     -15.299  16.337   2.909  1.00  0.00      HCT  O
ATOM   4113  N   CYS H 265     -15.585  14.207   2.231  1.00  0.00      HCT  N
ATOM   4114  HN  CYS H 265     -15.490  13.481   1.553  1.00  0.00      HCT   
ATOM   4115  CA  CYS H 265     -16.137  13.788   3.487  1.00  0.00      HCT  C
ATOM   4116  HA  CYS H 265     -16.985  14.433   3.686  1.00  0.00      HCT   
ATOM   4117  CB  CYS H 265     -16.564  12.313   3.497  1.00  0.00      HCT  C
ATOM   4118  HB1 CYS H 265     -15.707  11.719   3.107  1.00  0.00      HCT   
ATOM   4119  HB2 CYS H 265     -16.722  11.973   4.544  1.00  0.00      HCT   
ATOM   4120  SG  CYS H 265     -18.021  12.019   2.455  1.00  0.00      HCT  S
ATOM   4121  HG1 CYS H 265     -18.080  10.697   2.621  1.00  0.00      HCT   
ATOM   4122  C   CYS H 265     -15.148  13.983   4.591  1.00  0.00      HCT  C
ATOM   4123  O   CYS H 265     -15.500  14.487   5.655  1.00  0.00      HCT  O
ATOM   4124  N   ALA H 266     -13.879  13.593   4.373  1.00  0.00      HCT  N
ATOM   4125  HN  ALA H 266     -13.539  13.205   3.517  1.00  0.00      HCT   
ATOM   4126  CA  ALA H 266     -12.906  13.725   5.418  1.00  0.00      HCT  C
ATOM   4127  HA  ALA H 266     -13.218  13.232   6.331  1.00  0.00      HCT   
ATOM   4128  CB  ALA H 266     -11.511  13.240   4.986  1.00  0.00      HCT  C
ATOM   4129  HB1 ALA H 266     -11.543  12.149   4.780  1.00  0.00      HCT   
ATOM   4130  HB2 ALA H 266     -11.179  13.754   4.058  1.00  0.00      HCT   
ATOM   4131  HB3 ALA H 266     -10.752  13.417   5.779  1.00  0.00      HCT   
ATOM   4132  C   ALA H 266     -12.781  15.178   5.745  1.00  0.00      HCT  C
ATOM   4133  O   ALA H 266     -12.812  15.569   6.911  1.00  0.00      HCT  O
ATOM   4134  N   CYS H 267     -12.690  16.022   4.702  1.00  0.00      HCT  N
ATOM   4135  HN  CYS H 267     -12.747  15.735   3.748  1.00  0.00      HCT   
ATOM   4136  CA  CYS H 267     -12.500  17.429   4.896  1.00  0.00      HCT  C
ATOM   4137  HA  CYS H 267     -11.604  17.557   5.492  1.00  0.00      HCT   
ATOM   4138  CB  CYS H 267     -12.446  18.213   3.575  1.00  0.00      HCT  C
ATOM   4139  HB1 CYS H 267     -13.339  17.918   2.980  1.00  0.00      HCT   
ATOM   4140  HB2 CYS H 267     -12.557  19.301   3.777  1.00  0.00      HCT   
ATOM   4141  SG  CYS H 267     -10.946  17.851   2.616  1.00  0.00      HCT  S
ATOM   4142  HG1 CYS H 267     -11.242  18.603   1.555  1.00  0.00      HCT   
ATOM   4143  C   CYS H 267     -13.649  17.974   5.680  1.00  0.00      HCT  C
ATOM   4144  O   CYS H 267     -13.453  18.669   6.676  1.00  0.00      HCT  O
ATOM   4145  N   LYS H 268     -14.883  17.640   5.267  1.00  0.00      HCT  N
ATOM   4146  HN  LYS H 268     -15.077  17.019   4.510  1.00  0.00      HCT   
ATOM   4147  CA  LYS H 268     -16.038  18.182   5.921  1.00  0.00      HCT  C
ATOM   4148  HA  LYS H 268     -15.956  19.262   5.902  1.00  0.00      HCT   
ATOM   4149  CB  LYS H 268     -17.351  17.685   5.304  1.00  0.00      HCT  C
ATOM   4150  HB1 LYS H 268     -17.338  17.974   4.228  1.00  0.00      HCT   
ATOM   4151  HB2 LYS H 268     -17.364  16.572   5.329  1.00  0.00      HCT   
ATOM   4152  CG  LYS H 268     -18.593  18.269   5.974  1.00  0.00      HCT  C
ATOM   4153  HG1 LYS H 268     -19.492  17.714   5.622  1.00  0.00      HCT   
ATOM   4154  HG2 LYS H 268     -18.517  18.115   7.075  1.00  0.00      HCT   
ATOM   4155  CD  LYS H 268     -18.803  19.753   5.679  1.00  0.00      HCT  C
ATOM   4156  HD1 LYS H 268     -17.904  20.312   6.027  1.00  0.00      HCT   
ATOM   4157  HD2 LYS H 268     -18.868  19.881   4.574  1.00  0.00      HCT   
ATOM   4158  CE  LYS H 268     -20.054  20.344   6.327  1.00  0.00      HCT  C
ATOM   4159  HE1 LYS H 268     -20.376  21.262   5.787  1.00  0.00      HCT   
ATOM   4160  HE2 LYS H 268     -20.890  19.610   6.304  1.00  0.00      HCT   
ATOM   4161  NZ  LYS H 268     -19.779  20.700   7.735  1.00  0.00      HCT  N
ATOM   4162  HZ1 LYS H 268     -20.632  21.103   8.174  1.00  0.00      HCT   
ATOM   4163  HZ2 LYS H 268     -19.491  19.849   8.259  1.00  0.00      HCT   
ATOM   4164  HZ3 LYS H 268     -19.010  21.399   7.771  1.00  0.00      HCT   
ATOM   4165  C   LYS H 268     -16.039  17.759   7.357  1.00  0.00      HCT  C
ATOM   4166  O   LYS H 268     -16.209  18.589   8.251  1.00  0.00      HCT  O
ATOM   4167  N   ALA H 269     -15.780  16.462   7.618  1.00  0.00      HCT  N
ATOM   4168  HN  ALA H 269     -15.522  15.824   6.893  1.00  0.00      HCT   
ATOM   4169  CA  ALA H 269     -15.852  15.898   8.940  1.00  0.00      HCT  C
ATOM   4170  HA  ALA H 269     -16.835  16.037   9.375  1.00  0.00      HCT   
ATOM   4171  CB  ALA H 269     -15.497  14.402   8.963  1.00  0.00      HCT  C
ATOM   4172  HB1 ALA H 269     -16.225  13.837   8.343  1.00  0.00      HCT   
ATOM   4173  HB2 ALA H 269     -14.482  14.226   8.544  1.00  0.00      HCT   
ATOM   4174  HB3 ALA H 269     -15.531  13.989   9.994  1.00  0.00      HCT   
ATOM   4175  C   ALA H 269     -14.887  16.607   9.841  1.00  0.00      HCT  C
ATOM   4176  O   ALA H 269     -15.150  16.775  11.031  1.00  0.00      HCT  O
ATOM   4177  N   ARG H 270     -13.725  16.998   9.293  1.00  0.00      HCT  N
ATOM   4178  HN  ARG H 270     -13.566  16.827   8.323  1.00  0.00      HCT   
ATOM   4179  CA  ARG H 270     -12.670  17.658  10.013  1.00  0.00      HCT  C
ATOM   4180  HA  ARG H 270     -12.502  17.117  10.937  1.00  0.00      HCT   
ATOM   4181  CB  ARG H 270     -11.334  17.683   9.257  1.00  0.00      HCT  C
ATOM   4182  HB1 ARG H 270     -11.567  18.015   8.217  1.00  0.00      HCT   
ATOM   4183  HB2 ARG H 270     -10.676  18.469   9.689  1.00  0.00      HCT   
ATOM   4184  CG  ARG H 270     -10.675  16.302   9.232  1.00  0.00      HCT  C
ATOM   4185  HG1 ARG H 270     -10.661  15.898  10.268  1.00  0.00      HCT   
ATOM   4186  HG2 ARG H 270     -11.318  15.605   8.648  1.00  0.00      HCT   
ATOM   4187  CD  ARG H 270      -9.283  16.280   8.603  1.00  0.00      HCT  C
ATOM   4188  HD1 ARG H 270      -9.369  16.461   7.507  1.00  0.00      HCT   
ATOM   4189  HD2 ARG H 270      -8.623  17.063   9.043  1.00  0.00      HCT   
ATOM   4190  NE  ARG H 270      -8.694  14.942   8.883  1.00  0.00      HCT  N
ATOM   4191  HE  ARG H 270      -8.966  14.570   9.778  1.00  0.00      HCT   
ATOM   4192  CZ  ARG H 270      -7.876  14.355   7.956  1.00  0.00      HCT  C
ATOM   4193  NH1 ARG H 270      -7.661  14.979   6.764  1.00  0.00      HCT  N
ATOM   4194 HH11 ARG H 270      -7.093  14.559   6.070  1.00  0.00      HCT   
ATOM   4195 HH12 ARG H 270      -8.211  15.798   6.586  1.00  0.00      HCT   
ATOM   4196  NH2 ARG H 270      -7.272  13.165   8.229  1.00  0.00      HCT  N
ATOM   4197 HH21 ARG H 270      -6.615  12.788   7.592  1.00  0.00      HCT   
ATOM   4198 HH22 ARG H 270      -7.356  12.822   9.155  1.00  0.00      HCT   
ATOM   4199  C   ARG H 270     -13.053  19.059  10.399  1.00  0.00      HCT  C
ATOM   4200  O   ARG H 270     -12.437  19.644  11.290  1.00  0.00      HCT  O
ATOM   4201  N   GLY H 271     -14.014  19.683   9.693  1.00  0.00      HCT  N
ATOM   4202  HN  GLY H 271     -14.490  19.310   8.898  1.00  0.00      HCT   
ATOM   4203  CA  GLY H 271     -14.413  21.005  10.093  1.00  0.00      HCT  C
ATOM   4204  HA1 GLY H 271     -14.557  21.016  11.165  1.00  0.00      HCT   
ATOM   4205  HA2 GLY H 271     -15.285  21.298   9.524  1.00  0.00      HCT   
ATOM   4206  C   GLY H 271     -13.308  21.957   9.765  1.00  0.00      HCT  C
ATOM   4207  O   GLY H 271     -12.948  22.809  10.576  1.00  0.00      HCT  O
ATOM   4208  N   LEU H 272     -12.726  21.823   8.561  1.00  0.00      HCT  N
ATOM   4209  HN  LEU H 272     -12.978  21.149   7.869  1.00  0.00      HCT   
ATOM   4210  CA  LEU H 272     -11.650  22.687   8.177  1.00  0.00      HCT  C
ATOM   4211  HA  LEU H 272     -11.009  22.819   9.039  1.00  0.00      HCT   
ATOM   4212  CB  LEU H 272     -10.842  22.170   6.971  1.00  0.00      HCT  C
ATOM   4213  HB1 LEU H 272     -11.543  22.109   6.107  1.00  0.00      HCT   
ATOM   4214  HB2 LEU H 272     -10.078  22.930   6.694  1.00  0.00      HCT   
ATOM   4215  CG  LEU H 272     -10.195  20.788   7.203  1.00  0.00      HCT  C
ATOM   4216  HG  LEU H 272     -11.072  20.107   7.321  1.00  0.00      HCT   
ATOM   4217  CD1 LEU H 272      -9.391  20.334   5.974  1.00  0.00      HCT  C
ATOM   4218 HD11 LEU H 272      -8.892  19.361   6.172  1.00  0.00      HCT   
ATOM   4219 HD12 LEU H 272     -10.058  20.211   5.094  1.00  0.00      HCT   
ATOM   4220 HD13 LEU H 272      -8.608  21.080   5.720  1.00  0.00      HCT   
ATOM   4221  CD2 LEU H 272      -9.381  20.747   8.509  1.00  0.00      HCT  C
ATOM   4222 HD21 LEU H 272      -8.943  19.736   8.659  1.00  0.00      HCT   
ATOM   4223 HD22 LEU H 272      -8.547  21.477   8.495  1.00  0.00      HCT   
ATOM   4224 HD23 LEU H 272     -10.032  20.977   9.380  1.00  0.00      HCT   
ATOM   4225  C   LEU H 272     -12.211  24.033   7.819  1.00  0.00      HCT  C
ATOM   4226  O   LEU H 272     -13.377  24.167   7.450  1.00  0.00      HCT  O
ATOM   4227  N   GLU H 273     -11.361  25.075   7.939  1.00  0.00      HCT  N
ATOM   4228  HN  GLU H 273     -10.423  24.968   8.256  1.00  0.00      HCT   
ATOM   4229  CA  GLU H 273     -11.721  26.432   7.625  1.00  0.00      HCT  C
ATOM   4230  HA  GLU H 273     -12.614  26.709   8.171  1.00  0.00      HCT   
ATOM   4231  CB  GLU H 273     -10.576  27.442   7.822  1.00  0.00      HCT  C
ATOM   4232  HB1 GLU H 273      -9.648  27.004   7.388  1.00  0.00      HCT   
ATOM   4233  HB2 GLU H 273     -10.781  28.364   7.234  1.00  0.00      HCT   
ATOM   4234  CG  GLU H 273     -10.296  27.822   9.272  1.00  0.00      HCT  C
ATOM   4235  HG1 GLU H 273     -10.580  26.984   9.934  1.00  0.00      HCT   
ATOM   4236  HG2 GLU H 273      -9.223  28.057   9.421  1.00  0.00      HCT   
ATOM   4237  CD  GLU H 273     -11.182  29.015   9.594  1.00  0.00      HCT  C
ATOM   4238  OE1 GLU H 273     -11.952  29.439   8.693  1.00  0.00      HCT  O
ATOM   4239  OE2 GLU H 273     -11.097  29.523  10.744  1.00  0.00      HCT  O
ATOM   4240  C   GLU H 273     -12.054  26.487   6.175  1.00  0.00      HCT  C
ATOM   4241  O   GLU H 273     -11.650  25.629   5.394  1.00  0.00      HCT  O
ATOM   4242  N   VAL H 274     -12.848  27.499   5.782  1.00  0.00      HCT  N
ATOM   4243  HN  VAL H 274     -13.230  28.195   6.384  1.00  0.00      HCT   
ATOM   4244  CA  VAL H 274     -13.210  27.644   4.406  1.00  0.00      HCT  C
ATOM   4245  HA  VAL H 274     -13.636  26.709   4.065  1.00  0.00      HCT   
ATOM   4246  CB  VAL H 274     -14.175  28.768   4.176  1.00  0.00      HCT  C
ATOM   4247  HB  VAL H 274     -15.075  28.575   4.810  1.00  0.00      HCT   
ATOM   4248  CG1 VAL H 274     -13.521  30.096   4.593  1.00  0.00      HCT  C
ATOM   4249 HG11 VAL H 274     -14.210  30.945   4.392  1.00  0.00      HCT   
ATOM   4250 HG12 VAL H 274     -13.283  30.113   5.677  1.00  0.00      HCT   
ATOM   4251 HG13 VAL H 274     -12.585  30.270   4.020  1.00  0.00      HCT   
ATOM   4252  CG2 VAL H 274     -14.620  28.716   2.707  1.00  0.00      HCT  C
ATOM   4253 HG21 VAL H 274     -15.308  29.556   2.475  1.00  0.00      HCT   
ATOM   4254 HG22 VAL H 274     -13.741  28.787   2.030  1.00  0.00      HCT   
ATOM   4255 HG23 VAL H 274     -15.157  27.771   2.483  1.00  0.00      HCT   
ATOM   4256  C   VAL H 274     -11.967  27.896   3.596  1.00  0.00      HCT  C
ATOM   4257  O   VAL H 274     -11.795  27.338   2.515  1.00  0.00      HCT  O
ATOM   4258  N   ASP H 275     -11.066  28.746   4.121  1.00  0.00      HCT  N
ATOM   4259  HN  ASP H 275     -11.214  29.132   5.028  1.00  0.00      HCT   
ATOM   4260  CA  ASP H 275      -9.843  29.200   3.511  1.00  0.00      HCT  C
ATOM   4261  HA  ASP H 275     -10.090  29.484   2.494  1.00  0.00      HCT   
ATOM   4262  CB  ASP H 275      -9.144  30.254   4.371  1.00  0.00      HCT  C
ATOM   4263  HB1 ASP H 275      -8.826  29.792   5.327  1.00  0.00      HCT   
ATOM   4264  HB2 ASP H 275      -8.244  30.644   3.856  1.00  0.00      HCT   
ATOM   4265  CG  ASP H 275     -10.158  31.341   4.624  1.00  0.00      HCT  C
ATOM   4266  OD1 ASP H 275     -10.511  32.070   3.662  1.00  0.00      HCT  O
ATOM   4267  OD2 ASP H 275     -10.602  31.437   5.798  1.00  0.00      HCT  O
ATOM   4268  C   ASP H 275      -8.820  28.105   3.419  1.00  0.00      HCT  C
ATOM   4269  O   ASP H 275      -7.905  28.187   2.601  1.00  0.00      HCT  O
ATOM   4270  N   GLN H 276      -8.912  27.090   4.298  1.00  0.00      HCT  N
ATOM   4271  HN  GLN H 276      -9.714  26.957   4.878  1.00  0.00      HCT   
ATOM   4272  CA  GLN H 276      -7.872  26.108   4.484  1.00  0.00      HCT  C
ATOM   4273  HA  GLN H 276      -6.987  26.677   4.740  1.00  0.00      HCT   
ATOM   4274  CB  GLN H 276      -8.182  25.141   5.642  1.00  0.00      HCT  C
ATOM   4275  HB1 GLN H 276      -8.278  25.762   6.563  1.00  0.00      HCT   
ATOM   4276  HB2 GLN H 276      -9.180  24.675   5.476  1.00  0.00      HCT   
ATOM   4277  CG  GLN H 276      -7.113  24.069   5.862  1.00  0.00      HCT  C
ATOM   4278  HG1 GLN H 276      -7.470  23.310   6.591  1.00  0.00      HCT   
ATOM   4279  HG2 GLN H 276      -6.880  23.546   4.912  1.00  0.00      HCT   
ATOM   4280  CD  GLN H 276      -5.861  24.721   6.433  1.00  0.00      HCT  C
ATOM   4281  OE1 GLN H 276      -5.925  25.762   7.083  1.00  0.00      HCT  O
ATOM   4282  NE2 GLN H 276      -4.686  24.085   6.182  1.00  0.00      HCT  N
ATOM   4283 HE21 GLN H 276      -3.861  24.500   6.554  1.00  0.00      HCT   
ATOM   4284 HE22 GLN H 276      -4.680  23.255   5.635  1.00  0.00      HCT   
ATOM   4285  C   GLN H 276      -7.546  25.285   3.265  1.00  0.00      HCT  C
ATOM   4286  O   GLN H 276      -8.418  24.740   2.592  1.00  0.00      HCT  O
ATOM   4287  N   GLY H 277      -6.230  25.166   2.967  1.00  0.00      HCT  N
ATOM   4288  HN  GLY H 277      -5.517  25.605   3.513  1.00  0.00      HCT   
ATOM   4289  CA  GLY H 277      -5.767  24.397   1.841  1.00  0.00      HCT  C
ATOM   4290  HA1 GLY H 277      -4.777  24.743   1.576  1.00  0.00      HCT   
ATOM   4291  HA2 GLY H 277      -6.494  24.478   1.045  1.00  0.00      HCT   
ATOM   4292  C   GLY H 277      -5.665  22.950   2.229  1.00  0.00      HCT  C
ATOM   4293  O   GLY H 277      -5.353  22.625   3.374  1.00  0.00      HCT  O
ATOM   4294  N   THR H 278      -5.902  22.034   1.264  1.00  0.00      HCT  N
ATOM   4295  HN  THR H 278      -6.146  22.259   0.321  1.00  0.00      HCT   
ATOM   4296  CA  THR H 278      -5.818  20.622   1.532  1.00  0.00      HCT  C
ATOM   4297  HA  THR H 278      -5.133  20.507   2.361  1.00  0.00      HCT   
ATOM   4298  CB  THR H 278      -7.159  19.995   1.788  1.00  0.00      HCT  C
ATOM   4299  HB  THR H 278      -7.555  20.478   2.715  1.00  0.00      HCT   
ATOM   4300  OG1 THR H 278      -7.016  18.608   2.053  1.00  0.00      HCT  O
ATOM   4301  HG1 THR H 278      -7.911  18.280   2.194  1.00  0.00      HCT   
ATOM   4302  CG2 THR H 278      -8.065  20.230   0.568  1.00  0.00      HCT  C
ATOM   4303 HG21 THR H 278      -9.099  19.879   0.770  1.00  0.00      HCT   
ATOM   4304 HG22 THR H 278      -8.114  21.313   0.325  1.00  0.00      HCT   
ATOM   4305 HG23 THR H 278      -7.682  19.690  -0.325  1.00  0.00      HCT   
ATOM   4306  C   THR H 278      -5.193  19.920   0.360  1.00  0.00      HCT  C
ATOM   4307  O   THR H 278      -5.533  20.185  -0.791  1.00  0.00      HCT  O
ATOM   4308  N   LYS H 279      -4.278  18.966   0.641  1.00  0.00      HCT  N
ATOM   4309  HN  LYS H 279      -4.049  18.700   1.576  1.00  0.00      HCT   
ATOM   4310  CA  LYS H 279      -3.562  18.259  -0.387  1.00  0.00      HCT  C
ATOM   4311  HA  LYS H 279      -3.956  18.564  -1.349  1.00  0.00      HCT   
ATOM   4312  CB  LYS H 279      -2.046  18.476  -0.238  1.00  0.00      HCT  C
ATOM   4313  HB1 LYS H 279      -1.884  19.569  -0.094  1.00  0.00      HCT   
ATOM   4314  HB2 LYS H 279      -1.700  17.983   0.698  1.00  0.00      HCT   
ATOM   4315  CG  LYS H 279      -1.171  18.024  -1.402  1.00  0.00      HCT  C
ATOM   4316  HG1 LYS H 279      -1.135  16.911  -1.420  1.00  0.00      HCT   
ATOM   4317  HG2 LYS H 279      -1.638  18.357  -2.357  1.00  0.00      HCT   
ATOM   4318  CD  LYS H 279       0.247  18.583  -1.261  1.00  0.00      HCT  C
ATOM   4319  HD1 LYS H 279       0.183  19.694  -1.207  1.00  0.00      HCT   
ATOM   4320  HD2 LYS H 279       0.666  18.225  -0.292  1.00  0.00      HCT   
ATOM   4321  CE  LYS H 279       1.198  18.188  -2.387  1.00  0.00      HCT  C
ATOM   4322  HE1 LYS H 279       1.426  17.100  -2.341  1.00  0.00      HCT   
ATOM   4323  HE2 LYS H 279       0.744  18.410  -3.378  1.00  0.00      HCT   
ATOM   4324  NZ  LYS H 279       2.464  18.944  -2.263  1.00  0.00      HCT  N
ATOM   4325  HZ1 LYS H 279       3.115  18.676  -3.029  1.00  0.00      HCT   
ATOM   4326  HZ2 LYS H 279       2.266  19.964  -2.319  1.00  0.00      HCT   
ATOM   4327  HZ3 LYS H 279       2.905  18.731  -1.345  1.00  0.00      HCT   
ATOM   4328  C   LYS H 279      -3.841  16.787  -0.233  1.00  0.00      HCT  C
ATOM   4329  O   LYS H 279      -3.803  16.251   0.875  1.00  0.00      HCT  O
ATOM   4330  N   LEU H 280      -4.135  16.098  -1.360  1.00  0.00      HCT  N
ATOM   4331  HN  LEU H 280      -4.157  16.505  -2.271  1.00  0.00      HCT   
ATOM   4332  CA  LEU H 280      -4.446  14.690  -1.332  1.00  0.00      HCT  C
ATOM   4333  HA  LEU H 280      -4.433  14.373  -0.297  1.00  0.00      HCT   
ATOM   4334  CB  LEU H 280      -5.789  14.367  -2.021  1.00  0.00      HCT  C
ATOM   4335  HB1 LEU H 280      -6.581  14.936  -1.481  1.00  0.00      HCT   
ATOM   4336  HB2 LEU H 280      -5.771  14.773  -3.057  1.00  0.00      HCT   
ATOM   4337  CG  LEU H 280      -6.173  12.873  -2.033  1.00  0.00      HCT  C
ATOM   4338  HG  LEU H 280      -5.316  12.364  -2.536  1.00  0.00      HCT   
ATOM   4339  CD1 LEU H 280      -6.314  12.316  -0.608  1.00  0.00      HCT  C
ATOM   4340 HD11 LEU H 280      -6.637  11.253  -0.635  1.00  0.00      HCT   
ATOM   4341 HD12 LEU H 280      -5.344  12.372  -0.068  1.00  0.00      HCT   
ATOM   4342 HD13 LEU H 280      -7.069  12.894  -0.034  1.00  0.00      HCT   
ATOM   4343  CD2 LEU H 280      -7.434  12.632  -2.882  1.00  0.00      HCT  C
ATOM   4344 HD21 LEU H 280      -7.688  11.550  -2.897  1.00  0.00      HCT   
ATOM   4345 HD22 LEU H 280      -8.310  13.178  -2.478  1.00  0.00      HCT   
ATOM   4346 HD23 LEU H 280      -7.267  12.964  -3.929  1.00  0.00      HCT   
ATOM   4347  C   LEU H 280      -3.369  13.931  -2.053  1.00  0.00      HCT  C
ATOM   4348  O   LEU H 280      -3.034  14.243  -3.194  1.00  0.00      HCT  O
ATOM   4349  N   TYR H 281      -2.808  12.896  -1.393  1.00  0.00      HCT  N
ATOM   4350  HN  TYR H 281      -3.082  12.636  -0.469  1.00  0.00      HCT   
ATOM   4351  CA  TYR H 281      -1.767  12.077  -1.961  1.00  0.00      HCT  C
ATOM   4352  HA  TYR H 281      -1.316  12.638  -2.771  1.00  0.00      HCT   
ATOM   4353  CB  TYR H 281      -0.725  11.601  -0.926  1.00  0.00      HCT  C
ATOM   4354  HB1 TYR H 281      -1.253  11.257  -0.010  1.00  0.00      HCT   
ATOM   4355  HB2 TYR H 281      -0.149  10.735  -1.318  1.00  0.00      HCT   
ATOM   4356  CG  TYR H 281       0.171  12.740  -0.566  1.00  0.00      HCT  C
ATOM   4357  CD1 TYR H 281      -0.196  13.678   0.372  1.00  0.00      HCT  C
ATOM   4358  HD1 TYR H 281      -1.160  13.605   0.857  1.00  0.00      HCT   
ATOM   4359  CE1 TYR H 281       0.644  14.724   0.685  1.00  0.00      HCT  C
ATOM   4360  HE1 TYR H 281       0.350  15.466   1.413  1.00  0.00      HCT   
ATOM   4361  CZ  TYR H 281       1.865  14.837   0.066  1.00  0.00      HCT  C
ATOM   4362  OH  TYR H 281       2.729  15.906   0.386  1.00  0.00      HCT  O
ATOM   4363  HH  TYR H 281       3.548  15.767  -0.093  1.00  0.00      HCT   
ATOM   4364  CD2 TYR H 281       1.392  12.870  -1.185  1.00  0.00      HCT  C
ATOM   4365  HD2 TYR H 281       1.684  12.170  -1.956  1.00  0.00      HCT   
ATOM   4366  CE2 TYR H 281       2.238  13.910  -0.877  1.00  0.00      HCT  C
ATOM   4367  HE2 TYR H 281       3.182  14.004  -1.393  1.00  0.00      HCT   
ATOM   4368  C   TYR H 281      -2.387  10.852  -2.563  1.00  0.00      HCT  C
ATOM   4369  O   TYR H 281      -3.242  10.215  -1.948  1.00  0.00      HCT  O
ATOM   4370  N   ILE H 282      -1.998  10.515  -3.814  1.00  0.00      HCT  N
ATOM   4371  HN  ILE H 282      -1.358  11.022  -4.388  1.00  0.00      HCT   
ATOM   4372  CA  ILE H 282      -2.522   9.326  -4.426  1.00  0.00      HCT  C
ATOM   4373  HA  ILE H 282      -2.945   8.723  -3.633  1.00  0.00      HCT   
ATOM   4374  CB  ILE H 282      -3.529   9.596  -5.508  1.00  0.00      HCT  C
ATOM   4375  HB  ILE H 282      -3.016  10.316  -6.195  1.00  0.00      HCT   
ATOM   4376  CG2 ILE H 282      -3.895   8.265  -6.184  1.00  0.00      HCT  C
ATOM   4377 HG21 ILE H 282      -4.515   8.443  -7.087  1.00  0.00      HCT   
ATOM   4378 HG22 ILE H 282      -2.983   7.720  -6.505  1.00  0.00      HCT   
ATOM   4379 HG23 ILE H 282      -4.469   7.613  -5.492  1.00  0.00      HCT   
ATOM   4380  CG1 ILE H 282      -4.743  10.326  -4.909  1.00  0.00      HCT  C
ATOM   4381 HG11 ILE H 282      -5.285   9.647  -4.213  1.00  0.00      HCT   
ATOM   4382 HG12 ILE H 282      -4.383  11.193  -4.309  1.00  0.00      HCT   
ATOM   4383  CD  ILE H 282      -5.721  10.848  -5.958  1.00  0.00      HCT  C
ATOM   4384  HD1 ILE H 282      -6.544  11.414  -5.470  1.00  0.00      HCT   
ATOM   4385  HD2 ILE H 282      -5.206  11.528  -6.670  1.00  0.00      HCT   
ATOM   4386  HD3 ILE H 282      -6.173  10.012  -6.532  1.00  0.00      HCT   
ATOM   4387  C   ILE H 282      -1.402   8.529  -5.027  1.00  0.00      HCT  C
ATOM   4388  O   ILE H 282      -0.569   9.057  -5.763  1.00  0.00      HCT  O
ATOM   4389  N   ALA H 283      -1.361   7.217  -4.719  1.00  0.00      HCT  N
ATOM   4390  HN  ALA H 283      -2.023   6.778  -4.112  1.00  0.00      HCT   
ATOM   4391  CA  ALA H 283      -0.346   6.353  -5.253  1.00  0.00      HCT  C
ATOM   4392  HA  ALA H 283       0.638   6.808  -5.225  1.00  0.00      HCT   
ATOM   4393  CB  ALA H 283      -0.281   4.982  -4.556  1.00  0.00      HCT  C
ATOM   4394  HB1 ALA H 283       0.004   5.119  -3.491  1.00  0.00      HCT   
ATOM   4395  HB2 ALA H 283      -1.269   4.473  -4.583  1.00  0.00      HCT   
ATOM   4396  HB3 ALA H 283       0.473   4.317  -5.030  1.00  0.00      HCT   
ATOM   4397  C   ALA H 283      -0.667   6.124  -6.707  1.00  0.00      HCT  C
ATOM   4398  O   ALA H 283      -1.838   6.094  -7.084  1.00  0.00      HCT  O
ATOM   4399  N   THR H 284       0.373   5.981  -7.566  1.00  0.00      HCT  N
ATOM   4400  HN  THR H 284       1.336   6.001  -7.298  1.00  0.00      HCT   
ATOM   4401  CA  THR H 284       0.154   5.783  -8.979  1.00  0.00      HCT  C
ATOM   4402  HA  THR H 284      -0.840   5.369  -9.080  1.00  0.00      HCT   
ATOM   4403  CB  THR H 284       0.420   7.016  -9.791  1.00  0.00      HCT  C
ATOM   4404  HB  THR H 284       1.480   7.301  -9.583  1.00  0.00      HCT   
ATOM   4405  OG1 THR H 284      -0.408   8.083  -9.353  1.00  0.00      HCT  O
ATOM   4406  HG1 THR H 284      -0.190   8.828  -9.923  1.00  0.00      HCT   
ATOM   4407  CG2 THR H 284       0.148   6.696 -11.271  1.00  0.00      HCT  C
ATOM   4408 HG21 THR H 284       0.442   7.548 -11.920  1.00  0.00      HCT   
ATOM   4409 HG22 THR H 284       0.733   5.807 -11.589  1.00  0.00      HCT   
ATOM   4410 HG23 THR H 284      -0.929   6.483 -11.443  1.00  0.00      HCT   
ATOM   4411  C   THR H 284       1.108   4.741  -9.502  1.00  0.00      HCT  C
ATOM   4412  O   THR H 284       2.301   4.775  -9.206  1.00  0.00      HCT  O
ATOM   4413  N   ASP H 285       0.596   3.803 -10.333  1.00  0.00      HCT  N
ATOM   4414  HN  ASP H 285      -0.342   3.811 -10.670  1.00  0.00      HCT   
ATOM   4415  CA  ASP H 285       1.360   2.683 -10.824  1.00  0.00      HCT  C
ATOM   4416  HA  ASP H 285       1.826   2.249  -9.947  1.00  0.00      HCT   
ATOM   4417  CB  ASP H 285       0.483   1.589 -11.466  1.00  0.00      HCT  C
ATOM   4418  HB1 ASP H 285      -0.466   1.502 -10.899  1.00  0.00      HCT   
ATOM   4419  HB2 ASP H 285       0.239   1.849 -12.515  1.00  0.00      HCT   
ATOM   4420  CG  ASP H 285       1.244   0.264 -11.397  1.00  0.00      HCT  C
ATOM   4421  OD1 ASP H 285       2.489   0.300 -11.216  1.00  0.00      HCT  O
ATOM   4422  OD2 ASP H 285       0.586  -0.805 -11.510  1.00  0.00      HCT  O
ATOM   4423  C   ASP H 285       2.476   3.039 -11.780  1.00  0.00      HCT  C
ATOM   4424  O   ASP H 285       3.574   2.542 -11.702  1.00  0.00      HCT  O
ATOM   4425  N   GLY H 286       2.330   3.864 -12.793  1.00  0.00      HCT  N
ATOM   4426  HN  GLY H 286       1.523   4.346 -13.132  1.00  0.00      HCT   
ATOM   4427  CA  GLY H 286       3.555   4.100 -13.527  1.00  0.00      HCT  C
ATOM   4428  HA1 GLY H 286       4.363   4.097 -12.809  1.00  0.00      HCT   
ATOM   4429  HA2 GLY H 286       3.438   5.033 -14.061  1.00  0.00      HCT   
ATOM   4430  C   GLY H 286       3.827   3.017 -14.539  1.00  0.00      HCT  C
ATOM   4431  O   GLY H 286       4.326   3.304 -15.625  1.00  0.00      HCT  O
ATOM   4432  N   ARG H 287       3.477   1.750 -14.231  1.00  0.00      HCT  N
ATOM   4433  HN  ARG H 287       2.974   1.525 -13.400  1.00  0.00      HCT   
ATOM   4434  CA  ARG H 287       3.818   0.650 -15.098  1.00  0.00      HCT  C
ATOM   4435  HA  ARG H 287       4.890   0.642 -15.253  1.00  0.00      HCT   
ATOM   4436  CB  ARG H 287       3.288  -0.705 -14.591  1.00  0.00      HCT  C
ATOM   4437  HB1 ARG H 287       2.258  -0.516 -14.203  1.00  0.00      HCT   
ATOM   4438  HB2 ARG H 287       3.168  -1.403 -15.449  1.00  0.00      HCT   
ATOM   4439  CG  ARG H 287       4.113  -1.349 -13.474  1.00  0.00      HCT  C
ATOM   4440  HG1 ARG H 287       5.125  -1.584 -13.872  1.00  0.00      HCT   
ATOM   4441  HG2 ARG H 287       4.276  -0.599 -12.666  1.00  0.00      HCT   
ATOM   4442  CD  ARG H 287       3.439  -2.575 -12.855  1.00  0.00      HCT  C
ATOM   4443  HD1 ARG H 287       2.579  -2.247 -12.227  1.00  0.00      HCT   
ATOM   4444  HD2 ARG H 287       3.063  -3.274 -13.638  1.00  0.00      HCT   
ATOM   4445  NE  ARG H 287       4.456  -3.290 -12.031  1.00  0.00      HCT  N
ATOM   4446  HE  ARG H 287       4.908  -4.041 -12.525  1.00  0.00      HCT   
ATOM   4447  CZ  ARG H 287       4.707  -2.920 -10.741  1.00  0.00      HCT  C
ATOM   4448  NH1 ARG H 287       4.062  -1.853 -10.189  1.00  0.00      HCT  N
ATOM   4449 HH11 ARG H 287       4.261  -1.568  -9.262  1.00  0.00      HCT   
ATOM   4450 HH12 ARG H 287       3.494  -1.308 -10.810  1.00  0.00      HCT   
ATOM   4451  NH2 ARG H 287       5.612  -3.627 -10.000  1.00  0.00      HCT  N
ATOM   4452 HH21 ARG H 287       5.734  -3.419  -9.040  1.00  0.00      HCT   
ATOM   4453 HH22 ARG H 287       5.963  -4.463 -10.400  1.00  0.00      HCT   
ATOM   4454  C   ARG H 287       3.195   0.853 -16.438  1.00  0.00      HCT  C
ATOM   4455  O   ARG H 287       3.867   0.768 -17.463  1.00  0.00      HCT  O
ATOM   4456  N   ALA H 288       1.888   1.154 -16.461  1.00  0.00      HCT  N
ATOM   4457  HN  ALA H 288       1.346   1.321 -15.638  1.00  0.00      HCT   
ATOM   4458  CA  ALA H 288       1.170   1.257 -17.704  1.00  0.00      HCT  C
ATOM   4459  HA  ALA H 288       1.316   0.362 -18.298  1.00  0.00      HCT   
ATOM   4460  CB  ALA H 288      -0.341   1.464 -17.500  1.00  0.00      HCT  C
ATOM   4461  HB1 ALA H 288      -0.760   0.609 -16.928  1.00  0.00      HCT   
ATOM   4462  HB2 ALA H 288      -0.543   2.393 -16.924  1.00  0.00      HCT   
ATOM   4463  HB3 ALA H 288      -0.880   1.525 -18.470  1.00  0.00      HCT   
ATOM   4464  C   ALA H 288       1.665   2.407 -18.540  1.00  0.00      HCT  C
ATOM   4465  O   ALA H 288       1.677   2.330 -19.767  1.00  0.00      HCT  O
ATOM   4466  N   ARG H 289       1.996   3.524 -17.869  1.00  0.00      HCT  N
ATOM   4467  HN  ARG H 289       2.013   3.449 -16.875  1.00  0.00      HCT   
ATOM   4468  CA  ARG H 289       2.329   4.816 -18.429  1.00  0.00      HCT  C
ATOM   4469  HA  ARG H 289       1.613   4.963 -19.229  1.00  0.00      HCT   
ATOM   4470  CB  ARG H 289       2.137   5.913 -17.375  1.00  0.00      HCT  C
ATOM   4471  HB1 ARG H 289       2.904   5.729 -16.585  1.00  0.00      HCT   
ATOM   4472  HB2 ARG H 289       2.385   6.903 -17.818  1.00  0.00      HCT   
ATOM   4473  CG  ARG H 289       0.733   5.849 -16.781  1.00  0.00      HCT  C
ATOM   4474  HG1 ARG H 289      -0.005   5.943 -17.607  1.00  0.00      HCT   
ATOM   4475  HG2 ARG H 289       0.569   4.836 -16.347  1.00  0.00      HCT   
ATOM   4476  CD  ARG H 289       0.457   6.865 -15.675  1.00  0.00      HCT  C
ATOM   4477  HD1 ARG H 289       1.220   6.753 -14.871  1.00  0.00      HCT   
ATOM   4478  HD2 ARG H 289       0.496   7.910 -16.061  1.00  0.00      HCT   
ATOM   4479  NE  ARG H 289      -0.916   6.565 -15.184  1.00  0.00      HCT  N
ATOM   4480  HE  ARG H 289      -1.224   5.635 -15.415  1.00  0.00      HCT   
ATOM   4481  CZ  ARG H 289      -1.634   7.497 -14.496  1.00  0.00      HCT  C
ATOM   4482  NH1 ARG H 289      -1.091   8.718 -14.219  1.00  0.00      HCT  N
ATOM   4483 HH11 ARG H 289      -1.599   9.389 -13.698  1.00  0.00      HCT   
ATOM   4484 HH12 ARG H 289      -0.123   8.836 -14.449  1.00  0.00      HCT   
ATOM   4485  NH2 ARG H 289      -2.904   7.205 -14.096  1.00  0.00      HCT  N
ATOM   4486 HH21 ARG H 289      -3.462   7.905 -13.673  1.00  0.00      HCT   
ATOM   4487 HH22 ARG H 289      -3.297   6.359 -14.433  1.00  0.00      HCT   
ATOM   4488  C   ARG H 289       3.700   5.019 -19.034  1.00  0.00      HCT  C
ATOM   4489  O   ARG H 289       3.842   5.822 -19.956  1.00  0.00      HCT  O
ATOM   4490  N   LEU H 290       4.754   4.363 -18.506  1.00  0.00      HCT  N
ATOM   4491  HN  LEU H 290       4.669   3.661 -17.802  1.00  0.00      HCT   
ATOM   4492  CA  LEU H 290       6.114   4.626 -18.922  1.00  0.00      HCT  C
ATOM   4493  HA  LEU H 290       6.239   5.701 -18.890  1.00  0.00      HCT   
ATOM   4494  CB  LEU H 290       7.145   3.881 -18.054  1.00  0.00      HCT  C
ATOM   4495  HB1 LEU H 290       6.863   2.803 -18.060  1.00  0.00      HCT   
ATOM   4496  HB2 LEU H 290       8.142   3.941 -18.545  1.00  0.00      HCT   
ATOM   4497  CG  LEU H 290       7.233   4.360 -16.595  1.00  0.00      HCT  C
ATOM   4498  HG  LEU H 290       6.216   4.197 -16.163  1.00  0.00      HCT   
ATOM   4499  CD1 LEU H 290       8.253   3.524 -15.805  1.00  0.00      HCT  C
ATOM   4500 HD11 LEU H 290       8.348   3.905 -14.766  1.00  0.00      HCT   
ATOM   4501 HD12 LEU H 290       7.936   2.460 -15.759  1.00  0.00      HCT   
ATOM   4502 HD13 LEU H 290       9.254   3.571 -16.284  1.00  0.00      HCT   
ATOM   4503  CD2 LEU H 290       7.545   5.863 -16.522  1.00  0.00      HCT  C
ATOM   4504 HD21 LEU H 290       7.587   6.198 -15.463  1.00  0.00      HCT   
ATOM   4505 HD22 LEU H 290       8.522   6.102 -16.989  1.00  0.00      HCT   
ATOM   4506 HD23 LEU H 290       6.756   6.450 -17.041  1.00  0.00      HCT   
ATOM   4507  C   LEU H 290       6.369   4.181 -20.335  1.00  0.00      HCT  C
ATOM   4508  O   LEU H 290       5.709   3.282 -20.851  1.00  0.00      HCT  O
ATOM   4509  N   ARG H 291       7.332   4.846 -21.018  1.00  0.00      HCT  N
ATOM   4510  HN  ARG H 291       7.810   5.637 -20.643  1.00  0.00      HCT   
ATOM   4511  CA  ARG H 291       7.713   4.429 -22.344  1.00  0.00      HCT  C
ATOM   4512  HA  ARG H 291       7.377   3.414 -22.522  1.00  0.00      HCT   
ATOM   4513  CB  ARG H 291       7.240   5.363 -23.474  1.00  0.00      HCT  C
ATOM   4514  HB1 ARG H 291       7.454   6.404 -23.133  1.00  0.00      HCT   
ATOM   4515  HB2 ARG H 291       7.868   5.202 -24.378  1.00  0.00      HCT   
ATOM   4516  CG  ARG H 291       5.749   5.251 -23.805  1.00  0.00      HCT  C
ATOM   4517  HG1 ARG H 291       5.576   5.692 -24.811  1.00  0.00      HCT   
ATOM   4518  HG2 ARG H 291       5.479   4.174 -23.900  1.00  0.00      HCT   
ATOM   4519  CD  ARG H 291       4.827   5.867 -22.755  1.00  0.00      HCT  C
ATOM   4520  HD1 ARG H 291       4.979   5.350 -21.780  1.00  0.00      HCT   
ATOM   4521  HD2 ARG H 291       5.031   6.955 -22.619  1.00  0.00      HCT   
ATOM   4522  NE  ARG H 291       3.420   5.706 -23.227  1.00  0.00      HCT  N
ATOM   4523  HE  ARG H 291       3.093   6.487 -23.771  1.00  0.00      HCT   
ATOM   4524  CZ  ARG H 291       2.706   4.583 -22.914  1.00  0.00      HCT  C
ATOM   4525  NH1 ARG H 291       3.285   3.580 -22.191  1.00  0.00      HCT  N
ATOM   4526 HH11 ARG H 291       2.781   2.753 -21.983  1.00  0.00      HCT   
ATOM   4527 HH12 ARG H 291       4.267   3.672 -22.011  1.00  0.00      HCT   
ATOM   4528  NH2 ARG H 291       1.407   4.471 -23.313  1.00  0.00      HCT  N
ATOM   4529 HH21 ARG H 291       0.864   3.700 -23.014  1.00  0.00      HCT   
ATOM   4530 HH22 ARG H 291       0.992   5.275 -23.718  1.00  0.00      HCT   
ATOM   4531  C   ARG H 291       9.210   4.401 -22.404  1.00  0.00      HCT  C
ATOM   4532  O   ARG H 291       9.872   5.316 -21.912  1.00  0.00      HCT  O
ATOM   4533  N   PRO H 292       9.785   3.363 -22.958  1.00  0.00      HCT  N
ATOM   4534  CD  PRO H 292      11.024   3.524 -23.702  1.00  0.00      HCT  C
ATOM   4535  HD1 PRO H 292      11.910   3.361 -23.047  1.00  0.00      HCT   
ATOM   4536  HD2 PRO H 292      11.092   4.539 -24.156  1.00  0.00      HCT   
ATOM   4537  CA  PRO H 292       9.020   2.243 -23.430  1.00  0.00      HCT  C
ATOM   4538  HA  PRO H 292       8.175   2.529 -24.045  1.00  0.00      HCT   
ATOM   4539  CB  PRO H 292       9.970   1.417 -24.292  1.00  0.00      HCT  C
ATOM   4540  HB1 PRO H 292       9.459   0.947 -25.162  1.00  0.00      HCT   
ATOM   4541  HB2 PRO H 292      10.512   0.641 -23.707  1.00  0.00      HCT   
ATOM   4542  CG  PRO H 292      10.982   2.456 -24.806  1.00  0.00      HCT  C
ATOM   4543  HG1 PRO H 292      10.659   2.860 -25.786  1.00  0.00      HCT   
ATOM   4544  HG2 PRO H 292      12.000   2.021 -24.935  1.00  0.00      HCT   
ATOM   4545  C   PRO H 292       8.520   1.539 -22.210  1.00  0.00      HCT  C
ATOM   4546  O   PRO H 292       9.129   1.691 -21.153  1.00  0.00      HCT  O
ATOM   4547  N   SER H 293       7.425   0.769 -22.327  1.00  0.00      HCT  N
ATOM   4548  HN  SER H 293       6.953   0.573 -23.186  1.00  0.00      HCT   
ATOM   4549  CA  SER H 293       6.833   0.149 -21.177  1.00  0.00      HCT  C
ATOM   4550  HA  SER H 293       6.708   0.924 -20.432  1.00  0.00      HCT   
ATOM   4551  CB  SER H 293       5.514  -0.576 -21.499  1.00  0.00      HCT  C
ATOM   4552  HB1 SER H 293       5.100  -0.981 -20.547  1.00  0.00      HCT   
ATOM   4553  HB2 SER H 293       4.765   0.143 -21.902  1.00  0.00      HCT   
ATOM   4554  OG  SER H 293       5.762  -1.646 -22.400  1.00  0.00      HCT  O
ATOM   4555  HG1 SER H 293       4.974  -2.204 -22.402  1.00  0.00      HCT   
ATOM   4556  C   SER H 293       7.783  -0.863 -20.612  1.00  0.00      HCT  C
ATOM   4557  O   SER H 293       8.578  -1.465 -21.330  1.00  0.00      HCT  O
ATOM   4558  N   LEU H 294       7.704  -1.066 -19.280  1.00  0.00      HCT  N
ATOM   4559  HN  LEU H 294       7.037  -0.591 -18.709  1.00  0.00      HCT   
ATOM   4560  CA  LEU H 294       8.557  -1.970 -18.563  1.00  0.00      HCT  C
ATOM   4561  HA  LEU H 294       9.562  -1.857 -18.948  1.00  0.00      HCT   
ATOM   4562  CB  LEU H 294       8.508  -1.769 -17.036  1.00  0.00      HCT  C
ATOM   4563  HB1 LEU H 294       7.444  -1.883 -16.723  1.00  0.00      HCT   
ATOM   4564  HB2 LEU H 294       9.064  -2.597 -16.544  1.00  0.00      HCT   
ATOM   4565  CG  LEU H 294       9.028  -0.399 -16.554  1.00  0.00      HCT  C
ATOM   4566  HG  LEU H 294       8.332   0.344 -17.013  1.00  0.00      HCT   
ATOM   4567  CD1 LEU H 294       8.940  -0.282 -15.024  1.00  0.00      HCT  C
ATOM   4568 HD11 LEU H 294       9.361   0.688 -14.682  1.00  0.00      HCT   
ATOM   4569 HD12 LEU H 294       7.883  -0.342 -14.687  1.00  0.00      HCT   
ATOM   4570 HD13 LEU H 294       9.511  -1.099 -14.534  1.00  0.00      HCT   
ATOM   4571  CD2 LEU H 294      10.445  -0.112 -17.079  1.00  0.00      HCT  C
ATOM   4572 HD21 LEU H 294      10.789   0.887 -16.734  1.00  0.00      HCT   
ATOM   4573 HD22 LEU H 294      11.176  -0.863 -16.717  1.00  0.00      HCT   
ATOM   4574 HD23 LEU H 294      10.457  -0.119 -18.190  1.00  0.00      HCT   
ATOM   4575  C   LEU H 294       8.114  -3.369 -18.859  1.00  0.00      HCT  C
ATOM   4576  O   LEU H 294       6.968  -3.618 -19.228  1.00  0.00      HCT  O
ATOM   4577  N   PRO H 295       9.025  -4.290 -18.694  1.00  0.00      HCT  N
ATOM   4578  CD  PRO H 295      10.445  -3.982 -18.701  1.00  0.00      HCT  C
ATOM   4579  HD1 PRO H 295      10.797  -3.677 -17.690  1.00  0.00      HCT   
ATOM   4580  HD2 PRO H 295      10.679  -3.169 -19.426  1.00  0.00      HCT   
ATOM   4581  CA  PRO H 295       8.761  -5.667 -19.004  1.00  0.00      HCT  C
ATOM   4582  HA  PRO H 295       8.440  -5.786 -20.032  1.00  0.00      HCT   
ATOM   4583  CB  PRO H 295      10.099  -6.385 -18.852  1.00  0.00      HCT  C
ATOM   4584  HB1 PRO H 295      10.228  -7.203 -19.595  1.00  0.00      HCT   
ATOM   4585  HB2 PRO H 295      10.254  -6.780 -17.823  1.00  0.00      HCT   
ATOM   4586  CG  PRO H 295      11.141  -5.286 -19.130  1.00  0.00      HCT  C
ATOM   4587  HG1 PRO H 295      11.431  -5.289 -20.199  1.00  0.00      HCT   
ATOM   4588  HG2 PRO H 295      12.066  -5.424 -18.525  1.00  0.00      HCT   
ATOM   4589  C   PRO H 295       7.704  -6.198 -18.099  1.00  0.00      HCT  C
ATOM   4590  O   PRO H 295       7.613  -5.742 -16.963  1.00  0.00      HCT  O
ATOM   4591  N   PRO H 296       6.911  -7.125 -18.557  1.00  0.00      HCT  N
ATOM   4592  CD  PRO H 296       6.444  -7.142 -19.935  1.00  0.00      HCT  C
ATOM   4593  HD1 PRO H 296       7.106  -7.765 -20.578  1.00  0.00      HCT   
ATOM   4594  HD2 PRO H 296       6.395  -6.112 -20.358  1.00  0.00      HCT   
ATOM   4595  CA  PRO H 296       5.933  -7.647 -17.658  1.00  0.00      HCT  C
ATOM   4596  HA  PRO H 296       5.328  -6.870 -17.205  1.00  0.00      HCT   
ATOM   4597  CB  PRO H 296       4.973  -8.467 -18.513  1.00  0.00      HCT  C
ATOM   4598  HB1 PRO H 296       3.927  -8.439 -18.134  1.00  0.00      HCT   
ATOM   4599  HB2 PRO H 296       5.302  -9.523 -18.638  1.00  0.00      HCT   
ATOM   4600  CG  PRO H 296       5.031  -7.757 -19.880  1.00  0.00      HCT  C
ATOM   4601  HG1 PRO H 296       4.227  -6.999 -19.956  1.00  0.00      HCT   
ATOM   4602  HG2 PRO H 296       4.908  -8.471 -20.727  1.00  0.00      HCT   
ATOM   4603  C   PRO H 296       6.655  -8.390 -16.586  1.00  0.00      HCT  C
ATOM   4604  O   PRO H 296       7.651  -9.049 -16.883  1.00  0.00      HCT  O
ATOM   4605  N   GLY H 297       6.181  -8.286 -15.330  1.00  0.00      HCT  N
ATOM   4606  HN  GLY H 297       5.391  -7.727 -15.080  1.00  0.00      HCT   
ATOM   4607  CA  GLY H 297       6.806  -8.995 -14.251  1.00  0.00      HCT  C
ATOM   4608  HA1 GLY H 297       7.204  -9.918 -14.649  1.00  0.00      HCT   
ATOM   4609  HA2 GLY H 297       6.071  -9.129 -13.469  1.00  0.00      HCT   
ATOM   4610  C   GLY H 297       7.948  -8.203 -13.682  1.00  0.00      HCT  C
ATOM   4611  O   GLY H 297       8.765  -8.749 -12.941  1.00  0.00      HCT  O
ATOM   4612  N   TYR H 298       8.025  -6.894 -13.994  1.00  0.00      HCT  N
ATOM   4613  HN  TYR H 298       7.359  -6.437 -14.581  1.00  0.00      HCT   
ATOM   4614  CA  TYR H 298       9.079  -6.039 -13.505  1.00  0.00      HCT  C
ATOM   4615  HA  TYR H 298      10.025  -6.484 -13.789  1.00  0.00      HCT   
ATOM   4616  CB  TYR H 298       8.877  -4.592 -14.000  1.00  0.00      HCT  C
ATOM   4617  HB1 TYR H 298       8.936  -4.575 -15.110  1.00  0.00      HCT   
ATOM   4618  HB2 TYR H 298       7.869  -4.218 -13.719  1.00  0.00      HCT   
ATOM   4619  CG  TYR H 298       9.935  -3.685 -13.474  1.00  0.00      HCT  C
ATOM   4620  CD1 TYR H 298      11.143  -3.570 -14.121  1.00  0.00      HCT  C
ATOM   4621  HD1 TYR H 298      11.336  -4.159 -15.007  1.00  0.00      HCT   
ATOM   4622  CE1 TYR H 298      12.118  -2.727 -13.639  1.00  0.00      HCT  C
ATOM   4623  HE1 TYR H 298      13.071  -2.646 -14.140  1.00  0.00      HCT   
ATOM   4624  CZ  TYR H 298      11.889  -1.983 -12.507  1.00  0.00      HCT  C
ATOM   4625  OH  TYR H 298      12.888  -1.117 -12.015  1.00  0.00      HCT  O
ATOM   4626  HH  TYR H 298      12.515  -0.640 -11.271  1.00  0.00      HCT   
ATOM   4627  CD2 TYR H 298       9.710  -2.931 -12.344  1.00  0.00      HCT  C
ATOM   4628  HD2 TYR H 298       8.777  -3.028 -11.807  1.00  0.00      HCT   
ATOM   4629  CE2 TYR H 298      10.681  -2.087 -11.858  1.00  0.00      HCT  C
ATOM   4630  HE2 TYR H 298      10.499  -1.524 -10.955  1.00  0.00      HCT   
ATOM   4631  C   TYR H 298       9.024  -6.035 -12.001  1.00  0.00      HCT  C
ATOM   4632  O   TYR H 298       8.030  -5.615 -11.410  1.00  0.00      HCT  O
ATOM   4633  N   PHE H 299      10.134  -6.456 -11.351  1.00  0.00      HCT  N
ATOM   4634  HN  PHE H 299      10.983  -6.678 -11.828  1.00  0.00      HCT   
ATOM   4635  CA  PHE H 299      10.193  -6.621  -9.918  1.00  0.00      HCT  C
ATOM   4636  HA  PHE H 299       9.168  -6.718  -9.580  1.00  0.00      HCT   
ATOM   4637  CB  PHE H 299      11.083  -7.823  -9.539  1.00  0.00      HCT  C
ATOM   4638  HB1 PHE H 299      10.727  -8.725 -10.082  1.00  0.00      HCT   
ATOM   4639  HB2 PHE H 299      12.138  -7.652  -9.845  1.00  0.00      HCT   
ATOM   4640  CG  PHE H 299      11.002  -8.124  -8.080  1.00  0.00      HCT  C
ATOM   4641  CD1 PHE H 299       9.914  -8.796  -7.573  1.00  0.00      HCT  C
ATOM   4642  HD1 PHE H 299       9.112  -9.093  -8.235  1.00  0.00      HCT   
ATOM   4643  CE1 PHE H 299       9.831  -9.089  -6.232  1.00  0.00      HCT  C
ATOM   4644  HE1 PHE H 299       8.967  -9.611  -5.845  1.00  0.00      HCT   
ATOM   4645  CZ  PHE H 299      10.850  -8.722  -5.388  1.00  0.00      HCT  C
ATOM   4646  HZ  PHE H 299      10.795  -8.959  -4.335  1.00  0.00      HCT   
ATOM   4647  CD2 PHE H 299      12.025  -7.769  -7.229  1.00  0.00      HCT  C
ATOM   4648  HD2 PHE H 299      12.886  -7.239  -7.611  1.00  0.00      HCT   
ATOM   4649  CE2 PHE H 299      11.948  -8.060  -5.887  1.00  0.00      HCT  C
ATOM   4650  HE2 PHE H 299      12.751  -7.767  -5.225  1.00  0.00      HCT   
ATOM   4651  C   PHE H 299      10.762  -5.392  -9.257  1.00  0.00      HCT  C
ATOM   4652  O   PHE H 299      11.945  -5.086  -9.401  1.00  0.00      HCT  O
ATOM   4653  N   GLY H 300       9.926  -4.657  -8.484  1.00  0.00      HCT  N
ATOM   4654  HN  GLY H 300       8.952  -4.842  -8.359  1.00  0.00      HCT   
ATOM   4655  CA  GLY H 300      10.440  -3.515  -7.771  1.00  0.00      HCT  C
ATOM   4656  HA1 GLY H 300      11.206  -3.059  -8.383  1.00  0.00      HCT   
ATOM   4657  HA2 GLY H 300      10.786  -3.851  -6.803  1.00  0.00      HCT   
ATOM   4658  C   GLY H 300       9.355  -2.496  -7.548  1.00  0.00      HCT  C
ATOM   4659  O   GLY H 300       8.164  -2.807  -7.571  1.00  0.00      HCT  O
ATOM   4660  N   ASN H 301       9.766  -1.228  -7.314  1.00  0.00      HCT  N
ATOM   4661  HN  ASN H 301      10.722  -0.937  -7.331  1.00  0.00      HCT   
ATOM   4662  CA  ASN H 301       8.828  -0.178  -7.015  1.00  0.00      HCT  C
ATOM   4663  HA  ASN H 301       7.877  -0.665  -6.826  1.00  0.00      HCT   
ATOM   4664  CB  ASN H 301       9.288   0.727  -5.861  1.00  0.00      HCT  C
ATOM   4665  HB1 ASN H 301      10.315   1.084  -6.097  1.00  0.00      HCT   
ATOM   4666  HB2 ASN H 301       8.634   1.620  -5.787  1.00  0.00      HCT   
ATOM   4667  CG  ASN H 301       9.302  -0.093  -4.580  1.00  0.00      HCT  C
ATOM   4668  OD1 ASN H 301       8.347  -0.072  -3.804  1.00  0.00      HCT  O
ATOM   4669  ND2 ASN H 301      10.415  -0.841  -4.354  1.00  0.00      HCT  N
ATOM   4670 HD21 ASN H 301      10.435  -1.393  -3.525  1.00  0.00      HCT   
ATOM   4671 HD22 ASN H 301      11.155  -0.846  -5.019  1.00  0.00      HCT   
ATOM   4672  C   ASN H 301       8.651   0.719  -8.206  1.00  0.00      HCT  C
ATOM   4673  O   ASN H 301       9.573   1.381  -8.674  1.00  0.00      HCT  O
ATOM   4674  N   VAL H 302       7.461   0.636  -8.811  1.00  0.00      HCT  N
ATOM   4675  HN  VAL H 302       6.813  -0.059  -8.510  1.00  0.00      HCT   
ATOM   4676  CA  VAL H 302       6.986   1.466  -9.890  1.00  0.00      HCT  C
ATOM   4677  HA  VAL H 302       7.858   1.910 -10.354  1.00  0.00      HCT   
ATOM   4678  CB  VAL H 302       6.293   0.660 -10.955  1.00  0.00      HCT  C
ATOM   4679  HB  VAL H 302       5.307   0.333 -10.543  1.00  0.00      HCT   
ATOM   4680  CG1 VAL H 302       6.070   1.536 -12.199  1.00  0.00      HCT  C
ATOM   4681 HG11 VAL H 302       5.594   0.942 -13.009  1.00  0.00      HCT   
ATOM   4682 HG12 VAL H 302       5.401   2.394 -11.981  1.00  0.00      HCT   
ATOM   4683 HG13 VAL H 302       7.037   1.927 -12.583  1.00  0.00      HCT   
ATOM   4684  CG2 VAL H 302       7.158  -0.581 -11.235  1.00  0.00      HCT  C
ATOM   4685 HG21 VAL H 302       6.712  -1.196 -12.046  1.00  0.00      HCT   
ATOM   4686 HG22 VAL H 302       8.182  -0.281 -11.546  1.00  0.00      HCT   
ATOM   4687 HG23 VAL H 302       7.242  -1.224 -10.334  1.00  0.00      HCT   
ATOM   4688  C   VAL H 302       6.104   2.603  -9.392  1.00  0.00      HCT  C
ATOM   4689  O   VAL H 302       5.482   3.294 -10.199  1.00  0.00      HCT  O
ATOM   4690  N   ILE H 303       5.896   2.759  -8.062  1.00  0.00      HCT  N
ATOM   4691  HN  ILE H 303       6.374   2.293  -7.321  1.00  0.00      HCT   
ATOM   4692  CA  ILE H 303       4.881   3.691  -7.619  1.00  0.00      HCT  C
ATOM   4693  HA  ILE H 303       4.127   3.670  -8.396  1.00  0.00      HCT   
ATOM   4694  CB  ILE H 303       4.250   3.279  -6.327  1.00  0.00      HCT  C
ATOM   4695  HB  ILE H 303       5.114   3.098  -5.639  1.00  0.00      HCT   
ATOM   4696  CG2 ILE H 303       3.324   4.407  -5.841  1.00  0.00      HCT  C
ATOM   4697 HG21 ILE H 303       2.963   4.200  -4.812  1.00  0.00      HCT   
ATOM   4698 HG22 ILE H 303       3.861   5.379  -5.820  1.00  0.00      HCT   
ATOM   4699 HG23 ILE H 303       2.440   4.509  -6.505  1.00  0.00      HCT   
ATOM   4700  CG1 ILE H 303       3.536   1.935  -6.541  1.00  0.00      HCT  C
ATOM   4701 HG11 ILE H 303       2.664   2.076  -7.218  1.00  0.00      HCT   
ATOM   4702 HG12 ILE H 303       4.236   1.232  -7.048  1.00  0.00      HCT   
ATOM   4703  CD  ILE H 303       3.060   1.279  -5.253  1.00  0.00      HCT  C
ATOM   4704  HD1 ILE H 303       2.606   0.288  -5.470  1.00  0.00      HCT   
ATOM   4705  HD2 ILE H 303       3.910   1.127  -4.553  1.00  0.00      HCT   
ATOM   4706  HD3 ILE H 303       2.295   1.904  -4.747  1.00  0.00      HCT   
ATOM   4707  C   ILE H 303       5.350   5.121  -7.504  1.00  0.00      HCT  C
ATOM   4708  O   ILE H 303       6.402   5.414  -6.947  1.00  0.00      HCT  O
ATOM   4709  N   PHE H 304       4.529   6.058  -8.042  1.00  0.00      HCT  N
ATOM   4710  HN  PHE H 304       3.675   5.779  -8.479  1.00  0.00      HCT   
ATOM   4711  CA  PHE H 304       4.768   7.478  -8.051  1.00  0.00      HCT  C
ATOM   4712  HA  PHE H 304       5.647   7.679  -7.451  1.00  0.00      HCT   
ATOM   4713  CB  PHE H 304       4.824   8.077  -9.468  1.00  0.00      HCT  C
ATOM   4714  HB1 PHE H 304       3.947   7.717 -10.050  1.00  0.00      HCT   
ATOM   4715  HB2 PHE H 304       4.763   9.186  -9.436  1.00  0.00      HCT   
ATOM   4716  CG  PHE H 304       6.070   7.599 -10.136  1.00  0.00      HCT  C
ATOM   4717  CD1 PHE H 304       6.088   6.410 -10.830  1.00  0.00      HCT  C
ATOM   4718  HD1 PHE H 304       5.190   5.811 -10.888  1.00  0.00      HCT   
ATOM   4719  CE1 PHE H 304       7.240   5.973 -11.446  1.00  0.00      HCT  C
ATOM   4720  HE1 PHE H 304       7.240   5.041 -11.993  1.00  0.00      HCT   
ATOM   4721  CZ  PHE H 304       8.391   6.722 -11.374  1.00  0.00      HCT  C
ATOM   4722  HZ  PHE H 304       9.295   6.390 -11.865  1.00  0.00      HCT   
ATOM   4723  CD2 PHE H 304       7.230   8.337 -10.066  1.00  0.00      HCT  C
ATOM   4724  HD2 PHE H 304       7.250   9.261  -9.505  1.00  0.00      HCT   
ATOM   4725  CE2 PHE H 304       8.383   7.906 -10.679  1.00  0.00      HCT  C
ATOM   4726  HE2 PHE H 304       9.283   8.501 -10.612  1.00  0.00      HCT   
ATOM   4727  C   PHE H 304       3.598   8.109  -7.345  1.00  0.00      HCT  C
ATOM   4728  O   PHE H 304       2.673   7.402  -6.952  1.00  0.00      HCT  O
ATOM   4729  N   THR H 305       3.607   9.451  -7.136  1.00  0.00      HCT  N
ATOM   4730  HN  THR H 305       4.287  10.117  -7.442  1.00  0.00      HCT   
ATOM   4731  CA  THR H 305       2.518  10.020  -6.385  1.00  0.00      HCT  C
ATOM   4732  HA  THR H 305       1.759   9.250  -6.345  1.00  0.00      HCT   
ATOM   4733  CB  THR H 305       2.972  10.530  -5.047  1.00  0.00      HCT  C
ATOM   4734  HB  THR H 305       3.737  11.316  -5.258  1.00  0.00      HCT   
ATOM   4735  OG1 THR H 305       3.608   9.492  -4.317  1.00  0.00      HCT  O
ATOM   4736  HG1 THR H 305       3.859   9.887  -3.475  1.00  0.00      HCT   
ATOM   4737  CG2 THR H 305       1.747  11.041  -4.274  1.00  0.00      HCT  C
ATOM   4738 HG21 THR H 305       2.054  11.531  -3.326  1.00  0.00      HCT   
ATOM   4739 HG22 THR H 305       1.191  11.788  -4.879  1.00  0.00      HCT   
ATOM   4740 HG23 THR H 305       1.054  10.208  -4.027  1.00  0.00      HCT   
ATOM   4741  C   THR H 305       1.900  11.195  -7.095  1.00  0.00      HCT  C
ATOM   4742  O   THR H 305       2.592  12.067  -7.615  1.00  0.00      HCT  O
ATOM   4743  N   ALA H 306       0.548  11.239  -7.117  1.00  0.00      HCT  N
ATOM   4744  HN  ALA H 306      -0.007  10.485  -6.767  1.00  0.00      HCT   
ATOM   4745  CA  ALA H 306      -0.190  12.359  -7.639  1.00  0.00      HCT  C
ATOM   4746  HA  ALA H 306       0.434  13.076  -8.160  1.00  0.00      HCT   
ATOM   4747  CB  ALA H 306      -1.387  11.947  -8.511  1.00  0.00      HCT  C
ATOM   4748  HB1 ALA H 306      -1.021  11.460  -9.440  1.00  0.00      HCT   
ATOM   4749  HB2 ALA H 306      -2.039  11.221  -7.978  1.00  0.00      HCT   
ATOM   4750  HB3 ALA H 306      -2.002  12.825  -8.804  1.00  0.00      HCT   
ATOM   4751  C   ALA H 306      -0.739  13.071  -6.434  1.00  0.00      HCT  C
ATOM   4752  O   ALA H 306      -1.223  12.426  -5.505  1.00  0.00      HCT  O
ATOM   4753  N   THR H 307      -0.648  14.421  -6.396  1.00  0.00      HCT  N
ATOM   4754  HN  THR H 307      -0.277  15.017  -7.107  1.00  0.00      HCT   
ATOM   4755  CA  THR H 307      -1.123  15.118  -5.228  1.00  0.00      HCT  C
ATOM   4756  HA  THR H 307      -1.795  14.432  -4.730  1.00  0.00      HCT   
ATOM   4757  CB  THR H 307       0.004  15.608  -4.362  1.00  0.00      HCT  C
ATOM   4758  HB  THR H 307      -0.464  16.258  -3.583  1.00  0.00      HCT   
ATOM   4759  OG1 THR H 307       0.894  16.415  -5.122  1.00  0.00      HCT  O
ATOM   4760  HG1 THR H 307       1.588  16.679  -4.509  1.00  0.00      HCT   
ATOM   4761  CG2 THR H 307       0.750  14.402  -3.772  1.00  0.00      HCT  C
ATOM   4762 HG21 THR H 307       1.516  14.731  -3.038  1.00  0.00      HCT   
ATOM   4763 HG22 THR H 307       0.041  13.727  -3.246  1.00  0.00      HCT   
ATOM   4764 HG23 THR H 307       1.260  13.818  -4.568  1.00  0.00      HCT   
ATOM   4765  C   THR H 307      -1.942  16.326  -5.599  1.00  0.00      HCT  C
ATOM   4766  O   THR H 307      -1.405  17.429  -5.695  1.00  0.00      HCT  O
ATOM   4767  N   PRO H 308      -3.236  16.191  -5.746  1.00  0.00      HCT  N
ATOM   4768  CD  PRO H 308      -3.841  14.938  -6.153  1.00  0.00      HCT  C
ATOM   4769  HD1 PRO H 308      -3.654  14.125  -5.416  1.00  0.00      HCT   
ATOM   4770  HD2 PRO H 308      -3.483  14.607  -7.155  1.00  0.00      HCT   
ATOM   4771  CA  PRO H 308      -4.069  17.325  -6.058  1.00  0.00      HCT  C
ATOM   4772  HA  PRO H 308      -3.650  17.904  -6.873  1.00  0.00      HCT   
ATOM   4773  CB  PRO H 308      -5.384  16.753  -6.592  1.00  0.00      HCT  C
ATOM   4774  HB1 PRO H 308      -5.460  16.843  -7.699  1.00  0.00      HCT   
ATOM   4775  HB2 PRO H 308      -6.270  17.225  -6.112  1.00  0.00      HCT   
ATOM   4776  CG  PRO H 308      -5.342  15.260  -6.211  1.00  0.00      HCT  C
ATOM   4777  HG1 PRO H 308      -5.886  14.649  -6.958  1.00  0.00      HCT   
ATOM   4778  HG2 PRO H 308      -5.798  15.065  -5.213  1.00  0.00      HCT   
ATOM   4779  C   PRO H 308      -4.224  18.210  -4.857  1.00  0.00      HCT  C
ATOM   4780  O   PRO H 308      -4.155  17.711  -3.735  1.00  0.00      HCT  O
ATOM   4781  N   ILE H 309      -4.416  19.531  -5.064  1.00  0.00      HCT  N
ATOM   4782  HN  ILE H 309      -4.448  19.975  -5.957  1.00  0.00      HCT   
ATOM   4783  CA  ILE H 309      -4.595  20.425  -3.955  1.00  0.00      HCT  C
ATOM   4784  HA  ILE H 309      -4.802  19.828  -3.076  1.00  0.00      HCT   
ATOM   4785  CB  ILE H 309      -3.460  21.389  -3.764  1.00  0.00      HCT  C
ATOM   4786  HB  ILE H 309      -3.351  21.893  -4.758  1.00  0.00      HCT   
ATOM   4787  CG2 ILE H 309      -3.831  22.348  -2.622  1.00  0.00      HCT  C
ATOM   4788 HG21 ILE H 309      -3.092  23.173  -2.549  1.00  0.00      HCT   
ATOM   4789 HG22 ILE H 309      -4.828  22.804  -2.796  1.00  0.00      HCT   
ATOM   4790 HG23 ILE H 309      -3.854  21.816  -1.648  1.00  0.00      HCT   
ATOM   4791  CG1 ILE H 309      -2.149  20.630  -3.503  1.00  0.00      HCT  C
ATOM   4792 HG11 ILE H 309      -2.190  20.140  -2.505  1.00  0.00      HCT   
ATOM   4793 HG12 ILE H 309      -2.043  19.822  -4.262  1.00  0.00      HCT   
ATOM   4794  CD  ILE H 309      -0.912  21.523  -3.575  1.00  0.00      HCT  C
ATOM   4795  HD1 ILE H 309       0.010  20.917  -3.437  1.00  0.00      HCT   
ATOM   4796  HD2 ILE H 309      -0.851  22.029  -4.562  1.00  0.00      HCT   
ATOM   4797  HD3 ILE H 309      -0.935  22.299  -2.782  1.00  0.00      HCT   
ATOM   4798  C   ILE H 309      -5.822  21.237  -4.226  1.00  0.00      HCT  C
ATOM   4799  O   ILE H 309      -6.142  21.530  -5.378  1.00  0.00      HCT  O
ATOM   4800  N   ALA H 310      -6.560  21.605  -3.158  1.00  0.00      HCT  N
ATOM   4801  HN  ALA H 310      -6.328  21.371  -2.214  1.00  0.00      HCT   
ATOM   4802  CA  ALA H 310      -7.758  22.378  -3.325  1.00  0.00      HCT  C
ATOM   4803  HA  ALA H 310      -7.638  23.146  -4.080  1.00  0.00      HCT   
ATOM   4804  CB  ALA H 310      -8.989  21.527  -3.679  1.00  0.00      HCT  C
ATOM   4805  HB1 ALA H 310      -8.825  21.022  -4.655  1.00  0.00      HCT   
ATOM   4806  HB2 ALA H 310      -9.165  20.741  -2.913  1.00  0.00      HCT   
ATOM   4807  HB3 ALA H 310      -9.906  22.149  -3.764  1.00  0.00      HCT   
ATOM   4808  C   ALA H 310      -8.051  23.091  -2.039  1.00  0.00      HCT  C
ATOM   4809  O   ALA H 310      -7.343  22.928  -1.046  1.00  0.00      HCT  O
ATOM   4810  N   ILE H 311      -9.103  23.937  -2.052  1.00  0.00      HCT  N
ATOM   4811  HN  ILE H 311      -9.666  24.084  -2.863  1.00  0.00      HCT   
ATOM   4812  CA  ILE H 311      -9.510  24.702  -0.905  1.00  0.00      HCT  C
ATOM   4813  HA  ILE H 311      -8.706  24.682  -0.181  1.00  0.00      HCT   
ATOM   4814  CB  ILE H 311      -9.965  26.077  -1.281  1.00  0.00      HCT  C
ATOM   4815  HB  ILE H 311     -10.786  25.907  -2.023  1.00  0.00      HCT   
ATOM   4816  CG2 ILE H 311     -10.428  26.813  -0.012  1.00  0.00      HCT  C
ATOM   4817 HG21 ILE H 311     -10.916  27.775  -0.274  1.00  0.00      HCT   
ATOM   4818 HG22 ILE H 311     -11.166  26.204   0.552  1.00  0.00      HCT   
ATOM   4819 HG23 ILE H 311      -9.569  27.031   0.657  1.00  0.00      HCT   
ATOM   4820  CG1 ILE H 311      -8.822  26.795  -2.015  1.00  0.00      HCT  C
ATOM   4821 HG11 ILE H 311      -8.034  27.091  -1.287  1.00  0.00      HCT   
ATOM   4822 HG12 ILE H 311      -8.354  26.086  -2.735  1.00  0.00      HCT   
ATOM   4823  CD  ILE H 311      -9.272  28.028  -2.788  1.00  0.00      HCT  C
ATOM   4824  HD1 ILE H 311      -8.416  28.469  -3.343  1.00  0.00      HCT   
ATOM   4825  HD2 ILE H 311     -10.063  27.763  -3.522  1.00  0.00      HCT   
ATOM   4826  HD3 ILE H 311      -9.673  28.804  -2.102  1.00  0.00      HCT   
ATOM   4827  C   ILE H 311     -10.667  23.971  -0.289  1.00  0.00      HCT  C
ATOM   4828  O   ILE H 311     -11.605  23.575  -0.977  1.00  0.00      HCT  O
ATOM   4829  N   ALA H 312     -10.649  23.827   1.051  1.00  0.00      HCT  N
ATOM   4830  HN  ALA H 312      -9.955  24.276   1.613  1.00  0.00      HCT   
ATOM   4831  CA  ALA H 312     -11.605  23.034   1.770  1.00  0.00      HCT  C
ATOM   4832  HA  ALA H 312     -11.559  21.993   1.472  1.00  0.00      HCT   
ATOM   4833  CB  ALA H 312     -11.431  23.130   3.296  1.00  0.00      HCT  C
ATOM   4834  HB1 ALA H 312     -10.431  22.740   3.582  1.00  0.00      HCT   
ATOM   4835  HB2 ALA H 312     -11.498  24.185   3.640  1.00  0.00      HCT   
ATOM   4836  HB3 ALA H 312     -12.199  22.533   3.834  1.00  0.00      HCT   
ATOM   4837  C   ALA H 312     -12.988  23.506   1.445  1.00  0.00      HCT  C
ATOM   4838  O   ALA H 312     -13.913  22.700   1.380  1.00  0.00      HCT  O
ATOM   4839  N   GLY H 313     -13.174  24.828   1.269  1.00  0.00      HCT  N
ATOM   4840  HN  GLY H 313     -12.431  25.493   1.330  1.00  0.00      HCT   
ATOM   4841  CA  GLY H 313     -14.471  25.371   0.978  1.00  0.00      HCT  C
ATOM   4842  HA1 GLY H 313     -14.367  26.446   0.922  1.00  0.00      HCT   
ATOM   4843  HA2 GLY H 313     -15.150  25.030   1.748  1.00  0.00      HCT   
ATOM   4844  C   GLY H 313     -14.990  24.885  -0.346  1.00  0.00      HCT  C
ATOM   4845  O   GLY H 313     -16.157  24.519  -0.456  1.00  0.00      HCT  O
ATOM   4846  N   ASP H 314     -14.137  24.873  -1.392  1.00  0.00      HCT  N
ATOM   4847  HN  ASP H 314     -13.174  25.120  -1.328  1.00  0.00      HCT   
ATOM   4848  CA  ASP H 314     -14.533  24.498  -2.726  1.00  0.00      HCT  C
ATOM   4849  HA  ASP H 314     -15.411  25.077  -2.989  1.00  0.00      HCT   
ATOM   4850  CB  ASP H 314     -13.372  24.602  -3.728  1.00  0.00      HCT  C
ATOM   4851  HB1 ASP H 314     -12.514  24.007  -3.356  1.00  0.00      HCT   
ATOM   4852  HB2 ASP H 314     -13.672  24.200  -4.716  1.00  0.00      HCT   
ATOM   4853  CG  ASP H 314     -12.989  26.066  -3.820  1.00  0.00      HCT  C
ATOM   4854  OD1 ASP H 314     -13.920  26.909  -3.916  1.00  0.00      HCT  O
ATOM   4855  OD2 ASP H 314     -11.768  26.364  -3.774  1.00  0.00      HCT  O
ATOM   4856  C   ASP H 314     -14.948  23.062  -2.726  1.00  0.00      HCT  C
ATOM   4857  O   ASP H 314     -15.932  22.689  -3.366  1.00  0.00      HCT  O
ATOM   4858  N   LEU H 315     -14.189  22.213  -2.009  1.00  0.00      HCT  N
ATOM   4859  HN  LEU H 315     -13.382  22.481  -1.487  1.00  0.00      HCT   
ATOM   4860  CA  LEU H 315     -14.496  20.814  -1.941  1.00  0.00      HCT  C
ATOM   4861  HA  LEU H 315     -14.557  20.435  -2.953  1.00  0.00      HCT   
ATOM   4862  CB  LEU H 315     -13.554  20.002  -1.022  1.00  0.00      HCT  C
ATOM   4863  HB1 LEU H 315     -13.343  20.632  -0.127  1.00  0.00      HCT   
ATOM   4864  HB2 LEU H 315     -14.098  19.107  -0.647  1.00  0.00      HCT   
ATOM   4865  CG  LEU H 315     -12.197  19.559  -1.605  1.00  0.00      HCT  C
ATOM   4866  HG  LEU H 315     -11.610  19.237  -0.711  1.00  0.00      HCT   
ATOM   4867  CD1 LEU H 315     -12.361  18.361  -2.551  1.00  0.00      HCT  C
ATOM   4868 HD11 LEU H 315     -11.384  18.083  -3.001  1.00  0.00      HCT   
ATOM   4869 HD12 LEU H 315     -12.756  17.480  -2.001  1.00  0.00      HCT   
ATOM   4870 HD13 LEU H 315     -13.065  18.605  -3.375  1.00  0.00      HCT   
ATOM   4871  CD2 LEU H 315     -11.451  20.718  -2.270  1.00  0.00      HCT  C
ATOM   4872 HD21 LEU H 315     -10.471  20.371  -2.663  1.00  0.00      HCT   
ATOM   4873 HD22 LEU H 315     -12.024  21.140  -3.120  1.00  0.00      HCT   
ATOM   4874 HD23 LEU H 315     -11.263  21.532  -1.536  1.00  0.00      HCT   
ATOM   4875  C   LEU H 315     -15.847  20.659  -1.319  1.00  0.00      HCT  C
ATOM   4876  O   LEU H 315     -16.631  19.815  -1.747  1.00  0.00      HCT  O
ATOM   4877  N   GLU H 316     -16.132  21.419  -0.241  1.00  0.00      HCT  N
ATOM   4878  HN  GLU H 316     -15.548  22.111   0.174  1.00  0.00      HCT   
ATOM   4879  CA  GLU H 316     -17.398  21.254   0.415  1.00  0.00      HCT  C
ATOM   4880  HA  GLU H 316     -17.583  20.189   0.472  1.00  0.00      HCT   
ATOM   4881  CB  GLU H 316     -17.430  21.714   1.889  1.00  0.00      HCT  C
ATOM   4882  HB1 GLU H 316     -18.443  21.497   2.299  1.00  0.00      HCT   
ATOM   4883  HB2 GLU H 316     -16.720  21.103   2.490  1.00  0.00      HCT   
ATOM   4884  CG  GLU H 316     -17.134  23.190   2.142  1.00  0.00      HCT  C
ATOM   4885  HG1 GLU H 316     -16.095  23.415   1.839  1.00  0.00      HCT   
ATOM   4886  HG2 GLU H 316     -17.829  23.838   1.572  1.00  0.00      HCT   
ATOM   4887  CD  GLU H 316     -17.257  23.429   3.641  1.00  0.00      HCT  C
ATOM   4888  OE1 GLU H 316     -16.320  23.034   4.384  1.00  0.00      HCT  O
ATOM   4889  OE2 GLU H 316     -18.296  24.001   4.065  1.00  0.00      HCT  O
ATOM   4890  C   GLU H 316     -18.560  21.870  -0.319  1.00  0.00      HCT  C
ATOM   4891  O   GLU H 316     -19.637  21.279  -0.376  1.00  0.00      HCT  O
ATOM   4892  N   PHE H 317     -18.391  23.082  -0.884  1.00  0.00      HCT  N
ATOM   4893  HN  PHE H 317     -17.518  23.566  -0.911  1.00  0.00      HCT   
ATOM   4894  CA  PHE H 317     -19.484  23.786  -1.506  1.00  0.00      HCT  C
ATOM   4895  HA  PHE H 317     -20.305  23.697  -0.805  1.00  0.00      HCT   
ATOM   4896  CB  PHE H 317     -19.218  25.279  -1.735  1.00  0.00      HCT  C
ATOM   4897  HB1 PHE H 317     -18.183  25.409  -2.120  1.00  0.00      HCT   
ATOM   4898  HB2 PHE H 317     -19.907  25.696  -2.501  1.00  0.00      HCT   
ATOM   4899  CG  PHE H 317     -19.348  25.924  -0.400  1.00  0.00      HCT  C
ATOM   4900  CD1 PHE H 317     -18.272  26.015   0.449  1.00  0.00      HCT  C
ATOM   4901  HD1 PHE H 317     -17.315  25.612   0.145  1.00  0.00      HCT   
ATOM   4902  CE1 PHE H 317     -18.406  26.608   1.681  1.00  0.00      HCT  C
ATOM   4903  HE1 PHE H 317     -17.554  26.679   2.342  1.00  0.00      HCT   
ATOM   4904  CZ  PHE H 317     -19.620  27.117   2.073  1.00  0.00      HCT  C
ATOM   4905  HZ  PHE H 317     -19.723  27.598   3.035  1.00  0.00      HCT   
ATOM   4906  CD2 PHE H 317     -20.564  26.428   0.003  1.00  0.00      HCT  C
ATOM   4907  HD2 PHE H 317     -21.427  26.339  -0.642  1.00  0.00      HCT   
ATOM   4908  CE2 PHE H 317     -20.704  27.023   1.233  1.00  0.00      HCT  C
ATOM   4909  HE2 PHE H 317     -21.665  27.414   1.536  1.00  0.00      HCT   
ATOM   4910  C   PHE H 317     -19.945  23.195  -2.797  1.00  0.00      HCT  C
ATOM   4911  O   PHE H 317     -21.143  23.192  -3.067  1.00  0.00      HCT  O
ATOM   4912  N   LYS H 318     -19.016  22.703  -3.637  1.00  0.00      HCT  N
ATOM   4913  HN  LYS H 318     -18.047  22.628  -3.408  1.00  0.00      HCT   
ATOM   4914  CA  LYS H 318     -19.370  22.243  -4.951  1.00  0.00      HCT  C
ATOM   4915  HA  LYS H 318     -20.216  22.833  -5.284  1.00  0.00      HCT   
ATOM   4916  CB  LYS H 318     -18.206  22.327  -5.947  1.00  0.00      HCT  C
ATOM   4917  HB1 LYS H 318     -17.354  21.761  -5.504  1.00  0.00      HCT   
ATOM   4918  HB2 LYS H 318     -18.488  21.789  -6.880  1.00  0.00      HCT   
ATOM   4919  CG  LYS H 318     -17.778  23.764  -6.235  1.00  0.00      HCT  C
ATOM   4920  HG1 LYS H 318     -18.539  24.247  -6.890  1.00  0.00      HCT   
ATOM   4921  HG2 LYS H 318     -17.754  24.334  -5.278  1.00  0.00      HCT   
ATOM   4922  CD  LYS H 318     -16.419  23.873  -6.925  1.00  0.00      HCT  C
ATOM   4923  HD1 LYS H 318     -15.638  23.495  -6.226  1.00  0.00      HCT   
ATOM   4924  HD2 LYS H 318     -16.426  23.199  -7.813  1.00  0.00      HCT   
ATOM   4925  CE  LYS H 318     -16.081  25.296  -7.364  1.00  0.00      HCT  C
ATOM   4926  HE1 LYS H 318     -16.339  26.023  -6.562  1.00  0.00      HCT   
ATOM   4927  HE2 LYS H 318     -14.995  25.389  -7.587  1.00  0.00      HCT   
ATOM   4928  NZ  LYS H 318     -16.852  25.629  -8.580  1.00  0.00      HCT  N
ATOM   4929  HZ1 LYS H 318     -16.631  26.598  -8.888  1.00  0.00      HCT   
ATOM   4930  HZ2 LYS H 318     -16.609  24.961  -9.339  1.00  0.00      HCT   
ATOM   4931  HZ3 LYS H 318     -17.869  25.557  -8.375  1.00  0.00      HCT   
ATOM   4932  C   LYS H 318     -19.811  20.816  -4.907  1.00  0.00      HCT  C
ATOM   4933  O   LYS H 318     -19.757  20.130  -3.888  1.00  0.00      HCT  O
ATOM   4934  N   PRO H 319     -20.275  20.372  -6.042  1.00  0.00      HCT  N
ATOM   4935  CD  PRO H 319     -20.837  21.256  -7.044  1.00  0.00      HCT  C
ATOM   4936  HD1 PRO H 319     -20.104  22.020  -7.389  1.00  0.00      HCT   
ATOM   4937  HD2 PRO H 319     -21.755  21.774  -6.681  1.00  0.00      HCT   
ATOM   4938  CA  PRO H 319     -20.731  19.024  -6.185  1.00  0.00      HCT  C
ATOM   4939  HA  PRO H 319     -21.425  18.741  -5.402  1.00  0.00      HCT   
ATOM   4940  CB  PRO H 319     -21.525  18.981  -7.491  1.00  0.00      HCT  C
ATOM   4941  HB1 PRO H 319     -22.622  18.933  -7.310  1.00  0.00      HCT   
ATOM   4942  HB2 PRO H 319     -21.211  18.134  -8.141  1.00  0.00      HCT   
ATOM   4943  CG  PRO H 319     -21.191  20.308  -8.198  1.00  0.00      HCT  C
ATOM   4944  HG1 PRO H 319     -22.052  20.661  -8.798  1.00  0.00      HCT   
ATOM   4945  HG2 PRO H 319     -20.314  20.216  -8.880  1.00  0.00      HCT   
ATOM   4946  C   PRO H 319     -19.541  18.119  -6.135  1.00  0.00      HCT  C
ATOM   4947  O   PRO H 319     -18.418  18.600  -6.280  1.00  0.00      HCT  O
ATOM   4948  N   VAL H 320     -19.766  16.807  -5.943  1.00  0.00      HCT  N
ATOM   4949  HN  VAL H 320     -20.682  16.416  -5.909  1.00  0.00      HCT   
ATOM   4950  CA  VAL H 320     -18.708  15.855  -5.770  1.00  0.00      HCT  C
ATOM   4951  HA  VAL H 320     -18.110  16.181  -4.928  1.00  0.00      HCT   
ATOM   4952  CB  VAL H 320     -19.205  14.459  -5.522  1.00  0.00      HCT  C
ATOM   4953  HB  VAL H 320     -18.316  13.782  -5.504  1.00  0.00      HCT   
ATOM   4954  CG1 VAL H 320     -19.922  14.417  -4.164  1.00  0.00      HCT  C
ATOM   4955 HG11 VAL H 320     -20.333  13.402  -3.976  1.00  0.00      HCT   
ATOM   4956 HG12 VAL H 320     -19.231  14.654  -3.328  1.00  0.00      HCT   
ATOM   4957 HG13 VAL H 320     -20.766  15.139  -4.143  1.00  0.00      HCT   
ATOM   4958  CG2 VAL H 320     -20.118  14.062  -6.686  1.00  0.00      HCT  C
ATOM   4959 HG21 VAL H 320     -20.542  13.048  -6.525  1.00  0.00      HCT   
ATOM   4960 HG22 VAL H 320     -20.960  14.781  -6.785  1.00  0.00      HCT   
ATOM   4961 HG23 VAL H 320     -19.561  14.044  -7.646  1.00  0.00      HCT   
ATOM   4962  C   VAL H 320     -17.812  15.827  -6.976  1.00  0.00      HCT  C
ATOM   4963  O   VAL H 320     -16.621  15.546  -6.852  1.00  0.00      HCT  O
ATOM   4964  N   TRP H 321     -18.351  16.107  -8.179  1.00  0.00      HCT  N
ATOM   4965  HN  TRP H 321     -19.303  16.375  -8.303  1.00  0.00      HCT   
ATOM   4966  CA  TRP H 321     -17.575  16.037  -9.391  1.00  0.00      HCT  C
ATOM   4967  HA  TRP H 321     -17.141  15.045  -9.436  1.00  0.00      HCT   
ATOM   4968  CB  TRP H 321     -18.387  16.191 -10.696  1.00  0.00      HCT  C
ATOM   4969  HB1 TRP H 321     -17.666  16.335 -11.531  1.00  0.00      HCT   
ATOM   4970  HB2 TRP H 321     -18.943  15.252 -10.908  1.00  0.00      HCT   
ATOM   4971  CG  TRP H 321     -19.354  17.350 -10.792  1.00  0.00      HCT  C
ATOM   4972  CD1 TRP H 321     -20.714  17.328 -10.674  1.00  0.00      HCT  C
ATOM   4973  HD1 TRP H 321     -21.295  16.447 -10.437  1.00  0.00      HCT   
ATOM   4974  NE1 TRP H 321     -21.222  18.591 -10.858  1.00  0.00      HCT  N
ATOM   4975  HE1 TRP H 321     -22.161  18.857 -10.807  1.00  0.00      HCT   
ATOM   4976  CE2 TRP H 321     -20.174  19.456 -11.082  1.00  0.00      HCT  C
ATOM   4977  CD2 TRP H 321     -18.991  18.716 -11.046  1.00  0.00      HCT  C
ATOM   4978  CE3 TRP H 321     -17.775  19.305 -11.231  1.00  0.00      HCT  C
ATOM   4979  HE3 TRP H 321     -16.856  18.736 -11.207  1.00  0.00      HCT   
ATOM   4980  CZ3 TRP H 321     -17.761  20.663 -11.459  1.00  0.00      HCT  C
ATOM   4981  HZ3 TRP H 321     -16.817  21.166 -11.614  1.00  0.00      HCT   
ATOM   4982  CZ2 TRP H 321     -20.156  20.803 -11.309  1.00  0.00      HCT  C
ATOM   4983  HZ2 TRP H 321     -21.056  21.398 -11.341  1.00  0.00      HCT   
ATOM   4984  CH2 TRP H 321     -18.929  21.397 -11.498  1.00  0.00      HCT  C
ATOM   4985  HH2 TRP H 321     -18.884  22.461 -11.682  1.00  0.00      HCT   
ATOM   4986  C   TRP H 321     -16.437  17.011  -9.380  1.00  0.00      HCT  C
ATOM   4987  O   TRP H 321     -15.421  16.780 -10.032  1.00  0.00      HCT  O
ATOM   4988  N   TYR H 322     -16.580  18.143  -8.672  1.00  0.00      HCT  N
ATOM   4989  HN  TYR H 322     -17.399  18.403  -8.163  1.00  0.00      HCT   
ATOM   4990  CA  TYR H 322     -15.507  19.095  -8.603  1.00  0.00      HCT  C
ATOM   4991  HA  TYR H 322     -15.251  19.380  -9.616  1.00  0.00      HCT   
ATOM   4992  CB  TYR H 322     -15.874  20.277  -7.685  1.00  0.00      HCT  C
ATOM   4993  HB1 TYR H 322     -16.600  20.935  -8.211  1.00  0.00      HCT   
ATOM   4994  HB2 TYR H 322     -16.370  19.915  -6.758  1.00  0.00      HCT   
ATOM   4995  CG  TYR H 322     -14.654  21.075  -7.370  1.00  0.00      HCT  C
ATOM   4996  CD1 TYR H 322     -14.141  21.974  -8.276  1.00  0.00      HCT  C
ATOM   4997  HD1 TYR H 322     -14.613  22.092  -9.242  1.00  0.00      HCT   
ATOM   4998  CE1 TYR H 322     -13.019  22.708  -7.969  1.00  0.00      HCT  C
ATOM   4999  HE1 TYR H 322     -12.608  23.407  -8.682  1.00  0.00      HCT   
ATOM   5000  CZ  TYR H 322     -12.405  22.552  -6.749  1.00  0.00      HCT  C
ATOM   5001  OH  TYR H 322     -11.253  23.307  -6.436  1.00  0.00      HCT  O
ATOM   5002  HH  TYR H 322     -11.019  23.112  -5.526  1.00  0.00      HCT   
ATOM   5003  CD2 TYR H 322     -14.034  20.928  -6.150  1.00  0.00      HCT  C
ATOM   5004  HD2 TYR H 322     -14.406  20.203  -5.439  1.00  0.00      HCT   
ATOM   5005  CE2 TYR H 322     -12.911  21.658  -5.837  1.00  0.00      HCT  C
ATOM   5006  HE2 TYR H 322     -12.422  21.508  -4.886  1.00  0.00      HCT   
ATOM   5007  C   TYR H 322     -14.307  18.411  -8.020  1.00  0.00      HCT  C
ATOM   5008  O   TYR H 322     -13.207  18.507  -8.561  1.00  0.00      HCT  O
ATOM   5009  N   ALA H 323     -14.484  17.674  -6.907  1.00  0.00      HCT  N
ATOM   5010  HN  ALA H 323     -15.364  17.530  -6.455  1.00  0.00      HCT   
ATOM   5011  CA  ALA H 323     -13.359  17.029  -6.288  1.00  0.00      HCT  C
ATOM   5012  HA  ALA H 323     -12.562  17.735  -6.083  1.00  0.00      HCT   
ATOM   5013  CB  ALA H 323     -13.737  16.308  -4.981  1.00  0.00      HCT  C
ATOM   5014  HB1 ALA H 323     -14.117  17.047  -4.244  1.00  0.00      HCT   
ATOM   5015  HB2 ALA H 323     -14.538  15.557  -5.156  1.00  0.00      HCT   
ATOM   5016  HB3 ALA H 323     -12.862  15.793  -4.530  1.00  0.00      HCT   
ATOM   5017  C   ALA H 323     -12.790  16.011  -7.227  1.00  0.00      HCT  C
ATOM   5018  O   ALA H 323     -11.579  15.953  -7.433  1.00  0.00      HCT  O
ATOM   5019  N   ALA H 324     -13.665  15.214  -7.867  1.00  0.00      HCT  N
ATOM   5020  HN  ALA H 324     -14.657  15.305  -7.784  1.00  0.00      HCT   
ATOM   5021  CA  ALA H 324     -13.214  14.159  -8.729  1.00  0.00      HCT  C
ATOM   5022  HA  ALA H 324     -12.558  13.470  -8.210  1.00  0.00      HCT   
ATOM   5023  CB  ALA H 324     -14.369  13.360  -9.356  1.00  0.00      HCT  C
ATOM   5024  HB1 ALA H 324     -14.957  12.864  -8.555  1.00  0.00      HCT   
ATOM   5025  HB2 ALA H 324     -15.056  14.027  -9.921  1.00  0.00      HCT   
ATOM   5026  HB3 ALA H 324     -13.995  12.572 -10.045  1.00  0.00      HCT   
ATOM   5027  C   ALA H 324     -12.408  14.755  -9.836  1.00  0.00      HCT  C
ATOM   5028  O   ALA H 324     -11.392  14.192 -10.241  1.00  0.00      HCT  O
ATOM   5029  N   SER H 325     -12.829  15.925 -10.353  1.00  0.00      HCT  N
ATOM   5030  HN  SER H 325     -13.609  16.463 -10.033  1.00  0.00      HCT   
ATOM   5031  CA  SER H 325     -12.133  16.504 -11.470  1.00  0.00      HCT  C
ATOM   5032  HA  SER H 325     -12.106  15.748 -12.244  1.00  0.00      HCT   
ATOM   5033  CB  SER H 325     -12.761  17.817 -11.969  1.00  0.00      HCT  C
ATOM   5034  HB1 SER H 325     -12.270  18.092 -12.930  1.00  0.00      HCT   
ATOM   5035  HB2 SER H 325     -13.844  17.672 -12.185  1.00  0.00      HCT   
ATOM   5036  OG  SER H 325     -12.551  18.854 -11.026  1.00  0.00      HCT  O
ATOM   5037  HG1 SER H 325     -12.756  19.687 -11.470  1.00  0.00      HCT   
ATOM   5038  C   SER H 325     -10.716  16.800 -11.087  1.00  0.00      HCT  C
ATOM   5039  O   SER H 325      -9.801  16.603 -11.885  1.00  0.00      HCT  O
ATOM   5040  N   LYS H 326     -10.485  17.271  -9.849  1.00  0.00      HCT  N
ATOM   5041  HN  LYS H 326     -11.182  17.413  -9.148  1.00  0.00      HCT   
ATOM   5042  CA  LYS H 326      -9.148  17.611  -9.455  1.00  0.00      HCT  C
ATOM   5043  HA  LYS H 326      -8.747  18.295 -10.193  1.00  0.00      HCT   
ATOM   5044  CB  LYS H 326      -9.084  18.248  -8.059  1.00  0.00      HCT  C
ATOM   5045  HB1 LYS H 326      -9.637  17.574  -7.365  1.00  0.00      HCT   
ATOM   5046  HB2 LYS H 326      -8.026  18.254  -7.712  1.00  0.00      HCT   
ATOM   5047  CG  LYS H 326      -9.705  19.644  -8.059  1.00  0.00      HCT  C
ATOM   5048  HG1 LYS H 326     -10.790  19.560  -8.297  1.00  0.00      HCT   
ATOM   5049  HG2 LYS H 326      -9.622  20.078  -7.036  1.00  0.00      HCT   
ATOM   5050  CD  LYS H 326      -9.038  20.565  -9.085  1.00  0.00      HCT  C
ATOM   5051  HD1 LYS H 326      -7.968  20.690  -8.802  1.00  0.00      HCT   
ATOM   5052  HD2 LYS H 326      -9.064  20.056 -10.076  1.00  0.00      HCT   
ATOM   5053  CE  LYS H 326      -9.683  21.944  -9.223  1.00  0.00      HCT  C
ATOM   5054  HE1 LYS H 326     -10.768  21.846  -9.451  1.00  0.00      HCT   
ATOM   5055  HE2 LYS H 326      -9.572  22.523  -8.280  1.00  0.00      HCT   
ATOM   5056  NZ  LYS H 326      -9.030  22.691 -10.323  1.00  0.00      HCT  N
ATOM   5057  HZ1 LYS H 326      -9.466  23.631 -10.423  1.00  0.00      HCT   
ATOM   5058  HZ2 LYS H 326      -8.017  22.800 -10.115  1.00  0.00      HCT   
ATOM   5059  HZ3 LYS H 326      -9.141  22.163 -11.212  1.00  0.00      HCT   
ATOM   5060  C   LYS H 326      -8.295  16.381  -9.476  1.00  0.00      HCT  C
ATOM   5061  O   LYS H 326      -7.123  16.448  -9.843  1.00  0.00      HCT  O
ATOM   5062  N   ILE H 327      -8.852  15.227  -9.060  1.00  0.00      HCT  N
[truncated: 5,322,393 more chars]
