# Supplementary material for: Structural and dynamic basis of substrate permissiveness in hydroxycinnamoyltransferase (HCT)
Source: PLoS Comput Biol. 2018 Oct 26;14(10):e1006511. doi: 10.1371/journal.pcbi.1006511 (PMC6203249; doi:10.1371/journal.pcbi.1006511)
Supplement: S1 Data — SSSE mesh files and Mathematica scripts for both CbHCT and the cylindrical enzyme model are also provided. (ZIP) [file pcbi.1006511.s002.zip › SI_data/01_MD_Simulation_Files/01-Inputs/01_Topology_and_Structure/SmHCT-SHI2.psf]

PSF EXT CMAP

      24 !NTITLE
 REMARKS original generated structure x-plor psf file
 REMARKS 2 patches were applied to the molecule.
 REMARKS topology /home/lytitia/work/include/toppar_aug14/top_all36_prot.rtf 
 REMARKS topology /home/lytitia/work/include/toppar_aug14/toppar_water_ions.str 
 REMARKS topology /home/lytitia/work/include/toppar_aug14/top_all36_cgenff.rtf 
 REMARKS topology p-coumaroyl-coA.rtf 
 REMARKS topology shikimate.str 
 REMARKS topology /opt/vmd-1.9.2beta1/vmd/plugins/noarch/tcl/solvate1.6/wat.top 
 REMARKS topology /opt/vmd-1.9.2beta1/vmd/plugins/noarch/tcl/readcharmmtop1.1/top_all27_prot_lipid_na.inp 
 REMARKS segment SHI { first NONE; last NONE; auto angles dihedrals }
 REMARKS segment COA { first NONE; last NONE; auto angles dihedrals }
 REMARKS segment HCT { first NTER; last CTER; auto angles dihedrals }
 REMARKS segment WAT { first NONE; last NONE; auto none  }
 REMARKS segment WT1 { first NONE; last NONE; auto none  }
 REMARKS segment WT2 { first NONE; last NONE; auto none  }
 REMARKS segment WT3 { first NONE; last NONE; auto none  }
 REMARKS segment WT4 { first NONE; last NONE; auto none  }
 REMARKS segment WT5 { first NONE; last NONE; auto none  }
 REMARKS segment WT6 { first NONE; last NONE; auto none  }
 REMARKS segment WT7 { first NONE; last NONE; auto none  }
 REMARKS segment WT8 { first NONE; last NONE; auto none  }
 REMARKS segment ION { first NONE; last NONE; auto angles dihedrals }
 REMARKS defaultpatch NTER HCT:1  
 REMARKS defaultpatch CTER HCT:449  

   90002 !NATOM
         1 SHI      800      SHI      C1       CG2DC1  -0.035000       12.0110           0
         2 SHI      800      SHI      C2       CG2DC1  -0.160000       12.0110           0
         3 SHI      800      SHI      C3       CG311    0.158000       12.0110           0
         4 SHI      800      SHI      C4       CG311    0.147000       12.0110           0
         5 SHI      800      SHI      C5       CG311    0.143000       12.0110           0
         6 SHI      800      SHI      C6       CG321   -0.231000       12.0110           0
         7 SHI      800      SHI      H1       HGP1     0.408000        1.0080           0
         8 SHI      800      SHI      H2       HGA2     0.090000        1.0080           0
         9 SHI      800      SHI      O1       OG311   -0.652000       15.9994           0
        10 SHI      800      SHI      H        HGP1     0.419000        1.0080           0
        11 SHI      800      SHI      H3       HGA1     0.090000        1.0080           0
        12 SHI      800      SHI      H4       HGA1     0.090000        1.0080           0
        13 SHI      800      SHI      O2       OG311   -0.656000       15.9994           0
        14 SHI      800      SHI      H5       HGA1     0.090000        1.0080           0
        15 SHI      800      SHI      O3       OG311   -0.652000       15.9994           0
        16 SHI      800      SHI      H7       HGP1     0.419000        1.0080           0
        17 SHI      800      SHI      H8       HGA2     0.090000        1.0080           0
        18 SHI      800      SHI      C7       CG2O3    0.612000       12.0110           0
        19 SHI      800      SHI      O4       OG2D2   -0.760000       15.9994           0
        20 SHI      800      SHI      O5       OG2D2   -0.760000       15.9994           0
        21 SHI      800      SHI      H10      HGA4     0.150000        1.0080           0
        22 COA      800      COA      C31      CG2DC1  -0.150000       12.0110           0
        23 COA      800      COA      C32      CG2DC1  -0.150000       12.0110           0
        24 COA      800      COA      C33      CG2R61   0.000000       12.0110           0
        25 COA      800      COA      C34      CG2R61  -0.115000       12.0110           0
        26 COA      800      COA      C35      CG2R61  -0.115000       12.0110           0
        27 COA      800      COA      C36      CG2R61   0.110000       12.0110           0
        28 COA      800      COA      C37      CG2R61  -0.115000       12.0110           0
        29 COA      800      COA      C38      CG2R61  -0.115000       12.0110           0
        30 COA      800      COA      O31      OG311   -0.530000       15.9994           0
        31 COA      800      COA      H31      HGP1     0.420000        1.0080           0
        32 COA      800      COA      H32      HGR61    0.115000        1.0080           0
        33 COA      800      COA      H33      HGR61    0.115000        1.0080           0
        34 COA      800      COA      H34      HGR61    0.115000        1.0080           0
        35 COA      800      COA      H35      HGR61    0.115000        1.0080           0
        36 COA      800      COA      H36      HGA4     0.150000        1.0080           0
        37 COA      800      COA      H37      HGA4     0.150000        1.0080           0
        38 COA      800      COA      C        CG2O2    0.440000       12.0110           0
        39 COA      800      COA      O        OG2D1   -0.390000       15.9994           0
        40 COA      800      COA      S1P      SG311   -0.090000       32.0600           0
        41 COA      800      COA      C2P      CG321   -0.140000       12.0110           0
        42 COA      800      COA      H12      HGA2     0.090000        1.0080           0
        43 COA      800      COA      H22      HGA2     0.090000        1.0080           0
        44 COA      800      COA      C3P      CG321   -0.020000       12.0110           0
        45 COA      800      COA      H13      HGA2     0.090000        1.0080           0
        46 COA      800      COA      H23      HGA2     0.090000        1.0080           0
        47 COA      800      COA      N4P      NG2S1   -0.470000       14.0070           0
        48 COA      800      COA      H4P      HGP1     0.310000        1.0080           0
        49 COA      800      COA      C5P      CG2O1    0.510000       12.0110           0
        50 COA      800      COA      O5P      OG2D1   -0.510000       15.9994           0
        51 COA      800      COA      C6P      CG321   -0.180000       12.0110           0
        52 COA      800      COA      H16      HGA2     0.090000        1.0080           0
        53 COA      800      COA      H26      HGA2     0.090000        1.0080           0
        54 COA      800      COA      C7P      CG321   -0.020000       12.0110           0
        55 COA      800      COA      H17      HGA2     0.090000        1.0080           0
        56 COA      800      COA      H27      HGA2     0.090000        1.0080           0
        57 COA      800      COA      N8P      NG2S1   -0.470000       14.0070           0
        58 COA      800      COA      H8P      HGP1     0.310000        1.0080           0
        59 COA      800      COA      C9P      CG2O1    0.510000       12.0110           0
        60 COA      800      COA      O9P      OG2D1   -0.510000       15.9994           0
        61 COA      800      COA      CAP      CG311    0.140000       12.0110           0
        62 COA      800      COA      OAP      OG311   -0.650000       15.9994           0
        63 COA      800      COA      HO2      HGP1     0.420000        1.0080           0
        64 COA      800      COA      HAP      HGA1     0.090000        1.0080           0
        65 COA      800      COA      CBP      CG301    0.000000       12.0110           0
        66 COA      800      COA      CEP      CG331   -0.270000       12.0110           0
        67 COA      800      COA      H1EP     HGA3     0.090000        1.0080           0
        68 COA      800      COA      H2EP     HGA3     0.090000        1.0080           0
        69 COA      800      COA      H3EP     HGA3     0.090000        1.0080           0
        70 COA      800      COA      CDP      CG331   -0.270000       12.0110           0
        71 COA      800      COA      H1DP     HGA3     0.090000        1.0080           0
        72 COA      800      COA      H2DP     HGA3     0.090000        1.0080           0
        73 COA      800      COA      H3DP     HGA3     0.090000        1.0080           0
        74 COA      800      COA      CCP      CG321   -0.080000       12.0110           0
        75 COA      800      COA      H1CP     HGA2     0.090000        1.0080           0
        76 COA      800      COA      H2CP     HGA2     0.090000        1.0080           0
        77 COA      800      COA      O6A      OG303   -0.620000       15.9994           0
        78 COA      800      COA      P2       PG1      1.500000       30.9738           0
        79 COA      800      COA      O1P2     OG2P1   -0.820000       15.9994           0
        80 COA      800      COA      O2P2     OG2P1   -0.820000       15.9994           0
        81 COA      800      COA      O12      OG304   -0.680000       15.9994           0
        82 COA      800      COA      P        PG1      1.500000       30.9738           0
        83 COA      800      COA      O1P      OG2P1   -0.820000       15.9994           0
        84 COA      800      COA      O2P      OG2P1   -0.820000       15.9994           0
        85 COA      800      COA      O5'      OG303   -0.620000       15.9994           0
        86 COA      800      COA      C5'      CG321   -0.080000       12.0110           0
        87 COA      800      COA      H5'      HGA2     0.090000        1.0080           0
        88 COA      800      COA      H5''     HGA2     0.090000        1.0080           0
        89 COA      800      COA      C4'      CG3C51   0.110000       12.0110           0
        90 COA      800      COA      H4'      HGA1     0.090000        1.0080           0
        91 COA      800      COA      O4'      OG3C51  -0.400000       15.9994           0
        92 COA      800      COA      C1'      CG3C51   0.110000       12.0110           0
        93 COA      800      COA      H1'      HGA1     0.090000        1.0080           0
        94 COA      800      COA      C5       CG2RC0   0.280000       12.0110           0
        95 COA      800      COA      N7       NG2R50  -0.710000       14.0070           0
        96 COA      800      COA      C8       CG2R53   0.340000       12.0110           0
        97 COA      800      COA      H8       HGR52    0.120000        1.0080           0
        98 COA      800      COA      N9       NG2R51  -0.050000       14.0070           0
        99 COA      800      COA      N1       NG2R62  -0.740000       14.0070           0
       100 COA      800      COA      C2       CG2R64   0.500000       12.0110           0
       101 COA      800      COA      H2       HGR62    0.130000        1.0080           0
       102 COA      800      COA      N3       NG2R62  -0.750000       14.0070           0
       103 COA      800      COA      C4       CG2RC0   0.430000       12.0110           0
       104 COA      800      COA      C6       CG2R64   0.460000       12.0110           0
       105 COA      800      COA      N6       NG2S3   -0.770000       14.0070           0
       106 COA      800      COA      H61      HGP4     0.380000        1.0080           0
       107 COA      800      COA      H62      HGP4     0.380000        1.0080           0
       108 COA      800      COA      C2'      CG3C51   0.140000       12.0110           0
       109 COA      800      COA      H2''     HGA1     0.090000        1.0080           0
       110 COA      800      COA      O2'      OG311   -0.650000       15.9994           0
       111 COA      800      COA      H2'      HGP1     0.420000        1.0080           0
       112 COA      800      COA      C3'      CG3C51   0.010000       12.0110           0
       113 COA      800      COA      H3'      HGA1     0.090000        1.0080           0
       114 COA      800      COA      O3'      OG303   -0.620000       15.9994           0
       115 COA      800      COA      P3       PG1      1.500000       30.9738           0
       116 COA      800      COA      O1P3     OG2P1   -0.820000       15.9994           0
       117 COA      800      COA      O2P3     OG2P1   -0.820000       15.9994           0
       118 COA      800      COA      O3T      OG311   -0.670000       15.9994           0
       119 COA      800      COA      H3T      HGP1     0.330000        1.0080           0
       120 HCT      1        MET      N        NH3     -0.300000       14.0070           0
       121 HCT      1        MET      HT1      HC       0.330000        1.0080           0
       122 HCT      1        MET      HT2      HC       0.330000        1.0080           0
       123 HCT      1        MET      HT3      HC       0.330000        1.0080           0
       124 HCT      1        MET      CA       CT1      0.210000       12.0110           0
       125 HCT      1        MET      HA       HB1      0.100000        1.0080           0
       126 HCT      1        MET      CB       CT2     -0.180000       12.0110           0
       127 HCT      1        MET      HB1      HA2      0.090000        1.0080           0
       128 HCT      1        MET      HB2      HA2      0.090000        1.0080           0
       129 HCT      1        MET      CG       CT2     -0.140000       12.0110           0
       130 HCT      1        MET      HG1      HA2      0.090000        1.0080           0
       131 HCT      1        MET      HG2      HA2      0.090000        1.0080           0
       132 HCT      1        MET      SD       S       -0.090000       32.0600           0
       133 HCT      1        MET      CE       CT3     -0.220000       12.0110           0
       134 HCT      1        MET      HE1      HA3      0.090000        1.0080           0
       135 HCT      1        MET      HE2      HA3      0.090000        1.0080           0
       136 HCT      1        MET      HE3      HA3      0.090000        1.0080           0
       137 HCT      1        MET      C        C        0.510000       12.0110           0
       138 HCT      1        MET      O        O       -0.510000       15.9990           0
       139 HCT      2        GLU      N        NH1     -0.470000       14.0070           0
       140 HCT      2        GLU      HN       H        0.310000        1.0080           0
       141 HCT      2        GLU      CA       CT1      0.070000       12.0110           0
       142 HCT      2        GLU      HA       HB1      0.090000        1.0080           0
       143 HCT      2        GLU      CB       CT2A    -0.180000       12.0110           0
       144 HCT      2        GLU      HB1      HA2      0.090000        1.0080           0
       145 HCT      2        GLU      HB2      HA2      0.090000        1.0080           0
       146 HCT      2        GLU      CG       CT2     -0.280000       12.0110           0
       147 HCT      2        GLU      HG1      HA2      0.090000        1.0080           0
       148 HCT      2        GLU      HG2      HA2      0.090000        1.0080           0
       149 HCT      2        GLU      CD       CC       0.620000       12.0110           0
       150 HCT      2        GLU      OE1      OC      -0.760000       15.9990           0
       151 HCT      2        GLU      OE2      OC      -0.760000       15.9990           0
       152 HCT      2        GLU      C        C        0.510000       12.0110           0
       153 HCT      2        GLU      O        O       -0.510000       15.9990           0
       154 HCT      3        ILE      N        NH1     -0.470000       14.0070           0
       155 HCT      3        ILE      HN       H        0.310000        1.0080           0
       156 HCT      3        ILE      CA       CT1      0.070000       12.0110           0
       157 HCT      3        ILE      HA       HB1      0.090000        1.0080           0
       158 HCT      3        ILE      CB       CT1     -0.090000       12.0110           0
       159 HCT      3        ILE      HB       HA1      0.090000        1.0080           0
       160 HCT      3        ILE      CG2      CT3     -0.270000       12.0110           0
       161 HCT      3        ILE      HG21     HA3      0.090000        1.0080           0
       162 HCT      3        ILE      HG22     HA3      0.090000        1.0080           0
       163 HCT      3        ILE      HG23     HA3      0.090000        1.0080           0
       164 HCT      3        ILE      CG1      CT2     -0.180000       12.0110           0
       165 HCT      3        ILE      HG11     HA2      0.090000        1.0080           0
       166 HCT      3        ILE      HG12     HA2      0.090000        1.0080           0
       167 HCT      3        ILE      CD       CT3     -0.270000       12.0110           0
       168 HCT      3        ILE      HD1      HA3      0.090000        1.0080           0
       169 HCT      3        ILE      HD2      HA3      0.090000        1.0080           0
       170 HCT      3        ILE      HD3      HA3      0.090000        1.0080           0
       171 HCT      3        ILE      C        C        0.510000       12.0110           0
       172 HCT      3        ILE      O        O       -0.510000       15.9990           0
       173 HCT      4        ASN      N        NH1     -0.470000       14.0070           0
       174 HCT      4        ASN      HN       H        0.310000        1.0080           0
       175 HCT      4        ASN      CA       CT1      0.070000       12.0110           0
       176 HCT      4        ASN      HA       HB1      0.090000        1.0080           0
       177 HCT      4        ASN      CB       CT2     -0.180000       12.0110           0
       178 HCT      4        ASN      HB1      HA2      0.090000        1.0080           0
       179 HCT      4        ASN      HB2      HA2      0.090000        1.0080           0
       180 HCT      4        ASN      CG       CC       0.550000       12.0110           0
       181 HCT      4        ASN      OD1      O       -0.550000       15.9990           0
       182 HCT      4        ASN      ND2      NH2     -0.620000       14.0070           0
       183 HCT      4        ASN      HD21     H        0.320000        1.0080           0
       184 HCT      4        ASN      HD22     H        0.300000        1.0080           0
       185 HCT      4        ASN      C        C        0.510000       12.0110           0
       186 HCT      4        ASN      O        O       -0.510000       15.9990           0
       187 HCT      5        VAL      N        NH1     -0.470000       14.0070           0
       188 HCT      5        VAL      HN       H        0.310000        1.0080           0
       189 HCT      5        VAL      CA       CT1      0.070000       12.0110           0
       190 HCT      5        VAL      HA       HB1      0.090000        1.0080           0
       191 HCT      5        VAL      CB       CT1     -0.090000       12.0110           0
       192 HCT      5        VAL      HB       HA1      0.090000        1.0080           0
       193 HCT      5        VAL      CG1      CT3     -0.270000       12.0110           0
       194 HCT      5        VAL      HG11     HA3      0.090000        1.0080           0
       195 HCT      5        VAL      HG12     HA3      0.090000        1.0080           0
       196 HCT      5        VAL      HG13     HA3      0.090000        1.0080           0
       197 HCT      5        VAL      CG2      CT3     -0.270000       12.0110           0
       198 HCT      5        VAL      HG21     HA3      0.090000        1.0080           0
       199 HCT      5        VAL      HG22     HA3      0.090000        1.0080           0
       200 HCT      5        VAL      HG23     HA3      0.090000        1.0080           0
       201 HCT      5        VAL      C        C        0.510000       12.0110           0
       202 HCT      5        VAL      O        O       -0.510000       15.9990           0
       203 HCT      6        VAL      N        NH1     -0.470000       14.0070           0
       204 HCT      6        VAL      HN       H        0.310000        1.0080           0
       205 HCT      6        VAL      CA       CT1      0.070000       12.0110           0
       206 HCT      6        VAL      HA       HB1      0.090000        1.0080           0
       207 HCT      6        VAL      CB       CT1     -0.090000       12.0110           0
       208 HCT      6        VAL      HB       HA1      0.090000        1.0080           0
       209 HCT      6        VAL      CG1      CT3     -0.270000       12.0110           0
       210 HCT      6        VAL      HG11     HA3      0.090000        1.0080           0
       211 HCT      6        VAL      HG12     HA3      0.090000        1.0080           0
       212 HCT      6        VAL      HG13     HA3      0.090000        1.0080           0
       213 HCT      6        VAL      CG2      CT3     -0.270000       12.0110           0
       214 HCT      6        VAL      HG21     HA3      0.090000        1.0080           0
       215 HCT      6        VAL      HG22     HA3      0.090000        1.0080           0
       216 HCT      6        VAL      HG23     HA3      0.090000        1.0080           0
       217 HCT      6        VAL      C        C        0.510000       12.0110           0
       218 HCT      6        VAL      O        O       -0.510000       15.9990           0
       219 HCT      7        ARG      N        NH1     -0.470000       14.0070           0
       220 HCT      7        ARG      HN       H        0.310000        1.0080           0
       221 HCT      7        ARG      CA       CT1      0.070000       12.0110           0
       222 HCT      7        ARG      HA       HB1      0.090000        1.0080           0
       223 HCT      7        ARG      CB       CT2     -0.180000       12.0110           0
       224 HCT      7        ARG      HB1      HA2      0.090000        1.0080           0
       225 HCT      7        ARG      HB2      HA2      0.090000        1.0080           0
       226 HCT      7        ARG      CG       CT2     -0.180000       12.0110           0
       227 HCT      7        ARG      HG1      HA2      0.090000        1.0080           0
       228 HCT      7        ARG      HG2      HA2      0.090000        1.0080           0
       229 HCT      7        ARG      CD       CT2      0.200000       12.0110           0
       230 HCT      7        ARG      HD1      HA2      0.090000        1.0080           0
       231 HCT      7        ARG      HD2      HA2      0.090000        1.0080           0
       232 HCT      7        ARG      NE       NC2     -0.700000       14.0070           0
       233 HCT      7        ARG      HE       HC       0.440000        1.0080           0
       234 HCT      7        ARG      CZ       C        0.640000       12.0110           0
       235 HCT      7        ARG      NH1      NC2     -0.800000       14.0070           0
       236 HCT      7        ARG      HH11     HC       0.460000        1.0080           0
       237 HCT      7        ARG      HH12     HC       0.460000        1.0080           0
       238 HCT      7        ARG      NH2      NC2     -0.800000       14.0070           0
       239 HCT      7        ARG      HH21     HC       0.460000        1.0080           0
       240 HCT      7        ARG      HH22     HC       0.460000        1.0080           0
       241 HCT      7        ARG      C        C        0.510000       12.0110           0
       242 HCT      7        ARG      O        O       -0.510000       15.9990           0
       243 HCT      8        GLU      N        NH1     -0.470000       14.0070           0
       244 HCT      8        GLU      HN       H        0.310000        1.0080           0
       245 HCT      8        GLU      CA       CT1      0.070000       12.0110           0
       246 HCT      8        GLU      HA       HB1      0.090000        1.0080           0
       247 HCT      8        GLU      CB       CT2A    -0.180000       12.0110           0
       248 HCT      8        GLU      HB1      HA2      0.090000        1.0080           0
       249 HCT      8        GLU      HB2      HA2      0.090000        1.0080           0
       250 HCT      8        GLU      CG       CT2     -0.280000       12.0110           0
       251 HCT      8        GLU      HG1      HA2      0.090000        1.0080           0
       252 HCT      8        GLU      HG2      HA2      0.090000        1.0080           0
       253 HCT      8        GLU      CD       CC       0.620000       12.0110           0
       254 HCT      8        GLU      OE1      OC      -0.760000       15.9990           0
       255 HCT      8        GLU      OE2      OC      -0.760000       15.9990           0
       256 HCT      8        GLU      C        C        0.510000       12.0110           0
       257 HCT      8        GLU      O        O       -0.510000       15.9990           0
       258 HCT      9        THR      N        NH1     -0.470000       14.0070           0
       259 HCT      9        THR      HN       H        0.310000        1.0080           0
       260 HCT      9        THR      CA       CT1      0.070000       12.0110           0
       261 HCT      9        THR      HA       HB1      0.090000        1.0080           0
       262 HCT      9        THR      CB       CT1      0.140000       12.0110           0
       263 HCT      9        THR      HB       HA1      0.090000        1.0080           0
       264 HCT      9        THR      OG1      OH1     -0.660000       15.9990           0
       265 HCT      9        THR      HG1      H        0.430000        1.0080           0
       266 HCT      9        THR      CG2      CT3     -0.270000       12.0110           0
       267 HCT      9        THR      HG21     HA3      0.090000        1.0080           0
       268 HCT      9        THR      HG22     HA3      0.090000        1.0080           0
       269 HCT      9        THR      HG23     HA3      0.090000        1.0080           0
       270 HCT      9        THR      C        C        0.510000       12.0110           0
       271 HCT      9        THR      O        O       -0.510000       15.9990           0
       272 HCT      10       MET      N        NH1     -0.470000       14.0070           0
       273 HCT      10       MET      HN       H        0.310000        1.0080           0
       274 HCT      10       MET      CA       CT1      0.070000       12.0110           0
       275 HCT      10       MET      HA       HB1      0.090000        1.0080           0
       276 HCT      10       MET      CB       CT2     -0.180000       12.0110           0
       277 HCT      10       MET      HB1      HA2      0.090000        1.0080           0
       278 HCT      10       MET      HB2      HA2      0.090000        1.0080           0
       279 HCT      10       MET      CG       CT2     -0.140000       12.0110           0
       280 HCT      10       MET      HG1      HA2      0.090000        1.0080           0
       281 HCT      10       MET      HG2      HA2      0.090000        1.0080           0
       282 HCT      10       MET      SD       S       -0.090000       32.0600           0
       283 HCT      10       MET      CE       CT3     -0.220000       12.0110           0
       284 HCT      10       MET      HE1      HA3      0.090000        1.0080           0
       285 HCT      10       MET      HE2      HA3      0.090000        1.0080           0
       286 HCT      10       MET      HE3      HA3      0.090000        1.0080           0
       287 HCT      10       MET      C        C        0.510000       12.0110           0
       288 HCT      10       MET      O        O       -0.510000       15.9990           0
       289 HCT      11       VAL      N        NH1     -0.470000       14.0070           0
       290 HCT      11       VAL      HN       H        0.310000        1.0080           0
       291 HCT      11       VAL      CA       CT1      0.070000       12.0110           0
       292 HCT      11       VAL      HA       HB1      0.090000        1.0080           0
       293 HCT      11       VAL      CB       CT1     -0.090000       12.0110           0
       294 HCT      11       VAL      HB       HA1      0.090000        1.0080           0
       295 HCT      11       VAL      CG1      CT3     -0.270000       12.0110           0
       296 HCT      11       VAL      HG11     HA3      0.090000        1.0080           0
       297 HCT      11       VAL      HG12     HA3      0.090000        1.0080           0
       298 HCT      11       VAL      HG13     HA3      0.090000        1.0080           0
       299 HCT      11       VAL      CG2      CT3     -0.270000       12.0110           0
       300 HCT      11       VAL      HG21     HA3      0.090000        1.0080           0
       301 HCT      11       VAL      HG22     HA3      0.090000        1.0080           0
       302 HCT      11       VAL      HG23     HA3      0.090000        1.0080           0
       303 HCT      11       VAL      C        C        0.510000       12.0110           0
       304 HCT      11       VAL      O        O       -0.510000       15.9990           0
       305 HCT      12       ARG      N        NH1     -0.470000       14.0070           0
       306 HCT      12       ARG      HN       H        0.310000        1.0080           0
       307 HCT      12       ARG      CA       CT1      0.070000       12.0110           0
       308 HCT      12       ARG      HA       HB1      0.090000        1.0080           0
       309 HCT      12       ARG      CB       CT2     -0.180000       12.0110           0
       310 HCT      12       ARG      HB1      HA2      0.090000        1.0080           0
       311 HCT      12       ARG      HB2      HA2      0.090000        1.0080           0
       312 HCT      12       ARG      CG       CT2     -0.180000       12.0110           0
       313 HCT      12       ARG      HG1      HA2      0.090000        1.0080           0
       314 HCT      12       ARG      HG2      HA2      0.090000        1.0080           0
       315 HCT      12       ARG      CD       CT2      0.200000       12.0110           0
       316 HCT      12       ARG      HD1      HA2      0.090000        1.0080           0
       317 HCT      12       ARG      HD2      HA2      0.090000        1.0080           0
       318 HCT      12       ARG      NE       NC2     -0.700000       14.0070           0
       319 HCT      12       ARG      HE       HC       0.440000        1.0080           0
       320 HCT      12       ARG      CZ       C        0.640000       12.0110           0
       321 HCT      12       ARG      NH1      NC2     -0.800000       14.0070           0
       322 HCT      12       ARG      HH11     HC       0.460000        1.0080           0
       323 HCT      12       ARG      HH12     HC       0.460000        1.0080           0
       324 HCT      12       ARG      NH2      NC2     -0.800000       14.0070           0
       325 HCT      12       ARG      HH21     HC       0.460000        1.0080           0
       326 HCT      12       ARG      HH22     HC       0.460000        1.0080           0
       327 HCT      12       ARG      C        C        0.510000       12.0110           0
       328 HCT      12       ARG      O        O       -0.510000       15.9990           0
       329 HCT      13       PRO      N        N       -0.290000       14.0070           0
       330 HCT      13       PRO      CD       CP3      0.000000       12.0110           0
       331 HCT      13       PRO      HD1      HA2      0.090000        1.0080           0
       332 HCT      13       PRO      HD2      HA2      0.090000        1.0080           0
       333 HCT      13       PRO      CA       CP1      0.020000       12.0110           0
       334 HCT      13       PRO      HA       HB1      0.090000        1.0080           0
       335 HCT      13       PRO      CB       CP2     -0.180000       12.0110           0
       336 HCT      13       PRO      HB1      HA2      0.090000        1.0080           0
       337 HCT      13       PRO      HB2      HA2      0.090000        1.0080           0
       338 HCT      13       PRO      CG       CP2     -0.180000       12.0110           0
       339 HCT      13       PRO      HG1      HA2      0.090000        1.0080           0
       340 HCT      13       PRO      HG2      HA2      0.090000        1.0080           0
       341 HCT      13       PRO      C        C        0.510000       12.0110           0
       342 HCT      13       PRO      O        O       -0.510000       15.9990           0
       343 HCT      14       ALA      N        NH1     -0.470000       14.0070           0
       344 HCT      14       ALA      HN       H        0.310000        1.0080           0
       345 HCT      14       ALA      CA       CT1      0.070000       12.0110           0
       346 HCT      14       ALA      HA       HB1      0.090000        1.0080           0
       347 HCT      14       ALA      CB       CT3     -0.270000       12.0110           0
       348 HCT      14       ALA      HB1      HA3      0.090000        1.0080           0
       349 HCT      14       ALA      HB2      HA3      0.090000        1.0080           0
       350 HCT      14       ALA      HB3      HA3      0.090000        1.0080           0
       351 HCT      14       ALA      C        C        0.510000       12.0110           0
       352 HCT      14       ALA      O        O       -0.510000       15.9990           0
       353 HCT      15       GLY      N        NH1     -0.470000       14.0070           0
       354 HCT      15       GLY      HN       H        0.310000        1.0080           0
       355 HCT      15       GLY      CA       CT2     -0.020000       12.0110           0
       356 HCT      15       GLY      HA1      HB2      0.090000        1.0080           0
       357 HCT      15       GLY      HA2      HB2      0.090000        1.0080           0
       358 HCT      15       GLY      C        C        0.510000       12.0110           0
       359 HCT      15       GLY      O        O       -0.510000       15.9990           0
       360 HCT      16       ALA      N        NH1     -0.470000       14.0070           0
       361 HCT      16       ALA      HN       H        0.310000        1.0080           0
       362 HCT      16       ALA      CA       CT1      0.070000       12.0110           0
       363 HCT      16       ALA      HA       HB1      0.090000        1.0080           0
       364 HCT      16       ALA      CB       CT3     -0.270000       12.0110           0
       365 HCT      16       ALA      HB1      HA3      0.090000        1.0080           0
       366 HCT      16       ALA      HB2      HA3      0.090000        1.0080           0
       367 HCT      16       ALA      HB3      HA3      0.090000        1.0080           0
       368 HCT      16       ALA      C        C        0.510000       12.0110           0
       369 HCT      16       ALA      O        O       -0.510000       15.9990           0
       370 HCT      17       THR      N        NH1     -0.470000       14.0070           0
       371 HCT      17       THR      HN       H        0.310000        1.0080           0
       372 HCT      17       THR      CA       CT1      0.070000       12.0110           0
       373 HCT      17       THR      HA       HB1      0.090000        1.0080           0
       374 HCT      17       THR      CB       CT1      0.140000       12.0110           0
       375 HCT      17       THR      HB       HA1      0.090000        1.0080           0
       376 HCT      17       THR      OG1      OH1     -0.660000       15.9990           0
       377 HCT      17       THR      HG1      H        0.430000        1.0080           0
       378 HCT      17       THR      CG2      CT3     -0.270000       12.0110           0
       379 HCT      17       THR      HG21     HA3      0.090000        1.0080           0
       380 HCT      17       THR      HG22     HA3      0.090000        1.0080           0
       381 HCT      17       THR      HG23     HA3      0.090000        1.0080           0
       382 HCT      17       THR      C        C        0.510000       12.0110           0
       383 HCT      17       THR      O        O       -0.510000       15.9990           0
       384 HCT      18       PRO      N        N       -0.290000       14.0070           0
       385 HCT      18       PRO      CD       CP3      0.000000       12.0110           0
       386 HCT      18       PRO      HD1      HA2      0.090000        1.0080           0
       387 HCT      18       PRO      HD2      HA2      0.090000        1.0080           0
       388 HCT      18       PRO      CA       CP1      0.020000       12.0110           0
       389 HCT      18       PRO      HA       HB1      0.090000        1.0080           0
       390 HCT      18       PRO      CB       CP2     -0.180000       12.0110           0
       391 HCT      18       PRO      HB1      HA2      0.090000        1.0080           0
       392 HCT      18       PRO      HB2      HA2      0.090000        1.0080           0
       393 HCT      18       PRO      CG       CP2     -0.180000       12.0110           0
       394 HCT      18       PRO      HG1      HA2      0.090000        1.0080           0
       395 HCT      18       PRO      HG2      HA2      0.090000        1.0080           0
       396 HCT      18       PRO      C        C        0.510000       12.0110           0
       397 HCT      18       PRO      O        O       -0.510000       15.9990           0
       398 HCT      19       GLN      N        NH1     -0.470000       14.0070           0
       399 HCT      19       GLN      HN       H        0.310000        1.0080           0
       400 HCT      19       GLN      CA       CT1      0.070000       12.0110           0
       401 HCT      19       GLN      HA       HB1      0.090000        1.0080           0
       402 HCT      19       GLN      CB       CT2     -0.180000       12.0110           0
       403 HCT      19       GLN      HB1      HA2      0.090000        1.0080           0
       404 HCT      19       GLN      HB2      HA2      0.090000        1.0080           0
       405 HCT      19       GLN      CG       CT2     -0.180000       12.0110           0
       406 HCT      19       GLN      HG1      HA2      0.090000        1.0080           0
       407 HCT      19       GLN      HG2      HA2      0.090000        1.0080           0
       408 HCT      19       GLN      CD       CC       0.550000       12.0110           0
       409 HCT      19       GLN      OE1      O       -0.550000       15.9990           0
       410 HCT      19       GLN      NE2      NH2     -0.620000       14.0070           0
       411 HCT      19       GLN      HE21     H        0.320000        1.0080           0
       412 HCT      19       GLN      HE22     H        0.300000        1.0080           0
       413 HCT      19       GLN      C        C        0.510000       12.0110           0
       414 HCT      19       GLN      O        O       -0.510000       15.9990           0
       415 HCT      20       ARG      N        NH1     -0.470000       14.0070           0
       416 HCT      20       ARG      HN       H        0.310000        1.0080           0
       417 HCT      20       ARG      CA       CT1      0.070000       12.0110           0
       418 HCT      20       ARG      HA       HB1      0.090000        1.0080           0
       419 HCT      20       ARG      CB       CT2     -0.180000       12.0110           0
       420 HCT      20       ARG      HB1      HA2      0.090000        1.0080           0
       421 HCT      20       ARG      HB2      HA2      0.090000        1.0080           0
       422 HCT      20       ARG      CG       CT2     -0.180000       12.0110           0
       423 HCT      20       ARG      HG1      HA2      0.090000        1.0080           0
       424 HCT      20       ARG      HG2      HA2      0.090000        1.0080           0
       425 HCT      20       ARG      CD       CT2      0.200000       12.0110           0
       426 HCT      20       ARG      HD1      HA2      0.090000        1.0080           0
       427 HCT      20       ARG      HD2      HA2      0.090000        1.0080           0
       428 HCT      20       ARG      NE       NC2     -0.700000       14.0070           0
       429 HCT      20       ARG      HE       HC       0.440000        1.0080           0
       430 HCT      20       ARG      CZ       C        0.640000       12.0110           0
       431 HCT      20       ARG      NH1      NC2     -0.800000       14.0070           0
       432 HCT      20       ARG      HH11     HC       0.460000        1.0080           0
       433 HCT      20       ARG      HH12     HC       0.460000        1.0080           0
       434 HCT      20       ARG      NH2      NC2     -0.800000       14.0070           0
       435 HCT      20       ARG      HH21     HC       0.460000        1.0080           0
       436 HCT      20       ARG      HH22     HC       0.460000        1.0080           0
       437 HCT      20       ARG      C        C        0.510000       12.0110           0
       438 HCT      20       ARG      O        O       -0.510000       15.9990           0
       439 HCT      21       VAL      N        NH1     -0.470000       14.0070           0
       440 HCT      21       VAL      HN       H        0.310000        1.0080           0
       441 HCT      21       VAL      CA       CT1      0.070000       12.0110           0
       442 HCT      21       VAL      HA       HB1      0.090000        1.0080           0
       443 HCT      21       VAL      CB       CT1     -0.090000       12.0110           0
       444 HCT      21       VAL      HB       HA1      0.090000        1.0080           0
       445 HCT      21       VAL      CG1      CT3     -0.270000       12.0110           0
       446 HCT      21       VAL      HG11     HA3      0.090000        1.0080           0
       447 HCT      21       VAL      HG12     HA3      0.090000        1.0080           0
       448 HCT      21       VAL      HG13     HA3      0.090000        1.0080           0
       449 HCT      21       VAL      CG2      CT3     -0.270000       12.0110           0
       450 HCT      21       VAL      HG21     HA3      0.090000        1.0080           0
       451 HCT      21       VAL      HG22     HA3      0.090000        1.0080           0
       452 HCT      21       VAL      HG23     HA3      0.090000        1.0080           0
       453 HCT      21       VAL      C        C        0.510000       12.0110           0
       454 HCT      21       VAL      O        O       -0.510000       15.9990           0
       455 HCT      22       LEU      N        NH1     -0.470000       14.0070           0
       456 HCT      22       LEU      HN       H        0.310000        1.0080           0
       457 HCT      22       LEU      CA       CT1      0.070000       12.0110           0
       458 HCT      22       LEU      HA       HB1      0.090000        1.0080           0
       459 HCT      22       LEU      CB       CT2     -0.180000       12.0110           0
       460 HCT      22       LEU      HB1      HA2      0.090000        1.0080           0
       461 HCT      22       LEU      HB2      HA2      0.090000        1.0080           0
       462 HCT      22       LEU      CG       CT1     -0.090000       12.0110           0
       463 HCT      22       LEU      HG       HA1      0.090000        1.0080           0
       464 HCT      22       LEU      CD1      CT3     -0.270000       12.0110           0
       465 HCT      22       LEU      HD11     HA3      0.090000        1.0080           0
       466 HCT      22       LEU      HD12     HA3      0.090000        1.0080           0
       467 HCT      22       LEU      HD13     HA3      0.090000        1.0080           0
       468 HCT      22       LEU      CD2      CT3     -0.270000       12.0110           0
       469 HCT      22       LEU      HD21     HA3      0.090000        1.0080           0
       470 HCT      22       LEU      HD22     HA3      0.090000        1.0080           0
       471 HCT      22       LEU      HD23     HA3      0.090000        1.0080           0
       472 HCT      22       LEU      C        C        0.510000       12.0110           0
       473 HCT      22       LEU      O        O       -0.510000       15.9990           0
       474 HCT      23       TRP      N        NH1     -0.470000       14.0070           0
       475 HCT      23       TRP      HN       H        0.310000        1.0080           0
       476 HCT      23       TRP      CA       CT1      0.070000       12.0110           0
       477 HCT      23       TRP      HA       HB1      0.090000        1.0080           0
       478 HCT      23       TRP      CB       CT2     -0.180000       12.0110           0
       479 HCT      23       TRP      HB1      HA2      0.090000        1.0080           0
       480 HCT      23       TRP      HB2      HA2      0.090000        1.0080           0
       481 HCT      23       TRP      CG       CY      -0.030000       12.0110           0
       482 HCT      23       TRP      CD1      CA      -0.150000       12.0110           0
       483 HCT      23       TRP      HD1      HP       0.220000        1.0080           0
       484 HCT      23       TRP      NE1      NY      -0.510000       14.0070           0
       485 HCT      23       TRP      HE1      H        0.370000        1.0080           0
       486 HCT      23       TRP      CE2      CPT      0.240000       12.0110           0
       487 HCT      23       TRP      CD2      CPT      0.110000       12.0110           0
       488 HCT      23       TRP      CE3      CAI     -0.250000       12.0110           0
       489 HCT      23       TRP      HE3      HP       0.170000        1.0080           0
       490 HCT      23       TRP      CZ3      CA      -0.200000       12.0110           0
       491 HCT      23       TRP      HZ3      HP       0.140000        1.0080           0
       492 HCT      23       TRP      CZ2      CAI     -0.270000       12.0110           0
       493 HCT      23       TRP      HZ2      HP       0.160000        1.0080           0
       494 HCT      23       TRP      CH2      CA      -0.140000       12.0110           0
       495 HCT      23       TRP      HH2      HP       0.140000        1.0080           0
       496 HCT      23       TRP      C        C        0.510000       12.0110           0
       497 HCT      23       TRP      O        O       -0.510000       15.9990           0
       498 HCT      24       ASN      N        NH1     -0.470000       14.0070           0
       499 HCT      24       ASN      HN       H        0.310000        1.0080           0
       500 HCT      24       ASN      CA       CT1      0.070000       12.0110           0
       501 HCT      24       ASN      HA       HB1      0.090000        1.0080           0
       502 HCT      24       ASN      CB       CT2     -0.180000       12.0110           0
       503 HCT      24       ASN      HB1      HA2      0.090000        1.0080           0
       504 HCT      24       ASN      HB2      HA2      0.090000        1.0080           0
       505 HCT      24       ASN      CG       CC       0.550000       12.0110           0
       506 HCT      24       ASN      OD1      O       -0.550000       15.9990           0
       507 HCT      24       ASN      ND2      NH2     -0.620000       14.0070           0
       508 HCT      24       ASN      HD21     H        0.320000        1.0080           0
       509 HCT      24       ASN      HD22     H        0.300000        1.0080           0
       510 HCT      24       ASN      C        C        0.510000       12.0110           0
       511 HCT      24       ASN      O        O       -0.510000       15.9990           0
       512 HCT      25       SER      N        NH1     -0.470000       14.0070           0
       513 HCT      25       SER      HN       H        0.310000        1.0080           0
       514 HCT      25       SER      CA       CT1      0.070000       12.0110           0
       515 HCT      25       SER      HA       HB1      0.090000        1.0080           0
       516 HCT      25       SER      CB       CT2      0.050000       12.0110           0
       517 HCT      25       SER      HB1      HA2      0.090000        1.0080           0
       518 HCT      25       SER      HB2      HA2      0.090000        1.0080           0
       519 HCT      25       SER      OG       OH1     -0.660000       15.9990           0
       520 HCT      25       SER      HG1      H        0.430000        1.0080           0
       521 HCT      25       SER      C        C        0.510000       12.0110           0
       522 HCT      25       SER      O        O       -0.510000       15.9990           0
       523 HCT      26       ASN      N        NH1     -0.470000       14.0070           0
       524 HCT      26       ASN      HN       H        0.310000        1.0080           0
       525 HCT      26       ASN      CA       CT1      0.070000       12.0110           0
       526 HCT      26       ASN      HA       HB1      0.090000        1.0080           0
       527 HCT      26       ASN      CB       CT2     -0.180000       12.0110           0
       528 HCT      26       ASN      HB1      HA2      0.090000        1.0080           0
       529 HCT      26       ASN      HB2      HA2      0.090000        1.0080           0
       530 HCT      26       ASN      CG       CC       0.550000       12.0110           0
       531 HCT      26       ASN      OD1      O       -0.550000       15.9990           0
       532 HCT      26       ASN      ND2      NH2     -0.620000       14.0070           0
       533 HCT      26       ASN      HD21     H        0.320000        1.0080           0
       534 HCT      26       ASN      HD22     H        0.300000        1.0080           0
       535 HCT      26       ASN      C        C        0.510000       12.0110           0
       536 HCT      26       ASN      O        O       -0.510000       15.9990           0
       537 HCT      27       VAL      N        NH1     -0.470000       14.0070           0
       538 HCT      27       VAL      HN       H        0.310000        1.0080           0
       539 HCT      27       VAL      CA       CT1      0.070000       12.0110           0
       540 HCT      27       VAL      HA       HB1      0.090000        1.0080           0
       541 HCT      27       VAL      CB       CT1     -0.090000       12.0110           0
       542 HCT      27       VAL      HB       HA1      0.090000        1.0080           0
       543 HCT      27       VAL      CG1      CT3     -0.270000       12.0110           0
       544 HCT      27       VAL      HG11     HA3      0.090000        1.0080           0
       545 HCT      27       VAL      HG12     HA3      0.090000        1.0080           0
       546 HCT      27       VAL      HG13     HA3      0.090000        1.0080           0
       547 HCT      27       VAL      CG2      CT3     -0.270000       12.0110           0
       548 HCT      27       VAL      HG21     HA3      0.090000        1.0080           0
       549 HCT      27       VAL      HG22     HA3      0.090000        1.0080           0
       550 HCT      27       VAL      HG23     HA3      0.090000        1.0080           0
       551 HCT      27       VAL      C        C        0.510000       12.0110           0
       552 HCT      27       VAL      O        O       -0.510000       15.9990           0
       553 HCT      28       ASP      N        NH1     -0.470000       14.0070           0
       554 HCT      28       ASP      HN       H        0.310000        1.0080           0
       555 HCT      28       ASP      CA       CT1      0.070000       12.0110           0
       556 HCT      28       ASP      HA       HB1      0.090000        1.0080           0
       557 HCT      28       ASP      CB       CT2A    -0.280000       12.0110           0
       558 HCT      28       ASP      HB1      HA2      0.090000        1.0080           0
       559 HCT      28       ASP      HB2      HA2      0.090000        1.0080           0
       560 HCT      28       ASP      CG       CC       0.620000       12.0110           0
       561 HCT      28       ASP      OD1      OC      -0.760000       15.9990           0
       562 HCT      28       ASP      OD2      OC      -0.760000       15.9990           0
       563 HCT      28       ASP      C        C        0.510000       12.0110           0
       564 HCT      28       ASP      O        O       -0.510000       15.9990           0
       565 HCT      29       LEU      N        NH1     -0.470000       14.0070           0
       566 HCT      29       LEU      HN       H        0.310000        1.0080           0
       567 HCT      29       LEU      CA       CT1      0.070000       12.0110           0
       568 HCT      29       LEU      HA       HB1      0.090000        1.0080           0
       569 HCT      29       LEU      CB       CT2     -0.180000       12.0110           0
       570 HCT      29       LEU      HB1      HA2      0.090000        1.0080           0
       571 HCT      29       LEU      HB2      HA2      0.090000        1.0080           0
       572 HCT      29       LEU      CG       CT1     -0.090000       12.0110           0
       573 HCT      29       LEU      HG       HA1      0.090000        1.0080           0
       574 HCT      29       LEU      CD1      CT3     -0.270000       12.0110           0
       575 HCT      29       LEU      HD11     HA3      0.090000        1.0080           0
       576 HCT      29       LEU      HD12     HA3      0.090000        1.0080           0
       577 HCT      29       LEU      HD13     HA3      0.090000        1.0080           0
       578 HCT      29       LEU      CD2      CT3     -0.270000       12.0110           0
       579 HCT      29       LEU      HD21     HA3      0.090000        1.0080           0
       580 HCT      29       LEU      HD22     HA3      0.090000        1.0080           0
       581 HCT      29       LEU      HD23     HA3      0.090000        1.0080           0
       582 HCT      29       LEU      C        C        0.510000       12.0110           0
       583 HCT      29       LEU      O        O       -0.510000       15.9990           0
       584 HCT      30       VAL      N        NH1     -0.470000       14.0070           0
       585 HCT      30       VAL      HN       H        0.310000        1.0080           0
       586 HCT      30       VAL      CA       CT1      0.070000       12.0110           0
       587 HCT      30       VAL      HA       HB1      0.090000        1.0080           0
       588 HCT      30       VAL      CB       CT1     -0.090000       12.0110           0
       589 HCT      30       VAL      HB       HA1      0.090000        1.0080           0
       590 HCT      30       VAL      CG1      CT3     -0.270000       12.0110           0
       591 HCT      30       VAL      HG11     HA3      0.090000        1.0080           0
       592 HCT      30       VAL      HG12     HA3      0.090000        1.0080           0
       593 HCT      30       VAL      HG13     HA3      0.090000        1.0080           0
       594 HCT      30       VAL      CG2      CT3     -0.270000       12.0110           0
       595 HCT      30       VAL      HG21     HA3      0.090000        1.0080           0
       596 HCT      30       VAL      HG22     HA3      0.090000        1.0080           0
       597 HCT      30       VAL      HG23     HA3      0.090000        1.0080           0
       598 HCT      30       VAL      C        C        0.510000       12.0110           0
       599 HCT      30       VAL      O        O       -0.510000       15.9990           0
       600 HCT      31       ILE      N        NH1     -0.470000       14.0070           0
       601 HCT      31       ILE      HN       H        0.310000        1.0080           0
       602 HCT      31       ILE      CA       CT1      0.070000       12.0110           0
       603 HCT      31       ILE      HA       HB1      0.090000        1.0080           0
       604 HCT      31       ILE      CB       CT1     -0.090000       12.0110           0
       605 HCT      31       ILE      HB       HA1      0.090000        1.0080           0
       606 HCT      31       ILE      CG2      CT3     -0.270000       12.0110           0
       607 HCT      31       ILE      HG21     HA3      0.090000        1.0080           0
       608 HCT      31       ILE      HG22     HA3      0.090000        1.0080           0
       609 HCT      31       ILE      HG23     HA3      0.090000        1.0080           0
       610 HCT      31       ILE      CG1      CT2     -0.180000       12.0110           0
       611 HCT      31       ILE      HG11     HA2      0.090000        1.0080           0
       612 HCT      31       ILE      HG12     HA2      0.090000        1.0080           0
       613 HCT      31       ILE      CD       CT3     -0.270000       12.0110           0
       614 HCT      31       ILE      HD1      HA3      0.090000        1.0080           0
       615 HCT      31       ILE      HD2      HA3      0.090000        1.0080           0
       616 HCT      31       ILE      HD3      HA3      0.090000        1.0080           0
       617 HCT      31       ILE      C        C        0.510000       12.0110           0
       618 HCT      31       ILE      O        O       -0.510000       15.9990           0
       619 HCT      32       PRO      N        N       -0.290000       14.0070           0
       620 HCT      32       PRO      CD       CP3      0.000000       12.0110           0
       621 HCT      32       PRO      HD1      HA2      0.090000        1.0080           0
       622 HCT      32       PRO      HD2      HA2      0.090000        1.0080           0
       623 HCT      32       PRO      CA       CP1      0.020000       12.0110           0
       624 HCT      32       PRO      HA       HB1      0.090000        1.0080           0
       625 HCT      32       PRO      CB       CP2     -0.180000       12.0110           0
       626 HCT      32       PRO      HB1      HA2      0.090000        1.0080           0
       627 HCT      32       PRO      HB2      HA2      0.090000        1.0080           0
       628 HCT      32       PRO      CG       CP2     -0.180000       12.0110           0
       629 HCT      32       PRO      HG1      HA2      0.090000        1.0080           0
       630 HCT      32       PRO      HG2      HA2      0.090000        1.0080           0
       631 HCT      32       PRO      C        C        0.510000       12.0110           0
       632 HCT      32       PRO      O        O       -0.510000       15.9990           0
       633 HCT      33       ARG      N        NH1     -0.470000       14.0070           0
       634 HCT      33       ARG      HN       H        0.310000        1.0080           0
       635 HCT      33       ARG      CA       CT1      0.070000       12.0110           0
       636 HCT      33       ARG      HA       HB1      0.090000        1.0080           0
       637 HCT      33       ARG      CB       CT2     -0.180000       12.0110           0
       638 HCT      33       ARG      HB1      HA2      0.090000        1.0080           0
       639 HCT      33       ARG      HB2      HA2      0.090000        1.0080           0
       640 HCT      33       ARG      CG       CT2     -0.180000       12.0110           0
       641 HCT      33       ARG      HG1      HA2      0.090000        1.0080           0
       642 HCT      33       ARG      HG2      HA2      0.090000        1.0080           0
       643 HCT      33       ARG      CD       CT2      0.200000       12.0110           0
       644 HCT      33       ARG      HD1      HA2      0.090000        1.0080           0
       645 HCT      33       ARG      HD2      HA2      0.090000        1.0080           0
       646 HCT      33       ARG      NE       NC2     -0.700000       14.0070           0
       647 HCT      33       ARG      HE       HC       0.440000        1.0080           0
       648 HCT      33       ARG      CZ       C        0.640000       12.0110           0
       649 HCT      33       ARG      NH1      NC2     -0.800000       14.0070           0
       650 HCT      33       ARG      HH11     HC       0.460000        1.0080           0
       651 HCT      33       ARG      HH12     HC       0.460000        1.0080           0
       652 HCT      33       ARG      NH2      NC2     -0.800000       14.0070           0
       653 HCT      33       ARG      HH21     HC       0.460000        1.0080           0
       654 HCT      33       ARG      HH22     HC       0.460000        1.0080           0
       655 HCT      33       ARG      C        C        0.510000       12.0110           0
       656 HCT      33       ARG      O        O       -0.510000       15.9990           0
       657 HCT      34       ILE      N        NH1     -0.470000       14.0070           0
       658 HCT      34       ILE      HN       H        0.310000        1.0080           0
       659 HCT      34       ILE      CA       CT1      0.070000       12.0110           0
       660 HCT      34       ILE      HA       HB1      0.090000        1.0080           0
       661 HCT      34       ILE      CB       CT1     -0.090000       12.0110           0
       662 HCT      34       ILE      HB       HA1      0.090000        1.0080           0
       663 HCT      34       ILE      CG2      CT3     -0.270000       12.0110           0
       664 HCT      34       ILE      HG21     HA3      0.090000        1.0080           0
       665 HCT      34       ILE      HG22     HA3      0.090000        1.0080           0
       666 HCT      34       ILE      HG23     HA3      0.090000        1.0080           0
       667 HCT      34       ILE      CG1      CT2     -0.180000       12.0110           0
       668 HCT      34       ILE      HG11     HA2      0.090000        1.0080           0
       669 HCT      34       ILE      HG12     HA2      0.090000        1.0080           0
       670 HCT      34       ILE      CD       CT3     -0.270000       12.0110           0
       671 HCT      34       ILE      HD1      HA3      0.090000        1.0080           0
       672 HCT      34       ILE      HD2      HA3      0.090000        1.0080           0
       673 HCT      34       ILE      HD3      HA3      0.090000        1.0080           0
       674 HCT      34       ILE      C        C        0.510000       12.0110           0
       675 HCT      34       ILE      O        O       -0.510000       15.9990           0
       676 HCT      35       HSE      N        NH1     -0.470000       14.0070           0
       677 HCT      35       HSE      HN       H        0.310000        1.0080           0
       678 HCT      35       HSE      CA       CT1      0.070000       12.0110           0
       679 HCT      35       HSE      HA       HB1      0.090000        1.0080           0
       680 HCT      35       HSE      CB       CT2     -0.080000       12.0110           0
       681 HCT      35       HSE      HB1      HA2      0.090000        1.0080           0
       682 HCT      35       HSE      HB2      HA2      0.090000        1.0080           0
       683 HCT      35       HSE      ND1      NR2     -0.700000       14.0070           0
       684 HCT      35       HSE      CG       CPH1     0.220000       12.0110           0
       685 HCT      35       HSE      CE1      CPH2     0.250000       12.0110           0
       686 HCT      35       HSE      HE1      HR1      0.130000        1.0080           0
       687 HCT      35       HSE      NE2      NR1     -0.360000       14.0070           0
       688 HCT      35       HSE      HE2      H        0.320000        1.0080           0
       689 HCT      35       HSE      CD2      CPH1    -0.050000       12.0110           0
       690 HCT      35       HSE      HD2      HR3      0.090000        1.0080           0
       691 HCT      35       HSE      C        C        0.510000       12.0110           0
       692 HCT      35       HSE      O        O       -0.510000       15.9990           0
       693 HCT      36       THR      N        NH1     -0.470000       14.0070           0
       694 HCT      36       THR      HN       H        0.310000        1.0080           0
       695 HCT      36       THR      CA       CT1      0.070000       12.0110           0
       696 HCT      36       THR      HA       HB1      0.090000        1.0080           0
       697 HCT      36       THR      CB       CT1      0.140000       12.0110           0
       698 HCT      36       THR      HB       HA1      0.090000        1.0080           0
       699 HCT      36       THR      OG1      OH1     -0.660000       15.9990           0
       700 HCT      36       THR      HG1      H        0.430000        1.0080           0
       701 HCT      36       THR      CG2      CT3     -0.270000       12.0110           0
       702 HCT      36       THR      HG21     HA3      0.090000        1.0080           0
       703 HCT      36       THR      HG22     HA3      0.090000        1.0080           0
       704 HCT      36       THR      HG23     HA3      0.090000        1.0080           0
       705 HCT      36       THR      C        C        0.510000       12.0110           0
       706 HCT      36       THR      O        O       -0.510000       15.9990           0
       707 HCT      37       ALA      N        NH1     -0.470000       14.0070           0
       708 HCT      37       ALA      HN       H        0.310000        1.0080           0
       709 HCT      37       ALA      CA       CT1      0.070000       12.0110           0
       710 HCT      37       ALA      HA       HB1      0.090000        1.0080           0
       711 HCT      37       ALA      CB       CT3     -0.270000       12.0110           0
       712 HCT      37       ALA      HB1      HA3      0.090000        1.0080           0
       713 HCT      37       ALA      HB2      HA3      0.090000        1.0080           0
       714 HCT      37       ALA      HB3      HA3      0.090000        1.0080           0
       715 HCT      37       ALA      C        C        0.510000       12.0110           0
       716 HCT      37       ALA      O        O       -0.510000       15.9990           0
       717 HCT      38       SER      N        NH1     -0.470000       14.0070           0
       718 HCT      38       SER      HN       H        0.310000        1.0080           0
       719 HCT      38       SER      CA       CT1      0.070000       12.0110           0
       720 HCT      38       SER      HA       HB1      0.090000        1.0080           0
       721 HCT      38       SER      CB       CT2      0.050000       12.0110           0
       722 HCT      38       SER      HB1      HA2      0.090000        1.0080           0
       723 HCT      38       SER      HB2      HA2      0.090000        1.0080           0
       724 HCT      38       SER      OG       OH1     -0.660000       15.9990           0
       725 HCT      38       SER      HG1      H        0.430000        1.0080           0
       726 HCT      38       SER      C        C        0.510000       12.0110           0
       727 HCT      38       SER      O        O       -0.510000       15.9990           0
       728 HCT      39       VAL      N        NH1     -0.470000       14.0070           0
       729 HCT      39       VAL      HN       H        0.310000        1.0080           0
       730 HCT      39       VAL      CA       CT1      0.070000       12.0110           0
       731 HCT      39       VAL      HA       HB1      0.090000        1.0080           0
       732 HCT      39       VAL      CB       CT1     -0.090000       12.0110           0
       733 HCT      39       VAL      HB       HA1      0.090000        1.0080           0
       734 HCT      39       VAL      CG1      CT3     -0.270000       12.0110           0
       735 HCT      39       VAL      HG11     HA3      0.090000        1.0080           0
       736 HCT      39       VAL      HG12     HA3      0.090000        1.0080           0
       737 HCT      39       VAL      HG13     HA3      0.090000        1.0080           0
       738 HCT      39       VAL      CG2      CT3     -0.270000       12.0110           0
       739 HCT      39       VAL      HG21     HA3      0.090000        1.0080           0
       740 HCT      39       VAL      HG22     HA3      0.090000        1.0080           0
       741 HCT      39       VAL      HG23     HA3      0.090000        1.0080           0
       742 HCT      39       VAL      C        C        0.510000       12.0110           0
       743 HCT      39       VAL      O        O       -0.510000       15.9990           0
       744 HCT      40       TYR      N        NH1     -0.470000       14.0070           0
       745 HCT      40       TYR      HN       H        0.310000        1.0080           0
       746 HCT      40       TYR      CA       CT1      0.070000       12.0110           0
       747 HCT      40       TYR      HA       HB1      0.090000        1.0080           0
       748 HCT      40       TYR      CB       CT2     -0.180000       12.0110           0
       749 HCT      40       TYR      HB1      HA2      0.090000        1.0080           0
       750 HCT      40       TYR      HB2      HA2      0.090000        1.0080           0
       751 HCT      40       TYR      CG       CA       0.000000       12.0110           0
       752 HCT      40       TYR      CD1      CA      -0.115000       12.0110           0
       753 HCT      40       TYR      HD1      HP       0.115000        1.0080           0
       754 HCT      40       TYR      CE1      CA      -0.115000       12.0110           0
       755 HCT      40       TYR      HE1      HP       0.115000        1.0080           0
       756 HCT      40       TYR      CZ       CA       0.110000       12.0110           0
       757 HCT      40       TYR      OH       OH1     -0.540000       15.9990           0
       758 HCT      40       TYR      HH       H        0.430000        1.0080           0
       759 HCT      40       TYR      CD2      CA      -0.115000       12.0110           0
       760 HCT      40       TYR      HD2      HP       0.115000        1.0080           0
       761 HCT      40       TYR      CE2      CA      -0.115000       12.0110           0
       762 HCT      40       TYR      HE2      HP       0.115000        1.0080           0
       763 HCT      40       TYR      C        C        0.510000       12.0110           0
       764 HCT      40       TYR      O        O       -0.510000       15.9990           0
       765 HCT      41       PHE      N        NH1     -0.470000       14.0070           0
       766 HCT      41       PHE      HN       H        0.310000        1.0080           0
       767 HCT      41       PHE      CA       CT1      0.070000       12.0110           0
       768 HCT      41       PHE      HA       HB1      0.090000        1.0080           0
       769 HCT      41       PHE      CB       CT2     -0.180000       12.0110           0
       770 HCT      41       PHE      HB1      HA2      0.090000        1.0080           0
       771 HCT      41       PHE      HB2      HA2      0.090000        1.0080           0
       772 HCT      41       PHE      CG       CA       0.000000       12.0110           0
       773 HCT      41       PHE      CD1      CA      -0.115000       12.0110           0
       774 HCT      41       PHE      HD1      HP       0.115000        1.0080           0
       775 HCT      41       PHE      CE1      CA      -0.115000       12.0110           0
       776 HCT      41       PHE      HE1      HP       0.115000        1.0080           0
       777 HCT      41       PHE      CZ       CA      -0.115000       12.0110           0
       778 HCT      41       PHE      HZ       HP       0.115000        1.0080           0
       779 HCT      41       PHE      CD2      CA      -0.115000       12.0110           0
       780 HCT      41       PHE      HD2      HP       0.115000        1.0080           0
       781 HCT      41       PHE      CE2      CA      -0.115000       12.0110           0
       782 HCT      41       PHE      HE2      HP       0.115000        1.0080           0
       783 HCT      41       PHE      C        C        0.510000       12.0110           0
       784 HCT      41       PHE      O        O       -0.510000       15.9990           0
       785 HCT      42       TYR      N        NH1     -0.470000       14.0070           0
       786 HCT      42       TYR      HN       H        0.310000        1.0080           0
       787 HCT      42       TYR      CA       CT1      0.070000       12.0110           0
       788 HCT      42       TYR      HA       HB1      0.090000        1.0080           0
       789 HCT      42       TYR      CB       CT2     -0.180000       12.0110           0
       790 HCT      42       TYR      HB1      HA2      0.090000        1.0080           0
       791 HCT      42       TYR      HB2      HA2      0.090000        1.0080           0
       792 HCT      42       TYR      CG       CA       0.000000       12.0110           0
       793 HCT      42       TYR      CD1      CA      -0.115000       12.0110           0
       794 HCT      42       TYR      HD1      HP       0.115000        1.0080           0
       795 HCT      42       TYR      CE1      CA      -0.115000       12.0110           0
       796 HCT      42       TYR      HE1      HP       0.115000        1.0080           0
       797 HCT      42       TYR      CZ       CA       0.110000       12.0110           0
       798 HCT      42       TYR      OH       OH1     -0.540000       15.9990           0
       799 HCT      42       TYR      HH       H        0.430000        1.0080           0
       800 HCT      42       TYR      CD2      CA      -0.115000       12.0110           0
       801 HCT      42       TYR      HD2      HP       0.115000        1.0080           0
       802 HCT      42       TYR      CE2      CA      -0.115000       12.0110           0
       803 HCT      42       TYR      HE2      HP       0.115000        1.0080           0
       804 HCT      42       TYR      C        C        0.510000       12.0110           0
       805 HCT      42       TYR      O        O       -0.510000       15.9990           0
       806 HCT      43       ARG      N        NH1     -0.470000       14.0070           0
       807 HCT      43       ARG      HN       H        0.310000        1.0080           0
       808 HCT      43       ARG      CA       CT1      0.070000       12.0110           0
       809 HCT      43       ARG      HA       HB1      0.090000        1.0080           0
       810 HCT      43       ARG      CB       CT2     -0.180000       12.0110           0
       811 HCT      43       ARG      HB1      HA2      0.090000        1.0080           0
       812 HCT      43       ARG      HB2      HA2      0.090000        1.0080           0
       813 HCT      43       ARG      CG       CT2     -0.180000       12.0110           0
       814 HCT      43       ARG      HG1      HA2      0.090000        1.0080           0
       815 HCT      43       ARG      HG2      HA2      0.090000        1.0080           0
       816 HCT      43       ARG      CD       CT2      0.200000       12.0110           0
       817 HCT      43       ARG      HD1      HA2      0.090000        1.0080           0
       818 HCT      43       ARG      HD2      HA2      0.090000        1.0080           0
       819 HCT      43       ARG      NE       NC2     -0.700000       14.0070           0
       820 HCT      43       ARG      HE       HC       0.440000        1.0080           0
       821 HCT      43       ARG      CZ       C        0.640000       12.0110           0
       822 HCT      43       ARG      NH1      NC2     -0.800000       14.0070           0
       823 HCT      43       ARG      HH11     HC       0.460000        1.0080           0
       824 HCT      43       ARG      HH12     HC       0.460000        1.0080           0
       825 HCT      43       ARG      NH2      NC2     -0.800000       14.0070           0
       826 HCT      43       ARG      HH21     HC       0.460000        1.0080           0
       827 HCT      43       ARG      HH22     HC       0.460000        1.0080           0
       828 HCT      43       ARG      C        C        0.510000       12.0110           0
       829 HCT      43       ARG      O        O       -0.510000       15.9990           0
       830 HCT      44       PRO      N        N       -0.290000       14.0070           0
       831 HCT      44       PRO      CD       CP3      0.000000       12.0110           0
       832 HCT      44       PRO      HD1      HA2      0.090000        1.0080           0
       833 HCT      44       PRO      HD2      HA2      0.090000        1.0080           0
       834 HCT      44       PRO      CA       CP1      0.020000       12.0110           0
       835 HCT      44       PRO      HA       HB1      0.090000        1.0080           0
       836 HCT      44       PRO      CB       CP2     -0.180000       12.0110           0
       837 HCT      44       PRO      HB1      HA2      0.090000        1.0080           0
       838 HCT      44       PRO      HB2      HA2      0.090000        1.0080           0
       839 HCT      44       PRO      CG       CP2     -0.180000       12.0110           0
       840 HCT      44       PRO      HG1      HA2      0.090000        1.0080           0
       841 HCT      44       PRO      HG2      HA2      0.090000        1.0080           0
       842 HCT      44       PRO      C        C        0.510000       12.0110           0
       843 HCT      44       PRO      O        O       -0.510000       15.9990           0
       844 HCT      45       ASP      N        NH1     -0.470000       14.0070           0
       845 HCT      45       ASP      HN       H        0.310000        1.0080           0
       846 HCT      45       ASP      CA       CT1      0.070000       12.0110           0
       847 HCT      45       ASP      HA       HB1      0.090000        1.0080           0
       848 HCT      45       ASP      CB       CT2A    -0.280000       12.0110           0
       849 HCT      45       ASP      HB1      HA2      0.090000        1.0080           0
       850 HCT      45       ASP      HB2      HA2      0.090000        1.0080           0
       851 HCT      45       ASP      CG       CC       0.620000       12.0110           0
       852 HCT      45       ASP      OD1      OC      -0.760000       15.9990           0
       853 HCT      45       ASP      OD2      OC      -0.760000       15.9990           0
       854 HCT      45       ASP      C        C        0.510000       12.0110           0
       855 HCT      45       ASP      O        O       -0.510000       15.9990           0
       856 HCT      46       PRO      N        N       -0.290000       14.0070           0
       857 HCT      46       PRO      CD       CP3      0.000000       12.0110           0
       858 HCT      46       PRO      HD1      HA2      0.090000        1.0080           0
       859 HCT      46       PRO      HD2      HA2      0.090000        1.0080           0
       860 HCT      46       PRO      CA       CP1      0.020000       12.0110           0
       861 HCT      46       PRO      HA       HB1      0.090000        1.0080           0
       862 HCT      46       PRO      CB       CP2     -0.180000       12.0110           0
       863 HCT      46       PRO      HB1      HA2      0.090000        1.0080           0
       864 HCT      46       PRO      HB2      HA2      0.090000        1.0080           0
       865 HCT      46       PRO      CG       CP2     -0.180000       12.0110           0
       866 HCT      46       PRO      HG1      HA2      0.090000        1.0080           0
       867 HCT      46       PRO      HG2      HA2      0.090000        1.0080           0
       868 HCT      46       PRO      C        C        0.510000       12.0110           0
       869 HCT      46       PRO      O        O       -0.510000       15.9990           0
       870 HCT      47       SER      N        NH1     -0.470000       14.0070           0
       871 HCT      47       SER      HN       H        0.310000        1.0080           0
       872 HCT      47       SER      CA       CT1      0.070000       12.0110           0
       873 HCT      47       SER      HA       HB1      0.090000        1.0080           0
       874 HCT      47       SER      CB       CT2      0.050000       12.0110           0
       875 HCT      47       SER      HB1      HA2      0.090000        1.0080           0
       876 HCT      47       SER      HB2      HA2      0.090000        1.0080           0
       877 HCT      47       SER      OG       OH1     -0.660000       15.9990           0
       878 HCT      47       SER      HG1      H        0.430000        1.0080           0
       879 HCT      47       SER      C        C        0.510000       12.0110           0
       880 HCT      47       SER      O        O       -0.510000       15.9990           0
       881 HCT      48       GLY      N        NH1     -0.470000       14.0070           0
       882 HCT      48       GLY      HN       H        0.310000        1.0080           0
       883 HCT      48       GLY      CA       CT2     -0.020000       12.0110           0
       884 HCT      48       GLY      HA1      HB2      0.090000        1.0080           0
       885 HCT      48       GLY      HA2      HB2      0.090000        1.0080           0
       886 HCT      48       GLY      C        C        0.510000       12.0110           0
       887 HCT      48       GLY      O        O       -0.510000       15.9990           0
       888 HCT      49       GLY      N        NH1     -0.470000       14.0070           0
       889 HCT      49       GLY      HN       H        0.310000        1.0080           0
       890 HCT      49       GLY      CA       CT2     -0.020000       12.0110           0
       891 HCT      49       GLY      HA1      HB2      0.090000        1.0080           0
       892 HCT      49       GLY      HA2      HB2      0.090000        1.0080           0
       893 HCT      49       GLY      C        C        0.510000       12.0110           0
       894 HCT      49       GLY      O        O       -0.510000       15.9990           0
       895 HCT      50       GLU      N        NH1     -0.470000       14.0070           0
       896 HCT      50       GLU      HN       H        0.310000        1.0080           0
       897 HCT      50       GLU      CA       CT1      0.070000       12.0110           0
       898 HCT      50       GLU      HA       HB1      0.090000        1.0080           0
       899 HCT      50       GLU      CB       CT2A    -0.180000       12.0110           0
       900 HCT      50       GLU      HB1      HA2      0.090000        1.0080           0
       901 HCT      50       GLU      HB2      HA2      0.090000        1.0080           0
       902 HCT      50       GLU      CG       CT2     -0.280000       12.0110           0
       903 HCT      50       GLU      HG1      HA2      0.090000        1.0080           0
       904 HCT      50       GLU      HG2      HA2      0.090000        1.0080           0
       905 HCT      50       GLU      CD       CC       0.620000       12.0110           0
       906 HCT      50       GLU      OE1      OC      -0.760000       15.9990           0
       907 HCT      50       GLU      OE2      OC      -0.760000       15.9990           0
       908 HCT      50       GLU      C        C        0.510000       12.0110           0
       909 HCT      50       GLU      O        O       -0.510000       15.9990           0
       910 HCT      51       GLY      N        NH1     -0.470000       14.0070           0
       911 HCT      51       GLY      HN       H        0.310000        1.0080           0
       912 HCT      51       GLY      CA       CT2     -0.020000       12.0110           0
       913 HCT      51       GLY      HA1      HB2      0.090000        1.0080           0
       914 HCT      51       GLY      HA2      HB2      0.090000        1.0080           0
       915 HCT      51       GLY      C        C        0.510000       12.0110           0
       916 HCT      51       GLY      O        O       -0.510000       15.9990           0
       917 HCT      52       TYR      N        NH1     -0.470000       14.0070           0
       918 HCT      52       TYR      HN       H        0.310000        1.0080           0
       919 HCT      52       TYR      CA       CT1      0.070000       12.0110           0
       920 HCT      52       TYR      HA       HB1      0.090000        1.0080           0
       921 HCT      52       TYR      CB       CT2     -0.180000       12.0110           0
       922 HCT      52       TYR      HB1      HA2      0.090000        1.0080           0
       923 HCT      52       TYR      HB2      HA2      0.090000        1.0080           0
       924 HCT      52       TYR      CG       CA       0.000000       12.0110           0
       925 HCT      52       TYR      CD1      CA      -0.115000       12.0110           0
       926 HCT      52       TYR      HD1      HP       0.115000        1.0080           0
       927 HCT      52       TYR      CE1      CA      -0.115000       12.0110           0
       928 HCT      52       TYR      HE1      HP       0.115000        1.0080           0
       929 HCT      52       TYR      CZ       CA       0.110000       12.0110           0
       930 HCT      52       TYR      OH       OH1     -0.540000       15.9990           0
       931 HCT      52       TYR      HH       H        0.430000        1.0080           0
       932 HCT      52       TYR      CD2      CA      -0.115000       12.0110           0
       933 HCT      52       TYR      HD2      HP       0.115000        1.0080           0
       934 HCT      52       TYR      CE2      CA      -0.115000       12.0110           0
       935 HCT      52       TYR      HE2      HP       0.115000        1.0080           0
       936 HCT      52       TYR      C        C        0.510000       12.0110           0
       937 HCT      52       TYR      O        O       -0.510000       15.9990           0
       938 HCT      53       PHE      N        NH1     -0.470000       14.0070           0
       939 HCT      53       PHE      HN       H        0.310000        1.0080           0
       940 HCT      53       PHE      CA       CT1      0.070000       12.0110           0
       941 HCT      53       PHE      HA       HB1      0.090000        1.0080           0
       942 HCT      53       PHE      CB       CT2     -0.180000       12.0110           0
       943 HCT      53       PHE      HB1      HA2      0.090000        1.0080           0
       944 HCT      53       PHE      HB2      HA2      0.090000        1.0080           0
       945 HCT      53       PHE      CG       CA       0.000000       12.0110           0
       946 HCT      53       PHE      CD1      CA      -0.115000       12.0110           0
       947 HCT      53       PHE      HD1      HP       0.115000        1.0080           0
       948 HCT      53       PHE      CE1      CA      -0.115000       12.0110           0
       949 HCT      53       PHE      HE1      HP       0.115000        1.0080           0
       950 HCT      53       PHE      CZ       CA      -0.115000       12.0110           0
       951 HCT      53       PHE      HZ       HP       0.115000        1.0080           0
       952 HCT      53       PHE      CD2      CA      -0.115000       12.0110           0
       953 HCT      53       PHE      HD2      HP       0.115000        1.0080           0
       954 HCT      53       PHE      CE2      CA      -0.115000       12.0110           0
       955 HCT      53       PHE      HE2      HP       0.115000        1.0080           0
       956 HCT      53       PHE      C        C        0.510000       12.0110           0
       957 HCT      53       PHE      O        O       -0.510000       15.9990           0
       958 HCT      54       GLU      N        NH1     -0.470000       14.0070           0
       959 HCT      54       GLU      HN       H        0.310000        1.0080           0
       960 HCT      54       GLU      CA       CT1      0.070000       12.0110           0
       961 HCT      54       GLU      HA       HB1      0.090000        1.0080           0
       962 HCT      54       GLU      CB       CT2A    -0.180000       12.0110           0
       963 HCT      54       GLU      HB1      HA2      0.090000        1.0080           0
       964 HCT      54       GLU      HB2      HA2      0.090000        1.0080           0
       965 HCT      54       GLU      CG       CT2     -0.280000       12.0110           0
       966 HCT      54       GLU      HG1      HA2      0.090000        1.0080           0
       967 HCT      54       GLU      HG2      HA2      0.090000        1.0080           0
       968 HCT      54       GLU      CD       CC       0.620000       12.0110           0
       969 HCT      54       GLU      OE1      OC      -0.760000       15.9990           0
       970 HCT      54       GLU      OE2      OC      -0.760000       15.9990           0
       971 HCT      54       GLU      C        C        0.510000       12.0110           0
       972 HCT      54       GLU      O        O       -0.510000       15.9990           0
       973 HCT      55       GLY      N        NH1     -0.470000       14.0070           0
       974 HCT      55       GLY      HN       H        0.310000        1.0080           0
       975 HCT      55       GLY      CA       CT2     -0.020000       12.0110           0
       976 HCT      55       GLY      HA1      HB2      0.090000        1.0080           0
       977 HCT      55       GLY      HA2      HB2      0.090000        1.0080           0
       978 HCT      55       GLY      C        C        0.510000       12.0110           0
       979 HCT      55       GLY      O        O       -0.510000       15.9990           0
       980 HCT      56       GLY      N        NH1     -0.470000       14.0070           0
       981 HCT      56       GLY      HN       H        0.310000        1.0080           0
       982 HCT      56       GLY      CA       CT2     -0.020000       12.0110           0
       983 HCT      56       GLY      HA1      HB2      0.090000        1.0080           0
       984 HCT      56       GLY      HA2      HB2      0.090000        1.0080           0
       985 HCT      56       GLY      C        C        0.510000       12.0110           0
       986 HCT      56       GLY      O        O       -0.510000       15.9990           0
       987 HCT      57       VAL      N        NH1     -0.470000       14.0070           0
       988 HCT      57       VAL      HN       H        0.310000        1.0080           0
       989 HCT      57       VAL      CA       CT1      0.070000       12.0110           0
       990 HCT      57       VAL      HA       HB1      0.090000        1.0080           0
       991 HCT      57       VAL      CB       CT1     -0.090000       12.0110           0
       992 HCT      57       VAL      HB       HA1      0.090000        1.0080           0
       993 HCT      57       VAL      CG1      CT3     -0.270000       12.0110           0
       994 HCT      57       VAL      HG11     HA3      0.090000        1.0080           0
       995 HCT      57       VAL      HG12     HA3      0.090000        1.0080           0
       996 HCT      57       VAL      HG13     HA3      0.090000        1.0080           0
       997 HCT      57       VAL      CG2      CT3     -0.270000       12.0110           0
       998 HCT      57       VAL      HG21     HA3      0.090000        1.0080           0
       999 HCT      57       VAL      HG22     HA3      0.090000        1.0080           0
      1000 HCT      57       VAL      HG23     HA3      0.090000        1.0080           0
      1001 HCT      57       VAL      C        C        0.510000       12.0110           0
      1002 HCT      57       VAL      O        O       -0.510000       15.9990           0
      1003 HCT      58       LEU      N        NH1     -0.470000       14.0070           0
      1004 HCT      58       LEU      HN       H        0.310000        1.0080           0
      1005 HCT      58       LEU      CA       CT1      0.070000       12.0110           0
      1006 HCT      58       LEU      HA       HB1      0.090000        1.0080           0
      1007 HCT      58       LEU      CB       CT2     -0.180000       12.0110           0
      1008 HCT      58       LEU      HB1      HA2      0.090000        1.0080           0
      1009 HCT      58       LEU      HB2      HA2      0.090000        1.0080           0
      1010 HCT      58       LEU      CG       CT1     -0.090000       12.0110           0
      1011 HCT      58       LEU      HG       HA1      0.090000        1.0080           0
      1012 HCT      58       LEU      CD1      CT3     -0.270000       12.0110           0
      1013 HCT      58       LEU      HD11     HA3      0.090000        1.0080           0
      1014 HCT      58       LEU      HD12     HA3      0.090000        1.0080           0
      1015 HCT      58       LEU      HD13     HA3      0.090000        1.0080           0
      1016 HCT      58       LEU      CD2      CT3     -0.270000       12.0110           0
      1017 HCT      58       LEU      HD21     HA3      0.090000        1.0080           0
      1018 HCT      58       LEU      HD22     HA3      0.090000        1.0080           0
      1019 HCT      58       LEU      HD23     HA3      0.090000        1.0080           0
      1020 HCT      58       LEU      C        C        0.510000       12.0110           0
      1021 HCT      58       LEU      O        O       -0.510000       15.9990           0
      1022 HCT      59       ARG      N        NH1     -0.470000       14.0070           0
      1023 HCT      59       ARG      HN       H        0.310000        1.0080           0
      1024 HCT      59       ARG      CA       CT1      0.070000       12.0110           0
      1025 HCT      59       ARG      HA       HB1      0.090000        1.0080           0
      1026 HCT      59       ARG      CB       CT2     -0.180000       12.0110           0
      1027 HCT      59       ARG      HB1      HA2      0.090000        1.0080           0
      1028 HCT      59       ARG      HB2      HA2      0.090000        1.0080           0
      1029 HCT      59       ARG      CG       CT2     -0.180000       12.0110           0
      1030 HCT      59       ARG      HG1      HA2      0.090000        1.0080           0
      1031 HCT      59       ARG      HG2      HA2      0.090000        1.0080           0
      1032 HCT      59       ARG      CD       CT2      0.200000       12.0110           0
      1033 HCT      59       ARG      HD1      HA2      0.090000        1.0080           0
      1034 HCT      59       ARG      HD2      HA2      0.090000        1.0080           0
      1035 HCT      59       ARG      NE       NC2     -0.700000       14.0070           0
      1036 HCT      59       ARG      HE       HC       0.440000        1.0080           0
      1037 HCT      59       ARG      CZ       C        0.640000       12.0110           0
      1038 HCT      59       ARG      NH1      NC2     -0.800000       14.0070           0
      1039 HCT      59       ARG      HH11     HC       0.460000        1.0080           0
      1040 HCT      59       ARG      HH12     HC       0.460000        1.0080           0
      1041 HCT      59       ARG      NH2      NC2     -0.800000       14.0070           0
      1042 HCT      59       ARG      HH21     HC       0.460000        1.0080           0
      1043 HCT      59       ARG      HH22     HC       0.460000        1.0080           0
      1044 HCT      59       ARG      C        C        0.510000       12.0110           0
      1045 HCT      59       ARG      O        O       -0.510000       15.9990           0
      1046 HCT      60       GLU      N        NH1     -0.470000       14.0070           0
      1047 HCT      60       GLU      HN       H        0.310000        1.0080           0
      1048 HCT      60       GLU      CA       CT1      0.070000       12.0110           0
      1049 HCT      60       GLU      HA       HB1      0.090000        1.0080           0
      1050 HCT      60       GLU      CB       CT2A    -0.180000       12.0110           0
      1051 HCT      60       GLU      HB1      HA2      0.090000        1.0080           0
      1052 HCT      60       GLU      HB2      HA2      0.090000        1.0080           0
      1053 HCT      60       GLU      CG       CT2     -0.280000       12.0110           0
      1054 HCT      60       GLU      HG1      HA2      0.090000        1.0080           0
      1055 HCT      60       GLU      HG2      HA2      0.090000        1.0080           0
      1056 HCT      60       GLU      CD       CC       0.620000       12.0110           0
      1057 HCT      60       GLU      OE1      OC      -0.760000       15.9990           0
      1058 HCT      60       GLU      OE2      OC      -0.760000       15.9990           0
      1059 HCT      60       GLU      C        C        0.510000       12.0110           0
      1060 HCT      60       GLU      O        O       -0.510000       15.9990           0
      1061 HCT      61       ALA      N        NH1     -0.470000       14.0070           0
      1062 HCT      61       ALA      HN       H        0.310000        1.0080           0
      1063 HCT      61       ALA      CA       CT1      0.070000       12.0110           0
      1064 HCT      61       ALA      HA       HB1      0.090000        1.0080           0
      1065 HCT      61       ALA      CB       CT3     -0.270000       12.0110           0
      1066 HCT      61       ALA      HB1      HA3      0.090000        1.0080           0
      1067 HCT      61       ALA      HB2      HA3      0.090000        1.0080           0
      1068 HCT      61       ALA      HB3      HA3      0.090000        1.0080           0
      1069 HCT      61       ALA      C        C        0.510000       12.0110           0
      1070 HCT      61       ALA      O        O       -0.510000       15.9990           0
      1071 HCT      62       LEU      N        NH1     -0.470000       14.0070           0
      1072 HCT      62       LEU      HN       H        0.310000        1.0080           0
      1073 HCT      62       LEU      CA       CT1      0.070000       12.0110           0
      1074 HCT      62       LEU      HA       HB1      0.090000        1.0080           0
      1075 HCT      62       LEU      CB       CT2     -0.180000       12.0110           0
      1076 HCT      62       LEU      HB1      HA2      0.090000        1.0080           0
      1077 HCT      62       LEU      HB2      HA2      0.090000        1.0080           0
      1078 HCT      62       LEU      CG       CT1     -0.090000       12.0110           0
      1079 HCT      62       LEU      HG       HA1      0.090000        1.0080           0
      1080 HCT      62       LEU      CD1      CT3     -0.270000       12.0110           0
      1081 HCT      62       LEU      HD11     HA3      0.090000        1.0080           0
      1082 HCT      62       LEU      HD12     HA3      0.090000        1.0080           0
      1083 HCT      62       LEU      HD13     HA3      0.090000        1.0080           0
      1084 HCT      62       LEU      CD2      CT3     -0.270000       12.0110           0
      1085 HCT      62       LEU      HD21     HA3      0.090000        1.0080           0
      1086 HCT      62       LEU      HD22     HA3      0.090000        1.0080           0
      1087 HCT      62       LEU      HD23     HA3      0.090000        1.0080           0
      1088 HCT      62       LEU      C        C        0.510000       12.0110           0
      1089 HCT      62       LEU      O        O       -0.510000       15.9990           0
      1090 HCT      63       ALA      N        NH1     -0.470000       14.0070           0
      1091 HCT      63       ALA      HN       H        0.310000        1.0080           0
      1092 HCT      63       ALA      CA       CT1      0.070000       12.0110           0
      1093 HCT      63       ALA      HA       HB1      0.090000        1.0080           0
      1094 HCT      63       ALA      CB       CT3     -0.270000       12.0110           0
      1095 HCT      63       ALA      HB1      HA3      0.090000        1.0080           0
      1096 HCT      63       ALA      HB2      HA3      0.090000        1.0080           0
      1097 HCT      63       ALA      HB3      HA3      0.090000        1.0080           0
      1098 HCT      63       ALA      C        C        0.510000       12.0110           0
      1099 HCT      63       ALA      O        O       -0.510000       15.9990           0
      1100 HCT      64       LYS      N        NH1     -0.470000       14.0070           0
      1101 HCT      64       LYS      HN       H        0.310000        1.0080           0
      1102 HCT      64       LYS      CA       CT1      0.070000       12.0110           0
      1103 HCT      64       LYS      HA       HB1      0.090000        1.0080           0
      1104 HCT      64       LYS      CB       CT2     -0.180000       12.0110           0
      1105 HCT      64       LYS      HB1      HA2      0.090000        1.0080           0
      1106 HCT      64       LYS      HB2      HA2      0.090000        1.0080           0
      1107 HCT      64       LYS      CG       CT2     -0.180000       12.0110           0
      1108 HCT      64       LYS      HG1      HA2      0.090000        1.0080           0
      1109 HCT      64       LYS      HG2      HA2      0.090000        1.0080           0
      1110 HCT      64       LYS      CD       CT2     -0.180000       12.0110           0
      1111 HCT      64       LYS      HD1      HA2      0.090000        1.0080           0
      1112 HCT      64       LYS      HD2      HA2      0.090000        1.0080           0
      1113 HCT      64       LYS      CE       CT2      0.210000       12.0110           0
      1114 HCT      64       LYS      HE1      HA2      0.050000        1.0080           0
      1115 HCT      64       LYS      HE2      HA2      0.050000        1.0080           0
      1116 HCT      64       LYS      NZ       NH3     -0.300000       14.0070           0
      1117 HCT      64       LYS      HZ1      HC       0.330000        1.0080           0
      1118 HCT      64       LYS      HZ2      HC       0.330000        1.0080           0
      1119 HCT      64       LYS      HZ3      HC       0.330000        1.0080           0
      1120 HCT      64       LYS      C        C        0.510000       12.0110           0
      1121 HCT      64       LYS      O        O       -0.510000       15.9990           0
      1122 HCT      65       ALA      N        NH1     -0.470000       14.0070           0
      1123 HCT      65       ALA      HN       H        0.310000        1.0080           0
      1124 HCT      65       ALA      CA       CT1      0.070000       12.0110           0
      1125 HCT      65       ALA      HA       HB1      0.090000        1.0080           0
      1126 HCT      65       ALA      CB       CT3     -0.270000       12.0110           0
      1127 HCT      65       ALA      HB1      HA3      0.090000        1.0080           0
      1128 HCT      65       ALA      HB2      HA3      0.090000        1.0080           0
      1129 HCT      65       ALA      HB3      HA3      0.090000        1.0080           0
      1130 HCT      65       ALA      C        C        0.510000       12.0110           0
      1131 HCT      65       ALA      O        O       -0.510000       15.9990           0
      1132 HCT      66       LEU      N        NH1     -0.470000       14.0070           0
      1133 HCT      66       LEU      HN       H        0.310000        1.0080           0
      1134 HCT      66       LEU      CA       CT1      0.070000       12.0110           0
      1135 HCT      66       LEU      HA       HB1      0.090000        1.0080           0
      1136 HCT      66       LEU      CB       CT2     -0.180000       12.0110           0
      1137 HCT      66       LEU      HB1      HA2      0.090000        1.0080           0
      1138 HCT      66       LEU      HB2      HA2      0.090000        1.0080           0
      1139 HCT      66       LEU      CG       CT1     -0.090000       12.0110           0
      1140 HCT      66       LEU      HG       HA1      0.090000        1.0080           0
      1141 HCT      66       LEU      CD1      CT3     -0.270000       12.0110           0
      1142 HCT      66       LEU      HD11     HA3      0.090000        1.0080           0
      1143 HCT      66       LEU      HD12     HA3      0.090000        1.0080           0
      1144 HCT      66       LEU      HD13     HA3      0.090000        1.0080           0
      1145 HCT      66       LEU      CD2      CT3     -0.270000       12.0110           0
      1146 HCT      66       LEU      HD21     HA3      0.090000        1.0080           0
      1147 HCT      66       LEU      HD22     HA3      0.090000        1.0080           0
      1148 HCT      66       LEU      HD23     HA3      0.090000        1.0080           0
      1149 HCT      66       LEU      C        C        0.510000       12.0110           0
      1150 HCT      66       LEU      O        O       -0.510000       15.9990           0
      1151 HCT      67       VAL      N        NH1     -0.470000       14.0070           0
      1152 HCT      67       VAL      HN       H        0.310000        1.0080           0
      1153 HCT      67       VAL      CA       CT1      0.070000       12.0110           0
      1154 HCT      67       VAL      HA       HB1      0.090000        1.0080           0
      1155 HCT      67       VAL      CB       CT1     -0.090000       12.0110           0
      1156 HCT      67       VAL      HB       HA1      0.090000        1.0080           0
      1157 HCT      67       VAL      CG1      CT3     -0.270000       12.0110           0
      1158 HCT      67       VAL      HG11     HA3      0.090000        1.0080           0
      1159 HCT      67       VAL      HG12     HA3      0.090000        1.0080           0
      1160 HCT      67       VAL      HG13     HA3      0.090000        1.0080           0
      1161 HCT      67       VAL      CG2      CT3     -0.270000       12.0110           0
      1162 HCT      67       VAL      HG21     HA3      0.090000        1.0080           0
      1163 HCT      67       VAL      HG22     HA3      0.090000        1.0080           0
      1164 HCT      67       VAL      HG23     HA3      0.090000        1.0080           0
      1165 HCT      67       VAL      C        C        0.510000       12.0110           0
      1166 HCT      67       VAL      O        O       -0.510000       15.9990           0
      1167 HCT      68       PRO      N        N       -0.290000       14.0070           0
      1168 HCT      68       PRO      CD       CP3      0.000000       12.0110           0
      1169 HCT      68       PRO      HD1      HA2      0.090000        1.0080           0
      1170 HCT      68       PRO      HD2      HA2      0.090000        1.0080           0
      1171 HCT      68       PRO      CA       CP1      0.020000       12.0110           0
      1172 HCT      68       PRO      HA       HB1      0.090000        1.0080           0
      1173 HCT      68       PRO      CB       CP2     -0.180000       12.0110           0
      1174 HCT      68       PRO      HB1      HA2      0.090000        1.0080           0
      1175 HCT      68       PRO      HB2      HA2      0.090000        1.0080           0
      1176 HCT      68       PRO      CG       CP2     -0.180000       12.0110           0
      1177 HCT      68       PRO      HG1      HA2      0.090000        1.0080           0
      1178 HCT      68       PRO      HG2      HA2      0.090000        1.0080           0
      1179 HCT      68       PRO      C        C        0.510000       12.0110           0
      1180 HCT      68       PRO      O        O       -0.510000       15.9990           0
      1181 HCT      69       PHE      N        NH1     -0.470000       14.0070           0
      1182 HCT      69       PHE      HN       H        0.310000        1.0080           0
      1183 HCT      69       PHE      CA       CT1      0.070000       12.0110           0
      1184 HCT      69       PHE      HA       HB1      0.090000        1.0080           0
      1185 HCT      69       PHE      CB       CT2     -0.180000       12.0110           0
      1186 HCT      69       PHE      HB1      HA2      0.090000        1.0080           0
      1187 HCT      69       PHE      HB2      HA2      0.090000        1.0080           0
      1188 HCT      69       PHE      CG       CA       0.000000       12.0110           0
      1189 HCT      69       PHE      CD1      CA      -0.115000       12.0110           0
      1190 HCT      69       PHE      HD1      HP       0.115000        1.0080           0
      1191 HCT      69       PHE      CE1      CA      -0.115000       12.0110           0
      1192 HCT      69       PHE      HE1      HP       0.115000        1.0080           0
      1193 HCT      69       PHE      CZ       CA      -0.115000       12.0110           0
      1194 HCT      69       PHE      HZ       HP       0.115000        1.0080           0
      1195 HCT      69       PHE      CD2      CA      -0.115000       12.0110           0
      1196 HCT      69       PHE      HD2      HP       0.115000        1.0080           0
      1197 HCT      69       PHE      CE2      CA      -0.115000       12.0110           0
      1198 HCT      69       PHE      HE2      HP       0.115000        1.0080           0
      1199 HCT      69       PHE      C        C        0.510000       12.0110           0
      1200 HCT      69       PHE      O        O       -0.510000       15.9990           0
      1201 HCT      70       TYR      N        NH1     -0.470000       14.0070           0
      1202 HCT      70       TYR      HN       H        0.310000        1.0080           0
      1203 HCT      70       TYR      CA       CT1      0.070000       12.0110           0
      1204 HCT      70       TYR      HA       HB1      0.090000        1.0080           0
      1205 HCT      70       TYR      CB       CT2     -0.180000       12.0110           0
      1206 HCT      70       TYR      HB1      HA2      0.090000        1.0080           0
      1207 HCT      70       TYR      HB2      HA2      0.090000        1.0080           0
      1208 HCT      70       TYR      CG       CA       0.000000       12.0110           0
      1209 HCT      70       TYR      CD1      CA      -0.115000       12.0110           0
      1210 HCT      70       TYR      HD1      HP       0.115000        1.0080           0
      1211 HCT      70       TYR      CE1      CA      -0.115000       12.0110           0
      1212 HCT      70       TYR      HE1      HP       0.115000        1.0080           0
      1213 HCT      70       TYR      CZ       CA       0.110000       12.0110           0
      1214 HCT      70       TYR      OH       OH1     -0.540000       15.9990           0
      1215 HCT      70       TYR      HH       H        0.430000        1.0080           0
      1216 HCT      70       TYR      CD2      CA      -0.115000       12.0110           0
      1217 HCT      70       TYR      HD2      HP       0.115000        1.0080           0
      1218 HCT      70       TYR      CE2      CA      -0.115000       12.0110           0
      1219 HCT      70       TYR      HE2      HP       0.115000        1.0080           0
      1220 HCT      70       TYR      C        C        0.510000       12.0110           0
      1221 HCT      70       TYR      O        O       -0.510000       15.9990           0
      1222 HCT      71       PRO      N        N       -0.290000       14.0070           0
      1223 HCT      71       PRO      CD       CP3      0.000000       12.0110           0
      1224 HCT      71       PRO      HD1      HA2      0.090000        1.0080           0
      1225 HCT      71       PRO      HD2      HA2      0.090000        1.0080           0
      1226 HCT      71       PRO      CA       CP1      0.020000       12.0110           0
      1227 HCT      71       PRO      HA       HB1      0.090000        1.0080           0
      1228 HCT      71       PRO      CB       CP2     -0.180000       12.0110           0
      1229 HCT      71       PRO      HB1      HA2      0.090000        1.0080           0
      1230 HCT      71       PRO      HB2      HA2      0.090000        1.0080           0
      1231 HCT      71       PRO      CG       CP2     -0.180000       12.0110           0
      1232 HCT      71       PRO      HG1      HA2      0.090000        1.0080           0
      1233 HCT      71       PRO      HG2      HA2      0.090000        1.0080           0
      1234 HCT      71       PRO      C        C        0.510000       12.0110           0
      1235 HCT      71       PRO      O        O       -0.510000       15.9990           0
      1236 HCT      72       MET      N        NH1     -0.470000       14.0070           0
      1237 HCT      72       MET      HN       H        0.310000        1.0080           0
      1238 HCT      72       MET      CA       CT1      0.070000       12.0110           0
      1239 HCT      72       MET      HA       HB1      0.090000        1.0080           0
      1240 HCT      72       MET      CB       CT2     -0.180000       12.0110           0
      1241 HCT      72       MET      HB1      HA2      0.090000        1.0080           0
      1242 HCT      72       MET      HB2      HA2      0.090000        1.0080           0
      1243 HCT      72       MET      CG       CT2     -0.140000       12.0110           0
      1244 HCT      72       MET      HG1      HA2      0.090000        1.0080           0
      1245 HCT      72       MET      HG2      HA2      0.090000        1.0080           0
      1246 HCT      72       MET      SD       S       -0.090000       32.0600           0
      1247 HCT      72       MET      CE       CT3     -0.220000       12.0110           0
      1248 HCT      72       MET      HE1      HA3      0.090000        1.0080           0
      1249 HCT      72       MET      HE2      HA3      0.090000        1.0080           0
      1250 HCT      72       MET      HE3      HA3      0.090000        1.0080           0
      1251 HCT      72       MET      C        C        0.510000       12.0110           0
      1252 HCT      72       MET      O        O       -0.510000       15.9990           0
      1253 HCT      73       ALA      N        NH1     -0.470000       14.0070           0
      1254 HCT      73       ALA      HN       H        0.310000        1.0080           0
      1255 HCT      73       ALA      CA       CT1      0.070000       12.0110           0
      1256 HCT      73       ALA      HA       HB1      0.090000        1.0080           0
      1257 HCT      73       ALA      CB       CT3     -0.270000       12.0110           0
      1258 HCT      73       ALA      HB1      HA3      0.090000        1.0080           0
      1259 HCT      73       ALA      HB2      HA3      0.090000        1.0080           0
      1260 HCT      73       ALA      HB3      HA3      0.090000        1.0080           0
      1261 HCT      73       ALA      C        C        0.510000       12.0110           0
      1262 HCT      73       ALA      O        O       -0.510000       15.9990           0
      1263 HCT      74       GLY      N        NH1     -0.470000       14.0070           0
      1264 HCT      74       GLY      HN       H        0.310000        1.0080           0
      1265 HCT      74       GLY      CA       CT2     -0.020000       12.0110           0
      1266 HCT      74       GLY      HA1      HB2      0.090000        1.0080           0
      1267 HCT      74       GLY      HA2      HB2      0.090000        1.0080           0
      1268 HCT      74       GLY      C        C        0.510000       12.0110           0
      1269 HCT      74       GLY      O        O       -0.510000       15.9990           0
      1270 HCT      75       ARG      N        NH1     -0.470000       14.0070           0
      1271 HCT      75       ARG      HN       H        0.310000        1.0080           0
      1272 HCT      75       ARG      CA       CT1      0.070000       12.0110           0
      1273 HCT      75       ARG      HA       HB1      0.090000        1.0080           0
      1274 HCT      75       ARG      CB       CT2     -0.180000       12.0110           0
      1275 HCT      75       ARG      HB1      HA2      0.090000        1.0080           0
      1276 HCT      75       ARG      HB2      HA2      0.090000        1.0080           0
      1277 HCT      75       ARG      CG       CT2     -0.180000       12.0110           0
      1278 HCT      75       ARG      HG1      HA2      0.090000        1.0080           0
      1279 HCT      75       ARG      HG2      HA2      0.090000        1.0080           0
      1280 HCT      75       ARG      CD       CT2      0.200000       12.0110           0
      1281 HCT      75       ARG      HD1      HA2      0.090000        1.0080           0
      1282 HCT      75       ARG      HD2      HA2      0.090000        1.0080           0
      1283 HCT      75       ARG      NE       NC2     -0.700000       14.0070           0
      1284 HCT      75       ARG      HE       HC       0.440000        1.0080           0
      1285 HCT      75       ARG      CZ       C        0.640000       12.0110           0
      1286 HCT      75       ARG      NH1      NC2     -0.800000       14.0070           0
      1287 HCT      75       ARG      HH11     HC       0.460000        1.0080           0
      1288 HCT      75       ARG      HH12     HC       0.460000        1.0080           0
      1289 HCT      75       ARG      NH2      NC2     -0.800000       14.0070           0
      1290 HCT      75       ARG      HH21     HC       0.460000        1.0080           0
      1291 HCT      75       ARG      HH22     HC       0.460000        1.0080           0
      1292 HCT      75       ARG      C        C        0.510000       12.0110           0
      1293 HCT      75       ARG      O        O       -0.510000       15.9990           0
      1294 HCT      76       LEU      N        NH1     -0.470000       14.0070           0
      1295 HCT      76       LEU      HN       H        0.310000        1.0080           0
      1296 HCT      76       LEU      CA       CT1      0.070000       12.0110           0
      1297 HCT      76       LEU      HA       HB1      0.090000        1.0080           0
      1298 HCT      76       LEU      CB       CT2     -0.180000       12.0110           0
      1299 HCT      76       LEU      HB1      HA2      0.090000        1.0080           0
      1300 HCT      76       LEU      HB2      HA2      0.090000        1.0080           0
      1301 HCT      76       LEU      CG       CT1     -0.090000       12.0110           0
      1302 HCT      76       LEU      HG       HA1      0.090000        1.0080           0
      1303 HCT      76       LEU      CD1      CT3     -0.270000       12.0110           0
      1304 HCT      76       LEU      HD11     HA3      0.090000        1.0080           0
      1305 HCT      76       LEU      HD12     HA3      0.090000        1.0080           0
      1306 HCT      76       LEU      HD13     HA3      0.090000        1.0080           0
      1307 HCT      76       LEU      CD2      CT3     -0.270000       12.0110           0
      1308 HCT      76       LEU      HD21     HA3      0.090000        1.0080           0
      1309 HCT      76       LEU      HD22     HA3      0.090000        1.0080           0
      1310 HCT      76       LEU      HD23     HA3      0.090000        1.0080           0
      1311 HCT      76       LEU      C        C        0.510000       12.0110           0
      1312 HCT      76       LEU      O        O       -0.510000       15.9990           0
      1313 HCT      77       LYS      N        NH1     -0.470000       14.0070           0
      1314 HCT      77       LYS      HN       H        0.310000        1.0080           0
      1315 HCT      77       LYS      CA       CT1      0.070000       12.0110           0
      1316 HCT      77       LYS      HA       HB1      0.090000        1.0080           0
      1317 HCT      77       LYS      CB       CT2     -0.180000       12.0110           0
      1318 HCT      77       LYS      HB1      HA2      0.090000        1.0080           0
      1319 HCT      77       LYS      HB2      HA2      0.090000        1.0080           0
      1320 HCT      77       LYS      CG       CT2     -0.180000       12.0110           0
      1321 HCT      77       LYS      HG1      HA2      0.090000        1.0080           0
      1322 HCT      77       LYS      HG2      HA2      0.090000        1.0080           0
      1323 HCT      77       LYS      CD       CT2     -0.180000       12.0110           0
      1324 HCT      77       LYS      HD1      HA2      0.090000        1.0080           0
      1325 HCT      77       LYS      HD2      HA2      0.090000        1.0080           0
      1326 HCT      77       LYS      CE       CT2      0.210000       12.0110           0
      1327 HCT      77       LYS      HE1      HA2      0.050000        1.0080           0
      1328 HCT      77       LYS      HE2      HA2      0.050000        1.0080           0
      1329 HCT      77       LYS      NZ       NH3     -0.300000       14.0070           0
      1330 HCT      77       LYS      HZ1      HC       0.330000        1.0080           0
      1331 HCT      77       LYS      HZ2      HC       0.330000        1.0080           0
      1332 HCT      77       LYS      HZ3      HC       0.330000        1.0080           0
      1333 HCT      77       LYS      C        C        0.510000       12.0110           0
      1334 HCT      77       LYS      O        O       -0.510000       15.9990           0
      1335 HCT      78       LYS      N        NH1     -0.470000       14.0070           0
      1336 HCT      78       LYS      HN       H        0.310000        1.0080           0
      1337 HCT      78       LYS      CA       CT1      0.070000       12.0110           0
      1338 HCT      78       LYS      HA       HB1      0.090000        1.0080           0
      1339 HCT      78       LYS      CB       CT2     -0.180000       12.0110           0
      1340 HCT      78       LYS      HB1      HA2      0.090000        1.0080           0
      1341 HCT      78       LYS      HB2      HA2      0.090000        1.0080           0
      1342 HCT      78       LYS      CG       CT2     -0.180000       12.0110           0
      1343 HCT      78       LYS      HG1      HA2      0.090000        1.0080           0
      1344 HCT      78       LYS      HG2      HA2      0.090000        1.0080           0
      1345 HCT      78       LYS      CD       CT2     -0.180000       12.0110           0
      1346 HCT      78       LYS      HD1      HA2      0.090000        1.0080           0
      1347 HCT      78       LYS      HD2      HA2      0.090000        1.0080           0
      1348 HCT      78       LYS      CE       CT2      0.210000       12.0110           0
      1349 HCT      78       LYS      HE1      HA2      0.050000        1.0080           0
      1350 HCT      78       LYS      HE2      HA2      0.050000        1.0080           0
      1351 HCT      78       LYS      NZ       NH3     -0.300000       14.0070           0
      1352 HCT      78       LYS      HZ1      HC       0.330000        1.0080           0
      1353 HCT      78       LYS      HZ2      HC       0.330000        1.0080           0
      1354 HCT      78       LYS      HZ3      HC       0.330000        1.0080           0
      1355 HCT      78       LYS      C        C        0.510000       12.0110           0
      1356 HCT      78       LYS      O        O       -0.510000       15.9990           0
      1357 HCT      79       ASP      N        NH1     -0.470000       14.0070           0
      1358 HCT      79       ASP      HN       H        0.310000        1.0080           0
      1359 HCT      79       ASP      CA       CT1      0.070000       12.0110           0
      1360 HCT      79       ASP      HA       HB1      0.090000        1.0080           0
      1361 HCT      79       ASP      CB       CT2A    -0.280000       12.0110           0
      1362 HCT      79       ASP      HB1      HA2      0.090000        1.0080           0
      1363 HCT      79       ASP      HB2      HA2      0.090000        1.0080           0
      1364 HCT      79       ASP      CG       CC       0.620000       12.0110           0
      1365 HCT      79       ASP      OD1      OC      -0.760000       15.9990           0
      1366 HCT      79       ASP      OD2      OC      -0.760000       15.9990           0
      1367 HCT      79       ASP      C        C        0.510000       12.0110           0
      1368 HCT      79       ASP      O        O       -0.510000       15.9990           0
      1369 HCT      80       GLU      N        NH1     -0.470000       14.0070           0
      1370 HCT      80       GLU      HN       H        0.310000        1.0080           0
      1371 HCT      80       GLU      CA       CT1      0.070000       12.0110           0
      1372 HCT      80       GLU      HA       HB1      0.090000        1.0080           0
      1373 HCT      80       GLU      CB       CT2A    -0.180000       12.0110           0
      1374 HCT      80       GLU      HB1      HA2      0.090000        1.0080           0
      1375 HCT      80       GLU      HB2      HA2      0.090000        1.0080           0
      1376 HCT      80       GLU      CG       CT2     -0.280000       12.0110           0
      1377 HCT      80       GLU      HG1      HA2      0.090000        1.0080           0
      1378 HCT      80       GLU      HG2      HA2      0.090000        1.0080           0
      1379 HCT      80       GLU      CD       CC       0.620000       12.0110           0
      1380 HCT      80       GLU      OE1      OC      -0.760000       15.9990           0
      1381 HCT      80       GLU      OE2      OC      -0.760000       15.9990           0
      1382 HCT      80       GLU      C        C        0.510000       12.0110           0
      1383 HCT      80       GLU      O        O       -0.510000       15.9990           0
      1384 HCT      81       ASN      N        NH1     -0.470000       14.0070           0
      1385 HCT      81       ASN      HN       H        0.310000        1.0080           0
      1386 HCT      81       ASN      CA       CT1      0.070000       12.0110           0
      1387 HCT      81       ASN      HA       HB1      0.090000        1.0080           0
      1388 HCT      81       ASN      CB       CT2     -0.180000       12.0110           0
      1389 HCT      81       ASN      HB1      HA2      0.090000        1.0080           0
      1390 HCT      81       ASN      HB2      HA2      0.090000        1.0080           0
      1391 HCT      81       ASN      CG       CC       0.550000       12.0110           0
      1392 HCT      81       ASN      OD1      O       -0.550000       15.9990           0
      1393 HCT      81       ASN      ND2      NH2     -0.620000       14.0070           0
      1394 HCT      81       ASN      HD21     H        0.320000        1.0080           0
      1395 HCT      81       ASN      HD22     H        0.300000        1.0080           0
      1396 HCT      81       ASN      C        C        0.510000       12.0110           0
      1397 HCT      81       ASN      O        O       -0.510000       15.9990           0
      1398 HCT      82       GLY      N        NH1     -0.470000       14.0070           0
      1399 HCT      82       GLY      HN       H        0.310000        1.0080           0
      1400 HCT      82       GLY      CA       CT2     -0.020000       12.0110           0
      1401 HCT      82       GLY      HA1      HB2      0.090000        1.0080           0
      1402 HCT      82       GLY      HA2      HB2      0.090000        1.0080           0
      1403 HCT      82       GLY      C        C        0.510000       12.0110           0
      1404 HCT      82       GLY      O        O       -0.510000       15.9990           0
      1405 HCT      83       ARG      N        NH1     -0.470000       14.0070           0
      1406 HCT      83       ARG      HN       H        0.310000        1.0080           0
      1407 HCT      83       ARG      CA       CT1      0.070000       12.0110           0
      1408 HCT      83       ARG      HA       HB1      0.090000        1.0080           0
      1409 HCT      83       ARG      CB       CT2     -0.180000       12.0110           0
      1410 HCT      83       ARG      HB1      HA2      0.090000        1.0080           0
      1411 HCT      83       ARG      HB2      HA2      0.090000        1.0080           0
      1412 HCT      83       ARG      CG       CT2     -0.180000       12.0110           0
      1413 HCT      83       ARG      HG1      HA2      0.090000        1.0080           0
      1414 HCT      83       ARG      HG2      HA2      0.090000        1.0080           0
      1415 HCT      83       ARG      CD       CT2      0.200000       12.0110           0
      1416 HCT      83       ARG      HD1      HA2      0.090000        1.0080           0
      1417 HCT      83       ARG      HD2      HA2      0.090000        1.0080           0
      1418 HCT      83       ARG      NE       NC2     -0.700000       14.0070           0
      1419 HCT      83       ARG      HE       HC       0.440000        1.0080           0
      1420 HCT      83       ARG      CZ       C        0.640000       12.0110           0
      1421 HCT      83       ARG      NH1      NC2     -0.800000       14.0070           0
      1422 HCT      83       ARG      HH11     HC       0.460000        1.0080           0
      1423 HCT      83       ARG      HH12     HC       0.460000        1.0080           0
      1424 HCT      83       ARG      NH2      NC2     -0.800000       14.0070           0
      1425 HCT      83       ARG      HH21     HC       0.460000        1.0080           0
      1426 HCT      83       ARG      HH22     HC       0.460000        1.0080           0
      1427 HCT      83       ARG      C        C        0.510000       12.0110           0
      1428 HCT      83       ARG      O        O       -0.510000       15.9990           0
      1429 HCT      84       PHE      N        NH1     -0.470000       14.0070           0
      1430 HCT      84       PHE      HN       H        0.310000        1.0080           0
      1431 HCT      84       PHE      CA       CT1      0.070000       12.0110           0
      1432 HCT      84       PHE      HA       HB1      0.090000        1.0080           0
      1433 HCT      84       PHE      CB       CT2     -0.180000       12.0110           0
      1434 HCT      84       PHE      HB1      HA2      0.090000        1.0080           0
      1435 HCT      84       PHE      HB2      HA2      0.090000        1.0080           0
      1436 HCT      84       PHE      CG       CA       0.000000       12.0110           0
      1437 HCT      84       PHE      CD1      CA      -0.115000       12.0110           0
      1438 HCT      84       PHE      HD1      HP       0.115000        1.0080           0
      1439 HCT      84       PHE      CE1      CA      -0.115000       12.0110           0
      1440 HCT      84       PHE      HE1      HP       0.115000        1.0080           0
      1441 HCT      84       PHE      CZ       CA      -0.115000       12.0110           0
      1442 HCT      84       PHE      HZ       HP       0.115000        1.0080           0
      1443 HCT      84       PHE      CD2      CA      -0.115000       12.0110           0
      1444 HCT      84       PHE      HD2      HP       0.115000        1.0080           0
      1445 HCT      84       PHE      CE2      CA      -0.115000       12.0110           0
      1446 HCT      84       PHE      HE2      HP       0.115000        1.0080           0
      1447 HCT      84       PHE      C        C        0.510000       12.0110           0
      1448 HCT      84       PHE      O        O       -0.510000       15.9990           0
      1449 HCT      85       GLU      N        NH1     -0.470000       14.0070           0
      1450 HCT      85       GLU      HN       H        0.310000        1.0080           0
      1451 HCT      85       GLU      CA       CT1      0.070000       12.0110           0
      1452 HCT      85       GLU      HA       HB1      0.090000        1.0080           0
      1453 HCT      85       GLU      CB       CT2A    -0.180000       12.0110           0
      1454 HCT      85       GLU      HB1      HA2      0.090000        1.0080           0
      1455 HCT      85       GLU      HB2      HA2      0.090000        1.0080           0
      1456 HCT      85       GLU      CG       CT2     -0.280000       12.0110           0
      1457 HCT      85       GLU      HG1      HA2      0.090000        1.0080           0
      1458 HCT      85       GLU      HG2      HA2      0.090000        1.0080           0
      1459 HCT      85       GLU      CD       CC       0.620000       12.0110           0
      1460 HCT      85       GLU      OE1      OC      -0.760000       15.9990           0
      1461 HCT      85       GLU      OE2      OC      -0.760000       15.9990           0
      1462 HCT      85       GLU      C        C        0.510000       12.0110           0
      1463 HCT      85       GLU      O        O       -0.510000       15.9990           0
      1464 HCT      86       ILE      N        NH1     -0.470000       14.0070           0
      1465 HCT      86       ILE      HN       H        0.310000        1.0080           0
      1466 HCT      86       ILE      CA       CT1      0.070000       12.0110           0
      1467 HCT      86       ILE      HA       HB1      0.090000        1.0080           0
      1468 HCT      86       ILE      CB       CT1     -0.090000       12.0110           0
      1469 HCT      86       ILE      HB       HA1      0.090000        1.0080           0
      1470 HCT      86       ILE      CG2      CT3     -0.270000       12.0110           0
      1471 HCT      86       ILE      HG21     HA3      0.090000        1.0080           0
      1472 HCT      86       ILE      HG22     HA3      0.090000        1.0080           0
      1473 HCT      86       ILE      HG23     HA3      0.090000        1.0080           0
      1474 HCT      86       ILE      CG1      CT2     -0.180000       12.0110           0
      1475 HCT      86       ILE      HG11     HA2      0.090000        1.0080           0
      1476 HCT      86       ILE      HG12     HA2      0.090000        1.0080           0
      1477 HCT      86       ILE      CD       CT3     -0.270000       12.0110           0
      1478 HCT      86       ILE      HD1      HA3      0.090000        1.0080           0
      1479 HCT      86       ILE      HD2      HA3      0.090000        1.0080           0
      1480 HCT      86       ILE      HD3      HA3      0.090000        1.0080           0
      1481 HCT      86       ILE      C        C        0.510000       12.0110           0
      1482 HCT      86       ILE      O        O       -0.510000       15.9990           0
      1483 HCT      87       ASN      N        NH1     -0.470000       14.0070           0
      1484 HCT      87       ASN      HN       H        0.310000        1.0080           0
      1485 HCT      87       ASN      CA       CT1      0.070000       12.0110           0
      1486 HCT      87       ASN      HA       HB1      0.090000        1.0080           0
      1487 HCT      87       ASN      CB       CT2     -0.180000       12.0110           0
      1488 HCT      87       ASN      HB1      HA2      0.090000        1.0080           0
      1489 HCT      87       ASN      HB2      HA2      0.090000        1.0080           0
      1490 HCT      87       ASN      CG       CC       0.550000       12.0110           0
      1491 HCT      87       ASN      OD1      O       -0.550000       15.9990           0
      1492 HCT      87       ASN      ND2      NH2     -0.620000       14.0070           0
      1493 HCT      87       ASN      HD21     H        0.320000        1.0080           0
      1494 HCT      87       ASN      HD22     H        0.300000        1.0080           0
      1495 HCT      87       ASN      C        C        0.510000       12.0110           0
      1496 HCT      87       ASN      O        O       -0.510000       15.9990           0
      1497 HCT      88       CYS      N        NH1     -0.470000       14.0070           0
      1498 HCT      88       CYS      HN       H        0.310000        1.0080           0
      1499 HCT      88       CYS      CA       CT1      0.070000       12.0110           0
      1500 HCT      88       CYS      HA       HB1      0.090000        1.0080           0
      1501 HCT      88       CYS      CB       CT2     -0.110000       12.0110           0
      1502 HCT      88       CYS      HB1      HA2      0.090000        1.0080           0
      1503 HCT      88       CYS      HB2      HA2      0.090000        1.0080           0
      1504 HCT      88       CYS      SG       S       -0.230000       32.0600           0
      1505 HCT      88       CYS      HG1      HS       0.160000        1.0080           0
      1506 HCT      88       CYS      C        C        0.510000       12.0110           0
      1507 HCT      88       CYS      O        O       -0.510000       15.9990           0
      1508 HCT      89       ASN      N        NH1     -0.470000       14.0070           0
      1509 HCT      89       ASN      HN       H        0.310000        1.0080           0
      1510 HCT      89       ASN      CA       CT1      0.070000       12.0110           0
      1511 HCT      89       ASN      HA       HB1      0.090000        1.0080           0
      1512 HCT      89       ASN      CB       CT2     -0.180000       12.0110           0
      1513 HCT      89       ASN      HB1      HA2      0.090000        1.0080           0
      1514 HCT      89       ASN      HB2      HA2      0.090000        1.0080           0
      1515 HCT      89       ASN      CG       CC       0.550000       12.0110           0
      1516 HCT      89       ASN      OD1      O       -0.550000       15.9990           0
      1517 HCT      89       ASN      ND2      NH2     -0.620000       14.0070           0
      1518 HCT      89       ASN      HD21     H        0.320000        1.0080           0
      1519 HCT      89       ASN      HD22     H        0.300000        1.0080           0
      1520 HCT      89       ASN      C        C        0.510000       12.0110           0
      1521 HCT      89       ASN      O        O       -0.510000       15.9990           0
      1522 HCT      90       GLY      N        NH1     -0.470000       14.0070           0
      1523 HCT      90       GLY      HN       H        0.310000        1.0080           0
      1524 HCT      90       GLY      CA       CT2     -0.020000       12.0110           0
      1525 HCT      90       GLY      HA1      HB2      0.090000        1.0080           0
      1526 HCT      90       GLY      HA2      HB2      0.090000        1.0080           0
      1527 HCT      90       GLY      C        C        0.510000       12.0110           0
      1528 HCT      90       GLY      O        O       -0.510000       15.9990           0
      1529 HCT      91       GLU      N        NH1     -0.470000       14.0070           0
      1530 HCT      91       GLU      HN       H        0.310000        1.0080           0
      1531 HCT      91       GLU      CA       CT1      0.070000       12.0110           0
      1532 HCT      91       GLU      HA       HB1      0.090000        1.0080           0
      1533 HCT      91       GLU      CB       CT2A    -0.180000       12.0110           0
      1534 HCT      91       GLU      HB1      HA2      0.090000        1.0080           0
      1535 HCT      91       GLU      HB2      HA2      0.090000        1.0080           0
      1536 HCT      91       GLU      CG       CT2     -0.280000       12.0110           0
      1537 HCT      91       GLU      HG1      HA2      0.090000        1.0080           0
      1538 HCT      91       GLU      HG2      HA2      0.090000        1.0080           0
      1539 HCT      91       GLU      CD       CC       0.620000       12.0110           0
      1540 HCT      91       GLU      OE1      OC      -0.760000       15.9990           0
      1541 HCT      91       GLU      OE2      OC      -0.760000       15.9990           0
      1542 HCT      91       GLU      C        C        0.510000       12.0110           0
      1543 HCT      91       GLU      O        O       -0.510000       15.9990           0
      1544 HCT      92       GLY      N        NH1     -0.470000       14.0070           0
      1545 HCT      92       GLY      HN       H        0.310000        1.0080           0
      1546 HCT      92       GLY      CA       CT2     -0.020000       12.0110           0
      1547 HCT      92       GLY      HA1      HB2      0.090000        1.0080           0
      1548 HCT      92       GLY      HA2      HB2      0.090000        1.0080           0
      1549 HCT      92       GLY      C        C        0.510000       12.0110           0
      1550 HCT      92       GLY      O        O       -0.510000       15.9990           0
      1551 HCT      93       VAL      N        NH1     -0.470000       14.0070           0
      1552 HCT      93       VAL      HN       H        0.310000        1.0080           0
      1553 HCT      93       VAL      CA       CT1      0.070000       12.0110           0
      1554 HCT      93       VAL      HA       HB1      0.090000        1.0080           0
      1555 HCT      93       VAL      CB       CT1     -0.090000       12.0110           0
      1556 HCT      93       VAL      HB       HA1      0.090000        1.0080           0
      1557 HCT      93       VAL      CG1      CT3     -0.270000       12.0110           0
      1558 HCT      93       VAL      HG11     HA3      0.090000        1.0080           0
      1559 HCT      93       VAL      HG12     HA3      0.090000        1.0080           0
      1560 HCT      93       VAL      HG13     HA3      0.090000        1.0080           0
      1561 HCT      93       VAL      CG2      CT3     -0.270000       12.0110           0
      1562 HCT      93       VAL      HG21     HA3      0.090000        1.0080           0
      1563 HCT      93       VAL      HG22     HA3      0.090000        1.0080           0
      1564 HCT      93       VAL      HG23     HA3      0.090000        1.0080           0
      1565 HCT      93       VAL      C        C        0.510000       12.0110           0
      1566 HCT      93       VAL      O        O       -0.510000       15.9990           0
      1567 HCT      94       LEU      N        NH1     -0.470000       14.0070           0
      1568 HCT      94       LEU      HN       H        0.310000        1.0080           0
      1569 HCT      94       LEU      CA       CT1      0.070000       12.0110           0
      1570 HCT      94       LEU      HA       HB1      0.090000        1.0080           0
      1571 HCT      94       LEU      CB       CT2     -0.180000       12.0110           0
      1572 HCT      94       LEU      HB1      HA2      0.090000        1.0080           0
      1573 HCT      94       LEU      HB2      HA2      0.090000        1.0080           0
      1574 HCT      94       LEU      CG       CT1     -0.090000       12.0110           0
      1575 HCT      94       LEU      HG       HA1      0.090000        1.0080           0
      1576 HCT      94       LEU      CD1      CT3     -0.270000       12.0110           0
      1577 HCT      94       LEU      HD11     HA3      0.090000        1.0080           0
      1578 HCT      94       LEU      HD12     HA3      0.090000        1.0080           0
      1579 HCT      94       LEU      HD13     HA3      0.090000        1.0080           0
      1580 HCT      94       LEU      CD2      CT3     -0.270000       12.0110           0
      1581 HCT      94       LEU      HD21     HA3      0.090000        1.0080           0
      1582 HCT      94       LEU      HD22     HA3      0.090000        1.0080           0
      1583 HCT      94       LEU      HD23     HA3      0.090000        1.0080           0
      1584 HCT      94       LEU      C        C        0.510000       12.0110           0
      1585 HCT      94       LEU      O        O       -0.510000       15.9990           0
      1586 HCT      95       LEU      N        NH1     -0.470000       14.0070           0
      1587 HCT      95       LEU      HN       H        0.310000        1.0080           0
      1588 HCT      95       LEU      CA       CT1      0.070000       12.0110           0
      1589 HCT      95       LEU      HA       HB1      0.090000        1.0080           0
      1590 HCT      95       LEU      CB       CT2     -0.180000       12.0110           0
      1591 HCT      95       LEU      HB1      HA2      0.090000        1.0080           0
      1592 HCT      95       LEU      HB2      HA2      0.090000        1.0080           0
      1593 HCT      95       LEU      CG       CT1     -0.090000       12.0110           0
      1594 HCT      95       LEU      HG       HA1      0.090000        1.0080           0
      1595 HCT      95       LEU      CD1      CT3     -0.270000       12.0110           0
      1596 HCT      95       LEU      HD11     HA3      0.090000        1.0080           0
      1597 HCT      95       LEU      HD12     HA3      0.090000        1.0080           0
      1598 HCT      95       LEU      HD13     HA3      0.090000        1.0080           0
      1599 HCT      95       LEU      CD2      CT3     -0.270000       12.0110           0
      1600 HCT      95       LEU      HD21     HA3      0.090000        1.0080           0
      1601 HCT      95       LEU      HD22     HA3      0.090000        1.0080           0
      1602 HCT      95       LEU      HD23     HA3      0.090000        1.0080           0
      1603 HCT      95       LEU      C        C        0.510000       12.0110           0
      1604 HCT      95       LEU      O        O       -0.510000       15.9990           0
      1605 HCT      96       VAL      N        NH1     -0.470000       14.0070           0
      1606 HCT      96       VAL      HN       H        0.310000        1.0080           0
      1607 HCT      96       VAL      CA       CT1      0.070000       12.0110           0
      1608 HCT      96       VAL      HA       HB1      0.090000        1.0080           0
      1609 HCT      96       VAL      CB       CT1     -0.090000       12.0110           0
      1610 HCT      96       VAL      HB       HA1      0.090000        1.0080           0
      1611 HCT      96       VAL      CG1      CT3     -0.270000       12.0110           0
      1612 HCT      96       VAL      HG11     HA3      0.090000        1.0080           0
      1613 HCT      96       VAL      HG12     HA3      0.090000        1.0080           0
      1614 HCT      96       VAL      HG13     HA3      0.090000        1.0080           0
      1615 HCT      96       VAL      CG2      CT3     -0.270000       12.0110           0
      1616 HCT      96       VAL      HG21     HA3      0.090000        1.0080           0
      1617 HCT      96       VAL      HG22     HA3      0.090000        1.0080           0
      1618 HCT      96       VAL      HG23     HA3      0.090000        1.0080           0
      1619 HCT      96       VAL      C        C        0.510000       12.0110           0
      1620 HCT      96       VAL      O        O       -0.510000       15.9990           0
      1621 HCT      97       GLU      N        NH1     -0.470000       14.0070           0
      1622 HCT      97       GLU      HN       H        0.310000        1.0080           0
      1623 HCT      97       GLU      CA       CT1      0.070000       12.0110           0
      1624 HCT      97       GLU      HA       HB1      0.090000        1.0080           0
      1625 HCT      97       GLU      CB       CT2A    -0.180000       12.0110           0
      1626 HCT      97       GLU      HB1      HA2      0.090000        1.0080           0
      1627 HCT      97       GLU      HB2      HA2      0.090000        1.0080           0
      1628 HCT      97       GLU      CG       CT2     -0.280000       12.0110           0
      1629 HCT      97       GLU      HG1      HA2      0.090000        1.0080           0
      1630 HCT      97       GLU      HG2      HA2      0.090000        1.0080           0
      1631 HCT      97       GLU      CD       CC       0.620000       12.0110           0
      1632 HCT      97       GLU      OE1      OC      -0.760000       15.9990           0
      1633 HCT      97       GLU      OE2      OC      -0.760000       15.9990           0
      1634 HCT      97       GLU      C        C        0.510000       12.0110           0
      1635 HCT      97       GLU      O        O       -0.510000       15.9990           0
      1636 HCT      98       ALA      N        NH1     -0.470000       14.0070           0
      1637 HCT      98       ALA      HN       H        0.310000        1.0080           0
      1638 HCT      98       ALA      CA       CT1      0.070000       12.0110           0
      1639 HCT      98       ALA      HA       HB1      0.090000        1.0080           0
      1640 HCT      98       ALA      CB       CT3     -0.270000       12.0110           0
      1641 HCT      98       ALA      HB1      HA3      0.090000        1.0080           0
      1642 HCT      98       ALA      HB2      HA3      0.090000        1.0080           0
      1643 HCT      98       ALA      HB3      HA3      0.090000        1.0080           0
      1644 HCT      98       ALA      C        C        0.510000       12.0110           0
      1645 HCT      98       ALA      O        O       -0.510000       15.9990           0
      1646 HCT      99       ALA      N        NH1     -0.470000       14.0070           0
      1647 HCT      99       ALA      HN       H        0.310000        1.0080           0
      1648 HCT      99       ALA      CA       CT1      0.070000       12.0110           0
      1649 HCT      99       ALA      HA       HB1      0.090000        1.0080           0
      1650 HCT      99       ALA      CB       CT3     -0.270000       12.0110           0
      1651 HCT      99       ALA      HB1      HA3      0.090000        1.0080           0
      1652 HCT      99       ALA      HB2      HA3      0.090000        1.0080           0
      1653 HCT      99       ALA      HB3      HA3      0.090000        1.0080           0
      1654 HCT      99       ALA      C        C        0.510000       12.0110           0
      1655 HCT      99       ALA      O        O       -0.510000       15.9990           0
      1656 HCT      100      ALA      N        NH1     -0.470000       14.0070           0
      1657 HCT      100      ALA      HN       H        0.310000        1.0080           0
      1658 HCT      100      ALA      CA       CT1      0.070000       12.0110           0
      1659 HCT      100      ALA      HA       HB1      0.090000        1.0080           0
      1660 HCT      100      ALA      CB       CT3     -0.270000       12.0110           0
      1661 HCT      100      ALA      HB1      HA3      0.090000        1.0080           0
      1662 HCT      100      ALA      HB2      HA3      0.090000        1.0080           0
      1663 HCT      100      ALA      HB3      HA3      0.090000        1.0080           0
      1664 HCT      100      ALA      C        C        0.510000       12.0110           0
      1665 HCT      100      ALA      O        O       -0.510000       15.9990           0
      1666 HCT      101      ALA      N        NH1     -0.470000       14.0070           0
      1667 HCT      101      ALA      HN       H        0.310000        1.0080           0
      1668 HCT      101      ALA      CA       CT1      0.070000       12.0110           0
      1669 HCT      101      ALA      HA       HB1      0.090000        1.0080           0
      1670 HCT      101      ALA      CB       CT3     -0.270000       12.0110           0
      1671 HCT      101      ALA      HB1      HA3      0.090000        1.0080           0
      1672 HCT      101      ALA      HB2      HA3      0.090000        1.0080           0
      1673 HCT      101      ALA      HB3      HA3      0.090000        1.0080           0
      1674 HCT      101      ALA      C        C        0.510000       12.0110           0
      1675 HCT      101      ALA      O        O       -0.510000       15.9990           0
      1676 HCT      102      ASN      N        NH1     -0.470000       14.0070           0
      1677 HCT      102      ASN      HN       H        0.310000        1.0080           0
      1678 HCT      102      ASN      CA       CT1      0.070000       12.0110           0
      1679 HCT      102      ASN      HA       HB1      0.090000        1.0080           0
      1680 HCT      102      ASN      CB       CT2     -0.180000       12.0110           0
      1681 HCT      102      ASN      HB1      HA2      0.090000        1.0080           0
      1682 HCT      102      ASN      HB2      HA2      0.090000        1.0080           0
      1683 HCT      102      ASN      CG       CC       0.550000       12.0110           0
      1684 HCT      102      ASN      OD1      O       -0.550000       15.9990           0
      1685 HCT      102      ASN      ND2      NH2     -0.620000       14.0070           0
      1686 HCT      102      ASN      HD21     H        0.320000        1.0080           0
      1687 HCT      102      ASN      HD22     H        0.300000        1.0080           0
      1688 HCT      102      ASN      C        C        0.510000       12.0110           0
      1689 HCT      102      ASN      O        O       -0.510000       15.9990           0
      1690 HCT      103      ALA      N        NH1     -0.470000       14.0070           0
      1691 HCT      103      ALA      HN       H        0.310000        1.0080           0
      1692 HCT      103      ALA      CA       CT1      0.070000       12.0110           0
      1693 HCT      103      ALA      HA       HB1      0.090000        1.0080           0
      1694 HCT      103      ALA      CB       CT3     -0.270000       12.0110           0
      1695 HCT      103      ALA      HB1      HA3      0.090000        1.0080           0
      1696 HCT      103      ALA      HB2      HA3      0.090000        1.0080           0
      1697 HCT      103      ALA      HB3      HA3      0.090000        1.0080           0
      1698 HCT      103      ALA      C        C        0.510000       12.0110           0
      1699 HCT      103      ALA      O        O       -0.510000       15.9990           0
      1700 HCT      104      SER      N        NH1     -0.470000       14.0070           0
      1701 HCT      104      SER      HN       H        0.310000        1.0080           0
      1702 HCT      104      SER      CA       CT1      0.070000       12.0110           0
      1703 HCT      104      SER      HA       HB1      0.090000        1.0080           0
      1704 HCT      104      SER      CB       CT2      0.050000       12.0110           0
      1705 HCT      104      SER      HB1      HA2      0.090000        1.0080           0
      1706 HCT      104      SER      HB2      HA2      0.090000        1.0080           0
      1707 HCT      104      SER      OG       OH1     -0.660000       15.9990           0
      1708 HCT      104      SER      HG1      H        0.430000        1.0080           0
      1709 HCT      104      SER      C        C        0.510000       12.0110           0
      1710 HCT      104      SER      O        O       -0.510000       15.9990           0
      1711 HCT      105      VAL      N        NH1     -0.470000       14.0070           0
      1712 HCT      105      VAL      HN       H        0.310000        1.0080           0
      1713 HCT      105      VAL      CA       CT1      0.070000       12.0110           0
      1714 HCT      105      VAL      HA       HB1      0.090000        1.0080           0
      1715 HCT      105      VAL      CB       CT1     -0.090000       12.0110           0
      1716 HCT      105      VAL      HB       HA1      0.090000        1.0080           0
      1717 HCT      105      VAL      CG1      CT3     -0.270000       12.0110           0
      1718 HCT      105      VAL      HG11     HA3      0.090000        1.0080           0
      1719 HCT      105      VAL      HG12     HA3      0.090000        1.0080           0
      1720 HCT      105      VAL      HG13     HA3      0.090000        1.0080           0
      1721 HCT      105      VAL      CG2      CT3     -0.270000       12.0110           0
      1722 HCT      105      VAL      HG21     HA3      0.090000        1.0080           0
      1723 HCT      105      VAL      HG22     HA3      0.090000        1.0080           0
      1724 HCT      105      VAL      HG23     HA3      0.090000        1.0080           0
      1725 HCT      105      VAL      C        C        0.510000       12.0110           0
      1726 HCT      105      VAL      O        O       -0.510000       15.9990           0
      1727 HCT      106      ASP      N        NH1     -0.470000       14.0070           0
      1728 HCT      106      ASP      HN       H        0.310000        1.0080           0
      1729 HCT      106      ASP      CA       CT1      0.070000       12.0110           0
      1730 HCT      106      ASP      HA       HB1      0.090000        1.0080           0
      1731 HCT      106      ASP      CB       CT2A    -0.280000       12.0110           0
      1732 HCT      106      ASP      HB1      HA2      0.090000        1.0080           0
      1733 HCT      106      ASP      HB2      HA2      0.090000        1.0080           0
      1734 HCT      106      ASP      CG       CC       0.620000       12.0110           0
      1735 HCT      106      ASP      OD1      OC      -0.760000       15.9990           0
      1736 HCT      106      ASP      OD2      OC      -0.760000       15.9990           0
      1737 HCT      106      ASP      C        C        0.510000       12.0110           0
      1738 HCT      106      ASP      O        O       -0.510000       15.9990           0
      1739 HCT      107      GLU      N        NH1     -0.470000       14.0070           0
      1740 HCT      107      GLU      HN       H        0.310000        1.0080           0
      1741 HCT      107      GLU      CA       CT1      0.070000       12.0110           0
      1742 HCT      107      GLU      HA       HB1      0.090000        1.0080           0
      1743 HCT      107      GLU      CB       CT2A    -0.180000       12.0110           0
      1744 HCT      107      GLU      HB1      HA2      0.090000        1.0080           0
      1745 HCT      107      GLU      HB2      HA2      0.090000        1.0080           0
      1746 HCT      107      GLU      CG       CT2     -0.280000       12.0110           0
      1747 HCT      107      GLU      HG1      HA2      0.090000        1.0080           0
      1748 HCT      107      GLU      HG2      HA2      0.090000        1.0080           0
      1749 HCT      107      GLU      CD       CC       0.620000       12.0110           0
      1750 HCT      107      GLU      OE1      OC      -0.760000       15.9990           0
      1751 HCT      107      GLU      OE2      OC      -0.760000       15.9990           0
      1752 HCT      107      GLU      C        C        0.510000       12.0110           0
      1753 HCT      107      GLU      O        O       -0.510000       15.9990           0
      1754 HCT      108      TYR      N        NH1     -0.470000       14.0070           0
      1755 HCT      108      TYR      HN       H        0.310000        1.0080           0
      1756 HCT      108      TYR      CA       CT1      0.070000       12.0110           0
      1757 HCT      108      TYR      HA       HB1      0.090000        1.0080           0
      1758 HCT      108      TYR      CB       CT2     -0.180000       12.0110           0
      1759 HCT      108      TYR      HB1      HA2      0.090000        1.0080           0
      1760 HCT      108      TYR      HB2      HA2      0.090000        1.0080           0
      1761 HCT      108      TYR      CG       CA       0.000000       12.0110           0
      1762 HCT      108      TYR      CD1      CA      -0.115000       12.0110           0
      1763 HCT      108      TYR      HD1      HP       0.115000        1.0080           0
      1764 HCT      108      TYR      CE1      CA      -0.115000       12.0110           0
      1765 HCT      108      TYR      HE1      HP       0.115000        1.0080           0
      1766 HCT      108      TYR      CZ       CA       0.110000       12.0110           0
      1767 HCT      108      TYR      OH       OH1     -0.540000       15.9990           0
      1768 HCT      108      TYR      HH       H        0.430000        1.0080           0
      1769 HCT      108      TYR      CD2      CA      -0.115000       12.0110           0
      1770 HCT      108      TYR      HD2      HP       0.115000        1.0080           0
      1771 HCT      108      TYR      CE2      CA      -0.115000       12.0110           0
      1772 HCT      108      TYR      HE2      HP       0.115000        1.0080           0
      1773 HCT      108      TYR      C        C        0.510000       12.0110           0
      1774 HCT      108      TYR      O        O       -0.510000       15.9990           0
      1775 HCT      109      ALA      N        NH1     -0.470000       14.0070           0
      1776 HCT      109      ALA      HN       H        0.310000        1.0080           0
      1777 HCT      109      ALA      CA       CT1      0.070000       12.0110           0
      1778 HCT      109      ALA      HA       HB1      0.090000        1.0080           0
      1779 HCT      109      ALA      CB       CT3     -0.270000       12.0110           0
      1780 HCT      109      ALA      HB1      HA3      0.090000        1.0080           0
      1781 HCT      109      ALA      HB2      HA3      0.090000        1.0080           0
      1782 HCT      109      ALA      HB3      HA3      0.090000        1.0080           0
      1783 HCT      109      ALA      C        C        0.510000       12.0110           0
      1784 HCT      109      ALA      O        O       -0.510000       15.9990           0
      1785 HCT      110      ARG      N        NH1     -0.470000       14.0070           0
      1786 HCT      110      ARG      HN       H        0.310000        1.0080           0
      1787 HCT      110      ARG      CA       CT1      0.070000       12.0110           0
      1788 HCT      110      ARG      HA       HB1      0.090000        1.0080           0
      1789 HCT      110      ARG      CB       CT2     -0.180000       12.0110           0
      1790 HCT      110      ARG      HB1      HA2      0.090000        1.0080           0
      1791 HCT      110      ARG      HB2      HA2      0.090000        1.0080           0
      1792 HCT      110      ARG      CG       CT2     -0.180000       12.0110           0
      1793 HCT      110      ARG      HG1      HA2      0.090000        1.0080           0
      1794 HCT      110      ARG      HG2      HA2      0.090000        1.0080           0
      1795 HCT      110      ARG      CD       CT2      0.200000       12.0110           0
      1796 HCT      110      ARG      HD1      HA2      0.090000        1.0080           0
      1797 HCT      110      ARG      HD2      HA2      0.090000        1.0080           0
      1798 HCT      110      ARG      NE       NC2     -0.700000       14.0070           0
      1799 HCT      110      ARG      HE       HC       0.440000        1.0080           0
      1800 HCT      110      ARG      CZ       C        0.640000       12.0110           0
      1801 HCT      110      ARG      NH1      NC2     -0.800000       14.0070           0
      1802 HCT      110      ARG      HH11     HC       0.460000        1.0080           0
      1803 HCT      110      ARG      HH12     HC       0.460000        1.0080           0
      1804 HCT      110      ARG      NH2      NC2     -0.800000       14.0070           0
      1805 HCT      110      ARG      HH21     HC       0.460000        1.0080           0
      1806 HCT      110      ARG      HH22     HC       0.460000        1.0080           0
      1807 HCT      110      ARG      C        C        0.510000       12.0110           0
      1808 HCT      110      ARG      O        O       -0.510000       15.9990           0
      1809 HCT      111      ASP      N        NH1     -0.470000       14.0070           0
      1810 HCT      111      ASP      HN       H        0.310000        1.0080           0
      1811 HCT      111      ASP      CA       CT1      0.070000       12.0110           0
      1812 HCT      111      ASP      HA       HB1      0.090000        1.0080           0
      1813 HCT      111      ASP      CB       CT2A    -0.280000       12.0110           0
      1814 HCT      111      ASP      HB1      HA2      0.090000        1.0080           0
      1815 HCT      111      ASP      HB2      HA2      0.090000        1.0080           0
      1816 HCT      111      ASP      CG       CC       0.620000       12.0110           0
      1817 HCT      111      ASP      OD1      OC      -0.760000       15.9990           0
      1818 HCT      111      ASP      OD2      OC      -0.760000       15.9990           0
      1819 HCT      111      ASP      C        C        0.510000       12.0110           0
      1820 HCT      111      ASP      O        O       -0.510000       15.9990           0
      1821 HCT      112      PHE      N        NH1     -0.470000       14.0070           0
      1822 HCT      112      PHE      HN       H        0.310000        1.0080           0
      1823 HCT      112      PHE      CA       CT1      0.070000       12.0110           0
      1824 HCT      112      PHE      HA       HB1      0.090000        1.0080           0
      1825 HCT      112      PHE      CB       CT2     -0.180000       12.0110           0
      1826 HCT      112      PHE      HB1      HA2      0.090000        1.0080           0
      1827 HCT      112      PHE      HB2      HA2      0.090000        1.0080           0
      1828 HCT      112      PHE      CG       CA       0.000000       12.0110           0
      1829 HCT      112      PHE      CD1      CA      -0.115000       12.0110           0
      1830 HCT      112      PHE      HD1      HP       0.115000        1.0080           0
      1831 HCT      112      PHE      CE1      CA      -0.115000       12.0110           0
      1832 HCT      112      PHE      HE1      HP       0.115000        1.0080           0
      1833 HCT      112      PHE      CZ       CA      -0.115000       12.0110           0
      1834 HCT      112      PHE      HZ       HP       0.115000        1.0080           0
      1835 HCT      112      PHE      CD2      CA      -0.115000       12.0110           0
      1836 HCT      112      PHE      HD2      HP       0.115000        1.0080           0
      1837 HCT      112      PHE      CE2      CA      -0.115000       12.0110           0
      1838 HCT      112      PHE      HE2      HP       0.115000        1.0080           0
      1839 HCT      112      PHE      C        C        0.510000       12.0110           0
      1840 HCT      112      PHE      O        O       -0.510000       15.9990           0
      1841 HCT      113      ALA      N        NH1     -0.470000       14.0070           0
      1842 HCT      113      ALA      HN       H        0.310000        1.0080           0
      1843 HCT      113      ALA      CA       CT1      0.070000       12.0110           0
      1844 HCT      113      ALA      HA       HB1      0.090000        1.0080           0
      1845 HCT      113      ALA      CB       CT3     -0.270000       12.0110           0
      1846 HCT      113      ALA      HB1      HA3      0.090000        1.0080           0
      1847 HCT      113      ALA      HB2      HA3      0.090000        1.0080           0
      1848 HCT      113      ALA      HB3      HA3      0.090000        1.0080           0
      1849 HCT      113      ALA      C        C        0.510000       12.0110           0
      1850 HCT      113      ALA      O        O       -0.510000       15.9990           0
      1851 HCT      114      PRO      N        N       -0.290000       14.0070           0
      1852 HCT      114      PRO      CD       CP3      0.000000       12.0110           0
      1853 HCT      114      PRO      HD1      HA2      0.090000        1.0080           0
      1854 HCT      114      PRO      HD2      HA2      0.090000        1.0080           0
      1855 HCT      114      PRO      CA       CP1      0.020000       12.0110           0
      1856 HCT      114      PRO      HA       HB1      0.090000        1.0080           0
      1857 HCT      114      PRO      CB       CP2     -0.180000       12.0110           0
      1858 HCT      114      PRO      HB1      HA2      0.090000        1.0080           0
      1859 HCT      114      PRO      HB2      HA2      0.090000        1.0080           0
      1860 HCT      114      PRO      CG       CP2     -0.180000       12.0110           0
      1861 HCT      114      PRO      HG1      HA2      0.090000        1.0080           0
      1862 HCT      114      PRO      HG2      HA2      0.090000        1.0080           0
      1863 HCT      114      PRO      C        C        0.510000       12.0110           0
      1864 HCT      114      PRO      O        O       -0.510000       15.9990           0
      1865 HCT      115      ASP      N        NH1     -0.470000       14.0070           0
      1866 HCT      115      ASP      HN       H        0.310000        1.0080           0
      1867 HCT      115      ASP      CA       CT1      0.070000       12.0110           0
      1868 HCT      115      ASP      HA       HB1      0.090000        1.0080           0
      1869 HCT      115      ASP      CB       CT2A    -0.280000       12.0110           0
      1870 HCT      115      ASP      HB1      HA2      0.090000        1.0080           0
      1871 HCT      115      ASP      HB2      HA2      0.090000        1.0080           0
      1872 HCT      115      ASP      CG       CC       0.620000       12.0110           0
      1873 HCT      115      ASP      OD1      OC      -0.760000       15.9990           0
      1874 HCT      115      ASP      OD2      OC      -0.760000       15.9990           0
      1875 HCT      115      ASP      C        C        0.510000       12.0110           0
      1876 HCT      115      ASP      O        O       -0.510000       15.9990           0
      1877 HCT      116      VAL      N        NH1     -0.470000       14.0070           0
      1878 HCT      116      VAL      HN       H        0.310000        1.0080           0
      1879 HCT      116      VAL      CA       CT1      0.070000       12.0110           0
      1880 HCT      116      VAL      HA       HB1      0.090000        1.0080           0
      1881 HCT      116      VAL      CB       CT1     -0.090000       12.0110           0
      1882 HCT      116      VAL      HB       HA1      0.090000        1.0080           0
      1883 HCT      116      VAL      CG1      CT3     -0.270000       12.0110           0
      1884 HCT      116      VAL      HG11     HA3      0.090000        1.0080           0
      1885 HCT      116      VAL      HG12     HA3      0.090000        1.0080           0
      1886 HCT      116      VAL      HG13     HA3      0.090000        1.0080           0
      1887 HCT      116      VAL      CG2      CT3     -0.270000       12.0110           0
      1888 HCT      116      VAL      HG21     HA3      0.090000        1.0080           0
      1889 HCT      116      VAL      HG22     HA3      0.090000        1.0080           0
      1890 HCT      116      VAL      HG23     HA3      0.090000        1.0080           0
      1891 HCT      116      VAL      C        C        0.510000       12.0110           0
      1892 HCT      116      VAL      O        O       -0.510000       15.9990           0
      1893 HCT      117      SER      N        NH1     -0.470000       14.0070           0
      1894 HCT      117      SER      HN       H        0.310000        1.0080           0
      1895 HCT      117      SER      CA       CT1      0.070000       12.0110           0
      1896 HCT      117      SER      HA       HB1      0.090000        1.0080           0
      1897 HCT      117      SER      CB       CT2      0.050000       12.0110           0
      1898 HCT      117      SER      HB1      HA2      0.090000        1.0080           0
      1899 HCT      117      SER      HB2      HA2      0.090000        1.0080           0
      1900 HCT      117      SER      OG       OH1     -0.660000       15.9990           0
      1901 HCT      117      SER      HG1      H        0.430000        1.0080           0
      1902 HCT      117      SER      C        C        0.510000       12.0110           0
      1903 HCT      117      SER      O        O       -0.510000       15.9990           0
      1904 HCT      118      PHE      N        NH1     -0.470000       14.0070           0
      1905 HCT      118      PHE      HN       H        0.310000        1.0080           0
      1906 HCT      118      PHE      CA       CT1      0.070000       12.0110           0
      1907 HCT      118      PHE      HA       HB1      0.090000        1.0080           0
      1908 HCT      118      PHE      CB       CT2     -0.180000       12.0110           0
      1909 HCT      118      PHE      HB1      HA2      0.090000        1.0080           0
      1910 HCT      118      PHE      HB2      HA2      0.090000        1.0080           0
      1911 HCT      118      PHE      CG       CA       0.000000       12.0110           0
      1912 HCT      118      PHE      CD1      CA      -0.115000       12.0110           0
      1913 HCT      118      PHE      HD1      HP       0.115000        1.0080           0
      1914 HCT      118      PHE      CE1      CA      -0.115000       12.0110           0
      1915 HCT      118      PHE      HE1      HP       0.115000        1.0080           0
      1916 HCT      118      PHE      CZ       CA      -0.115000       12.0110           0
      1917 HCT      118      PHE      HZ       HP       0.115000        1.0080           0
      1918 HCT      118      PHE      CD2      CA      -0.115000       12.0110           0
      1919 HCT      118      PHE      HD2      HP       0.115000        1.0080           0
      1920 HCT      118      PHE      CE2      CA      -0.115000       12.0110           0
      1921 HCT      118      PHE      HE2      HP       0.115000        1.0080           0
      1922 HCT      118      PHE      C        C        0.510000       12.0110           0
      1923 HCT      118      PHE      O        O       -0.510000       15.9990           0
      1924 HCT      119      GLN      N        NH1     -0.470000       14.0070           0
      1925 HCT      119      GLN      HN       H        0.310000        1.0080           0
      1926 HCT      119      GLN      CA       CT1      0.070000       12.0110           0
      1927 HCT      119      GLN      HA       HB1      0.090000        1.0080           0
      1928 HCT      119      GLN      CB       CT2     -0.180000       12.0110           0
      1929 HCT      119      GLN      HB1      HA2      0.090000        1.0080           0
      1930 HCT      119      GLN      HB2      HA2      0.090000        1.0080           0
      1931 HCT      119      GLN      CG       CT2     -0.180000       12.0110           0
      1932 HCT      119      GLN      HG1      HA2      0.090000        1.0080           0
      1933 HCT      119      GLN      HG2      HA2      0.090000        1.0080           0
      1934 HCT      119      GLN      CD       CC       0.550000       12.0110           0
      1935 HCT      119      GLN      OE1      O       -0.550000       15.9990           0
      1936 HCT      119      GLN      NE2      NH2     -0.620000       14.0070           0
      1937 HCT      119      GLN      HE21     H        0.320000        1.0080           0
      1938 HCT      119      GLN      HE22     H        0.300000        1.0080           0
      1939 HCT      119      GLN      C        C        0.510000       12.0110           0
      1940 HCT      119      GLN      O        O       -0.510000       15.9990           0
      1941 HCT      120      ARG      N        NH1     -0.470000       14.0070           0
      1942 HCT      120      ARG      HN       H        0.310000        1.0080           0
      1943 HCT      120      ARG      CA       CT1      0.070000       12.0110           0
      1944 HCT      120      ARG      HA       HB1      0.090000        1.0080           0
      1945 HCT      120      ARG      CB       CT2     -0.180000       12.0110           0
      1946 HCT      120      ARG      HB1      HA2      0.090000        1.0080           0
      1947 HCT      120      ARG      HB2      HA2      0.090000        1.0080           0
      1948 HCT      120      ARG      CG       CT2     -0.180000       12.0110           0
      1949 HCT      120      ARG      HG1      HA2      0.090000        1.0080           0
      1950 HCT      120      ARG      HG2      HA2      0.090000        1.0080           0
      1951 HCT      120      ARG      CD       CT2      0.200000       12.0110           0
      1952 HCT      120      ARG      HD1      HA2      0.090000        1.0080           0
      1953 HCT      120      ARG      HD2      HA2      0.090000        1.0080           0
      1954 HCT      120      ARG      NE       NC2     -0.700000       14.0070           0
      1955 HCT      120      ARG      HE       HC       0.440000        1.0080           0
      1956 HCT      120      ARG      CZ       C        0.640000       12.0110           0
      1957 HCT      120      ARG      NH1      NC2     -0.800000       14.0070           0
      1958 HCT      120      ARG      HH11     HC       0.460000        1.0080           0
      1959 HCT      120      ARG      HH12     HC       0.460000        1.0080           0
      1960 HCT      120      ARG      NH2      NC2     -0.800000       14.0070           0
      1961 HCT      120      ARG      HH21     HC       0.460000        1.0080           0
      1962 HCT      120      ARG      HH22     HC       0.460000        1.0080           0
      1963 HCT      120      ARG      C        C        0.510000       12.0110           0
      1964 HCT      120      ARG      O        O       -0.510000       15.9990           0
      1965 HCT      121      LEU      N        NH1     -0.470000       14.0070           0
      1966 HCT      121      LEU      HN       H        0.310000        1.0080           0
      1967 HCT      121      LEU      CA       CT1      0.070000       12.0110           0
      1968 HCT      121      LEU      HA       HB1      0.090000        1.0080           0
      1969 HCT      121      LEU      CB       CT2     -0.180000       12.0110           0
      1970 HCT      121      LEU      HB1      HA2      0.090000        1.0080           0
      1971 HCT      121      LEU      HB2      HA2      0.090000        1.0080           0
      1972 HCT      121      LEU      CG       CT1     -0.090000       12.0110           0
      1973 HCT      121      LEU      HG       HA1      0.090000        1.0080           0
      1974 HCT      121      LEU      CD1      CT3     -0.270000       12.0110           0
      1975 HCT      121      LEU      HD11     HA3      0.090000        1.0080           0
      1976 HCT      121      LEU      HD12     HA3      0.090000        1.0080           0
      1977 HCT      121      LEU      HD13     HA3      0.090000        1.0080           0
      1978 HCT      121      LEU      CD2      CT3     -0.270000       12.0110           0
      1979 HCT      121      LEU      HD21     HA3      0.090000        1.0080           0
      1980 HCT      121      LEU      HD22     HA3      0.090000        1.0080           0
      1981 HCT      121      LEU      HD23     HA3      0.090000        1.0080           0
      1982 HCT      121      LEU      C        C        0.510000       12.0110           0
      1983 HCT      121      LEU      O        O       -0.510000       15.9990           0
      1984 HCT      122      ILE      N        NH1     -0.470000       14.0070           0
      1985 HCT      122      ILE      HN       H        0.310000        1.0080           0
      1986 HCT      122      ILE      CA       CT1      0.070000       12.0110           0
      1987 HCT      122      ILE      HA       HB1      0.090000        1.0080           0
      1988 HCT      122      ILE      CB       CT1     -0.090000       12.0110           0
      1989 HCT      122      ILE      HB       HA1      0.090000        1.0080           0
      1990 HCT      122      ILE      CG2      CT3     -0.270000       12.0110           0
      1991 HCT      122      ILE      HG21     HA3      0.090000        1.0080           0
      1992 HCT      122      ILE      HG22     HA3      0.090000        1.0080           0
      1993 HCT      122      ILE      HG23     HA3      0.090000        1.0080           0
      1994 HCT      122      ILE      CG1      CT2     -0.180000       12.0110           0
      1995 HCT      122      ILE      HG11     HA2      0.090000        1.0080           0
      1996 HCT      122      ILE      HG12     HA2      0.090000        1.0080           0
      1997 HCT      122      ILE      CD       CT3     -0.270000       12.0110           0
      1998 HCT      122      ILE      HD1      HA3      0.090000        1.0080           0
      1999 HCT      122      ILE      HD2      HA3      0.090000        1.0080           0
      2000 HCT      122      ILE      HD3      HA3      0.090000        1.0080           0
      2001 HCT      122      ILE      C        C        0.510000       12.0110           0
      2002 HCT      122      ILE      O        O       -0.510000       15.9990           0
      2003 HCT      123      PRO      N        N       -0.290000       14.0070           0
      2004 HCT      123      PRO      CD       CP3      0.000000       12.0110           0
      2005 HCT      123      PRO      HD1      HA2      0.090000        1.0080           0
      2006 HCT      123      PRO      HD2      HA2      0.090000        1.0080           0
      2007 HCT      123      PRO      CA       CP1      0.020000       12.0110           0
      2008 HCT      123      PRO      HA       HB1      0.090000        1.0080           0
      2009 HCT      123      PRO      CB       CP2     -0.180000       12.0110           0
      2010 HCT      123      PRO      HB1      HA2      0.090000        1.0080           0
      2011 HCT      123      PRO      HB2      HA2      0.090000        1.0080           0
      2012 HCT      123      PRO      CG       CP2     -0.180000       12.0110           0
      2013 HCT      123      PRO      HG1      HA2      0.090000        1.0080           0
      2014 HCT      123      PRO      HG2      HA2      0.090000        1.0080           0
      2015 HCT      123      PRO      C        C        0.510000       12.0110           0
      2016 HCT      123      PRO      O        O       -0.510000       15.9990           0
      2017 HCT      124      SER      N        NH1     -0.470000       14.0070           0
      2018 HCT      124      SER      HN       H        0.310000        1.0080           0
      2019 HCT      124      SER      CA       CT1      0.070000       12.0110           0
      2020 HCT      124      SER      HA       HB1      0.090000        1.0080           0
      2021 HCT      124      SER      CB       CT2      0.050000       12.0110           0
      2022 HCT      124      SER      HB1      HA2      0.090000        1.0080           0
      2023 HCT      124      SER      HB2      HA2      0.090000        1.0080           0
      2024 HCT      124      SER      OG       OH1     -0.660000       15.9990           0
      2025 HCT      124      SER      HG1      H        0.430000        1.0080           0
      2026 HCT      124      SER      C        C        0.510000       12.0110           0
      2027 HCT      124      SER      O        O       -0.510000       15.9990           0
      2028 HCT      125      VAL      N        NH1     -0.470000       14.0070           0
      2029 HCT      125      VAL      HN       H        0.310000        1.0080           0
      2030 HCT      125      VAL      CA       CT1      0.070000       12.0110           0
      2031 HCT      125      VAL      HA       HB1      0.090000        1.0080           0
      2032 HCT      125      VAL      CB       CT1     -0.090000       12.0110           0
      2033 HCT      125      VAL      HB       HA1      0.090000        1.0080           0
      2034 HCT      125      VAL      CG1      CT3     -0.270000       12.0110           0
      2035 HCT      125      VAL      HG11     HA3      0.090000        1.0080           0
      2036 HCT      125      VAL      HG12     HA3      0.090000        1.0080           0
      2037 HCT      125      VAL      HG13     HA3      0.090000        1.0080           0
      2038 HCT      125      VAL      CG2      CT3     -0.270000       12.0110           0
      2039 HCT      125      VAL      HG21     HA3      0.090000        1.0080           0
      2040 HCT      125      VAL      HG22     HA3      0.090000        1.0080           0
      2041 HCT      125      VAL      HG23     HA3      0.090000        1.0080           0
      2042 HCT      125      VAL      C        C        0.510000       12.0110           0
      2043 HCT      125      VAL      O        O       -0.510000       15.9990           0
      2044 HCT      126      ASP      N        NH1     -0.470000       14.0070           0
      2045 HCT      126      ASP      HN       H        0.310000        1.0080           0
      2046 HCT      126      ASP      CA       CT1      0.070000       12.0110           0
      2047 HCT      126      ASP      HA       HB1      0.090000        1.0080           0
      2048 HCT      126      ASP      CB       CT2A    -0.280000       12.0110           0
      2049 HCT      126      ASP      HB1      HA2      0.090000        1.0080           0
      2050 HCT      126      ASP      HB2      HA2      0.090000        1.0080           0
      2051 HCT      126      ASP      CG       CC       0.620000       12.0110           0
      2052 HCT      126      ASP      OD1      OC      -0.760000       15.9990           0
      2053 HCT      126      ASP      OD2      OC      -0.760000       15.9990           0
      2054 HCT      126      ASP      C        C        0.510000       12.0110           0
      2055 HCT      126      ASP      O        O       -0.510000       15.9990           0
      2056 HCT      127      TYR      N        NH1     -0.470000       14.0070           0
      2057 HCT      127      TYR      HN       H        0.310000        1.0080           0
      2058 HCT      127      TYR      CA       CT1      0.070000       12.0110           0
      2059 HCT      127      TYR      HA       HB1      0.090000        1.0080           0
      2060 HCT      127      TYR      CB       CT2     -0.180000       12.0110           0
      2061 HCT      127      TYR      HB1      HA2      0.090000        1.0080           0
      2062 HCT      127      TYR      HB2      HA2      0.090000        1.0080           0
      2063 HCT      127      TYR      CG       CA       0.000000       12.0110           0
      2064 HCT      127      TYR      CD1      CA      -0.115000       12.0110           0
      2065 HCT      127      TYR      HD1      HP       0.115000        1.0080           0
      2066 HCT      127      TYR      CE1      CA      -0.115000       12.0110           0
      2067 HCT      127      TYR      HE1      HP       0.115000        1.0080           0
      2068 HCT      127      TYR      CZ       CA       0.110000       12.0110           0
      2069 HCT      127      TYR      OH       OH1     -0.540000       15.9990           0
      2070 HCT      127      TYR      HH       H        0.430000        1.0080           0
      2071 HCT      127      TYR      CD2      CA      -0.115000       12.0110           0
      2072 HCT      127      TYR      HD2      HP       0.115000        1.0080           0
      2073 HCT      127      TYR      CE2      CA      -0.115000       12.0110           0
      2074 HCT      127      TYR      HE2      HP       0.115000        1.0080           0
      2075 HCT      127      TYR      C        C        0.510000       12.0110           0
      2076 HCT      127      TYR      O        O       -0.510000       15.9990           0
      2077 HCT      128      THR      N        NH1     -0.470000       14.0070           0
      2078 HCT      128      THR      HN       H        0.310000        1.0080           0
      2079 HCT      128      THR      CA       CT1      0.070000       12.0110           0
      2080 HCT      128      THR      HA       HB1      0.090000        1.0080           0
      2081 HCT      128      THR      CB       CT1      0.140000       12.0110           0
      2082 HCT      128      THR      HB       HA1      0.090000        1.0080           0
      2083 HCT      128      THR      OG1      OH1     -0.660000       15.9990           0
      2084 HCT      128      THR      HG1      H        0.430000        1.0080           0
      2085 HCT      128      THR      CG2      CT3     -0.270000       12.0110           0
      2086 HCT      128      THR      HG21     HA3      0.090000        1.0080           0
      2087 HCT      128      THR      HG22     HA3      0.090000        1.0080           0
      2088 HCT      128      THR      HG23     HA3      0.090000        1.0080           0
      2089 HCT      128      THR      C        C        0.510000       12.0110           0
      2090 HCT      128      THR      O        O       -0.510000       15.9990           0
      2091 HCT      129      GLN      N        NH1     -0.470000       14.0070           0
      2092 HCT      129      GLN      HN       H        0.310000        1.0080           0
      2093 HCT      129      GLN      CA       CT1      0.070000       12.0110           0
      2094 HCT      129      GLN      HA       HB1      0.090000        1.0080           0
      2095 HCT      129      GLN      CB       CT2     -0.180000       12.0110           0
      2096 HCT      129      GLN      HB1      HA2      0.090000        1.0080           0
      2097 HCT      129      GLN      HB2      HA2      0.090000        1.0080           0
      2098 HCT      129      GLN      CG       CT2     -0.180000       12.0110           0
      2099 HCT      129      GLN      HG1      HA2      0.090000        1.0080           0
      2100 HCT      129      GLN      HG2      HA2      0.090000        1.0080           0
      2101 HCT      129      GLN      CD       CC       0.550000       12.0110           0
      2102 HCT      129      GLN      OE1      O       -0.550000       15.9990           0
      2103 HCT      129      GLN      NE2      NH2     -0.620000       14.0070           0
      2104 HCT      129      GLN      HE21     H        0.320000        1.0080           0
      2105 HCT      129      GLN      HE22     H        0.300000        1.0080           0
      2106 HCT      129      GLN      C        C        0.510000       12.0110           0
      2107 HCT      129      GLN      O        O       -0.510000       15.9990           0
      2108 HCT      130      ASP      N        NH1     -0.470000       14.0070           0
      2109 HCT      130      ASP      HN       H        0.310000        1.0080           0
      2110 HCT      130      ASP      CA       CT1      0.070000       12.0110           0
      2111 HCT      130      ASP      HA       HB1      0.090000        1.0080           0
      2112 HCT      130      ASP      CB       CT2A    -0.280000       12.0110           0
      2113 HCT      130      ASP      HB1      HA2      0.090000        1.0080           0
      2114 HCT      130      ASP      HB2      HA2      0.090000        1.0080           0
      2115 HCT      130      ASP      CG       CC       0.620000       12.0110           0
      2116 HCT      130      ASP      OD1      OC      -0.760000       15.9990           0
      2117 HCT      130      ASP      OD2      OC      -0.760000       15.9990           0
      2118 HCT      130      ASP      C        C        0.510000       12.0110           0
      2119 HCT      130      ASP      O        O       -0.510000       15.9990           0
      2120 HCT      131      ILE      N        NH1     -0.470000       14.0070           0
      2121 HCT      131      ILE      HN       H        0.310000        1.0080           0
      2122 HCT      131      ILE      CA       CT1      0.070000       12.0110           0
      2123 HCT      131      ILE      HA       HB1      0.090000        1.0080           0
      2124 HCT      131      ILE      CB       CT1     -0.090000       12.0110           0
      2125 HCT      131      ILE      HB       HA1      0.090000        1.0080           0
      2126 HCT      131      ILE      CG2      CT3     -0.270000       12.0110           0
      2127 HCT      131      ILE      HG21     HA3      0.090000        1.0080           0
      2128 HCT      131      ILE      HG22     HA3      0.090000        1.0080           0
      2129 HCT      131      ILE      HG23     HA3      0.090000        1.0080           0
      2130 HCT      131      ILE      CG1      CT2     -0.180000       12.0110           0
      2131 HCT      131      ILE      HG11     HA2      0.090000        1.0080           0
      2132 HCT      131      ILE      HG12     HA2      0.090000        1.0080           0
      2133 HCT      131      ILE      CD       CT3     -0.270000       12.0110           0
      2134 HCT      131      ILE      HD1      HA3      0.090000        1.0080           0
      2135 HCT      131      ILE      HD2      HA3      0.090000        1.0080           0
      2136 HCT      131      ILE      HD3      HA3      0.090000        1.0080           0
      2137 HCT      131      ILE      C        C        0.510000       12.0110           0
      2138 HCT      131      ILE      O        O       -0.510000       15.9990           0
      2139 HCT      132      GLY      N        NH1     -0.470000       14.0070           0
      2140 HCT      132      GLY      HN       H        0.310000        1.0080           0
      2141 HCT      132      GLY      CA       CT2     -0.020000       12.0110           0
      2142 HCT      132      GLY      HA1      HB2      0.090000        1.0080           0
      2143 HCT      132      GLY      HA2      HB2      0.090000        1.0080           0
      2144 HCT      132      GLY      C        C        0.510000       12.0110           0
      2145 HCT      132      GLY      O        O       -0.510000       15.9990           0
      2146 HCT      133      SER      N        NH1     -0.470000       14.0070           0
      2147 HCT      133      SER      HN       H        0.310000        1.0080           0
      2148 HCT      133      SER      CA       CT1      0.070000       12.0110           0
      2149 HCT      133      SER      HA       HB1      0.090000        1.0080           0
      2150 HCT      133      SER      CB       CT2      0.050000       12.0110           0
      2151 HCT      133      SER      HB1      HA2      0.090000        1.0080           0
      2152 HCT      133      SER      HB2      HA2      0.090000        1.0080           0
      2153 HCT      133      SER      OG       OH1     -0.660000       15.9990           0
      2154 HCT      133      SER      HG1      H        0.430000        1.0080           0
      2155 HCT      133      SER      C        C        0.510000       12.0110           0
      2156 HCT      133      SER      O        O       -0.510000       15.9990           0
      2157 HCT      134      PHE      N        NH1     -0.470000       14.0070           0
      2158 HCT      134      PHE      HN       H        0.310000        1.0080           0
      2159 HCT      134      PHE      CA       CT1      0.070000       12.0110           0
      2160 HCT      134      PHE      HA       HB1      0.090000        1.0080           0
      2161 HCT      134      PHE      CB       CT2     -0.180000       12.0110           0
      2162 HCT      134      PHE      HB1      HA2      0.090000        1.0080           0
      2163 HCT      134      PHE      HB2      HA2      0.090000        1.0080           0
      2164 HCT      134      PHE      CG       CA       0.000000       12.0110           0
      2165 HCT      134      PHE      CD1      CA      -0.115000       12.0110           0
      2166 HCT      134      PHE      HD1      HP       0.115000        1.0080           0
      2167 HCT      134      PHE      CE1      CA      -0.115000       12.0110           0
      2168 HCT      134      PHE      HE1      HP       0.115000        1.0080           0
      2169 HCT      134      PHE      CZ       CA      -0.115000       12.0110           0
      2170 HCT      134      PHE      HZ       HP       0.115000        1.0080           0
      2171 HCT      134      PHE      CD2      CA      -0.115000       12.0110           0
      2172 HCT      134      PHE      HD2      HP       0.115000        1.0080           0
      2173 HCT      134      PHE      CE2      CA      -0.115000       12.0110           0
      2174 HCT      134      PHE      HE2      HP       0.115000        1.0080           0
      2175 HCT      134      PHE      C        C        0.510000       12.0110           0
      2176 HCT      134      PHE      O        O       -0.510000       15.9990           0
      2177 HCT      135      PRO      N        N       -0.290000       14.0070           0
      2178 HCT      135      PRO      CD       CP3      0.000000       12.0110           0
      2179 HCT      135      PRO      HD1      HA2      0.090000        1.0080           0
      2180 HCT      135      PRO      HD2      HA2      0.090000        1.0080           0
      2181 HCT      135      PRO      CA       CP1      0.020000       12.0110           0
      2182 HCT      135      PRO      HA       HB1      0.090000        1.0080           0
      2183 HCT      135      PRO      CB       CP2     -0.180000       12.0110           0
      2184 HCT      135      PRO      HB1      HA2      0.090000        1.0080           0
      2185 HCT      135      PRO      HB2      HA2      0.090000        1.0080           0
      2186 HCT      135      PRO      CG       CP2     -0.180000       12.0110           0
      2187 HCT      135      PRO      HG1      HA2      0.090000        1.0080           0
      2188 HCT      135      PRO      HG2      HA2      0.090000        1.0080           0
      2189 HCT      135      PRO      C        C        0.510000       12.0110           0
      2190 HCT      135      PRO      O        O       -0.510000       15.9990           0
      2191 HCT      136      LEU      N        NH1     -0.470000       14.0070           0
      2192 HCT      136      LEU      HN       H        0.310000        1.0080           0
      2193 HCT      136      LEU      CA       CT1      0.070000       12.0110           0
      2194 HCT      136      LEU      HA       HB1      0.090000        1.0080           0
      2195 HCT      136      LEU      CB       CT2     -0.180000       12.0110           0
      2196 HCT      136      LEU      HB1      HA2      0.090000        1.0080           0
      2197 HCT      136      LEU      HB2      HA2      0.090000        1.0080           0
      2198 HCT      136      LEU      CG       CT1     -0.090000       12.0110           0
      2199 HCT      136      LEU      HG       HA1      0.090000        1.0080           0
      2200 HCT      136      LEU      CD1      CT3     -0.270000       12.0110           0
      2201 HCT      136      LEU      HD11     HA3      0.090000        1.0080           0
      2202 HCT      136      LEU      HD12     HA3      0.090000        1.0080           0
      2203 HCT      136      LEU      HD13     HA3      0.090000        1.0080           0
      2204 HCT      136      LEU      CD2      CT3     -0.270000       12.0110           0
      2205 HCT      136      LEU      HD21     HA3      0.090000        1.0080           0
      2206 HCT      136      LEU      HD22     HA3      0.090000        1.0080           0
      2207 HCT      136      LEU      HD23     HA3      0.090000        1.0080           0
      2208 HCT      136      LEU      C        C        0.510000       12.0110           0
      2209 HCT      136      LEU      O        O       -0.510000       15.9990           0
      2210 HCT      137      LEU      N        NH1     -0.470000       14.0070           0
      2211 HCT      137      LEU      HN       H        0.310000        1.0080           0
      2212 HCT      137      LEU      CA       CT1      0.070000       12.0110           0
      2213 HCT      137      LEU      HA       HB1      0.090000        1.0080           0
      2214 HCT      137      LEU      CB       CT2     -0.180000       12.0110           0
      2215 HCT      137      LEU      HB1      HA2      0.090000        1.0080           0
      2216 HCT      137      LEU      HB2      HA2      0.090000        1.0080           0
      2217 HCT      137      LEU      CG       CT1     -0.090000       12.0110           0
      2218 HCT      137      LEU      HG       HA1      0.090000        1.0080           0
      2219 HCT      137      LEU      CD1      CT3     -0.270000       12.0110           0
      2220 HCT      137      LEU      HD11     HA3      0.090000        1.0080           0
      2221 HCT      137      LEU      HD12     HA3      0.090000        1.0080           0
      2222 HCT      137      LEU      HD13     HA3      0.090000        1.0080           0
      2223 HCT      137      LEU      CD2      CT3     -0.270000       12.0110           0
      2224 HCT      137      LEU      HD21     HA3      0.090000        1.0080           0
      2225 HCT      137      LEU      HD22     HA3      0.090000        1.0080           0
      2226 HCT      137      LEU      HD23     HA3      0.090000        1.0080           0
      2227 HCT      137      LEU      C        C        0.510000       12.0110           0
      2228 HCT      137      LEU      O        O       -0.510000       15.9990           0
      2229 HCT      138      VAL      N        NH1     -0.470000       14.0070           0
      2230 HCT      138      VAL      HN       H        0.310000        1.0080           0
      2231 HCT      138      VAL      CA       CT1      0.070000       12.0110           0
      2232 HCT      138      VAL      HA       HB1      0.090000        1.0080           0
      2233 HCT      138      VAL      CB       CT1     -0.090000       12.0110           0
      2234 HCT      138      VAL      HB       HA1      0.090000        1.0080           0
      2235 HCT      138      VAL      CG1      CT3     -0.270000       12.0110           0
      2236 HCT      138      VAL      HG11     HA3      0.090000        1.0080           0
      2237 HCT      138      VAL      HG12     HA3      0.090000        1.0080           0
      2238 HCT      138      VAL      HG13     HA3      0.090000        1.0080           0
      2239 HCT      138      VAL      CG2      CT3     -0.270000       12.0110           0
      2240 HCT      138      VAL      HG21     HA3      0.090000        1.0080           0
      2241 HCT      138      VAL      HG22     HA3      0.090000        1.0080           0
      2242 HCT      138      VAL      HG23     HA3      0.090000        1.0080           0
      2243 HCT      138      VAL      C        C        0.510000       12.0110           0
      2244 HCT      138      VAL      O        O       -0.510000       15.9990           0
      2245 HCT      139      LEU      N        NH1     -0.470000       14.0070           0
      2246 HCT      139      LEU      HN       H        0.310000        1.0080           0
      2247 HCT      139      LEU      CA       CT1      0.070000       12.0110           0
      2248 HCT      139      LEU      HA       HB1      0.090000        1.0080           0
      2249 HCT      139      LEU      CB       CT2     -0.180000       12.0110           0
      2250 HCT      139      LEU      HB1      HA2      0.090000        1.0080           0
      2251 HCT      139      LEU      HB2      HA2      0.090000        1.0080           0
      2252 HCT      139      LEU      CG       CT1     -0.090000       12.0110           0
      2253 HCT      139      LEU      HG       HA1      0.090000        1.0080           0
      2254 HCT      139      LEU      CD1      CT3     -0.270000       12.0110           0
      2255 HCT      139      LEU      HD11     HA3      0.090000        1.0080           0
      2256 HCT      139      LEU      HD12     HA3      0.090000        1.0080           0
      2257 HCT      139      LEU      HD13     HA3      0.090000        1.0080           0
      2258 HCT      139      LEU      CD2      CT3     -0.270000       12.0110           0
      2259 HCT      139      LEU      HD21     HA3      0.090000        1.0080           0
      2260 HCT      139      LEU      HD22     HA3      0.090000        1.0080           0
      2261 HCT      139      LEU      HD23     HA3      0.090000        1.0080           0
      2262 HCT      139      LEU      C        C        0.510000       12.0110           0
      2263 HCT      139      LEU      O        O       -0.510000       15.9990           0
      2264 HCT      140      GLN      N        NH1     -0.470000       14.0070           0
      2265 HCT      140      GLN      HN       H        0.310000        1.0080           0
      2266 HCT      140      GLN      CA       CT1      0.070000       12.0110           0
      2267 HCT      140      GLN      HA       HB1      0.090000        1.0080           0
      2268 HCT      140      GLN      CB       CT2     -0.180000       12.0110           0
      2269 HCT      140      GLN      HB1      HA2      0.090000        1.0080           0
      2270 HCT      140      GLN      HB2      HA2      0.090000        1.0080           0
      2271 HCT      140      GLN      CG       CT2     -0.180000       12.0110           0
      2272 HCT      140      GLN      HG1      HA2      0.090000        1.0080           0
      2273 HCT      140      GLN      HG2      HA2      0.090000        1.0080           0
      2274 HCT      140      GLN      CD       CC       0.550000       12.0110           0
      2275 HCT      140      GLN      OE1      O       -0.550000       15.9990           0
      2276 HCT      140      GLN      NE2      NH2     -0.620000       14.0070           0
      2277 HCT      140      GLN      HE21     H        0.320000        1.0080           0
      2278 HCT      140      GLN      HE22     H        0.300000        1.0080           0
      2279 HCT      140      GLN      C        C        0.510000       12.0110           0
      2280 HCT      140      GLN      O        O       -0.510000       15.9990           0
      2281 HCT      141      ILE      N        NH1     -0.470000       14.0070           0
      2282 HCT      141      ILE      HN       H        0.310000        1.0080           0
      2283 HCT      141      ILE      CA       CT1      0.070000       12.0110           0
      2284 HCT      141      ILE      HA       HB1      0.090000        1.0080           0
      2285 HCT      141      ILE      CB       CT1     -0.090000       12.0110           0
      2286 HCT      141      ILE      HB       HA1      0.090000        1.0080           0
      2287 HCT      141      ILE      CG2      CT3     -0.270000       12.0110           0
      2288 HCT      141      ILE      HG21     HA3      0.090000        1.0080           0
      2289 HCT      141      ILE      HG22     HA3      0.090000        1.0080           0
      2290 HCT      141      ILE      HG23     HA3      0.090000        1.0080           0
      2291 HCT      141      ILE      CG1      CT2     -0.180000       12.0110           0
      2292 HCT      141      ILE      HG11     HA2      0.090000        1.0080           0
      2293 HCT      141      ILE      HG12     HA2      0.090000        1.0080           0
      2294 HCT      141      ILE      CD       CT3     -0.270000       12.0110           0
      2295 HCT      141      ILE      HD1      HA3      0.090000        1.0080           0
      2296 HCT      141      ILE      HD2      HA3      0.090000        1.0080           0
      2297 HCT      141      ILE      HD3      HA3      0.090000        1.0080           0
      2298 HCT      141      ILE      C        C        0.510000       12.0110           0
      2299 HCT      141      ILE      O        O       -0.510000       15.9990           0
      2300 HCT      142      THR      N        NH1     -0.470000       14.0070           0
      2301 HCT      142      THR      HN       H        0.310000        1.0080           0
      2302 HCT      142      THR      CA       CT1      0.070000       12.0110           0
      2303 HCT      142      THR      HA       HB1      0.090000        1.0080           0
      2304 HCT      142      THR      CB       CT1      0.140000       12.0110           0
      2305 HCT      142      THR      HB       HA1      0.090000        1.0080           0
      2306 HCT      142      THR      OG1      OH1     -0.660000       15.9990           0
      2307 HCT      142      THR      HG1      H        0.430000        1.0080           0
      2308 HCT      142      THR      CG2      CT3     -0.270000       12.0110           0
      2309 HCT      142      THR      HG21     HA3      0.090000        1.0080           0
      2310 HCT      142      THR      HG22     HA3      0.090000        1.0080           0
      2311 HCT      142      THR      HG23     HA3      0.090000        1.0080           0
      2312 HCT      142      THR      C        C        0.510000       12.0110           0
      2313 HCT      142      THR      O        O       -0.510000       15.9990           0
      2314 HCT      143      ARG      N        NH1     -0.470000       14.0070           0
      2315 HCT      143      ARG      HN       H        0.310000        1.0080           0
      2316 HCT      143      ARG      CA       CT1      0.070000       12.0110           0
      2317 HCT      143      ARG      HA       HB1      0.090000        1.0080           0
      2318 HCT      143      ARG      CB       CT2     -0.180000       12.0110           0
      2319 HCT      143      ARG      HB1      HA2      0.090000        1.0080           0
      2320 HCT      143      ARG      HB2      HA2      0.090000        1.0080           0
      2321 HCT      143      ARG      CG       CT2     -0.180000       12.0110           0
      2322 HCT      143      ARG      HG1      HA2      0.090000        1.0080           0
      2323 HCT      143      ARG      HG2      HA2      0.090000        1.0080           0
      2324 HCT      143      ARG      CD       CT2      0.200000       12.0110           0
      2325 HCT      143      ARG      HD1      HA2      0.090000        1.0080           0
      2326 HCT      143      ARG      HD2      HA2      0.090000        1.0080           0
      2327 HCT      143      ARG      NE       NC2     -0.700000       14.0070           0
      2328 HCT      143      ARG      HE       HC       0.440000        1.0080           0
      2329 HCT      143      ARG      CZ       C        0.640000       12.0110           0
      2330 HCT      143      ARG      NH1      NC2     -0.800000       14.0070           0
      2331 HCT      143      ARG      HH11     HC       0.460000        1.0080           0
      2332 HCT      143      ARG      HH12     HC       0.460000        1.0080           0
      2333 HCT      143      ARG      NH2      NC2     -0.800000       14.0070           0
      2334 HCT      143      ARG      HH21     HC       0.460000        1.0080           0
      2335 HCT      143      ARG      HH22     HC       0.460000        1.0080           0
      2336 HCT      143      ARG      C        C        0.510000       12.0110           0
      2337 HCT      143      ARG      O        O       -0.510000       15.9990           0
      2338 HCT      144      PHE      N        NH1     -0.470000       14.0070           0
      2339 HCT      144      PHE      HN       H        0.310000        1.0080           0
      2340 HCT      144      PHE      CA       CT1      0.070000       12.0110           0
      2341 HCT      144      PHE      HA       HB1      0.090000        1.0080           0
      2342 HCT      144      PHE      CB       CT2     -0.180000       12.0110           0
      2343 HCT      144      PHE      HB1      HA2      0.090000        1.0080           0
      2344 HCT      144      PHE      HB2      HA2      0.090000        1.0080           0
      2345 HCT      144      PHE      CG       CA       0.000000       12.0110           0
      2346 HCT      144      PHE      CD1      CA      -0.115000       12.0110           0
      2347 HCT      144      PHE      HD1      HP       0.115000        1.0080           0
      2348 HCT      144      PHE      CE1      CA      -0.115000       12.0110           0
      2349 HCT      144      PHE      HE1      HP       0.115000        1.0080           0
      2350 HCT      144      PHE      CZ       CA      -0.115000       12.0110           0
      2351 HCT      144      PHE      HZ       HP       0.115000        1.0080           0
      2352 HCT      144      PHE      CD2      CA      -0.115000       12.0110           0
      2353 HCT      144      PHE      HD2      HP       0.115000        1.0080           0
      2354 HCT      144      PHE      CE2      CA      -0.115000       12.0110           0
      2355 HCT      144      PHE      HE2      HP       0.115000        1.0080           0
      2356 HCT      144      PHE      C        C        0.510000       12.0110           0
      2357 HCT      144      PHE      O        O       -0.510000       15.9990           0
      2358 HCT      145      LYS      N        NH1     -0.470000       14.0070           0
      2359 HCT      145      LYS      HN       H        0.310000        1.0080           0
      2360 HCT      145      LYS      CA       CT1      0.070000       12.0110           0
      2361 HCT      145      LYS      HA       HB1      0.090000        1.0080           0
      2362 HCT      145      LYS      CB       CT2     -0.180000       12.0110           0
      2363 HCT      145      LYS      HB1      HA2      0.090000        1.0080           0
      2364 HCT      145      LYS      HB2      HA2      0.090000        1.0080           0
      2365 HCT      145      LYS      CG       CT2     -0.180000       12.0110           0
      2366 HCT      145      LYS      HG1      HA2      0.090000        1.0080           0
      2367 HCT      145      LYS      HG2      HA2      0.090000        1.0080           0
      2368 HCT      145      LYS      CD       CT2     -0.180000       12.0110           0
      2369 HCT      145      LYS      HD1      HA2      0.090000        1.0080           0
      2370 HCT      145      LYS      HD2      HA2      0.090000        1.0080           0
      2371 HCT      145      LYS      CE       CT2      0.210000       12.0110           0
      2372 HCT      145      LYS      HE1      HA2      0.050000        1.0080           0
      2373 HCT      145      LYS      HE2      HA2      0.050000        1.0080           0
      2374 HCT      145      LYS      NZ       NH3     -0.300000       14.0070           0
      2375 HCT      145      LYS      HZ1      HC       0.330000        1.0080           0
      2376 HCT      145      LYS      HZ2      HC       0.330000        1.0080           0
      2377 HCT      145      LYS      HZ3      HC       0.330000        1.0080           0
      2378 HCT      145      LYS      C        C        0.510000       12.0110           0
      2379 HCT      145      LYS      O        O       -0.510000       15.9990           0
      2380 HCT      146      CYS      N        NH1     -0.470000       14.0070           0
      2381 HCT      146      CYS      HN       H        0.310000        1.0080           0
      2382 HCT      146      CYS      CA       CT1      0.070000       12.0110           0
      2383 HCT      146      CYS      HA       HB1      0.090000        1.0080           0
      2384 HCT      146      CYS      CB       CT2     -0.110000       12.0110           0
      2385 HCT      146      CYS      HB1      HA2      0.090000        1.0080           0
      2386 HCT      146      CYS      HB2      HA2      0.090000        1.0080           0
      2387 HCT      146      CYS      SG       S       -0.230000       32.0600           0
      2388 HCT      146      CYS      HG1      HS       0.160000        1.0080           0
      2389 HCT      146      CYS      C        C        0.510000       12.0110           0
      2390 HCT      146      CYS      O        O       -0.510000       15.9990           0
      2391 HCT      147      GLY      N        NH1     -0.470000       14.0070           0
      2392 HCT      147      GLY      HN       H        0.310000        1.0080           0
      2393 HCT      147      GLY      CA       CT2     -0.020000       12.0110           0
      2394 HCT      147      GLY      HA1      HB2      0.090000        1.0080           0
      2395 HCT      147      GLY      HA2      HB2      0.090000        1.0080           0
      2396 HCT      147      GLY      C        C        0.510000       12.0110           0
      2397 HCT      147      GLY      O        O       -0.510000       15.9990           0
      2398 HCT      148      GLY      N        NH1     -0.470000       14.0070           0
      2399 HCT      148      GLY      HN       H        0.310000        1.0080           0
      2400 HCT      148      GLY      CA       CT2     -0.020000       12.0110           0
      2401 HCT      148      GLY      HA1      HB2      0.090000        1.0080           0
      2402 HCT      148      GLY      HA2      HB2      0.090000        1.0080           0
      2403 HCT      148      GLY      C        C        0.510000       12.0110           0
      2404 HCT      148      GLY      O        O       -0.510000       15.9990           0
      2405 HCT      149      ALA      N        NH1     -0.470000       14.0070           0
      2406 HCT      149      ALA      HN       H        0.310000        1.0080           0
      2407 HCT      149      ALA      CA       CT1      0.070000       12.0110           0
      2408 HCT      149      ALA      HA       HB1      0.090000        1.0080           0
      2409 HCT      149      ALA      CB       CT3     -0.270000       12.0110           0
      2410 HCT      149      ALA      HB1      HA3      0.090000        1.0080           0
      2411 HCT      149      ALA      HB2      HA3      0.090000        1.0080           0
      2412 HCT      149      ALA      HB3      HA3      0.090000        1.0080           0
      2413 HCT      149      ALA      C        C        0.510000       12.0110           0
      2414 HCT      149      ALA      O        O       -0.510000       15.9990           0
      2415 HCT      150      SER      N        NH1     -0.470000       14.0070           0
      2416 HCT      150      SER      HN       H        0.310000        1.0080           0
      2417 HCT      150      SER      CA       CT1      0.070000       12.0110           0
      2418 HCT      150      SER      HA       HB1      0.090000        1.0080           0
      2419 HCT      150      SER      CB       CT2      0.050000       12.0110           0
      2420 HCT      150      SER      HB1      HA2      0.090000        1.0080           0
      2421 HCT      150      SER      HB2      HA2      0.090000        1.0080           0
      2422 HCT      150      SER      OG       OH1     -0.660000       15.9990           0
      2423 HCT      150      SER      HG1      H        0.430000        1.0080           0
      2424 HCT      150      SER      C        C        0.510000       12.0110           0
      2425 HCT      150      SER      O        O       -0.510000       15.9990           0
      2426 HCT      151      LEU      N        NH1     -0.470000       14.0070           0
      2427 HCT      151      LEU      HN       H        0.310000        1.0080           0
      2428 HCT      151      LEU      CA       CT1      0.070000       12.0110           0
      2429 HCT      151      LEU      HA       HB1      0.090000        1.0080           0
      2430 HCT      151      LEU      CB       CT2     -0.180000       12.0110           0
      2431 HCT      151      LEU      HB1      HA2      0.090000        1.0080           0
      2432 HCT      151      LEU      HB2      HA2      0.090000        1.0080           0
      2433 HCT      151      LEU      CG       CT1     -0.090000       12.0110           0
      2434 HCT      151      LEU      HG       HA1      0.090000        1.0080           0
      2435 HCT      151      LEU      CD1      CT3     -0.270000       12.0110           0
      2436 HCT      151      LEU      HD11     HA3      0.090000        1.0080           0
      2437 HCT      151      LEU      HD12     HA3      0.090000        1.0080           0
      2438 HCT      151      LEU      HD13     HA3      0.090000        1.0080           0
      2439 HCT      151      LEU      CD2      CT3     -0.270000       12.0110           0
      2440 HCT      151      LEU      HD21     HA3      0.090000        1.0080           0
      2441 HCT      151      LEU      HD22     HA3      0.090000        1.0080           0
      2442 HCT      151      LEU      HD23     HA3      0.090000        1.0080           0
      2443 HCT      151      LEU      C        C        0.510000       12.0110           0
      2444 HCT      151      LEU      O        O       -0.510000       15.9990           0
      2445 HCT      152      GLY      N        NH1     -0.470000       14.0070           0
      2446 HCT      152      GLY      HN       H        0.310000        1.0080           0
      2447 HCT      152      GLY      CA       CT2     -0.020000       12.0110           0
      2448 HCT      152      GLY      HA1      HB2      0.090000        1.0080           0
      2449 HCT      152      GLY      HA2      HB2      0.090000        1.0080           0
      2450 HCT      152      GLY      C        C        0.510000       12.0110           0
      2451 HCT      152      GLY      O        O       -0.510000       15.9990           0
      2452 HCT      153      VAL      N        NH1     -0.470000       14.0070           0
      2453 HCT      153      VAL      HN       H        0.310000        1.0080           0
      2454 HCT      153      VAL      CA       CT1      0.070000       12.0110           0
      2455 HCT      153      VAL      HA       HB1      0.090000        1.0080           0
      2456 HCT      153      VAL      CB       CT1     -0.090000       12.0110           0
      2457 HCT      153      VAL      HB       HA1      0.090000        1.0080           0
      2458 HCT      153      VAL      CG1      CT3     -0.270000       12.0110           0
      2459 HCT      153      VAL      HG11     HA3      0.090000        1.0080           0
      2460 HCT      153      VAL      HG12     HA3      0.090000        1.0080           0
      2461 HCT      153      VAL      HG13     HA3      0.090000        1.0080           0
      2462 HCT      153      VAL      CG2      CT3     -0.270000       12.0110           0
      2463 HCT      153      VAL      HG21     HA3      0.090000        1.0080           0
      2464 HCT      153      VAL      HG22     HA3      0.090000        1.0080           0
      2465 HCT      153      VAL      HG23     HA3      0.090000        1.0080           0
      2466 HCT      153      VAL      C        C        0.510000       12.0110           0
      2467 HCT      153      VAL      O        O       -0.510000       15.9990           0
      2468 HCT      154      GLY      N        NH1     -0.470000       14.0070           0
      2469 HCT      154      GLY      HN       H        0.310000        1.0080           0
      2470 HCT      154      GLY      CA       CT2     -0.020000       12.0110           0
      2471 HCT      154      GLY      HA1      HB2      0.090000        1.0080           0
      2472 HCT      154      GLY      HA2      HB2      0.090000        1.0080           0
      2473 HCT      154      GLY      C        C        0.510000       12.0110           0
      2474 HCT      154      GLY      O        O       -0.510000       15.9990           0
      2475 HCT      155      MET      N        NH1     -0.470000       14.0070           0
      2476 HCT      155      MET      HN       H        0.310000        1.0080           0
      2477 HCT      155      MET      CA       CT1      0.070000       12.0110           0
      2478 HCT      155      MET      HA       HB1      0.090000        1.0080           0
      2479 HCT      155      MET      CB       CT2     -0.180000       12.0110           0
      2480 HCT      155      MET      HB1      HA2      0.090000        1.0080           0
      2481 HCT      155      MET      HB2      HA2      0.090000        1.0080           0
      2482 HCT      155      MET      CG       CT2     -0.140000       12.0110           0
      2483 HCT      155      MET      HG1      HA2      0.090000        1.0080           0
      2484 HCT      155      MET      HG2      HA2      0.090000        1.0080           0
      2485 HCT      155      MET      SD       S       -0.090000       32.0600           0
      2486 HCT      155      MET      CE       CT3     -0.220000       12.0110           0
      2487 HCT      155      MET      HE1      HA3      0.090000        1.0080           0
      2488 HCT      155      MET      HE2      HA3      0.090000        1.0080           0
      2489 HCT      155      MET      HE3      HA3      0.090000        1.0080           0
      2490 HCT      155      MET      C        C        0.510000       12.0110           0
      2491 HCT      155      MET      O        O       -0.510000       15.9990           0
      2492 HCT      156      GLU      N        NH1     -0.470000       14.0070           0
      2493 HCT      156      GLU      HN       H        0.310000        1.0080           0
      2494 HCT      156      GLU      CA       CT1      0.070000       12.0110           0
      2495 HCT      156      GLU      HA       HB1      0.090000        1.0080           0
      2496 HCT      156      GLU      CB       CT2A    -0.180000       12.0110           0
      2497 HCT      156      GLU      HB1      HA2      0.090000        1.0080           0
      2498 HCT      156      GLU      HB2      HA2      0.090000        1.0080           0
      2499 HCT      156      GLU      CG       CT2     -0.280000       12.0110           0
      2500 HCT      156      GLU      HG1      HA2      0.090000        1.0080           0
      2501 HCT      156      GLU      HG2      HA2      0.090000        1.0080           0
      2502 HCT      156      GLU      CD       CC       0.620000       12.0110           0
      2503 HCT      156      GLU      OE1      OC      -0.760000       15.9990           0
      2504 HCT      156      GLU      OE2      OC      -0.760000       15.9990           0
      2505 HCT      156      GLU      C        C        0.510000       12.0110           0
      2506 HCT      156      GLU      O        O       -0.510000       15.9990           0
      2507 HCT      157      HSD      N        NH1     -0.470000       14.0070           0
      2508 HCT      157      HSD      HN       H        0.310000        1.0080           0
      2509 HCT      157      HSD      CA       CT1      0.070000       12.0110           0
      2510 HCT      157      HSD      HA       HB1      0.090000        1.0080           0
      2511 HCT      157      HSD      CB       CT2     -0.090000       12.0110           0
      2512 HCT      157      HSD      HB1      HA2      0.090000        1.0080           0
      2513 HCT      157      HSD      HB2      HA2      0.090000        1.0080           0
      2514 HCT      157      HSD      ND1      NR1     -0.360000       14.0070           0
      2515 HCT      157      HSD      HD1      H        0.320000        1.0080           0
      2516 HCT      157      HSD      CG       CPH1    -0.050000       12.0110           0
      2517 HCT      157      HSD      CE1      CPH2     0.250000       12.0110           0
      2518 HCT      157      HSD      HE1      HR1      0.130000        1.0080           0
      2519 HCT      157      HSD      NE2      NR2     -0.700000       14.0070           0
      2520 HCT      157      HSD      CD2      CPH1     0.220000       12.0110           0
      2521 HCT      157      HSD      HD2      HR3      0.100000        1.0080           0
      2522 HCT      157      HSD      C        C        0.510000       12.0110           0
      2523 HCT      157      HSD      O        O       -0.510000       15.9990           0
      2524 HCT      158      HSE      N        NH1     -0.470000       14.0070           0
      2525 HCT      158      HSE      HN       H        0.310000        1.0080           0
      2526 HCT      158      HSE      CA       CT1      0.070000       12.0110           0
      2527 HCT      158      HSE      HA       HB1      0.090000        1.0080           0
      2528 HCT      158      HSE      CB       CT2     -0.080000       12.0110           0
      2529 HCT      158      HSE      HB1      HA2      0.090000        1.0080           0
      2530 HCT      158      HSE      HB2      HA2      0.090000        1.0080           0
      2531 HCT      158      HSE      ND1      NR2     -0.700000       14.0070           0
      2532 HCT      158      HSE      CG       CPH1     0.220000       12.0110           0
      2533 HCT      158      HSE      CE1      CPH2     0.250000       12.0110           0
      2534 HCT      158      HSE      HE1      HR1      0.130000        1.0080           0
      2535 HCT      158      HSE      NE2      NR1     -0.360000       14.0070           0
      2536 HCT      158      HSE      HE2      H        0.320000        1.0080           0
      2537 HCT      158      HSE      CD2      CPH1    -0.050000       12.0110           0
      2538 HCT      158      HSE      HD2      HR3      0.090000        1.0080           0
      2539 HCT      158      HSE      C        C        0.510000       12.0110           0
      2540 HCT      158      HSE      O        O       -0.510000       15.9990           0
      2541 HCT      159      VAL      N        NH1     -0.470000       14.0070           0
      2542 HCT      159      VAL      HN       H        0.310000        1.0080           0
      2543 HCT      159      VAL      CA       CT1      0.070000       12.0110           0
      2544 HCT      159      VAL      HA       HB1      0.090000        1.0080           0
      2545 HCT      159      VAL      CB       CT1     -0.090000       12.0110           0
      2546 HCT      159      VAL      HB       HA1      0.090000        1.0080           0
      2547 HCT      159      VAL      CG1      CT3     -0.270000       12.0110           0
      2548 HCT      159      VAL      HG11     HA3      0.090000        1.0080           0
      2549 HCT      159      VAL      HG12     HA3      0.090000        1.0080           0
      2550 HCT      159      VAL      HG13     HA3      0.090000        1.0080           0
      2551 HCT      159      VAL      CG2      CT3     -0.270000       12.0110           0
      2552 HCT      159      VAL      HG21     HA3      0.090000        1.0080           0
      2553 HCT      159      VAL      HG22     HA3      0.090000        1.0080           0
      2554 HCT      159      VAL      HG23     HA3      0.090000        1.0080           0
      2555 HCT      159      VAL      C        C        0.510000       12.0110           0
      2556 HCT      159      VAL      O        O       -0.510000       15.9990           0
      2557 HCT      160      ALA      N        NH1     -0.470000       14.0070           0
      2558 HCT      160      ALA      HN       H        0.310000        1.0080           0
      2559 HCT      160      ALA      CA       CT1      0.070000       12.0110           0
      2560 HCT      160      ALA      HA       HB1      0.090000        1.0080           0
      2561 HCT      160      ALA      CB       CT3     -0.270000       12.0110           0
      2562 HCT      160      ALA      HB1      HA3      0.090000        1.0080           0
      2563 HCT      160      ALA      HB2      HA3      0.090000        1.0080           0
      2564 HCT      160      ALA      HB3      HA3      0.090000        1.0080           0
      2565 HCT      160      ALA      C        C        0.510000       12.0110           0
      2566 HCT      160      ALA      O        O       -0.510000       15.9990           0
      2567 HCT      161      ASP      N        NH1     -0.470000       14.0070           0
      2568 HCT      161      ASP      HN       H        0.310000        1.0080           0
      2569 HCT      161      ASP      CA       CT1      0.070000       12.0110           0
      2570 HCT      161      ASP      HA       HB1      0.090000        1.0080           0
      2571 HCT      161      ASP      CB       CT2A    -0.280000       12.0110           0
      2572 HCT      161      ASP      HB1      HA2      0.090000        1.0080           0
      2573 HCT      161      ASP      HB2      HA2      0.090000        1.0080           0
      2574 HCT      161      ASP      CG       CC       0.620000       12.0110           0
      2575 HCT      161      ASP      OD1      OC      -0.760000       15.9990           0
      2576 HCT      161      ASP      OD2      OC      -0.760000       15.9990           0
      2577 HCT      161      ASP      C        C        0.510000       12.0110           0
      2578 HCT      161      ASP      O        O       -0.510000       15.9990           0
      2579 HCT      162      GLY      N        NH1     -0.470000       14.0070           0
      2580 HCT      162      GLY      HN       H        0.310000        1.0080           0
      2581 HCT      162      GLY      CA       CT2     -0.020000       12.0110           0
      2582 HCT      162      GLY      HA1      HB2      0.090000        1.0080           0
      2583 HCT      162      GLY      HA2      HB2      0.090000        1.0080           0
      2584 HCT      162      GLY      C        C        0.510000       12.0110           0
      2585 HCT      162      GLY      O        O       -0.510000       15.9990           0
      2586 HCT      163      MET      N        NH1     -0.470000       14.0070           0
      2587 HCT      163      MET      HN       H        0.310000        1.0080           0
      2588 HCT      163      MET      CA       CT1      0.070000       12.0110           0
      2589 HCT      163      MET      HA       HB1      0.090000        1.0080           0
      2590 HCT      163      MET      CB       CT2     -0.180000       12.0110           0
      2591 HCT      163      MET      HB1      HA2      0.090000        1.0080           0
      2592 HCT      163      MET      HB2      HA2      0.090000        1.0080           0
      2593 HCT      163      MET      CG       CT2     -0.140000       12.0110           0
      2594 HCT      163      MET      HG1      HA2      0.090000        1.0080           0
      2595 HCT      163      MET      HG2      HA2      0.090000        1.0080           0
      2596 HCT      163      MET      SD       S       -0.090000       32.0600           0
      2597 HCT      163      MET      CE       CT3     -0.220000       12.0110           0
      2598 HCT      163      MET      HE1      HA3      0.090000        1.0080           0
      2599 HCT      163      MET      HE2      HA3      0.090000        1.0080           0
      2600 HCT      163      MET      HE3      HA3      0.090000        1.0080           0
      2601 HCT      163      MET      C        C        0.510000       12.0110           0
      2602 HCT      163      MET      O        O       -0.510000       15.9990           0
      2603 HCT      164      SER      N        NH1     -0.470000       14.0070           0
      2604 HCT      164      SER      HN       H        0.310000        1.0080           0
      2605 HCT      164      SER      CA       CT1      0.070000       12.0110           0
      2606 HCT      164      SER      HA       HB1      0.090000        1.0080           0
      2607 HCT      164      SER      CB       CT2      0.050000       12.0110           0
      2608 HCT      164      SER      HB1      HA2      0.090000        1.0080           0
      2609 HCT      164      SER      HB2      HA2      0.090000        1.0080           0
      2610 HCT      164      SER      OG       OH1     -0.660000       15.9990           0
      2611 HCT      164      SER      HG1      H        0.430000        1.0080           0
      2612 HCT      164      SER      C        C        0.510000       12.0110           0
      2613 HCT      164      SER      O        O       -0.510000       15.9990           0
      2614 HCT      165      GLY      N        NH1     -0.470000       14.0070           0
      2615 HCT      165      GLY      HN       H        0.310000        1.0080           0
      2616 HCT      165      GLY      CA       CT2     -0.020000       12.0110           0
      2617 HCT      165      GLY      HA1      HB2      0.090000        1.0080           0
      2618 HCT      165      GLY      HA2      HB2      0.090000        1.0080           0
      2619 HCT      165      GLY      C        C        0.510000       12.0110           0
      2620 HCT      165      GLY      O        O       -0.510000       15.9990           0
      2621 HCT      166      ILE      N        NH1     -0.470000       14.0070           0
      2622 HCT      166      ILE      HN       H        0.310000        1.0080           0
      2623 HCT      166      ILE      CA       CT1      0.070000       12.0110           0
      2624 HCT      166      ILE      HA       HB1      0.090000        1.0080           0
      2625 HCT      166      ILE      CB       CT1     -0.090000       12.0110           0
      2626 HCT      166      ILE      HB       HA1      0.090000        1.0080           0
      2627 HCT      166      ILE      CG2      CT3     -0.270000       12.0110           0
      2628 HCT      166      ILE      HG21     HA3      0.090000        1.0080           0
      2629 HCT      166      ILE      HG22     HA3      0.090000        1.0080           0
      2630 HCT      166      ILE      HG23     HA3      0.090000        1.0080           0
      2631 HCT      166      ILE      CG1      CT2     -0.180000       12.0110           0
      2632 HCT      166      ILE      HG11     HA2      0.090000        1.0080           0
      2633 HCT      166      ILE      HG12     HA2      0.090000        1.0080           0
      2634 HCT      166      ILE      CD       CT3     -0.270000       12.0110           0
      2635 HCT      166      ILE      HD1      HA3      0.090000        1.0080           0
      2636 HCT      166      ILE      HD2      HA3      0.090000        1.0080           0
      2637 HCT      166      ILE      HD3      HA3      0.090000        1.0080           0
      2638 HCT      166      ILE      C        C        0.510000       12.0110           0
      2639 HCT      166      ILE      O        O       -0.510000       15.9990           0
      2640 HCT      167      THR      N        NH1     -0.470000       14.0070           0
      2641 HCT      167      THR      HN       H        0.310000        1.0080           0
      2642 HCT      167      THR      CA       CT1      0.070000       12.0110           0
      2643 HCT      167      THR      HA       HB1      0.090000        1.0080           0
      2644 HCT      167      THR      CB       CT1      0.140000       12.0110           0
      2645 HCT      167      THR      HB       HA1      0.090000        1.0080           0
      2646 HCT      167      THR      OG1      OH1     -0.660000       15.9990           0
      2647 HCT      167      THR      HG1      H        0.430000        1.0080           0
      2648 HCT      167      THR      CG2      CT3     -0.270000       12.0110           0
      2649 HCT      167      THR      HG21     HA3      0.090000        1.0080           0
      2650 HCT      167      THR      HG22     HA3      0.090000        1.0080           0
      2651 HCT      167      THR      HG23     HA3      0.090000        1.0080           0
      2652 HCT      167      THR      C        C        0.510000       12.0110           0
      2653 HCT      167      THR      O        O       -0.510000       15.9990           0
      2654 HCT      168      PHE      N        NH1     -0.470000       14.0070           0
      2655 HCT      168      PHE      HN       H        0.310000        1.0080           0
      2656 HCT      168      PHE      CA       CT1      0.070000       12.0110           0
      2657 HCT      168      PHE      HA       HB1      0.090000        1.0080           0
      2658 HCT      168      PHE      CB       CT2     -0.180000       12.0110           0
      2659 HCT      168      PHE      HB1      HA2      0.090000        1.0080           0
      2660 HCT      168      PHE      HB2      HA2      0.090000        1.0080           0
      2661 HCT      168      PHE      CG       CA       0.000000       12.0110           0
      2662 HCT      168      PHE      CD1      CA      -0.115000       12.0110           0
      2663 HCT      168      PHE      HD1      HP       0.115000        1.0080           0
      2664 HCT      168      PHE      CE1      CA      -0.115000       12.0110           0
      2665 HCT      168      PHE      HE1      HP       0.115000        1.0080           0
      2666 HCT      168      PHE      CZ       CA      -0.115000       12.0110           0
      2667 HCT      168      PHE      HZ       HP       0.115000        1.0080           0
      2668 HCT      168      PHE      CD2      CA      -0.115000       12.0110           0
      2669 HCT      168      PHE      HD2      HP       0.115000        1.0080           0
      2670 HCT      168      PHE      CE2      CA      -0.115000       12.0110           0
      2671 HCT      168      PHE      HE2      HP       0.115000        1.0080           0
      2672 HCT      168      PHE      C        C        0.510000       12.0110           0
      2673 HCT      168      PHE      O        O       -0.510000       15.9990           0
      2674 HCT      169      ILE      N        NH1     -0.470000       14.0070           0
      2675 HCT      169      ILE      HN       H        0.310000        1.0080           0
      2676 HCT      169      ILE      CA       CT1      0.070000       12.0110           0
      2677 HCT      169      ILE      HA       HB1      0.090000        1.0080           0
      2678 HCT      169      ILE      CB       CT1     -0.090000       12.0110           0
      2679 HCT      169      ILE      HB       HA1      0.090000        1.0080           0
      2680 HCT      169      ILE      CG2      CT3     -0.270000       12.0110           0
      2681 HCT      169      ILE      HG21     HA3      0.090000        1.0080           0
      2682 HCT      169      ILE      HG22     HA3      0.090000        1.0080           0
      2683 HCT      169      ILE      HG23     HA3      0.090000        1.0080           0
      2684 HCT      169      ILE      CG1      CT2     -0.180000       12.0110           0
      2685 HCT      169      ILE      HG11     HA2      0.090000        1.0080           0
      2686 HCT      169      ILE      HG12     HA2      0.090000        1.0080           0
      2687 HCT      169      ILE      CD       CT3     -0.270000       12.0110           0
      2688 HCT      169      ILE      HD1      HA3      0.090000        1.0080           0
      2689 HCT      169      ILE      HD2      HA3      0.090000        1.0080           0
      2690 HCT      169      ILE      HD3      HA3      0.090000        1.0080           0
      2691 HCT      169      ILE      C        C        0.510000       12.0110           0
      2692 HCT      169      ILE      O        O       -0.510000       15.9990           0
      2693 HCT      170      ASN      N        NH1     -0.470000       14.0070           0
      2694 HCT      170      ASN      HN       H        0.310000        1.0080           0
      2695 HCT      170      ASN      CA       CT1      0.070000       12.0110           0
      2696 HCT      170      ASN      HA       HB1      0.090000        1.0080           0
      2697 HCT      170      ASN      CB       CT2     -0.180000       12.0110           0
      2698 HCT      170      ASN      HB1      HA2      0.090000        1.0080           0
      2699 HCT      170      ASN      HB2      HA2      0.090000        1.0080           0
      2700 HCT      170      ASN      CG       CC       0.550000       12.0110           0
      2701 HCT      170      ASN      OD1      O       -0.550000       15.9990           0
      2702 HCT      170      ASN      ND2      NH2     -0.620000       14.0070           0
      2703 HCT      170      ASN      HD21     H        0.320000        1.0080           0
      2704 HCT      170      ASN      HD22     H        0.300000        1.0080           0
      2705 HCT      170      ASN      C        C        0.510000       12.0110           0
      2706 HCT      170      ASN      O        O       -0.510000       15.9990           0
      2707 HCT      171      THR      N        NH1     -0.470000       14.0070           0
      2708 HCT      171      THR      HN       H        0.310000        1.0080           0
      2709 HCT      171      THR      CA       CT1      0.070000       12.0110           0
      2710 HCT      171      THR      HA       HB1      0.090000        1.0080           0
      2711 HCT      171      THR      CB       CT1      0.140000       12.0110           0
      2712 HCT      171      THR      HB       HA1      0.090000        1.0080           0
      2713 HCT      171      THR      OG1      OH1     -0.660000       15.9990           0
      2714 HCT      171      THR      HG1      H        0.430000        1.0080           0
      2715 HCT      171      THR      CG2      CT3     -0.270000       12.0110           0
      2716 HCT      171      THR      HG21     HA3      0.090000        1.0080           0
      2717 HCT      171      THR      HG22     HA3      0.090000        1.0080           0
      2718 HCT      171      THR      HG23     HA3      0.090000        1.0080           0
      2719 HCT      171      THR      C        C        0.510000       12.0110           0
      2720 HCT      171      THR      O        O       -0.510000       15.9990           0
      2721 HCT      172      TRP      N        NH1     -0.470000       14.0070           0
      2722 HCT      172      TRP      HN       H        0.310000        1.0080           0
      2723 HCT      172      TRP      CA       CT1      0.070000       12.0110           0
      2724 HCT      172      TRP      HA       HB1      0.090000        1.0080           0
      2725 HCT      172      TRP      CB       CT2     -0.180000       12.0110           0
      2726 HCT      172      TRP      HB1      HA2      0.090000        1.0080           0
      2727 HCT      172      TRP      HB2      HA2      0.090000        1.0080           0
      2728 HCT      172      TRP      CG       CY      -0.030000       12.0110           0
      2729 HCT      172      TRP      CD1      CA      -0.150000       12.0110           0
      2730 HCT      172      TRP      HD1      HP       0.220000        1.0080           0
      2731 HCT      172      TRP      NE1      NY      -0.510000       14.0070           0
      2732 HCT      172      TRP      HE1      H        0.370000        1.0080           0
      2733 HCT      172      TRP      CE2      CPT      0.240000       12.0110           0
      2734 HCT      172      TRP      CD2      CPT      0.110000       12.0110           0
      2735 HCT      172      TRP      CE3      CAI     -0.250000       12.0110           0
      2736 HCT      172      TRP      HE3      HP       0.170000        1.0080           0
      2737 HCT      172      TRP      CZ3      CA      -0.200000       12.0110           0
      2738 HCT      172      TRP      HZ3      HP       0.140000        1.0080           0
      2739 HCT      172      TRP      CZ2      CAI     -0.270000       12.0110           0
      2740 HCT      172      TRP      HZ2      HP       0.160000        1.0080           0
      2741 HCT      172      TRP      CH2      CA      -0.140000       12.0110           0
      2742 HCT      172      TRP      HH2      HP       0.140000        1.0080           0
      2743 HCT      172      TRP      C        C        0.510000       12.0110           0
      2744 HCT      172      TRP      O        O       -0.510000       15.9990           0
      2745 HCT      173      ALA      N        NH1     -0.470000       14.0070           0
      2746 HCT      173      ALA      HN       H        0.310000        1.0080           0
      2747 HCT      173      ALA      CA       CT1      0.070000       12.0110           0
      2748 HCT      173      ALA      HA       HB1      0.090000        1.0080           0
      2749 HCT      173      ALA      CB       CT3     -0.270000       12.0110           0
      2750 HCT      173      ALA      HB1      HA3      0.090000        1.0080           0
      2751 HCT      173      ALA      HB2      HA3      0.090000        1.0080           0
      2752 HCT      173      ALA      HB3      HA3      0.090000        1.0080           0
      2753 HCT      173      ALA      C        C        0.510000       12.0110           0
      2754 HCT      173      ALA      O        O       -0.510000       15.9990           0
      2755 HCT      174      ALA      N        NH1     -0.470000       14.0070           0
      2756 HCT      174      ALA      HN       H        0.310000        1.0080           0
      2757 HCT      174      ALA      CA       CT1      0.070000       12.0110           0
      2758 HCT      174      ALA      HA       HB1      0.090000        1.0080           0
      2759 HCT      174      ALA      CB       CT3     -0.270000       12.0110           0
      2760 HCT      174      ALA      HB1      HA3      0.090000        1.0080           0
      2761 HCT      174      ALA      HB2      HA3      0.090000        1.0080           0
      2762 HCT      174      ALA      HB3      HA3      0.090000        1.0080           0
      2763 HCT      174      ALA      C        C        0.510000       12.0110           0
      2764 HCT      174      ALA      O        O       -0.510000       15.9990           0
      2765 HCT      175      MET      N        NH1     -0.470000       14.0070           0
      2766 HCT      175      MET      HN       H        0.310000        1.0080           0
      2767 HCT      175      MET      CA       CT1      0.070000       12.0110           0
      2768 HCT      175      MET      HA       HB1      0.090000        1.0080           0
      2769 HCT      175      MET      CB       CT2     -0.180000       12.0110           0
      2770 HCT      175      MET      HB1      HA2      0.090000        1.0080           0
      2771 HCT      175      MET      HB2      HA2      0.090000        1.0080           0
      2772 HCT      175      MET      CG       CT2     -0.140000       12.0110           0
      2773 HCT      175      MET      HG1      HA2      0.090000        1.0080           0
      2774 HCT      175      MET      HG2      HA2      0.090000        1.0080           0
      2775 HCT      175      MET      SD       S       -0.090000       32.0600           0
      2776 HCT      175      MET      CE       CT3     -0.220000       12.0110           0
      2777 HCT      175      MET      HE1      HA3      0.090000        1.0080           0
      2778 HCT      175      MET      HE2      HA3      0.090000        1.0080           0
      2779 HCT      175      MET      HE3      HA3      0.090000        1.0080           0
      2780 HCT      175      MET      C        C        0.510000       12.0110           0
      2781 HCT      175      MET      O        O       -0.510000       15.9990           0
      2782 HCT      176      ALA      N        NH1     -0.470000       14.0070           0
      2783 HCT      176      ALA      HN       H        0.310000        1.0080           0
      2784 HCT      176      ALA      CA       CT1      0.070000       12.0110           0
      2785 HCT      176      ALA      HA       HB1      0.090000        1.0080           0
      2786 HCT      176      ALA      CB       CT3     -0.270000       12.0110           0
      2787 HCT      176      ALA      HB1      HA3      0.090000        1.0080           0
      2788 HCT      176      ALA      HB2      HA3      0.090000        1.0080           0
      2789 HCT      176      ALA      HB3      HA3      0.090000        1.0080           0
      2790 HCT      176      ALA      C        C        0.510000       12.0110           0
      2791 HCT      176      ALA      O        O       -0.510000       15.9990           0
      2792 HCT      177      ARG      N        NH1     -0.470000       14.0070           0
      2793 HCT      177      ARG      HN       H        0.310000        1.0080           0
      2794 HCT      177      ARG      CA       CT1      0.070000       12.0110           0
      2795 HCT      177      ARG      HA       HB1      0.090000        1.0080           0
      2796 HCT      177      ARG      CB       CT2     -0.180000       12.0110           0
      2797 HCT      177      ARG      HB1      HA2      0.090000        1.0080           0
      2798 HCT      177      ARG      HB2      HA2      0.090000        1.0080           0
      2799 HCT      177      ARG      CG       CT2     -0.180000       12.0110           0
      2800 HCT      177      ARG      HG1      HA2      0.090000        1.0080           0
      2801 HCT      177      ARG      HG2      HA2      0.090000        1.0080           0
      2802 HCT      177      ARG      CD       CT2      0.200000       12.0110           0
      2803 HCT      177      ARG      HD1      HA2      0.090000        1.0080           0
      2804 HCT      177      ARG      HD2      HA2      0.090000        1.0080           0
      2805 HCT      177      ARG      NE       NC2     -0.700000       14.0070           0
      2806 HCT      177      ARG      HE       HC       0.440000        1.0080           0
      2807 HCT      177      ARG      CZ       C        0.640000       12.0110           0
      2808 HCT      177      ARG      NH1      NC2     -0.800000       14.0070           0
      2809 HCT      177      ARG      HH11     HC       0.460000        1.0080           0
      2810 HCT      177      ARG      HH12     HC       0.460000        1.0080           0
      2811 HCT      177      ARG      NH2      NC2     -0.800000       14.0070           0
      2812 HCT      177      ARG      HH21     HC       0.460000        1.0080           0
      2813 HCT      177      ARG      HH22     HC       0.460000        1.0080           0
      2814 HCT      177      ARG      C        C        0.510000       12.0110           0
      2815 HCT      177      ARG      O        O       -0.510000       15.9990           0
      2816 HCT      178      GLY      N        NH1     -0.470000       14.0070           0
      2817 HCT      178      GLY      HN       H        0.310000        1.0080           0
      2818 HCT      178      GLY      CA       CT2     -0.020000       12.0110           0
      2819 HCT      178      GLY      HA1      HB2      0.090000        1.0080           0
      2820 HCT      178      GLY      HA2      HB2      0.090000        1.0080           0
      2821 HCT      178      GLY      C        C        0.510000       12.0110           0
      2822 HCT      178      GLY      O        O       -0.510000       15.9990           0
      2823 HCT      179      GLU      N        NH1     -0.470000       14.0070           0
      2824 HCT      179      GLU      HN       H        0.310000        1.0080           0
      2825 HCT      179      GLU      CA       CT1      0.070000       12.0110           0
      2826 HCT      179      GLU      HA       HB1      0.090000        1.0080           0
      2827 HCT      179      GLU      CB       CT2A    -0.180000       12.0110           0
      2828 HCT      179      GLU      HB1      HA2      0.090000        1.0080           0
      2829 HCT      179      GLU      HB2      HA2      0.090000        1.0080           0
      2830 HCT      179      GLU      CG       CT2     -0.280000       12.0110           0
      2831 HCT      179      GLU      HG1      HA2      0.090000        1.0080           0
      2832 HCT      179      GLU      HG2      HA2      0.090000        1.0080           0
      2833 HCT      179      GLU      CD       CC       0.620000       12.0110           0
      2834 HCT      179      GLU      OE1      OC      -0.760000       15.9990           0
      2835 HCT      179      GLU      OE2      OC      -0.760000       15.9990           0
      2836 HCT      179      GLU      C        C        0.510000       12.0110           0
      2837 HCT      179      GLU      O        O       -0.510000       15.9990           0
      2838 HCT      180      ASP      N        NH1     -0.470000       14.0070           0
      2839 HCT      180      ASP      HN       H        0.310000        1.0080           0
      2840 HCT      180      ASP      CA       CT1      0.070000       12.0110           0
      2841 HCT      180      ASP      HA       HB1      0.090000        1.0080           0
      2842 HCT      180      ASP      CB       CT2A    -0.280000       12.0110           0
      2843 HCT      180      ASP      HB1      HA2      0.090000        1.0080           0
      2844 HCT      180      ASP      HB2      HA2      0.090000        1.0080           0
      2845 HCT      180      ASP      CG       CC       0.620000       12.0110           0
      2846 HCT      180      ASP      OD1      OC      -0.760000       15.9990           0
      2847 HCT      180      ASP      OD2      OC      -0.760000       15.9990           0
      2848 HCT      180      ASP      C        C        0.510000       12.0110           0
      2849 HCT      180      ASP      O        O       -0.510000       15.9990           0
      2850 HCT      181      PRO      N        N       -0.290000       14.0070           0
      2851 HCT      181      PRO      CD       CP3      0.000000       12.0110           0
      2852 HCT      181      PRO      HD1      HA2      0.090000        1.0080           0
      2853 HCT      181      PRO      HD2      HA2      0.090000        1.0080           0
      2854 HCT      181      PRO      CA       CP1      0.020000       12.0110           0
      2855 HCT      181      PRO      HA       HB1      0.090000        1.0080           0
      2856 HCT      181      PRO      CB       CP2     -0.180000       12.0110           0
      2857 HCT      181      PRO      HB1      HA2      0.090000        1.0080           0
      2858 HCT      181      PRO      HB2      HA2      0.090000        1.0080           0
      2859 HCT      181      PRO      CG       CP2     -0.180000       12.0110           0
      2860 HCT      181      PRO      HG1      HA2      0.090000        1.0080           0
      2861 HCT      181      PRO      HG2      HA2      0.090000        1.0080           0
      2862 HCT      181      PRO      C        C        0.510000       12.0110           0
      2863 HCT      181      PRO      O        O       -0.510000       15.9990           0
      2864 HCT      182      LYS      N        NH1     -0.470000       14.0070           0
      2865 HCT      182      LYS      HN       H        0.310000        1.0080           0
      2866 HCT      182      LYS      CA       CT1      0.070000       12.0110           0
      2867 HCT      182      LYS      HA       HB1      0.090000        1.0080           0
      2868 HCT      182      LYS      CB       CT2     -0.180000       12.0110           0
      2869 HCT      182      LYS      HB1      HA2      0.090000        1.0080           0
      2870 HCT      182      LYS      HB2      HA2      0.090000        1.0080           0
      2871 HCT      182      LYS      CG       CT2     -0.180000       12.0110           0
      2872 HCT      182      LYS      HG1      HA2      0.090000        1.0080           0
      2873 HCT      182      LYS      HG2      HA2      0.090000        1.0080           0
      2874 HCT      182      LYS      CD       CT2     -0.180000       12.0110           0
      2875 HCT      182      LYS      HD1      HA2      0.090000        1.0080           0
      2876 HCT      182      LYS      HD2      HA2      0.090000        1.0080           0
      2877 HCT      182      LYS      CE       CT2      0.210000       12.0110           0
      2878 HCT      182      LYS      HE1      HA2      0.050000        1.0080           0
      2879 HCT      182      LYS      HE2      HA2      0.050000        1.0080           0
      2880 HCT      182      LYS      NZ       NH3     -0.300000       14.0070           0
      2881 HCT      182      LYS      HZ1      HC       0.330000        1.0080           0
      2882 HCT      182      LYS      HZ2      HC       0.330000        1.0080           0
      2883 HCT      182      LYS      HZ3      HC       0.330000        1.0080           0
      2884 HCT      182      LYS      C        C        0.510000       12.0110           0
      2885 HCT      182      LYS      O        O       -0.510000       15.9990           0
      2886 HCT      183      ILE      N        NH1     -0.470000       14.0070           0
      2887 HCT      183      ILE      HN       H        0.310000        1.0080           0
      2888 HCT      183      ILE      CA       CT1      0.070000       12.0110           0
      2889 HCT      183      ILE      HA       HB1      0.090000        1.0080           0
      2890 HCT      183      ILE      CB       CT1     -0.090000       12.0110           0
      2891 HCT      183      ILE      HB       HA1      0.090000        1.0080           0
      2892 HCT      183      ILE      CG2      CT3     -0.270000       12.0110           0
      2893 HCT      183      ILE      HG21     HA3      0.090000        1.0080           0
      2894 HCT      183      ILE      HG22     HA3      0.090000        1.0080           0
      2895 HCT      183      ILE      HG23     HA3      0.090000        1.0080           0
      2896 HCT      183      ILE      CG1      CT2     -0.180000       12.0110           0
      2897 HCT      183      ILE      HG11     HA2      0.090000        1.0080           0
      2898 HCT      183      ILE      HG12     HA2      0.090000        1.0080           0
      2899 HCT      183      ILE      CD       CT3     -0.270000       12.0110           0
      2900 HCT      183      ILE      HD1      HA3      0.090000        1.0080           0
      2901 HCT      183      ILE      HD2      HA3      0.090000        1.0080           0
      2902 HCT      183      ILE      HD3      HA3      0.090000        1.0080           0
      2903 HCT      183      ILE      C        C        0.510000       12.0110           0
      2904 HCT      183      ILE      O        O       -0.510000       15.9990           0
      2905 HCT      184      VAL      N        NH1     -0.470000       14.0070           0
      2906 HCT      184      VAL      HN       H        0.310000        1.0080           0
      2907 HCT      184      VAL      CA       CT1      0.070000       12.0110           0
      2908 HCT      184      VAL      HA       HB1      0.090000        1.0080           0
      2909 HCT      184      VAL      CB       CT1     -0.090000       12.0110           0
      2910 HCT      184      VAL      HB       HA1      0.090000        1.0080           0
      2911 HCT      184      VAL      CG1      CT3     -0.270000       12.0110           0
      2912 HCT      184      VAL      HG11     HA3      0.090000        1.0080           0
      2913 HCT      184      VAL      HG12     HA3      0.090000        1.0080           0
      2914 HCT      184      VAL      HG13     HA3      0.090000        1.0080           0
      2915 HCT      184      VAL      CG2      CT3     -0.270000       12.0110           0
      2916 HCT      184      VAL      HG21     HA3      0.090000        1.0080           0
      2917 HCT      184      VAL      HG22     HA3      0.090000        1.0080           0
      2918 HCT      184      VAL      HG23     HA3      0.090000        1.0080           0
      2919 HCT      184      VAL      C        C        0.510000       12.0110           0
      2920 HCT      184      VAL      O        O       -0.510000       15.9990           0
      2921 HCT      185      PRO      N        N       -0.290000       14.0070           0
      2922 HCT      185      PRO      CD       CP3      0.000000       12.0110           0
      2923 HCT      185      PRO      HD1      HA2      0.090000        1.0080           0
      2924 HCT      185      PRO      HD2      HA2      0.090000        1.0080           0
      2925 HCT      185      PRO      CA       CP1      0.020000       12.0110           0
      2926 HCT      185      PRO      HA       HB1      0.090000        1.0080           0
      2927 HCT      185      PRO      CB       CP2     -0.180000       12.0110           0
      2928 HCT      185      PRO      HB1      HA2      0.090000        1.0080           0
      2929 HCT      185      PRO      HB2      HA2      0.090000        1.0080           0
      2930 HCT      185      PRO      CG       CP2     -0.180000       12.0110           0
      2931 HCT      185      PRO      HG1      HA2      0.090000        1.0080           0
      2932 HCT      185      PRO      HG2      HA2      0.090000        1.0080           0
      2933 HCT      185      PRO      C        C        0.510000       12.0110           0
      2934 HCT      185      PRO      O        O       -0.510000       15.9990           0
      2935 HCT      186      TYR      N        NH1     -0.470000       14.0070           0
      2936 HCT      186      TYR      HN       H        0.310000        1.0080           0
      2937 HCT      186      TYR      CA       CT1      0.070000       12.0110           0
      2938 HCT      186      TYR      HA       HB1      0.090000        1.0080           0
      2939 HCT      186      TYR      CB       CT2     -0.180000       12.0110           0
      2940 HCT      186      TYR      HB1      HA2      0.090000        1.0080           0
      2941 HCT      186      TYR      HB2      HA2      0.090000        1.0080           0
      2942 HCT      186      TYR      CG       CA       0.000000       12.0110           0
      2943 HCT      186      TYR      CD1      CA      -0.115000       12.0110           0
      2944 HCT      186      TYR      HD1      HP       0.115000        1.0080           0
      2945 HCT      186      TYR      CE1      CA      -0.115000       12.0110           0
      2946 HCT      186      TYR      HE1      HP       0.115000        1.0080           0
      2947 HCT      186      TYR      CZ       CA       0.110000       12.0110           0
      2948 HCT      186      TYR      OH       OH1     -0.540000       15.9990           0
      2949 HCT      186      TYR      HH       H        0.430000        1.0080           0
      2950 HCT      186      TYR      CD2      CA      -0.115000       12.0110           0
      2951 HCT      186      TYR      HD2      HP       0.115000        1.0080           0
      2952 HCT      186      TYR      CE2      CA      -0.115000       12.0110           0
      2953 HCT      186      TYR      HE2      HP       0.115000        1.0080           0
      2954 HCT      186      TYR      C        C        0.510000       12.0110           0
      2955 HCT      186      TYR      O        O       -0.510000       15.9990           0
      2956 HCT      187      ILE      N        NH1     -0.470000       14.0070           0
      2957 HCT      187      ILE      HN       H        0.310000        1.0080           0
      2958 HCT      187      ILE      CA       CT1      0.070000       12.0110           0
      2959 HCT      187      ILE      HA       HB1      0.090000        1.0080           0
      2960 HCT      187      ILE      CB       CT1     -0.090000       12.0110           0
      2961 HCT      187      ILE      HB       HA1      0.090000        1.0080           0
      2962 HCT      187      ILE      CG2      CT3     -0.270000       12.0110           0
      2963 HCT      187      ILE      HG21     HA3      0.090000        1.0080           0
      2964 HCT      187      ILE      HG22     HA3      0.090000        1.0080           0
      2965 HCT      187      ILE      HG23     HA3      0.090000        1.0080           0
      2966 HCT      187      ILE      CG1      CT2     -0.180000       12.0110           0
      2967 HCT      187      ILE      HG11     HA2      0.090000        1.0080           0
      2968 HCT      187      ILE      HG12     HA2      0.090000        1.0080           0
      2969 HCT      187      ILE      CD       CT3     -0.270000       12.0110           0
      2970 HCT      187      ILE      HD1      HA3      0.090000        1.0080           0
      2971 HCT      187      ILE      HD2      HA3      0.090000        1.0080           0
      2972 HCT      187      ILE      HD3      HA3      0.090000        1.0080           0
      2973 HCT      187      ILE      C        C        0.510000       12.0110           0
      2974 HCT      187      ILE      O        O       -0.510000       15.9990           0
      2975 HCT      188      ASP      N        NH1     -0.470000       14.0070           0
      2976 HCT      188      ASP      HN       H        0.310000        1.0080           0
      2977 HCT      188      ASP      CA       CT1      0.070000       12.0110           0
      2978 HCT      188      ASP      HA       HB1      0.090000        1.0080           0
      2979 HCT      188      ASP      CB       CT2A    -0.280000       12.0110           0
      2980 HCT      188      ASP      HB1      HA2      0.090000        1.0080           0
      2981 HCT      188      ASP      HB2      HA2      0.090000        1.0080           0
      2982 HCT      188      ASP      CG       CC       0.620000       12.0110           0
      2983 HCT      188      ASP      OD1      OC      -0.760000       15.9990           0
      2984 HCT      188      ASP      OD2      OC      -0.760000       15.9990           0
      2985 HCT      188      ASP      C        C        0.510000       12.0110           0
      2986 HCT      188      ASP      O        O       -0.510000       15.9990           0
      2987 HCT      189      ARG      N        NH1     -0.470000       14.0070           0
      2988 HCT      189      ARG      HN       H        0.310000        1.0080           0
      2989 HCT      189      ARG      CA       CT1      0.070000       12.0110           0
      2990 HCT      189      ARG      HA       HB1      0.090000        1.0080           0
      2991 HCT      189      ARG      CB       CT2     -0.180000       12.0110           0
      2992 HCT      189      ARG      HB1      HA2      0.090000        1.0080           0
      2993 HCT      189      ARG      HB2      HA2      0.090000        1.0080           0
      2994 HCT      189      ARG      CG       CT2     -0.180000       12.0110           0
      2995 HCT      189      ARG      HG1      HA2      0.090000        1.0080           0
      2996 HCT      189      ARG      HG2      HA2      0.090000        1.0080           0
      2997 HCT      189      ARG      CD       CT2      0.200000       12.0110           0
      2998 HCT      189      ARG      HD1      HA2      0.090000        1.0080           0
      2999 HCT      189      ARG      HD2      HA2      0.090000        1.0080           0
      3000 HCT      189      ARG      NE       NC2     -0.700000       14.0070           0
      3001 HCT      189      ARG      HE       HC       0.440000        1.0080           0
      3002 HCT      189      ARG      CZ       C        0.640000       12.0110           0
      3003 HCT      189      ARG      NH1      NC2     -0.800000       14.0070           0
      3004 HCT      189      ARG      HH11     HC       0.460000        1.0080           0
      3005 HCT      189      ARG      HH12     HC       0.460000        1.0080           0
      3006 HCT      189      ARG      NH2      NC2     -0.800000       14.0070           0
      3007 HCT      189      ARG      HH21     HC       0.460000        1.0080           0
      3008 HCT      189      ARG      HH22     HC       0.460000        1.0080           0
      3009 HCT      189      ARG      C        C        0.510000       12.0110           0
      3010 HCT      189      ARG      O        O       -0.510000       15.9990           0
      3011 HCT      190      THR      N        NH1     -0.470000       14.0070           0
      3012 HCT      190      THR      HN       H        0.310000        1.0080           0
      3013 HCT      190      THR      CA       CT1      0.070000       12.0110           0
      3014 HCT      190      THR      HA       HB1      0.090000        1.0080           0
      3015 HCT      190      THR      CB       CT1      0.140000       12.0110           0
      3016 HCT      190      THR      HB       HA1      0.090000        1.0080           0
      3017 HCT      190      THR      OG1      OH1     -0.660000       15.9990           0
      3018 HCT      190      THR      HG1      H        0.430000        1.0080           0
      3019 HCT      190      THR      CG2      CT3     -0.270000       12.0110           0
      3020 HCT      190      THR      HG21     HA3      0.090000        1.0080           0
      3021 HCT      190      THR      HG22     HA3      0.090000        1.0080           0
      3022 HCT      190      THR      HG23     HA3      0.090000        1.0080           0
      3023 HCT      190      THR      C        C        0.510000       12.0110           0
      3024 HCT      190      THR      O        O       -0.510000       15.9990           0
      3025 HCT      191      LEU      N        NH1     -0.470000       14.0070           0
      3026 HCT      191      LEU      HN       H        0.310000        1.0080           0
      3027 HCT      191      LEU      CA       CT1      0.070000       12.0110           0
      3028 HCT      191      LEU      HA       HB1      0.090000        1.0080           0
      3029 HCT      191      LEU      CB       CT2     -0.180000       12.0110           0
      3030 HCT      191      LEU      HB1      HA2      0.090000        1.0080           0
      3031 HCT      191      LEU      HB2      HA2      0.090000        1.0080           0
      3032 HCT      191      LEU      CG       CT1     -0.090000       12.0110           0
      3033 HCT      191      LEU      HG       HA1      0.090000        1.0080           0
      3034 HCT      191      LEU      CD1      CT3     -0.270000       12.0110           0
      3035 HCT      191      LEU      HD11     HA3      0.090000        1.0080           0
      3036 HCT      191      LEU      HD12     HA3      0.090000        1.0080           0
      3037 HCT      191      LEU      HD13     HA3      0.090000        1.0080           0
      3038 HCT      191      LEU      CD2      CT3     -0.270000       12.0110           0
      3039 HCT      191      LEU      HD21     HA3      0.090000        1.0080           0
      3040 HCT      191      LEU      HD22     HA3      0.090000        1.0080           0
      3041 HCT      191      LEU      HD23     HA3      0.090000        1.0080           0
      3042 HCT      191      LEU      C        C        0.510000       12.0110           0
      3043 HCT      191      LEU      O        O       -0.510000       15.9990           0
      3044 HCT      192      LEU      N        NH1     -0.470000       14.0070           0
      3045 HCT      192      LEU      HN       H        0.310000        1.0080           0
      3046 HCT      192      LEU      CA       CT1      0.070000       12.0110           0
      3047 HCT      192      LEU      HA       HB1      0.090000        1.0080           0
      3048 HCT      192      LEU      CB       CT2     -0.180000       12.0110           0
      3049 HCT      192      LEU      HB1      HA2      0.090000        1.0080           0
      3050 HCT      192      LEU      HB2      HA2      0.090000        1.0080           0
      3051 HCT      192      LEU      CG       CT1     -0.090000       12.0110           0
      3052 HCT      192      LEU      HG       HA1      0.090000        1.0080           0
      3053 HCT      192      LEU      CD1      CT3     -0.270000       12.0110           0
      3054 HCT      192      LEU      HD11     HA3      0.090000        1.0080           0
      3055 HCT      192      LEU      HD12     HA3      0.090000        1.0080           0
      3056 HCT      192      LEU      HD13     HA3      0.090000        1.0080           0
      3057 HCT      192      LEU      CD2      CT3     -0.270000       12.0110           0
      3058 HCT      192      LEU      HD21     HA3      0.090000        1.0080           0
      3059 HCT      192      LEU      HD22     HA3      0.090000        1.0080           0
      3060 HCT      192      LEU      HD23     HA3      0.090000        1.0080           0
      3061 HCT      192      LEU      C        C        0.510000       12.0110           0
      3062 HCT      192      LEU      O        O       -0.510000       15.9990           0
      3063 HCT      193      ARG      N        NH1     -0.470000       14.0070           0
      3064 HCT      193      ARG      HN       H        0.310000        1.0080           0
      3065 HCT      193      ARG      CA       CT1      0.070000       12.0110           0
      3066 HCT      193      ARG      HA       HB1      0.090000        1.0080           0
      3067 HCT      193      ARG      CB       CT2     -0.180000       12.0110           0
      3068 HCT      193      ARG      HB1      HA2      0.090000        1.0080           0
      3069 HCT      193      ARG      HB2      HA2      0.090000        1.0080           0
      3070 HCT      193      ARG      CG       CT2     -0.180000       12.0110           0
      3071 HCT      193      ARG      HG1      HA2      0.090000        1.0080           0
      3072 HCT      193      ARG      HG2      HA2      0.090000        1.0080           0
      3073 HCT      193      ARG      CD       CT2      0.200000       12.0110           0
      3074 HCT      193      ARG      HD1      HA2      0.090000        1.0080           0
      3075 HCT      193      ARG      HD2      HA2      0.090000        1.0080           0
      3076 HCT      193      ARG      NE       NC2     -0.700000       14.0070           0
      3077 HCT      193      ARG      HE       HC       0.440000        1.0080           0
      3078 HCT      193      ARG      CZ       C        0.640000       12.0110           0
      3079 HCT      193      ARG      NH1      NC2     -0.800000       14.0070           0
      3080 HCT      193      ARG      HH11     HC       0.460000        1.0080           0
      3081 HCT      193      ARG      HH12     HC       0.460000        1.0080           0
      3082 HCT      193      ARG      NH2      NC2     -0.800000       14.0070           0
      3083 HCT      193      ARG      HH21     HC       0.460000        1.0080           0
      3084 HCT      193      ARG      HH22     HC       0.460000        1.0080           0
      3085 HCT      193      ARG      C        C        0.510000       12.0110           0
      3086 HCT      193      ARG      O        O       -0.510000       15.9990           0
      3087 HCT      194      ALA      N        NH1     -0.470000       14.0070           0
      3088 HCT      194      ALA      HN       H        0.310000        1.0080           0
      3089 HCT      194      ALA      CA       CT1      0.070000       12.0110           0
      3090 HCT      194      ALA      HA       HB1      0.090000        1.0080           0
      3091 HCT      194      ALA      CB       CT3     -0.270000       12.0110           0
      3092 HCT      194      ALA      HB1      HA3      0.090000        1.0080           0
      3093 HCT      194      ALA      HB2      HA3      0.090000        1.0080           0
      3094 HCT      194      ALA      HB3      HA3      0.090000        1.0080           0
      3095 HCT      194      ALA      C        C        0.510000       12.0110           0
      3096 HCT      194      ALA      O        O       -0.510000       15.9990           0
      3097 HCT      195      ASN      N        NH1     -0.470000       14.0070           0
      3098 HCT      195      ASN      HN       H        0.310000        1.0080           0
      3099 HCT      195      ASN      CA       CT1      0.070000       12.0110           0
      3100 HCT      195      ASN      HA       HB1      0.090000        1.0080           0
      3101 HCT      195      ASN      CB       CT2     -0.180000       12.0110           0
      3102 HCT      195      ASN      HB1      HA2      0.090000        1.0080           0
      3103 HCT      195      ASN      HB2      HA2      0.090000        1.0080           0
      3104 HCT      195      ASN      CG       CC       0.550000       12.0110           0
      3105 HCT      195      ASN      OD1      O       -0.550000       15.9990           0
      3106 HCT      195      ASN      ND2      NH2     -0.620000       14.0070           0
      3107 HCT      195      ASN      HD21     H        0.320000        1.0080           0
      3108 HCT      195      ASN      HD22     H        0.300000        1.0080           0
      3109 HCT      195      ASN      C        C        0.510000       12.0110           0
      3110 HCT      195      ASN      O        O       -0.510000       15.9990           0
      3111 HCT      196      LYS      N        NH1     -0.470000       14.0070           0
      3112 HCT      196      LYS      HN       H        0.310000        1.0080           0
      3113 HCT      196      LYS      CA       CT1      0.070000       12.0110           0
      3114 HCT      196      LYS      HA       HB1      0.090000        1.0080           0
      3115 HCT      196      LYS      CB       CT2     -0.180000       12.0110           0
      3116 HCT      196      LYS      HB1      HA2      0.090000        1.0080           0
      3117 HCT      196      LYS      HB2      HA2      0.090000        1.0080           0
      3118 HCT      196      LYS      CG       CT2     -0.180000       12.0110           0
      3119 HCT      196      LYS      HG1      HA2      0.090000        1.0080           0
      3120 HCT      196      LYS      HG2      HA2      0.090000        1.0080           0
      3121 HCT      196      LYS      CD       CT2     -0.180000       12.0110           0
      3122 HCT      196      LYS      HD1      HA2      0.090000        1.0080           0
      3123 HCT      196      LYS      HD2      HA2      0.090000        1.0080           0
      3124 HCT      196      LYS      CE       CT2      0.210000       12.0110           0
      3125 HCT      196      LYS      HE1      HA2      0.050000        1.0080           0
      3126 HCT      196      LYS      HE2      HA2      0.050000        1.0080           0
      3127 HCT      196      LYS      NZ       NH3     -0.300000       14.0070           0
      3128 HCT      196      LYS      HZ1      HC       0.330000        1.0080           0
      3129 HCT      196      LYS      HZ2      HC       0.330000        1.0080           0
      3130 HCT      196      LYS      HZ3      HC       0.330000        1.0080           0
      3131 HCT      196      LYS      C        C        0.510000       12.0110           0
      3132 HCT      196      LYS      O        O       -0.510000       15.9990           0
      3133 HCT      197      PRO      N        N       -0.290000       14.0070           0
      3134 HCT      197      PRO      CD       CP3      0.000000       12.0110           0
      3135 HCT      197      PRO      HD1      HA2      0.090000        1.0080           0
      3136 HCT      197      PRO      HD2      HA2      0.090000        1.0080           0
      3137 HCT      197      PRO      CA       CP1      0.020000       12.0110           0
      3138 HCT      197      PRO      HA       HB1      0.090000        1.0080           0
      3139 HCT      197      PRO      CB       CP2     -0.180000       12.0110           0
      3140 HCT      197      PRO      HB1      HA2      0.090000        1.0080           0
      3141 HCT      197      PRO      HB2      HA2      0.090000        1.0080           0
      3142 HCT      197      PRO      CG       CP2     -0.180000       12.0110           0
      3143 HCT      197      PRO      HG1      HA2      0.090000        1.0080           0
      3144 HCT      197      PRO      HG2      HA2      0.090000        1.0080           0
      3145 HCT      197      PRO      C        C        0.510000       12.0110           0
      3146 HCT      197      PRO      O        O       -0.510000       15.9990           0
      3147 HCT      198      PRO      N        N       -0.290000       14.0070           0
      3148 HCT      198      PRO      CD       CP3      0.000000       12.0110           0
      3149 HCT      198      PRO      HD1      HA2      0.090000        1.0080           0
      3150 HCT      198      PRO      HD2      HA2      0.090000        1.0080           0
      3151 HCT      198      PRO      CA       CP1      0.020000       12.0110           0
      3152 HCT      198      PRO      HA       HB1      0.090000        1.0080           0
      3153 HCT      198      PRO      CB       CP2     -0.180000       12.0110           0
      3154 HCT      198      PRO      HB1      HA2      0.090000        1.0080           0
      3155 HCT      198      PRO      HB2      HA2      0.090000        1.0080           0
      3156 HCT      198      PRO      CG       CP2     -0.180000       12.0110           0
      3157 HCT      198      PRO      HG1      HA2      0.090000        1.0080           0
      3158 HCT      198      PRO      HG2      HA2      0.090000        1.0080           0
      3159 HCT      198      PRO      C        C        0.510000       12.0110           0
      3160 HCT      198      PRO      O        O       -0.510000       15.9990           0
      3161 HCT      199      ILE      N        NH1     -0.470000       14.0070           0
      3162 HCT      199      ILE      HN       H        0.310000        1.0080           0
      3163 HCT      199      ILE      CA       CT1      0.070000       12.0110           0
      3164 HCT      199      ILE      HA       HB1      0.090000        1.0080           0
      3165 HCT      199      ILE      CB       CT1     -0.090000       12.0110           0
      3166 HCT      199      ILE      HB       HA1      0.090000        1.0080           0
      3167 HCT      199      ILE      CG2      CT3     -0.270000       12.0110           0
      3168 HCT      199      ILE      HG21     HA3      0.090000        1.0080           0
      3169 HCT      199      ILE      HG22     HA3      0.090000        1.0080           0
      3170 HCT      199      ILE      HG23     HA3      0.090000        1.0080           0
      3171 HCT      199      ILE      CG1      CT2     -0.180000       12.0110           0
      3172 HCT      199      ILE      HG11     HA2      0.090000        1.0080           0
      3173 HCT      199      ILE      HG12     HA2      0.090000        1.0080           0
      3174 HCT      199      ILE      CD       CT3     -0.270000       12.0110           0
      3175 HCT      199      ILE      HD1      HA3      0.090000        1.0080           0
      3176 HCT      199      ILE      HD2      HA3      0.090000        1.0080           0
      3177 HCT      199      ILE      HD3      HA3      0.090000        1.0080           0
      3178 HCT      199      ILE      C        C        0.510000       12.0110           0
      3179 HCT      199      ILE      O        O       -0.510000       15.9990           0
      3180 HCT      200      PRO      N        N       -0.290000       14.0070           0
      3181 HCT      200      PRO      CD       CP3      0.000000       12.0110           0
      3182 HCT      200      PRO      HD1      HA2      0.090000        1.0080           0
      3183 HCT      200      PRO      HD2      HA2      0.090000        1.0080           0
      3184 HCT      200      PRO      CA       CP1      0.020000       12.0110           0
      3185 HCT      200      PRO      HA       HB1      0.090000        1.0080           0
      3186 HCT      200      PRO      CB       CP2     -0.180000       12.0110           0
      3187 HCT      200      PRO      HB1      HA2      0.090000        1.0080           0
      3188 HCT      200      PRO      HB2      HA2      0.090000        1.0080           0
      3189 HCT      200      PRO      CG       CP2     -0.180000       12.0110           0
      3190 HCT      200      PRO      HG1      HA2      0.090000        1.0080           0
      3191 HCT      200      PRO      HG2      HA2      0.090000        1.0080           0
      3192 HCT      200      PRO      C        C        0.510000       12.0110           0
      3193 HCT      200      PRO      O        O       -0.510000       15.9990           0
      3194 HCT      201      LYS      N        NH1     -0.470000       14.0070           0
      3195 HCT      201      LYS      HN       H        0.310000        1.0080           0
      3196 HCT      201      LYS      CA       CT1      0.070000       12.0110           0
      3197 HCT      201      LYS      HA       HB1      0.090000        1.0080           0
      3198 HCT      201      LYS      CB       CT2     -0.180000       12.0110           0
      3199 HCT      201      LYS      HB1      HA2      0.090000        1.0080           0
      3200 HCT      201      LYS      HB2      HA2      0.090000        1.0080           0
      3201 HCT      201      LYS      CG       CT2     -0.180000       12.0110           0
      3202 HCT      201      LYS      HG1      HA2      0.090000        1.0080           0
      3203 HCT      201      LYS      HG2      HA2      0.090000        1.0080           0
      3204 HCT      201      LYS      CD       CT2     -0.180000       12.0110           0
      3205 HCT      201      LYS      HD1      HA2      0.090000        1.0080           0
      3206 HCT      201      LYS      HD2      HA2      0.090000        1.0080           0
      3207 HCT      201      LYS      CE       CT2      0.210000       12.0110           0
      3208 HCT      201      LYS      HE1      HA2      0.050000        1.0080           0
      3209 HCT      201      LYS      HE2      HA2      0.050000        1.0080           0
      3210 HCT      201      LYS      NZ       NH3     -0.300000       14.0070           0
      3211 HCT      201      LYS      HZ1      HC       0.330000        1.0080           0
      3212 HCT      201      LYS      HZ2      HC       0.330000        1.0080           0
      3213 HCT      201      LYS      HZ3      HC       0.330000        1.0080           0
      3214 HCT      201      LYS      C        C        0.510000       12.0110           0
      3215 HCT      201      LYS      O        O       -0.510000       15.9990           0
      3216 HCT      202      PHE      N        NH1     -0.470000       14.0070           0
      3217 HCT      202      PHE      HN       H        0.310000        1.0080           0
      3218 HCT      202      PHE      CA       CT1      0.070000       12.0110           0
      3219 HCT      202      PHE      HA       HB1      0.090000        1.0080           0
      3220 HCT      202      PHE      CB       CT2     -0.180000       12.0110           0
      3221 HCT      202      PHE      HB1      HA2      0.090000        1.0080           0
      3222 HCT      202      PHE      HB2      HA2      0.090000        1.0080           0
      3223 HCT      202      PHE      CG       CA       0.000000       12.0110           0
      3224 HCT      202      PHE      CD1      CA      -0.115000       12.0110           0
      3225 HCT      202      PHE      HD1      HP       0.115000        1.0080           0
      3226 HCT      202      PHE      CE1      CA      -0.115000       12.0110           0
      3227 HCT      202      PHE      HE1      HP       0.115000        1.0080           0
      3228 HCT      202      PHE      CZ       CA      -0.115000       12.0110           0
      3229 HCT      202      PHE      HZ       HP       0.115000        1.0080           0
      3230 HCT      202      PHE      CD2      CA      -0.115000       12.0110           0
      3231 HCT      202      PHE      HD2      HP       0.115000        1.0080           0
      3232 HCT      202      PHE      CE2      CA      -0.115000       12.0110           0
      3233 HCT      202      PHE      HE2      HP       0.115000        1.0080           0
      3234 HCT      202      PHE      C        C        0.510000       12.0110           0
      3235 HCT      202      PHE      O        O       -0.510000       15.9990           0
      3236 HCT      203      PRO      N        N       -0.290000       14.0070           0
      3237 HCT      203      PRO      CD       CP3      0.000000       12.0110           0
      3238 HCT      203      PRO      HD1      HA2      0.090000        1.0080           0
      3239 HCT      203      PRO      HD2      HA2      0.090000        1.0080           0
      3240 HCT      203      PRO      CA       CP1      0.020000       12.0110           0
      3241 HCT      203      PRO      HA       HB1      0.090000        1.0080           0
      3242 HCT      203      PRO      CB       CP2     -0.180000       12.0110           0
      3243 HCT      203      PRO      HB1      HA2      0.090000        1.0080           0
      3244 HCT      203      PRO      HB2      HA2      0.090000        1.0080           0
      3245 HCT      203      PRO      CG       CP2     -0.180000       12.0110           0
      3246 HCT      203      PRO      HG1      HA2      0.090000        1.0080           0
      3247 HCT      203      PRO      HG2      HA2      0.090000        1.0080           0
      3248 HCT      203      PRO      C        C        0.510000       12.0110           0
      3249 HCT      203      PRO      O        O       -0.510000       15.9990           0
      3250 HCT      204      HSE      N        NH1     -0.470000       14.0070           0
      3251 HCT      204      HSE      HN       H        0.310000        1.0080           0
      3252 HCT      204      HSE      CA       CT1      0.070000       12.0110           0
      3253 HCT      204      HSE      HA       HB1      0.090000        1.0080           0
      3254 HCT      204      HSE      CB       CT2     -0.080000       12.0110           0
      3255 HCT      204      HSE      HB1      HA2      0.090000        1.0080           0
      3256 HCT      204      HSE      HB2      HA2      0.090000        1.0080           0
      3257 HCT      204      HSE      ND1      NR2     -0.700000       14.0070           0
      3258 HCT      204      HSE      CG       CPH1     0.220000       12.0110           0
      3259 HCT      204      HSE      CE1      CPH2     0.250000       12.0110           0
      3260 HCT      204      HSE      HE1      HR1      0.130000        1.0080           0
      3261 HCT      204      HSE      NE2      NR1     -0.360000       14.0070           0
      3262 HCT      204      HSE      HE2      H        0.320000        1.0080           0
      3263 HCT      204      HSE      CD2      CPH1    -0.050000       12.0110           0
      3264 HCT      204      HSE      HD2      HR3      0.090000        1.0080           0
      3265 HCT      204      HSE      C        C        0.510000       12.0110           0
      3266 HCT      204      HSE      O        O       -0.510000       15.9990           0
      3267 HCT      205      VAL      N        NH1     -0.470000       14.0070           0
      3268 HCT      205      VAL      HN       H        0.310000        1.0080           0
      3269 HCT      205      VAL      CA       CT1      0.070000       12.0110           0
      3270 HCT      205      VAL      HA       HB1      0.090000        1.0080           0
      3271 HCT      205      VAL      CB       CT1     -0.090000       12.0110           0
      3272 HCT      205      VAL      HB       HA1      0.090000        1.0080           0
      3273 HCT      205      VAL      CG1      CT3     -0.270000       12.0110           0
      3274 HCT      205      VAL      HG11     HA3      0.090000        1.0080           0
      3275 HCT      205      VAL      HG12     HA3      0.090000        1.0080           0
      3276 HCT      205      VAL      HG13     HA3      0.090000        1.0080           0
      3277 HCT      205      VAL      CG2      CT3     -0.270000       12.0110           0
      3278 HCT      205      VAL      HG21     HA3      0.090000        1.0080           0
      3279 HCT      205      VAL      HG22     HA3      0.090000        1.0080           0
      3280 HCT      205      VAL      HG23     HA3      0.090000        1.0080           0
      3281 HCT      205      VAL      C        C        0.510000       12.0110           0
      3282 HCT      205      VAL      O        O       -0.510000       15.9990           0
      3283 HCT      206      GLU      N        NH1     -0.470000       14.0070           0
      3284 HCT      206      GLU      HN       H        0.310000        1.0080           0
      3285 HCT      206      GLU      CA       CT1      0.070000       12.0110           0
      3286 HCT      206      GLU      HA       HB1      0.090000        1.0080           0
      3287 HCT      206      GLU      CB       CT2A    -0.180000       12.0110           0
      3288 HCT      206      GLU      HB1      HA2      0.090000        1.0080           0
      3289 HCT      206      GLU      HB2      HA2      0.090000        1.0080           0
      3290 HCT      206      GLU      CG       CT2     -0.280000       12.0110           0
      3291 HCT      206      GLU      HG1      HA2      0.090000        1.0080           0
      3292 HCT      206      GLU      HG2      HA2      0.090000        1.0080           0
      3293 HCT      206      GLU      CD       CC       0.620000       12.0110           0
      3294 HCT      206      GLU      OE1      OC      -0.760000       15.9990           0
      3295 HCT      206      GLU      OE2      OC      -0.760000       15.9990           0
      3296 HCT      206      GLU      C        C        0.510000       12.0110           0
      3297 HCT      206      GLU      O        O       -0.510000       15.9990           0
      3298 HCT      207      TYR      N        NH1     -0.470000       14.0070           0
      3299 HCT      207      TYR      HN       H        0.310000        1.0080           0
      3300 HCT      207      TYR      CA       CT1      0.070000       12.0110           0
      3301 HCT      207      TYR      HA       HB1      0.090000        1.0080           0
      3302 HCT      207      TYR      CB       CT2     -0.180000       12.0110           0
      3303 HCT      207      TYR      HB1      HA2      0.090000        1.0080           0
      3304 HCT      207      TYR      HB2      HA2      0.090000        1.0080           0
      3305 HCT      207      TYR      CG       CA       0.000000       12.0110           0
      3306 HCT      207      TYR      CD1      CA      -0.115000       12.0110           0
      3307 HCT      207      TYR      HD1      HP       0.115000        1.0080           0
      3308 HCT      207      TYR      CE1      CA      -0.115000       12.0110           0
      3309 HCT      207      TYR      HE1      HP       0.115000        1.0080           0
      3310 HCT      207      TYR      CZ       CA       0.110000       12.0110           0
      3311 HCT      207      TYR      OH       OH1     -0.540000       15.9990           0
      3312 HCT      207      TYR      HH       H        0.430000        1.0080           0
      3313 HCT      207      TYR      CD2      CA      -0.115000       12.0110           0
      3314 HCT      207      TYR      HD2      HP       0.115000        1.0080           0
      3315 HCT      207      TYR      CE2      CA      -0.115000       12.0110           0
      3316 HCT      207      TYR      HE2      HP       0.115000        1.0080           0
      3317 HCT      207      TYR      C        C        0.510000       12.0110           0
      3318 HCT      207      TYR      O        O       -0.510000       15.9990           0
      3319 HCT      208      HSE      N        NH1     -0.470000       14.0070           0
      3320 HCT      208      HSE      HN       H        0.310000        1.0080           0
      3321 HCT      208      HSE      CA       CT1      0.070000       12.0110           0
      3322 HCT      208      HSE      HA       HB1      0.090000        1.0080           0
      3323 HCT      208      HSE      CB       CT2     -0.080000       12.0110           0
      3324 HCT      208      HSE      HB1      HA2      0.090000        1.0080           0
      3325 HCT      208      HSE      HB2      HA2      0.090000        1.0080           0
      3326 HCT      208      HSE      ND1      NR2     -0.700000       14.0070           0
      3327 HCT      208      HSE      CG       CPH1     0.220000       12.0110           0
      3328 HCT      208      HSE      CE1      CPH2     0.250000       12.0110           0
      3329 HCT      208      HSE      HE1      HR1      0.130000        1.0080           0
      3330 HCT      208      HSE      NE2      NR1     -0.360000       14.0070           0
      3331 HCT      208      HSE      HE2      H        0.320000        1.0080           0
      3332 HCT      208      HSE      CD2      CPH1    -0.050000       12.0110           0
      3333 HCT      208      HSE      HD2      HR3      0.090000        1.0080           0
      3334 HCT      208      HSE      C        C        0.510000       12.0110           0
      3335 HCT      208      HSE      O        O       -0.510000       15.9990           0
      3336 HCT      209      PRO      N        N       -0.290000       14.0070           0
      3337 HCT      209      PRO      CD       CP3      0.000000       12.0110           0
      3338 HCT      209      PRO      HD1      HA2      0.090000        1.0080           0
      3339 HCT      209      PRO      HD2      HA2      0.090000        1.0080           0
      3340 HCT      209      PRO      CA       CP1      0.020000       12.0110           0
      3341 HCT      209      PRO      HA       HB1      0.090000        1.0080           0
      3342 HCT      209      PRO      CB       CP2     -0.180000       12.0110           0
      3343 HCT      209      PRO      HB1      HA2      0.090000        1.0080           0
      3344 HCT      209      PRO      HB2      HA2      0.090000        1.0080           0
      3345 HCT      209      PRO      CG       CP2     -0.180000       12.0110           0
      3346 HCT      209      PRO      HG1      HA2      0.090000        1.0080           0
      3347 HCT      209      PRO      HG2      HA2      0.090000        1.0080           0
      3348 HCT      209      PRO      C        C        0.510000       12.0110           0
      3349 HCT      209      PRO      O        O       -0.510000       15.9990           0
      3350 HCT      210      PRO      N        N       -0.290000       14.0070           0
      3351 HCT      210      PRO      CD       CP3      0.000000       12.0110           0
      3352 HCT      210      PRO      HD1      HA2      0.090000        1.0080           0
      3353 HCT      210      PRO      HD2      HA2      0.090000        1.0080           0
      3354 HCT      210      PRO      CA       CP1      0.020000       12.0110           0
      3355 HCT      210      PRO      HA       HB1      0.090000        1.0080           0
      3356 HCT      210      PRO      CB       CP2     -0.180000       12.0110           0
      3357 HCT      210      PRO      HB1      HA2      0.090000        1.0080           0
      3358 HCT      210      PRO      HB2      HA2      0.090000        1.0080           0
      3359 HCT      210      PRO      CG       CP2     -0.180000       12.0110           0
      3360 HCT      210      PRO      HG1      HA2      0.090000        1.0080           0
      3361 HCT      210      PRO      HG2      HA2      0.090000        1.0080           0
      3362 HCT      210      PRO      C        C        0.510000       12.0110           0
      3363 HCT      210      PRO      O        O       -0.510000       15.9990           0
      3364 HCT      211      PRO      N        N       -0.290000       14.0070           0
      3365 HCT      211      PRO      CD       CP3      0.000000       12.0110           0
      3366 HCT      211      PRO      HD1      HA2      0.090000        1.0080           0
      3367 HCT      211      PRO      HD2      HA2      0.090000        1.0080           0
      3368 HCT      211      PRO      CA       CP1      0.020000       12.0110           0
      3369 HCT      211      PRO      HA       HB1      0.090000        1.0080           0
      3370 HCT      211      PRO      CB       CP2     -0.180000       12.0110           0
      3371 HCT      211      PRO      HB1      HA2      0.090000        1.0080           0
      3372 HCT      211      PRO      HB2      HA2      0.090000        1.0080           0
      3373 HCT      211      PRO      CG       CP2     -0.180000       12.0110           0
      3374 HCT      211      PRO      HG1      HA2      0.090000        1.0080           0
      3375 HCT      211      PRO      HG2      HA2      0.090000        1.0080           0
      3376 HCT      211      PRO      C        C        0.510000       12.0110           0
      3377 HCT      211      PRO      O        O       -0.510000       15.9990           0
      3378 HCT      212      LEU      N        NH1     -0.470000       14.0070           0
      3379 HCT      212      LEU      HN       H        0.310000        1.0080           0
      3380 HCT      212      LEU      CA       CT1      0.070000       12.0110           0
      3381 HCT      212      LEU      HA       HB1      0.090000        1.0080           0
      3382 HCT      212      LEU      CB       CT2     -0.180000       12.0110           0
      3383 HCT      212      LEU      HB1      HA2      0.090000        1.0080           0
      3384 HCT      212      LEU      HB2      HA2      0.090000        1.0080           0
      3385 HCT      212      LEU      CG       CT1     -0.090000       12.0110           0
      3386 HCT      212      LEU      HG       HA1      0.090000        1.0080           0
      3387 HCT      212      LEU      CD1      CT3     -0.270000       12.0110           0
      3388 HCT      212      LEU      HD11     HA3      0.090000        1.0080           0
      3389 HCT      212      LEU      HD12     HA3      0.090000        1.0080           0
      3390 HCT      212      LEU      HD13     HA3      0.090000        1.0080           0
      3391 HCT      212      LEU      CD2      CT3     -0.270000       12.0110           0
      3392 HCT      212      LEU      HD21     HA3      0.090000        1.0080           0
      3393 HCT      212      LEU      HD22     HA3      0.090000        1.0080           0
      3394 HCT      212      LEU      HD23     HA3      0.090000        1.0080           0
      3395 HCT      212      LEU      C        C        0.510000       12.0110           0
      3396 HCT      212      LEU      O        O       -0.510000       15.9990           0
      3397 HCT      213      LEU      N        NH1     -0.470000       14.0070           0
      3398 HCT      213      LEU      HN       H        0.310000        1.0080           0
      3399 HCT      213      LEU      CA       CT1      0.070000       12.0110           0
      3400 HCT      213      LEU      HA       HB1      0.090000        1.0080           0
      3401 HCT      213      LEU      CB       CT2     -0.180000       12.0110           0
      3402 HCT      213      LEU      HB1      HA2      0.090000        1.0080           0
      3403 HCT      213      LEU      HB2      HA2      0.090000        1.0080           0
      3404 HCT      213      LEU      CG       CT1     -0.090000       12.0110           0
      3405 HCT      213      LEU      HG       HA1      0.090000        1.0080           0
      3406 HCT      213      LEU      CD1      CT3     -0.270000       12.0110           0
      3407 HCT      213      LEU      HD11     HA3      0.090000        1.0080           0
      3408 HCT      213      LEU      HD12     HA3      0.090000        1.0080           0
      3409 HCT      213      LEU      HD13     HA3      0.090000        1.0080           0
      3410 HCT      213      LEU      CD2      CT3     -0.270000       12.0110           0
      3411 HCT      213      LEU      HD21     HA3      0.090000        1.0080           0
      3412 HCT      213      LEU      HD22     HA3      0.090000        1.0080           0
      3413 HCT      213      LEU      HD23     HA3      0.090000        1.0080           0
      3414 HCT      213      LEU      C        C        0.510000       12.0110           0
      3415 HCT      213      LEU      O        O       -0.510000       15.9990           0
      3416 HCT      214      LYS      N        NH1     -0.470000       14.0070           0
      3417 HCT      214      LYS      HN       H        0.310000        1.0080           0
      3418 HCT      214      LYS      CA       CT1      0.070000       12.0110           0
      3419 HCT      214      LYS      HA       HB1      0.090000        1.0080           0
      3420 HCT      214      LYS      CB       CT2     -0.180000       12.0110           0
      3421 HCT      214      LYS      HB1      HA2      0.090000        1.0080           0
      3422 HCT      214      LYS      HB2      HA2      0.090000        1.0080           0
      3423 HCT      214      LYS      CG       CT2     -0.180000       12.0110           0
      3424 HCT      214      LYS      HG1      HA2      0.090000        1.0080           0
      3425 HCT      214      LYS      HG2      HA2      0.090000        1.0080           0
      3426 HCT      214      LYS      CD       CT2     -0.180000       12.0110           0
      3427 HCT      214      LYS      HD1      HA2      0.090000        1.0080           0
      3428 HCT      214      LYS      HD2      HA2      0.090000        1.0080           0
      3429 HCT      214      LYS      CE       CT2      0.210000       12.0110           0
      3430 HCT      214      LYS      HE1      HA2      0.050000        1.0080           0
      3431 HCT      214      LYS      HE2      HA2      0.050000        1.0080           0
      3432 HCT      214      LYS      NZ       NH3     -0.300000       14.0070           0
      3433 HCT      214      LYS      HZ1      HC       0.330000        1.0080           0
      3434 HCT      214      LYS      HZ2      HC       0.330000        1.0080           0
      3435 HCT      214      LYS      HZ3      HC       0.330000        1.0080           0
      3436 HCT      214      LYS      C        C        0.510000       12.0110           0
      3437 HCT      214      LYS      O        O       -0.510000       15.9990           0
      3438 HCT      215      HSE      N        NH1     -0.470000       14.0070           0
      3439 HCT      215      HSE      HN       H        0.310000        1.0080           0
      3440 HCT      215      HSE      CA       CT1      0.070000       12.0110           0
      3441 HCT      215      HSE      HA       HB1      0.090000        1.0080           0
      3442 HCT      215      HSE      CB       CT2     -0.080000       12.0110           0
      3443 HCT      215      HSE      HB1      HA2      0.090000        1.0080           0
      3444 HCT      215      HSE      HB2      HA2      0.090000        1.0080           0
      3445 HCT      215      HSE      ND1      NR2     -0.700000       14.0070           0
      3446 HCT      215      HSE      CG       CPH1     0.220000       12.0110           0
      3447 HCT      215      HSE      CE1      CPH2     0.250000       12.0110           0
      3448 HCT      215      HSE      HE1      HR1      0.130000        1.0080           0
      3449 HCT      215      HSE      NE2      NR1     -0.360000       14.0070           0
      3450 HCT      215      HSE      HE2      H        0.320000        1.0080           0
      3451 HCT      215      HSE      CD2      CPH1    -0.050000       12.0110           0
      3452 HCT      215      HSE      HD2      HR3      0.090000        1.0080           0
      3453 HCT      215      HSE      C        C        0.510000       12.0110           0
      3454 HCT      215      HSE      O        O       -0.510000       15.9990           0
      3455 HCT      216      ALA      N        NH1     -0.470000       14.0070           0
      3456 HCT      216      ALA      HN       H        0.310000        1.0080           0
      3457 HCT      216      ALA      CA       CT1      0.070000       12.0110           0
      3458 HCT      216      ALA      HA       HB1      0.090000        1.0080           0
      3459 HCT      216      ALA      CB       CT3     -0.270000       12.0110           0
      3460 HCT      216      ALA      HB1      HA3      0.090000        1.0080           0
      3461 HCT      216      ALA      HB2      HA3      0.090000        1.0080           0
      3462 HCT      216      ALA      HB3      HA3      0.090000        1.0080           0
      3463 HCT      216      ALA      C        C        0.510000       12.0110           0
      3464 HCT      216      ALA      O        O       -0.510000       15.9990           0
      3465 HCT      217      ALA      N        NH1     -0.470000       14.0070           0
      3466 HCT      217      ALA      HN       H        0.310000        1.0080           0
      3467 HCT      217      ALA      CA       CT1      0.070000       12.0110           0
      3468 HCT      217      ALA      HA       HB1      0.090000        1.0080           0
      3469 HCT      217      ALA      CB       CT3     -0.270000       12.0110           0
      3470 HCT      217      ALA      HB1      HA3      0.090000        1.0080           0
      3471 HCT      217      ALA      HB2      HA3      0.090000        1.0080           0
      3472 HCT      217      ALA      HB3      HA3      0.090000        1.0080           0
      3473 HCT      217      ALA      C        C        0.510000       12.0110           0
      3474 HCT      217      ALA      O        O       -0.510000       15.9990           0
      3475 HCT      218      ALA      N        NH1     -0.470000       14.0070           0
      3476 HCT      218      ALA      HN       H        0.310000        1.0080           0
      3477 HCT      218      ALA      CA       CT1      0.070000       12.0110           0
      3478 HCT      218      ALA      HA       HB1      0.090000        1.0080           0
      3479 HCT      218      ALA      CB       CT3     -0.270000       12.0110           0
      3480 HCT      218      ALA      HB1      HA3      0.090000        1.0080           0
      3481 HCT      218      ALA      HB2      HA3      0.090000        1.0080           0
      3482 HCT      218      ALA      HB3      HA3      0.090000        1.0080           0
      3483 HCT      218      ALA      C        C        0.510000       12.0110           0
      3484 HCT      218      ALA      O        O       -0.510000       15.9990           0
      3485 HCT      219      THR      N        NH1     -0.470000       14.0070           0
      3486 HCT      219      THR      HN       H        0.310000        1.0080           0
      3487 HCT      219      THR      CA       CT1      0.070000       12.0110           0
      3488 HCT      219      THR      HA       HB1      0.090000        1.0080           0
      3489 HCT      219      THR      CB       CT1      0.140000       12.0110           0
      3490 HCT      219      THR      HB       HA1      0.090000        1.0080           0
      3491 HCT      219      THR      OG1      OH1     -0.660000       15.9990           0
      3492 HCT      219      THR      HG1      H        0.430000        1.0080           0
      3493 HCT      219      THR      CG2      CT3     -0.270000       12.0110           0
      3494 HCT      219      THR      HG21     HA3      0.090000        1.0080           0
      3495 HCT      219      THR      HG22     HA3      0.090000        1.0080           0
      3496 HCT      219      THR      HG23     HA3      0.090000        1.0080           0
      3497 HCT      219      THR      C        C        0.510000       12.0110           0
      3498 HCT      219      THR      O        O       -0.510000       15.9990           0
      3499 HCT      220      ASN      N        NH1     -0.470000       14.0070           0
      3500 HCT      220      ASN      HN       H        0.310000        1.0080           0
      3501 HCT      220      ASN      CA       CT1      0.070000       12.0110           0
      3502 HCT      220      ASN      HA       HB1      0.090000        1.0080           0
      3503 HCT      220      ASN      CB       CT2     -0.180000       12.0110           0
      3504 HCT      220      ASN      HB1      HA2      0.090000        1.0080           0
      3505 HCT      220      ASN      HB2      HA2      0.090000        1.0080           0
      3506 HCT      220      ASN      CG       CC       0.550000       12.0110           0
      3507 HCT      220      ASN      OD1      O       -0.550000       15.9990           0
      3508 HCT      220      ASN      ND2      NH2     -0.620000       14.0070           0
      3509 HCT      220      ASN      HD21     H        0.320000        1.0080           0
      3510 HCT      220      ASN      HD22     H        0.300000        1.0080           0
      3511 HCT      220      ASN      C        C        0.510000       12.0110           0
      3512 HCT      220      ASN      O        O       -0.510000       15.9990           0
      3513 HCT      221      GLY      N        NH1     -0.470000       14.0070           0
      3514 HCT      221      GLY      HN       H        0.310000        1.0080           0
      3515 HCT      221      GLY      CA       CT2     -0.020000       12.0110           0
      3516 HCT      221      GLY      HA1      HB2      0.090000        1.0080           0
      3517 HCT      221      GLY      HA2      HB2      0.090000        1.0080           0
      3518 HCT      221      GLY      C        C        0.510000       12.0110           0
      3519 HCT      221      GLY      O        O       -0.510000       15.9990           0
      3520 HCT      222      HSE      N        NH1     -0.470000       14.0070           0
      3521 HCT      222      HSE      HN       H        0.310000        1.0080           0
      3522 HCT      222      HSE      CA       CT1      0.070000       12.0110           0
      3523 HCT      222      HSE      HA       HB1      0.090000        1.0080           0
      3524 HCT      222      HSE      CB       CT2     -0.080000       12.0110           0
      3525 HCT      222      HSE      HB1      HA2      0.090000        1.0080           0
      3526 HCT      222      HSE      HB2      HA2      0.090000        1.0080           0
      3527 HCT      222      HSE      ND1      NR2     -0.700000       14.0070           0
      3528 HCT      222      HSE      CG       CPH1     0.220000       12.0110           0
      3529 HCT      222      HSE      CE1      CPH2     0.250000       12.0110           0
      3530 HCT      222      HSE      HE1      HR1      0.130000        1.0080           0
      3531 HCT      222      HSE      NE2      NR1     -0.360000       14.0070           0
      3532 HCT      222      HSE      HE2      H        0.320000        1.0080           0
      3533 HCT      222      HSE      CD2      CPH1    -0.050000       12.0110           0
      3534 HCT      222      HSE      HD2      HR3      0.090000        1.0080           0
      3535 HCT      222      HSE      C        C        0.510000       12.0110           0
      3536 HCT      222      HSE      O        O       -0.510000       15.9990           0
      3537 HCT      223      SER      N        NH1     -0.470000       14.0070           0
      3538 HCT      223      SER      HN       H        0.310000        1.0080           0
      3539 HCT      223      SER      CA       CT1      0.070000       12.0110           0
      3540 HCT      223      SER      HA       HB1      0.090000        1.0080           0
      3541 HCT      223      SER      CB       CT2      0.050000       12.0110           0
      3542 HCT      223      SER      HB1      HA2      0.090000        1.0080           0
      3543 HCT      223      SER      HB2      HA2      0.090000        1.0080           0
      3544 HCT      223      SER      OG       OH1     -0.660000       15.9990           0
      3545 HCT      223      SER      HG1      H        0.430000        1.0080           0
      3546 HCT      223      SER      C        C        0.510000       12.0110           0
      3547 HCT      223      SER      O        O       -0.510000       15.9990           0
      3548 HCT      224      ASN      N        NH1     -0.470000       14.0070           0
      3549 HCT      224      ASN      HN       H        0.310000        1.0080           0
      3550 HCT      224      ASN      CA       CT1      0.070000       12.0110           0
      3551 HCT      224      ASN      HA       HB1      0.090000        1.0080           0
      3552 HCT      224      ASN      CB       CT2     -0.180000       12.0110           0
      3553 HCT      224      ASN      HB1      HA2      0.090000        1.0080           0
      3554 HCT      224      ASN      HB2      HA2      0.090000        1.0080           0
      3555 HCT      224      ASN      CG       CC       0.550000       12.0110           0
      3556 HCT      224      ASN      OD1      O       -0.550000       15.9990           0
      3557 HCT      224      ASN      ND2      NH2     -0.620000       14.0070           0
      3558 HCT      224      ASN      HD21     H        0.320000        1.0080           0
      3559 HCT      224      ASN      HD22     H        0.300000        1.0080           0
      3560 HCT      224      ASN      C        C        0.510000       12.0110           0
      3561 HCT      224      ASN      O        O       -0.510000       15.9990           0
      3562 HCT      225      GLY      N        NH1     -0.470000       14.0070           0
      3563 HCT      225      GLY      HN       H        0.310000        1.0080           0
      3564 HCT      225      GLY      CA       CT2     -0.020000       12.0110           0
      3565 HCT      225      GLY      HA1      HB2      0.090000        1.0080           0
      3566 HCT      225      GLY      HA2      HB2      0.090000        1.0080           0
      3567 HCT      225      GLY      C        C        0.510000       12.0110           0
      3568 HCT      225      GLY      O        O       -0.510000       15.9990           0
      3569 HCT      226      LYS      N        NH1     -0.470000       14.0070           0
      3570 HCT      226      LYS      HN       H        0.310000        1.0080           0
      3571 HCT      226      LYS      CA       CT1      0.070000       12.0110           0
      3572 HCT      226      LYS      HA       HB1      0.090000        1.0080           0
      3573 HCT      226      LYS      CB       CT2     -0.180000       12.0110           0
      3574 HCT      226      LYS      HB1      HA2      0.090000        1.0080           0
      3575 HCT      226      LYS      HB2      HA2      0.090000        1.0080           0
      3576 HCT      226      LYS      CG       CT2     -0.180000       12.0110           0
      3577 HCT      226      LYS      HG1      HA2      0.090000        1.0080           0
      3578 HCT      226      LYS      HG2      HA2      0.090000        1.0080           0
      3579 HCT      226      LYS      CD       CT2     -0.180000       12.0110           0
      3580 HCT      226      LYS      HD1      HA2      0.090000        1.0080           0
      3581 HCT      226      LYS      HD2      HA2      0.090000        1.0080           0
      3582 HCT      226      LYS      CE       CT2      0.210000       12.0110           0
      3583 HCT      226      LYS      HE1      HA2      0.050000        1.0080           0
      3584 HCT      226      LYS      HE2      HA2      0.050000        1.0080           0
      3585 HCT      226      LYS      NZ       NH3     -0.300000       14.0070           0
      3586 HCT      226      LYS      HZ1      HC       0.330000        1.0080           0
      3587 HCT      226      LYS      HZ2      HC       0.330000        1.0080           0
      3588 HCT      226      LYS      HZ3      HC       0.330000        1.0080           0
      3589 HCT      226      LYS      C        C        0.510000       12.0110           0
      3590 HCT      226      LYS      O        O       -0.510000       15.9990           0
      3591 HCT      227      ALA      N        NH1     -0.470000       14.0070           0
      3592 HCT      227      ALA      HN       H        0.310000        1.0080           0
      3593 HCT      227      ALA      CA       CT1      0.070000       12.0110           0
      3594 HCT      227      ALA      HA       HB1      0.090000        1.0080           0
      3595 HCT      227      ALA      CB       CT3     -0.270000       12.0110           0
      3596 HCT      227      ALA      HB1      HA3      0.090000        1.0080           0
      3597 HCT      227      ALA      HB2      HA3      0.090000        1.0080           0
      3598 HCT      227      ALA      HB3      HA3      0.090000        1.0080           0
      3599 HCT      227      ALA      C        C        0.510000       12.0110           0
      3600 HCT      227      ALA      O        O       -0.510000       15.9990           0
      3601 HCT      228      LYS      N        NH1     -0.470000       14.0070           0
      3602 HCT      228      LYS      HN       H        0.310000        1.0080           0
      3603 HCT      228      LYS      CA       CT1      0.070000       12.0110           0
      3604 HCT      228      LYS      HA       HB1      0.090000        1.0080           0
      3605 HCT      228      LYS      CB       CT2     -0.180000       12.0110           0
      3606 HCT      228      LYS      HB1      HA2      0.090000        1.0080           0
      3607 HCT      228      LYS      HB2      HA2      0.090000        1.0080           0
      3608 HCT      228      LYS      CG       CT2     -0.180000       12.0110           0
      3609 HCT      228      LYS      HG1      HA2      0.090000        1.0080           0
      3610 HCT      228      LYS      HG2      HA2      0.090000        1.0080           0
      3611 HCT      228      LYS      CD       CT2     -0.180000       12.0110           0
      3612 HCT      228      LYS      HD1      HA2      0.090000        1.0080           0
      3613 HCT      228      LYS      HD2      HA2      0.090000        1.0080           0
      3614 HCT      228      LYS      CE       CT2      0.210000       12.0110           0
      3615 HCT      228      LYS      HE1      HA2      0.050000        1.0080           0
      3616 HCT      228      LYS      HE2      HA2      0.050000        1.0080           0
      3617 HCT      228      LYS      NZ       NH3     -0.300000       14.0070           0
      3618 HCT      228      LYS      HZ1      HC       0.330000        1.0080           0
      3619 HCT      228      LYS      HZ2      HC       0.330000        1.0080           0
      3620 HCT      228      LYS      HZ3      HC       0.330000        1.0080           0
      3621 HCT      228      LYS      C        C        0.510000       12.0110           0
      3622 HCT      228      LYS      O        O       -0.510000       15.9990           0
      3623 HCT      229      PRO      N        N       -0.290000       14.0070           0
      3624 HCT      229      PRO      CD       CP3      0.000000       12.0110           0
      3625 HCT      229      PRO      HD1      HA2      0.090000        1.0080           0
      3626 HCT      229      PRO      HD2      HA2      0.090000        1.0080           0
      3627 HCT      229      PRO      CA       CP1      0.020000       12.0110           0
      3628 HCT      229      PRO      HA       HB1      0.090000        1.0080           0
      3629 HCT      229      PRO      CB       CP2     -0.180000       12.0110           0
      3630 HCT      229      PRO      HB1      HA2      0.090000        1.0080           0
      3631 HCT      229      PRO      HB2      HA2      0.090000        1.0080           0
      3632 HCT      229      PRO      CG       CP2     -0.180000       12.0110           0
      3633 HCT      229      PRO      HG1      HA2      0.090000        1.0080           0
      3634 HCT      229      PRO      HG2      HA2      0.090000        1.0080           0
      3635 HCT      229      PRO      C        C        0.510000       12.0110           0
      3636 HCT      229      PRO      O        O       -0.510000       15.9990           0
      3637 HCT      230      GLN      N        NH1     -0.470000       14.0070           0
      3638 HCT      230      GLN      HN       H        0.310000        1.0080           0
      3639 HCT      230      GLN      CA       CT1      0.070000       12.0110           0
      3640 HCT      230      GLN      HA       HB1      0.090000        1.0080           0
      3641 HCT      230      GLN      CB       CT2     -0.180000       12.0110           0
      3642 HCT      230      GLN      HB1      HA2      0.090000        1.0080           0
      3643 HCT      230      GLN      HB2      HA2      0.090000        1.0080           0
      3644 HCT      230      GLN      CG       CT2     -0.180000       12.0110           0
      3645 HCT      230      GLN      HG1      HA2      0.090000        1.0080           0
      3646 HCT      230      GLN      HG2      HA2      0.090000        1.0080           0
      3647 HCT      230      GLN      CD       CC       0.550000       12.0110           0
      3648 HCT      230      GLN      OE1      O       -0.550000       15.9990           0
      3649 HCT      230      GLN      NE2      NH2     -0.620000       14.0070           0
      3650 HCT      230      GLN      HE21     H        0.320000        1.0080           0
      3651 HCT      230      GLN      HE22     H        0.300000        1.0080           0
      3652 HCT      230      GLN      C        C        0.510000       12.0110           0
      3653 HCT      230      GLN      O        O       -0.510000       15.9990           0
      3654 HCT      231      ALA      N        NH1     -0.470000       14.0070           0
      3655 HCT      231      ALA      HN       H        0.310000        1.0080           0
      3656 HCT      231      ALA      CA       CT1      0.070000       12.0110           0
      3657 HCT      231      ALA      HA       HB1      0.090000        1.0080           0
      3658 HCT      231      ALA      CB       CT3     -0.270000       12.0110           0
      3659 HCT      231      ALA      HB1      HA3      0.090000        1.0080           0
      3660 HCT      231      ALA      HB2      HA3      0.090000        1.0080           0
      3661 HCT      231      ALA      HB3      HA3      0.090000        1.0080           0
      3662 HCT      231      ALA      C        C        0.510000       12.0110           0
      3663 HCT      231      ALA      O        O       -0.510000       15.9990           0
      3664 HCT      232      GLY      N        NH1     -0.470000       14.0070           0
      3665 HCT      232      GLY      HN       H        0.310000        1.0080           0
      3666 HCT      232      GLY      CA       CT2     -0.020000       12.0110           0
      3667 HCT      232      GLY      HA1      HB2      0.090000        1.0080           0
      3668 HCT      232      GLY      HA2      HB2      0.090000        1.0080           0
      3669 HCT      232      GLY      C        C        0.510000       12.0110           0
      3670 HCT      232      GLY      O        O       -0.510000       15.9990           0
      3671 HCT      233      ASP      N        NH1     -0.470000       14.0070           0
      3672 HCT      233      ASP      HN       H        0.310000        1.0080           0
      3673 HCT      233      ASP      CA       CT1      0.070000       12.0110           0
      3674 HCT      233      ASP      HA       HB1      0.090000        1.0080           0
      3675 HCT      233      ASP      CB       CT2A    -0.280000       12.0110           0
      3676 HCT      233      ASP      HB1      HA2      0.090000        1.0080           0
      3677 HCT      233      ASP      HB2      HA2      0.090000        1.0080           0
      3678 HCT      233      ASP      CG       CC       0.620000       12.0110           0
      3679 HCT      233      ASP      OD1      OC      -0.760000       15.9990           0
      3680 HCT      233      ASP      OD2      OC      -0.760000       15.9990           0
      3681 HCT      233      ASP      C        C        0.510000       12.0110           0
      3682 HCT      233      ASP      O        O       -0.510000       15.9990           0
      3683 HCT      234      ASP      N        NH1     -0.470000       14.0070           0
      3684 HCT      234      ASP      HN       H        0.310000        1.0080           0
      3685 HCT      234      ASP      CA       CT1      0.070000       12.0110           0
      3686 HCT      234      ASP      HA       HB1      0.090000        1.0080           0
      3687 HCT      234      ASP      CB       CT2A    -0.280000       12.0110           0
      3688 HCT      234      ASP      HB1      HA2      0.090000        1.0080           0
      3689 HCT      234      ASP      HB2      HA2      0.090000        1.0080           0
      3690 HCT      234      ASP      CG       CC       0.620000       12.0110           0
      3691 HCT      234      ASP      OD1      OC      -0.760000       15.9990           0
      3692 HCT      234      ASP      OD2      OC      -0.760000       15.9990           0
      3693 HCT      234      ASP      C        C        0.510000       12.0110           0
      3694 HCT      234      ASP      O        O       -0.510000       15.9990           0
      3695 HCT      235      ALA      N        NH1     -0.470000       14.0070           0
      3696 HCT      235      ALA      HN       H        0.310000        1.0080           0
      3697 HCT      235      ALA      CA       CT1      0.070000       12.0110           0
      3698 HCT      235      ALA      HA       HB1      0.090000        1.0080           0
      3699 HCT      235      ALA      CB       CT3     -0.270000       12.0110           0
      3700 HCT      235      ALA      HB1      HA3      0.090000        1.0080           0
      3701 HCT      235      ALA      HB2      HA3      0.090000        1.0080           0
      3702 HCT      235      ALA      HB3      HA3      0.090000        1.0080           0
      3703 HCT      235      ALA      C        C        0.510000       12.0110           0
      3704 HCT      235      ALA      O        O       -0.510000       15.9990           0
      3705 HCT      236      PRO      N        N       -0.290000       14.0070           0
      3706 HCT      236      PRO      CD       CP3      0.000000       12.0110           0
      3707 HCT      236      PRO      HD1      HA2      0.090000        1.0080           0
      3708 HCT      236      PRO      HD2      HA2      0.090000        1.0080           0
      3709 HCT      236      PRO      CA       CP1      0.020000       12.0110           0
      3710 HCT      236      PRO      HA       HB1      0.090000        1.0080           0
      3711 HCT      236      PRO      CB       CP2     -0.180000       12.0110           0
      3712 HCT      236      PRO      HB1      HA2      0.090000        1.0080           0
      3713 HCT      236      PRO      HB2      HA2      0.090000        1.0080           0
      3714 HCT      236      PRO      CG       CP2     -0.180000       12.0110           0
      3715 HCT      236      PRO      HG1      HA2      0.090000        1.0080           0
      3716 HCT      236      PRO      HG2      HA2      0.090000        1.0080           0
      3717 HCT      236      PRO      C        C        0.510000       12.0110           0
      3718 HCT      236      PRO      O        O       -0.510000       15.9990           0
      3719 HCT      237      PRO      N        N       -0.290000       14.0070           0
      3720 HCT      237      PRO      CD       CP3      0.000000       12.0110           0
      3721 HCT      237      PRO      HD1      HA2      0.090000        1.0080           0
      3722 HCT      237      PRO      HD2      HA2      0.090000        1.0080           0
      3723 HCT      237      PRO      CA       CP1      0.020000       12.0110           0
      3724 HCT      237      PRO      HA       HB1      0.090000        1.0080           0
      3725 HCT      237      PRO      CB       CP2     -0.180000       12.0110           0
      3726 HCT      237      PRO      HB1      HA2      0.090000        1.0080           0
      3727 HCT      237      PRO      HB2      HA2      0.090000        1.0080           0
      3728 HCT      237      PRO      CG       CP2     -0.180000       12.0110           0
      3729 HCT      237      PRO      HG1      HA2      0.090000        1.0080           0
      3730 HCT      237      PRO      HG2      HA2      0.090000        1.0080           0
      3731 HCT      237      PRO      C        C        0.510000       12.0110           0
      3732 HCT      237      PRO      O        O       -0.510000       15.9990           0
      3733 HCT      238      ARG      N        NH1     -0.470000       14.0070           0
      3734 HCT      238      ARG      HN       H        0.310000        1.0080           0
      3735 HCT      238      ARG      CA       CT1      0.070000       12.0110           0
      3736 HCT      238      ARG      HA       HB1      0.090000        1.0080           0
      3737 HCT      238      ARG      CB       CT2     -0.180000       12.0110           0
      3738 HCT      238      ARG      HB1      HA2      0.090000        1.0080           0
      3739 HCT      238      ARG      HB2      HA2      0.090000        1.0080           0
      3740 HCT      238      ARG      CG       CT2     -0.180000       12.0110           0
      3741 HCT      238      ARG      HG1      HA2      0.090000        1.0080           0
      3742 HCT      238      ARG      HG2      HA2      0.090000        1.0080           0
      3743 HCT      238      ARG      CD       CT2      0.200000       12.0110           0
      3744 HCT      238      ARG      HD1      HA2      0.090000        1.0080           0
      3745 HCT      238      ARG      HD2      HA2      0.090000        1.0080           0
      3746 HCT      238      ARG      NE       NC2     -0.700000       14.0070           0
      3747 HCT      238      ARG      HE       HC       0.440000        1.0080           0
      3748 HCT      238      ARG      CZ       C        0.640000       12.0110           0
      3749 HCT      238      ARG      NH1      NC2     -0.800000       14.0070           0
      3750 HCT      238      ARG      HH11     HC       0.460000        1.0080           0
      3751 HCT      238      ARG      HH12     HC       0.460000        1.0080           0
      3752 HCT      238      ARG      NH2      NC2     -0.800000       14.0070           0
      3753 HCT      238      ARG      HH21     HC       0.460000        1.0080           0
      3754 HCT      238      ARG      HH22     HC       0.460000        1.0080           0
      3755 HCT      238      ARG      C        C        0.510000       12.0110           0
      3756 HCT      238      ARG      O        O       -0.510000       15.9990           0
      3757 HCT      239      ILE      N        NH1     -0.470000       14.0070           0
      3758 HCT      239      ILE      HN       H        0.310000        1.0080           0
      3759 HCT      239      ILE      CA       CT1      0.070000       12.0110           0
      3760 HCT      239      ILE      HA       HB1      0.090000        1.0080           0
      3761 HCT      239      ILE      CB       CT1     -0.090000       12.0110           0
      3762 HCT      239      ILE      HB       HA1      0.090000        1.0080           0
      3763 HCT      239      ILE      CG2      CT3     -0.270000       12.0110           0
      3764 HCT      239      ILE      HG21     HA3      0.090000        1.0080           0
      3765 HCT      239      ILE      HG22     HA3      0.090000        1.0080           0
      3766 HCT      239      ILE      HG23     HA3      0.090000        1.0080           0
      3767 HCT      239      ILE      CG1      CT2     -0.180000       12.0110           0
      3768 HCT      239      ILE      HG11     HA2      0.090000        1.0080           0
      3769 HCT      239      ILE      HG12     HA2      0.090000        1.0080           0
      3770 HCT      239      ILE      CD       CT3     -0.270000       12.0110           0
      3771 HCT      239      ILE      HD1      HA3      0.090000        1.0080           0
      3772 HCT      239      ILE      HD2      HA3      0.090000        1.0080           0
      3773 HCT      239      ILE      HD3      HA3      0.090000        1.0080           0
      3774 HCT      239      ILE      C        C        0.510000       12.0110           0
      3775 HCT      239      ILE      O        O       -0.510000       15.9990           0
      3776 HCT      240      ALA      N        NH1     -0.470000       14.0070           0
      3777 HCT      240      ALA      HN       H        0.310000        1.0080           0
      3778 HCT      240      ALA      CA       CT1      0.070000       12.0110           0
      3779 HCT      240      ALA      HA       HB1      0.090000        1.0080           0
      3780 HCT      240      ALA      CB       CT3     -0.270000       12.0110           0
      3781 HCT      240      ALA      HB1      HA3      0.090000        1.0080           0
      3782 HCT      240      ALA      HB2      HA3      0.090000        1.0080           0
      3783 HCT      240      ALA      HB3      HA3      0.090000        1.0080           0
      3784 HCT      240      ALA      C        C        0.510000       12.0110           0
      3785 HCT      240      ALA      O        O       -0.510000       15.9990           0
      3786 HCT      241      VAL      N        NH1     -0.470000       14.0070           0
      3787 HCT      241      VAL      HN       H        0.310000        1.0080           0
      3788 HCT      241      VAL      CA       CT1      0.070000       12.0110           0
      3789 HCT      241      VAL      HA       HB1      0.090000        1.0080           0
      3790 HCT      241      VAL      CB       CT1     -0.090000       12.0110           0
      3791 HCT      241      VAL      HB       HA1      0.090000        1.0080           0
      3792 HCT      241      VAL      CG1      CT3     -0.270000       12.0110           0
      3793 HCT      241      VAL      HG11     HA3      0.090000        1.0080           0
      3794 HCT      241      VAL      HG12     HA3      0.090000        1.0080           0
      3795 HCT      241      VAL      HG13     HA3      0.090000        1.0080           0
      3796 HCT      241      VAL      CG2      CT3     -0.270000       12.0110           0
      3797 HCT      241      VAL      HG21     HA3      0.090000        1.0080           0
      3798 HCT      241      VAL      HG22     HA3      0.090000        1.0080           0
      3799 HCT      241      VAL      HG23     HA3      0.090000        1.0080           0
      3800 HCT      241      VAL      C        C        0.510000       12.0110           0
      3801 HCT      241      VAL      O        O       -0.510000       15.9990           0
      3802 HCT      242      GLY      N        NH1     -0.470000       14.0070           0
      3803 HCT      242      GLY      HN       H        0.310000        1.0080           0
      3804 HCT      242      GLY      CA       CT2     -0.020000       12.0110           0
      3805 HCT      242      GLY      HA1      HB2      0.090000        1.0080           0
      3806 HCT      242      GLY      HA2      HB2      0.090000        1.0080           0
      3807 HCT      242      GLY      C        C        0.510000       12.0110           0
      3808 HCT      242      GLY      O        O       -0.510000       15.9990           0
      3809 HCT      243      LEU      N        NH1     -0.470000       14.0070           0
      3810 HCT      243      LEU      HN       H        0.310000        1.0080           0
      3811 HCT      243      LEU      CA       CT1      0.070000       12.0110           0
      3812 HCT      243      LEU      HA       HB1      0.090000        1.0080           0
      3813 HCT      243      LEU      CB       CT2     -0.180000       12.0110           0
      3814 HCT      243      LEU      HB1      HA2      0.090000        1.0080           0
      3815 HCT      243      LEU      HB2      HA2      0.090000        1.0080           0
      3816 HCT      243      LEU      CG       CT1     -0.090000       12.0110           0
      3817 HCT      243      LEU      HG       HA1      0.090000        1.0080           0
      3818 HCT      243      LEU      CD1      CT3     -0.270000       12.0110           0
      3819 HCT      243      LEU      HD11     HA3      0.090000        1.0080           0
      3820 HCT      243      LEU      HD12     HA3      0.090000        1.0080           0
      3821 HCT      243      LEU      HD13     HA3      0.090000        1.0080           0
      3822 HCT      243      LEU      CD2      CT3     -0.270000       12.0110           0
      3823 HCT      243      LEU      HD21     HA3      0.090000        1.0080           0
      3824 HCT      243      LEU      HD22     HA3      0.090000        1.0080           0
      3825 HCT      243      LEU      HD23     HA3      0.090000        1.0080           0
      3826 HCT      243      LEU      C        C        0.510000       12.0110           0
      3827 HCT      243      LEU      O        O       -0.510000       15.9990           0
      3828 HCT      244      PHE      N        NH1     -0.470000       14.0070           0
      3829 HCT      244      PHE      HN       H        0.310000        1.0080           0
      3830 HCT      244      PHE      CA       CT1      0.070000       12.0110           0
      3831 HCT      244      PHE      HA       HB1      0.090000        1.0080           0
      3832 HCT      244      PHE      CB       CT2     -0.180000       12.0110           0
      3833 HCT      244      PHE      HB1      HA2      0.090000        1.0080           0
      3834 HCT      244      PHE      HB2      HA2      0.090000        1.0080           0
      3835 HCT      244      PHE      CG       CA       0.000000       12.0110           0
      3836 HCT      244      PHE      CD1      CA      -0.115000       12.0110           0
      3837 HCT      244      PHE      HD1      HP       0.115000        1.0080           0
      3838 HCT      244      PHE      CE1      CA      -0.115000       12.0110           0
      3839 HCT      244      PHE      HE1      HP       0.115000        1.0080           0
      3840 HCT      244      PHE      CZ       CA      -0.115000       12.0110           0
      3841 HCT      244      PHE      HZ       HP       0.115000        1.0080           0
      3842 HCT      244      PHE      CD2      CA      -0.115000       12.0110           0
      3843 HCT      244      PHE      HD2      HP       0.115000        1.0080           0
      3844 HCT      244      PHE      CE2      CA      -0.115000       12.0110           0
      3845 HCT      244      PHE      HE2      HP       0.115000        1.0080           0
      3846 HCT      244      PHE      C        C        0.510000       12.0110           0
      3847 HCT      244      PHE      O        O       -0.510000       15.9990           0
      3848 HCT      245      LYS      N        NH1     -0.470000       14.0070           0
      3849 HCT      245      LYS      HN       H        0.310000        1.0080           0
      3850 HCT      245      LYS      CA       CT1      0.070000       12.0110           0
      3851 HCT      245      LYS      HA       HB1      0.090000        1.0080           0
      3852 HCT      245      LYS      CB       CT2     -0.180000       12.0110           0
      3853 HCT      245      LYS      HB1      HA2      0.090000        1.0080           0
      3854 HCT      245      LYS      HB2      HA2      0.090000        1.0080           0
      3855 HCT      245      LYS      CG       CT2     -0.180000       12.0110           0
      3856 HCT      245      LYS      HG1      HA2      0.090000        1.0080           0
      3857 HCT      245      LYS      HG2      HA2      0.090000        1.0080           0
      3858 HCT      245      LYS      CD       CT2     -0.180000       12.0110           0
      3859 HCT      245      LYS      HD1      HA2      0.090000        1.0080           0
      3860 HCT      245      LYS      HD2      HA2      0.090000        1.0080           0
      3861 HCT      245      LYS      CE       CT2      0.210000       12.0110           0
      3862 HCT      245      LYS      HE1      HA2      0.050000        1.0080           0
      3863 HCT      245      LYS      HE2      HA2      0.050000        1.0080           0
      3864 HCT      245      LYS      NZ       NH3     -0.300000       14.0070           0
      3865 HCT      245      LYS      HZ1      HC       0.330000        1.0080           0
      3866 HCT      245      LYS      HZ2      HC       0.330000        1.0080           0
      3867 HCT      245      LYS      HZ3      HC       0.330000        1.0080           0
      3868 HCT      245      LYS      C        C        0.510000       12.0110           0
      3869 HCT      245      LYS      O        O       -0.510000       15.9990           0
      3870 HCT      246      PHE      N        NH1     -0.470000       14.0070           0
      3871 HCT      246      PHE      HN       H        0.310000        1.0080           0
      3872 HCT      246      PHE      CA       CT1      0.070000       12.0110           0
      3873 HCT      246      PHE      HA       HB1      0.090000        1.0080           0
      3874 HCT      246      PHE      CB       CT2     -0.180000       12.0110           0
      3875 HCT      246      PHE      HB1      HA2      0.090000        1.0080           0
      3876 HCT      246      PHE      HB2      HA2      0.090000        1.0080           0
      3877 HCT      246      PHE      CG       CA       0.000000       12.0110           0
      3878 HCT      246      PHE      CD1      CA      -0.115000       12.0110           0
      3879 HCT      246      PHE      HD1      HP       0.115000        1.0080           0
      3880 HCT      246      PHE      CE1      CA      -0.115000       12.0110           0
      3881 HCT      246      PHE      HE1      HP       0.115000        1.0080           0
      3882 HCT      246      PHE      CZ       CA      -0.115000       12.0110           0
      3883 HCT      246      PHE      HZ       HP       0.115000        1.0080           0
      3884 HCT      246      PHE      CD2      CA      -0.115000       12.0110           0
      3885 HCT      246      PHE      HD2      HP       0.115000        1.0080           0
      3886 HCT      246      PHE      CE2      CA      -0.115000       12.0110           0
      3887 HCT      246      PHE      HE2      HP       0.115000        1.0080           0
      3888 HCT      246      PHE      C        C        0.510000       12.0110           0
      3889 HCT      246      PHE      O        O       -0.510000       15.9990           0
      3890 HCT      247      THR      N        NH1     -0.470000       14.0070           0
      3891 HCT      247      THR      HN       H        0.310000        1.0080           0
      3892 HCT      247      THR      CA       CT1      0.070000       12.0110           0
      3893 HCT      247      THR      HA       HB1      0.090000        1.0080           0
      3894 HCT      247      THR      CB       CT1      0.140000       12.0110           0
      3895 HCT      247      THR      HB       HA1      0.090000        1.0080           0
      3896 HCT      247      THR      OG1      OH1     -0.660000       15.9990           0
      3897 HCT      247      THR      HG1      H        0.430000        1.0080           0
      3898 HCT      247      THR      CG2      CT3     -0.270000       12.0110           0
      3899 HCT      247      THR      HG21     HA3      0.090000        1.0080           0
      3900 HCT      247      THR      HG22     HA3      0.090000        1.0080           0
      3901 HCT      247      THR      HG23     HA3      0.090000        1.0080           0
      3902 HCT      247      THR      C        C        0.510000       12.0110           0
      3903 HCT      247      THR      O        O       -0.510000       15.9990           0
      3904 HCT      248      LYS      N        NH1     -0.470000       14.0070           0
      3905 HCT      248      LYS      HN       H        0.310000        1.0080           0
      3906 HCT      248      LYS      CA       CT1      0.070000       12.0110           0
      3907 HCT      248      LYS      HA       HB1      0.090000        1.0080           0
      3908 HCT      248      LYS      CB       CT2     -0.180000       12.0110           0
      3909 HCT      248      LYS      HB1      HA2      0.090000        1.0080           0
      3910 HCT      248      LYS      HB2      HA2      0.090000        1.0080           0
      3911 HCT      248      LYS      CG       CT2     -0.180000       12.0110           0
      3912 HCT      248      LYS      HG1      HA2      0.090000        1.0080           0
      3913 HCT      248      LYS      HG2      HA2      0.090000        1.0080           0
      3914 HCT      248      LYS      CD       CT2     -0.180000       12.0110           0
      3915 HCT      248      LYS      HD1      HA2      0.090000        1.0080           0
      3916 HCT      248      LYS      HD2      HA2      0.090000        1.0080           0
      3917 HCT      248      LYS      CE       CT2      0.210000       12.0110           0
      3918 HCT      248      LYS      HE1      HA2      0.050000        1.0080           0
      3919 HCT      248      LYS      HE2      HA2      0.050000        1.0080           0
      3920 HCT      248      LYS      NZ       NH3     -0.300000       14.0070           0
      3921 HCT      248      LYS      HZ1      HC       0.330000        1.0080           0
      3922 HCT      248      LYS      HZ2      HC       0.330000        1.0080           0
      3923 HCT      248      LYS      HZ3      HC       0.330000        1.0080           0
      3924 HCT      248      LYS      C        C        0.510000       12.0110           0
      3925 HCT      248      LYS      O        O       -0.510000       15.9990           0
      3926 HCT      249      GLU      N        NH1     -0.470000       14.0070           0
      3927 HCT      249      GLU      HN       H        0.310000        1.0080           0
      3928 HCT      249      GLU      CA       CT1      0.070000       12.0110           0
      3929 HCT      249      GLU      HA       HB1      0.090000        1.0080           0
      3930 HCT      249      GLU      CB       CT2A    -0.180000       12.0110           0
      3931 HCT      249      GLU      HB1      HA2      0.090000        1.0080           0
      3932 HCT      249      GLU      HB2      HA2      0.090000        1.0080           0
      3933 HCT      249      GLU      CG       CT2     -0.280000       12.0110           0
      3934 HCT      249      GLU      HG1      HA2      0.090000        1.0080           0
      3935 HCT      249      GLU      HG2      HA2      0.090000        1.0080           0
      3936 HCT      249      GLU      CD       CC       0.620000       12.0110           0
      3937 HCT      249      GLU      OE1      OC      -0.760000       15.9990           0
      3938 HCT      249      GLU      OE2      OC      -0.760000       15.9990           0
      3939 HCT      249      GLU      C        C        0.510000       12.0110           0
      3940 HCT      249      GLU      O        O       -0.510000       15.9990           0
      3941 HCT      250      GLN      N        NH1     -0.470000       14.0070           0
      3942 HCT      250      GLN      HN       H        0.310000        1.0080           0
      3943 HCT      250      GLN      CA       CT1      0.070000       12.0110           0
      3944 HCT      250      GLN      HA       HB1      0.090000        1.0080           0
      3945 HCT      250      GLN      CB       CT2     -0.180000       12.0110           0
      3946 HCT      250      GLN      HB1      HA2      0.090000        1.0080           0
      3947 HCT      250      GLN      HB2      HA2      0.090000        1.0080           0
      3948 HCT      250      GLN      CG       CT2     -0.180000       12.0110           0
      3949 HCT      250      GLN      HG1      HA2      0.090000        1.0080           0
      3950 HCT      250      GLN      HG2      HA2      0.090000        1.0080           0
      3951 HCT      250      GLN      CD       CC       0.550000       12.0110           0
      3952 HCT      250      GLN      OE1      O       -0.550000       15.9990           0
      3953 HCT      250      GLN      NE2      NH2     -0.620000       14.0070           0
      3954 HCT      250      GLN      HE21     H        0.320000        1.0080           0
      3955 HCT      250      GLN      HE22     H        0.300000        1.0080           0
      3956 HCT      250      GLN      C        C        0.510000       12.0110           0
      3957 HCT      250      GLN      O        O       -0.510000       15.9990           0
      3958 HCT      251      LEU      N        NH1     -0.470000       14.0070           0
      3959 HCT      251      LEU      HN       H        0.310000        1.0080           0
      3960 HCT      251      LEU      CA       CT1      0.070000       12.0110           0
      3961 HCT      251      LEU      HA       HB1      0.090000        1.0080           0
      3962 HCT      251      LEU      CB       CT2     -0.180000       12.0110           0
      3963 HCT      251      LEU      HB1      HA2      0.090000        1.0080           0
      3964 HCT      251      LEU      HB2      HA2      0.090000        1.0080           0
      3965 HCT      251      LEU      CG       CT1     -0.090000       12.0110           0
      3966 HCT      251      LEU      HG       HA1      0.090000        1.0080           0
      3967 HCT      251      LEU      CD1      CT3     -0.270000       12.0110           0
      3968 HCT      251      LEU      HD11     HA3      0.090000        1.0080           0
      3969 HCT      251      LEU      HD12     HA3      0.090000        1.0080           0
      3970 HCT      251      LEU      HD13     HA3      0.090000        1.0080           0
      3971 HCT      251      LEU      CD2      CT3     -0.270000       12.0110           0
      3972 HCT      251      LEU      HD21     HA3      0.090000        1.0080           0
      3973 HCT      251      LEU      HD22     HA3      0.090000        1.0080           0
      3974 HCT      251      LEU      HD23     HA3      0.090000        1.0080           0
      3975 HCT      251      LEU      C        C        0.510000       12.0110           0
      3976 HCT      251      LEU      O        O       -0.510000       15.9990           0
      3977 HCT      252      GLN      N        NH1     -0.470000       14.0070           0
      3978 HCT      252      GLN      HN       H        0.310000        1.0080           0
      3979 HCT      252      GLN      CA       CT1      0.070000       12.0110           0
      3980 HCT      252      GLN      HA       HB1      0.090000        1.0080           0
      3981 HCT      252      GLN      CB       CT2     -0.180000       12.0110           0
      3982 HCT      252      GLN      HB1      HA2      0.090000        1.0080           0
      3983 HCT      252      GLN      HB2      HA2      0.090000        1.0080           0
      3984 HCT      252      GLN      CG       CT2     -0.180000       12.0110           0
      3985 HCT      252      GLN      HG1      HA2      0.090000        1.0080           0
      3986 HCT      252      GLN      HG2      HA2      0.090000        1.0080           0
      3987 HCT      252      GLN      CD       CC       0.550000       12.0110           0
      3988 HCT      252      GLN      OE1      O       -0.550000       15.9990           0
      3989 HCT      252      GLN      NE2      NH2     -0.620000       14.0070           0
      3990 HCT      252      GLN      HE21     H        0.320000        1.0080           0
      3991 HCT      252      GLN      HE22     H        0.300000        1.0080           0
      3992 HCT      252      GLN      C        C        0.510000       12.0110           0
      3993 HCT      252      GLN      O        O       -0.510000       15.9990           0
      3994 HCT      253      ALA      N        NH1     -0.470000       14.0070           0
      3995 HCT      253      ALA      HN       H        0.310000        1.0080           0
      3996 HCT      253      ALA      CA       CT1      0.070000       12.0110           0
      3997 HCT      253      ALA      HA       HB1      0.090000        1.0080           0
      3998 HCT      253      ALA      CB       CT3     -0.270000       12.0110           0
      3999 HCT      253      ALA      HB1      HA3      0.090000        1.0080           0
      4000 HCT      253      ALA      HB2      HA3      0.090000        1.0080           0
      4001 HCT      253      ALA      HB3      HA3      0.090000        1.0080           0
      4002 HCT      253      ALA      C        C        0.510000       12.0110           0
      4003 HCT      253      ALA      O        O       -0.510000       15.9990           0
      4004 HCT      254      LEU      N        NH1     -0.470000       14.0070           0
      4005 HCT      254      LEU      HN       H        0.310000        1.0080           0
      4006 HCT      254      LEU      CA       CT1      0.070000       12.0110           0
      4007 HCT      254      LEU      HA       HB1      0.090000        1.0080           0
      4008 HCT      254      LEU      CB       CT2     -0.180000       12.0110           0
      4009 HCT      254      LEU      HB1      HA2      0.090000        1.0080           0
      4010 HCT      254      LEU      HB2      HA2      0.090000        1.0080           0
      4011 HCT      254      LEU      CG       CT1     -0.090000       12.0110           0
      4012 HCT      254      LEU      HG       HA1      0.090000        1.0080           0
      4013 HCT      254      LEU      CD1      CT3     -0.270000       12.0110           0
      4014 HCT      254      LEU      HD11     HA3      0.090000        1.0080           0
      4015 HCT      254      LEU      HD12     HA3      0.090000        1.0080           0
      4016 HCT      254      LEU      HD13     HA3      0.090000        1.0080           0
      4017 HCT      254      LEU      CD2      CT3     -0.270000       12.0110           0
      4018 HCT      254      LEU      HD21     HA3      0.090000        1.0080           0
      4019 HCT      254      LEU      HD22     HA3      0.090000        1.0080           0
      4020 HCT      254      LEU      HD23     HA3      0.090000        1.0080           0
      4021 HCT      254      LEU      C        C        0.510000       12.0110           0
      4022 HCT      254      LEU      O        O       -0.510000       15.9990           0
      4023 HCT      255      LYS      N        NH1     -0.470000       14.0070           0
      4024 HCT      255      LYS      HN       H        0.310000        1.0080           0
      4025 HCT      255      LYS      CA       CT1      0.070000       12.0110           0
      4026 HCT      255      LYS      HA       HB1      0.090000        1.0080           0
      4027 HCT      255      LYS      CB       CT2     -0.180000       12.0110           0
      4028 HCT      255      LYS      HB1      HA2      0.090000        1.0080           0
      4029 HCT      255      LYS      HB2      HA2      0.090000        1.0080           0
      4030 HCT      255      LYS      CG       CT2     -0.180000       12.0110           0
      4031 HCT      255      LYS      HG1      HA2      0.090000        1.0080           0
      4032 HCT      255      LYS      HG2      HA2      0.090000        1.0080           0
      4033 HCT      255      LYS      CD       CT2     -0.180000       12.0110           0
      4034 HCT      255      LYS      HD1      HA2      0.090000        1.0080           0
      4035 HCT      255      LYS      HD2      HA2      0.090000        1.0080           0
      4036 HCT      255      LYS      CE       CT2      0.210000       12.0110           0
      4037 HCT      255      LYS      HE1      HA2      0.050000        1.0080           0
      4038 HCT      255      LYS      HE2      HA2      0.050000        1.0080           0
      4039 HCT      255      LYS      NZ       NH3     -0.300000       14.0070           0
      4040 HCT      255      LYS      HZ1      HC       0.330000        1.0080           0
      4041 HCT      255      LYS      HZ2      HC       0.330000        1.0080           0
      4042 HCT      255      LYS      HZ3      HC       0.330000        1.0080           0
      4043 HCT      255      LYS      C        C        0.510000       12.0110           0
      4044 HCT      255      LYS      O        O       -0.510000       15.9990           0
      4045 HCT      256      SER      N        NH1     -0.470000       14.0070           0
      4046 HCT      256      SER      HN       H        0.310000        1.0080           0
      4047 HCT      256      SER      CA       CT1      0.070000       12.0110           0
      4048 HCT      256      SER      HA       HB1      0.090000        1.0080           0
      4049 HCT      256      SER      CB       CT2      0.050000       12.0110           0
      4050 HCT      256      SER      HB1      HA2      0.090000        1.0080           0
      4051 HCT      256      SER      HB2      HA2      0.090000        1.0080           0
      4052 HCT      256      SER      OG       OH1     -0.660000       15.9990           0
      4053 HCT      256      SER      HG1      H        0.430000        1.0080           0
      4054 HCT      256      SER      C        C        0.510000       12.0110           0
      4055 HCT      256      SER      O        O       -0.510000       15.9990           0
      4056 HCT      257      GLN      N        NH1     -0.470000       14.0070           0
      4057 HCT      257      GLN      HN       H        0.310000        1.0080           0
      4058 HCT      257      GLN      CA       CT1      0.070000       12.0110           0
      4059 HCT      257      GLN      HA       HB1      0.090000        1.0080           0
      4060 HCT      257      GLN      CB       CT2     -0.180000       12.0110           0
      4061 HCT      257      GLN      HB1      HA2      0.090000        1.0080           0
      4062 HCT      257      GLN      HB2      HA2      0.090000        1.0080           0
      4063 HCT      257      GLN      CG       CT2     -0.180000       12.0110           0
      4064 HCT      257      GLN      HG1      HA2      0.090000        1.0080           0
      4065 HCT      257      GLN      HG2      HA2      0.090000        1.0080           0
      4066 HCT      257      GLN      CD       CC       0.550000       12.0110           0
      4067 HCT      257      GLN      OE1      O       -0.550000       15.9990           0
      4068 HCT      257      GLN      NE2      NH2     -0.620000       14.0070           0
      4069 HCT      257      GLN      HE21     H        0.320000        1.0080           0
      4070 HCT      257      GLN      HE22     H        0.300000        1.0080           0
      4071 HCT      257      GLN      C        C        0.510000       12.0110           0
      4072 HCT      257      GLN      O        O       -0.510000       15.9990           0
      4073 HCT      258      ALA      N        NH1     -0.470000       14.0070           0
      4074 HCT      258      ALA      HN       H        0.310000        1.0080           0
      4075 HCT      258      ALA      CA       CT1      0.070000       12.0110           0
      4076 HCT      258      ALA      HA       HB1      0.090000        1.0080           0
      4077 HCT      258      ALA      CB       CT3     -0.270000       12.0110           0
      4078 HCT      258      ALA      HB1      HA3      0.090000        1.0080           0
      4079 HCT      258      ALA      HB2      HA3      0.090000        1.0080           0
      4080 HCT      258      ALA      HB3      HA3      0.090000        1.0080           0
      4081 HCT      258      ALA      C        C        0.510000       12.0110           0
      4082 HCT      258      ALA      O        O       -0.510000       15.9990           0
      4083 HCT      259      THR      N        NH1     -0.470000       14.0070           0
      4084 HCT      259      THR      HN       H        0.310000        1.0080           0
      4085 HCT      259      THR      CA       CT1      0.070000       12.0110           0
      4086 HCT      259      THR      HA       HB1      0.090000        1.0080           0
      4087 HCT      259      THR      CB       CT1      0.140000       12.0110           0
      4088 HCT      259      THR      HB       HA1      0.090000        1.0080           0
      4089 HCT      259      THR      OG1      OH1     -0.660000       15.9990           0
      4090 HCT      259      THR      HG1      H        0.430000        1.0080           0
      4091 HCT      259      THR      CG2      CT3     -0.270000       12.0110           0
      4092 HCT      259      THR      HG21     HA3      0.090000        1.0080           0
      4093 HCT      259      THR      HG22     HA3      0.090000        1.0080           0
      4094 HCT      259      THR      HG23     HA3      0.090000        1.0080           0
      4095 HCT      259      THR      C        C        0.510000       12.0110           0
      4096 HCT      259      THR      O        O       -0.510000       15.9990           0
      4097 HCT      260      ASP      N        NH1     -0.470000       14.0070           0
      4098 HCT      260      ASP      HN       H        0.310000        1.0080           0
      4099 HCT      260      ASP      CA       CT1      0.070000       12.0110           0
      4100 HCT      260      ASP      HA       HB1      0.090000        1.0080           0
      4101 HCT      260      ASP      CB       CT2A    -0.280000       12.0110           0
      4102 HCT      260      ASP      HB1      HA2      0.090000        1.0080           0
      4103 HCT      260      ASP      HB2      HA2      0.090000        1.0080           0
      4104 HCT      260      ASP      CG       CC       0.620000       12.0110           0
      4105 HCT      260      ASP      OD1      OC      -0.760000       15.9990           0
      4106 HCT      260      ASP      OD2      OC      -0.760000       15.9990           0
      4107 HCT      260      ASP      C        C        0.510000       12.0110           0
      4108 HCT      260      ASP      O        O       -0.510000       15.9990           0
      4109 HCT      261      GLU      N        NH1     -0.470000       14.0070           0
      4110 HCT      261      GLU      HN       H        0.310000        1.0080           0
      4111 HCT      261      GLU      CA       CT1      0.070000       12.0110           0
      4112 HCT      261      GLU      HA       HB1      0.090000        1.0080           0
      4113 HCT      261      GLU      CB       CT2A    -0.180000       12.0110           0
      4114 HCT      261      GLU      HB1      HA2      0.090000        1.0080           0
      4115 HCT      261      GLU      HB2      HA2      0.090000        1.0080           0
      4116 HCT      261      GLU      CG       CT2     -0.280000       12.0110           0
      4117 HCT      261      GLU      HG1      HA2      0.090000        1.0080           0
      4118 HCT      261      GLU      HG2      HA2      0.090000        1.0080           0
      4119 HCT      261      GLU      CD       CC       0.620000       12.0110           0
      4120 HCT      261      GLU      OE1      OC      -0.760000       15.9990           0
      4121 HCT      261      GLU      OE2      OC      -0.760000       15.9990           0
      4122 HCT      261      GLU      C        C        0.510000       12.0110           0
      4123 HCT      261      GLU      O        O       -0.510000       15.9990           0
      4124 HCT      262      GLU      N        NH1     -0.470000       14.0070           0
      4125 HCT      262      GLU      HN       H        0.310000        1.0080           0
      4126 HCT      262      GLU      CA       CT1      0.070000       12.0110           0
      4127 HCT      262      GLU      HA       HB1      0.090000        1.0080           0
      4128 HCT      262      GLU      CB       CT2A    -0.180000       12.0110           0
      4129 HCT      262      GLU      HB1      HA2      0.090000        1.0080           0
      4130 HCT      262      GLU      HB2      HA2      0.090000        1.0080           0
      4131 HCT      262      GLU      CG       CT2     -0.280000       12.0110           0
      4132 HCT      262      GLU      HG1      HA2      0.090000        1.0080           0
      4133 HCT      262      GLU      HG2      HA2      0.090000        1.0080           0
      4134 HCT      262      GLU      CD       CC       0.620000       12.0110           0
      4135 HCT      262      GLU      OE1      OC      -0.760000       15.9990           0
      4136 HCT      262      GLU      OE2      OC      -0.760000       15.9990           0
      4137 HCT      262      GLU      C        C        0.510000       12.0110           0
      4138 HCT      262      GLU      O        O       -0.510000       15.9990           0
      4139 HCT      263      THR      N        NH1     -0.470000       14.0070           0
      4140 HCT      263      THR      HN       H        0.310000        1.0080           0
      4141 HCT      263      THR      CA       CT1      0.070000       12.0110           0
      4142 HCT      263      THR      HA       HB1      0.090000        1.0080           0
      4143 HCT      263      THR      CB       CT1      0.140000       12.0110           0
      4144 HCT      263      THR      HB       HA1      0.090000        1.0080           0
      4145 HCT      263      THR      OG1      OH1     -0.660000       15.9990           0
      4146 HCT      263      THR      HG1      H        0.430000        1.0080           0
      4147 HCT      263      THR      CG2      CT3     -0.270000       12.0110           0
      4148 HCT      263      THR      HG21     HA3      0.090000        1.0080           0
      4149 HCT      263      THR      HG22     HA3      0.090000        1.0080           0
      4150 HCT      263      THR      HG23     HA3      0.090000        1.0080           0
      4151 HCT      263      THR      C        C        0.510000       12.0110           0
      4152 HCT      263      THR      O        O       -0.510000       15.9990           0
      4153 HCT      264      ASN      N        NH1     -0.470000       14.0070           0
      4154 HCT      264      ASN      HN       H        0.310000        1.0080           0
      4155 HCT      264      ASN      CA       CT1      0.070000       12.0110           0
      4156 HCT      264      ASN      HA       HB1      0.090000        1.0080           0
      4157 HCT      264      ASN      CB       CT2     -0.180000       12.0110           0
      4158 HCT      264      ASN      HB1      HA2      0.090000        1.0080           0
      4159 HCT      264      ASN      HB2      HA2      0.090000        1.0080           0
      4160 HCT      264      ASN      CG       CC       0.550000       12.0110           0
      4161 HCT      264      ASN      OD1      O       -0.550000       15.9990           0
      4162 HCT      264      ASN      ND2      NH2     -0.620000       14.0070           0
      4163 HCT      264      ASN      HD21     H        0.320000        1.0080           0
      4164 HCT      264      ASN      HD22     H        0.300000        1.0080           0
      4165 HCT      264      ASN      C        C        0.510000       12.0110           0
      4166 HCT      264      ASN      O        O       -0.510000       15.9990           0
      4167 HCT      265      THR      N        NH1     -0.470000       14.0070           0
      4168 HCT      265      THR      HN       H        0.310000        1.0080           0
      4169 HCT      265      THR      CA       CT1      0.070000       12.0110           0
      4170 HCT      265      THR      HA       HB1      0.090000        1.0080           0
      4171 HCT      265      THR      CB       CT1      0.140000       12.0110           0
      4172 HCT      265      THR      HB       HA1      0.090000        1.0080           0
      4173 HCT      265      THR      OG1      OH1     -0.660000       15.9990           0
      4174 HCT      265      THR      HG1      H        0.430000        1.0080           0
      4175 HCT      265      THR      CG2      CT3     -0.270000       12.0110           0
      4176 HCT      265      THR      HG21     HA3      0.090000        1.0080           0
      4177 HCT      265      THR      HG22     HA3      0.090000        1.0080           0
      4178 HCT      265      THR      HG23     HA3      0.090000        1.0080           0
      4179 HCT      265      THR      C        C        0.510000       12.0110           0
      4180 HCT      265      THR      O        O       -0.510000       15.9990           0
      4181 HCT      266      THR      N        NH1     -0.470000       14.0070           0
      4182 HCT      266      THR      HN       H        0.310000        1.0080           0
      4183 HCT      266      THR      CA       CT1      0.070000       12.0110           0
      4184 HCT      266      THR      HA       HB1      0.090000        1.0080           0
      4185 HCT      266      THR      CB       CT1      0.140000       12.0110           0
      4186 HCT      266      THR      HB       HA1      0.090000        1.0080           0
      4187 HCT      266      THR      OG1      OH1     -0.660000       15.9990           0
      4188 HCT      266      THR      HG1      H        0.430000        1.0080           0
      4189 HCT      266      THR      CG2      CT3     -0.270000       12.0110           0
      4190 HCT      266      THR      HG21     HA3      0.090000        1.0080           0
      4191 HCT      266      THR      HG22     HA3      0.090000        1.0080           0
      4192 HCT      266      THR      HG23     HA3      0.090000        1.0080           0
      4193 HCT      266      THR      C        C        0.510000       12.0110           0
      4194 HCT      266      THR      O        O       -0.510000       15.9990           0
      4195 HCT      267      TYR      N        NH1     -0.470000       14.0070           0
      4196 HCT      267      TYR      HN       H        0.310000        1.0080           0
      4197 HCT      267      TYR      CA       CT1      0.070000       12.0110           0
      4198 HCT      267      TYR      HA       HB1      0.090000        1.0080           0
      4199 HCT      267      TYR      CB       CT2     -0.180000       12.0110           0
      4200 HCT      267      TYR      HB1      HA2      0.090000        1.0080           0
      4201 HCT      267      TYR      HB2      HA2      0.090000        1.0080           0
      4202 HCT      267      TYR      CG       CA       0.000000       12.0110           0
      4203 HCT      267      TYR      CD1      CA      -0.115000       12.0110           0
      4204 HCT      267      TYR      HD1      HP       0.115000        1.0080           0
      4205 HCT      267      TYR      CE1      CA      -0.115000       12.0110           0
      4206 HCT      267      TYR      HE1      HP       0.115000        1.0080           0
      4207 HCT      267      TYR      CZ       CA       0.110000       12.0110           0
      4208 HCT      267      TYR      OH       OH1     -0.540000       15.9990           0
      4209 HCT      267      TYR      HH       H        0.430000        1.0080           0
      4210 HCT      267      TYR      CD2      CA      -0.115000       12.0110           0
      4211 HCT      267      TYR      HD2      HP       0.115000        1.0080           0
      4212 HCT      267      TYR      CE2      CA      -0.115000       12.0110           0
      4213 HCT      267      TYR      HE2      HP       0.115000        1.0080           0
      4214 HCT      267      TYR      C        C        0.510000       12.0110           0
      4215 HCT      267      TYR      O        O       -0.510000       15.9990           0
      4216 HCT      268      SER      N        NH1     -0.470000       14.0070           0
      4217 HCT      268      SER      HN       H        0.310000        1.0080           0
      4218 HCT      268      SER      CA       CT1      0.070000       12.0110           0
      4219 HCT      268      SER      HA       HB1      0.090000        1.0080           0
      4220 HCT      268      SER      CB       CT2      0.050000       12.0110           0
      4221 HCT      268      SER      HB1      HA2      0.090000        1.0080           0
      4222 HCT      268      SER      HB2      HA2      0.090000        1.0080           0
      4223 HCT      268      SER      OG       OH1     -0.660000       15.9990           0
      4224 HCT      268      SER      HG1      H        0.430000        1.0080           0
      4225 HCT      268      SER      C        C        0.510000       12.0110           0
      4226 HCT      268      SER      O        O       -0.510000       15.9990           0
      4227 HCT      269      SER      N        NH1     -0.470000       14.0070           0
      4228 HCT      269      SER      HN       H        0.310000        1.0080           0
      4229 HCT      269      SER      CA       CT1      0.070000       12.0110           0
      4230 HCT      269      SER      HA       HB1      0.090000        1.0080           0
      4231 HCT      269      SER      CB       CT2      0.050000       12.0110           0
      4232 HCT      269      SER      HB1      HA2      0.090000        1.0080           0
      4233 HCT      269      SER      HB2      HA2      0.090000        1.0080           0
      4234 HCT      269      SER      OG       OH1     -0.660000       15.9990           0
      4235 HCT      269      SER      HG1      H        0.430000        1.0080           0
      4236 HCT      269      SER      C        C        0.510000       12.0110           0
      4237 HCT      269      SER      O        O       -0.510000       15.9990           0
      4238 HCT      270      TYR      N        NH1     -0.470000       14.0070           0
      4239 HCT      270      TYR      HN       H        0.310000        1.0080           0
      4240 HCT      270      TYR      CA       CT1      0.070000       12.0110           0
      4241 HCT      270      TYR      HA       HB1      0.090000        1.0080           0
      4242 HCT      270      TYR      CB       CT2     -0.180000       12.0110           0
      4243 HCT      270      TYR      HB1      HA2      0.090000        1.0080           0
      4244 HCT      270      TYR      HB2      HA2      0.090000        1.0080           0
      4245 HCT      270      TYR      CG       CA       0.000000       12.0110           0
      4246 HCT      270      TYR      CD1      CA      -0.115000       12.0110           0
      4247 HCT      270      TYR      HD1      HP       0.115000        1.0080           0
      4248 HCT      270      TYR      CE1      CA      -0.115000       12.0110           0
      4249 HCT      270      TYR      HE1      HP       0.115000        1.0080           0
      4250 HCT      270      TYR      CZ       CA       0.110000       12.0110           0
      4251 HCT      270      TYR      OH       OH1     -0.540000       15.9990           0
      4252 HCT      270      TYR      HH       H        0.430000        1.0080           0
      4253 HCT      270      TYR      CD2      CA      -0.115000       12.0110           0
      4254 HCT      270      TYR      HD2      HP       0.115000        1.0080           0
      4255 HCT      270      TYR      CE2      CA      -0.115000       12.0110           0
      4256 HCT      270      TYR      HE2      HP       0.115000        1.0080           0
      4257 HCT      270      TYR      C        C        0.510000       12.0110           0
      4258 HCT      270      TYR      O        O       -0.510000       15.9990           0
      4259 HCT      271      GLU      N        NH1     -0.470000       14.0070           0
      4260 HCT      271      GLU      HN       H        0.310000        1.0080           0
      4261 HCT      271      GLU      CA       CT1      0.070000       12.0110           0
      4262 HCT      271      GLU      HA       HB1      0.090000        1.0080           0
      4263 HCT      271      GLU      CB       CT2A    -0.180000       12.0110           0
      4264 HCT      271      GLU      HB1      HA2      0.090000        1.0080           0
      4265 HCT      271      GLU      HB2      HA2      0.090000        1.0080           0
      4266 HCT      271      GLU      CG       CT2     -0.280000       12.0110           0
      4267 HCT      271      GLU      HG1      HA2      0.090000        1.0080           0
      4268 HCT      271      GLU      HG2      HA2      0.090000        1.0080           0
      4269 HCT      271      GLU      CD       CC       0.620000       12.0110           0
      4270 HCT      271      GLU      OE1      OC      -0.760000       15.9990           0
      4271 HCT      271      GLU      OE2      OC      -0.760000       15.9990           0
      4272 HCT      271      GLU      C        C        0.510000       12.0110           0
      4273 HCT      271      GLU      O        O       -0.510000       15.9990           0
      4274 HCT      272      MET      N        NH1     -0.470000       14.0070           0
      4275 HCT      272      MET      HN       H        0.310000        1.0080           0
      4276 HCT      272      MET      CA       CT1      0.070000       12.0110           0
      4277 HCT      272      MET      HA       HB1      0.090000        1.0080           0
      4278 HCT      272      MET      CB       CT2     -0.180000       12.0110           0
      4279 HCT      272      MET      HB1      HA2      0.090000        1.0080           0
      4280 HCT      272      MET      HB2      HA2      0.090000        1.0080           0
      4281 HCT      272      MET      CG       CT2     -0.140000       12.0110           0
      4282 HCT      272      MET      HG1      HA2      0.090000        1.0080           0
      4283 HCT      272      MET      HG2      HA2      0.090000        1.0080           0
      4284 HCT      272      MET      SD       S       -0.090000       32.0600           0
      4285 HCT      272      MET      CE       CT3     -0.220000       12.0110           0
      4286 HCT      272      MET      HE1      HA3      0.090000        1.0080           0
      4287 HCT      272      MET      HE2      HA3      0.090000        1.0080           0
      4288 HCT      272      MET      HE3      HA3      0.090000        1.0080           0
      4289 HCT      272      MET      C        C        0.510000       12.0110           0
      4290 HCT      272      MET      O        O       -0.510000       15.9990           0
      4291 HCT      273      LEU      N        NH1     -0.470000       14.0070           0
      4292 HCT      273      LEU      HN       H        0.310000        1.0080           0
      4293 HCT      273      LEU      CA       CT1      0.070000       12.0110           0
      4294 HCT      273      LEU      HA       HB1      0.090000        1.0080           0
      4295 HCT      273      LEU      CB       CT2     -0.180000       12.0110           0
      4296 HCT      273      LEU      HB1      HA2      0.090000        1.0080           0
      4297 HCT      273      LEU      HB2      HA2      0.090000        1.0080           0
      4298 HCT      273      LEU      CG       CT1     -0.090000       12.0110           0
      4299 HCT      273      LEU      HG       HA1      0.090000        1.0080           0
      4300 HCT      273      LEU      CD1      CT3     -0.270000       12.0110           0
      4301 HCT      273      LEU      HD11     HA3      0.090000        1.0080           0
      4302 HCT      273      LEU      HD12     HA3      0.090000        1.0080           0
      4303 HCT      273      LEU      HD13     HA3      0.090000        1.0080           0
      4304 HCT      273      LEU      CD2      CT3     -0.270000       12.0110           0
      4305 HCT      273      LEU      HD21     HA3      0.090000        1.0080           0
      4306 HCT      273      LEU      HD22     HA3      0.090000        1.0080           0
      4307 HCT      273      LEU      HD23     HA3      0.090000        1.0080           0
      4308 HCT      273      LEU      C        C        0.510000       12.0110           0
      4309 HCT      273      LEU      O        O       -0.510000       15.9990           0
      4310 HCT      274      SER      N        NH1     -0.470000       14.0070           0
      4311 HCT      274      SER      HN       H        0.310000        1.0080           0
      4312 HCT      274      SER      CA       CT1      0.070000       12.0110           0
      4313 HCT      274      SER      HA       HB1      0.090000        1.0080           0
      4314 HCT      274      SER      CB       CT2      0.050000       12.0110           0
      4315 HCT      274      SER      HB1      HA2      0.090000        1.0080           0
      4316 HCT      274      SER      HB2      HA2      0.090000        1.0080           0
      4317 HCT      274      SER      OG       OH1     -0.660000       15.9990           0
      4318 HCT      274      SER      HG1      H        0.430000        1.0080           0
      4319 HCT      274      SER      C        C        0.510000       12.0110           0
      4320 HCT      274      SER      O        O       -0.510000       15.9990           0
      4321 HCT      275      GLY      N        NH1     -0.470000       14.0070           0
      4322 HCT      275      GLY      HN       H        0.310000        1.0080           0
      4323 HCT      275      GLY      CA       CT2     -0.020000       12.0110           0
      4324 HCT      275      GLY      HA1      HB2      0.090000        1.0080           0
      4325 HCT      275      GLY      HA2      HB2      0.090000        1.0080           0
      4326 HCT      275      GLY      C        C        0.510000       12.0110           0
      4327 HCT      275      GLY      O        O       -0.510000       15.9990           0
      4328 HCT      276      HSE      N        NH1     -0.470000       14.0070           0
      4329 HCT      276      HSE      HN       H        0.310000        1.0080           0
      4330 HCT      276      HSE      CA       CT1      0.070000       12.0110           0
      4331 HCT      276      HSE      HA       HB1      0.090000        1.0080           0
      4332 HCT      276      HSE      CB       CT2     -0.080000       12.0110           0
      4333 HCT      276      HSE      HB1      HA2      0.090000        1.0080           0
      4334 HCT      276      HSE      HB2      HA2      0.090000        1.0080           0
      4335 HCT      276      HSE      ND1      NR2     -0.700000       14.0070           0
      4336 HCT      276      HSE      CG       CPH1     0.220000       12.0110           0
      4337 HCT      276      HSE      CE1      CPH2     0.250000       12.0110           0
      4338 HCT      276      HSE      HE1      HR1      0.130000        1.0080           0
      4339 HCT      276      HSE      NE2      NR1     -0.360000       14.0070           0
      4340 HCT      276      HSE      HE2      H        0.320000        1.0080           0
      4341 HCT      276      HSE      CD2      CPH1    -0.050000       12.0110           0
      4342 HCT      276      HSE      HD2      HR3      0.090000        1.0080           0
      4343 HCT      276      HSE      C        C        0.510000       12.0110           0
      4344 HCT      276      HSE      O        O       -0.510000       15.9990           0
      4345 HCT      277      ILE      N        NH1     -0.470000       14.0070           0
      4346 HCT      277      ILE      HN       H        0.310000        1.0080           0
      4347 HCT      277      ILE      CA       CT1      0.070000       12.0110           0
      4348 HCT      277      ILE      HA       HB1      0.090000        1.0080           0
      4349 HCT      277      ILE      CB       CT1     -0.090000       12.0110           0
      4350 HCT      277      ILE      HB       HA1      0.090000        1.0080           0
      4351 HCT      277      ILE      CG2      CT3     -0.270000       12.0110           0
      4352 HCT      277      ILE      HG21     HA3      0.090000        1.0080           0
      4353 HCT      277      ILE      HG22     HA3      0.090000        1.0080           0
      4354 HCT      277      ILE      HG23     HA3      0.090000        1.0080           0
      4355 HCT      277      ILE      CG1      CT2     -0.180000       12.0110           0
      4356 HCT      277      ILE      HG11     HA2      0.090000        1.0080           0
      4357 HCT      277      ILE      HG12     HA2      0.090000        1.0080           0
      4358 HCT      277      ILE      CD       CT3     -0.270000       12.0110           0
      4359 HCT      277      ILE      HD1      HA3      0.090000        1.0080           0
      4360 HCT      277      ILE      HD2      HA3      0.090000        1.0080           0
      4361 HCT      277      ILE      HD3      HA3      0.090000        1.0080           0
      4362 HCT      277      ILE      C        C        0.510000       12.0110           0
      4363 HCT      277      ILE      O        O       -0.510000       15.9990           0
      4364 HCT      278      TRP      N        NH1     -0.470000       14.0070           0
      4365 HCT      278      TRP      HN       H        0.310000        1.0080           0
      4366 HCT      278      TRP      CA       CT1      0.070000       12.0110           0
      4367 HCT      278      TRP      HA       HB1      0.090000        1.0080           0
      4368 HCT      278      TRP      CB       CT2     -0.180000       12.0110           0
      4369 HCT      278      TRP      HB1      HA2      0.090000        1.0080           0
      4370 HCT      278      TRP      HB2      HA2      0.090000        1.0080           0
      4371 HCT      278      TRP      CG       CY      -0.030000       12.0110           0
      4372 HCT      278      TRP      CD1      CA      -0.150000       12.0110           0
      4373 HCT      278      TRP      HD1      HP       0.220000        1.0080           0
      4374 HCT      278      TRP      NE1      NY      -0.510000       14.0070           0
      4375 HCT      278      TRP      HE1      H        0.370000        1.0080           0
      4376 HCT      278      TRP      CE2      CPT      0.240000       12.0110           0
      4377 HCT      278      TRP      CD2      CPT      0.110000       12.0110           0
      4378 HCT      278      TRP      CE3      CAI     -0.250000       12.0110           0
[truncated: 12,049,474 more chars]
