# Supplementary material for: Structural and dynamic basis of substrate permissiveness in hydroxycinnamoyltransferase (HCT)
Source: PLoS Comput Biol. 2018 Oct 26;14(10):e1006511. doi: 10.1371/journal.pcbi.1006511 (PMC6203249; doi:10.1371/journal.pcbi.1006511)
Supplement: S1 Data — SSSE mesh files and Mathematica scripts for both CbHCT and the cylindrical enzyme model are also provided. (ZIP) [file pcbi.1006511.s002.zip › SI_data/01_MD_Simulation_Files/01-Inputs/01_Topology_and_Structure/SbHCT-apo1.pdb]

CRYST1   98.550   98.550   98.550  90.00  90.00  90.00 P 1           1
ATOM      1  N   MET H   1      -6.391  -9.890  22.190  1.00  0.00      HCT  N
ATOM      2  HT1 MET H   1      -7.287  -9.487  21.999  1.00  0.00      HCT   
ATOM      3  HT2 MET H   1      -5.740  -9.626  21.478  1.00  0.00      HCT   
ATOM      4  HT3 MET H   1      -6.063  -9.584  23.083  1.00  0.00      HCT   
ATOM      5  CA  MET H   1      -6.519 -11.364  22.202  1.00  0.00      HCT  C
ATOM      6  HA  MET H   1      -7.187 -11.625  23.013  1.00  0.00      HCT   
ATOM      7  CB  MET H   1      -7.038 -11.878  20.844  1.00  0.00      HCT  C
ATOM      8  HB1 MET H   1      -7.136 -12.986  20.933  1.00  0.00      HCT   
ATOM      9  HB2 MET H   1      -8.066 -11.488  20.670  1.00  0.00      HCT   
ATOM     10  CG  MET H   1      -6.113 -11.545  19.673  1.00  0.00      HCT  C
ATOM     11  HG1 MET H   1      -6.194 -10.468  19.411  1.00  0.00      HCT   
ATOM     12  HG2 MET H   1      -5.058 -11.743  19.961  1.00  0.00      HCT   
ATOM     13  SD  MET H   1      -6.436 -12.469  18.140  1.00  0.00      HCT  S
ATOM     14  CE  MET H   1      -7.987 -11.624  17.725  1.00  0.00      HCT  C
ATOM     15  HE1 MET H   1      -8.421 -12.030  16.786  1.00  0.00      HCT   
ATOM     16  HE2 MET H   1      -8.740 -11.754  18.533  1.00  0.00      HCT   
ATOM     17  HE3 MET H   1      -7.823 -10.535  17.582  1.00  0.00      HCT   
ATOM     18  C   MET H   1      -5.196 -12.001  22.485  1.00  0.00      HCT  C
ATOM     19  O   MET H   1      -4.179 -11.315  22.584  1.00  0.00      HCT  O
ATOM     20  N   LYS H   2      -5.174 -13.341  22.632  1.00  0.00      HCT  N
ATOM     21  HN  LYS H   2      -5.960 -13.952  22.538  1.00  0.00      HCT   
ATOM     22  CA  LYS H   2      -3.936 -13.986  22.952  1.00  0.00      HCT  C
ATOM     23  HA  LYS H   2      -3.219 -13.220  23.224  1.00  0.00      HCT   
ATOM     24  CB  LYS H   2      -4.048 -15.090  24.019  1.00  0.00      HCT  C
ATOM     25  HB1 LYS H   2      -4.459 -14.615  24.940  1.00  0.00      HCT   
ATOM     26  HB2 LYS H   2      -4.805 -15.837  23.689  1.00  0.00      HCT   
ATOM     27  CG  LYS H   2      -2.694 -15.735  24.313  1.00  0.00      HCT  C
ATOM     28  HG1 LYS H   2      -2.302 -16.202  23.381  1.00  0.00      HCT   
ATOM     29  HG2 LYS H   2      -1.972 -14.942  24.615  1.00  0.00      HCT   
ATOM     30  CD  LYS H   2      -2.712 -16.817  25.391  1.00  0.00      HCT  C
ATOM     31  HD1 LYS H   2      -1.852 -16.643  26.079  1.00  0.00      HCT   
ATOM     32  HD2 LYS H   2      -3.646 -16.697  25.988  1.00  0.00      HCT   
ATOM     33  CE  LYS H   2      -2.646 -18.230  24.809  1.00  0.00      HCT  C
ATOM     34  HE1 LYS H   2      -3.623 -18.514  24.360  1.00  0.00      HCT   
ATOM     35  HE2 LYS H   2      -1.865 -18.292  24.019  1.00  0.00      HCT   
ATOM     36  NZ  LYS H   2      -2.317 -19.206  25.871  1.00  0.00      HCT  N
ATOM     37  HZ1 LYS H   2      -2.275 -20.165  25.473  1.00  0.00      HCT   
ATOM     38  HZ2 LYS H   2      -1.397 -18.964  26.292  1.00  0.00      HCT   
ATOM     39  HZ3 LYS H   2      -3.050 -19.172  26.610  1.00  0.00      HCT   
ATOM     40  C   LYS H   2      -3.411 -14.675  21.738  1.00  0.00      HCT  C
ATOM     41  O   LYS H   2      -4.091 -15.504  21.135  1.00  0.00      HCT  O
ATOM     42  N   ILE H   3      -2.169 -14.328  21.347  1.00  0.00      HCT  N
ATOM     43  HN  ILE H   3      -1.612 -13.613  21.763  1.00  0.00      HCT   
ATOM     44  CA  ILE H   3      -1.538 -15.000  20.251  1.00  0.00      HCT  C
ATOM     45  HA  ILE H   3      -2.095 -15.906  20.047  1.00  0.00      HCT   
ATOM     46  CB  ILE H   3      -1.322 -14.153  19.030  1.00  0.00      HCT  C
ATOM     47  HB  ILE H   3      -0.866 -13.209  19.422  1.00  0.00      HCT   
ATOM     48  CG2 ILE H   3      -0.391 -14.933  18.089  1.00  0.00      HCT  C
ATOM     49 HG21 ILE H   3      -0.069 -14.294  17.240  1.00  0.00      HCT   
ATOM     50 HG22 ILE H   3       0.522 -15.268  18.623  1.00  0.00      HCT   
ATOM     51 HG23 ILE H   3      -0.903 -15.828  17.675  1.00  0.00      HCT   
ATOM     52  CG1 ILE H   3      -2.656 -13.756  18.378  1.00  0.00      HCT  C
ATOM     53 HG11 ILE H   3      -2.470 -13.335  17.364  1.00  0.00      HCT   
ATOM     54 HG12 ILE H   3      -3.279 -14.671  18.245  1.00  0.00      HCT   
ATOM     55  CD  ILE H   3      -3.469 -12.749  19.186  1.00  0.00      HCT  C
ATOM     56  HD1 ILE H   3      -4.443 -12.552  18.689  1.00  0.00      HCT   
ATOM     57  HD2 ILE H   3      -3.672 -13.139  20.207  1.00  0.00      HCT   
ATOM     58  HD3 ILE H   3      -2.928 -11.784  19.278  1.00  0.00      HCT   
ATOM     59  C   ILE H   3      -0.183 -15.422  20.716  1.00  0.00      HCT  C
ATOM     60  O   ILE H   3       0.539 -14.651  21.347  1.00  0.00      HCT  O
ATOM     61  N   THR H   4       0.194 -16.680  20.422  1.00  0.00      HCT  N
ATOM     62  HN  THR H   4      -0.361 -17.363  19.947  1.00  0.00      HCT   
ATOM     63  CA  THR H   4       1.498 -17.140  20.798  1.00  0.00      HCT  C
ATOM     64  HA  THR H   4       2.052 -16.285  21.164  1.00  0.00      HCT   
ATOM     65  CB  THR H   4       1.476 -18.304  21.745  1.00  0.00      HCT  C
ATOM     66  HB  THR H   4       2.544 -18.577  21.926  1.00  0.00      HCT   
ATOM     67  OG1 THR H   4       0.841 -19.419  21.138  1.00  0.00      HCT  O
ATOM     68  HG1 THR H   4       0.854 -20.115  21.803  1.00  0.00      HCT   
ATOM     69  CG2 THR H   4       0.715 -17.887  23.015  1.00  0.00      HCT  C
ATOM     70 HG21 THR H   4       0.773 -18.681  23.790  1.00  0.00      HCT   
ATOM     71 HG22 THR H   4       1.154 -16.960  23.443  1.00  0.00      HCT   
ATOM     72 HG23 THR H   4      -0.357 -17.694  22.795  1.00  0.00      HCT   
ATOM     73  C   THR H   4       2.186 -17.590  19.548  1.00  0.00      HCT  C
ATOM     74  O   THR H   4       1.562 -18.173  18.662  1.00  0.00      HCT  O
ATOM     75  N   VAL H   5       3.501 -17.312  19.439  1.00  0.00      HCT  N
ATOM     76  HN  VAL H   5       4.055 -16.834  20.116  1.00  0.00      HCT   
ATOM     77  CA  VAL H   5       4.219 -17.716  18.265  1.00  0.00      HCT  C
ATOM     78  HA  VAL H   5       3.534 -17.760  17.426  1.00  0.00      HCT   
ATOM     79  CB  VAL H   5       5.408 -16.849  17.973  1.00  0.00      HCT  C
ATOM     80  HB  VAL H   5       6.063 -16.860  18.879  1.00  0.00      HCT   
ATOM     81  CG1 VAL H   5       6.163 -17.436  16.769  1.00  0.00      HCT  C
ATOM     82 HG11 VAL H   5       7.029 -16.791  16.505  1.00  0.00      HCT   
ATOM     83 HG12 VAL H   5       6.560 -18.449  16.989  1.00  0.00      HCT   
ATOM     84 HG13 VAL H   5       5.498 -17.498  15.881  1.00  0.00      HCT   
ATOM     85  CG2 VAL H   5       4.923 -15.404  17.762  1.00  0.00      HCT  C
ATOM     86 HG21 VAL H   5       5.773 -14.739  17.504  1.00  0.00      HCT   
ATOM     87 HG22 VAL H   5       4.180 -15.359  16.937  1.00  0.00      HCT   
ATOM     88 HG23 VAL H   5       4.448 -15.001  18.682  1.00  0.00      HCT   
ATOM     89  C   VAL H   5       4.718 -19.103  18.508  1.00  0.00      HCT  C
ATOM     90  O   VAL H   5       5.498 -19.336  19.431  1.00  0.00      HCT  O
ATOM     91  N   ARG H   6       4.219 -20.075  17.718  1.00  0.00      HCT  N
ATOM     92  HN  ARG H   6       3.533 -19.898  17.017  1.00  0.00      HCT   
ATOM     93  CA  ARG H   6       4.663 -21.430  17.856  1.00  0.00      HCT  C
ATOM     94  HA  ARG H   6       4.734 -21.662  18.912  1.00  0.00      HCT   
ATOM     95  CB  ARG H   6       3.716 -22.470  17.228  1.00  0.00      HCT  C
ATOM     96  HB1 ARG H   6       4.189 -23.467  17.391  1.00  0.00      HCT   
ATOM     97  HB2 ARG H   6       2.758 -22.489  17.792  1.00  0.00      HCT   
ATOM     98  CG  ARG H   6       3.459 -22.304  15.731  1.00  0.00      HCT  C
ATOM     99  HG1 ARG H   6       2.868 -21.375  15.574  1.00  0.00      HCT   
ATOM    100  HG2 ARG H   6       4.431 -22.132  15.213  1.00  0.00      HCT   
ATOM    101  CD  ARG H   6       2.791 -23.531  15.105  1.00  0.00      HCT  C
ATOM    102  HD1 ARG H   6       2.789 -23.426  13.996  1.00  0.00      HCT   
ATOM    103  HD2 ARG H   6       3.328 -24.471  15.374  1.00  0.00      HCT   
ATOM    104  NE  ARG H   6       1.400 -23.625  15.626  1.00  0.00      HCT  N
ATOM    105  HE  ARG H   6       1.332 -24.158  16.477  1.00  0.00      HCT   
ATOM    106  CZ  ARG H   6       0.380 -23.018  14.954  1.00  0.00      HCT  C
ATOM    107  NH1 ARG H   6       0.638 -22.329  13.805  1.00  0.00      HCT  N
ATOM    108 HH11 ARG H   6      -0.091 -21.863  13.322  1.00  0.00      HCT   
ATOM    109 HH12 ARG H   6       1.604 -22.212  13.566  1.00  0.00      HCT   
ATOM    110  NH2 ARG H   6      -0.898 -23.110  15.425  1.00  0.00      HCT  N
ATOM    111 HH21 ARG H   6      -1.648 -22.745  14.892  1.00  0.00      HCT   
ATOM    112 HH22 ARG H   6      -1.052 -23.727  16.186  1.00  0.00      HCT   
ATOM    113  C   ARG H   6       6.037 -21.605  17.287  1.00  0.00      HCT  C
ATOM    114  O   ARG H   6       6.866 -22.290  17.880  1.00  0.00      HCT  O
ATOM    115  N   GLY H   7       6.336 -20.980  16.127  1.00  0.00      HCT  N
ATOM    116  HN  GLY H   7       5.747 -20.358  15.613  1.00  0.00      HCT   
ATOM    117  CA  GLY H   7       7.632 -21.220  15.556  1.00  0.00      HCT  C
ATOM    118  HA1 GLY H   7       7.576 -22.122  14.963  1.00  0.00      HCT   
ATOM    119  HA2 GLY H   7       8.356 -21.261  16.358  1.00  0.00      HCT   
ATOM    120  C   GLY H   7       8.010 -20.094  14.651  1.00  0.00      HCT  C
ATOM    121  O   GLY H   7       7.159 -19.407  14.087  1.00  0.00      HCT  O
ATOM    122  N   SER H   8       9.335 -19.887  14.500  1.00  0.00      HCT  N
ATOM    123  HN  SER H   8      10.034 -20.420  14.976  1.00  0.00      HCT   
ATOM    124  CA  SER H   8       9.856 -18.876  13.635  1.00  0.00      HCT  C
ATOM    125  HA  SER H   8       9.159 -18.740  12.818  1.00  0.00      HCT   
ATOM    126  CB  SER H   8      10.192 -17.564  14.366  1.00  0.00      HCT  C
ATOM    127  HB1 SER H   8      10.588 -16.842  13.616  1.00  0.00      HCT   
ATOM    128  HB2 SER H   8       9.271 -17.115  14.800  1.00  0.00      HCT   
ATOM    129  OG  SER H   8      11.181 -17.799  15.357  1.00  0.00      HCT  O
ATOM    130  HG1 SER H   8      11.520 -16.938  15.629  1.00  0.00      HCT   
ATOM    131  C   SER H   8      11.120 -19.425  13.054  1.00  0.00      HCT  C
ATOM    132  O   SER H   8      11.883 -20.113  13.730  1.00  0.00      HCT  O
ATOM    133  N   GLU H   9      11.368 -19.143  11.763  1.00  0.00      HCT  N
ATOM    134  HN  GLU H   9      10.807 -18.576  11.166  1.00  0.00      HCT   
ATOM    135  CA  GLU H   9      12.535 -19.676  11.130  1.00  0.00      HCT  C
ATOM    136  HA  GLU H   9      13.384 -19.607  11.799  1.00  0.00      HCT   
ATOM    137  CB  GLU H   9      12.268 -21.088  10.585  1.00  0.00      HCT  C
ATOM    138  HB1 GLU H   9      11.999 -21.747  11.443  1.00  0.00      HCT   
ATOM    139  HB2 GLU H   9      11.375 -21.074   9.920  1.00  0.00      HCT   
ATOM    140  CG  GLU H   9      13.424 -21.745   9.835  1.00  0.00      HCT  C
ATOM    141  HG1 GLU H   9      13.739 -21.093   9.000  1.00  0.00      HCT   
ATOM    142  HG2 GLU H   9      14.287 -21.917  10.509  1.00  0.00      HCT   
ATOM    143  CD  GLU H   9      12.879 -23.046   9.264  1.00  0.00      HCT  C
ATOM    144  OE1 GLU H   9      12.520 -23.940  10.076  1.00  0.00      HCT  O
ATOM    145  OE2 GLU H   9      12.800 -23.159   8.011  1.00  0.00      HCT  O
ATOM    146  C   GLU H   9      12.828 -18.809   9.953  1.00  0.00      HCT  C
ATOM    147  O   GLU H   9      11.914 -18.323   9.291  1.00  0.00      HCT  O
ATOM    148  N   MET H  10      14.124 -18.581   9.669  1.00  0.00      HCT  N
ATOM    149  HN  MET H  10      14.912 -18.893  10.194  1.00  0.00      HCT   
ATOM    150  CA  MET H  10      14.453 -17.817   8.504  1.00  0.00      HCT  C
ATOM    151  HA  MET H  10      13.696 -17.060   8.339  1.00  0.00      HCT   
ATOM    152  CB  MET H  10      15.857 -17.194   8.561  1.00  0.00      HCT  C
ATOM    153  HB1 MET H  10      15.988 -16.782   9.590  1.00  0.00      HCT   
ATOM    154  HB2 MET H  10      16.622 -17.995   8.447  1.00  0.00      HCT   
ATOM    155  CG  MET H  10      16.067 -16.078   7.538  1.00  0.00      HCT  C
ATOM    156  HG1 MET H  10      17.123 -15.735   7.552  1.00  0.00      HCT   
ATOM    157  HG2 MET H  10      15.851 -16.462   6.517  1.00  0.00      HCT   
ATOM    158  SD  MET H  10      15.020 -14.619   7.831  1.00  0.00      HCT  S
ATOM    159  CE  MET H  10      15.653 -14.278   9.498  1.00  0.00      HCT  C
ATOM    160  HE1 MET H  10      15.149 -13.392   9.940  1.00  0.00      HCT   
ATOM    161  HE2 MET H  10      15.482 -15.142  10.175  1.00  0.00      HCT   
ATOM    162  HE3 MET H  10      16.745 -14.072   9.477  1.00  0.00      HCT   
ATOM    163  C   MET H  10      14.385 -18.782   7.363  1.00  0.00      HCT  C
ATOM    164  O   MET H  10      14.759 -19.945   7.506  1.00  0.00      HCT  O
ATOM    165  N   VAL H  11      13.870 -18.331   6.203  1.00  0.00      HCT  N
ATOM    166  HN  VAL H  11      13.532 -17.406   6.049  1.00  0.00      HCT   
ATOM    167  CA  VAL H  11      13.772 -19.196   5.061  1.00  0.00      HCT  C
ATOM    168  HA  VAL H  11      14.115 -20.188   5.329  1.00  0.00      HCT   
ATOM    169  CB  VAL H  11      12.400 -19.216   4.452  1.00  0.00      HCT  C
ATOM    170  HB  VAL H  11      12.106 -18.157   4.249  1.00  0.00      HCT   
ATOM    171  CG1 VAL H  11      12.452 -20.010   3.134  1.00  0.00      HCT  C
ATOM    172 HG11 VAL H  11      11.439 -20.073   2.681  1.00  0.00      HCT   
ATOM    173 HG12 VAL H  11      13.118 -19.525   2.390  1.00  0.00      HCT   
ATOM    174 HG13 VAL H  11      12.814 -21.045   3.313  1.00  0.00      HCT   
ATOM    175  CG2 VAL H  11      11.420 -19.800   5.485  1.00  0.00      HCT  C
ATOM    176 HG21 VAL H  11      10.397 -19.870   5.061  1.00  0.00      HCT   
ATOM    177 HG22 VAL H  11      11.741 -20.819   5.796  1.00  0.00      HCT   
ATOM    178 HG23 VAL H  11      11.364 -19.161   6.391  1.00  0.00      HCT   
ATOM    179  C   VAL H  11      14.718 -18.656   4.034  1.00  0.00      HCT  C
ATOM    180  O   VAL H  11      14.815 -17.445   3.844  1.00  0.00      HCT  O
ATOM    181  N   TYR H  12      15.431 -19.553   3.324  1.00  0.00      HCT  N
ATOM    182  HN  TYR H  12      15.320 -20.543   3.401  1.00  0.00      HCT   
ATOM    183  CA  TYR H  12      16.431 -19.137   2.381  1.00  0.00      HCT  C
ATOM    184  HA  TYR H  12      16.410 -18.056   2.318  1.00  0.00      HCT   
ATOM    185  CB  TYR H  12      17.825 -19.704   2.698  1.00  0.00      HCT  C
ATOM    186  HB1 TYR H  12      17.768 -20.814   2.733  1.00  0.00      HCT   
ATOM    187  HB2 TYR H  12      18.549 -19.438   1.897  1.00  0.00      HCT   
ATOM    188  CG  TYR H  12      18.220 -19.174   4.036  1.00  0.00      HCT  C
ATOM    189  CD1 TYR H  12      18.842 -17.952   4.157  1.00  0.00      HCT  C
ATOM    190  HD1 TYR H  12      19.068 -17.374   3.273  1.00  0.00      HCT   
ATOM    191  CE1 TYR H  12      19.199 -17.469   5.395  1.00  0.00      HCT  C
ATOM    192  HE1 TYR H  12      19.694 -16.514   5.490  1.00  0.00      HCT   
ATOM    193  CZ  TYR H  12      18.933 -18.204   6.525  1.00  0.00      HCT  C
ATOM    194  OH  TYR H  12      19.296 -17.713   7.796  1.00  0.00      HCT  O
ATOM    195  HH  TYR H  12      18.964 -18.331   8.450  1.00  0.00      HCT   
ATOM    196  CD2 TYR H  12      17.956 -19.902   5.174  1.00  0.00      HCT  C
ATOM    197  HD2 TYR H  12      17.501 -20.879   5.096  1.00  0.00      HCT   
ATOM    198  CE2 TYR H  12      18.309 -19.424   6.413  1.00  0.00      HCT  C
ATOM    199  HE2 TYR H  12      18.114 -20.019   7.293  1.00  0.00      HCT   
ATOM    200  C   TYR H  12      16.025 -19.666   1.040  1.00  0.00      HCT  C
ATOM    201  O   TYR H  12      15.170 -20.544   0.941  1.00  0.00      HCT  O
ATOM    202  N   PRO H  13      16.605 -19.134  -0.007  1.00  0.00      HCT  N
ATOM    203  CD  PRO H  13      17.073 -17.757   0.004  1.00  0.00      HCT  C
ATOM    204  HD1 PRO H  13      18.123 -17.691   0.368  1.00  0.00      HCT   
ATOM    205  HD2 PRO H  13      16.427 -17.116   0.646  1.00  0.00      HCT   
ATOM    206  CA  PRO H  13      16.246 -19.570  -1.327  1.00  0.00      HCT  C
ATOM    207  HA  PRO H  13      15.184 -19.440  -1.497  1.00  0.00      HCT   
ATOM    208  CB  PRO H  13      16.921 -18.588  -2.282  1.00  0.00      HCT  C
ATOM    209  HB1 PRO H  13      16.322 -18.405  -3.202  1.00  0.00      HCT   
ATOM    210  HB2 PRO H  13      17.953 -18.900  -2.558  1.00  0.00      HCT   
ATOM    211  CG  PRO H  13      16.992 -17.286  -1.460  1.00  0.00      HCT  C
ATOM    212  HG1 PRO H  13      16.104 -16.655  -1.661  1.00  0.00      HCT   
ATOM    213  HG2 PRO H  13      17.899 -16.688  -1.703  1.00  0.00      HCT   
ATOM    214  C   PRO H  13      16.602 -21.005  -1.544  1.00  0.00      HCT  C
ATOM    215  O   PRO H  13      17.599 -21.475  -0.996  1.00  0.00      HCT  O
ATOM    216  N   ALA H  14      15.782 -21.708  -2.346  1.00  0.00      HCT  N
ATOM    217  HN  ALA H  14      15.018 -21.259  -2.809  1.00  0.00      HCT   
ATOM    218  CA  ALA H  14      15.918 -23.112  -2.603  1.00  0.00      HCT  C
ATOM    219  HA  ALA H  14      15.942 -23.674  -1.676  1.00  0.00      HCT   
ATOM    220  CB  ALA H  14      14.784 -23.665  -3.485  1.00  0.00      HCT  C
ATOM    221  HB1 ALA H  14      13.808 -23.517  -2.974  1.00  0.00      HCT   
ATOM    222  HB2 ALA H  14      14.742 -23.134  -4.461  1.00  0.00      HCT   
ATOM    223  HB3 ALA H  14      14.909 -24.752  -3.678  1.00  0.00      HCT   
ATOM    224  C   ALA H  14      17.210 -23.396  -3.302  1.00  0.00      HCT  C
ATOM    225  O   ALA H  14      17.847 -24.408  -3.019  1.00  0.00      HCT  O
ATOM    226  N   ALA H  15      17.638 -22.520  -4.234  1.00  0.00      HCT  N
ATOM    227  HN  ALA H  15      17.199 -21.647  -4.443  1.00  0.00      HCT   
ATOM    228  CA  ALA H  15      18.813 -22.821  -5.010  1.00  0.00      HCT  C
ATOM    229  HA  ALA H  15      19.354 -23.663  -4.594  1.00  0.00      HCT   
ATOM    230  CB  ALA H  15      18.509 -23.111  -6.489  1.00  0.00      HCT  C
ATOM    231  HB1 ALA H  15      17.851 -24.003  -6.566  1.00  0.00      HCT   
ATOM    232  HB2 ALA H  15      17.981 -22.255  -6.964  1.00  0.00      HCT   
ATOM    233  HB3 ALA H  15      19.437 -23.318  -7.064  1.00  0.00      HCT   
ATOM    234  C   ALA H  15      19.753 -21.657  -4.975  1.00  0.00      HCT  C
ATOM    235  O   ALA H  15      19.485 -20.636  -4.344  1.00  0.00      HCT  O
ATOM    236  N   GLU H  16      20.923 -21.807  -5.634  1.00  0.00      HCT  N
ATOM    237  HN  GLU H  16      21.207 -22.610  -6.149  1.00  0.00      HCT   
ATOM    238  CA  GLU H  16      21.888 -20.745  -5.631  1.00  0.00      HCT  C
ATOM    239  HA  GLU H  16      22.067 -20.415  -4.615  1.00  0.00      HCT   
ATOM    240  CB  GLU H  16      23.215 -21.056  -6.342  1.00  0.00      HCT  C
ATOM    241  HB1 GLU H  16      23.958 -20.280  -6.045  1.00  0.00      HCT   
ATOM    242  HB2 GLU H  16      23.621 -22.025  -5.975  1.00  0.00      HCT   
ATOM    243  CG  GLU H  16      23.088 -21.077  -7.866  1.00  0.00      HCT  C
ATOM    244  HG1 GLU H  16      22.582 -22.007  -8.182  1.00  0.00      HCT   
ATOM    245  HG2 GLU H  16      22.509 -20.205  -8.229  1.00  0.00      HCT   
ATOM    246  CD  GLU H  16      24.493 -21.083  -8.451  1.00  0.00      HCT  C
ATOM    247  OE1 GLU H  16      25.400 -20.477  -7.819  1.00  0.00      HCT  O
ATOM    248  OE2 GLU H  16      24.679 -21.692  -9.538  1.00  0.00      HCT  O
ATOM    249  C   GLU H  16      21.294 -19.594  -6.372  1.00  0.00      HCT  C
ATOM    250  O   GLU H  16      20.582 -19.775  -7.360  1.00  0.00      HCT  O
ATOM    251  N   THR H  17      21.572 -18.366  -5.892  1.00  0.00      HCT  N
ATOM    252  HN  THR H  17      22.136 -18.191  -5.086  1.00  0.00      HCT   
ATOM    253  CA  THR H  17      21.062 -17.185  -6.524  1.00  0.00      HCT  C
ATOM    254  HA  THR H  17      20.737 -17.463  -7.517  1.00  0.00      HCT   
ATOM    255  CB  THR H  17      20.006 -16.495  -5.710  1.00  0.00      HCT  C
ATOM    256  HB  THR H  17      19.727 -15.575  -6.279  1.00  0.00      HCT   
ATOM    257  OG1 THR H  17      20.538 -16.084  -4.458  1.00  0.00      HCT  O
ATOM    258  HG1 THR H  17      19.805 -15.665  -3.994  1.00  0.00      HCT   
ATOM    259  CG2 THR H  17      18.840 -17.475  -5.490  1.00  0.00      HCT  C
ATOM    260 HG21 THR H  17      17.988 -16.970  -4.989  1.00  0.00      HCT   
ATOM    261 HG22 THR H  17      18.478 -17.871  -6.464  1.00  0.00      HCT   
ATOM    262 HG23 THR H  17      19.153 -18.336  -4.860  1.00  0.00      HCT   
ATOM    263  C   THR H  17      22.210 -16.239  -6.700  1.00  0.00      HCT  C
ATOM    264  O   THR H  17      23.245 -16.368  -6.049  1.00  0.00      HCT  O
ATOM    265  N   PRO H  18      22.047 -15.283  -7.575  1.00  0.00      HCT  N
ATOM    266  CD  PRO H  18      21.148 -15.434  -8.707  1.00  0.00      HCT  C
ATOM    267  HD1 PRO H  18      20.115 -15.106  -8.449  1.00  0.00      HCT   
ATOM    268  HD2 PRO H  18      21.115 -16.492  -9.057  1.00  0.00      HCT   
ATOM    269  CA  PRO H  18      23.118 -14.365  -7.852  1.00  0.00      HCT  C
ATOM    270  HA  PRO H  18      23.999 -14.907  -8.176  1.00  0.00      HCT   
ATOM    271  CB  PRO H  18      22.664 -13.563  -9.070  1.00  0.00      HCT  C
ATOM    272  HB1 PRO H  18      23.509 -13.291  -9.741  1.00  0.00      HCT   
ATOM    273  HB2 PRO H  18      22.093 -12.649  -8.790  1.00  0.00      HCT   
ATOM    274  CG  PRO H  18      21.725 -14.533  -9.812  1.00  0.00      HCT  C
ATOM    275  HG1 PRO H  18      22.287 -15.100 -10.582  1.00  0.00      HCT   
ATOM    276  HG2 PRO H  18      20.891 -13.999 -10.322  1.00  0.00      HCT   
ATOM    277  C   PRO H  18      23.466 -13.529  -6.668  1.00  0.00      HCT  C
ATOM    278  O   PRO H  18      22.567 -13.023  -5.999  1.00  0.00      HCT  O
ATOM    279  N   ARG H  19      24.775 -13.358  -6.399  1.00  0.00      HCT  N
ATOM    280  HN  ARG H  19      25.506 -13.781  -6.929  1.00  0.00      HCT   
ATOM    281  CA  ARG H  19      25.173 -12.533  -5.301  1.00  0.00      HCT  C
ATOM    282  HA  ARG H  19      24.324 -12.283  -4.676  1.00  0.00      HCT   
ATOM    283  CB  ARG H  19      26.327 -13.123  -4.474  1.00  0.00      HCT  C
ATOM    284  HB1 ARG H  19      27.186 -13.247  -5.176  1.00  0.00      HCT   
ATOM    285  HB2 ARG H  19      26.658 -12.381  -3.714  1.00  0.00      HCT   
ATOM    286  CG  ARG H  19      25.975 -14.476  -3.851  1.00  0.00      HCT  C
ATOM    287  HG1 ARG H  19      26.059 -15.259  -4.637  1.00  0.00      HCT   
ATOM    288  HG2 ARG H  19      26.744 -14.735  -3.087  1.00  0.00      HCT   
ATOM    289  CD  ARG H  19      24.605 -14.493  -3.168  1.00  0.00      HCT  C
ATOM    290  HD1 ARG H  19      24.602 -13.763  -2.327  1.00  0.00      HCT   
ATOM    291  HD2 ARG H  19      23.790 -14.223  -3.879  1.00  0.00      HCT   
ATOM    292  NE  ARG H  19      24.364 -15.879  -2.673  1.00  0.00      HCT  N
ATOM    293  HE  ARG H  19      23.939 -16.477  -3.362  1.00  0.00      HCT   
ATOM    294  CZ  ARG H  19      24.715 -16.225  -1.399  1.00  0.00      HCT  C
ATOM    295  NH1 ARG H  19      25.244 -15.288  -0.559  1.00  0.00      HCT  N
ATOM    296 HH11 ARG H  19      25.525 -15.535   0.358  1.00  0.00      HCT   
ATOM    297 HH12 ARG H  19      25.453 -14.396  -0.965  1.00  0.00      HCT   
ATOM    298  NH2 ARG H  19      24.528 -17.505  -0.965  1.00  0.00      HCT  N
ATOM    299 HH21 ARG H  19      24.700 -17.735  -0.017  1.00  0.00      HCT   
ATOM    300 HH22 ARG H  19      24.026 -18.113  -1.565  1.00  0.00      HCT   
ATOM    301  C   ARG H  19      25.639 -11.259  -5.917  1.00  0.00      HCT  C
ATOM    302  O   ARG H  19      26.590 -11.247  -6.698  1.00  0.00      HCT  O
ATOM    303  N   ARG H  20      24.957 -10.144  -5.592  1.00  0.00      HCT  N
ATOM    304  HN  ARG H  20      24.209 -10.114  -4.932  1.00  0.00      HCT   
ATOM    305  CA  ARG H  20      25.308  -8.907  -6.220  1.00  0.00      HCT  C
ATOM    306  HA  ARG H  20      26.374  -8.740  -6.117  1.00  0.00      HCT   
ATOM    307  CB  ARG H  20      24.833  -8.865  -7.681  1.00  0.00      HCT  C
ATOM    308  HB1 ARG H  20      25.093  -7.850  -8.066  1.00  0.00      HCT   
ATOM    309  HB2 ARG H  20      25.428  -9.584  -8.287  1.00  0.00      HCT   
ATOM    310  CG  ARG H  20      23.324  -9.096  -7.808  1.00  0.00      HCT  C
ATOM    311  HG1 ARG H  20      23.041  -9.950  -7.154  1.00  0.00      HCT   
ATOM    312  HG2 ARG H  20      22.786  -8.213  -7.395  1.00  0.00      HCT   
ATOM    313  CD  ARG H  20      22.848  -9.302  -9.245  1.00  0.00      HCT  C
ATOM    314  HD1 ARG H  20      23.515 -10.034  -9.756  1.00  0.00      HCT   
ATOM    315  HD2 ARG H  20      21.803  -9.689  -9.277  1.00  0.00      HCT   
ATOM    316  NE  ARG H  20      22.884  -7.983  -9.933  1.00  0.00      HCT  N
ATOM    317  HE  ARG H  20      23.811  -7.708 -10.213  1.00  0.00      HCT   
ATOM    318  CZ  ARG H  20      21.726  -7.286 -10.121  1.00  0.00      HCT  C
ATOM    319  NH1 ARG H  20      20.543  -7.797  -9.673  1.00  0.00      HCT  N
ATOM    320 HH11 ARG H  20      19.694  -7.312  -9.826  1.00  0.00      HCT   
ATOM    321 HH12 ARG H  20      20.572  -8.733  -9.315  1.00  0.00      HCT   
ATOM    322  NH2 ARG H  20      21.752  -6.079 -10.757  1.00  0.00      HCT  N
ATOM    323 HH21 ARG H  20      20.927  -5.535 -10.817  1.00  0.00      HCT   
ATOM    324 HH22 ARG H  20      22.644  -5.696 -10.956  1.00  0.00      HCT   
ATOM    325  C   ARG H  20      24.628  -7.791  -5.499  1.00  0.00      HCT  C
ATOM    326  O   ARG H  20      23.769  -8.009  -4.646  1.00  0.00      HCT  O
ATOM    327  N   ARG H  21      25.027  -6.547  -5.824  1.00  0.00      HCT  N
ATOM    328  HN  ARG H  21      25.768  -6.373  -6.470  1.00  0.00      HCT   
ATOM    329  CA  ARG H  21      24.395  -5.400  -5.248  1.00  0.00      HCT  C
ATOM    330  HA  ARG H  21      23.807  -5.674  -4.381  1.00  0.00      HCT   
ATOM    331  CB  ARG H  21      25.366  -4.248  -4.936  1.00  0.00      HCT  C
ATOM    332  HB1 ARG H  21      25.896  -4.016  -5.890  1.00  0.00      HCT   
ATOM    333  HB2 ARG H  21      24.788  -3.334  -4.676  1.00  0.00      HCT   
ATOM    334  CG  ARG H  21      26.394  -4.603  -3.859  1.00  0.00      HCT  C
ATOM    335  HG1 ARG H  21      27.136  -5.306  -4.297  1.00  0.00      HCT   
ATOM    336  HG2 ARG H  21      26.969  -3.688  -3.592  1.00  0.00      HCT   
ATOM    337  CD  ARG H  21      25.766  -5.157  -2.578  1.00  0.00      HCT  C
ATOM    338  HD1 ARG H  21      25.066  -4.402  -2.152  1.00  0.00      HCT   
ATOM    339  HD2 ARG H  21      25.201  -6.099  -2.774  1.00  0.00      HCT   
ATOM    340  NE  ARG H  21      26.874  -5.455  -1.627  1.00  0.00      HCT  N
ATOM    341  HE  ARG H  21      27.236  -6.389  -1.722  1.00  0.00      HCT   
ATOM    342  CZ  ARG H  21      27.291  -4.498  -0.751  1.00  0.00      HCT  C
ATOM    343  NH1 ARG H  21      26.682  -3.279  -0.734  1.00  0.00      HCT  N
ATOM    344 HH11 ARG H  21      26.993  -2.568  -0.119  1.00  0.00      HCT   
ATOM    345 HH12 ARG H  21      26.012  -3.107  -1.459  1.00  0.00      HCT   
ATOM    346  NH2 ARG H  21      28.307  -4.766   0.120  1.00  0.00      HCT  N
ATOM    347 HH21 ARG H  21      28.551  -4.102   0.813  1.00  0.00      HCT   
ATOM    348 HH22 ARG H  21      28.627  -5.703   0.162  1.00  0.00      HCT   
ATOM    349  C   ARG H  21      23.430  -4.927  -6.287  1.00  0.00      HCT  C
ATOM    350  O   ARG H  21      23.772  -4.837  -7.465  1.00  0.00      HCT  O
ATOM    351  N   LEU H  22      22.181  -4.639  -5.876  1.00  0.00      HCT  N
ATOM    352  HN  LEU H  22      21.861  -4.680  -4.931  1.00  0.00      HCT   
ATOM    353  CA  LEU H  22      21.181  -4.233  -6.818  1.00  0.00      HCT  C
ATOM    354  HA  LEU H  22      21.560  -4.412  -7.816  1.00  0.00      HCT   
ATOM    355  CB  LEU H  22      19.836  -4.945  -6.567  1.00  0.00      HCT  C
ATOM    356  HB1 LEU H  22      20.029  -6.041  -6.619  1.00  0.00      HCT   
ATOM    357  HB2 LEU H  22      19.507  -4.740  -5.524  1.00  0.00      HCT   
ATOM    358  CG  LEU H  22      18.716  -4.595  -7.559  1.00  0.00      HCT  C
ATOM    359  HG  LEU H  22      18.609  -3.484  -7.507  1.00  0.00      HCT   
ATOM    360  CD1 LEU H  22      19.103  -4.988  -8.995  1.00  0.00      HCT  C
ATOM    361 HD11 LEU H  22      18.268  -4.775  -9.697  1.00  0.00      HCT   
ATOM    362 HD12 LEU H  22      19.995  -4.417  -9.330  1.00  0.00      HCT   
ATOM    363 HD13 LEU H  22      19.338  -6.072  -9.055  1.00  0.00      HCT   
ATOM    364  CD2 LEU H  22      17.382  -5.223  -7.120  1.00  0.00      HCT  C
ATOM    365 HD21 LEU H  22      16.574  -4.950  -7.832  1.00  0.00      HCT   
ATOM    366 HD22 LEU H  22      17.441  -6.329  -7.087  1.00  0.00      HCT   
ATOM    367 HD23 LEU H  22      17.093  -4.858  -6.111  1.00  0.00      HCT   
ATOM    368  C   LEU H  22      20.990  -2.753  -6.664  1.00  0.00      HCT  C
ATOM    369  O   LEU H  22      20.754  -2.259  -5.563  1.00  0.00      HCT  O
ATOM    370  N   TRP H  23      21.084  -2.003  -7.780  1.00  0.00      HCT  N
ATOM    371  HN  TRP H  23      21.216  -2.384  -8.692  1.00  0.00      HCT   
ATOM    372  CA  TRP H  23      21.001  -0.568  -7.727  1.00  0.00      HCT  C
ATOM    373  HA  TRP H  23      21.542  -0.232  -6.852  1.00  0.00      HCT   
ATOM    374  CB  TRP H  23      21.553   0.118  -8.992  1.00  0.00      HCT  C
ATOM    375  HB1 TRP H  23      22.610  -0.206  -9.122  1.00  0.00      HCT   
ATOM    376  HB2 TRP H  23      20.996  -0.234  -9.887  1.00  0.00      HCT   
ATOM    377  CG  TRP H  23      21.558   1.629  -8.945  1.00  0.00      HCT  C
ATOM    378  CD1 TRP H  23      22.385   2.466  -8.253  1.00  0.00      HCT  C
ATOM    379  HD1 TRP H  23      23.195   2.138  -7.616  1.00  0.00      HCT   
ATOM    380  NE1 TRP H  23      22.061   3.775  -8.520  1.00  0.00      HCT  N
ATOM    381  HE1 TRP H  23      22.512   4.571  -8.176  1.00  0.00      HCT   
ATOM    382  CE2 TRP H  23      21.008   3.793  -9.410  1.00  0.00      HCT  C
ATOM    383  CD2 TRP H  23      20.669   2.471  -9.698  1.00  0.00      HCT  C
ATOM    384  CE3 TRP H  23      19.657   2.167 -10.564  1.00  0.00      HCT  C
ATOM    385  HE3 TRP H  23      19.389   1.144 -10.792  1.00  0.00      HCT   
ATOM    386  CZ3 TRP H  23      18.980   3.222 -11.136  1.00  0.00      HCT  C
ATOM    387  HZ3 TRP H  23      18.167   3.023 -11.820  1.00  0.00      HCT   
ATOM    388  CZ2 TRP H  23      20.340   4.836  -9.986  1.00  0.00      HCT  C
ATOM    389  HZ2 TRP H  23      20.591   5.866  -9.786  1.00  0.00      HCT   
ATOM    390  CH2 TRP H  23      19.315   4.530 -10.851  1.00  0.00      HCT  C
ATOM    391  HH2 TRP H  23      18.762   5.335 -11.315  1.00  0.00      HCT   
ATOM    392  C   TRP H  23      19.573  -0.151  -7.545  1.00  0.00      HCT  C
ATOM    393  O   TRP H  23      18.655  -0.786  -8.063  1.00  0.00      HCT  O
ATOM    394  N   ASN H  24      19.362   0.943  -6.778  1.00  0.00      HCT  N
ATOM    395  HN  ASN H  24      20.098   1.465  -6.349  1.00  0.00      HCT   
ATOM    396  CA  ASN H  24      18.042   1.447  -6.515  1.00  0.00      HCT  C
ATOM    397  HA  ASN H  24      17.339   0.735  -6.936  1.00  0.00      HCT   
ATOM    398  CB  ASN H  24      17.790   1.789  -5.034  1.00  0.00      HCT  C
ATOM    399  HB1 ASN H  24      18.642   2.410  -4.679  1.00  0.00      HCT   
ATOM    400  HB2 ASN H  24      16.869   2.398  -4.930  1.00  0.00      HCT   
ATOM    401  CG  ASN H  24      17.720   0.510  -4.220  1.00  0.00      HCT  C
ATOM    402  OD1 ASN H  24      17.455  -0.567  -4.747  1.00  0.00      HCT  O
ATOM    403  ND2 ASN H  24      17.948   0.632  -2.886  1.00  0.00      HCT  N
ATOM    404 HD21 ASN H  24      17.917  -0.200  -2.338  1.00  0.00      HCT   
ATOM    405 HD22 ASN H  24      18.166   1.521  -2.496  1.00  0.00      HCT   
ATOM    406  C   ASN H  24      17.874   2.741  -7.251  1.00  0.00      HCT  C
ATOM    407  O   ASN H  24      18.734   3.619  -7.196  1.00  0.00      HCT  O
ATOM    408  N   SER H  25      16.739   2.885  -7.966  1.00  0.00      HCT  N
ATOM    409  HN  SER H  25      16.043   2.173  -8.062  1.00  0.00      HCT   
ATOM    410  CA  SER H  25      16.435   4.100  -8.662  1.00  0.00      HCT  C
ATOM    411  HA  SER H  25      17.368   4.528  -9.003  1.00  0.00      HCT   
ATOM    412  CB  SER H  25      15.404   3.922  -9.788  1.00  0.00      HCT  C
ATOM    413  HB1 SER H  25      15.308   4.893 -10.326  1.00  0.00      HCT   
ATOM    414  HB2 SER H  25      15.763   3.172 -10.528  1.00  0.00      HCT   
ATOM    415  OG  SER H  25      14.144   3.562  -9.238  1.00  0.00      HCT  O
ATOM    416  HG1 SER H  25      13.488   3.679  -9.936  1.00  0.00      HCT   
ATOM    417  C   SER H  25      15.848   5.050  -7.663  1.00  0.00      HCT  C
ATOM    418  O   SER H  25      15.622   4.697  -6.506  1.00  0.00      HCT  O
ATOM    419  N   GLY H  26      15.567   6.293  -8.101  1.00  0.00      HCT  N
ATOM    420  HN  GLY H  26      15.682   6.571  -9.054  1.00  0.00      HCT   
ATOM    421  CA  GLY H  26      15.077   7.310  -7.213  1.00  0.00      HCT  C
ATOM    422  HA1 GLY H  26      14.884   8.196  -7.802  1.00  0.00      HCT   
ATOM    423  HA2 GLY H  26      15.808   7.448  -6.427  1.00  0.00      HCT   
ATOM    424  C   GLY H  26      13.785   6.888  -6.573  1.00  0.00      HCT  C
ATOM    425  O   GLY H  26      13.603   7.077  -5.370  1.00  0.00      HCT  O
ATOM    426  N   PRO H  27      12.871   6.330  -7.316  1.00  0.00      HCT  N
ATOM    427  CD  PRO H  27      12.732   6.667  -8.723  1.00  0.00      HCT  C
ATOM    428  HD1 PRO H  27      13.356   5.999  -9.360  1.00  0.00      HCT   
ATOM    429  HD2 PRO H  27      13.023   7.726  -8.915  1.00  0.00      HCT   
ATOM    430  CA  PRO H  27      11.618   5.925  -6.733  1.00  0.00      HCT  C
ATOM    431  HA  PRO H  27      11.132   6.767  -6.254  1.00  0.00      HCT   
ATOM    432  CB  PRO H  27      10.715   5.566  -7.911  1.00  0.00      HCT  C
ATOM    433  HB1 PRO H  27       9.646   5.811  -7.721  1.00  0.00      HCT   
ATOM    434  HB2 PRO H  27      10.812   4.500  -8.216  1.00  0.00      HCT   
ATOM    435  CG  PRO H  27      11.242   6.463  -9.049  1.00  0.00      HCT  C
ATOM    436  HG1 PRO H  27      10.674   7.414  -9.084  1.00  0.00      HCT   
ATOM    437  HG2 PRO H  27      11.147   5.972 -10.044  1.00  0.00      HCT   
ATOM    438  C   PRO H  27      11.808   4.831  -5.728  1.00  0.00      HCT  C
ATOM    439  O   PRO H  27      10.967   4.683  -4.841  1.00  0.00      HCT  O
ATOM    440  N   ASP H  28      12.880   4.033  -5.866  1.00  0.00      HCT  N
ATOM    441  HN  ASP H  28      13.555   4.096  -6.597  1.00  0.00      HCT   
ATOM    442  CA  ASP H  28      13.161   2.978  -4.936  1.00  0.00      HCT  C
ATOM    443  HA  ASP H  28      12.240   2.435  -4.757  1.00  0.00      HCT   
ATOM    444  CB  ASP H  28      14.320   2.076  -5.393  1.00  0.00      HCT  C
ATOM    445  HB1 ASP H  28      15.179   2.710  -5.694  1.00  0.00      HCT   
ATOM    446  HB2 ASP H  28      14.648   1.413  -4.567  1.00  0.00      HCT   
ATOM    447  CG  ASP H  28      13.849   1.257  -6.588  1.00  0.00      HCT  C
ATOM    448  OD1 ASP H  28      12.755   0.639  -6.489  1.00  0.00      HCT  O
ATOM    449  OD2 ASP H  28      14.572   1.244  -7.619  1.00  0.00      HCT  O
ATOM    450  C   ASP H  28      13.568   3.586  -3.624  1.00  0.00      HCT  C
ATOM    451  O   ASP H  28      13.415   2.967  -2.575  1.00  0.00      HCT  O
ATOM    452  N   LEU H  29      14.217   4.765  -3.680  1.00  0.00      HCT  N
ATOM    453  HN  LEU H  29      14.378   5.229  -4.548  1.00  0.00      HCT   
ATOM    454  CA  LEU H  29      14.733   5.465  -2.531  1.00  0.00      HCT  C
ATOM    455  HA  LEU H  29      15.153   4.689  -1.904  1.00  0.00      HCT   
ATOM    456  CB  LEU H  29      15.855   6.442  -2.919  1.00  0.00      HCT  C
ATOM    457  HB1 LEU H  29      15.427   7.159  -3.657  1.00  0.00      HCT   
ATOM    458  HB2 LEU H  29      16.132   7.047  -2.027  1.00  0.00      HCT   
ATOM    459  CG  LEU H  29      17.070   5.710  -3.527  1.00  0.00      HCT  C
ATOM    460  HG  LEU H  29      16.664   5.257  -4.463  1.00  0.00      HCT   
ATOM    461  CD1 LEU H  29      18.207   6.673  -3.899  1.00  0.00      HCT  C
ATOM    462 HD11 LEU H  29      19.082   6.111  -4.289  1.00  0.00      HCT   
ATOM    463 HD12 LEU H  29      17.873   7.387  -4.682  1.00  0.00      HCT   
ATOM    464 HD13 LEU H  29      18.535   7.254  -3.011  1.00  0.00      HCT   
ATOM    465  CD2 LEU H  29      17.541   4.569  -2.613  1.00  0.00      HCT  C
ATOM    466 HD21 LEU H  29      18.403   4.038  -3.071  1.00  0.00      HCT   
ATOM    467 HD22 LEU H  29      17.864   4.945  -1.622  1.00  0.00      HCT   
ATOM    468 HD23 LEU H  29      16.723   3.833  -2.457  1.00  0.00      HCT   
ATOM    469  C   LEU H  29      13.715   6.210  -1.711  1.00  0.00      HCT  C
ATOM    470  O   LEU H  29      13.815   6.238  -0.484  1.00  0.00      HCT  O
ATOM    471  N   VAL H  30      12.722   6.867  -2.344  1.00  0.00      HCT  N
ATOM    472  HN  VAL H  30      12.519   6.861  -3.320  1.00  0.00      HCT   
ATOM    473  CA  VAL H  30      11.834   7.681  -1.558  1.00  0.00      HCT  C
ATOM    474  HA  VAL H  30      12.374   8.022  -0.683  1.00  0.00      HCT   
ATOM    475  CB  VAL H  30      11.302   8.854  -2.335  1.00  0.00      HCT  C
ATOM    476  HB  VAL H  30      10.524   9.352  -1.705  1.00  0.00      HCT   
ATOM    477  CG1 VAL H  30      12.468   9.820  -2.604  1.00  0.00      HCT  C
ATOM    478 HG11 VAL H  30      12.122  10.683  -3.213  1.00  0.00      HCT   
ATOM    479 HG12 VAL H  30      12.889  10.228  -1.662  1.00  0.00      HCT   
ATOM    480 HG13 VAL H  30      13.280   9.309  -3.165  1.00  0.00      HCT   
ATOM    481  CG2 VAL H  30      10.661   8.336  -3.637  1.00  0.00      HCT  C
ATOM    482 HG21 VAL H  30      10.292   9.180  -4.257  1.00  0.00      HCT   
ATOM    483 HG22 VAL H  30      11.401   7.761  -4.235  1.00  0.00      HCT   
ATOM    484 HG23 VAL H  30       9.796   7.674  -3.423  1.00  0.00      HCT   
ATOM    485  C   VAL H  30      10.684   6.847  -1.080  1.00  0.00      HCT  C
ATOM    486  O   VAL H  30       9.546   7.015  -1.515  1.00  0.00      HCT  O
ATOM    487  N   VAL H  31      10.956   5.966  -0.097  1.00  0.00      HCT  N
ATOM    488  HN  VAL H  31      11.856   5.856   0.318  1.00  0.00      HCT   
ATOM    489  CA  VAL H  31       9.946   5.099   0.439  1.00  0.00      HCT  C
ATOM    490  HA  VAL H  31       8.973   5.546   0.281  1.00  0.00      HCT   
ATOM    491  CB  VAL H  31      10.015   3.704  -0.112  1.00  0.00      HCT  C
ATOM    492  HB  VAL H  31       9.253   3.089   0.428  1.00  0.00      HCT   
ATOM    493  CG1 VAL H  31       9.686   3.756  -1.616  1.00  0.00      HCT  C
ATOM    494 HG11 VAL H  31       9.767   2.742  -2.063  1.00  0.00      HCT   
ATOM    495 HG12 VAL H  31       8.652   4.116  -1.797  1.00  0.00      HCT   
ATOM    496 HG13 VAL H  31      10.394   4.425  -2.150  1.00  0.00      HCT   
ATOM    497  CG2 VAL H  31      11.412   3.133   0.185  1.00  0.00      HCT  C
ATOM    498 HG21 VAL H  31      11.519   2.113  -0.243  1.00  0.00      HCT   
ATOM    499 HG22 VAL H  31      12.200   3.781  -0.255  1.00  0.00      HCT   
ATOM    500 HG23 VAL H  31      11.591   3.059   1.277  1.00  0.00      HCT   
ATOM    501  C   VAL H  31      10.171   5.023   1.921  1.00  0.00      HCT  C
ATOM    502  O   VAL H  31      11.234   5.401   2.409  1.00  0.00      HCT  O
ATOM    503  N   PRO H  32       9.197   4.545   2.656  1.00  0.00      HCT  N
ATOM    504  CD  PRO H  32       7.809   4.658   2.238  1.00  0.00      HCT  C
ATOM    505  HD1 PRO H  32       7.510   3.799   1.597  1.00  0.00      HCT   
ATOM    506  HD2 PRO H  32       7.633   5.606   1.678  1.00  0.00      HCT   
ATOM    507  CA  PRO H  32       9.323   4.465   4.086  1.00  0.00      HCT  C
ATOM    508  HA  PRO H  32       9.529   5.441   4.509  1.00  0.00      HCT   
ATOM    509  CB  PRO H  32       7.940   4.070   4.600  1.00  0.00      HCT  C
ATOM    510  HB1 PRO H  32       7.706   4.523   5.590  1.00  0.00      HCT   
ATOM    511  HB2 PRO H  32       7.798   2.967   4.645  1.00  0.00      HCT   
ATOM    512  CG  PRO H  32       6.987   4.657   3.542  1.00  0.00      HCT  C
ATOM    513  HG1 PRO H  32       6.654   5.669   3.844  1.00  0.00      HCT   
ATOM    514  HG2 PRO H  32       6.080   4.026   3.403  1.00  0.00      HCT   
ATOM    515  C   PRO H  32      10.415   3.521   4.478  1.00  0.00      HCT  C
ATOM    516  O   PRO H  32      10.642   2.539   3.775  1.00  0.00      HCT  O
ATOM    517  N   ARG H  33      11.125   3.835   5.578  1.00  0.00      HCT  N
ATOM    518  HN  ARG H  33      10.894   4.649   6.106  1.00  0.00      HCT   
ATOM    519  CA  ARG H  33      12.225   3.049   6.055  1.00  0.00      HCT  C
ATOM    520  HA  ARG H  33      12.853   2.810   5.205  1.00  0.00      HCT   
ATOM    521  CB  ARG H  33      13.119   3.791   7.065  1.00  0.00      HCT  C
ATOM    522  HB1 ARG H  33      13.904   3.064   7.384  1.00  0.00      HCT   
ATOM    523  HB2 ARG H  33      13.657   4.617   6.549  1.00  0.00      HCT   
ATOM    524  CG  ARG H  33      12.405   4.305   8.313  1.00  0.00      HCT  C
ATOM    525  HG1 ARG H  33      11.463   4.807   8.001  1.00  0.00      HCT   
ATOM    526  HG2 ARG H  33      12.089   3.435   8.934  1.00  0.00      HCT   
ATOM    527  CD  ARG H  33      13.304   5.207   9.157  1.00  0.00      HCT  C
ATOM    528  HD1 ARG H  33      12.674   5.838   9.825  1.00  0.00      HCT   
ATOM    529  HD2 ARG H  33      14.007   4.612   9.786  1.00  0.00      HCT   
ATOM    530  NE  ARG H  33      14.092   6.042   8.206  1.00  0.00      HCT  N
ATOM    531  HE  ARG H  33      15.016   5.680   8.034  1.00  0.00      HCT   
ATOM    532  CZ  ARG H  33      13.556   7.171   7.661  1.00  0.00      HCT  C
ATOM    533  NH1 ARG H  33      12.291   7.565   7.996  1.00  0.00      HCT  N
ATOM    534 HH11 ARG H  33      11.888   8.370   7.585  1.00  0.00      HCT   
ATOM    535 HH12 ARG H  33      11.763   6.928   8.563  1.00  0.00      HCT   
ATOM    536  NH2 ARG H  33      14.284   7.902   6.767  1.00  0.00      HCT  N
ATOM    537 HH21 ARG H  33      13.934   8.767   6.435  1.00  0.00      HCT   
ATOM    538 HH22 ARG H  33      15.232   7.642   6.642  1.00  0.00      HCT   
ATOM    539  C   ARG H  33      11.788   1.739   6.648  1.00  0.00      HCT  C
ATOM    540  O   ARG H  33      12.526   0.757   6.569  1.00  0.00      HCT  O
ATOM    541  N   PHE H  34      10.599   1.690   7.282  1.00  0.00      HCT  N
ATOM    542  HN  PHE H  34       9.952   2.450   7.317  1.00  0.00      HCT   
ATOM    543  CA  PHE H  34      10.165   0.504   7.974  1.00  0.00      HCT  C
ATOM    544  HA  PHE H  34      11.055  -0.079   8.180  1.00  0.00      HCT   
ATOM    545  CB  PHE H  34       9.324   0.816   9.223  1.00  0.00      HCT  C
ATOM    546  HB1 PHE H  34       8.399   1.351   8.915  1.00  0.00      HCT   
ATOM    547  HB2 PHE H  34       9.007  -0.118   9.735  1.00  0.00      HCT   
ATOM    548  CG  PHE H  34      10.130   1.706  10.103  1.00  0.00      HCT  C
ATOM    549  CD1 PHE H  34      11.116   1.196  10.914  1.00  0.00      HCT  C
ATOM    550  HD1 PHE H  34      11.309   0.132  10.918  1.00  0.00      HCT   
ATOM    551  CE1 PHE H  34      11.853   2.029  11.723  1.00  0.00      HCT  C
ATOM    552  HE1 PHE H  34      12.631   1.622  12.352  1.00  0.00      HCT   
ATOM    553  CZ  PHE H  34      11.608   3.380  11.729  1.00  0.00      HCT  C
ATOM    554  HZ  PHE H  34      12.192   4.038  12.359  1.00  0.00      HCT   
ATOM    555  CD2 PHE H  34       9.888   3.060  10.119  1.00  0.00      HCT  C
ATOM    556  HD2 PHE H  34       9.098   3.475   9.509  1.00  0.00      HCT   
ATOM    557  CE2 PHE H  34      10.621   3.898  10.924  1.00  0.00      HCT  C
ATOM    558  HE2 PHE H  34      10.419   4.960  10.922  1.00  0.00      HCT   
ATOM    559  C   PHE H  34       9.290  -0.328   7.079  1.00  0.00      HCT  C
ATOM    560  O   PHE H  34       8.851   0.109   6.019  1.00  0.00      HCT  O
ATOM    561  N   HSE H  35       9.015  -1.577   7.515  1.00  0.00      HCT  N
ATOM    562  HN  HSE H  35       9.332  -1.923   8.397  1.00  0.00      HCT   
ATOM    563  CA  HSE H  35       8.244  -2.517   6.752  1.00  0.00      HCT  C
ATOM    564  HA  HSE H  35       8.664  -2.545   5.754  1.00  0.00      HCT   
ATOM    565  CB  HSE H  35       8.234  -3.923   7.374  1.00  0.00      HCT  C
ATOM    566  HB1 HSE H  35       7.909  -3.826   8.433  1.00  0.00      HCT   
ATOM    567  HB2 HSE H  35       7.477  -4.551   6.859  1.00  0.00      HCT   
ATOM    568  ND1 HSE H  35      10.683  -4.094   8.031  1.00  0.00      HCT  N
ATOM    569  CG  HSE H  35       9.588  -4.565   7.341  1.00  0.00      HCT  C
ATOM    570  CE1 HSE H  35      11.715  -4.928   7.745  1.00  0.00      HCT  C
ATOM    571  HE1 HSE H  35      12.729  -4.818   8.137  1.00  0.00      HCT   
ATOM    572  NE2 HSE H  35      11.360  -5.900   6.924  1.00  0.00      HCT  N
ATOM    573  HE2 HSE H  35      11.911  -6.638   6.535  1.00  0.00      HCT   
ATOM    574  CD2 HSE H  35      10.019  -5.669   6.671  1.00  0.00      HCT  C
ATOM    575  HD2 HSE H  35       9.482  -6.331   6.007  1.00  0.00      HCT   
ATOM    576  C   HSE H  35       6.831  -2.046   6.620  1.00  0.00      HCT  C
ATOM    577  O   HSE H  35       6.233  -1.530   7.564  1.00  0.00      HCT  O
ATOM    578  N   THR H  36       6.255  -2.231   5.414  1.00  0.00      HCT  N
ATOM    579  HN  THR H  36       6.707  -2.645   4.625  1.00  0.00      HCT   
ATOM    580  CA  THR H  36       4.902  -1.830   5.175  1.00  0.00      HCT  C
ATOM    581  HA  THR H  36       4.620  -1.122   5.942  1.00  0.00      HCT   
ATOM    582  CB  THR H  36       4.689  -1.280   3.787  1.00  0.00      HCT  C
ATOM    583  HB  THR H  36       5.544  -0.587   3.593  1.00  0.00      HCT   
ATOM    584  OG1 THR H  36       3.496  -0.517   3.741  1.00  0.00      HCT  O
ATOM    585  HG1 THR H  36       3.421  -0.212   2.830  1.00  0.00      HCT   
ATOM    586  CG2 THR H  36       4.622  -2.421   2.758  1.00  0.00      HCT  C
ATOM    587 HG21 THR H  36       4.578  -2.018   1.724  1.00  0.00      HCT   
ATOM    588 HG22 THR H  36       5.522  -3.067   2.836  1.00  0.00      HCT   
ATOM    589 HG23 THR H  36       3.724  -3.056   2.921  1.00  0.00      HCT   
ATOM    590  C   THR H  36       4.063  -3.063   5.400  1.00  0.00      HCT  C
ATOM    591  O   THR H  36       4.348  -4.132   4.863  1.00  0.00      HCT  O
ATOM    592  N   PRO H  37       3.082  -2.956   6.268  1.00  0.00      HCT  N
ATOM    593  CD  PRO H  37       3.246  -2.103   7.433  1.00  0.00      HCT  C
ATOM    594  HD1 PRO H  37       3.128  -1.027   7.170  1.00  0.00      HCT   
ATOM    595  HD2 PRO H  37       4.243  -2.251   7.909  1.00  0.00      HCT   
ATOM    596  CA  PRO H  37       2.275  -4.114   6.568  1.00  0.00      HCT  C
ATOM    597  HA  PRO H  37       2.917  -4.985   6.525  1.00  0.00      HCT   
ATOM    598  CB  PRO H  37       1.907  -4.011   8.051  1.00  0.00      HCT  C
ATOM    599  HB1 PRO H  37       2.566  -4.640   8.691  1.00  0.00      HCT   
ATOM    600  HB2 PRO H  37       0.840  -4.268   8.237  1.00  0.00      HCT   
ATOM    601  CG  PRO H  37       2.134  -2.534   8.400  1.00  0.00      HCT  C
ATOM    602  HG1 PRO H  37       2.418  -2.419   9.465  1.00  0.00      HCT   
ATOM    603  HG2 PRO H  37       1.228  -1.911   8.219  1.00  0.00      HCT   
ATOM    604  C   PRO H  37       1.075  -4.345   5.696  1.00  0.00      HCT  C
ATOM    605  O   PRO H  37       0.481  -3.383   5.211  1.00  0.00      HCT  O
ATOM    606  N   SER H  38       0.685  -5.629   5.529  1.00  0.00      HCT  N
ATOM    607  HN  SER H  38       1.199  -6.394   5.916  1.00  0.00      HCT   
ATOM    608  CA  SER H  38      -0.488  -6.019   4.793  1.00  0.00      HCT  C
ATOM    609  HA  SER H  38      -1.248  -5.263   4.938  1.00  0.00      HCT   
ATOM    610  CB  SER H  38      -0.201  -6.399   3.329  1.00  0.00      HCT  C
ATOM    611  HB1 SER H  38       0.517  -7.252   3.327  1.00  0.00      HCT   
ATOM    612  HB2 SER H  38      -1.131  -6.753   2.831  1.00  0.00      HCT   
ATOM    613  OG  SER H  38       0.377  -5.309   2.630  1.00  0.00      HCT  O
ATOM    614  HG1 SER H  38       0.737  -5.659   1.805  1.00  0.00      HCT   
ATOM    615  C   SER H  38      -0.983  -7.280   5.441  1.00  0.00      HCT  C
ATOM    616  O   SER H  38      -0.194  -8.040   6.001  1.00  0.00      HCT  O
ATOM    617  N   VAL H  39      -2.306  -7.546   5.380  1.00  0.00      HCT  N
ATOM    618  HN  VAL H  39      -3.000  -6.984   4.937  1.00  0.00      HCT   
ATOM    619  CA  VAL H  39      -2.815  -8.742   5.997  1.00  0.00      HCT  C
ATOM    620  HA  VAL H  39      -1.993  -9.437   6.116  1.00  0.00      HCT   
ATOM    621  CB  VAL H  39      -3.519  -8.483   7.299  1.00  0.00      HCT  C
ATOM    622  HB  VAL H  39      -4.344  -7.756   7.098  1.00  0.00      HCT   
ATOM    623  CG1 VAL H  39      -4.097  -9.810   7.816  1.00  0.00      HCT  C
ATOM    624 HG11 VAL H  39      -4.592  -9.658   8.799  1.00  0.00      HCT   
ATOM    625 HG12 VAL H  39      -4.860 -10.222   7.123  1.00  0.00      HCT   
ATOM    626 HG13 VAL H  39      -3.293 -10.564   7.948  1.00  0.00      HCT   
ATOM    627  CG2 VAL H  39      -2.534  -7.807   8.269  1.00  0.00      HCT  C
ATOM    628 HG21 VAL H  39      -3.011  -7.637   9.257  1.00  0.00      HCT   
ATOM    629 HG22 VAL H  39      -1.635  -8.444   8.419  1.00  0.00      HCT   
ATOM    630 HG23 VAL H  39      -2.202  -6.821   7.883  1.00  0.00      HCT   
ATOM    631  C   VAL H  39      -3.820  -9.385   5.090  1.00  0.00      HCT  C
ATOM    632  O   VAL H  39      -4.589  -8.708   4.409  1.00  0.00      HCT  O
ATOM    633  N   TYR H  40      -3.837 -10.736   5.083  1.00  0.00      HCT  N
ATOM    634  HN  TYR H  40      -3.205 -11.281   5.630  1.00  0.00      HCT   
ATOM    635  CA  TYR H  40      -4.761 -11.504   4.293  1.00  0.00      HCT  C
ATOM    636  HA  TYR H  40      -5.451 -10.826   3.806  1.00  0.00      HCT   
ATOM    637  CB  TYR H  40      -4.084 -12.543   3.376  1.00  0.00      HCT  C
ATOM    638  HB1 TYR H  40      -3.419 -13.190   3.988  1.00  0.00      HCT   
ATOM    639  HB2 TYR H  40      -4.843 -13.203   2.904  1.00  0.00      HCT   
ATOM    640  CG  TYR H  40      -3.247 -11.878   2.337  1.00  0.00      HCT  C
ATOM    641  CD1 TYR H  40      -2.014 -11.353   2.650  1.00  0.00      HCT  C
ATOM    642  HD1 TYR H  40      -1.653 -11.400   3.668  1.00  0.00      HCT   
ATOM    643  CE1 TYR H  40      -1.240 -10.748   1.686  1.00  0.00      HCT  C
ATOM    644  HE1 TYR H  40      -0.279 -10.325   1.939  1.00  0.00      HCT   
ATOM    645  CZ  TYR H  40      -1.691 -10.671   0.391  1.00  0.00      HCT  C
ATOM    646  OH  TYR H  40      -0.901 -10.051  -0.600  1.00  0.00      HCT  O
ATOM    647  HH  TYR H  40      -1.352 -10.163  -1.440  1.00  0.00      HCT   
ATOM    648  CD2 TYR H  40      -3.684 -11.806   1.034  1.00  0.00      HCT  C
ATOM    649  HD2 TYR H  40      -4.659 -12.191   0.770  1.00  0.00      HCT   
ATOM    650  CE2 TYR H  40      -2.916 -11.203   0.066  1.00  0.00      HCT  C
ATOM    651  HE2 TYR H  40      -3.288 -11.130  -0.945  1.00  0.00      HCT   
ATOM    652  C   TYR H  40      -5.559 -12.322   5.269  1.00  0.00      HCT  C
ATOM    653  O   TYR H  40      -5.013 -12.829   6.247  1.00  0.00      HCT  O
ATOM    654  N   PHE H  41      -6.882 -12.455   5.039  1.00  0.00      HCT  N
ATOM    655  HN  PHE H  41      -7.374 -12.022   4.285  1.00  0.00      HCT   
ATOM    656  CA  PHE H  41      -7.703 -13.261   5.901  1.00  0.00      HCT  C
ATOM    657  HA  PHE H  41      -7.049 -13.731   6.625  1.00  0.00      HCT   
ATOM    658  CB  PHE H  41      -8.873 -12.503   6.552  1.00  0.00      HCT  C
ATOM    659  HB1 PHE H  41      -9.384 -11.888   5.779  1.00  0.00      HCT   
ATOM    660  HB2 PHE H  41      -9.628 -13.208   6.963  1.00  0.00      HCT   
ATOM    661  CG  PHE H  41      -8.315 -11.598   7.595  1.00  0.00      HCT  C
ATOM    662  CD1 PHE H  41      -8.075 -12.073   8.863  1.00  0.00      HCT  C
ATOM    663  HD1 PHE H  41      -8.297 -13.105   9.099  1.00  0.00      HCT   
ATOM    664  CE1 PHE H  41      -7.561 -11.248   9.835  1.00  0.00      HCT  C
ATOM    665  HE1 PHE H  41      -7.369 -11.635  10.826  1.00  0.00      HCT   
ATOM    666  CZ  PHE H  41      -7.288  -9.935   9.543  1.00  0.00      HCT  C
ATOM    667  HZ  PHE H  41      -6.879  -9.284  10.303  1.00  0.00      HCT   
ATOM    668  CD2 PHE H  41      -8.039 -10.280   7.310  1.00  0.00      HCT  C
ATOM    669  HD2 PHE H  41      -8.245  -9.886   6.325  1.00  0.00      HCT   
ATOM    670  CE2 PHE H  41      -7.526  -9.450   8.279  1.00  0.00      HCT  C
ATOM    671  HE2 PHE H  41      -7.312  -8.416   8.045  1.00  0.00      HCT   
ATOM    672  C   PHE H  41      -8.314 -14.357   5.084  1.00  0.00      HCT  C
ATOM    673  O   PHE H  41      -8.753 -14.129   3.958  1.00  0.00      HCT  O
ATOM    674  N   PHE H  42      -8.351 -15.587   5.648  1.00  0.00      HCT  N
ATOM    675  HN  PHE H  42      -7.994 -15.785   6.559  1.00  0.00      HCT   
ATOM    676  CA  PHE H  42      -8.916 -16.722   4.970  1.00  0.00      HCT  C
ATOM    677  HA  PHE H  42      -9.485 -16.351   4.126  1.00  0.00      HCT   
ATOM    678  CB  PHE H  42      -7.883 -17.817   4.640  1.00  0.00      HCT  C
ATOM    679  HB1 PHE H  42      -7.371 -18.127   5.577  1.00  0.00      HCT   
ATOM    680  HB2 PHE H  42      -8.377 -18.720   4.221  1.00  0.00      HCT   
ATOM    681  CG  PHE H  42      -6.856 -17.271   3.708  1.00  0.00      HCT  C
ATOM    682  CD1 PHE H  42      -5.762 -16.592   4.196  1.00  0.00      HCT  C
ATOM    683  HD1 PHE H  42      -5.654 -16.447   5.262  1.00  0.00      HCT   
ATOM    684  CE1 PHE H  42      -4.807 -16.090   3.342  1.00  0.00      HCT  C
ATOM    685  HE1 PHE H  42      -3.951 -15.563   3.738  1.00  0.00      HCT   
ATOM    686  CZ  PHE H  42      -4.942 -16.268   1.987  1.00  0.00      HCT  C
ATOM    687  HZ  PHE H  42      -4.192 -15.882   1.311  1.00  0.00      HCT   
ATOM    688  CD2 PHE H  42      -6.980 -17.446   2.349  1.00  0.00      HCT  C
ATOM    689  HD2 PHE H  42      -7.841 -17.961   1.947  1.00  0.00      HCT   
ATOM    690  CE2 PHE H  42      -6.028 -16.947   1.491  1.00  0.00      HCT  C
ATOM    691  HE2 PHE H  42      -6.138 -17.088   0.425  1.00  0.00      HCT   
ATOM    692  C   PHE H  42      -9.891 -17.377   5.906  1.00  0.00      HCT  C
ATOM    693  O   PHE H  42      -9.688 -17.396   7.120  1.00  0.00      HCT  O
ATOM    694  N   ARG H  43     -10.978 -17.954   5.351  1.00  0.00      HCT  N
ATOM    695  HN  ARG H  43     -11.138 -17.941   4.367  1.00  0.00      HCT   
ATOM    696  CA  ARG H  43     -11.965 -18.619   6.157  1.00  0.00      HCT  C
ATOM    697  HA  ARG H  43     -11.682 -18.584   7.202  1.00  0.00      HCT   
ATOM    698  CB  ARG H  43     -13.398 -18.094   5.942  1.00  0.00      HCT  C
ATOM    699  HB1 ARG H  43     -13.613 -18.201   4.851  1.00  0.00      HCT   
ATOM    700  HB2 ARG H  43     -14.121 -18.759   6.464  1.00  0.00      HCT   
ATOM    701  CG  ARG H  43     -13.592 -16.628   6.344  1.00  0.00      HCT  C
ATOM    702  HG1 ARG H  43     -13.245 -16.499   7.392  1.00  0.00      HCT   
ATOM    703  HG2 ARG H  43     -12.918 -15.991   5.726  1.00  0.00      HCT   
ATOM    704  CD  ARG H  43     -15.025 -16.116   6.152  1.00  0.00      HCT  C
ATOM    705  HD1 ARG H  43     -15.323 -16.242   5.085  1.00  0.00      HCT   
ATOM    706  HD2 ARG H  43     -15.747 -16.673   6.792  1.00  0.00      HCT   
ATOM    707  NE  ARG H  43     -15.051 -14.678   6.547  1.00  0.00      HCT  N
ATOM    708  HE  ARG H  43     -14.822 -14.056   5.789  1.00  0.00      HCT   
ATOM    709  CZ  ARG H  43     -15.361 -14.307   7.825  1.00  0.00      HCT  C
ATOM    710  NH1 ARG H  43     -15.657 -15.251   8.765  1.00  0.00      HCT  N
ATOM    711 HH11 ARG H  43     -15.906 -14.984   9.685  1.00  0.00      HCT   
ATOM    712 HH12 ARG H  43     -15.739 -16.195   8.438  1.00  0.00      HCT   
ATOM    713  NH2 ARG H  43     -15.378 -12.984   8.160  1.00  0.00      HCT  N
ATOM    714 HH21 ARG H  43     -15.516 -12.717   9.103  1.00  0.00      HCT   
ATOM    715 HH22 ARG H  43     -15.042 -12.345   7.481  1.00  0.00      HCT   
ATOM    716  C   ARG H  43     -11.949 -20.064   5.758  1.00  0.00      HCT  C
ATOM    717  O   ARG H  43     -11.544 -20.410   4.651  1.00  0.00      HCT  O
ATOM    718  N   ARG H  44     -12.364 -20.949   6.683  1.00  0.00      HCT  N
ATOM    719  HN  ARG H  44     -12.694 -20.624   7.566  1.00  0.00      HCT   
ATOM    720  CA  ARG H  44     -12.365 -22.368   6.477  1.00  0.00      HCT  C
ATOM    721  HA  ARG H  44     -11.404 -22.664   6.071  1.00  0.00      HCT   
ATOM    722  CB  ARG H  44     -12.621 -23.158   7.773  1.00  0.00      HCT  C
ATOM    723  HB1 ARG H  44     -12.144 -22.575   8.597  1.00  0.00      HCT   
ATOM    724  HB2 ARG H  44     -13.711 -23.165   7.995  1.00  0.00      HCT   
ATOM    725  CG  ARG H  44     -12.024 -24.565   7.723  1.00  0.00      HCT  C
ATOM    726  HG1 ARG H  44     -12.328 -25.111   8.643  1.00  0.00      HCT   
ATOM    727  HG2 ARG H  44     -12.486 -25.124   6.877  1.00  0.00      HCT   
ATOM    728  CD  ARG H  44     -10.504 -24.522   7.522  1.00  0.00      HCT  C
ATOM    729  HD1 ARG H  44     -10.274 -24.093   6.519  1.00  0.00      HCT   
ATOM    730  HD2 ARG H  44     -10.007 -23.897   8.300  1.00  0.00      HCT   
ATOM    731  NE  ARG H  44      -9.961 -25.901   7.629  1.00  0.00      HCT  N
ATOM    732  HE  ARG H  44     -10.139 -26.460   6.812  1.00  0.00      HCT   
ATOM    733  CZ  ARG H  44      -9.300 -26.289   8.757  1.00  0.00      HCT  C
ATOM    734  NH1 ARG H  44      -9.137 -25.414   9.792  1.00  0.00      HCT  N
ATOM    735 HH11 ARG H  44      -8.636 -25.680  10.604  1.00  0.00      HCT   
ATOM    736 HH12 ARG H  44      -9.428 -24.470   9.625  1.00  0.00      HCT   
ATOM    737  NH2 ARG H  44      -8.788 -27.549   8.844  1.00  0.00      HCT  N
ATOM    738 HH21 ARG H  44      -8.385 -27.861   9.692  1.00  0.00      HCT   
ATOM    739 HH22 ARG H  44      -9.026 -28.181   8.118  1.00  0.00      HCT   
ATOM    740  C   ARG H  44     -13.397 -22.741   5.452  1.00  0.00      HCT  C
ATOM    741  O   ARG H  44     -13.238 -23.741   4.755  1.00  0.00      HCT  O
ATOM    742  N   ARG H  45     -14.509 -21.980   5.357  1.00  0.00      HCT  N
ATOM    743  HN  ARG H  45     -14.681 -21.183   5.932  1.00  0.00      HCT   
ATOM    744  CA  ARG H  45     -15.520 -22.307   4.387  1.00  0.00      HCT  C
ATOM    745  HA  ARG H  45     -15.168 -23.130   3.778  1.00  0.00      HCT   
ATOM    746  CB  ARG H  45     -16.849 -22.741   5.014  1.00  0.00      HCT  C
ATOM    747  HB1 ARG H  45     -17.025 -22.064   5.884  1.00  0.00      HCT   
ATOM    748  HB2 ARG H  45     -17.680 -22.545   4.300  1.00  0.00      HCT   
ATOM    749  CG  ARG H  45     -16.791 -24.198   5.481  1.00  0.00      HCT  C
ATOM    750  HG1 ARG H  45     -16.840 -24.859   4.588  1.00  0.00      HCT   
ATOM    751  HG2 ARG H  45     -15.795 -24.391   5.942  1.00  0.00      HCT   
ATOM    752  CD  ARG H  45     -17.851 -24.573   6.510  1.00  0.00      HCT  C
ATOM    753  HD1 ARG H  45     -18.843 -24.194   6.175  1.00  0.00      HCT   
ATOM    754  HD2 ARG H  45     -17.917 -25.677   6.646  1.00  0.00      HCT   
ATOM    755  NE  ARG H  45     -17.428 -23.944   7.792  1.00  0.00      HCT  N
ATOM    756  HE  ARG H  45     -16.910 -24.568   8.387  1.00  0.00      HCT   
ATOM    757  CZ  ARG H  45     -17.756 -22.645   8.050  1.00  0.00      HCT  C
ATOM    758  NH1 ARG H  45     -18.543 -21.950   7.178  1.00  0.00      HCT  N
ATOM    759 HH11 ARG H  45     -18.764 -20.999   7.346  1.00  0.00      HCT   
ATOM    760 HH12 ARG H  45     -18.761 -22.408   6.314  1.00  0.00      HCT   
ATOM    761  NH2 ARG H  45     -17.284 -22.040   9.179  1.00  0.00      HCT  N
ATOM    762 HH21 ARG H  45     -17.589 -21.127   9.414  1.00  0.00      HCT   
ATOM    763 HH22 ARG H  45     -16.813 -22.617   9.834  1.00  0.00      HCT   
ATOM    764  C   ARG H  45     -15.732 -21.145   3.458  1.00  0.00      HCT  C
ATOM    765  O   ARG H  45     -15.410 -20.001   3.774  1.00  0.00      HCT  O
ATOM    766  N   ASP H  46     -16.246 -21.460   2.250  1.00  0.00      HCT  N
ATOM    767  HN  ASP H  46     -16.516 -22.399   2.055  1.00  0.00      HCT   
ATOM    768  CA  ASP H  46     -16.471 -20.571   1.139  1.00  0.00      HCT  C
ATOM    769  HA  ASP H  46     -15.606 -19.918   1.101  1.00  0.00      HCT   
ATOM    770  CB  ASP H  46     -16.513 -21.269  -0.232  1.00  0.00      HCT  C
ATOM    771  HB1 ASP H  46     -16.629 -20.504  -1.027  1.00  0.00      HCT   
ATOM    772  HB2 ASP H  46     -15.573 -21.824  -0.417  1.00  0.00      HCT   
ATOM    773  CG  ASP H  46     -17.694 -22.211  -0.281  1.00  0.00      HCT  C
ATOM    774  OD1 ASP H  46     -18.448 -22.263   0.725  1.00  0.00      HCT  O
ATOM    775  OD2 ASP H  46     -17.855 -22.891  -1.328  1.00  0.00      HCT  O
ATOM    776  C   ASP H  46     -17.682 -19.683   1.310  1.00  0.00      HCT  C
ATOM    777  O   ASP H  46     -17.954 -18.853   0.446  1.00  0.00      HCT  O
ATOM    778  N   ALA H  47     -18.476 -19.868   2.382  1.00  0.00      HCT  N
ATOM    779  HN  ALA H  47     -18.246 -20.563   3.063  1.00  0.00      HCT   
ATOM    780  CA  ALA H  47     -19.683 -19.116   2.645  1.00  0.00      HCT  C
ATOM    781  HA  ALA H  47     -19.965 -19.161   3.690  1.00  0.00      HCT   
ATOM    782  CB  ALA H  47     -19.592 -17.626   2.263  1.00  0.00      HCT  C
ATOM    783  HB1 ALA H  47     -18.793 -17.136   2.860  1.00  0.00      HCT   
ATOM    784  HB2 ALA H  47     -19.340 -17.504   1.187  1.00  0.00      HCT   
ATOM    785  HB3 ALA H  47     -20.547 -17.093   2.464  1.00  0.00      HCT   
ATOM    786  C   ALA H  47     -20.806 -19.733   1.879  1.00  0.00      HCT  C
ATOM    787  O   ALA H  47     -21.976 -19.502   2.183  1.00  0.00      HCT  O
ATOM    788  N   ASP H  48     -20.474 -20.548   0.865  1.00  0.00      HCT  N
ATOM    789  HN  ASP H  48     -19.572 -20.644   0.453  1.00  0.00      HCT   
ATOM    790  CA  ASP H  48     -21.456 -21.395   0.260  1.00  0.00      HCT  C
ATOM    791  HA  ASP H  48     -22.406 -20.879   0.178  1.00  0.00      HCT   
ATOM    792  CB  ASP H  48     -21.020 -22.010  -1.080  1.00  0.00      HCT  C
ATOM    793  HB1 ASP H  48     -19.955 -22.311  -1.015  1.00  0.00      HCT   
ATOM    794  HB2 ASP H  48     -21.623 -22.912  -1.310  1.00  0.00      HCT   
ATOM    795  CG  ASP H  48     -21.195 -20.939  -2.149  1.00  0.00      HCT  C
ATOM    796  OD1 ASP H  48     -22.044 -20.032  -1.938  1.00  0.00      HCT  O
ATOM    797  OD2 ASP H  48     -20.491 -21.017  -3.190  1.00  0.00      HCT  O
ATOM    798  C   ASP H  48     -21.636 -22.471   1.278  1.00  0.00      HCT  C
ATOM    799  O   ASP H  48     -22.641 -23.177   1.306  1.00  0.00      HCT  O
ATOM    800  N   GLY H  49     -20.615 -22.611   2.150  1.00  0.00      HCT  N
ATOM    801  HN  GLY H  49     -19.803 -22.032   2.101  1.00  0.00      HCT   
ATOM    802  CA  GLY H  49     -20.618 -23.587   3.197  1.00  0.00      HCT  C
ATOM    803  HA1 GLY H  49     -21.595 -24.047   3.237  1.00  0.00      HCT   
ATOM    804  HA2 GLY H  49     -20.314 -23.111   4.119  1.00  0.00      HCT   
ATOM    805  C   GLY H  49     -19.619 -24.651   2.876  1.00  0.00      HCT  C
ATOM    806  O   GLY H  49     -19.303 -25.486   3.722  1.00  0.00      HCT  O
ATOM    807  N   ASN H  50     -19.067 -24.634   1.649  1.00  0.00      HCT  N
ATOM    808  HN  ASN H  50     -19.241 -23.941   0.952  1.00  0.00      HCT   
ATOM    809  CA  ASN H  50     -18.149 -25.664   1.248  1.00  0.00      HCT  C
ATOM    810  HA  ASN H  50     -18.629 -26.610   1.479  1.00  0.00      HCT   
ATOM    811  CB  ASN H  50     -17.757 -25.569  -0.237  1.00  0.00      HCT  C
ATOM    812  HB1 ASN H  50     -17.355 -24.549  -0.418  1.00  0.00      HCT   
ATOM    813  HB2 ASN H  50     -16.948 -26.292  -0.468  1.00  0.00      HCT   
ATOM    814  CG  ASN H  50     -19.017 -25.800  -1.062  1.00  0.00      HCT  C
ATOM    815  OD1 ASN H  50     -19.867 -26.616  -0.707  1.00  0.00      HCT  O
ATOM    816  ND2 ASN H  50     -19.153 -25.050  -2.188  1.00  0.00      HCT  N
ATOM    817 HD21 ASN H  50     -19.978 -25.184  -2.731  1.00  0.00      HCT   
ATOM    818 HD22 ASN H  50     -18.458 -24.378  -2.426  1.00  0.00      HCT   
ATOM    819  C   ASN H  50     -16.897 -25.579   2.068  1.00  0.00      HCT  C
ATOM    820  O   ASN H  50     -16.345 -24.501   2.282  1.00  0.00      HCT  O
ATOM    821  N   ASP H  51     -16.428 -26.747   2.557  1.00  0.00      HCT  N
ATOM    822  HN  ASP H  51     -16.852 -27.636   2.407  1.00  0.00      HCT   
ATOM    823  CA  ASP H  51     -15.241 -26.822   3.364  1.00  0.00      HCT  C
ATOM    824  HA  ASP H  51     -15.256 -25.993   4.063  1.00  0.00      HCT   
ATOM    825  CB  ASP H  51     -15.080 -28.171   4.087  1.00  0.00      HCT  C
ATOM    826  HB1 ASP H  51     -16.026 -28.422   4.607  1.00  0.00      HCT   
ATOM    827  HB2 ASP H  51     -14.856 -28.979   3.362  1.00  0.00      HCT   
ATOM    828  CG  ASP H  51     -13.958 -28.036   5.109  1.00  0.00      HCT  C
ATOM    829  OD1 ASP H  51     -13.535 -26.880   5.376  1.00  0.00      HCT  O
ATOM    830  OD2 ASP H  51     -13.508 -29.088   5.636  1.00  0.00      HCT  O
ATOM    831  C   ASP H  51     -14.047 -26.622   2.482  1.00  0.00      HCT  C
ATOM    832  O   ASP H  51     -13.902 -27.261   1.441  1.00  0.00      HCT  O
ATOM    833  N   LEU H  52     -13.182 -25.673   2.881  1.00  0.00      HCT  N
ATOM    834  HN  LEU H  52     -13.364 -25.153   3.712  1.00  0.00      HCT   
ATOM    835  CA  LEU H  52     -11.966 -25.306   2.212  1.00  0.00      HCT  C
ATOM    836  HA  LEU H  52     -12.196 -25.326   1.154  1.00  0.00      HCT   
ATOM    837  CB  LEU H  52     -11.503 -23.882   2.547  1.00  0.00      HCT  C
ATOM    838  HB1 LEU H  52     -11.421 -23.816   3.657  1.00  0.00      HCT   
ATOM    839  HB2 LEU H  52     -10.473 -23.734   2.154  1.00  0.00      HCT   
ATOM    840  CG  LEU H  52     -12.496 -22.829   2.014  1.00  0.00      HCT  C
ATOM    841  HG  LEU H  52     -13.376 -22.917   2.695  1.00  0.00      HCT   
ATOM    842  CD1 LEU H  52     -11.932 -21.405   2.125  1.00  0.00      HCT  C
ATOM    843 HD11 LEU H  52     -12.643 -20.669   1.692  1.00  0.00      HCT   
ATOM    844 HD12 LEU H  52     -11.756 -21.135   3.188  1.00  0.00      HCT   
ATOM    845 HD13 LEU H  52     -10.969 -21.320   1.578  1.00  0.00      HCT   
ATOM    846  CD2 LEU H  52     -12.960 -23.175   0.589  1.00  0.00      HCT  C
ATOM    847 HD21 LEU H  52     -13.689 -22.419   0.225  1.00  0.00      HCT   
ATOM    848 HD22 LEU H  52     -12.112 -23.196  -0.125  1.00  0.00      HCT   
ATOM    849 HD23 LEU H  52     -13.456 -24.170   0.573  1.00  0.00      HCT   
ATOM    850  C   LEU H  52     -10.846 -26.272   2.449  1.00  0.00      HCT  C
ATOM    851  O   LEU H  52      -9.889 -26.293   1.675  1.00  0.00      HCT  O
ATOM    852  N   THR H  53     -10.898 -27.041   3.558  1.00  0.00      HCT  N
ATOM    853  HN  THR H  53     -11.659 -27.041   4.205  1.00  0.00      HCT   
ATOM    854  CA  THR H  53      -9.830 -27.943   3.899  1.00  0.00      HCT  C
ATOM    855  HA  THR H  53      -8.950 -27.339   4.077  1.00  0.00      HCT   
ATOM    856  CB  THR H  53     -10.171 -28.863   5.035  1.00  0.00      HCT  C
ATOM    857  HB  THR H  53     -11.075 -29.434   4.711  1.00  0.00      HCT   
ATOM    858  OG1 THR H  53     -10.526 -28.111   6.186  1.00  0.00      HCT  O
ATOM    859  HG1 THR H  53     -10.718 -28.763   6.869  1.00  0.00      HCT   
ATOM    860  CG2 THR H  53      -8.950 -29.746   5.340  1.00  0.00      HCT  C
ATOM    861 HG21 THR H  53      -9.200 -30.518   6.098  1.00  0.00      HCT   
ATOM    862 HG22 THR H  53      -8.611 -30.268   4.420  1.00  0.00      HCT   
ATOM    863 HG23 THR H  53      -8.104 -29.139   5.727  1.00  0.00      HCT   
ATOM    864  C   THR H  53      -9.526 -28.797   2.709  1.00  0.00      HCT  C
ATOM    865  O   THR H  53     -10.419 -29.189   1.961  1.00  0.00      HCT  O
ATOM    866  N   ALA H  54      -8.226 -29.080   2.499  1.00  0.00      HCT  N
ATOM    867  HN  ALA H  54      -7.506 -28.768   3.118  1.00  0.00      HCT   
ATOM    868  CA  ALA H  54      -7.780 -29.848   1.373  1.00  0.00      HCT  C
ATOM    869  HA  ALA H  54      -8.293 -29.561   0.462  1.00  0.00      HCT   
ATOM    870  CB  ALA H  54      -6.267 -29.742   1.118  1.00  0.00      HCT  C
ATOM    871  HB1 ALA H  54      -6.001 -28.688   0.889  1.00  0.00      HCT   
ATOM    872  HB2 ALA H  54      -5.688 -30.054   2.015  1.00  0.00      HCT   
ATOM    873  HB3 ALA H  54      -5.951 -30.370   0.257  1.00  0.00      HCT   
ATOM    874  C   ALA H  54      -8.119 -31.286   1.612  1.00  0.00      HCT  C
ATOM    875  O   ALA H  54      -8.479 -31.679   2.720  1.00  0.00      HCT  O
ATOM    876  N   ALA H  55      -8.030 -32.105   0.544  1.00  0.00      HCT  N
ATOM    877  HN  ALA H  55      -7.736 -31.776  -0.353  1.00  0.00      HCT   
ATOM    878  CA  ALA H  55      -8.348 -33.502   0.613  1.00  0.00      HCT  C
ATOM    879  HA  ALA H  55      -9.352 -33.671   0.986  1.00  0.00      HCT   
ATOM    880  CB  ALA H  55      -8.174 -34.221  -0.736  1.00  0.00      HCT  C
ATOM    881  HB1 ALA H  55      -8.887 -33.801  -1.477  1.00  0.00      HCT   
ATOM    882  HB2 ALA H  55      -7.145 -34.080  -1.133  1.00  0.00      HCT   
ATOM    883  HB3 ALA H  55      -8.372 -35.311  -0.647  1.00  0.00      HCT   
ATOM    884  C   ALA H  55      -7.419 -34.144   1.593  1.00  0.00      HCT  C
ATOM    885  O   ALA H  55      -7.816 -35.023   2.357  1.00  0.00      HCT  O
ATOM    886  N   ASP H  56      -6.146 -33.709   1.590  1.00  0.00      HCT  N
ATOM    887  HN  ASP H  56      -5.782 -33.001   0.991  1.00  0.00      HCT   
ATOM    888  CA  ASP H  56      -5.162 -34.245   2.484  1.00  0.00      HCT  C
ATOM    889  HA  ASP H  56      -5.202 -35.328   2.423  1.00  0.00      HCT   
ATOM    890  CB  ASP H  56      -3.715 -33.798   2.174  1.00  0.00      HCT  C
ATOM    891  HB1 ASP H  56      -3.025 -34.255   2.913  1.00  0.00      HCT   
ATOM    892  HB2 ASP H  56      -3.412 -34.130   1.162  1.00  0.00      HCT   
ATOM    893  CG  ASP H  56      -3.578 -32.286   2.271  1.00  0.00      HCT  C
ATOM    894  OD1 ASP H  56      -4.616 -31.601   2.465  1.00  0.00      HCT  O
ATOM    895  OD2 ASP H  56      -2.426 -31.793   2.135  1.00  0.00      HCT  O
ATOM    896  C   ASP H  56      -5.544 -33.877   3.884  1.00  0.00      HCT  C
ATOM    897  O   ASP H  56      -5.098 -34.507   4.842  1.00  0.00      HCT  O
ATOM    898  N   GLY H  57      -6.372 -32.828   4.052  1.00  0.00      HCT  N
ATOM    899  HN  GLY H  57      -6.731 -32.264   3.309  1.00  0.00      HCT   
ATOM    900  CA  GLY H  57      -6.796 -32.457   5.374  1.00  0.00      HCT  C
ATOM    901  HA1 GLY H  57      -6.570 -33.265   6.056  1.00  0.00      HCT   
ATOM    902  HA2 GLY H  57      -7.839 -32.174   5.349  1.00  0.00      HCT   
ATOM    903  C   GLY H  57      -6.005 -31.263   5.794  1.00  0.00      HCT  C
ATOM    904  O   GLY H  57      -6.126 -30.789   6.923  1.00  0.00      HCT  O
ATOM    905  N   SER H  58      -5.168 -30.745   4.878  1.00  0.00      HCT  N
ATOM    906  HN  SER H  58      -5.060 -31.086   3.945  1.00  0.00      HCT   
ATOM    907  CA  SER H  58      -4.341 -29.620   5.191  1.00  0.00      HCT  C
ATOM    908  HA  SER H  58      -4.069 -29.719   6.233  1.00  0.00      HCT   
ATOM    909  CB  SER H  58      -3.117 -29.512   4.264  1.00  0.00      HCT  C
ATOM    910  HB1 SER H  58      -2.507 -30.436   4.386  1.00  0.00      HCT   
ATOM    911  HB2 SER H  58      -3.440 -29.472   3.198  1.00  0.00      HCT   
ATOM    912  OG  SER H  58      -2.329 -28.385   4.613  1.00  0.00      HCT  O
ATOM    913  HG1 SER H  58      -1.479 -28.484   4.167  1.00  0.00      HCT   
ATOM    914  C   SER H  58      -5.123 -28.350   5.054  1.00  0.00      HCT  C
ATOM    915  O   SER H  58      -6.139 -28.286   4.361  1.00  0.00      HCT  O
ATOM    916  N   PHE H  59      -4.675 -27.309   5.786  1.00  0.00      HCT  N
ATOM    917  HN  PHE H  59      -3.940 -27.388   6.457  1.00  0.00      HCT   
ATOM    918  CA  PHE H  59      -5.223 -25.992   5.659  1.00  0.00      HCT  C
ATOM    919  HA  PHE H  59      -5.440 -25.802   4.614  1.00  0.00      HCT   
ATOM    920  CB  PHE H  59      -6.415 -25.753   6.607  1.00  0.00      HCT  C
ATOM    921  HB1 PHE H  59      -7.114 -26.614   6.536  1.00  0.00      HCT   
ATOM    922  HB2 PHE H  59      -6.079 -25.692   7.665  1.00  0.00      HCT   
ATOM    923  CG  PHE H  59      -7.129 -24.521   6.171  1.00  0.00      HCT  C
ATOM    924  CD1 PHE H  59      -8.003 -24.567   5.108  1.00  0.00      HCT  C
ATOM    925  HD1 PHE H  59      -8.164 -25.501   4.587  1.00  0.00      HCT   
ATOM    926  CE1 PHE H  59      -8.671 -23.439   4.696  1.00  0.00      HCT  C
ATOM    927  HE1 PHE H  59      -9.356 -23.490   3.861  1.00  0.00      HCT   
ATOM    928  CZ  PHE H  59      -8.472 -22.248   5.350  1.00  0.00      HCT  C
ATOM    929  HZ  PHE H  59      -8.999 -21.357   5.038  1.00  0.00      HCT   
ATOM    930  CD2 PHE H  59      -6.939 -23.325   6.822  1.00  0.00      HCT  C
ATOM    931  HD2 PHE H  59      -6.247 -23.265   7.649  1.00  0.00      HCT   
ATOM    932  CE2 PHE H  59      -7.605 -22.194   6.414  1.00  0.00      HCT  C
ATOM    933  HE2 PHE H  59      -7.443 -21.259   6.931  1.00  0.00      HCT   
ATOM    934  C   PHE H  59      -4.104 -25.067   6.053  1.00  0.00      HCT  C
ATOM    935  O   PHE H  59      -3.845 -24.875   7.242  1.00  0.00      HCT  O
ATOM    936  N   PHE H  60      -3.469 -24.401   5.064  1.00  0.00      HCT  N
ATOM    937  HN  PHE H  60      -3.727 -24.446   4.100  1.00  0.00      HCT   
ATOM    938  CA  PHE H  60      -2.339 -23.550   5.341  1.00  0.00      HCT  C
ATOM    939  HA  PHE H  60      -1.932 -23.281   4.373  1.00  0.00      HCT   
ATOM    940  CB  PHE H  60      -2.704 -22.271   6.118  1.00  0.00      HCT  C
ATOM    941  HB1 PHE H  60      -3.379 -22.538   6.960  1.00  0.00      HCT   
ATOM    942  HB2 PHE H  60      -1.800 -21.799   6.559  1.00  0.00      HCT   
ATOM    943  CG  PHE H  60      -3.427 -21.369   5.178  1.00  0.00      HCT  C
ATOM    944  CD1 PHE H  60      -2.721 -20.560   4.318  1.00  0.00      HCT  C
ATOM    945  HD1 PHE H  60      -1.640 -20.579   4.330  1.00  0.00      HCT   
ATOM    946  CE1 PHE H  60      -3.377 -19.723   3.447  1.00  0.00      HCT  C
ATOM    947  HE1 PHE H  60      -2.813 -19.096   2.771  1.00  0.00      HCT   
ATOM    948  CZ  PHE H  60      -4.750 -19.688   3.431  1.00  0.00      HCT  C
ATOM    949  HZ  PHE H  60      -5.269 -19.038   2.742  1.00  0.00      HCT   
ATOM    950  CD2 PHE H  60      -4.802 -21.326   5.157  1.00  0.00      HCT  C
ATOM    951  HD2 PHE H  60      -5.373 -21.937   5.843  1.00  0.00      HCT   
ATOM    952  CE2 PHE H  60      -5.463 -20.491   4.289  1.00  0.00      HCT  C
ATOM    953  HE2 PHE H  60      -6.544 -20.466   4.284  1.00  0.00      HCT   
ATOM    954  C   PHE H  60      -1.249 -24.260   6.095  1.00  0.00      HCT  C
ATOM    955  O   PHE H  60      -0.843 -23.823   7.172  1.00  0.00      HCT  O
ATOM    956  N   ASP H  61      -0.756 -25.395   5.549  1.00  0.00      HCT  N
ATOM    957  HN  ASP H  61      -1.088 -25.825   4.713  1.00  0.00      HCT   
ATOM    958  CA  ASP H  61       0.341 -26.114   6.153  1.00  0.00      HCT  C
ATOM    959  HA  ASP H  61       0.137 -26.211   7.214  1.00  0.00      HCT   
ATOM    960  CB  ASP H  61       0.628 -27.463   5.468  1.00  0.00      HCT  C
ATOM    961  HB1 ASP H  61      -0.269 -28.110   5.546  1.00  0.00      HCT   
ATOM    962  HB2 ASP H  61       0.859 -27.315   4.394  1.00  0.00      HCT   
ATOM    963  CG  ASP H  61       1.796 -28.131   6.180  1.00  0.00      HCT  C
ATOM    964  OD1 ASP H  61       2.130 -27.705   7.317  1.00  0.00      HCT  O
ATOM    965  OD2 ASP H  61       2.376 -29.077   5.585  1.00  0.00      HCT  O
ATOM    966  C   ASP H  61       1.588 -25.284   6.024  1.00  0.00      HCT  C
ATOM    967  O   ASP H  61       1.975 -24.871   4.932  1.00  0.00      HCT  O
ATOM    968  N   GLY H  62       2.267 -25.042   7.164  1.00  0.00      HCT  N
ATOM    969  HN  GLY H  62       1.973 -25.435   8.035  1.00  0.00      HCT   
ATOM    970  CA  GLY H  62       3.443 -24.217   7.220  1.00  0.00      HCT  C
ATOM    971  HA1 GLY H  62       3.760 -24.170   8.253  1.00  0.00      HCT   
ATOM    972  HA2 GLY H  62       3.195 -23.257   6.786  1.00  0.00      HCT   
ATOM    973  C   GLY H  62       4.561 -24.811   6.419  1.00  0.00      HCT  C
ATOM    974  O   GLY H  62       5.325 -24.084   5.787  1.00  0.00      HCT  O
ATOM    975  N   ALA H  63       4.711 -26.149   6.460  1.00  0.00      HCT  N
ATOM    976  HN  ALA H  63       4.086 -26.754   6.952  1.00  0.00      HCT   
ATOM    977  CA  ALA H  63       5.801 -26.802   5.786  1.00  0.00      HCT  C
ATOM    978  HA  ALA H  63       6.750 -26.369   6.080  1.00  0.00      HCT   
ATOM    979  CB  ALA H  63       5.832 -28.315   6.050  1.00  0.00      HCT  C
ATOM    980  HB1 ALA H  63       5.963 -28.502   7.137  1.00  0.00      HCT   
ATOM    981  HB2 ALA H  63       4.882 -28.796   5.732  1.00  0.00      HCT   
ATOM    982  HB3 ALA H  63       6.673 -28.807   5.514  1.00  0.00      HCT   
ATOM    983  C   ALA H  63       5.692 -26.619   4.307  1.00  0.00      HCT  C
ATOM    984  O   ALA H  63       6.673 -26.301   3.635  1.00  0.00      HCT  O
ATOM    985  N   ARG H  64       4.478 -26.811   3.767  1.00  0.00      HCT  N
ATOM    986  HN  ARG H  64       3.700 -27.023   4.354  1.00  0.00      HCT   
ATOM    987  CA  ARG H  64       4.218 -26.729   2.360  1.00  0.00      HCT  C
ATOM    988  HA  ARG H  64       4.919 -27.356   1.821  1.00  0.00      HCT   
ATOM    989  CB  ARG H  64       2.745 -27.077   2.084  1.00  0.00      HCT  C
ATOM    990  HB1 ARG H  64       2.588 -28.113   2.471  1.00  0.00      HCT   
ATOM    991  HB2 ARG H  64       2.086 -26.419   2.693  1.00  0.00      HCT   
ATOM    992  CG  ARG H  64       2.288 -27.060   0.627  1.00  0.00      HCT  C
ATOM    993  HG1 ARG H  64       2.532 -26.065   0.191  1.00  0.00      HCT   
ATOM    994  HG2 ARG H  64       2.893 -27.796   0.049  1.00  0.00      HCT   
ATOM    995  CD  ARG H  64       0.804 -27.426   0.515  1.00  0.00      HCT  C
ATOM    996  HD1 ARG H  64       0.645 -28.451   0.920  1.00  0.00      HCT   
ATOM    997  HD2 ARG H  64       0.162 -26.713   1.084  1.00  0.00      HCT   
ATOM    998  NE  ARG H  64       0.393 -27.367  -0.916  1.00  0.00      HCT  N
ATOM    999  HE  ARG H  64       1.121 -27.028  -1.523  1.00  0.00      HCT   
ATOM   1000  CZ  ARG H  64      -0.867 -27.757  -1.267  1.00  0.00      HCT  C
ATOM   1001  NH1 ARG H  64      -1.730 -28.219  -0.315  1.00  0.00      HCT  N
ATOM   1002 HH11 ARG H  64      -2.637 -28.528  -0.564  1.00  0.00      HCT   
ATOM   1003 HH12 ARG H  64      -1.350 -28.352   0.602  1.00  0.00      HCT   
ATOM   1004  NH2 ARG H  64      -1.266 -27.685  -2.570  1.00  0.00      HCT  N
ATOM   1005 HH21 ARG H  64      -2.205 -27.885  -2.811  1.00  0.00      HCT   
ATOM   1006 HH22 ARG H  64      -0.652 -27.231  -3.202  1.00  0.00      HCT   
ATOM   1007  C   ARG H  64       4.478 -25.323   1.921  1.00  0.00      HCT  C
ATOM   1008  O   ARG H  64       5.035 -25.084   0.848  1.00  0.00      HCT  O
ATOM   1009  N   MET H  65       4.047 -24.350   2.746  1.00  0.00      HCT  N
ATOM   1010  HN  MET H  65       3.591 -24.542   3.612  1.00  0.00      HCT   
ATOM   1011  CA  MET H  65       4.205 -22.954   2.456  1.00  0.00      HCT  C
ATOM   1012  HA  MET H  65       3.836 -22.790   1.451  1.00  0.00      HCT   
ATOM   1013  CB  MET H  65       3.456 -22.070   3.468  1.00  0.00      HCT  C
ATOM   1014  HB1 MET H  65       3.851 -22.328   4.478  1.00  0.00      HCT   
ATOM   1015  HB2 MET H  65       3.720 -21.003   3.292  1.00  0.00      HCT   
ATOM   1016  CG  MET H  65       1.940 -22.293   3.432  1.00  0.00      HCT  C
ATOM   1017  HG1 MET H  65       1.534 -22.029   2.432  1.00  0.00      HCT   
ATOM   1018  HG2 MET H  65       1.716 -23.366   3.613  1.00  0.00      HCT   
ATOM   1019  SD  MET H  65       0.986 -21.328   4.645  1.00  0.00      HCT  S
ATOM   1020  CE  MET H  65       1.182 -19.738   3.790  1.00  0.00      HCT  C
ATOM   1021  HE1 MET H  65       0.676 -18.922   4.349  1.00  0.00      HCT   
ATOM   1022  HE2 MET H  65       2.256 -19.469   3.689  1.00  0.00      HCT   
ATOM   1023  HE3 MET H  65       0.742 -19.775   2.771  1.00  0.00      HCT   
ATOM   1024  C   MET H  65       5.654 -22.570   2.475  1.00  0.00      HCT  C
ATOM   1025  O   MET H  65       6.122 -21.844   1.599  1.00  0.00      HCT  O
ATOM   1026  N   ARG H  66       6.416 -23.056   3.473  1.00  0.00      HCT  N
ATOM   1027  HN  ARG H  66       6.059 -23.673   4.171  1.00  0.00      HCT   
ATOM   1028  CA  ARG H  66       7.803 -22.699   3.577  1.00  0.00      HCT  C
ATOM   1029  HA  ARG H  66       7.904 -21.621   3.548  1.00  0.00      HCT   
ATOM   1030  CB  ARG H  66       8.488 -23.244   4.845  1.00  0.00      HCT  C
ATOM   1031  HB1 ARG H  66       8.146 -24.301   4.959  1.00  0.00      HCT   
ATOM   1032  HB2 ARG H  66       9.587 -23.294   4.682  1.00  0.00      HCT   
ATOM   1033  CG  ARG H  66       8.127 -22.455   6.109  1.00  0.00      HCT  C
ATOM   1034  HG1 ARG H  66       8.254 -21.371   5.897  1.00  0.00      HCT   
ATOM   1035  HG2 ARG H  66       7.043 -22.593   6.325  1.00  0.00      HCT   
ATOM   1036  CD  ARG H  66       8.906 -22.881   7.358  1.00  0.00      HCT  C
ATOM   1037  HD1 ARG H  66       9.987 -22.976   7.106  1.00  0.00      HCT   
ATOM   1038  HD2 ARG H  66       8.795 -22.137   8.181  1.00  0.00      HCT   
ATOM   1039  NE  ARG H  66       8.347 -24.184   7.815  1.00  0.00      HCT  N
ATOM   1040  HE  ARG H  66       8.815 -24.978   7.413  1.00  0.00      HCT   
ATOM   1041  CZ  ARG H  66       7.303 -24.201   8.695  1.00  0.00      HCT  C
ATOM   1042  NH1 ARG H  66       6.778 -23.030   9.159  1.00  0.00      HCT  N
ATOM   1043 HH11 ARG H  66       6.037 -23.035   9.817  1.00  0.00      HCT   
ATOM   1044 HH12 ARG H  66       7.267 -22.192   8.906  1.00  0.00      HCT   
ATOM   1045  NH2 ARG H  66       6.782 -25.391   9.114  1.00  0.00      HCT  N
ATOM   1046 HH21 ARG H  66       5.972 -25.403   9.682  1.00  0.00      HCT   
ATOM   1047 HH22 ARG H  66       7.112 -26.209   8.660  1.00  0.00      HCT   
ATOM   1048  C   ARG H  66       8.518 -23.228   2.376  1.00  0.00      HCT  C
ATOM   1049  O   ARG H  66       9.423 -22.581   1.849  1.00  0.00      HCT  O
ATOM   1050  N   ARG H  67       8.128 -24.430   1.916  1.00  0.00      HCT  N
ATOM   1051  HN  ARG H  67       7.387 -24.944   2.340  1.00  0.00      HCT   
ATOM   1052  CA  ARG H  67       8.765 -25.035   0.782  1.00  0.00      HCT  C
ATOM   1053  HA  ARG H  67       9.834 -25.080   0.956  1.00  0.00      HCT   
ATOM   1054  CB  ARG H  67       8.186 -26.422   0.463  1.00  0.00      HCT  C
ATOM   1055  HB1 ARG H  67       7.080 -26.293   0.393  1.00  0.00      HCT   
ATOM   1056  HB2 ARG H  67       8.522 -26.741  -0.549  1.00  0.00      HCT   
ATOM   1057  CG  ARG H  67       8.509 -27.466   1.533  1.00  0.00      HCT  C
ATOM   1058  HG1 ARG H  67       9.614 -27.549   1.625  1.00  0.00      HCT   
ATOM   1059  HG2 ARG H  67       8.154 -27.093   2.522  1.00  0.00      HCT   
ATOM   1060  CD  ARG H  67       7.860 -28.830   1.291  1.00  0.00      HCT  C
ATOM   1061  HD1 ARG H  67       8.064 -29.156   0.244  1.00  0.00      HCT   
ATOM   1062  HD2 ARG H  67       8.256 -29.602   1.989  1.00  0.00      HCT   
ATOM   1063  NE  ARG H  67       6.397 -28.678   1.528  1.00  0.00      HCT  N
ATOM   1064  HE  ARG H  67       6.100 -27.718   1.568  1.00  0.00      HCT   
ATOM   1065  CZ  ARG H  67       5.606 -29.784   1.667  1.00  0.00      HCT  C
ATOM   1066  NH1 ARG H  67       6.148 -31.032   1.566  1.00  0.00      HCT  N
ATOM   1067 HH11 ARG H  67       5.576 -31.837   1.640  1.00  0.00      HCT   
ATOM   1068 HH12 ARG H  67       7.108 -31.078   1.280  1.00  0.00      HCT   
ATOM   1069  NH2 ARG H  67       4.272 -29.640   1.917  1.00  0.00      HCT  N
ATOM   1070 HH21 ARG H  67       3.717 -30.438   2.104  1.00  0.00      HCT   
ATOM   1071 HH22 ARG H  67       3.949 -28.723   2.110  1.00  0.00      HCT   
ATOM   1072  C   ARG H  67       8.563 -24.167  -0.422  1.00  0.00      HCT  C
ATOM   1073  O   ARG H  67       9.506 -23.888  -1.160  1.00  0.00      HCT  O
ATOM   1074  N   ALA H  68       7.318 -23.704  -0.634  1.00  0.00      HCT  N
ATOM   1075  HN  ALA H  68       6.570 -23.901  -0.001  1.00  0.00      HCT   
ATOM   1076  CA  ALA H  68       6.966 -22.901  -1.772  1.00  0.00      HCT  C
ATOM   1077  HA  ALA H  68       7.271 -23.375  -2.698  1.00  0.00      HCT   
ATOM   1078  CB  ALA H  68       5.458 -22.600  -1.842  1.00  0.00      HCT  C
ATOM   1079  HB1 ALA H  68       4.893 -23.552  -1.940  1.00  0.00      HCT   
ATOM   1080  HB2 ALA H  68       5.110 -22.088  -0.918  1.00  0.00      HCT   
ATOM   1081  HB3 ALA H  68       5.208 -21.961  -2.717  1.00  0.00      HCT   
ATOM   1082  C   ALA H  68       7.692 -21.591  -1.709  1.00  0.00      HCT  C
ATOM   1083  O   ALA H  68       8.092 -21.043  -2.735  1.00  0.00      HCT  O
ATOM   1084  N   LEU H  69       7.851 -21.042  -0.490  1.00  0.00      HCT  N
ATOM   1085  HN  LEU H  69       7.552 -21.478   0.357  1.00  0.00      HCT   
ATOM   1086  CA  LEU H  69       8.473 -19.760  -0.306  1.00  0.00      HCT  C
ATOM   1087  HA  LEU H  69       7.954 -19.059  -0.947  1.00  0.00      HCT   
ATOM   1088  CB  LEU H  69       8.451 -19.309   1.166  1.00  0.00      HCT  C
ATOM   1089  HB1 LEU H  69       7.383 -19.266   1.481  1.00  0.00      HCT   
ATOM   1090  HB2 LEU H  69       8.925 -20.096   1.793  1.00  0.00      HCT   
ATOM   1091  CG  LEU H  69       9.106 -17.937   1.422  1.00  0.00      HCT  C
ATOM   1092  HG  LEU H  69      10.147 -18.040   1.028  1.00  0.00      HCT   
ATOM   1093  CD1 LEU H  69       8.389 -16.816   0.650  1.00  0.00      HCT  C
ATOM   1094 HD11 LEU H  69       8.843 -15.830   0.883  1.00  0.00      HCT   
ATOM   1095 HD12 LEU H  69       8.465 -16.985  -0.446  1.00  0.00      HCT   
ATOM   1096 HD13 LEU H  69       7.314 -16.777   0.925  1.00  0.00      HCT   
ATOM   1097  CD2 LEU H  69       9.194 -17.636   2.926  1.00  0.00      HCT  C
ATOM   1098 HD21 LEU H  69       9.685 -16.653   3.095  1.00  0.00      HCT   
ATOM   1099 HD22 LEU H  69       8.190 -17.597   3.395  1.00  0.00      HCT   
ATOM   1100 HD23 LEU H  69       9.792 -18.417   3.444  1.00  0.00      HCT   
ATOM   1101  C   LEU H  69       9.905 -19.808  -0.754  1.00  0.00      HCT  C
ATOM   1102  O   LEU H  69      10.350 -18.951  -1.516  1.00  0.00      HCT  O
ATOM   1103  N   ALA H  70      10.649 -20.850  -0.339  1.00  0.00      HCT  N
ATOM   1104  HN  ALA H  70      10.274 -21.602   0.204  1.00  0.00      HCT   
ATOM   1105  CA  ALA H  70      12.047 -20.953  -0.651  1.00  0.00      HCT  C
ATOM   1106  HA  ALA H  70      12.603 -20.090  -0.304  1.00  0.00      HCT   
ATOM   1107  CB  ALA H  70      12.690 -22.233  -0.094  1.00  0.00      HCT  C
ATOM   1108  HB1 ALA H  70      12.641 -22.222   1.017  1.00  0.00      HCT   
ATOM   1109  HB2 ALA H  70      12.151 -23.139  -0.451  1.00  0.00      HCT   
ATOM   1110  HB3 ALA H  70      13.758 -22.318  -0.390  1.00  0.00      HCT   
ATOM   1111  C   ALA H  70      12.194 -20.979  -2.139  1.00  0.00      HCT  C
ATOM   1112  O   ALA H  70      13.142 -20.418  -2.685  1.00  0.00      HCT  O
ATOM   1113  N   GLU H  71      11.263 -21.658  -2.832  1.00  0.00      HCT  N
ATOM   1114  HN  GLU H  71      10.488 -22.114  -2.402  1.00  0.00      HCT   
ATOM   1115  CA  GLU H  71      11.299 -21.789  -4.261  1.00  0.00      HCT  C
ATOM   1116  HA  GLU H  71      12.287 -22.129  -4.543  1.00  0.00      HCT   
ATOM   1117  CB  GLU H  71      10.255 -22.794  -4.779  1.00  0.00      HCT  C
ATOM   1118  HB1 GLU H  71      10.348 -23.730  -4.182  1.00  0.00      HCT   
ATOM   1119  HB2 GLU H  71       9.230 -22.407  -4.583  1.00  0.00      HCT   
ATOM   1120  CG  GLU H  71      10.402 -23.138  -6.261  1.00  0.00      HCT  C
ATOM   1121  HG1 GLU H  71       9.915 -22.356  -6.871  1.00  0.00      HCT   
ATOM   1122  HG2 GLU H  71      11.470 -23.212  -6.547  1.00  0.00      HCT   
ATOM   1123  CD  GLU H  71       9.672 -24.454  -6.495  1.00  0.00      HCT  C
ATOM   1124  OE1 GLU H  71      10.093 -25.472  -5.883  1.00  0.00      HCT  O
ATOM   1125  OE2 GLU H  71       8.690 -24.463  -7.284  1.00  0.00      HCT  O
ATOM   1126  C   GLU H  71      11.072 -20.463  -4.938  1.00  0.00      HCT  C
ATOM   1127  O   GLU H  71      11.678 -20.174  -5.967  1.00  0.00      HCT  O
ATOM   1128  N   ALA H  72      10.166 -19.631  -4.393  1.00  0.00      HCT  N
ATOM   1129  HN  ALA H  72       9.682 -19.872  -3.551  1.00  0.00      HCT   
ATOM   1130  CA  ALA H  72       9.823 -18.350  -4.959  1.00  0.00      HCT  C
ATOM   1131  HA  ALA H  72       9.574 -18.440  -6.010  1.00  0.00      HCT   
ATOM   1132  CB  ALA H  72       8.651 -17.673  -4.231  1.00  0.00      HCT  C
ATOM   1133  HB1 ALA H  72       7.744 -18.310  -4.313  1.00  0.00      HCT   
ATOM   1134  HB2 ALA H  72       8.877 -17.538  -3.151  1.00  0.00      HCT   
ATOM   1135  HB3 ALA H  72       8.414 -16.680  -4.671  1.00  0.00      HCT   
ATOM   1136  C   ALA H  72      11.001 -17.432  -4.883  1.00  0.00      HCT  C
ATOM   1137  O   ALA H  72      11.229 -16.600  -5.761  1.00  0.00      HCT  O
ATOM   1138  N   LEU H  73      11.781 -17.576  -3.803  1.00  0.00      HCT  N
ATOM   1139  HN  LEU H  73      11.606 -18.296  -3.134  1.00  0.00      HCT   
ATOM   1140  CA  LEU H  73      12.906 -16.749  -3.496  1.00  0.00      HCT  C
ATOM   1141  HA  LEU H  73      12.561 -15.723  -3.515  1.00  0.00      HCT   
ATOM   1142  CB  LEU H  73      13.524 -17.065  -2.123  1.00  0.00      HCT  C
ATOM   1143  HB1 LEU H  73      13.728 -18.161  -2.099  1.00  0.00      HCT   
ATOM   1144  HB2 LEU H  73      14.517 -16.567  -2.050  1.00  0.00      HCT   
ATOM   1145  CG  LEU H  73      12.604 -16.679  -0.948  1.00  0.00      HCT  C
ATOM   1146  HG  LEU H  73      11.697 -17.318  -1.080  1.00  0.00      HCT   
ATOM   1147  CD1 LEU H  73      13.249 -17.005   0.408  1.00  0.00      HCT  C
ATOM   1148 HD11 LEU H  73      12.592 -16.675   1.242  1.00  0.00      HCT   
ATOM   1149 HD12 LEU H  73      13.417 -18.098   0.508  1.00  0.00      HCT   
ATOM   1150 HD13 LEU H  73      14.227 -16.488   0.513  1.00  0.00      HCT   
ATOM   1151  CD2 LEU H  73      12.168 -15.209  -1.046  1.00  0.00      HCT  C
ATOM   1152 HD21 LEU H  73      11.490 -14.950  -0.203  1.00  0.00      HCT   
ATOM   1153 HD22 LEU H  73      13.035 -14.520  -1.004  1.00  0.00      HCT   
ATOM   1154 HD23 LEU H  73      11.622 -15.027  -1.997  1.00  0.00      HCT   
ATOM   1155  C   LEU H  73      13.958 -16.893  -4.552  1.00  0.00      HCT  C
ATOM   1156  O   LEU H  73      14.887 -16.088  -4.593  1.00  0.00      HCT  O
ATOM   1157  N   VAL H  74      13.937 -17.982  -5.345  1.00  0.00      HCT  N
ATOM   1158  HN  VAL H  74      13.296 -18.745  -5.324  1.00  0.00      HCT   
ATOM   1159  CA  VAL H  74      14.952 -18.086  -6.357  1.00  0.00      HCT  C
ATOM   1160  HA  VAL H  74      15.905 -17.936  -5.865  1.00  0.00      HCT   
ATOM   1161  CB  VAL H  74      15.015 -19.443  -7.007  1.00  0.00      HCT  C
ATOM   1162  HB  VAL H  74      14.007 -19.656  -7.440  1.00  0.00      HCT   
ATOM   1163  CG1 VAL H  74      16.074 -19.399  -8.122  1.00  0.00      HCT  C
ATOM   1164 HG11 VAL H  74      16.175 -20.397  -8.598  1.00  0.00      HCT   
ATOM   1165 HG12 VAL H  74      15.800 -18.678  -8.920  1.00  0.00      HCT   
ATOM   1166 HG13 VAL H  74      17.066 -19.113  -7.709  1.00  0.00      HCT   
ATOM   1167  CG2 VAL H  74      15.292 -20.498  -5.922  1.00  0.00      HCT  C
ATOM   1168 HG21 VAL H  74      15.385 -21.509  -6.372  1.00  0.00      HCT   
ATOM   1169 HG22 VAL H  74      16.238 -20.266  -5.385  1.00  0.00      HCT   
ATOM   1170 HG23 VAL H  74      14.470 -20.536  -5.179  1.00  0.00      HCT   
ATOM   1171  C   VAL H  74      14.812 -17.012  -7.415  1.00  0.00      HCT  C
ATOM   1172  O   VAL H  74      15.769 -16.264  -7.610  1.00  0.00      HCT  O
ATOM   1173  N   PRO H  75      13.711 -16.853  -8.126  1.00  0.00      HCT  N
ATOM   1174  CD  PRO H  75      12.867 -17.972  -8.519  1.00  0.00      HCT  C
ATOM   1175  HD1 PRO H  75      12.024 -18.107  -7.805  1.00  0.00      HCT   
ATOM   1176  HD2 PRO H  75      13.455 -18.918  -8.569  1.00  0.00      HCT   
ATOM   1177  CA  PRO H  75      13.653 -15.781  -9.094  1.00  0.00      HCT  C
ATOM   1178  HA  PRO H  75      14.521 -15.812  -9.742  1.00  0.00      HCT   
ATOM   1179  CB  PRO H  75      12.460 -16.085  -9.992  1.00  0.00      HCT  C
ATOM   1180  HB1 PRO H  75      12.638 -15.792 -11.051  1.00  0.00      HCT   
ATOM   1181  HB2 PRO H  75      11.519 -15.618  -9.623  1.00  0.00      HCT   
ATOM   1182  CG  PRO H  75      12.325 -17.616  -9.911  1.00  0.00      HCT  C
ATOM   1183  HG1 PRO H  75      12.891 -18.099 -10.732  1.00  0.00      HCT   
ATOM   1184  HG2 PRO H  75      11.265 -17.948  -9.988  1.00  0.00      HCT   
ATOM   1185  C   PRO H  75      13.580 -14.434  -8.436  1.00  0.00      HCT  C
ATOM   1186  O   PRO H  75      14.158 -13.470  -8.931  1.00  0.00      HCT  O
ATOM   1187  N   PHE H  76      12.865 -14.385  -7.304  1.00  0.00      HCT  N
ATOM   1188  HN  PHE H  76      12.481 -15.260  -7.014  1.00  0.00      HCT   
ATOM   1189  CA  PHE H  76      12.556 -13.282  -6.437  1.00  0.00      HCT  C
ATOM   1190  HA  PHE H  76      12.422 -12.423  -7.082  1.00  0.00      HCT   
ATOM   1191  CB  PHE H  76      11.272 -13.457  -5.606  1.00  0.00      HCT  C
ATOM   1192  HB1 PHE H  76      11.225 -14.500  -5.223  1.00  0.00      HCT   
ATOM   1193  HB2 PHE H  76      11.272 -12.783  -4.723  1.00  0.00      HCT   
ATOM   1194  CG  PHE H  76      10.125 -13.213  -6.530  1.00  0.00      HCT  C
ATOM   1195  CD1 PHE H  76       9.661 -11.932  -6.738  1.00  0.00      HCT  C
ATOM   1196  HD1 PHE H  76      10.127 -11.104  -6.223  1.00  0.00      HCT   
ATOM   1197  CE1 PHE H  76       8.606 -11.693  -7.588  1.00  0.00      HCT  C
ATOM   1198  HE1 PHE H  76       8.255 -10.683  -7.743  1.00  0.00      HCT   
ATOM   1199  CZ  PHE H  76       8.007 -12.741  -8.244  1.00  0.00      HCT  C
ATOM   1200  HZ  PHE H  76       7.180 -12.562  -8.916  1.00  0.00      HCT   
ATOM   1201  CD2 PHE H  76       9.524 -14.253  -7.199  1.00  0.00      HCT  C
ATOM   1202  HD2 PHE H  76       9.867 -15.266  -7.043  1.00  0.00      HCT   
ATOM   1203  CE2 PHE H  76       8.469 -14.022  -8.050  1.00  0.00      HCT  C
ATOM   1204  HE2 PHE H  76       8.002 -14.849  -8.567  1.00  0.00      HCT   
ATOM   1205  C   PHE H  76      13.693 -12.968  -5.516  1.00  0.00      HCT  C
ATOM   1206  O   PHE H  76      13.486 -12.318  -4.495  1.00  0.00      HCT  O
ATOM   1207  N   TYR H  77      14.899 -13.494  -5.788  1.00  0.00      HCT  N
ATOM   1208  HN  TYR H  77      15.113 -13.924  -6.663  1.00  0.00      HCT   
ATOM   1209  CA  TYR H  77      15.985 -13.484  -4.845  1.00  0.00      HCT  C
ATOM   1210  HA  TYR H  77      15.686 -14.172  -4.063  1.00  0.00      HCT   
ATOM   1211  CB  TYR H  77      17.319 -14.049  -5.389  1.00  0.00      HCT  C
ATOM   1212  HB1 TYR H  77      18.077 -14.038  -4.577  1.00  0.00      HCT   
ATOM   1213  HB2 TYR H  77      17.197 -15.106  -5.710  1.00  0.00      HCT   
ATOM   1214  CG  TYR H  77      17.867 -13.239  -6.515  1.00  0.00      HCT  C
ATOM   1215  CD1 TYR H  77      17.489 -13.486  -7.815  1.00  0.00      HCT  C
ATOM   1216  HD1 TYR H  77      16.791 -14.283  -8.029  1.00  0.00      HCT   
ATOM   1217  CE1 TYR H  77      18.006 -12.741  -8.850  1.00  0.00      HCT  C
ATOM   1218  HE1 TYR H  77      17.711 -12.940  -9.869  1.00  0.00      HCT   
ATOM   1219  CZ  TYR H  77      18.913 -11.740  -8.593  1.00  0.00      HCT  C
ATOM   1220  OH  TYR H  77      19.444 -10.974  -9.653  1.00  0.00      HCT  O
ATOM   1221  HH  TYR H  77      19.994 -10.290  -9.266  1.00  0.00      HCT   
ATOM   1222  CD2 TYR H  77      18.778 -12.237  -6.270  1.00  0.00      HCT  C
ATOM   1223  HD2 TYR H  77      19.123 -12.055  -5.261  1.00  0.00      HCT   
ATOM   1224  CE2 TYR H  77      19.298 -11.490  -7.300  1.00  0.00      HCT  C
ATOM   1225  HE2 TYR H  77      20.025 -10.720  -7.089  1.00  0.00      HCT   
ATOM   1226  C   TYR H  77      16.229 -12.151  -4.192  1.00  0.00      HCT  C
ATOM   1227  O   TYR H  77      16.652 -12.170  -3.037  1.00  0.00      HCT  O
ATOM   1228  N   PRO H  78      16.044 -10.996  -4.769  1.00  0.00      HCT  N
ATOM   1229  CD  PRO H  78      16.107 -10.794  -6.207  1.00  0.00      HCT  C
ATOM   1230  HD1 PRO H  78      15.129 -11.012  -6.692  1.00  0.00      HCT   
ATOM   1231  HD2 PRO H  78      16.892 -11.434  -6.674  1.00  0.00      HCT   
ATOM   1232  CA  PRO H  78      16.318  -9.792  -4.029  1.00  0.00      HCT  C
ATOM   1233  HA  PRO H  78      17.365  -9.747  -3.755  1.00  0.00      HCT   
ATOM   1234  CB  PRO H  78      16.121  -8.656  -5.030  1.00  0.00      HCT  C
ATOM   1235  HB1 PRO H  78      16.814  -7.804  -4.851  1.00  0.00      HCT   
ATOM   1236  HB2 PRO H  78      15.071  -8.290  -5.060  1.00  0.00      HCT   
ATOM   1237  CG  PRO H  78      16.465  -9.307  -6.385  1.00  0.00      HCT  C
ATOM   1238  HG1 PRO H  78      17.533  -9.146  -6.628  1.00  0.00      HCT   
ATOM   1239  HG2 PRO H  78      15.857  -8.881  -7.217  1.00  0.00      HCT   
ATOM   1240  C   PRO H  78      15.479  -9.694  -2.782  1.00  0.00      HCT  C
ATOM   1241  O   PRO H  78      15.872  -8.996  -1.849  1.00  0.00      HCT  O
ATOM   1242  N   MET H  79      14.333 -10.396  -2.725  1.00  0.00      HCT  N
ATOM   1243  HN  MET H  79      14.016 -10.987  -3.464  1.00  0.00      HCT   
ATOM   1244  CA  MET H  79      13.461 -10.354  -1.582  1.00  0.00      HCT  C
ATOM   1245  HA  MET H  79      13.234  -9.317  -1.367  1.00  0.00      HCT   
ATOM   1246  CB  MET H  79      12.181 -11.185  -1.776  1.00  0.00      HCT  C
ATOM   1247  HB1 MET H  79      11.763 -10.909  -2.772  1.00  0.00      HCT   
ATOM   1248  HB2 MET H  79      12.447 -12.263  -1.838  1.00  0.00      HCT   
ATOM   1249  CG  MET H  79      11.128 -10.934  -0.697  1.00  0.00      HCT  C
ATOM   1250  HG1 MET H  79      10.292 -11.658  -0.797  1.00  0.00      HCT   
ATOM   1251  HG2 MET H  79      11.580 -11.079   0.308  1.00  0.00      HCT   
ATOM   1252  SD  MET H  79      10.405  -9.266  -0.756  1.00  0.00      HCT  S
ATOM   1253  CE  MET H  79       9.651  -9.464  -2.396  1.00  0.00      HCT  C
ATOM   1254  HE1 MET H  79       9.122  -8.537  -2.704  1.00  0.00      HCT   
ATOM   1255  HE2 MET H  79      10.421  -9.689  -3.165  1.00  0.00      HCT   
ATOM   1256  HE3 MET H  79       8.913 -10.295  -2.400  1.00  0.00      HCT   
ATOM   1257  C   MET H  79      14.196 -10.913  -0.396  1.00  0.00      HCT  C
ATOM   1258  O   MET H  79      13.908 -10.579   0.752  1.00  0.00      HCT  O
ATOM   1259  N   ALA H  80      15.099 -11.866  -0.662  1.00  0.00      HCT  N
ATOM   1260  HN  ALA H  80      15.199 -12.129  -1.621  1.00  0.00      HCT   
ATOM   1261  CA  ALA H  80      15.952 -12.565   0.263  1.00  0.00      HCT  C
ATOM   1262  HA  ALA H  80      15.367 -12.911   1.107  1.00  0.00      HCT   
ATOM   1263  CB  ALA H  80      16.619 -13.799  -0.366  1.00  0.00      HCT  C
ATOM   1264  HB1 ALA H  80      15.839 -14.489  -0.753  1.00  0.00      HCT   
ATOM   1265  HB2 ALA H  80      17.272 -13.510  -1.219  1.00  0.00      HCT   
ATOM   1266  HB3 ALA H  80      17.232 -14.355   0.376  1.00  0.00      HCT   
ATOM   1267  C   ALA H  80      17.047 -11.700   0.829  1.00  0.00      HCT  C
ATOM   1268  O   ALA H  80      17.669 -12.078   1.819  1.00  0.00      HCT  O
ATOM   1269  N   GLY H  81      17.399 -10.583   0.164  1.00  0.00      HCT  N
ATOM   1270  HN  GLY H  81      16.879 -10.228  -0.613  1.00  0.00      HCT   
ATOM   1271  CA  GLY H  81      18.565  -9.817   0.536  1.00  0.00      HCT  C
ATOM   1272  HA1 GLY H  81      18.800  -9.192  -0.315  1.00  0.00      HCT   
ATOM   1273  HA2 GLY H  81      19.335 -10.533   0.788  1.00  0.00      HCT   
ATOM   1274  C   GLY H  81      18.357  -8.924   1.724  1.00  0.00      HCT  C
ATOM   1275  O   GLY H  81      17.393  -9.045   2.479  1.00  0.00      HCT  O
ATOM   1276  N   ARG H  82      19.341  -8.017   1.926  1.00  0.00      HCT  N
ATOM   1277  HN  ARG H  82      20.110  -7.989   1.291  1.00  0.00      HCT   
ATOM   1278  CA  ARG H  82      19.363  -7.071   3.007  1.00  0.00      HCT  C
ATOM   1279  HA  ARG H  82      18.374  -6.984   3.442  1.00  0.00      HCT   
ATOM   1280  CB  ARG H  82      20.446  -7.375   4.058  1.00  0.00      HCT  C
ATOM   1281  HB1 ARG H  82      21.394  -7.545   3.493  1.00  0.00      HCT   
ATOM   1282  HB2 ARG H  82      20.621  -6.472   4.684  1.00  0.00      HCT   
ATOM   1283  CG  ARG H  82      20.154  -8.605   4.917  1.00  0.00      HCT  C
ATOM   1284  HG1 ARG H  82      20.008  -9.478   4.244  1.00  0.00      HCT   
ATOM   1285  HG2 ARG H  82      21.056  -8.843   5.526  1.00  0.00      HCT   
ATOM   1286  CD  ARG H  82      18.972  -8.392   5.866  1.00  0.00      HCT  C
ATOM   1287  HD1 ARG H  82      19.183  -7.523   6.531  1.00  0.00      HCT   
ATOM   1288  HD2 ARG H  82      18.029  -8.193   5.306  1.00  0.00      HCT   
ATOM   1289  NE  ARG H  82      18.792  -9.638   6.663  1.00  0.00      HCT  N
ATOM   1290  HE  ARG H  82      19.218  -9.590   7.574  1.00  0.00      HCT   
ATOM   1291  CZ  ARG H  82      18.103 -10.693   6.139  1.00  0.00      HCT  C
ATOM   1292  NH1 ARG H  82      17.656 -10.643   4.851  1.00  0.00      HCT  N
ATOM   1293 HH11 ARG H  82      17.134 -11.392   4.469  1.00  0.00      HCT   
ATOM   1294 HH12 ARG H  82      17.767  -9.767   4.377  1.00  0.00      HCT   
ATOM   1295  NH2 ARG H  82      17.872 -11.803   6.901  1.00  0.00      HCT  N
ATOM   1296 HH21 ARG H  82      17.449 -12.601   6.494  1.00  0.00      HCT   
ATOM   1297 HH22 ARG H  82      18.326 -11.845   7.781  1.00  0.00      HCT   
ATOM   1298  C   ARG H  82      19.697  -5.729   2.430  1.00  0.00      HCT  C
ATOM   1299  O   ARG H  82      20.106  -5.617   1.276  1.00  0.00      HCT  O
ATOM   1300  N   LEU H  83      19.494  -4.661   3.227  1.00  0.00      HCT  N
ATOM   1301  HN  LEU H  83      19.115  -4.712   4.149  1.00  0.00      HCT   
ATOM   1302  CA  LEU H  83      19.816  -3.331   2.795  1.00  0.00      HCT  C
ATOM   1303  HA  LEU H  83      19.576  -3.252   1.743  1.00  0.00      HCT   
ATOM   1304  CB  LEU H  83      19.112  -2.224   3.597  1.00  0.00      HCT  C
ATOM   1305  HB1 LEU H  83      19.379  -2.373   4.669  1.00  0.00      HCT   
ATOM   1306  HB2 LEU H  83      19.542  -1.239   3.308  1.00  0.00      HCT   
ATOM   1307  CG  LEU H  83      17.580  -2.240   3.438  1.00  0.00      HCT  C
ATOM   1308  HG  LEU H  83      17.261  -3.180   3.952  1.00  0.00      HCT   
ATOM   1309  CD1 LEU H  83      16.931  -1.047   4.158  1.00  0.00      HCT  C
ATOM   1310 HD11 LEU H  83      15.831  -1.044   3.995  1.00  0.00      HCT   
ATOM   1311 HD12 LEU H  83      17.122  -1.099   5.251  1.00  0.00      HCT   
ATOM   1312 HD13 LEU H  83      17.340  -0.088   3.775  1.00  0.00      HCT   
ATOM   1313  CD2 LEU H  83      17.170  -2.344   1.959  1.00  0.00      HCT  C
ATOM   1314 HD21 LEU H  83      16.063  -2.373   1.866  1.00  0.00      HCT   
ATOM   1315 HD22 LEU H  83      17.534  -1.477   1.371  1.00  0.00      HCT   
ATOM   1316 HD23 LEU H  83      17.582  -3.271   1.506  1.00  0.00      HCT   
ATOM   1317  C   LEU H  83      21.295  -3.141   2.937  1.00  0.00      HCT  C
ATOM   1318  O   LEU H  83      21.962  -3.876   3.664  1.00  0.00      HCT  O
ATOM   1319  N   ALA H  84      21.851  -2.164   2.193  1.00  0.00      HCT  N
ATOM   1320  HN  ALA H  84      21.323  -1.587   1.570  1.00  0.00      HCT   
ATOM   1321  CA  ALA H  84      23.259  -1.883   2.247  1.00  0.00      HCT  C
ATOM   1322  HA  ALA H  84      23.615  -1.737   3.260  1.00  0.00      HCT   
ATOM   1323  CB  ALA H  84      24.123  -2.936   1.529  1.00  0.00      HCT  C
ATOM   1324  HB1 ALA H  84      24.037  -3.910   2.055  1.00  0.00      HCT   
ATOM   1325  HB2 ALA H  84      23.784  -3.082   0.480  1.00  0.00      HCT   
ATOM   1326  HB3 ALA H  84      25.195  -2.646   1.517  1.00  0.00      HCT   
ATOM   1327  C   ALA H  84      23.471  -0.587   1.535  1.00  0.00      HCT  C
ATOM   1328  O   ALA H  84      22.566  -0.081   0.874  1.00  0.00      HCT  O
ATOM   1329  N   ARG H  85      24.680  -0.002   1.664  1.00  0.00      HCT  N
ATOM   1330  HN  ARG H  85      25.429  -0.390   2.197  1.00  0.00      HCT   
ATOM   1331  CA  ARG H  85      24.937   1.250   1.010  1.00  0.00      HCT  C
ATOM   1332  HA  ARG H  85      24.157   1.448   0.284  1.00  0.00      HCT   
ATOM   1333  CB  ARG H  85      25.105   2.415   1.997  1.00  0.00      HCT  C
ATOM   1334  HB1 ARG H  85      25.936   2.129   2.683  1.00  0.00      HCT   
ATOM   1335  HB2 ARG H  85      25.456   3.318   1.450  1.00  0.00      HCT   
ATOM   1336  CG  ARG H  85      23.833   2.674   2.803  1.00  0.00      HCT  C
ATOM   1337  HG1 ARG H  85      22.991   2.834   2.094  1.00  0.00      HCT   
ATOM   1338  HG2 ARG H  85      23.572   1.753   3.373  1.00  0.00      HCT   
ATOM   1339  CD  ARG H  85      23.959   3.822   3.803  1.00  0.00      HCT  C
ATOM   1340  HD1 ARG H  85      24.763   3.587   4.538  1.00  0.00      HCT   
ATOM   1341  HD2 ARG H  85      24.209   4.782   3.295  1.00  0.00      HCT   
ATOM   1342  NE  ARG H  85      22.636   3.959   4.474  1.00  0.00      HCT  N
ATOM   1343  HE  ARG H  85      21.895   3.482   3.987  1.00  0.00      HCT   
ATOM   1344  CZ  ARG H  85      22.529   4.677   5.627  1.00  0.00      HCT  C
ATOM   1345  NH1 ARG H  85      23.636   5.270   6.164  1.00  0.00      HCT  N
ATOM   1346 HH11 ARG H  85      23.576   5.773   7.016  1.00  0.00      HCT   
ATOM   1347 HH12 ARG H  85      24.511   5.052   5.728  1.00  0.00      HCT   
ATOM   1348  NH2 ARG H  85      21.318   4.804   6.244  1.00  0.00      HCT  N
ATOM   1349 HH21 ARG H  85      21.225   5.396   7.033  1.00  0.00      HCT   
ATOM   1350 HH22 ARG H  85      20.527   4.462   5.754  1.00  0.00      HCT   
ATOM   1351  C   ARG H  85      26.215   1.128   0.242  1.00  0.00      HCT  C
ATOM   1352  O   ARG H  85      27.102   0.358   0.602  1.00  0.00      HCT  O
ATOM   1353  N   ASP H  86      26.326   1.884  -0.870  1.00  0.00      HCT  N
ATOM   1354  HN  ASP H  86      25.625   2.495  -1.229  1.00  0.00      HCT   
ATOM   1355  CA  ASP H  86      27.519   1.871  -1.666  1.00  0.00      HCT  C
ATOM   1356  HA  ASP H  86      28.002   0.909  -1.539  1.00  0.00      HCT   
ATOM   1357  CB  ASP H  86      27.266   2.125  -3.168  1.00  0.00      HCT  C
ATOM   1358  HB1 ASP H  86      28.234   2.124  -3.707  1.00  0.00      HCT   
ATOM   1359  HB2 ASP H  86      26.628   1.327  -3.596  1.00  0.00      HCT   
ATOM   1360  CG  ASP H  86      26.600   3.479  -3.379  1.00  0.00      HCT  C
ATOM   1361  OD1 ASP H  86      26.427   4.234  -2.386  1.00  0.00      HCT  O
ATOM   1362  OD2 ASP H  86      26.244   3.770  -4.552  1.00  0.00      HCT  O
ATOM   1363  C   ASP H  86      28.460   2.904  -1.118  1.00  0.00      HCT  C
ATOM   1364  O   ASP H  86      28.224   3.475  -0.055  1.00  0.00      HCT  O
ATOM   1365  N   GLU H  87      29.564   3.168  -1.844  1.00  0.00      HCT  N
ATOM   1366  HN  GLU H  87      29.769   2.752  -2.726  1.00  0.00      HCT   
ATOM   1367  CA  GLU H  87      30.559   4.096  -1.391  1.00  0.00      HCT  C
ATOM   1368  HA  GLU H  87      30.916   3.790  -0.415  1.00  0.00      HCT   
ATOM   1369  CB  GLU H  87      31.700   4.291  -2.397  1.00  0.00      HCT  C
ATOM   1370  HB1 GLU H  87      32.175   3.299  -2.579  1.00  0.00      HCT   
ATOM   1371  HB2 GLU H  87      31.287   4.616  -3.378  1.00  0.00      HCT   
ATOM   1372  CG  GLU H  87      32.749   5.280  -1.897  1.00  0.00      HCT  C
ATOM   1373  HG1 GLU H  87      32.258   6.234  -1.628  1.00  0.00      HCT   
ATOM   1374  HG2 GLU H  87      33.281   4.881  -1.011  1.00  0.00      HCT   
ATOM   1375  CD  GLU H  87      33.715   5.553  -3.039  1.00  0.00      HCT  C
ATOM   1376  OE1 GLU H  87      33.457   5.051  -4.166  1.00  0.00      HCT  O
ATOM   1377  OE2 GLU H  87      34.723   6.271  -2.802  1.00  0.00      HCT  O
ATOM   1378  C   GLU H  87      29.922   5.439  -1.228  1.00  0.00      HCT  C
ATOM   1379  O   GLU H  87      30.221   6.172  -0.285  1.00  0.00      HCT  O
ATOM   1380  N   ASP H  88      29.022   5.787  -2.160  1.00  0.00      HCT  N
ATOM   1381  HN  ASP H  88      28.748   5.200  -2.917  1.00  0.00      HCT   
ATOM   1382  CA  ASP H  88      28.352   7.054  -2.165  1.00  0.00      HCT  C
ATOM   1383  HA  ASP H  88      29.100   7.833  -2.072  1.00  0.00      HCT   
ATOM   1384  CB  ASP H  88      27.448   7.239  -3.394  1.00  0.00      HCT  C
ATOM   1385  HB1 ASP H  88      26.777   6.362  -3.488  1.00  0.00      HCT   
ATOM   1386  HB2 ASP H  88      26.821   8.146  -3.284  1.00  0.00      HCT   
ATOM   1387  CG  ASP H  88      28.348   7.337  -4.613  1.00  0.00      HCT  C
ATOM   1388  OD1 ASP H  88      29.311   8.147  -4.574  1.00  0.00      HCT  O
ATOM   1389  OD2 ASP H  88      28.082   6.604  -5.603  1.00  0.00      HCT  O
ATOM   1390  C   ASP H  88      27.486   7.140  -0.948  1.00  0.00      HCT  C
ATOM   1391  O   ASP H  88      27.215   8.230  -0.447  1.00  0.00      HCT  O
ATOM   1392  N   GLY H  89      27.015   5.987  -0.439  1.00  0.00      HCT  N
ATOM   1393  HN  GLY H  89      27.213   5.075  -0.794  1.00  0.00      HCT   
ATOM   1394  CA  GLY H  89      26.154   6.033   0.707  1.00  0.00      HCT  C
ATOM   1395  HA1 GLY H  89      26.225   7.007   1.168  1.00  0.00      HCT   
ATOM   1396  HA2 GLY H  89      26.389   5.209   1.368  1.00  0.00      HCT   
ATOM   1397  C   GLY H  89      24.751   5.851   0.226  1.00  0.00      HCT  C
ATOM   1398  O   GLY H  89      23.798   5.958   0.998  1.00  0.00      HCT  O
ATOM   1399  N   ARG H  90      24.592   5.578  -1.083  1.00  0.00      HCT  N
ATOM   1400  HN  ARG H  90      25.363   5.510  -1.712  1.00  0.00      HCT   
ATOM   1401  CA  ARG H  90      23.286   5.369  -1.639  1.00  0.00      HCT  C
ATOM   1402  HA  ARG H  90      22.583   6.068  -1.200  1.00  0.00      HCT   
ATOM   1403  CB  ARG H  90      23.283   5.452  -3.177  1.00  0.00      HCT  C
ATOM   1404  HB1 ARG H  90      23.832   6.387  -3.444  1.00  0.00      HCT   
ATOM   1405  HB2 ARG H  90      23.883   4.615  -3.596  1.00  0.00      HCT   
ATOM   1406  CG  ARG H  90      21.895   5.507  -3.820  1.00  0.00      HCT  C
ATOM   1407  HG1 ARG H  90      21.316   4.617  -3.489  1.00  0.00      HCT   
ATOM   1408  HG2 ARG H  90      21.344   6.387  -3.418  1.00  0.00      HCT   
ATOM   1409  CD  ARG H  90      21.942   5.630  -5.346  1.00  0.00      HCT  C
ATOM   1410  HD1 ARG H  90      22.611   6.475  -5.629  1.00  0.00      HCT   
ATOM   1411  HD2 ARG H  90      22.326   4.698  -5.821  1.00  0.00      HCT   
ATOM   1412  NE  ARG H  90      20.551   5.869  -5.825  1.00  0.00      HCT  N
ATOM   1413  HE  ARG H  90      19.876   5.256  -5.399  1.00  0.00      HCT   
ATOM   1414  CZ  ARG H  90      20.311   6.844  -6.750  1.00  0.00      HCT  C
ATOM   1415  NH1 ARG H  90      21.349   7.572  -7.256  1.00  0.00      HCT  N
ATOM   1416 HH11 ARG H  90      21.184   8.298  -7.909  1.00  0.00      HCT   
ATOM   1417 HH12 ARG H  90      22.244   7.422  -6.832  1.00  0.00      HCT   
ATOM   1418  NH2 ARG H  90      19.038   7.102  -7.167  1.00  0.00      HCT  N
ATOM   1419 HH21 ARG H  90      18.879   7.748  -7.899  1.00  0.00      HCT   
ATOM   1420 HH22 ARG H  90      18.332   6.476  -6.862  1.00  0.00      HCT   
ATOM   1421  C   ARG H  90      22.833   3.997  -1.241  1.00  0.00      HCT  C
ATOM   1422  O   ARG H  90      23.576   3.024  -1.356  1.00  0.00      HCT  O
ATOM   1423  N   VAL H  91      21.575   3.884  -0.770  1.00  0.00      HCT  N
ATOM   1424  HN  VAL H  91      20.927   4.637  -0.693  1.00  0.00      HCT   
ATOM   1425  CA  VAL H  91      21.065   2.616  -0.329  1.00  0.00      HCT  C
ATOM   1426  HA  VAL H  91      21.810   2.144   0.299  1.00  0.00      HCT   
ATOM   1427  CB  VAL H  91      19.756   2.721   0.400  1.00  0.00      HCT  C
ATOM   1428  HB  VAL H  91      19.051   3.290  -0.254  1.00  0.00      HCT   
ATOM   1429  CG1 VAL H  91      19.214   1.303   0.652  1.00  0.00      HCT  C
ATOM   1430 HG11 VAL H  91      18.264   1.350   1.225  1.00  0.00      HCT   
ATOM   1431 HG12 VAL H  91      19.002   0.771  -0.298  1.00  0.00      HCT   
ATOM   1432 HG13 VAL H  91      19.942   0.703   1.240  1.00  0.00      HCT   
ATOM   1433  CG2 VAL H  91      19.980   3.528   1.692  1.00  0.00      HCT  C
ATOM   1434 HG21 VAL H  91      19.041   3.595   2.281  1.00  0.00      HCT   
ATOM   1435 HG22 VAL H  91      20.757   3.046   2.324  1.00  0.00      HCT   
ATOM   1436 HG23 VAL H  91      20.308   4.564   1.466  1.00  0.00      HCT   
ATOM   1437  C   VAL H  91      20.866   1.741  -1.527  1.00  0.00      HCT  C
ATOM   1438  O   VAL H  91      20.456   2.201  -2.592  1.00  0.00      HCT  O
ATOM   1439  N   GLU H  92      21.183   0.438  -1.376  1.00  0.00      HCT  N
ATOM   1440  HN  GLU H  92      21.522   0.044  -0.527  1.00  0.00      HCT   
ATOM   1441  CA  GLU H  92      21.056  -0.508  -2.450  1.00  0.00      HCT  C
ATOM   1442  HA  GLU H  92      20.248  -0.213  -3.107  1.00  0.00      HCT   
ATOM   1443  CB  GLU H  92      22.372  -0.697  -3.225  1.00  0.00      HCT  C
ATOM   1444  HB1 GLU H  92      22.208  -1.481  -4.000  1.00  0.00      HCT   
ATOM   1445  HB2 GLU H  92      22.620   0.235  -3.782  1.00  0.00      HCT   
ATOM   1446  CG  GLU H  92      23.549  -1.108  -2.335  1.00  0.00      HCT  C
ATOM   1447  HG1 GLU H  92      23.669  -0.373  -1.519  1.00  0.00      HCT   
ATOM   1448  HG2 GLU H  92      23.385  -2.114  -1.898  1.00  0.00      HCT   
ATOM   1449  CD  GLU H  92      24.821  -1.085  -3.171  1.00  0.00      HCT  C
ATOM   1450  OE1 GLU H  92      24.712  -0.958  -4.420  1.00  0.00      HCT  O
ATOM   1451  OE2 GLU H  92      25.923  -1.185  -2.567  1.00  0.00      HCT  O
ATOM   1452  C   GLU H  92      20.676  -1.823  -1.840  1.00  0.00      HCT  C
ATOM   1453  O   GLU H  92      20.658  -1.965  -0.619  1.00  0.00      HCT  O
ATOM   1454  N   ILE H  93      20.345  -2.829  -2.675  1.00  0.00      HCT  N
ATOM   1455  HN  ILE H  93      20.347  -2.817  -3.673  1.00  0.00      HCT   
ATOM   1456  CA  ILE H  93      19.936  -4.078  -2.102  1.00  0.00      HCT  C
ATOM   1457  HA  ILE H  93      19.803  -3.912  -1.041  1.00  0.00      HCT   
ATOM   1458  CB  ILE H  93      18.690  -4.620  -2.733  1.00  0.00      HCT  C
ATOM   1459  HB  ILE H  93      18.911  -4.625  -3.830  1.00  0.00      HCT   
ATOM   1460  CG2 ILE H  93      18.415  -6.022  -2.163  1.00  0.00      HCT  C
ATOM   1461 HG21 ILE H  93      17.592  -6.516  -2.719  1.00  0.00      HCT   
ATOM   1462 HG22 ILE H  93      19.314  -6.668  -2.250  1.00  0.00      HCT   
ATOM   1463 HG23 ILE H  93      18.126  -5.966  -1.092  1.00  0.00      HCT   
ATOM   1464  CG1 ILE H  93      17.545  -3.620  -2.495  1.00  0.00      HCT  C
ATOM   1465 HG11 ILE H  93      17.274  -3.607  -1.416  1.00  0.00      HCT   
ATOM   1466 HG12 ILE H  93      17.899  -2.597  -2.758  1.00  0.00      HCT   
ATOM   1467  CD  ILE H  93      16.289  -3.903  -3.311  1.00  0.00      HCT  C
ATOM   1468  HD1 ILE H  93      15.528  -3.113  -3.134  1.00  0.00      HCT   
ATOM   1469  HD2 ILE H  93      16.524  -3.923  -4.397  1.00  0.00      HCT   
ATOM   1470  HD3 ILE H  93      15.843  -4.879  -3.028  1.00  0.00      HCT   
ATOM   1471  C   ILE H  93      21.035  -5.085  -2.248  1.00  0.00      HCT  C
ATOM   1472  O   ILE H  93      21.411  -5.474  -3.353  1.00  0.00      HCT  O
ATOM   1473  N   ASP H  94      21.577  -5.531  -1.095  1.00  0.00      HCT  N
ATOM   1474  HN  ASP H  94      21.300  -5.214  -0.192  1.00  0.00      HCT   
ATOM   1475  CA  ASP H  94      22.621  -6.520  -1.045  1.00  0.00      HCT  C
ATOM   1476  HA  ASP H  94      23.262  -6.392  -1.909  1.00  0.00      HCT   
ATOM   1477  CB  ASP H  94      23.376  -6.515   0.301  1.00  0.00      HCT  C
ATOM   1478  HB1 ASP H  94      23.849  -5.524   0.451  1.00  0.00      HCT   
ATOM   1479  HB2 ASP H  94      22.677  -6.699   1.141  1.00  0.00      HCT   
ATOM   1480  CG  ASP H  94      24.466  -7.581   0.291  1.00  0.00      HCT  C
ATOM   1481  OD1 ASP H  94      24.656  -8.234  -0.770  1.00  0.00      HCT  O
ATOM   1482  OD2 ASP H  94      25.121  -7.762   1.352  1.00  0.00      HCT  O
ATOM   1483  C   ASP H  94      21.967  -7.865  -1.184  1.00  0.00      HCT  C
ATOM   1484  O   ASP H  94      21.346  -8.360  -0.243  1.00  0.00      HCT  O
ATOM   1485  N   CYS H  95      22.106  -8.493  -2.372  1.00  0.00      HCT  N
ATOM   1486  HN  CYS H  95      22.643  -8.118  -3.125  1.00  0.00      HCT   
ATOM   1487  CA  CYS H  95      21.484  -9.763  -2.647  1.00  0.00      HCT  C
ATOM   1488  HA  CYS H  95      20.537  -9.787  -2.120  1.00  0.00      HCT   
ATOM   1489  CB  CYS H  95      21.328 -10.031  -4.153  1.00  0.00      HCT  C
ATOM   1490  HB1 CYS H  95      22.348 -10.004  -4.600  1.00  0.00      HCT   
ATOM   1491  HB2 CYS H  95      20.949 -11.065  -4.315  1.00  0.00      HCT   
ATOM   1492  SG  CYS H  95      20.285  -8.786  -4.973  1.00  0.00      HCT  S
ATOM   1493  HG1 CYS H  95      20.413  -9.255  -6.216  1.00  0.00      HCT   
ATOM   1494  C   CYS H  95      22.351 -10.851  -2.081  1.00  0.00      HCT  C
ATOM   1495  O   CYS H  95      23.071 -11.551  -2.791  1.00  0.00      HCT  O
ATOM   1496  N   ASN H  96      22.293 -10.948  -0.748  1.00  0.00      HCT  N
ATOM   1497  HN  ASN H  96      21.652 -10.291  -0.354  1.00  0.00      HCT   
ATOM   1498  CA  ASN H  96      22.951 -11.787   0.213  1.00  0.00      HCT  C
ATOM   1499  HA  ASN H  96      23.952 -11.924  -0.182  1.00  0.00      HCT   
ATOM   1500  CB  ASN H  96      22.827 -11.041   1.550  1.00  0.00      HCT  C
ATOM   1501  HB1 ASN H  96      23.127  -9.985   1.379  1.00  0.00      HCT   
ATOM   1502  HB2 ASN H  96      21.773 -11.037   1.893  1.00  0.00      HCT   
ATOM   1503  CG  ASN H  96      23.726 -11.628   2.597  1.00  0.00      HCT  C
ATOM   1504  OD1 ASN H  96      23.719 -12.834   2.822  1.00  0.00      HCT  O
ATOM   1505  ND2 ASN H  96      24.511 -10.750   3.274  1.00  0.00      HCT  N
ATOM   1506 HD21 ASN H  96      25.123 -11.123   3.966  1.00  0.00      HCT   
ATOM   1507 HD22 ASN H  96      24.483  -9.781   3.050  1.00  0.00      HCT   
ATOM   1508  C   ASN H  96      22.326 -13.152   0.355  1.00  0.00      HCT  C
ATOM   1509  O   ASN H  96      22.996 -14.105   0.754  1.00  0.00      HCT  O
ATOM   1510  N   ALA H  97      21.018 -13.293   0.063  1.00  0.00      HCT  N
ATOM   1511  HN  ALA H  97      20.460 -12.571  -0.348  1.00  0.00      HCT   
ATOM   1512  CA  ALA H  97      20.329 -14.530   0.333  1.00  0.00      HCT  C
ATOM   1513  HA  ALA H  97      19.298 -14.488   0.004  1.00  0.00      HCT   
ATOM   1514  CB  ALA H  97      20.983 -15.754  -0.332  1.00  0.00      HCT  C
ATOM   1515  HB1 ALA H  97      20.978 -15.625  -1.436  1.00  0.00      HCT   
ATOM   1516  HB2 ALA H  97      22.039 -15.869  -0.007  1.00  0.00      HCT   
ATOM   1517  HB3 ALA H  97      20.435 -16.691  -0.093  1.00  0.00      HCT   
ATOM   1518  C   ALA H  97      20.293 -14.769   1.818  1.00  0.00      HCT  C
ATOM   1519  O   ALA H  97      20.323 -15.905   2.289  1.00  0.00      HCT  O
ATOM   1520  N   ALA H  98      20.189 -13.668   2.584  1.00  0.00      HCT  N
ATOM   1521  HN  ALA H  98      20.182 -12.777   2.132  1.00  0.00      HCT   
ATOM   1522  CA  ALA H  98      20.086 -13.634   4.020  1.00  0.00      HCT  C
ATOM   1523  HA  ALA H  98      20.886 -14.193   4.491  1.00  0.00      HCT   
ATOM   1524  CB  ALA H  98      20.099 -12.203   4.577  1.00  0.00      HCT  C
ATOM   1525  HB1 ALA H  98      21.063 -11.713   4.324  1.00  0.00      HCT   
ATOM   1526  HB2 ALA H  98      19.280 -11.595   4.135  1.00  0.00      HCT   
ATOM   1527  HB3 ALA H  98      19.989 -12.194   5.682  1.00  0.00      HCT   
ATOM   1528  C   ALA H  98      18.804 -14.296   4.433  1.00  0.00      HCT  C
ATOM   1529  O   ALA H  98      18.662 -14.692   5.586  1.00  0.00      HCT  O
ATOM   1530  N   GLY H  99      17.781 -14.315   3.554  1.00  0.00      HCT  N
ATOM   1531  HN  GLY H  99      17.773 -13.841   2.675  1.00  0.00      HCT   
ATOM   1532  CA  GLY H  99      16.591 -15.064   3.869  1.00  0.00      HCT  C
ATOM   1533  HA1 GLY H  99      16.854 -15.767   4.648  1.00  0.00      HCT   
ATOM   1534  HA2 GLY H  99      16.248 -15.524   2.953  1.00  0.00      HCT   
ATOM   1535  C   GLY H  99      15.488 -14.189   4.388  1.00  0.00      HCT  C
ATOM   1536  O   GLY H  99      15.698 -13.047   4.792  1.00  0.00      HCT  O
ATOM   1537  N   VAL H 100      14.258 -14.753   4.382  1.00  0.00      HCT  N
ATOM   1538  HN  VAL H 100      14.124 -15.688   4.067  1.00  0.00      HCT   
ATOM   1539  CA  VAL H 100      13.054 -14.092   4.812  1.00  0.00      HCT  C
ATOM   1540  HA  VAL H 100      13.317 -13.097   5.149  1.00  0.00      HCT   
ATOM   1541  CB  VAL H 100      12.039 -14.043   3.701  1.00  0.00      HCT  C
ATOM   1542  HB  VAL H 100      12.388 -13.285   2.957  1.00  0.00      HCT   
ATOM   1543  CG1 VAL H 100      11.967 -15.431   3.051  1.00  0.00      HCT  C
ATOM   1544 HG11 VAL H 100      11.197 -15.442   2.250  1.00  0.00      HCT   
ATOM   1545 HG12 VAL H 100      12.934 -15.715   2.585  1.00  0.00      HCT   
ATOM   1546 HG13 VAL H 100      11.694 -16.203   3.802  1.00  0.00      HCT   
ATOM   1547  CG2 VAL H 100      10.681 -13.610   4.263  1.00  0.00      HCT  C
ATOM   1548 HG21 VAL H 100       9.909 -13.606   3.465  1.00  0.00      HCT   
ATOM   1549 HG22 VAL H 100      10.352 -14.305   5.066  1.00  0.00      HCT   
ATOM   1550 HG23 VAL H 100      10.731 -12.585   4.687  1.00  0.00      HCT   
ATOM   1551  C   VAL H 100      12.468 -14.829   5.989  1.00  0.00      HCT  C
ATOM   1552  O   VAL H 100      12.429 -16.057   6.021  1.00  0.00      HCT  O
ATOM   1553  N   LEU H 101      11.998 -14.066   7.000  1.00  0.00      HCT  N
ATOM   1554  HN  LEU H 101      12.011 -13.070   6.937  1.00  0.00      HCT   
ATOM   1555  CA  LEU H 101      11.448 -14.575   8.233  1.00  0.00      HCT  C
ATOM   1556  HA  LEU H 101      12.087 -15.389   8.548  1.00  0.00      HCT   
ATOM   1557  CB  LEU H 101      11.383 -13.452   9.295  1.00  0.00      HCT  C
ATOM   1558  HB1 LEU H 101      12.430 -13.117   9.483  1.00  0.00      HCT   
ATOM   1559  HB2 LEU H 101      10.851 -12.575   8.863  1.00  0.00      HCT   
ATOM   1560  CG  LEU H 101      10.757 -13.796  10.662  1.00  0.00      HCT  C
ATOM   1561  HG  LEU H 101      10.989 -12.893  11.277  1.00  0.00      HCT   
ATOM   1562  CD1 LEU H 101       9.233 -13.944  10.574  1.00  0.00      HCT  C
ATOM   1563 HD11 LEU H 101       8.813 -14.238  11.560  1.00  0.00      HCT   
ATOM   1564 HD12 LEU H 101       8.764 -12.985  10.267  1.00  0.00      HCT   
ATOM   1565 HD13 LEU H 101       8.956 -14.723   9.833  1.00  0.00      HCT   
ATOM   1566  CD2 LEU H 101      11.443 -15.002  11.312  1.00  0.00      HCT  C
ATOM   1567 HD21 LEU H 101      10.986 -15.217  12.302  1.00  0.00      HCT   
ATOM   1568 HD22 LEU H 101      11.343 -15.914  10.689  1.00  0.00      HCT   
ATOM   1569 HD23 LEU H 101      12.525 -14.799  11.464  1.00  0.00      HCT   
ATOM   1570  C   LEU H 101      10.069 -15.137   8.019  1.00  0.00      HCT  C
ATOM   1571  O   LEU H 101       9.198 -14.485   7.442  1.00  0.00      HCT  O
ATOM   1572  N   PHE H 102       9.836 -16.375   8.515  1.00  0.00      HCT  N
ATOM   1573  HN  PHE H 102      10.529 -16.922   8.981  1.00  0.00      HCT   
ATOM   1574  CA  PHE H 102       8.548 -17.010   8.409  1.00  0.00      HCT  C
ATOM   1575  HA  PHE H 102       7.827 -16.255   8.117  1.00  0.00      HCT   
ATOM   1576  CB  PHE H 102       8.598 -18.241   7.486  1.00  0.00      HCT  C
ATOM   1577  HB1 PHE H 102       8.990 -17.935   6.491  1.00  0.00      HCT   
ATOM   1578  HB2 PHE H 102       9.289 -19.013   7.887  1.00  0.00      HCT   
ATOM   1579  CG  PHE H 102       7.226 -18.784   7.295  1.00  0.00      HCT  C
ATOM   1580  CD1 PHE H 102       6.394 -18.254   6.335  1.00  0.00      HCT  C
ATOM   1581  HD1 PHE H 102       6.739 -17.432   5.724  1.00  0.00      HCT   
ATOM   1582  CE1 PHE H 102       5.128 -18.755   6.148  1.00  0.00      HCT  C
ATOM   1583  HE1 PHE H 102       4.486 -18.332   5.390  1.00  0.00      HCT   
ATOM   1584  CZ  PHE H 102       4.682 -19.798   6.923  1.00  0.00      HCT  C
ATOM   1585  HZ  PHE H 102       3.691 -20.201   6.776  1.00  0.00      HCT   
ATOM   1586  CD2 PHE H 102       6.774 -19.830   8.063  1.00  0.00      HCT  C
ATOM   1587  HD2 PHE H 102       7.407 -20.248   8.832  1.00  0.00      HCT   
ATOM   1588  CE2 PHE H 102       5.508 -20.336   7.881  1.00  0.00      HCT  C
ATOM   1589  HE2 PHE H 102       5.163 -21.157   8.494  1.00  0.00      HCT   
ATOM   1590  C   PHE H 102       8.165 -17.477   9.786  1.00  0.00      HCT  C
ATOM   1591  O   PHE H 102       8.925 -18.187  10.442  1.00  0.00      HCT  O
ATOM   1592  N   GLN H 103       6.965 -17.088  10.270  1.00  0.00      HCT  N
ATOM   1593  HN  GLN H 103       6.301 -16.516   9.792  1.00  0.00      HCT   
ATOM   1594  CA  GLN H 103       6.555 -17.505  11.585  1.00  0.00      HCT  C
ATOM   1595  HA  GLN H 103       7.207 -18.314  11.893  1.00  0.00      HCT   
ATOM   1596  CB  GLN H 103       6.560 -16.382  12.640  1.00  0.00      HCT  C
ATOM   1597  HB1 GLN H 103       5.972 -15.536  12.212  1.00  0.00      HCT   
ATOM   1598  HB2 GLN H 103       6.004 -16.721  13.543  1.00  0.00      HCT   
ATOM   1599  CG  GLN H 103       7.958 -15.887  13.018  1.00  0.00      HCT  C
ATOM   1600  HG1 GLN H 103       8.569 -16.723  13.421  1.00  0.00      HCT   
ATOM   1601  HG2 GLN H 103       8.483 -15.478  12.130  1.00  0.00      HCT   
ATOM   1602  CD  GLN H 103       7.805 -14.828  14.102  1.00  0.00      HCT  C
ATOM   1603  OE1 GLN H 103       8.781 -14.414  14.725  1.00  0.00      HCT  O
ATOM   1604  NE2 GLN H 103       6.542 -14.382  14.342  1.00  0.00      HCT  N
ATOM   1605 HE21 GLN H 103       6.437 -13.687  15.047  1.00  0.00      HCT   
ATOM   1606 HE22 GLN H 103       5.779 -14.764  13.834  1.00  0.00      HCT   
ATOM   1607  C   GLN H 103       5.162 -18.047  11.526  1.00  0.00      HCT  C
ATOM   1608  O   GLN H 103       4.365 -17.671  10.668  1.00  0.00      HCT  O
ATOM   1609  N   GLU H 104       4.851 -18.988  12.443  1.00  0.00      HCT  N
ATOM   1610  HN  GLU H 104       5.502 -19.368  13.095  1.00  0.00      HCT   
ATOM   1611  CA  GLU H 104       3.529 -19.530  12.555  1.00  0.00      HCT  C
ATOM   1612  HA  GLU H 104       2.866 -19.065  11.835  1.00  0.00      HCT   
ATOM   1613  CB  GLU H 104       3.464 -21.062  12.488  1.00  0.00      HCT  C
ATOM   1614  HB1 GLU H 104       4.190 -21.473  13.227  1.00  0.00      HCT   
ATOM   1615  HB2 GLU H 104       2.461 -21.412  12.820  1.00  0.00      HCT   
ATOM   1616  CG  GLU H 104       3.781 -21.647  11.113  1.00  0.00      HCT  C
ATOM   1617  HG1 GLU H 104       3.032 -21.295  10.380  1.00  0.00      HCT   
ATOM   1618  HG2 GLU H 104       4.792 -21.342  10.775  1.00  0.00      HCT   
ATOM   1619  CD  GLU H 104       3.661 -23.156  11.248  1.00  0.00      HCT  C
ATOM   1620  OE1 GLU H 104       3.449 -23.624  12.399  1.00  0.00      HCT  O
ATOM   1621  OE2 GLU H 104       3.777 -23.861  10.211  1.00  0.00      HCT  O
ATOM   1622  C   GLU H 104       3.041 -19.149  13.917  1.00  0.00      HCT  C
ATOM   1623  O   GLU H 104       3.824 -19.073  14.863  1.00  0.00      HCT  O
ATOM   1624  N   ALA H 105       1.728 -18.883  14.055  1.00  0.00      HCT  N
ATOM   1625  HN  ALA H 105       1.042 -18.947  13.330  1.00  0.00      HCT   
ATOM   1626  CA  ALA H 105       1.232 -18.472  15.337  1.00  0.00      HCT  C
ATOM   1627  HA  ALA H 105       1.814 -18.899  16.146  1.00  0.00      HCT   
ATOM   1628  CB  ALA H 105       1.179 -16.943  15.510  1.00  0.00      HCT  C
ATOM   1629  HB1 ALA H 105       2.205 -16.525  15.441  1.00  0.00      HCT   
ATOM   1630  HB2 ALA H 105       0.563 -16.473  14.713  1.00  0.00      HCT   
ATOM   1631  HB3 ALA H 105       0.757 -16.657  16.498  1.00  0.00      HCT   
ATOM   1632  C   ALA H 105      -0.162 -18.979  15.507  1.00  0.00      HCT  C
ATOM   1633  O   ALA H 105      -0.807 -19.420  14.556  1.00  0.00      HCT  O
ATOM   1634  N   ASP H 106      -0.659 -18.973  16.757  1.00  0.00      HCT  N
ATOM   1635  HN  ASP H 106      -0.229 -18.694  17.612  1.00  0.00      HCT   
ATOM   1636  CA  ASP H 106      -2.002 -19.427  16.932  1.00  0.00      HCT  C
ATOM   1637  HA  ASP H 106      -2.510 -19.260  15.989  1.00  0.00      HCT   
ATOM   1638  CB  ASP H 106      -2.139 -20.948  17.143  1.00  0.00      HCT  C
ATOM   1639  HB1 ASP H 106      -3.180 -21.183  17.442  1.00  0.00      HCT   
ATOM   1640  HB2 ASP H 106      -1.915 -21.495  16.205  1.00  0.00      HCT   
ATOM   1641  CG  ASP H 106      -1.220 -21.460  18.238  1.00  0.00      HCT  C
ATOM   1642  OD1 ASP H 106      -0.201 -20.797  18.570  1.00  0.00      HCT  O
ATOM   1643  OD2 ASP H 106      -1.524 -22.573  18.739  1.00  0.00      HCT  O
ATOM   1644  C   ASP H 106      -2.737 -18.636  17.964  1.00  0.00      HCT  C
ATOM   1645  O   ASP H 106      -2.180 -18.241  18.986  1.00  0.00      HCT  O
ATOM   1646  N   ALA H 107      -4.014 -18.316  17.654  1.00  0.00      HCT  N
ATOM   1647  HN  ALA H 107      -4.428 -18.530  16.770  1.00  0.00      HCT   
ATOM   1648  CA  ALA H 107      -4.868 -17.641  18.587  1.00  0.00      HCT  C
ATOM   1649  HA  ALA H 107      -4.352 -17.324  19.487  1.00  0.00      HCT   
ATOM   1650  CB  ALA H 107      -5.639 -16.461  17.968  1.00  0.00      HCT  C
ATOM   1651  HB1 ALA H 107      -4.926 -15.659  17.682  1.00  0.00      HCT   
ATOM   1652  HB2 ALA H 107      -6.184 -16.777  17.052  1.00  0.00      HCT   
ATOM   1653  HB3 ALA H 107      -6.372 -16.030  18.684  1.00  0.00      HCT   
ATOM   1654  C   ALA H 107      -5.878 -18.661  19.016  1.00  0.00      HCT  C
ATOM   1655  O   ALA H 107      -6.876 -18.897  18.335  1.00  0.00      HCT  O
ATOM   1656  N   PRO H 108      -5.638 -19.268  20.145  1.00  0.00      HCT  N
ATOM   1657  CD  PRO H 108      -4.277 -19.454  20.623  1.00  0.00      HCT  C
ATOM   1658  HD1 PRO H 108      -3.966 -18.613  21.284  1.00  0.00      HCT   
ATOM   1659  HD2 PRO H 108      -3.560 -19.530  19.773  1.00  0.00      HCT   
ATOM   1660  CA  PRO H 108      -6.514 -20.310  20.602  1.00  0.00      HCT  C
ATOM   1661  HA  PRO H 108      -6.573 -21.074  19.836  1.00  0.00      HCT   
ATOM   1662  CB  PRO H 108      -5.780 -20.996  21.752  1.00  0.00      HCT  C
ATOM   1663  HB1 PRO H 108      -5.980 -22.090  21.794  1.00  0.00      HCT   
ATOM   1664  HB2 PRO H 108      -6.004 -20.531  22.738  1.00  0.00      HCT   
ATOM   1665  CG  PRO H 108      -4.295 -20.770  21.417  1.00  0.00      HCT  C
ATOM   1666  HG1 PRO H 108      -3.894 -21.627  20.841  1.00  0.00      HCT   
ATOM   1667  HG2 PRO H 108      -3.673 -20.653  22.334  1.00  0.00      HCT   
ATOM   1668  C   PRO H 108      -7.897 -19.868  20.959  1.00  0.00      HCT  C
ATOM   1669  O   PRO H 108      -8.848 -20.601  20.696  1.00  0.00      HCT  O
ATOM   1670  N   ASP H 109      -8.010 -18.700  21.607  1.00  0.00      HCT  N
ATOM   1671  HN  ASP H 109      -7.231 -18.107  21.789  1.00  0.00      HCT   
ATOM   1672  CA  ASP H 109      -9.244 -18.171  22.109  1.00  0.00      HCT  C
ATOM   1673  HA  ASP H 109      -9.795 -19.025  22.490  1.00  0.00      HCT   
ATOM   1674  CB  ASP H 109      -9.002 -17.129  23.209  1.00  0.00      HCT  C
ATOM   1675  HB1 ASP H 109      -8.313 -16.350  22.828  1.00  0.00      HCT   
ATOM   1676  HB2 ASP H 109      -9.953 -16.642  23.501  1.00  0.00      HCT   
ATOM   1677  CG  ASP H 109      -8.370 -17.868  24.377  1.00  0.00      HCT  C
ATOM   1678  OD1 ASP H 109      -8.447 -19.126  24.389  1.00  0.00      HCT  O
ATOM   1679  OD2 ASP H 109      -7.801 -17.187  25.270  1.00  0.00      HCT  O
ATOM   1680  C   ASP H 109     -10.109 -17.529  21.069  1.00  0.00      HCT  C
ATOM   1681  O   ASP H 109     -11.333 -17.582  21.177  1.00  0.00      HCT  O
ATOM   1682  N   ALA H 110      -9.517 -16.894  20.039  1.00  0.00      HCT  N
ATOM   1683  HN  ALA H 110      -8.553 -16.924  19.774  1.00  0.00      HCT   
ATOM   1684  CA  ALA H 110     -10.357 -16.074  19.215  1.00  0.00      HCT  C
ATOM   1685  HA  ALA H 110     -11.376 -16.112  19.583  1.00  0.00      HCT   
ATOM   1686  CB  ALA H 110      -9.922 -14.599  19.195  1.00  0.00      HCT  C
ATOM   1687  HB1 ALA H 110      -9.919 -14.197  20.231  1.00  0.00      HCT   
ATOM   1688  HB2 ALA H 110      -8.895 -14.491  18.783  1.00  0.00      HCT   
ATOM   1689  HB3 ALA H 110     -10.614 -13.976  18.587  1.00  0.00      HCT   
ATOM   1690  C   ALA H 110     -10.404 -16.527  17.798  1.00  0.00      HCT  C
ATOM   1691  O   ALA H 110      -9.502 -17.182  17.279  1.00  0.00      HCT  O
ATOM   1692  N   THR H 111     -11.535 -16.194  17.151  1.00  0.00      HCT  N
ATOM   1693  HN  THR H 111     -12.300 -15.746  17.615  1.00  0.00      HCT   
ATOM   1694  CA  THR H 111     -11.755 -16.442  15.762  1.00  0.00      HCT  C
ATOM   1695  HA  THR H 111     -11.068 -17.218  15.456  1.00  0.00      HCT   
ATOM   1696  CB  THR H 111     -13.189 -16.776  15.471  1.00  0.00      HCT  C
ATOM   1697  HB  THR H 111     -13.351 -17.811  15.861  1.00  0.00      HCT   
ATOM   1698  OG1 THR H 111     -13.427 -16.808  14.072  1.00  0.00      HCT  O
ATOM   1699  HG1 THR H 111     -14.362 -17.016  13.976  1.00  0.00      HCT   
ATOM   1700  CG2 THR H 111     -14.098 -15.768  16.181  1.00  0.00      HCT  C
ATOM   1701 HG21 THR H 111     -15.165 -16.056  16.078  1.00  0.00      HCT   
ATOM   1702 HG22 THR H 111     -13.859 -15.727  17.266  1.00  0.00      HCT   
ATOM   1703 HG23 THR H 111     -13.971 -14.747  15.759  1.00  0.00      HCT   
ATOM   1704  C   THR H 111     -11.352 -15.199  15.023  1.00  0.00      HCT  C
ATOM   1705  O   THR H 111     -11.106 -14.155  15.621  1.00  0.00      HCT  O
ATOM   1706  N   ILE H 112     -11.273 -15.291  13.684  1.00  0.00      HCT  N
ATOM   1707  HN  ILE H 112     -11.487 -16.130  13.189  1.00  0.00      HCT   
ATOM   1708  CA  ILE H 112     -10.875 -14.198  12.842  1.00  0.00      HCT  C
ATOM   1709  HA  ILE H 112      -9.932 -13.823  13.220  1.00  0.00      HCT   
ATOM   1710  CB  ILE H 112     -10.755 -14.563  11.391  1.00  0.00      HCT  C
ATOM   1711  HB  ILE H 112     -10.492 -13.601  10.881  1.00  0.00      HCT   
ATOM   1712  CG2 ILE H 112      -9.638 -15.614  11.270  1.00  0.00      HCT  C
ATOM   1713 HG21 ILE H 112      -9.398 -15.807  10.203  1.00  0.00      HCT   
ATOM   1714 HG22 ILE H 112      -8.709 -15.263  11.766  1.00  0.00      HCT   
ATOM   1715 HG23 ILE H 112      -9.944 -16.574  11.736  1.00  0.00      HCT   
ATOM   1716  CG1 ILE H 112     -12.105 -15.009  10.810  1.00  0.00      HCT  C
ATOM   1717 HG11 ILE H 112     -12.388 -15.999  11.233  1.00  0.00      HCT   
ATOM   1718 HG12 ILE H 112     -12.890 -14.281  11.122  1.00  0.00      HCT   
ATOM   1719  CD  ILE H 112     -12.100 -15.092   9.284  1.00  0.00      HCT  C
ATOM   1720  HD1 ILE H 112     -13.110 -15.362   8.908  1.00  0.00      HCT   
ATOM   1721  HD2 ILE H 112     -11.812 -14.115   8.839  1.00  0.00      HCT   
ATOM   1722  HD3 ILE H 112     -11.385 -15.864   8.929  1.00  0.00      HCT   
ATOM   1723  C   ILE H 112     -11.871 -13.091  12.993  1.00  0.00      HCT  C
ATOM   1724  O   ILE H 112     -11.544 -11.920  12.808  1.00  0.00      HCT  O
ATOM   1725  N   ASP H 113     -13.124 -13.451  13.328  1.00  0.00      HCT  N
ATOM   1726  HN  ASP H 113     -13.370 -14.399  13.512  1.00  0.00      HCT   
ATOM   1727  CA  ASP H 113     -14.235 -12.547  13.462  1.00  0.00      HCT  C
ATOM   1728  HA  ASP H 113     -14.357 -12.030  12.516  1.00  0.00      HCT   
ATOM   1729  CB  ASP H 113     -15.533 -13.250  13.890  1.00  0.00      HCT  C
ATOM   1730  HB1 ASP H 113     -15.314 -13.943  14.728  1.00  0.00      HCT   
ATOM   1731  HB2 ASP H 113     -16.282 -12.511  14.237  1.00  0.00      HCT   
ATOM   1732  CG  ASP H 113     -16.051 -14.036  12.692  1.00  0.00      HCT  C
ATOM   1733  OD1 ASP H 113     -15.537 -13.807  11.565  1.00  0.00      HCT  O
ATOM   1734  OD2 ASP H 113     -16.976 -14.870  12.887  1.00  0.00      HCT  O
ATOM   1735  C   ASP H 113     -13.907 -11.506  14.484  1.00  0.00      HCT  C
ATOM   1736  O   ASP H 113     -14.535 -10.449  14.519  1.00  0.00      HCT  O
ATOM   1737  N   TYR H 114     -12.913 -11.772  15.346  1.00  0.00      HCT  N
ATOM   1738  HN  TYR H 114     -12.396 -12.626  15.349  1.00  0.00      HCT   
ATOM   1739  CA  TYR H 114     -12.511 -10.828  16.349  1.00  0.00      HCT  C
ATOM   1740  HA  TYR H 114     -13.357 -10.643  17.000  1.00  0.00      HCT   
ATOM   1741  CB  TYR H 114     -11.229 -11.296  17.057  1.00  0.00      HCT  C
ATOM   1742  HB1 TYR H 114     -11.442 -12.238  17.609  1.00  0.00      HCT   
ATOM   1743  HB2 TYR H 114     -10.431 -11.521  16.317  1.00  0.00      HCT   
ATOM   1744  CG  TYR H 114     -10.777 -10.271  18.039  1.00  0.00      HCT  C
ATOM   1745  CD1 TYR H 114     -11.280 -10.248  19.319  1.00  0.00      HCT  C
ATOM   1746  HD1 TYR H 114     -12.031 -10.968  19.614  1.00  0.00      HCT   
ATOM   1747  CE1 TYR H 114     -10.854  -9.303  20.223  1.00  0.00      HCT  C
ATOM   1748  HE1 TYR H 114     -11.253  -9.283  21.225  1.00  0.00      HCT   
ATOM   1749  CZ  TYR H 114      -9.917  -8.371  19.846  1.00  0.00      HCT  C
ATOM   1750  OH  TYR H 114      -9.475  -7.399  20.769  1.00  0.00      HCT  O
ATOM   1751  HH  TYR H 114      -8.778  -6.894  20.344  1.00  0.00      HCT   
ATOM   1752  CD2 TYR H 114      -9.841  -9.332  17.672  1.00  0.00      HCT  C
ATOM   1753  HD2 TYR H 114      -9.465  -9.311  16.658  1.00  0.00      HCT   
ATOM   1754  CE2 TYR H 114      -9.413  -8.385  18.569  1.00  0.00      HCT  C
ATOM   1755  HE2 TYR H 114      -8.694  -7.639  18.260  1.00  0.00      HCT   
ATOM   1756  C   TYR H 114     -12.204  -9.535  15.644  1.00  0.00      HCT  C
ATOM   1757  O   TYR H 114     -12.505  -8.458  16.156  1.00  0.00      HCT  O
ATOM   1758  N   PHE H 115     -11.582  -9.616  14.454  1.00  0.00      HCT  N
ATOM   1759  HN  PHE H 115     -11.341 -10.499  14.053  1.00  0.00      HCT   
ATOM   1760  CA  PHE H 115     -11.210  -8.478  13.656  1.00  0.00      HCT  C
ATOM   1761  HA  PHE H 115     -10.695  -7.799  14.324  1.00  0.00      HCT   
ATOM   1762  CB  PHE H 115     -10.275  -8.839  12.488  1.00  0.00      HCT  C
ATOM   1763  HB1 PHE H 115     -10.687  -9.720  11.951  1.00  0.00      HCT   
ATOM   1764  HB2 PHE H 115     -10.212  -8.007  11.753  1.00  0.00      HCT   
ATOM   1765  CG  PHE H 115      -8.976  -9.184  13.129  1.00  0.00      HCT  C
ATOM   1766  CD1 PHE H 115      -8.126  -8.186  13.547  1.00  0.00      HCT  C
ATOM   1767  HD1 PHE H 115      -8.402  -7.151  13.399  1.00  0.00      HCT   
ATOM   1768  CE1 PHE H 115      -6.927  -8.489  14.145  1.00  0.00      HCT  C
ATOM   1769  HE1 PHE H 115      -6.270  -7.696  14.474  1.00  0.00      HCT   
ATOM   1770  CZ  PHE H 115      -6.564  -9.802  14.331  1.00  0.00      HCT  C
ATOM   1771  HZ  PHE H 115      -5.626 -10.047  14.808  1.00  0.00      HCT   
ATOM   1772  CD2 PHE H 115      -8.607 -10.496  13.318  1.00  0.00      HCT  C
ATOM   1773  HD2 PHE H 115      -9.252 -11.294  12.976  1.00  0.00      HCT   
ATOM   1774  CE2 PHE H 115      -7.407 -10.805  13.916  1.00  0.00      HCT  C
ATOM   1775  HE2 PHE H 115      -7.127 -11.839  14.059  1.00  0.00      HCT   
ATOM   1776  C   PHE H 115     -12.419  -7.750  13.134  1.00  0.00      HCT  C
ATOM   1777  O   PHE H 115     -12.366  -6.538  12.931  1.00  0.00      HCT  O
ATOM   1778  N   GLY H 116     -13.527  -8.463  12.847  1.00  0.00      HCT  N
ATOM   1779  HN  GLY H 116     -13.592  -9.458  12.899  1.00  0.00      HCT   
ATOM   1780  CA  GLY H 116     -14.726  -7.782  12.432  1.00  0.00      HCT  C
ATOM   1781  HA1 GLY H 116     -14.814  -6.879  13.022  1.00  0.00      HCT   
ATOM   1782  HA2 GLY H 116     -15.556  -8.467  12.543  1.00  0.00      HCT   
ATOM   1783  C   GLY H 116     -14.643  -7.388  10.991  1.00  0.00      HCT  C
ATOM   1784  O   GLY H 116     -14.528  -8.231  10.104  1.00  0.00      HCT  O
ATOM   1785  N   ASP H 117     -14.769  -6.071  10.744  1.00  0.00      HCT  N
ATOM   1786  HN  ASP H 117     -14.880  -5.428  11.497  1.00  0.00      HCT   
ATOM   1787  CA  ASP H 117     -14.763  -5.431   9.459  1.00  0.00      HCT  C
ATOM   1788  HA  ASP H 117     -15.408  -6.007   8.805  1.00  0.00      HCT   
ATOM   1789  CB  ASP H 117     -15.285  -3.979   9.501  1.00  0.00      HCT  C
ATOM   1790  HB1 ASP H 117     -15.229  -3.541   8.483  1.00  0.00      HCT   
ATOM   1791  HB2 ASP H 117     -16.342  -3.953   9.834  1.00  0.00      HCT   
ATOM   1792  CG  ASP H 117     -14.433  -3.133  10.436  1.00  0.00      HCT  C
ATOM   1793  OD1 ASP H 117     -13.385  -3.636  10.922  1.00  0.00      HCT  O
ATOM   1794  OD2 ASP H 117     -14.832  -1.964  10.683  1.00  0.00      HCT  O
ATOM   1795  C   ASP H 117     -13.389  -5.479   8.862  1.00  0.00      HCT  C
ATOM   1796  O   ASP H 117     -13.208  -5.176   7.683  1.00  0.00      HCT  O
ATOM   1797  N   PHE H 118     -12.382  -5.873   9.666  1.00  0.00      HCT  N
ATOM   1798  HN  PHE H 118     -12.512  -6.145  10.619  1.00  0.00      HCT   
ATOM   1799  CA  PHE H 118     -11.022  -5.932   9.211  1.00  0.00      HCT  C
ATOM   1800  HA  PHE H 118     -10.455  -6.398  10.008  1.00  0.00      HCT   
ATOM   1801  CB  PHE H 118     -10.854  -6.653   7.856  1.00  0.00      HCT  C
ATOM   1802  HB1 PHE H 118     -11.446  -6.117   7.083  1.00  0.00      HCT   
ATOM   1803  HB2 PHE H 118      -9.793  -6.639   7.523  1.00  0.00      HCT   
ATOM   1804  CG  PHE H 118     -11.375  -8.047   7.953  1.00  0.00      HCT  C
ATOM   1805  CD1 PHE H 118     -10.748  -8.982   8.742  1.00  0.00      HCT  C
ATOM   1806  HD1 PHE H 118      -9.865  -8.705   9.301  1.00  0.00      HCT   
ATOM   1807  CE1 PHE H 118     -11.229 -10.268   8.821  1.00  0.00      HCT  C
ATOM   1808  HE1 PHE H 118     -10.737 -10.992   9.455  1.00  0.00      HCT   
ATOM   1809  CZ  PHE H 118     -12.341 -10.635   8.100  1.00  0.00      HCT  C
ATOM   1810  HZ  PHE H 118     -12.729 -11.642   8.168  1.00  0.00      HCT   
ATOM   1811  CD2 PHE H 118     -12.478  -8.427   7.223  1.00  0.00      HCT  C
ATOM   1812  HD2 PHE H 118     -12.961  -7.717   6.565  1.00  0.00      HCT   
ATOM   1813  CE2 PHE H 118     -12.964  -9.711   7.297  1.00  0.00      HCT  C
ATOM   1814  HE2 PHE H 118     -13.835  -9.991   6.721  1.00  0.00      HCT   
ATOM   1815  C   PHE H 118     -10.455  -4.559   9.013  1.00  0.00      HCT  C
ATOM   1816  O   PHE H 118      -9.550  -4.370   8.202  1.00  0.00      HCT  O
ATOM   1817  N   ALA H 119     -10.953  -3.556   9.761  1.00  0.00      HCT  N
ATOM   1818  HN  ALA H 119     -11.717  -3.627  10.402  1.00  0.00      HCT   
ATOM   1819  CA  ALA H 119     -10.356  -2.252   9.655  1.00  0.00      HCT  C
ATOM   1820  HA  ALA H 119     -10.316  -1.898   8.632  1.00  0.00      HCT   
ATOM   1821  CB  ALA H 119     -11.038  -1.182  10.526  1.00  0.00      HCT  C
ATOM   1822  HB1 ALA H 119     -12.081  -1.027  10.177  1.00  0.00      HCT   
ATOM   1823  HB2 ALA H 119     -11.077  -1.499  11.591  1.00  0.00      HCT   
ATOM   1824  HB3 ALA H 119     -10.508  -0.207  10.465  1.00  0.00      HCT   
ATOM   1825  C   ALA H 119      -8.929  -2.382  10.116  1.00  0.00      HCT  C
ATOM   1826  O   ALA H 119      -8.593  -3.208  10.961  1.00  0.00      HCT  O
ATOM   1827  N   PRO H 120      -8.092  -1.542   9.570  1.00  0.00      HCT  N
ATOM   1828  CD  PRO H 120      -8.472  -0.810   8.372  1.00  0.00      HCT  C
ATOM   1829  HD1 PRO H 120      -9.364  -0.168   8.551  1.00  0.00      HCT   
ATOM   1830  HD2 PRO H 120      -8.687  -1.498   7.523  1.00  0.00      HCT   
ATOM   1831  CA  PRO H 120      -6.660  -1.528   9.776  1.00  0.00      HCT  C
ATOM   1832  HA  PRO H 120      -6.278  -2.536   9.665  1.00  0.00      HCT   
ATOM   1833  CB  PRO H 120      -6.069  -0.742   8.602  1.00  0.00      HCT  C
ATOM   1834  HB1 PRO H 120      -5.679  -1.412   7.803  1.00  0.00      HCT   
ATOM   1835  HB2 PRO H 120      -5.271  -0.038   8.930  1.00  0.00      HCT   
ATOM   1836  CG  PRO H 120      -7.252   0.065   8.045  1.00  0.00      HCT  C
ATOM   1837  HG1 PRO H 120      -7.129   0.247   6.958  1.00  0.00      HCT   
ATOM   1838  HG2 PRO H 120      -7.365   1.054   8.545  1.00  0.00      HCT   
ATOM   1839  C   PRO H 120      -6.227  -0.983  11.106  1.00  0.00      HCT  C
ATOM   1840  O   PRO H 120      -5.309  -0.164  11.126  1.00  0.00      HCT  O
ATOM   1841  N   THR H 121      -6.926  -1.315  12.207  1.00  0.00      HCT  N
ATOM   1842  HN  THR H 121      -7.745  -1.889  12.233  1.00  0.00      HCT   
ATOM   1843  CA  THR H 121      -6.504  -0.829  13.494  1.00  0.00      HCT  C
ATOM   1844  HA  THR H 121      -6.361   0.237  13.393  1.00  0.00      HCT   
ATOM   1845  CB  THR H 121      -7.427  -1.220  14.611  1.00  0.00      HCT  C
ATOM   1846  HB  THR H 121      -7.008  -0.754  15.536  1.00  0.00      HCT   
ATOM   1847  OG1 THR H 121      -7.410  -2.629  14.789  1.00  0.00      HCT  O
ATOM   1848  HG1 THR H 121      -8.028  -2.805  15.507  1.00  0.00      HCT   
ATOM   1849  CG2 THR H 121      -8.849  -0.751  14.259  1.00  0.00      HCT  C
ATOM   1850 HG21 THR H 121      -9.543  -0.919  15.110  1.00  0.00      HCT   
ATOM   1851 HG22 THR H 121      -8.852   0.335  14.025  1.00  0.00      HCT   
ATOM   1852 HG23 THR H 121      -9.243  -1.298  13.376  1.00  0.00      HCT   
ATOM   1853  C   THR H 121      -5.158  -1.412  13.825  1.00  0.00      HCT  C
ATOM   1854  O   THR H 121      -4.637  -2.280  13.128  1.00  0.00      HCT  O
ATOM   1855  N   MET H 122      -4.565  -0.923  14.931  1.00  0.00      HCT  N
ATOM   1856  HN  MET H 122      -5.022  -0.236  15.493  1.00  0.00      HCT   
ATOM   1857  CA  MET H 122      -3.265  -1.314  15.409  1.00  0.00      HCT  C
ATOM   1858  HA  MET H 122      -2.570  -1.237  14.582  1.00  0.00      HCT   
ATOM   1859  CB  MET H 122      -2.747  -0.460  16.575  1.00  0.00      HCT  C
ATOM   1860  HB1 MET H 122      -3.621  -0.244  17.234  1.00  0.00      HCT   
ATOM   1861  HB2 MET H 122      -2.037  -1.062  17.186  1.00  0.00      HCT   
ATOM   1862  CG  MET H 122      -2.118   0.853  16.102  1.00  0.00      HCT  C
ATOM   1863  HG1 MET H 122      -2.758   1.331  15.330  1.00  0.00      HCT   
ATOM   1864  HG2 MET H 122      -2.039   1.559  16.957  1.00  0.00      HCT   
ATOM   1865  SD  MET H 122      -0.455   0.667  15.375  1.00  0.00      HCT  S
ATOM   1866  CE  MET H 122      -0.934  -0.299  13.912  1.00  0.00      HCT  C
ATOM   1867  HE1 MET H 122      -0.046  -0.550  13.294  1.00  0.00      HCT   
ATOM   1868  HE2 MET H 122      -1.426  -1.251  14.206  1.00  0.00      HCT   
ATOM   1869  HE3 MET H 122      -1.644   0.269  13.273  1.00  0.00      HCT   
ATOM   1870  C   MET H 122      -3.301  -2.743  15.837  1.00  0.00      HCT  C
ATOM   1871  O   MET H 122      -2.266  -3.400  15.929  1.00  0.00      HCT  O
ATOM   1872  N   GLU H 123      -4.504  -3.251  16.139  1.00  0.00      HCT  N
ATOM   1873  HN  GLU H 123      -5.352  -2.735  16.073  1.00  0.00      HCT   
ATOM   1874  CA  GLU H 123      -4.676  -4.599  16.589  1.00  0.00      HCT  C
ATOM   1875  HA  GLU H 123      -4.138  -4.733  17.519  1.00  0.00      HCT   
ATOM   1876  CB  GLU H 123      -6.160  -4.973  16.733  1.00  0.00      HCT  C
ATOM   1877  HB1 GLU H 123      -6.629  -4.265  17.454  1.00  0.00      HCT   
ATOM   1878  HB2 GLU H 123      -6.685  -4.814  15.764  1.00  0.00      HCT   
ATOM   1879  CG  GLU H 123      -6.371  -6.404  17.220  1.00  0.00      HCT  C
ATOM   1880  HG1 GLU H 123      -7.435  -6.679  17.105  1.00  0.00      HCT   
ATOM   1881  HG2 GLU H 123      -5.746  -7.115  16.645  1.00  0.00      HCT   
ATOM   1882  CD  GLU H 123      -6.029  -6.444  18.702  1.00  0.00      HCT  C
ATOM   1883  OE1 GLU H 123      -6.755  -5.787  19.494  1.00  0.00      HCT  O
ATOM   1884  OE2 GLU H 123      -5.035  -7.131  19.061  1.00  0.00      HCT  O
ATOM   1885  C   GLU H 123      -4.068  -5.539  15.582  1.00  0.00      HCT  C
ATOM   1886  O   GLU H 123      -3.607  -6.620  15.938  1.00  0.00      HCT  O
ATOM   1887  N   LEU H 124      -4.064  -5.151  14.294  1.00  0.00      HCT  N
ATOM   1888  HN  LEU H 124      -4.426  -4.260  14.031  1.00  0.00      HCT   
ATOM   1889  CA  LEU H 124      -3.560  -5.935  13.192  1.00  0.00      HCT  C
ATOM   1890  HA  LEU H 124      -4.051  -6.899  13.249  1.00  0.00      HCT   
ATOM   1891  CB  LEU H 124      -3.798  -5.267  11.823  1.00  0.00      HCT  C
ATOM   1892  HB1 LEU H 124      -3.337  -4.253  11.867  1.00  0.00      HCT   
ATOM   1893  HB2 LEU H 124      -3.235  -5.828  11.044  1.00  0.00      HCT   
ATOM   1894  CG  LEU H 124      -5.288  -5.137  11.452  1.00  0.00      HCT  C
ATOM   1895  HG  LEU H 124      -5.707  -4.461  12.235  1.00  0.00      HCT   
ATOM   1896  CD1 LEU H 124      -5.465  -4.466  10.081  1.00  0.00      HCT  C
ATOM   1897 HD11 LEU H 124      -6.541  -4.422   9.805  1.00  0.00      HCT   
ATOM   1898 HD12 LEU H 124      -5.066  -3.429  10.098  1.00  0.00      HCT   
ATOM   1899 HD13 LEU H 124      -4.929  -5.036   9.294  1.00  0.00      HCT   
ATOM   1900  CD2 LEU H 124      -6.013  -6.490  11.553  1.00  0.00      HCT  C
ATOM   1901 HD21 LEU H 124      -7.089  -6.371  11.300  1.00  0.00      HCT   
ATOM   1902 HD22 LEU H 124      -5.584  -7.237  10.857  1.00  0.00      HCT   
ATOM   1903 HD23 LEU H 124      -5.941  -6.893  12.587  1.00  0.00      HCT   
ATOM   1904  C   LEU H 124      -2.082  -6.172  13.313  1.00  0.00      HCT  C
ATOM   1905  O   LEU H 124      -1.556  -7.138  12.762  1.00  0.00      HCT  O
ATOM   1906  N   LYS H 125      -1.363  -5.284  14.019  1.00  0.00      HCT  N
ATOM   1907  HN  LYS H 125      -1.790  -4.540  14.530  1.00  0.00      HCT   
ATOM   1908  CA  LYS H 125       0.069  -5.332  14.097  1.00  0.00      HCT  C
ATOM   1909  HA  LYS H 125       0.455  -5.277  13.086  1.00  0.00      HCT   
ATOM   1910  CB  LYS H 125       0.643  -4.190  14.952  1.00  0.00      HCT  C
ATOM   1911  HB1 LYS H 125      -0.048  -3.322  14.845  1.00  0.00      HCT   
ATOM   1912  HB2 LYS H 125       0.607  -4.488  16.024  1.00  0.00      HCT   
ATOM   1913  CG  LYS H 125       2.051  -3.796  14.517  1.00  0.00      HCT  C
ATOM   1914  HG1 LYS H 125       2.442  -3.017  15.210  1.00  0.00      HCT   
ATOM   1915  HG2 LYS H 125       2.719  -4.684  14.604  1.00  0.00      HCT   
ATOM   1916  CD  LYS H 125       2.049  -3.253  13.085  1.00  0.00      HCT  C
ATOM   1917  HD1 LYS H 125       1.665  -4.049  12.407  1.00  0.00      HCT   
ATOM   1918  HD2 LYS H 125       1.332  -2.401  13.038  1.00  0.00      HCT   
ATOM   1919  CE  LYS H 125       3.411  -2.777  12.574  1.00  0.00      HCT  C
ATOM   1920  HE1 LYS H 125       4.230  -3.369  13.040  1.00  0.00      HCT   
ATOM   1921  HE2 LYS H 125       3.478  -2.895  11.470  1.00  0.00      HCT   
ATOM   1922  NZ  LYS H 125       3.606  -1.350  12.912  1.00  0.00      HCT  N
ATOM   1923  HZ1 LYS H 125       4.533  -1.025  12.567  1.00  0.00      HCT   
ATOM   1924  HZ2 LYS H 125       2.855  -0.782  12.471  1.00  0.00      HCT   
ATOM   1925  HZ3 LYS H 125       3.562  -1.230  13.944  1.00  0.00      HCT   
ATOM   1926  C   LYS H 125       0.510  -6.650  14.674  1.00  0.00      HCT  C
ATOM   1927  O   LYS H 125       1.606  -7.125  14.381  1.00  0.00      HCT  O
ATOM   1928  N   ARG H 126      -0.331  -7.274  15.519  1.00  0.00      HCT  N
ATOM   1929  HN  ARG H 126      -1.221  -6.873  15.725  1.00  0.00      HCT   
ATOM   1930  CA  ARG H 126      -0.020  -8.521  16.165  1.00  0.00      HCT  C
ATOM   1931  HA  ARG H 126       0.923  -8.417  16.687  1.00  0.00      HCT   
ATOM   1932  CB  ARG H 126      -1.122  -8.989  17.132  1.00  0.00      HCT  C
ATOM   1933  HB1 ARG H 126      -2.076  -8.977  16.551  1.00  0.00      HCT   
ATOM   1934  HB2 ARG H 126      -0.947 -10.052  17.410  1.00  0.00      HCT   
ATOM   1935  CG  ARG H 126      -1.273  -8.095  18.364  1.00  0.00      HCT  C
ATOM   1936  HG1 ARG H 126      -0.281  -8.007  18.860  1.00  0.00      HCT   
ATOM   1937  HG2 ARG H 126      -1.534  -7.064  18.033  1.00  0.00      HCT   
ATOM   1938  CD  ARG H 126      -2.359  -8.571  19.331  1.00  0.00      HCT  C
ATOM   1939  HD1 ARG H 126      -2.503  -7.808  20.131  1.00  0.00      HCT   
ATOM   1940  HD2 ARG H 126      -3.331  -8.729  18.809  1.00  0.00      HCT   
ATOM   1941  NE  ARG H 126      -1.910  -9.871  19.907  1.00  0.00      HCT  N
ATOM   1942  HE  ARG H 126      -2.231 -10.668  19.383  1.00  0.00      HCT   
ATOM   1943  CZ  ARG H 126      -1.141  -9.895  21.035  1.00  0.00      HCT  C
ATOM   1944  NH1 ARG H 126      -0.801  -8.729  21.657  1.00  0.00      HCT  N
ATOM   1945 HH11 ARG H 126      -0.223  -8.737  22.461  1.00  0.00      HCT   
ATOM   1946 HH12 ARG H 126      -1.050  -7.882  21.181  1.00  0.00      HCT   
ATOM   1947  NH2 ARG H 126      -0.717 -11.089  21.545  1.00  0.00      HCT  N
ATOM   1948 HH21 ARG H 126      -0.234 -11.113  22.408  1.00  0.00      HCT   
ATOM   1949 HH22 ARG H 126      -1.091 -11.910  21.135  1.00  0.00      HCT   
ATOM   1950  C   ARG H 126       0.171  -9.610  15.145  1.00  0.00      HCT  C
ATOM   1951  O   ARG H 126       0.853 -10.598  15.403  1.00  0.00      HCT  O
ATOM   1952  N   LEU H 127      -0.497  -9.481  13.987  1.00  0.00      HCT  N
ATOM   1953  HN  LEU H 127      -1.061  -8.671  13.836  1.00  0.00      HCT   
ATOM   1954  CA  LEU H 127      -0.494 -10.413  12.890  1.00  0.00      HCT  C
ATOM   1955  HA  LEU H 127      -0.647 -11.390  13.332  1.00  0.00      HCT   
ATOM   1956  CB  LEU H 127      -1.617 -10.136  11.881  1.00  0.00      HCT  C
ATOM   1957  HB1 LEU H 127      -1.478  -9.094  11.512  1.00  0.00      HCT   
ATOM   1958  HB2 LEU H 127      -1.480 -10.797  10.997  1.00  0.00      HCT   
ATOM   1959  CG  LEU H 127      -3.011 -10.295  12.515  1.00  0.00      HCT  C
ATOM   1960  HG  LEU H 127      -3.094  -9.422  13.207  1.00  0.00      HCT   
ATOM   1961  CD1 LEU H 127      -4.125 -10.186  11.462  1.00  0.00      HCT  C
ATOM   1962 HD11 LEU H 127      -5.119 -10.350  11.929  1.00  0.00      HCT   
ATOM   1963 HD12 LEU H 127      -4.122  -9.179  10.993  1.00  0.00      HCT   
ATOM   1964 HD13 LEU H 127      -3.986 -10.945  10.665  1.00  0.00      HCT   
ATOM   1965  CD2 LEU H 127      -3.096 -11.580  13.356  1.00  0.00      HCT  C
ATOM   1966 HD21 LEU H 127      -4.102 -11.670  13.821  1.00  0.00      HCT   
ATOM   1967 HD22 LEU H 127      -2.928 -12.485  12.738  1.00  0.00      HCT   
ATOM   1968 HD23 LEU H 127      -2.338 -11.564  14.168  1.00  0.00      HCT   
ATOM   1969  C   LEU H 127       0.818 -10.449  12.151  1.00  0.00      HCT  C
ATOM   1970  O   LEU H 127       1.044 -11.357  11.352  1.00  0.00      HCT  O
ATOM   1971  N   ILE H 128       1.680  -9.425  12.310  1.00  0.00      HCT  N
ATOM   1972  HN  ILE H 128       1.535  -8.662  12.937  1.00  0.00      HCT   
ATOM   1973  CA  ILE H 128       2.912  -9.352  11.567  1.00  0.00      HCT  C
ATOM   1974  HA  ILE H 128       2.944 -10.204  10.900  1.00  0.00      HCT   
ATOM   1975  CB  ILE H 128       3.120  -7.993  10.964  1.00  0.00      HCT  C
ATOM   1976  HB  ILE H 128       3.123  -7.295  11.839  1.00  0.00      HCT   
ATOM   1977  CG2 ILE H 128       4.465  -8.011  10.219  1.00  0.00      HCT  C
ATOM   1978 HG21 ILE H 128       4.742  -6.989   9.887  1.00  0.00      HCT   
ATOM   1979 HG22 ILE H 128       5.277  -8.383  10.878  1.00  0.00      HCT   
ATOM   1980 HG23 ILE H 128       4.414  -8.665   9.322  1.00  0.00      HCT   
ATOM   1981  CG1 ILE H 128       1.933  -7.576  10.081  1.00  0.00      HCT  C
ATOM   1982 HG11 ILE H 128       0.993  -7.605  10.675  1.00  0.00      HCT   
ATOM   1983 HG12 ILE H 128       2.082  -6.522   9.750  1.00  0.00      HCT   
ATOM   1984  CD  ILE H 128       1.748  -8.433   8.835  1.00  0.00      HCT  C
ATOM   1985  HD1 ILE H 128       0.911  -8.041   8.218  1.00  0.00      HCT   
ATOM   1986  HD2 ILE H 128       2.671  -8.428   8.215  1.00  0.00      HCT   
ATOM   1987  HD3 ILE H 128       1.511  -9.484   9.106  1.00  0.00      HCT   
ATOM   1988  C   ILE H 128       4.053  -9.513  12.531  1.00  0.00      HCT  C
ATOM   1989  O   ILE H 128       3.979  -9.039  13.663  1.00  0.00      HCT  O
ATOM   1990  N   PRO H 129       5.122 -10.155  12.117  1.00  0.00      HCT  N
ATOM   1991  CD  PRO H 129       5.050 -11.181  11.090  1.00  0.00      HCT  C
ATOM   1992  HD1 PRO H 129       5.153 -10.739  10.073  1.00  0.00      HCT   
ATOM   1993  HD2 PRO H 129       4.087 -11.740  11.146  1.00  0.00      HCT   
ATOM   1994  CA  PRO H 129       6.246 -10.349  12.996  1.00  0.00      HCT  C
ATOM   1995  HA  PRO H 129       5.943 -10.853  13.906  1.00  0.00      HCT   
ATOM   1996  CB  PRO H 129       7.181 -11.313  12.266  1.00  0.00      HCT  C
ATOM   1997  HB1 PRO H 129       7.710 -12.004  12.961  1.00  0.00      HCT   
ATOM   1998  HB2 PRO H 129       7.918 -10.786  11.620  1.00  0.00      HCT   
ATOM   1999  CG  PRO H 129       6.228 -12.131  11.374  1.00  0.00      HCT  C
ATOM   2000  HG1 PRO H 129       5.918 -13.059  11.893  1.00  0.00      HCT   
ATOM   2001  HG2 PRO H 129       6.706 -12.422  10.411  1.00  0.00      HCT   
ATOM   2002  C   PRO H 129       6.879  -9.041  13.350  1.00  0.00      HCT  C
ATOM   2003  O   PRO H 129       6.968  -8.168  12.488  1.00  0.00      HCT  O
ATOM   2004  N   THR H 130       7.332  -8.886  14.610  1.00  0.00      HCT  N
ATOM   2005  HN  THR H 130       7.279  -9.585  15.322  1.00  0.00      HCT   
ATOM   2006  CA  THR H 130       7.943  -7.659  15.033  1.00  0.00      HCT  C
ATOM   2007  HA  THR H 130       7.403  -6.851  14.557  1.00  0.00      HCT   
ATOM   2008  CB  THR H 130       8.022  -7.518  16.524  1.00  0.00      HCT  C
ATOM   2009  HB  THR H 130       6.970  -7.579  16.898  1.00  0.00      HCT   
ATOM   2010  OG1 THR H 130       8.530  -6.239  16.873  1.00  0.00      HCT  O
ATOM   2011  HG1 THR H 130       8.561  -6.230  17.836  1.00  0.00      HCT   
ATOM   2012  CG2 THR H 130       8.929  -8.630  17.083  1.00  0.00      HCT  C
ATOM   2013 HG21 THR H 130       8.919  -8.626  18.193  1.00  0.00      HCT   
ATOM   2014 HG22 THR H 130       8.574  -9.626  16.742  1.00  0.00      HCT   
ATOM   2015 HG23 THR H 130       9.979  -8.500  16.743  1.00  0.00      HCT   
ATOM   2016  C   THR H 130       9.331  -7.626  14.482  1.00  0.00      HCT  C
ATOM   2017  O   THR H 130       9.998  -8.657  14.398  1.00  0.00      HCT  O
ATOM   2018  N   VAL H 131       9.809  -6.425  14.097  1.00  0.00      HCT  N
ATOM   2019  HN  VAL H 131       9.347  -5.548  14.195  1.00  0.00      HCT   
ATOM   2020  CA  VAL H 131      11.104  -6.350  13.481  1.00  0.00      HCT  C
ATOM   2021  HA  VAL H 131      11.535  -7.343  13.480  1.00  0.00      HCT   
ATOM   2022  CB  VAL H 131      11.055  -5.754  12.104  1.00  0.00      HCT  C
ATOM   2023  HB  VAL H 131      10.651  -4.716  12.199  1.00  0.00      HCT   
ATOM   2024  CG1 VAL H 131      12.478  -5.712  11.529  1.00  0.00      HCT  C
ATOM   2025 HG11 VAL H 131      12.463  -5.310  10.493  1.00  0.00      HCT   
ATOM   2026 HG12 VAL H 131      13.143  -5.056  12.129  1.00  0.00      HCT   
ATOM   2027 HG13 VAL H 131      12.918  -6.731  11.496  1.00  0.00      HCT   
ATOM   2028  CG2 VAL H 131      10.059  -6.563  11.257  1.00  0.00      HCT  C
ATOM   2029 HG21 VAL H 131      10.024  -6.176  10.216  1.00  0.00      HCT   
ATOM   2030 HG22 VAL H 131      10.355  -7.634  11.222  1.00  0.00      HCT   
ATOM   2031 HG23 VAL H 131       9.032  -6.498  11.673  1.00  0.00      HCT   
ATOM   2032  C   VAL H 131      11.999  -5.472  14.304  1.00  0.00      HCT  C
ATOM   2033  O   VAL H 131      11.564  -4.467  14.864  1.00  0.00      HCT  O
ATOM   2034  N   ASP H 132      13.291  -5.856  14.400  1.00  0.00      HCT  N
ATOM   2035  HN  ASP H 132      13.662  -6.686  13.993  1.00  0.00      HCT   
ATOM   2036  CA  ASP H 132      14.280  -5.092  15.111  1.00  0.00      HCT  C
ATOM   2037  HA  ASP H 132      13.781  -4.458  15.836  1.00  0.00      HCT   
ATOM   2038  CB  ASP H 132      15.391  -5.958  15.724  1.00  0.00      HCT  C
ATOM   2039  HB1 ASP H 132      14.937  -6.713  16.398  1.00  0.00      HCT   
ATOM   2040  HB2 ASP H 132      15.952  -6.492  14.932  1.00  0.00      HCT   
ATOM   2041  CG  ASP H 132      16.321  -5.059  16.529  1.00  0.00      HCT  C
ATOM   2042  OD1 ASP H 132      16.065  -3.826  16.578  1.00  0.00      HCT  O
ATOM   2043  OD2 ASP H 132      17.307  -5.594  17.101  1.00  0.00      HCT  O
ATOM   2044  C   ASP H 132      14.921  -4.180  14.107  1.00  0.00      HCT  C
ATOM   2045  O   ASP H 132      15.770  -4.587  13.317  1.00  0.00      HCT  O
ATOM   2046  N   PHE H 133      14.491  -2.907  14.127  1.00  0.00      HCT  N
ATOM   2047  HN  PHE H 133      13.841  -2.643  14.838  1.00  0.00      HCT   
ATOM   2048  CA  PHE H 133      14.857  -1.843  13.231  1.00  0.00      HCT  C
ATOM   2049  HA  PHE H 133      14.901  -2.305  12.253  1.00  0.00      HCT   
ATOM   2050  CB  PHE H 133      13.808  -0.721  13.160  1.00  0.00      HCT  C
ATOM   2051  HB1 PHE H 133      13.576  -0.373  14.190  1.00  0.00      HCT   
ATOM   2052  HB2 PHE H 133      14.196   0.156  12.598  1.00  0.00      HCT   
ATOM   2053  CG  PHE H 133      12.602  -1.350  12.545  1.00  0.00      HCT  C
ATOM   2054  CD1 PHE H 133      12.604  -1.716  11.216  1.00  0.00      HCT  C
ATOM   2055  HD1 PHE H 133      13.487  -1.542  10.615  1.00  0.00      HCT   
ATOM   2056  CE1 PHE H 133      11.494  -2.296  10.647  1.00  0.00      HCT  C
ATOM   2057  HE1 PHE H 133      11.511  -2.587   9.606  1.00  0.00      HCT   
ATOM   2058  CZ  PHE H 133      10.364  -2.510  11.401  1.00  0.00      HCT  C
ATOM   2059  HZ  PHE H 133       9.493  -2.973  10.961  1.00  0.00      HCT   
ATOM   2060  CD2 PHE H 133      11.465  -1.565  13.289  1.00  0.00      HCT  C
ATOM   2061  HD2 PHE H 133      11.432  -1.259  14.326  1.00  0.00      HCT   
ATOM   2062  CE2 PHE H 133      10.352  -2.142  12.724  1.00  0.00      HCT  C
ATOM   2063  HE2 PHE H 133       9.466  -2.304  13.323  1.00  0.00      HCT   
ATOM   2064  C   PHE H 133      16.208  -1.253  13.499  1.00  0.00      HCT  C
ATOM   2065  O   PHE H 133      16.713  -0.504  12.666  1.00  0.00      HCT  O
ATOM   2066  N   SER H 134      16.806  -1.521  14.676  1.00  0.00      HCT  N
ATOM   2067  HN  SER H 134      16.452  -2.191  15.329  1.00  0.00      HCT   
ATOM   2068  CA  SER H 134      18.017  -0.865  15.103  1.00  0.00      HCT  C
ATOM   2069  HA  SER H 134      17.734   0.158  15.313  1.00  0.00      HCT   
ATOM   2070  CB  SER H 134      18.650  -1.541  16.330  1.00  0.00      HCT  C
ATOM   2071  HB1 SER H 134      19.539  -0.942  16.635  1.00  0.00      HCT   
ATOM   2072  HB2 SER H 134      17.940  -1.533  17.187  1.00  0.00      HCT   
ATOM   2073  OG  SER H 134      19.064  -2.859  16.006  1.00  0.00      HCT  O
ATOM   2074  HG1 SER H 134      19.644  -3.157  16.719  1.00  0.00      HCT   
ATOM   2075  C   SER H 134      19.057  -0.828  14.014  1.00  0.00      HCT  C
ATOM   2076  O   SER H 134      19.671   0.220  13.809  1.00  0.00      HCT  O
ATOM   2077  N   ASP H 135      19.296  -1.933  13.278  1.00  0.00      HCT  N
ATOM   2078  HN  ASP H 135      18.867  -2.830  13.349  1.00  0.00      HCT   
ATOM   2079  CA  ASP H 135      20.292  -1.868  12.236  1.00  0.00      HCT  C
ATOM   2080  HA  ASP H 135      20.738  -0.880  12.260  1.00  0.00      HCT   
ATOM   2081  CB  ASP H 135      21.354  -2.980  12.319  1.00  0.00      HCT  C
ATOM   2082  HB1 ASP H 135      21.797  -2.986  13.336  1.00  0.00      HCT   
ATOM   2083  HB2 ASP H 135      20.897  -3.971  12.132  1.00  0.00      HCT   
ATOM   2084  CG  ASP H 135      22.446  -2.689  11.295  1.00  0.00      HCT  C
ATOM   2085  OD1 ASP H 135      22.355  -1.632  10.615  1.00  0.00      HCT  O
ATOM   2086  OD2 ASP H 135      23.386  -3.519  11.179  1.00  0.00      HCT  O
ATOM   2087  C   ASP H 135      19.614  -2.004  10.902  1.00  0.00      HCT  C
ATOM   2088  O   ASP H 135      18.939  -2.997  10.635  1.00  0.00      HCT  O
ATOM   2089  N   ASP H 136      19.811  -1.019  10.002  1.00  0.00      HCT  N
ATOM   2090  HN  ASP H 136      20.398  -0.222  10.117  1.00  0.00      HCT   
ATOM   2091  CA  ASP H 136      19.146  -1.045   8.728  1.00  0.00      HCT  C
ATOM   2092  HA  ASP H 136      18.082  -1.142   8.914  1.00  0.00      HCT   
ATOM   2093  CB  ASP H 136      19.416   0.200   7.861  1.00  0.00      HCT  C
ATOM   2094  HB1 ASP H 136      20.490   0.464   7.925  1.00  0.00      HCT   
ATOM   2095  HB2 ASP H 136      19.170  -0.003   6.800  1.00  0.00      HCT   
ATOM   2096  CG  ASP H 136      18.568   1.340   8.415  1.00  0.00      HCT  C
ATOM   2097  OD1 ASP H 136      17.791   1.084   9.372  1.00  0.00      HCT  O
ATOM   2098  OD2 ASP H 136      18.672   2.479   7.883  1.00  0.00      HCT  O
ATOM   2099  C   ASP H 136      19.564  -2.264   7.963  1.00  0.00      HCT  C
ATOM   2100  O   ASP H 136      18.776  -2.848   7.222  1.00  0.00      HCT  O
ATOM   2101  N   THR H 137      20.839  -2.654   8.098  1.00  0.00      HCT  N
ATOM   2102  HN  THR H 137      21.487  -2.179   8.692  1.00  0.00      HCT   
ATOM   2103  CA  THR H 137      21.392  -3.782   7.406  1.00  0.00      HCT  C
ATOM   2104  HA  THR H 137      21.009  -3.717   6.397  1.00  0.00      HCT   
ATOM   2105  CB  THR H 137      22.884  -3.818   7.504  1.00  0.00      HCT  C
ATOM   2106  HB  THR H 137      23.121  -3.906   8.593  1.00  0.00      HCT   
ATOM   2107  OG1 THR H 137      23.432  -2.596   7.039  1.00  0.00      HCT  O
ATOM   2108  HG1 THR H 137      24.387  -2.695   7.120  1.00  0.00      HCT   
ATOM   2109  CG2 THR H 137      23.390  -4.977   6.635  1.00  0.00      HCT  C
ATOM   2110 HG21 THR H 137      24.484  -5.119   6.763  1.00  0.00      HCT   
ATOM   2111 HG22 THR H 137      22.887  -5.926   6.923  1.00  0.00      HCT   
ATOM   2112 HG23 THR H 137      23.187  -4.789   5.559  1.00  0.00      HCT   
ATOM   2113  C   THR H 137      20.903  -5.089   7.966  1.00  0.00      HCT  C
ATOM   2114  O   THR H 137      20.832  -6.080   7.245  1.00  0.00      HCT  O
ATOM   2115  N   ALA H 138      20.635  -5.147   9.284  1.00  0.00      HCT  N
ATOM   2116  HN  ALA H 138      20.643  -4.324   9.851  1.00  0.00      HCT   
ATOM   2117  CA  ALA H 138      20.321  -6.373   9.977  1.00  0.00      HCT  C
ATOM   2118  HA  ALA H 138      21.104  -7.092   9.760  1.00  0.00      HCT   
ATOM   2119  CB  ALA H 138      20.295  -6.181  11.503  1.00  0.00      HCT  C
ATOM   2120  HB1 ALA H 138      21.256  -5.738  11.839  1.00  0.00      HCT   
ATOM   2121  HB2 ALA H 138      19.477  -5.491  11.805  1.00  0.00      HCT   
ATOM   2122  HB3 ALA H 138      20.158  -7.147  12.034  1.00  0.00      HCT   
ATOM   2123  C   ALA H 138      19.018  -7.038   9.606  1.00  0.00      HCT  C
ATOM   2124  O   ALA H 138      18.994  -8.243   9.359  1.00  0.00      HCT  O
ATOM   2125  N   PHE H 139      17.901  -6.285   9.534  1.00  0.00      HCT  N
ATOM   2126  HN  PHE H 139      17.884  -5.287   9.566  1.00  0.00      HCT   
ATOM   2127  CA  PHE H 139      16.602  -6.902   9.398  1.00  0.00      HCT  C
ATOM   2128  HA  PHE H 139      16.625  -7.766  10.052  1.00  0.00      HCT   
ATOM   2129  CB  PHE H 139      15.436  -5.985   9.818  1.00  0.00      HCT  C
ATOM   2130  HB1 PHE H 139      14.473  -6.506   9.620  1.00  0.00      HCT   
ATOM   2131  HB2 PHE H 139      15.471  -5.764  10.906  1.00  0.00      HCT   
ATOM   2132  CG  PHE H 139      15.475  -4.740   8.997  1.00  0.00      HCT  C
ATOM   2133  CD1 PHE H 139      15.053  -4.746   7.687  1.00  0.00      HCT  C
ATOM   2134  HD1 PHE H 139      14.697  -5.666   7.243  1.00  0.00      HCT   
ATOM   2135  CE1 PHE H 139      15.085  -3.594   6.935  1.00  0.00      HCT  C
ATOM   2136  HE1 PHE H 139      14.750  -3.610   5.907  1.00  0.00      HCT   
ATOM   2137  CZ  PHE H 139      15.535  -2.420   7.491  1.00  0.00      HCT  C
ATOM   2138  HZ  PHE H 139      15.557  -1.512   6.907  1.00  0.00      HCT   
ATOM   2139  CD2 PHE H 139      15.916  -3.559   9.548  1.00  0.00      HCT  C
ATOM   2140  HD2 PHE H 139      16.260  -3.536  10.572  1.00  0.00      HCT   
ATOM   2141  CE2 PHE H 139      15.950  -2.404   8.801  1.00  0.00      HCT  C
ATOM   2142  HE2 PHE H 139      16.304  -1.486   9.247  1.00  0.00      HCT   
ATOM   2143  C   PHE H 139      16.331  -7.406   8.010  1.00  0.00      HCT  C
ATOM   2144  O   PHE H 139      16.809  -6.870   7.013  1.00  0.00      HCT  O
ATOM   2145  N   PRO H 140      15.558  -8.471   7.955  1.00  0.00      HCT  N
ATOM   2146  CD  PRO H 140      15.163  -9.219   9.136  1.00  0.00      HCT  C
ATOM   2147  HD1 PRO H 140      14.727  -8.558   9.918  1.00  0.00      HCT   
ATOM   2148  HD2 PRO H 140      16.018  -9.783   9.575  1.00  0.00      HCT   
ATOM   2149  CA  PRO H 140      15.135  -9.093   6.729  1.00  0.00      HCT  C
ATOM   2150  HA  PRO H 140      15.972  -9.320   6.078  1.00  0.00      HCT   
ATOM   2151  CB  PRO H 140      14.480 -10.412   7.144  1.00  0.00      HCT  C
ATOM   2152  HB1 PRO H 140      15.183 -11.272   7.071  1.00  0.00      HCT   
ATOM   2153  HB2 PRO H 140      13.559 -10.625   6.557  1.00  0.00      HCT   
ATOM   2154  CG  PRO H 140      14.097 -10.200   8.621  1.00  0.00      HCT  C
ATOM   2155  HG1 PRO H 140      14.095 -11.162   9.169  1.00  0.00      HCT   
ATOM   2156  HG2 PRO H 140      13.089  -9.739   8.736  1.00  0.00      HCT   
ATOM   2157  C   PRO H 140      14.199  -8.164   6.018  1.00  0.00      HCT  C
ATOM   2158  O   PRO H 140      13.532  -7.366   6.674  1.00  0.00      HCT  O
ATOM   2159  N   LEU H 141      14.175  -8.224   4.675  1.00  0.00      HCT  N
ATOM   2160  HN  LEU H 141      14.735  -8.869   4.160  1.00  0.00      HCT   
ATOM   2161  CA  LEU H 141      13.350  -7.376   3.860  1.00  0.00      HCT  C
ATOM   2162  HA  LEU H 141      13.445  -6.372   4.255  1.00  0.00      HCT   
ATOM   2163  CB  LEU H 141      13.729  -7.419   2.369  1.00  0.00      HCT  C
ATOM   2164  HB1 LEU H 141      13.675  -8.484   2.047  1.00  0.00      HCT   
ATOM   2165  HB2 LEU H 141      12.951  -6.881   1.782  1.00  0.00      HCT   
ATOM   2166  CG  LEU H 141      15.135  -6.862   2.087  1.00  0.00      HCT  C
ATOM   2167  HG  LEU H 141      15.822  -7.586   2.587  1.00  0.00      HCT   
ATOM   2168  CD1 LEU H 141      15.447  -6.851   0.581  1.00  0.00      HCT  C
ATOM   2169 HD11 LEU H 141      16.446  -6.403   0.393  1.00  0.00      HCT   
ATOM   2170 HD12 LEU H 141      15.447  -7.886   0.175  1.00  0.00      HCT   
ATOM   2171 HD13 LEU H 141      14.691  -6.257   0.028  1.00  0.00      HCT   
ATOM   2172  CD2 LEU H 141      15.328  -5.489   2.750  1.00  0.00      HCT  C
ATOM   2173 HD21 LEU H 141      16.353  -5.107   2.554  1.00  0.00      HCT   
ATOM   2174 HD22 LEU H 141      14.610  -4.741   2.359  1.00  0.00      HCT   
ATOM   2175 HD23 LEU H 141      15.189  -5.565   3.850  1.00  0.00      HCT   
ATOM   2176  C   LEU H 141      11.913  -7.769   3.967  1.00  0.00      HCT  C
ATOM   2177  O   LEU H 141      11.031  -6.923   3.826  1.00  0.00      HCT  O
ATOM   2178  N   LEU H 142      11.642  -9.076   4.155  1.00  0.00      HCT  N
ATOM   2179  HN  LEU H 142      12.328  -9.786   4.302  1.00  0.00      HCT   
ATOM   2180  CA  LEU H 142      10.290  -9.553   4.157  1.00  0.00      HCT  C
ATOM   2181  HA  LEU H 142       9.631  -8.699   4.240  1.00  0.00      HCT   
ATOM   2182  CB  LEU H 142      10.053 -10.461   2.933  1.00  0.00      HCT  C
ATOM   2183  HB1 LEU H 142      10.452  -9.923   2.042  1.00  0.00      HCT   
ATOM   2184  HB2 LEU H 142      10.671 -11.381   3.039  1.00  0.00      HCT   
ATOM   2185  CG  LEU H 142       8.601 -10.868   2.612  1.00  0.00      HCT  C
ATOM   2186  HG  LEU H 142       8.745 -11.611   1.791  1.00  0.00      HCT   
ATOM   2187  CD1 LEU H 142       7.925 -11.579   3.783  1.00  0.00      HCT  C
ATOM   2188 HD11 LEU H 142       6.867 -11.816   3.538  1.00  0.00      HCT   
ATOM   2189 HD12 LEU H 142       8.449 -12.530   4.020  1.00  0.00      HCT   
ATOM   2190 HD13 LEU H 142       7.935 -10.937   4.690  1.00  0.00      HCT   
ATOM   2191  CD2 LEU H 142       7.790  -9.695   2.053  1.00  0.00      HCT  C
ATOM   2192 HD21 LEU H 142       6.754 -10.020   1.813  1.00  0.00      HCT   
ATOM   2193 HD22 LEU H 142       7.721  -8.862   2.780  1.00  0.00      HCT   
ATOM   2194 HD23 LEU H 142       8.258  -9.308   1.121  1.00  0.00      HCT   
ATOM   2195  C   LEU H 142      10.097 -10.397   5.387  1.00  0.00      HCT  C
ATOM   2196  O   LEU H 142      10.910 -11.272   5.681  1.00  0.00      HCT  O
ATOM   2197  N   VAL H 143       9.013 -10.144   6.151  1.00  0.00      HCT  N
ATOM   2198  HN  VAL H 143       8.375  -9.395   5.989  1.00  0.00      HCT   
ATOM   2199  CA  VAL H 143       8.691 -10.964   7.289  1.00  0.00      HCT  C
ATOM   2200  HA  VAL H 143       9.337 -11.833   7.302  1.00  0.00      HCT   
ATOM   2201  CB  VAL H 143       8.723 -10.240   8.604  1.00  0.00      HCT  C
ATOM   2202  HB  VAL H 143       8.394 -10.959   9.393  1.00  0.00      HCT   
ATOM   2203  CG1 VAL H 143      10.167  -9.782   8.872  1.00  0.00      HCT  C
ATOM   2204 HG11 VAL H 143      10.218  -9.207   9.821  1.00  0.00      HCT   
ATOM   2205 HG12 VAL H 143      10.859 -10.644   8.969  1.00  0.00      HCT   
ATOM   2206 HG13 VAL H 143      10.529  -9.126   8.052  1.00  0.00      HCT   
ATOM   2207  CG2 VAL H 143       7.698  -9.095   8.566  1.00  0.00      HCT  C
ATOM   2208 HG21 VAL H 143       7.725  -8.513   9.512  1.00  0.00      HCT   
ATOM   2209 HG22 VAL H 143       7.915  -8.404   7.723  1.00  0.00      HCT   
ATOM   2210 HG23 VAL H 143       6.665  -9.483   8.441  1.00  0.00      HCT   
ATOM   2211  C   VAL H 143       7.288 -11.452   7.080  1.00  0.00      HCT  C
ATOM   2212  O   VAL H 143       6.441 -10.714   6.577  1.00  0.00      HCT  O
ATOM   2213  N   LEU H 144       7.007 -12.722   7.448  1.00  0.00      HCT  N
ATOM   2214  HN  LEU H 144       7.649 -13.348   7.886  1.00  0.00      HCT   
ATOM   2215  CA  LEU H 144       5.701 -13.279   7.223  1.00  0.00      HCT  C
ATOM   2216  HA  LEU H 144       5.018 -12.452   7.077  1.00  0.00      HCT   
ATOM   2217  CB  LEU H 144       5.684 -14.289   6.062  1.00  0.00      HCT  C
ATOM   2218  HB1 LEU H 144       6.459 -15.058   6.284  1.00  0.00      HCT   
ATOM   2219  HB2 LEU H 144       4.709 -14.824   6.062  1.00  0.00      HCT   
ATOM   2220  CG  LEU H 144       5.971 -13.670   4.680  1.00  0.00      HCT  C
ATOM   2221  HG  LEU H 144       6.993 -13.228   4.764  1.00  0.00      HCT   
ATOM   2222  CD1 LEU H 144       5.981 -14.747   3.584  1.00  0.00      HCT  C
ATOM   2223 HD11 LEU H 144       6.141 -14.286   2.586  1.00  0.00      HCT   
ATOM   2224 HD12 LEU H 144       6.796 -15.481   3.764  1.00  0.00      HCT   
ATOM   2225 HD13 LEU H 144       5.014 -15.294   3.563  1.00  0.00      HCT   
ATOM   2226  CD2 LEU H 144       4.987 -12.534   4.363  1.00  0.00      HCT  C
ATOM   2227 HD21 LEU H 144       5.219 -12.087   3.373  1.00  0.00      HCT   
ATOM   2228 HD22 LEU H 144       3.939 -12.896   4.332  1.00  0.00      HCT   
ATOM   2229 HD23 LEU H 144       5.057 -11.733   5.131  1.00  0.00      HCT   
ATOM   2230  C   LEU H 144       5.254 -14.026   8.443  1.00  0.00      HCT  C
ATOM   2231  O   LEU H 144       6.059 -14.638   9.145  1.00  0.00      HCT  O
ATOM   2232  N   GLN H 145       3.936 -13.986   8.736  1.00  0.00      HCT  N
ATOM   2233  HN  GLN H 145       3.240 -13.469   8.241  1.00  0.00      HCT   
ATOM   2234  CA  GLN H 145       3.435 -14.738   9.853  1.00  0.00      HCT  C
ATOM   2235  HA  GLN H 145       4.112 -15.563  10.036  1.00  0.00      HCT   
ATOM   2236  CB  GLN H 145       3.234 -13.902  11.127  1.00  0.00      HCT  C
ATOM   2237  HB1 GLN H 145       4.227 -13.469  11.389  1.00  0.00      HCT   
ATOM   2238  HB2 GLN H 145       2.569 -13.037  10.900  1.00  0.00      HCT   
ATOM   2239  CG  GLN H 145       2.697 -14.711  12.312  1.00  0.00      HCT  C
ATOM   2240  HG1 GLN H 145       1.681 -15.099  12.088  1.00  0.00      HCT   
ATOM   2241  HG2 GLN H 145       3.354 -15.578  12.525  1.00  0.00      HCT   
ATOM   2242  CD  GLN H 145       2.611 -13.779  13.512  1.00  0.00      HCT  C
ATOM   2243  OE1 GLN H 145       3.610 -13.200  13.933  1.00  0.00      HCT  O
ATOM   2244  NE2 GLN H 145       1.383 -13.623  14.078  1.00  0.00      HCT  N
ATOM   2245 HE21 GLN H 145       1.323 -13.010  14.861  1.00  0.00      HCT   
ATOM   2246 HE22 GLN H 145       0.604 -14.123  13.716  1.00  0.00      HCT   
ATOM   2247  C   GLN H 145       2.108 -15.318   9.479  1.00  0.00      HCT  C
ATOM   2248  O   GLN H 145       1.225 -14.614   8.992  1.00  0.00      HCT  O
ATOM   2249  N   VAL H 146       1.938 -16.638   9.699  1.00  0.00      HCT  N
ATOM   2250  HN  VAL H 146       2.639 -17.253  10.049  1.00  0.00      HCT   
ATOM   2251  CA  VAL H 146       0.677 -17.268   9.431  1.00  0.00      HCT  C
ATOM   2252  HA  VAL H 146       0.019 -16.571   8.927  1.00  0.00      HCT   
ATOM   2253  CB  VAL H 146       0.801 -18.565   8.685  1.00  0.00      HCT  C
ATOM   2254  HB  VAL H 146       1.419 -19.256   9.310  1.00  0.00      HCT   
ATOM   2255  CG1 VAL H 146      -0.605 -19.158   8.479  1.00  0.00      HCT  C
ATOM   2256 HG11 VAL H 146      -0.544 -20.101   7.895  1.00  0.00      HCT   
ATOM   2257 HG12 VAL H 146      -1.093 -19.399   9.446  1.00  0.00      HCT   
ATOM   2258 HG13 VAL H 146      -1.252 -18.449   7.921  1.00  0.00      HCT   
ATOM   2259  CG2 VAL H 146       1.559 -18.299   7.374  1.00  0.00      HCT  C
ATOM   2260 HG21 VAL H 146       1.639 -19.228   6.770  1.00  0.00      HCT   
ATOM   2261 HG22 VAL H 146       1.032 -17.531   6.767  1.00  0.00      HCT   
ATOM   2262 HG23 VAL H 146       2.590 -17.939   7.573  1.00  0.00      HCT   
ATOM   2263  C   VAL H 146       0.077 -17.566  10.768  1.00  0.00      HCT  C
ATOM   2264  O   VAL H 146       0.669 -18.279  11.577  1.00  0.00      HCT  O
ATOM   2265  N   THR H 147      -1.128 -17.021  11.031  1.00  0.00      HCT  N
ATOM   2266  HN  THR H 147      -1.667 -16.480  10.386  1.00  0.00      HCT   
ATOM   2267  CA  THR H 147      -1.744 -17.191  12.314  1.00  0.00      HCT  C
ATOM   2268  HA  THR H 147      -1.052 -17.755  12.924  1.00  0.00      HCT   
ATOM   2269  CB  THR H 147      -2.192 -15.890  12.920  1.00  0.00      HCT  C
ATOM   2270  HB  THR H 147      -2.907 -15.438  12.190  1.00  0.00      HCT   
ATOM   2271  OG1 THR H 147      -1.087 -15.008  13.048  1.00  0.00      HCT  O
ATOM   2272  HG1 THR H 147      -1.443 -14.208  13.449  1.00  0.00      HCT   
ATOM   2273  CG2 THR H 147      -2.813 -16.164  14.300  1.00  0.00      HCT  C
ATOM   2274 HG21 THR H 147      -3.256 -15.238  14.724  1.00  0.00      HCT   
ATOM   2275 HG22 THR H 147      -3.620 -16.923  14.219  1.00  0.00      HCT   
ATOM   2276 HG23 THR H 147      -2.050 -16.543  15.014  1.00  0.00      HCT   
ATOM   2277  C   THR H 147      -2.962 -18.045  12.150  1.00  0.00      HCT  C
ATOM   2278  O   THR H 147      -3.780 -17.821  11.260  1.00  0.00      HCT  O
ATOM   2279  N   HSE H 148      -3.106 -19.059  13.028  1.00  0.00      HCT  N
ATOM   2280  HN  HSE H 148      -2.456 -19.261  13.759  1.00  0.00      HCT   
ATOM   2281  CA  HSE H 148      -4.233 -19.948  12.976  1.00  0.00      HCT  C
ATOM   2282  HA  HSE H 148      -4.769 -19.778  12.050  1.00  0.00      HCT   
ATOM   2283  CB  HSE H 148      -3.838 -21.418  13.182  1.00  0.00      HCT  C
ATOM   2284  HB1 HSE H 148      -3.309 -21.496  14.157  1.00  0.00      HCT   
ATOM   2285  HB2 HSE H 148      -4.754 -22.040  13.259  1.00  0.00      HCT   
ATOM   2286  ND1 HSE H 148      -3.361 -22.531  10.946  1.00  0.00      HCT  N
ATOM   2287  CG  HSE H 148      -2.931 -21.897  12.092  1.00  0.00      HCT  C
ATOM   2288  CE1 HSE H 148      -2.256 -22.775  10.198  1.00  0.00      HCT  C
ATOM   2289  HE1 HSE H 148      -2.264 -23.276   9.226  1.00  0.00      HCT   
ATOM   2290  NE2 HSE H 148      -1.151 -22.344  10.780  1.00  0.00      HCT  N
ATOM   2291  HE2 HSE H 148      -0.202 -22.405  10.471  1.00  0.00      HCT   
ATOM   2292  CD2 HSE H 148      -1.580 -21.792  11.974  1.00  0.00      HCT  C
ATOM   2293  HD2 HSE H 148      -0.855 -21.370  12.655  1.00  0.00      HCT   
ATOM   2294  C   HSE H 148      -5.148 -19.556  14.090  1.00  0.00      HCT  C
ATOM   2295  O   HSE H 148      -4.709 -19.320  15.215  1.00  0.00      HCT  O
ATOM   2296  N   PHE H 149      -6.462 -19.488  13.804  1.00  0.00      HCT  N
ATOM   2297  HN  PHE H 149      -6.881 -19.748  12.935  1.00  0.00      HCT   
ATOM   2298  CA  PHE H 149      -7.388 -19.011  14.791  1.00  0.00      HCT  C
ATOM   2299  HA  PHE H 149      -6.811 -18.800  15.683  1.00  0.00      HCT   
ATOM   2300  CB  PHE H 149      -8.258 -17.835  14.304  1.00  0.00      HCT  C
ATOM   2301  HB1 PHE H 149      -8.742 -18.114  13.343  1.00  0.00      HCT   
ATOM   2302  HB2 PHE H 149      -9.071 -17.612  15.028  1.00  0.00      HCT   
ATOM   2303  CG  PHE H 149      -7.417 -16.628  14.053  1.00  0.00      HCT  C
ATOM   2304  CD1 PHE H 149      -6.700 -16.506  12.885  1.00  0.00      HCT  C
ATOM   2305  HD1 PHE H 149      -6.740 -17.297  12.149  1.00  0.00      HCT   
ATOM   2306  CE1 PHE H 149      -5.930 -15.393  12.648  1.00  0.00      HCT  C
ATOM   2307  HE1 PHE H 149      -5.370 -15.309  11.727  1.00  0.00      HCT   
ATOM   2308  CZ  PHE H 149      -5.875 -14.382  13.577  1.00  0.00      HCT  C
ATOM   2309  HZ  PHE H 149      -5.277 -13.501  13.394  1.00  0.00      HCT   
ATOM   2310  CD2 PHE H 149      -7.364 -15.607  14.976  1.00  0.00      HCT  C
ATOM   2311  HD2 PHE H 149      -7.913 -15.688  15.904  1.00  0.00      HCT   
ATOM   2312  CE2 PHE H 149      -6.595 -14.491  14.742  1.00  0.00      HCT  C
ATOM   2313  HE2 PHE H 149      -6.558 -13.700  15.478  1.00  0.00      HCT   
ATOM   2314  C   PHE H 149      -8.361 -20.085  15.143  1.00  0.00      HCT  C
ATOM   2315  O   PHE H 149      -8.496 -21.097  14.457  1.00  0.00      HCT  O
ATOM   2316  N   LYS H 150      -9.065 -19.863  16.270  1.00  0.00      HCT  N
ATOM   2317  HN  LYS H 150      -8.886 -19.082  16.865  1.00  0.00      HCT   
ATOM   2318  CA  LYS H 150     -10.122 -20.726  16.700  1.00  0.00      HCT  C
ATOM   2319  HA  LYS H 150      -9.745 -21.734  16.824  1.00  0.00      HCT   
ATOM   2320  CB  LYS H 150     -10.889 -20.141  17.900  1.00  0.00      HCT  C
ATOM   2321  HB1 LYS H 150     -10.180 -20.114  18.760  1.00  0.00      HCT   
ATOM   2322  HB2 LYS H 150     -11.155 -19.083  17.679  1.00  0.00      HCT   
ATOM   2323  CG  LYS H 150     -12.133 -20.928  18.314  1.00  0.00      HCT  C
ATOM   2324  HG1 LYS H 150     -12.761 -20.292  18.979  1.00  0.00      HCT   
ATOM   2325  HG2 LYS H 150     -12.737 -21.156  17.406  1.00  0.00      HCT   
ATOM   2326  CD  LYS H 150     -11.828 -22.225  19.054  1.00  0.00      HCT  C
ATOM   2327  HD1 LYS H 150     -12.774 -22.804  19.156  1.00  0.00      HCT   
ATOM   2328  HD2 LYS H 150     -11.134 -22.829  18.424  1.00  0.00      HCT   
ATOM   2329  CE  LYS H 150     -11.205 -21.985  20.429  1.00  0.00      HCT  C
ATOM   2330  HE1 LYS H 150     -11.122 -22.940  20.993  1.00  0.00      HCT   
ATOM   2331  HE2 LYS H 150     -10.187 -21.548  20.326  1.00  0.00      HCT   
ATOM   2332  NZ  LYS H 150     -12.046 -21.047  21.209  1.00  0.00      HCT  N
ATOM   2333  HZ1 LYS H 150     -11.624 -20.884  22.146  1.00  0.00      HCT   
ATOM   2334  HZ2 LYS H 150     -12.120 -20.143  20.701  1.00  0.00      HCT   
ATOM   2335  HZ3 LYS H 150     -12.997 -21.452  21.327  1.00  0.00      HCT   
ATOM   2336  C   LYS H 150     -11.092 -20.748  15.565  1.00  0.00      HCT  C
ATOM   2337  O   LYS H 150     -11.264 -19.745  14.877  1.00  0.00      HCT  O
ATOM   2338  N   CYS H 151     -11.777 -21.888  15.366  1.00  0.00      HCT  N
ATOM   2339  HN  CYS H 151     -11.653 -22.692  15.943  1.00  0.00      HCT   
ATOM   2340  CA  CYS H 151     -12.739 -22.047  14.311  1.00  0.00      HCT  C
ATOM   2341  HA  CYS H 151     -13.277 -22.960  14.536  1.00  0.00      HCT   
ATOM   2342  CB  CYS H 151     -13.718 -20.864  14.209  1.00  0.00      HCT  C
ATOM   2343  HB1 CYS H 151     -13.108 -19.936  14.127  1.00  0.00      HCT   
ATOM   2344  HB2 CYS H 151     -14.298 -20.935  13.263  1.00  0.00      HCT   
ATOM   2345  SG  CYS H 151     -14.810 -20.726  15.657  1.00  0.00      HCT  S
ATOM   2346  HG1 CYS H 151     -15.441 -19.612  15.283  1.00  0.00      HCT   
ATOM   2347  C   CYS H 151     -12.094 -22.215  12.960  1.00  0.00      HCT  C
ATOM   2348  O   CYS H 151     -12.803 -22.291  11.957  1.00  0.00      HCT  O
ATOM   2349  N   GLY H 152     -10.750 -22.298  12.874  1.00  0.00      HCT  N
ATOM   2350  HN  GLY H 152     -10.109 -22.106  13.616  1.00  0.00      HCT   
ATOM   2351  CA  GLY H 152     -10.154 -22.692  11.622  1.00  0.00      HCT  C
ATOM   2352  HA1 GLY H 152     -10.897 -23.305  11.128  1.00  0.00      HCT   
ATOM   2353  HA2 GLY H 152      -9.245 -23.218  11.882  1.00  0.00      HCT   
ATOM   2354  C   GLY H 152      -9.788 -21.565  10.692  1.00  0.00      HCT  C
ATOM   2355  O   GLY H 152      -9.341 -21.833   9.579  1.00  0.00      HCT  O
ATOM   2356  N   GLY H 153      -9.948 -20.288  11.085  1.00  0.00      HCT  N
ATOM   2357  HN  GLY H 153     -10.300 -20.006  11.977  1.00  0.00      HCT   
ATOM   2358  CA  GLY H 153      -9.599 -19.216  10.186  1.00  0.00      HCT  C
ATOM   2359  HA1 GLY H 153     -10.061 -18.308  10.549  1.00  0.00      HCT   
ATOM   2360  HA2 GLY H 153      -9.898 -19.498   9.185  1.00  0.00      HCT   
ATOM   2361  C   GLY H 153      -8.108 -19.012  10.184  1.00  0.00      HCT  C
ATOM   2362  O   GLY H 153      -7.411 -19.437  11.105  1.00  0.00      HCT  O
ATOM   2363  N   VAL H 154      -7.582 -18.338   9.132  1.00  0.00      HCT  N
ATOM   2364  HN  VAL H 154      -8.105 -17.979   8.363  1.00  0.00      HCT   
ATOM   2365  CA  VAL H 154      -6.167 -18.089   9.056  1.00  0.00      HCT  C
ATOM   2366  HA  VAL H 154      -5.765 -18.146  10.059  1.00  0.00      HCT   
ATOM   2367  CB  VAL H 154      -5.438 -19.031   8.141  1.00  0.00      HCT  C
ATOM   2368  HB  VAL H 154      -5.955 -19.006   7.150  1.00  0.00      HCT   
ATOM   2369  CG1 VAL H 154      -3.985 -18.551   7.989  1.00  0.00      HCT  C
ATOM   2370 HG11 VAL H 154      -3.413 -19.253   7.346  1.00  0.00      HCT   
ATOM   2371 HG12 VAL H 154      -3.932 -17.549   7.512  1.00  0.00      HCT   
ATOM   2372 HG13 VAL H 154      -3.483 -18.501   8.978  1.00  0.00      HCT   
ATOM   2373  CG2 VAL H 154      -5.555 -20.452   8.717  1.00  0.00      HCT  C
ATOM   2374 HG21 VAL H 154      -4.994 -21.178   8.089  1.00  0.00      HCT   
ATOM   2375 HG22 VAL H 154      -5.143 -20.491   9.748  1.00  0.00      HCT   
ATOM   2376 HG23 VAL H 154      -6.613 -20.786   8.751  1.00  0.00      HCT   
ATOM   2377  C   VAL H 154      -5.913 -16.699   8.549  1.00  0.00      HCT  C
ATOM   2378  O   VAL H 154      -6.653 -16.169   7.721  1.00  0.00      HCT  O
ATOM   2379  N   ALA H 155      -4.832 -16.071   9.060  1.00  0.00      HCT  N
ATOM   2380  HN  ALA H 155      -4.252 -16.480   9.764  1.00  0.00      HCT   
ATOM   2381  CA  ALA H 155      -4.440 -14.762   8.622  1.00  0.00      HCT  C
ATOM   2382  HA  ALA H 155      -4.981 -14.441   7.738  1.00  0.00      HCT   
ATOM   2383  CB  ALA H 155      -4.552 -13.688   9.717  1.00  0.00      HCT  C
ATOM   2384  HB1 ALA H 155      -5.618 -13.559  10.004  1.00  0.00      HCT   
ATOM   2385  HB2 ALA H 155      -3.985 -13.985  10.627  1.00  0.00      HCT   
ATOM   2386  HB3 ALA H 155      -4.169 -12.705   9.367  1.00  0.00      HCT   
ATOM   2387  C   ALA H 155      -3.002 -14.845   8.228  1.00  0.00      HCT  C
ATOM   2388  O   ALA H 155      -2.211 -15.545   8.860  1.00  0.00      HCT  O
ATOM   2389  N   ILE H 156      -2.635 -14.143   7.137  1.00  0.00      HCT  N
ATOM   2390  HN  ILE H 156      -3.267 -13.619   6.570  1.00  0.00      HCT   
ATOM   2391  CA  ILE H 156      -1.272 -14.095   6.697  1.00  0.00      HCT  C
ATOM   2392  HA  ILE H 156      -0.661 -14.678   7.376  1.00  0.00      HCT   
ATOM   2393  CB  ILE H 156      -1.112 -14.385   5.230  1.00  0.00      HCT  C
ATOM   2394  HB  ILE H 156      -1.783 -13.646   4.724  1.00  0.00      HCT   
ATOM   2395  CG2 ILE H 156       0.371 -14.173   4.882  1.00  0.00      HCT  C
ATOM   2396 HG21 ILE H 156       0.525 -14.219   3.783  1.00  0.00      HCT   
ATOM   2397 HG22 ILE H 156       0.721 -13.178   5.229  1.00  0.00      HCT   
ATOM   2398 HG23 ILE H 156       1.005 -14.953   5.354  1.00  0.00      HCT   
ATOM   2399  CG1 ILE H 156      -1.644 -15.778   4.840  1.00  0.00      HCT  C
ATOM   2400 HG11 ILE H 156      -2.694 -15.891   5.189  1.00  0.00      HCT   
ATOM   2401 HG12 ILE H 156      -1.657 -15.861   3.729  1.00  0.00      HCT   
ATOM   2402  CD  ILE H 156      -0.836 -16.958   5.375  1.00  0.00      HCT  C
ATOM   2403  HD1 ILE H 156      -1.256 -17.916   4.998  1.00  0.00      HCT   
ATOM   2404  HD2 ILE H 156       0.223 -16.889   5.045  1.00  0.00      HCT   
ATOM   2405  HD3 ILE H 156      -0.858 -16.985   6.485  1.00  0.00      HCT   
ATOM   2406  C   ILE H 156      -0.865 -12.666   6.867  1.00  0.00      HCT  C
ATOM   2407  O   ILE H 156      -1.482 -11.773   6.288  1.00  0.00      HCT  O
ATOM   2408  N   GLY H 157       0.187 -12.407   7.669  1.00  0.00      HCT  N
ATOM   2409  HN  GLY H 157       0.718 -13.102   8.150  1.00  0.00      HCT   
ATOM   2410  CA  GLY H 157       0.608 -11.050   7.873  1.00  0.00      HCT  C
ATOM   2411  HA1 GLY H 157       0.813 -10.892   8.923  1.00  0.00      HCT   
ATOM   2412  HA2 GLY H 157      -0.126 -10.375   7.456  1.00  0.00      HCT   
ATOM   2413  C   GLY H 157       1.884 -10.863   7.121  1.00  0.00      HCT  C
ATOM   2414  O   GLY H 157       2.799 -11.680   7.221  1.00  0.00      HCT  O
ATOM   2415  N   VAL H 158       1.980  -9.754   6.356  1.00  0.00      HCT  N
ATOM   2416  HN  VAL H 158       1.287  -9.041   6.280  1.00  0.00      HCT   
ATOM   2417  CA  VAL H 158       3.154  -9.527   5.566  1.00  0.00      HCT  C
ATOM   2418  HA  VAL H 158       3.884 -10.283   5.823  1.00  0.00      HCT   
ATOM   2419  CB  VAL H 158       2.862  -9.479   4.095  1.00  0.00      HCT  C
ATOM   2420  HB  VAL H 158       2.122  -8.659   3.924  1.00  0.00      HCT   
ATOM   2421  CG1 VAL H 158       4.170  -9.178   3.345  1.00  0.00      HCT  C
ATOM   2422 HG11 VAL H 158       3.993  -9.175   2.248  1.00  0.00      HCT   
ATOM   2423 HG12 VAL H 158       4.578  -8.183   3.616  1.00  0.00      HCT   
ATOM   2424 HG13 VAL H 158       4.937  -9.950   3.567  1.00  0.00      HCT   
ATOM   2425  CG2 VAL H 158       2.180 -10.795   3.683  1.00  0.00      HCT  C
ATOM   2426 HG21 VAL H 158       1.986 -10.811   2.590  1.00  0.00      HCT   
ATOM   2427 HG22 VAL H 158       2.825 -11.665   3.936  1.00  0.00      HCT   
ATOM   2428 HG23 VAL H 158       1.206 -10.921   4.198  1.00  0.00      HCT   
ATOM   2429  C   VAL H 158       3.744  -8.196   5.911  1.00  0.00      HCT  C
ATOM   2430  O   VAL H 158       3.043  -7.190   5.999  1.00  0.00      HCT  O
ATOM   2431  N   GLY H 159       5.078  -8.168   6.105  1.00  0.00      HCT  N
ATOM   2432  HN  GLY H 159       5.645  -8.991   6.093  1.00  0.00      HCT   
ATOM   2433  CA  GLY H 159       5.776  -6.937   6.343  1.00  0.00      HCT  C
ATOM   2434  HA1 GLY H 159       6.247  -6.958   7.316  1.00  0.00      HCT   
ATOM   2435  HA2 GLY H 159       5.118  -6.093   6.185  1.00  0.00      HCT   
ATOM   2436  C   GLY H 159       6.855  -6.882   5.307  1.00  0.00      HCT  C
ATOM   2437  O   GLY H 159       7.738  -7.739   5.281  1.00  0.00      HCT  O
ATOM   2438  N   MET H 160       6.821  -5.856   4.429  1.00  0.00      HCT  N
ATOM   2439  HN  MET H 160       6.168  -5.102   4.424  1.00  0.00      HCT   
ATOM   2440  CA  MET H 160       7.801  -5.801   3.378  1.00  0.00      HCT  C
ATOM   2441  HA  MET H 160       8.560  -6.541   3.599  1.00  0.00      HCT   
ATOM   2442  CB  MET H 160       7.195  -6.010   1.980  1.00  0.00      HCT  C
ATOM   2443  HB1 MET H 160       6.608  -6.958   2.020  1.00  0.00      HCT   
ATOM   2444  HB2 MET H 160       6.462  -5.199   1.771  1.00  0.00      HCT   
ATOM   2445  CG  MET H 160       8.238  -6.111   0.866  1.00  0.00      HCT  C
ATOM   2446  HG1 MET H 160       8.850  -5.185   0.826  1.00  0.00      HCT   
ATOM   2447  HG2 MET H 160       8.924  -6.960   1.073  1.00  0.00      HCT   
ATOM   2448  SD  MET H 160       7.537  -6.352  -0.793  1.00  0.00      HCT  S
ATOM   2449  CE  MET H 160       6.807  -7.967  -0.394  1.00  0.00      HCT  C
ATOM   2450  HE1 MET H 160       6.286  -8.395  -1.277  1.00  0.00      HCT   
ATOM   2451  HE2 MET H 160       7.589  -8.690  -0.076  1.00  0.00      HCT   
ATOM   2452  HE3 MET H 160       6.067  -7.879   0.429  1.00  0.00      HCT   
ATOM   2453  C   MET H 160       8.469  -4.458   3.362  1.00  0.00      HCT  C
ATOM   2454  O   MET H 160       7.811  -3.420   3.411  1.00  0.00      HCT  O
ATOM   2455  N   GLN H 161       9.817  -4.457   3.277  1.00  0.00      HCT  N
ATOM   2456  HN  GLN H 161      10.377  -5.282   3.239  1.00  0.00      HCT   
ATOM   2457  CA  GLN H 161      10.564  -3.230   3.233  1.00  0.00      HCT  C
ATOM   2458  HA  GLN H 161      10.074  -2.488   3.852  1.00  0.00      HCT   
ATOM   2459  CB  GLN H 161      12.037  -3.430   3.636  1.00  0.00      HCT  C
ATOM   2460  HB1 GLN H 161      12.053  -4.226   4.416  1.00  0.00      HCT   
ATOM   2461  HB2 GLN H 161      12.606  -3.834   2.768  1.00  0.00      HCT   
ATOM   2462  CG  GLN H 161      12.725  -2.179   4.187  1.00  0.00      HCT  C
ATOM   2463  HG1 GLN H 161      12.078  -1.682   4.941  1.00  0.00      HCT   
ATOM   2464  HG2 GLN H 161      13.683  -2.443   4.681  1.00  0.00      HCT   
ATOM   2465  CD  GLN H 161      12.968  -1.195   3.059  1.00  0.00      HCT  C
ATOM   2466  OE1 GLN H 161      13.420  -1.571   1.979  1.00  0.00      HCT  O
ATOM   2467  NE2 GLN H 161      12.663   0.103   3.321  1.00  0.00      HCT  N
ATOM   2468 HE21 GLN H 161      12.815   0.757   2.585  1.00  0.00      HCT   
ATOM   2469 HE22 GLN H 161      12.323   0.360   4.219  1.00  0.00      HCT   
ATOM   2470  C   GLN H 161      10.483  -2.755   1.806  1.00  0.00      HCT  C
ATOM   2471  O   GLN H 161      10.854  -3.472   0.881  1.00  0.00      HCT  O
ATOM   2472  N   HSD H 162      10.034  -1.503   1.606  1.00  0.00      HCT  N
ATOM   2473  HN  HSD H 162       9.901  -0.899   2.391  1.00  0.00      HCT   
ATOM   2474  CA  HSD H 162       9.712  -0.922   0.323  1.00  0.00      HCT  C
ATOM   2475  HA  HSD H 162       9.035  -1.621  -0.153  1.00  0.00      HCT   
ATOM   2476  CB  HSD H 162       9.005   0.436   0.421  1.00  0.00      HCT  C
ATOM   2477  HB1 HSD H 162       9.469   1.028   1.240  1.00  0.00      HCT   
ATOM   2478  HB2 HSD H 162       9.167   1.008  -0.519  1.00  0.00      HCT   
ATOM   2479  ND1 HSD H 162       6.722   1.427   0.851  1.00  0.00      HCT  N
ATOM   2480  HD1 HSD H 162       6.995   2.386   0.767  1.00  0.00      HCT   
ATOM   2481  CG  HSD H 162       7.536   0.331   0.685  1.00  0.00      HCT  C
ATOM   2482  CE1 HSD H 162       5.463   0.955   1.029  1.00  0.00      HCT  C
ATOM   2483  HE1 HSD H 162       4.588   1.594   1.180  1.00  0.00      HCT   
ATOM   2484  NE2 HSD H 162       5.415  -0.364   0.991  1.00  0.00      HCT  N
ATOM   2485  CD2 HSD H 162       6.724  -0.757   0.774  1.00  0.00      HCT  C
ATOM   2486  HD2 HSD H 162       6.973  -1.811   0.732  1.00  0.00      HCT   
ATOM   2487  C   HSD H 162      10.878  -0.725  -0.603  1.00  0.00      HCT  C
ATOM   2488  O   HSD H 162      10.678  -0.609  -1.811  1.00  0.00      HCT  O
ATOM   2489  N   HSE H 163      12.117  -0.618  -0.099  1.00  0.00      HCT  N
ATOM   2490  HN  HSE H 163      12.389  -0.692   0.860  1.00  0.00      HCT   
ATOM   2491  CA  HSE H 163      13.206  -0.371  -1.007  1.00  0.00      HCT  C
ATOM   2492  HA  HSE H 163      12.984   0.542  -1.547  1.00  0.00      HCT   
ATOM   2493  CB  HSE H 163      14.592  -0.276  -0.342  1.00  0.00      HCT  C
ATOM   2494  HB1 HSE H 163      14.667  -1.090   0.411  1.00  0.00      HCT   
ATOM   2495  HB2 HSE H 163      15.380  -0.462  -1.102  1.00  0.00      HCT   
ATOM   2496  ND1 HSE H 163      14.728   1.227   1.715  1.00  0.00      HCT  N
ATOM   2497  CG  HSE H 163      14.825   1.032   0.354  1.00  0.00      HCT  C
ATOM   2498  CE1 HSE H 163      15.004   2.537   1.942  1.00  0.00      HCT  C
ATOM   2499  HE1 HSE H 163      15.005   3.009   2.928  1.00  0.00      HCT   
ATOM   2500  NE2 HSE H 163      15.268   3.194   0.827  1.00  0.00      HCT  N
ATOM   2501  HE2 HSE H 163      15.483   4.161   0.694  1.00  0.00      HCT   
ATOM   2502  CD2 HSE H 163      15.155   2.244  -0.172  1.00  0.00      HCT  C
ATOM   2503  HD2 HSE H 163      15.316   2.532  -1.201  1.00  0.00      HCT   
ATOM   2504  C   HSE H 163      13.275  -1.474  -2.018  1.00  0.00      HCT  C
ATOM   2505  O   HSE H 163      13.709  -1.259  -3.148  1.00  0.00      HCT  O
ATOM   2506  N   VAL H 164      12.907  -2.706  -1.631  1.00  0.00      HCT  N
ATOM   2507  HN  VAL H 164      12.573  -2.953  -0.725  1.00  0.00      HCT   
ATOM   2508  CA  VAL H 164      12.977  -3.800  -2.557  1.00  0.00      HCT  C
ATOM   2509  HA  VAL H 164      13.958  -3.761  -3.014  1.00  0.00      HCT   
ATOM   2510  CB  VAL H 164      12.823  -5.149  -1.906  1.00  0.00      HCT  C
ATOM   2511  HB  VAL H 164      13.674  -5.279  -1.194  1.00  0.00      HCT   
ATOM   2512  CG1 VAL H 164      11.496  -5.210  -1.137  1.00  0.00      HCT  C
ATOM   2513 HG11 VAL H 164      11.358  -6.216  -0.686  1.00  0.00      HCT   
ATOM   2514 HG12 VAL H 164      11.468  -4.470  -0.309  1.00  0.00      HCT   
ATOM   2515 HG13 VAL H 164      10.639  -5.016  -1.816  1.00  0.00      HCT   
ATOM   2516  CG2 VAL H 164      12.920  -6.216  -3.004  1.00  0.00      HCT  C
ATOM   2517 HG21 VAL H 164      12.773  -7.232  -2.579  1.00  0.00      HCT   
ATOM   2518 HG22 VAL H 164      12.145  -6.048  -3.783  1.00  0.00      HCT   
ATOM   2519 HG23 VAL H 164      13.916  -6.200  -3.494  1.00  0.00      HCT   
ATOM   2520  C   VAL H 164      11.961  -3.686  -3.660  1.00  0.00      HCT  C
ATOM   2521  O   VAL H 164      12.258  -4.036  -4.802  1.00  0.00      HCT  O
ATOM   2522  N   ALA H 165      10.727  -3.227  -3.369  1.00  0.00      HCT  N
ATOM   2523  HN  ALA H 165      10.402  -2.892  -2.485  1.00  0.00      HCT   
ATOM   2524  CA  ALA H 165       9.759  -3.209  -4.430  1.00  0.00      HCT  C
ATOM   2525  HA  ALA H 165      10.123  -2.657  -5.289  1.00  0.00      HCT   
ATOM   2526  CB  ALA H 165       9.357  -4.633  -4.833  1.00  0.00      HCT  C
ATOM   2527  HB1 ALA H 165      10.243  -5.171  -5.232  1.00  0.00      HCT   
ATOM   2528  HB2 ALA H 165       8.975  -5.203  -3.958  1.00  0.00      HCT   
ATOM   2529  HB3 ALA H 165       8.574  -4.630  -5.622  1.00  0.00      HCT   
ATOM   2530  C   ALA H 165       8.523  -2.497  -3.962  1.00  0.00      HCT  C
ATOM   2531  O   ALA H 165       8.308  -2.328  -2.763  1.00  0.00      HCT  O
ATOM   2532  N   ASP H 166       7.676  -2.043  -4.917  1.00  0.00      HCT  N
ATOM   2533  HN  ASP H 166       7.815  -2.121  -5.901  1.00  0.00      HCT   
ATOM   2534  CA  ASP H 166       6.447  -1.380  -4.574  1.00  0.00      HCT  C
ATOM   2535  HA  ASP H 166       6.581  -0.896  -3.613  1.00  0.00      HCT   
ATOM   2536  CB  ASP H 166       5.990  -0.324  -5.605  1.00  0.00      HCT  C
ATOM   2537  HB1 ASP H 166       5.043   0.137  -5.259  1.00  0.00      HCT   
ATOM   2538  HB2 ASP H 166       6.749   0.475  -5.709  1.00  0.00      HCT   
ATOM   2539  CG  ASP H 166       5.737  -0.959  -6.969  1.00  0.00      HCT  C
ATOM   2540  OD1 ASP H 166       5.814  -2.212  -7.089  1.00  0.00      HCT  O
ATOM   2541  OD2 ASP H 166       5.469  -0.179  -7.921  1.00  0.00      HCT  O
ATOM   2542  C   ASP H 166       5.378  -2.416  -4.392  1.00  0.00      HCT  C
ATOM   2543  O   ASP H 166       5.644  -3.616  -4.444  1.00  0.00      HCT  O
ATOM   2544  N   GLY H 167       4.130  -1.962  -4.160  1.00  0.00      HCT  N
ATOM   2545  HN  GLY H 167       3.922  -0.985  -4.177  1.00  0.00      HCT   
ATOM   2546  CA  GLY H 167       3.018  -2.830  -3.878  1.00  0.00      HCT  C
ATOM   2547  HA1 GLY H 167       2.148  -2.208  -3.715  1.00  0.00      HCT   
ATOM   2548  HA2 GLY H 167       3.286  -3.450  -3.033  1.00  0.00      HCT   
ATOM   2549  C   GLY H 167       2.734  -3.731  -5.040  1.00  0.00      HCT  C
ATOM   2550  O   GLY H 167       2.364  -4.890  -4.854  1.00  0.00      HCT  O
ATOM   2551  N   PHE H 168       2.861  -3.209  -6.274  1.00  0.00      HCT  N
ATOM   2552  HN  PHE H 168       3.167  -2.278  -6.467  1.00  0.00      HCT   
ATOM   2553  CA  PHE H 168       2.555  -3.987  -7.439  1.00  0.00      HCT  C
ATOM   2554  HA  PHE H 168       1.547  -4.365  -7.315  1.00  0.00      HCT   
ATOM   2555  CB  PHE H 168       2.773  -3.181  -8.733  1.00  0.00      HCT  C
ATOM   2556  HB1 PHE H 168       2.099  -2.298  -8.729  1.00  0.00      HCT   
ATOM   2557  HB2 PHE H 168       3.815  -2.799  -8.795  1.00  0.00      HCT   
ATOM   2558  CG  PHE H 168       2.424  -4.034  -9.905  1.00  0.00      HCT  C
ATOM   2559  CD1 PHE H 168       3.337  -4.922 -10.428  1.00  0.00      HCT  C
ATOM   2560  HD1 PHE H 168       4.320  -5.001  -9.985  1.00  0.00      HCT   
ATOM   2561  CE1 PHE H 168       3.012  -5.704 -11.511  1.00  0.00      HCT  C
ATOM   2562  HE1 PHE H 168       3.734  -6.403 -11.910  1.00  0.00      HCT   
ATOM   2563  CZ  PHE H 168       1.767  -5.604 -12.084  1.00  0.00      HCT  C
ATOM   2564  HZ  PHE H 168       1.502  -6.223 -12.930  1.00  0.00      HCT   
ATOM   2565  CD2 PHE H 168       1.183  -3.936 -10.487  1.00  0.00      HCT  C
ATOM   2566  HD2 PHE H 168       0.462  -3.225 -10.107  1.00  0.00      HCT   
ATOM   2567  CE2 PHE H 168       0.853  -4.716 -11.570  1.00  0.00      HCT  C
ATOM   2568  HE2 PHE H 168      -0.128  -4.629 -12.018  1.00  0.00      HCT   
ATOM   2569  C   PHE H 168       3.467  -5.174  -7.488  1.00  0.00      HCT  C
ATOM   2570  O   PHE H 168       3.021  -6.307  -7.660  1.00  0.00      HCT  O
ATOM   2571  N   SER H 169       4.782  -4.939  -7.339  1.00  0.00      HCT  N
ATOM   2572  HN  SER H 169       5.178  -4.034  -7.183  1.00  0.00      HCT   
ATOM   2573  CA  SER H 169       5.746  -6.001  -7.393  1.00  0.00      HCT  C
ATOM   2574  HA  SER H 169       5.480  -6.605  -8.250  1.00  0.00      HCT   
ATOM   2575  CB  SER H 169       7.178  -5.478  -7.586  1.00  0.00      HCT  C
ATOM   2576  HB1 SER H 169       7.885  -6.287  -7.291  1.00  0.00      HCT   
ATOM   2577  HB2 SER H 169       7.367  -5.254  -8.661  1.00  0.00      HCT   
ATOM   2578  OG  SER H 169       7.391  -4.345  -6.765  1.00  0.00      HCT  O
ATOM   2579  HG1 SER H 169       8.343  -4.185  -6.742  1.00  0.00      HCT   
ATOM   2580  C   SER H 169       5.646  -6.879  -6.181  1.00  0.00      HCT  C
ATOM   2581  O   SER H 169       5.907  -8.080  -6.261  1.00  0.00      HCT  O
ATOM   2582  N   GLY H 170       5.259  -6.316  -5.021  1.00  0.00      HCT  N
ATOM   2583  HN  GLY H 170       5.031  -5.348  -4.917  1.00  0.00      HCT   
ATOM   2584  CA  GLY H 170       5.152  -7.111  -3.828  1.00  0.00      HCT  C
ATOM   2585  HA1 GLY H 170       4.845  -6.472  -3.011  1.00  0.00      HCT   
ATOM   2586  HA2 GLY H 170       6.089  -7.626  -3.663  1.00  0.00      HCT   
ATOM   2587  C   GLY H 170       4.087  -8.145  -4.033  1.00  0.00      HCT  C
ATOM   2588  O   GLY H 170       4.244  -9.299  -3.635  1.00  0.00      HCT  O
ATOM   2589  N   LEU H 171       2.960  -7.744  -4.651  1.00  0.00      HCT  N
ATOM   2590  HN  LEU H 171       2.815  -6.813  -4.978  1.00  0.00      HCT   
ATOM   2591  CA  LEU H 171       1.858  -8.632  -4.894  1.00  0.00      HCT  C
ATOM   2592  HA  LEU H 171       1.621  -9.126  -3.961  1.00  0.00      HCT   
ATOM   2593  CB  LEU H 171       0.631  -7.926  -5.498  1.00  0.00      HCT  C
ATOM   2594  HB1 LEU H 171       0.973  -7.404  -6.422  1.00  0.00      HCT   
ATOM   2595  HB2 LEU H 171      -0.101  -8.694  -5.832  1.00  0.00      HCT   
ATOM   2596  CG  LEU H 171      -0.027  -6.906  -4.550  1.00  0.00      HCT  C
ATOM   2597  HG  LEU H 171       0.759  -6.129  -4.389  1.00  0.00      HCT   
ATOM   2598  CD1 LEU H 171      -1.246  -6.242  -5.209  1.00  0.00      HCT  C
ATOM   2599 HD11 LEU H 171      -1.740  -5.544  -4.501  1.00  0.00      HCT   
ATOM   2600 HD12 LEU H 171      -0.938  -5.666  -6.108  1.00  0.00      HCT   
ATOM   2601 HD13 LEU H 171      -1.990  -7.007  -5.520  1.00  0.00      HCT   
ATOM   2602  CD2 LEU H 171      -0.357  -7.536  -3.187  1.00  0.00      HCT  C
ATOM   2603 HD21 LEU H 171      -0.813  -6.781  -2.513  1.00  0.00      HCT   
ATOM   2604 HD22 LEU H 171      -1.075  -8.375  -3.288  1.00  0.00      HCT   
ATOM   2605 HD23 LEU H 171       0.567  -7.922  -2.704  1.00  0.00      HCT   
ATOM   2606  C   LEU H 171       2.289  -9.682  -5.863  1.00  0.00      HCT  C
ATOM   2607  O   LEU H 171       1.900 -10.843  -5.751  1.00  0.00      HCT  O
ATOM   2608  N   HSE H 172       3.116  -9.295  -6.847  1.00  0.00      HCT  N
ATOM   2609  HN  HSE H 172       3.471  -8.369  -6.966  1.00  0.00      HCT   
ATOM   2610  CA  HSE H 172       3.562 -10.229  -7.836  1.00  0.00      HCT  C
ATOM   2611  HA  HSE H 172       2.694 -10.663  -8.317  1.00  0.00      HCT   
ATOM   2612  CB  HSE H 172       4.545  -9.595  -8.833  1.00  0.00      HCT  C
ATOM   2613  HB1 HSE H 172       4.038  -8.728  -9.309  1.00  0.00      HCT   
ATOM   2614  HB2 HSE H 172       5.424  -9.196  -8.284  1.00  0.00      HCT   
ATOM   2615  ND1 HSE H 172       6.221 -11.130  -9.972  1.00  0.00      HCT  N
ATOM   2616  CG  HSE H 172       4.980 -10.537  -9.913  1.00  0.00      HCT  C
ATOM   2617  CE1 HSE H 172       6.229 -11.907 -11.083  1.00  0.00      HCT  C
ATOM   2618  HE1 HSE H 172       7.080 -12.508 -11.413  1.00  0.00      HCT   
ATOM   2619  NE2 HSE H 172       5.085 -11.855 -11.739  1.00  0.00      HCT  N
ATOM   2620  HE2 HSE H 172       4.819 -12.306 -12.590  1.00  0.00      HCT   
ATOM   2621  CD2 HSE H 172       4.298 -10.992 -10.999  1.00  0.00      HCT  C
ATOM   2622  HD2 HSE H 172       3.294 -10.766 -11.331  1.00  0.00      HCT   
ATOM   2623  C   HSE H 172       4.268 -11.337  -7.119  1.00  0.00      HCT  C
ATOM   2624  O   HSE H 172       4.098 -12.509  -7.450  1.00  0.00      HCT  O
ATOM   2625  N   PHE H 173       5.094 -10.984  -6.119  1.00  0.00      HCT  N
ATOM   2626  HN  PHE H 173       5.251 -10.034  -5.855  1.00  0.00      HCT   
ATOM   2627  CA  PHE H 173       5.826 -11.946  -5.343  1.00  0.00      HCT  C
ATOM   2628  HA  PHE H 173       6.336 -12.587  -6.053  1.00  0.00      HCT   
ATOM   2629  CB  PHE H 173       6.772 -11.259  -4.340  1.00  0.00      HCT  C
ATOM   2630  HB1 PHE H 173       7.629 -10.815  -4.893  1.00  0.00      HCT   
ATOM   2631  HB2 PHE H 173       6.259 -10.427  -3.810  1.00  0.00      HCT   
ATOM   2632  CG  PHE H 173       7.311 -12.268  -3.383  1.00  0.00      HCT  C
ATOM   2633  CD1 PHE H 173       8.346 -13.103  -3.734  1.00  0.00      HCT  C
ATOM   2634  HD1 PHE H 173       8.774 -13.038  -4.725  1.00  0.00      HCT   
ATOM   2635  CE1 PHE H 173       8.838 -14.026  -2.839  1.00  0.00      HCT  C
ATOM   2636  HE1 PHE H 173       9.652 -14.676  -3.126  1.00  0.00      HCT   
ATOM   2637  CZ  PHE H 173       8.301 -14.118  -1.576  1.00  0.00      HCT  C
ATOM   2638  HZ  PHE H 173       8.687 -14.837  -0.867  1.00  0.00      HCT   
ATOM   2639  CD2 PHE H 173       6.785 -12.362  -2.114  1.00  0.00      HCT  C
ATOM   2640  HD2 PHE H 173       5.964 -11.723  -1.821  1.00  0.00      HCT   
ATOM   2641  CE2 PHE H 173       7.273 -13.281  -1.215  1.00  0.00      HCT  C
ATOM   2642  HE2 PHE H 173       6.845 -13.344  -0.224  1.00  0.00      HCT   
ATOM   2643  C   PHE H 173       4.895 -12.816  -4.556  1.00  0.00      HCT  C
ATOM   2644  O   PHE H 173       4.990 -14.041  -4.602  1.00  0.00      HCT  O
ATOM   2645  N   ILE H 174       3.943 -12.203  -3.828  1.00  0.00      HCT  N
ATOM   2646  HN  ILE H 174       3.776 -11.219  -3.822  1.00  0.00      HCT   
ATOM   2647  CA  ILE H 174       3.066 -12.955  -2.975  1.00  0.00      HCT  C
ATOM   2648  HA  ILE H 174       3.687 -13.565  -2.332  1.00  0.00      HCT   
ATOM   2649  CB  ILE H 174       2.119 -12.081  -2.204  1.00  0.00      HCT  C
ATOM   2650  HB  ILE H 174       1.658 -11.417  -2.977  1.00  0.00      HCT   
ATOM   2651  CG2 ILE H 174       1.100 -12.991  -1.499  1.00  0.00      HCT  C
ATOM   2652 HG21 ILE H 174       0.287 -12.387  -1.044  1.00  0.00      HCT   
ATOM   2653 HG22 ILE H 174       0.633 -13.695  -2.219  1.00  0.00      HCT   
ATOM   2654 HG23 ILE H 174       1.584 -13.582  -0.694  1.00  0.00      HCT   
ATOM   2655  CG1 ILE H 174       2.900 -11.169  -1.240  1.00  0.00      HCT  C
ATOM   2656 HG11 ILE H 174       3.590 -10.514  -1.817  1.00  0.00      HCT   
ATOM   2657 HG12 ILE H 174       2.181 -10.503  -0.710  1.00  0.00      HCT   
ATOM   2658  CD  ILE H 174       3.703 -11.937  -0.189  1.00  0.00      HCT  C
ATOM   2659  HD1 ILE H 174       4.198 -11.230   0.512  1.00  0.00      HCT   
ATOM   2660  HD2 ILE H 174       3.038 -12.604   0.402  1.00  0.00      HCT   
ATOM   2661  HD3 ILE H 174       4.492 -12.557  -0.664  1.00  0.00      HCT   
ATOM   2662  C   ILE H 174       2.258 -13.894  -3.814  1.00  0.00      HCT  C
ATOM   2663  O   ILE H 174       2.073 -15.055  -3.455  1.00  0.00      HCT  O
ATOM   2664  N   ASN H 175       1.758 -13.412  -4.964  1.00  0.00      HCT  N
ATOM   2665  HN  ASN H 175       1.923 -12.482  -5.291  1.00  0.00      HCT   
ATOM   2666  CA  ASN H 175       0.934 -14.208  -5.828  1.00  0.00      HCT  C
ATOM   2667  HA  ASN H 175       0.146 -14.623  -5.210  1.00  0.00      HCT   
ATOM   2668  CB  ASN H 175       0.393 -13.416  -7.034  1.00  0.00      HCT  C
ATOM   2669  HB1 ASN H 175       1.249 -12.884  -7.503  1.00  0.00      HCT   
ATOM   2670  HB2 ASN H 175      -0.026 -14.107  -7.793  1.00  0.00      HCT   
ATOM   2671  CG  ASN H 175      -0.632 -12.413  -6.517  1.00  0.00      HCT  C
ATOM   2672  OD1 ASN H 175      -1.177 -12.572  -5.426  1.00  0.00      HCT  O
ATOM   2673  ND2 ASN H 175      -0.908 -11.354  -7.325  1.00  0.00      HCT  N
ATOM   2674 HD21 ASN H 175      -1.569 -10.686  -6.994  1.00  0.00      HCT   
ATOM   2675 HD22 ASN H 175      -0.435 -11.254  -8.195  1.00  0.00      HCT   
ATOM   2676  C   ASN H 175       1.737 -15.351  -6.367  1.00  0.00      HCT  C
ATOM   2677  O   ASN H 175       1.208 -16.443  -6.560  1.00  0.00      HCT  O
ATOM   2678  N   SER H 176       3.029 -15.119  -6.665  1.00  0.00      HCT  N
ATOM   2679  HN  SER H 176       3.484 -14.238  -6.536  1.00  0.00      HCT   
ATOM   2680  CA  SER H 176       3.876 -16.145  -7.207  1.00  0.00      HCT  C
ATOM   2681  HA  SER H 176       3.328 -16.615  -8.012  1.00  0.00      HCT   
ATOM   2682  CB  SER H 176       5.251 -15.612  -7.642  1.00  0.00      HCT  C
ATOM   2683  HB1 SER H 176       5.714 -15.096  -6.770  1.00  0.00      HCT   
ATOM   2684  HB2 SER H 176       5.925 -16.455  -7.919  1.00  0.00      HCT   
ATOM   2685  OG  SER H 176       5.094 -14.688  -8.708  1.00  0.00      HCT  O
ATOM   2686  HG1 SER H 176       5.931 -14.216  -8.800  1.00  0.00      HCT   
ATOM   2687  C   SER H 176       4.111 -17.187  -6.163  1.00  0.00      HCT  C
ATOM   2688  O   SER H 176       4.144 -18.379  -6.460  1.00  0.00      HCT  O
ATOM   2689  N   TRP H 177       4.269 -16.756  -4.902  1.00  0.00      HCT  N
ATOM   2690  HN  TRP H 177       4.228 -15.790  -4.655  1.00  0.00      HCT   
ATOM   2691  CA  TRP H 177       4.511 -17.650  -3.810  1.00  0.00      HCT  C
ATOM   2692  HA  TRP H 177       5.375 -18.262  -4.038  1.00  0.00      HCT   
ATOM   2693  CB  TRP H 177       4.594 -16.891  -2.474  1.00  0.00      HCT  C
ATOM   2694  HB1 TRP H 177       5.511 -16.262  -2.496  1.00  0.00      HCT   
ATOM   2695  HB2 TRP H 177       3.730 -16.197  -2.379  1.00  0.00      HCT   
ATOM   2696  CG  TRP H 177       4.691 -17.763  -1.249  1.00  0.00      HCT  C
ATOM   2697  CD1 TRP H 177       5.045 -19.075  -1.131  1.00  0.00      HCT  C
ATOM   2698  HD1 TRP H 177       5.376 -19.699  -1.950  1.00  0.00      HCT   
ATOM   2699  NE1 TRP H 177       4.958 -19.466   0.185  1.00  0.00      HCT  N
ATOM   2700  HE1 TRP H 177       5.184 -20.343   0.550  1.00  0.00      HCT   
ATOM   2701  CE2 TRP H 177       4.539 -18.387   0.936  1.00  0.00      HCT  C
ATOM   2702  CD2 TRP H 177       4.363 -17.308   0.072  1.00  0.00      HCT  C
ATOM   2703  CE3 TRP H 177       3.946 -16.089   0.525  1.00  0.00      HCT  C
ATOM   2704  HE3 TRP H 177       3.802 -15.250  -0.143  1.00  0.00      HCT   
ATOM   2705  CZ3 TRP H 177       3.706 -15.965   1.876  1.00  0.00      HCT  C
ATOM   2706  HZ3 TRP H 177       3.372 -15.016   2.272  1.00  0.00      HCT   
ATOM   2707  CZ2 TRP H 177       4.301 -18.262   2.276  1.00  0.00      HCT  C
ATOM   2708  HZ2 TRP H 177       4.432 -19.080   2.966  1.00  0.00      HCT   
ATOM   2709  CH2 TRP H 177       3.881 -17.033   2.733  1.00  0.00      HCT  C
ATOM   2710  HH2 TRP H 177       3.683 -16.907   3.789  1.00  0.00      HCT   
ATOM   2711  C   TRP H 177       3.339 -18.571  -3.716  1.00  0.00      HCT  C
ATOM   2712  O   TRP H 177       3.496 -19.774  -3.509  1.00  0.00      HCT  O
ATOM   2713  N   ALA H 178       2.127 -17.998  -3.834  1.00  0.00      HCT  N
ATOM   2714  HN  ALA H 178       2.035 -17.015  -3.993  1.00  0.00      HCT   
ATOM   2715  CA  ALA H 178       0.894 -18.725  -3.746  1.00  0.00      HCT  C
ATOM   2716  HA  ALA H 178       0.865 -19.323  -2.842  1.00  0.00      HCT   
ATOM   2717  CB  ALA H 178      -0.345 -17.811  -3.762  1.00  0.00      HCT  C
ATOM   2718  HB1 ALA H 178      -0.307 -17.117  -2.896  1.00  0.00      HCT   
ATOM   2719  HB2 ALA H 178      -0.378 -17.199  -4.690  1.00  0.00      HCT   
ATOM   2720  HB3 ALA H 178      -1.287 -18.397  -3.691  1.00  0.00      HCT   
ATOM   2721  C   ALA H 178       0.758 -19.680  -4.889  1.00  0.00      HCT  C
ATOM   2722  O   ALA H 178       0.298 -20.804  -4.701  1.00  0.00      HCT  O
ATOM   2723  N   ASP H 179       1.138 -19.267  -6.115  1.00  0.00      HCT  N
ATOM   2724  HN  ASP H 179       1.553 -18.405  -6.394  1.00  0.00      HCT   
ATOM   2725  CA  ASP H 179       0.935 -20.170  -7.211  1.00  0.00      HCT  C
ATOM   2726  HA  ASP H 179      -0.099 -20.494  -7.178  1.00  0.00      HCT   
ATOM   2727  CB  ASP H 179       1.075 -19.559  -8.625  1.00  0.00      HCT  C
ATOM   2728  HB1 ASP H 179       0.892 -20.348  -9.382  1.00  0.00      HCT   
ATOM   2729  HB2 ASP H 179       0.333 -18.751  -8.776  1.00  0.00      HCT   
ATOM   2730  CG  ASP H 179       2.458 -18.997  -8.879  1.00  0.00      HCT  C
ATOM   2731  OD1 ASP H 179       3.433 -19.786  -8.988  1.00  0.00      HCT  O
ATOM   2732  OD2 ASP H 179       2.544 -17.749  -8.989  1.00  0.00      HCT  O
ATOM   2733  C   ASP H 179       1.781 -21.400  -7.032  1.00  0.00      HCT  C
ATOM   2734  O   ASP H 179       1.320 -22.505  -7.311  1.00  0.00      HCT  O
ATOM   2735  N   LEU H 180       3.027 -21.256  -6.537  1.00  0.00      HCT  N
ATOM   2736  HN  LEU H 180       3.443 -20.384  -6.290  1.00  0.00      HCT   
ATOM   2737  CA  LEU H 180       3.877 -22.399  -6.322  1.00  0.00      HCT  C
ATOM   2738  HA  LEU H 180       3.905 -22.959  -7.248  1.00  0.00      HCT   
ATOM   2739  CB  LEU H 180       5.305 -22.055  -5.840  1.00  0.00      HCT  C
ATOM   2740  HB1 LEU H 180       5.207 -21.270  -5.055  1.00  0.00      HCT   
ATOM   2741  HB2 LEU H 180       5.739 -22.945  -5.332  1.00  0.00      HCT   
ATOM   2742  CG  LEU H 180       6.273 -21.540  -6.924  1.00  0.00      HCT  C
ATOM   2743  HG  LEU H 180       7.195 -21.285  -6.348  1.00  0.00      HCT   
ATOM   2744  CD1 LEU H 180       6.611 -22.641  -7.936  1.00  0.00      HCT  C
ATOM   2745 HD11 LEU H 180       7.270 -22.245  -8.738  1.00  0.00      HCT   
ATOM   2746 HD12 LEU H 180       7.137 -23.483  -7.437  1.00  0.00      HCT   
ATOM   2747 HD13 LEU H 180       5.688 -23.036  -8.410  1.00  0.00      HCT   
ATOM   2748  CD2 LEU H 180       5.771 -20.262  -7.601  1.00  0.00      HCT  C
ATOM   2749 HD21 LEU H 180       6.504 -19.914  -8.361  1.00  0.00      HCT   
ATOM   2750 HD22 LEU H 180       4.803 -20.424  -8.117  1.00  0.00      HCT   
ATOM   2751 HD23 LEU H 180       5.636 -19.451  -6.852  1.00  0.00      HCT   
ATOM   2752  C   LEU H 180       3.276 -23.288  -5.273  1.00  0.00      HCT  C
ATOM   2753  O   LEU H 180       3.351 -24.512  -5.374  1.00  0.00      HCT  O
ATOM   2754  N   CYS H 181       2.682 -22.699  -4.218  1.00  0.00      HCT  N
ATOM   2755  HN  CYS H 181       2.590 -21.711  -4.104  1.00  0.00      HCT   
ATOM   2756  CA  CYS H 181       2.121 -23.482  -3.153  1.00  0.00      HCT  C
ATOM   2757  HA  CYS H 181       2.887 -24.166  -2.806  1.00  0.00      HCT   
ATOM   2758  CB  CYS H 181       1.563 -22.607  -2.014  1.00  0.00      HCT  C
ATOM   2759  HB1 CYS H 181       2.401 -21.977  -1.641  1.00  0.00      HCT   
ATOM   2760  HB2 CYS H 181       0.804 -21.901  -2.419  1.00  0.00      HCT   
ATOM   2761  SG  CYS H 181       0.899 -23.584  -0.629  1.00  0.00      HCT  S
ATOM   2762  HG1 CYS H 181       0.586 -22.558   0.163  1.00  0.00      HCT   
ATOM   2763  C   CYS H 181       0.996 -24.301  -3.709  1.00  0.00      HCT  C
ATOM   2764  O   CYS H 181       0.852 -25.482  -3.394  1.00  0.00      HCT  O
ATOM   2765  N   ARG H 182       0.182 -23.675  -4.576  1.00  0.00      HCT  N
ATOM   2766  HN  ARG H 182       0.371 -22.723  -4.807  1.00  0.00      HCT   
ATOM   2767  CA  ARG H 182      -0.958 -24.278  -5.206  1.00  0.00      HCT  C
ATOM   2768  HA  ARG H 182      -1.583 -24.758  -4.462  1.00  0.00      HCT   
ATOM   2769  CB  ARG H 182      -1.736 -23.277  -6.078  1.00  0.00      HCT  C
ATOM   2770  HB1 ARG H 182      -1.813 -22.336  -5.484  1.00  0.00      HCT   
ATOM   2771  HB2 ARG H 182      -1.135 -23.023  -6.979  1.00  0.00      HCT   
ATOM   2772  CG  ARG H 182      -3.144 -23.736  -6.459  1.00  0.00      HCT  C
ATOM   2773  HG1 ARG H 182      -3.114 -24.826  -6.675  1.00  0.00      HCT   
ATOM   2774  HG2 ARG H 182      -3.812 -23.625  -5.574  1.00  0.00      HCT   
ATOM   2775  CD  ARG H 182      -3.751 -22.938  -7.613  1.00  0.00      HCT  C
ATOM   2776  HD1 ARG H 182      -3.245 -23.221  -8.565  1.00  0.00      HCT   
ATOM   2777  HD2 ARG H 182      -4.843 -23.134  -7.717  1.00  0.00      HCT   
ATOM   2778  NE  ARG H 182      -3.559 -21.489  -7.322  1.00  0.00      HCT  N
ATOM   2779  HE  ARG H 182      -4.334 -21.078  -6.829  1.00  0.00      HCT   
ATOM   2780  CZ  ARG H 182      -2.409 -20.869  -7.725  1.00  0.00      HCT  C
ATOM   2781  NH1 ARG H 182      -1.434 -21.577  -8.366  1.00  0.00      HCT  N
ATOM   2782 HH11 ARG H 182      -0.589 -21.138  -8.638  1.00  0.00      HCT   
ATOM   2783 HH12 ARG H 182      -1.566 -22.569  -8.416  1.00  0.00      HCT   
ATOM   2784  NH2 ARG H 182      -2.230 -19.534  -7.509  1.00  0.00      HCT  N
ATOM   2785 HH21 ARG H 182      -1.436 -19.076  -7.881  1.00  0.00      HCT   
ATOM   2786 HH22 ARG H 182      -3.010 -19.028  -7.165  1.00  0.00      HCT   
ATOM   2787  C   ARG H 182      -0.457 -25.362  -6.108  1.00  0.00      HCT  C
ATOM   2788  O   ARG H 182      -1.163 -26.334  -6.367  1.00  0.00      HCT  O
ATOM   2789  N   GLY H 183       0.778 -25.224  -6.630  1.00  0.00      HCT  N
ATOM   2790  HN  GLY H 183       1.392 -24.455  -6.453  1.00  0.00      HCT   
ATOM   2791  CA  GLY H 183       1.288 -26.236  -7.510  1.00  0.00      HCT  C
ATOM   2792  HA1 GLY H 183       0.652 -27.107  -7.429  1.00  0.00      HCT   
ATOM   2793  HA2 GLY H 183       2.324 -26.418  -7.259  1.00  0.00      HCT   
ATOM   2794  C   GLY H 183       1.235 -25.753  -8.927  1.00  0.00      HCT  C
ATOM   2795  O   GLY H 183       1.349 -26.545  -9.861  1.00  0.00      HCT  O
ATOM   2796  N   VAL H 184       1.047 -24.433  -9.130  1.00  0.00      HCT  N
ATOM   2797  HN  VAL H 184       0.914 -23.762  -8.406  1.00  0.00      HCT   
ATOM   2798  CA  VAL H 184       1.025 -23.888 -10.458  1.00  0.00      HCT  C
ATOM   2799  HA  VAL H 184       1.020 -24.698 -11.176  1.00  0.00      HCT   
ATOM   2800  CB  VAL H 184      -0.109 -22.927 -10.671  1.00  0.00      HCT  C
ATOM   2801  HB  VAL H 184       0.008 -22.098  -9.930  1.00  0.00      HCT   
ATOM   2802  CG1 VAL H 184      -0.030 -22.368 -12.101  1.00  0.00      HCT  C
ATOM   2803 HG11 VAL H 184      -0.883 -21.683 -12.295  1.00  0.00      HCT   
ATOM   2804 HG12 VAL H 184       0.902 -21.789 -12.263  1.00  0.00      HCT   
ATOM   2805 HG13 VAL H 184      -0.073 -23.190 -12.847  1.00  0.00      HCT   
ATOM   2806  CG2 VAL H 184      -1.427 -23.654 -10.353  1.00  0.00      HCT  C
ATOM   2807 HG21 VAL H 184      -2.297 -22.988 -10.536  1.00  0.00      HCT   
ATOM   2808 HG22 VAL H 184      -1.537 -24.558 -10.991  1.00  0.00      HCT   
ATOM   2809 HG23 VAL H 184      -1.466 -23.970  -9.291  1.00  0.00      HCT   
ATOM   2810  C   VAL H 184       2.308 -23.129 -10.645  1.00  0.00      HCT  C
ATOM   2811  O   VAL H 184       2.847 -22.557  -9.699  1.00  0.00      HCT  O
ATOM   2812  N   PRO H 185       2.830 -23.134 -11.845  1.00  0.00      HCT  N
ATOM   2813  CD  PRO H 185       2.601 -24.236 -12.761  1.00  0.00      HCT  C
ATOM   2814  HD1 PRO H 185       1.529 -24.317 -13.053  1.00  0.00      HCT   
ATOM   2815  HD2 PRO H 185       2.932 -25.209 -12.331  1.00  0.00      HCT   
ATOM   2816  CA  PRO H 185       4.071 -22.451 -12.122  1.00  0.00      HCT  C
ATOM   2817  HA  PRO H 185       4.798 -22.676 -11.350  1.00  0.00      HCT   
ATOM   2818  CB  PRO H 185       4.632 -23.089 -13.395  1.00  0.00      HCT  C
ATOM   2819  HB1 PRO H 185       5.470 -23.789 -13.175  1.00  0.00      HCT   
ATOM   2820  HB2 PRO H 185       4.962 -22.324 -14.133  1.00  0.00      HCT   
ATOM   2821  CG  PRO H 185       3.456 -23.886 -13.988  1.00  0.00      HCT  C
ATOM   2822  HG1 PRO H 185       3.820 -24.780 -14.531  1.00  0.00      HCT   
ATOM   2823  HG2 PRO H 185       2.847 -23.279 -14.698  1.00  0.00      HCT   
ATOM   2824  C   PRO H 185       3.902 -20.965 -12.216  1.00  0.00      HCT  C
ATOM   2825  O   PRO H 185       2.791 -20.502 -12.471  1.00  0.00      HCT  O
ATOM   2826  N   ILE H 186       5.002 -20.203 -12.028  1.00  0.00      HCT  N
ATOM   2827  HN  ILE H 186       5.912 -20.576 -11.859  1.00  0.00      HCT   
ATOM   2828  CA  ILE H 186       4.949 -18.766 -12.055  1.00  0.00      HCT  C
ATOM   2829  HA  ILE H 186       4.079 -18.459 -11.487  1.00  0.00      HCT   
ATOM   2830  CB  ILE H 186       6.230 -18.130 -11.588  1.00  0.00      HCT  C
ATOM   2831  HB  ILE H 186       7.026 -18.620 -12.204  1.00  0.00      HCT   
ATOM   2832  CG2 ILE H 186       6.136 -16.616 -11.842  1.00  0.00      HCT  C
ATOM   2833 HG21 ILE H 186       7.116 -16.127 -11.659  1.00  0.00      HCT   
ATOM   2834 HG22 ILE H 186       5.849 -16.408 -12.894  1.00  0.00      HCT   
ATOM   2835 HG23 ILE H 186       5.384 -16.146 -11.174  1.00  0.00      HCT   
ATOM   2836  CG1 ILE H 186       6.512 -18.498 -10.121  1.00  0.00      HCT  C
ATOM   2837 HG11 ILE H 186       5.780 -17.989  -9.457  1.00  0.00      HCT   
ATOM   2838 HG12 ILE H 186       6.369 -19.595  -9.991  1.00  0.00      HCT   
ATOM   2839  CD  ILE H 186       7.928 -18.146  -9.663  1.00  0.00      HCT  C
ATOM   2840  HD1 ILE H 186       8.091 -18.487  -8.618  1.00  0.00      HCT   
ATOM   2841  HD2 ILE H 186       8.684 -18.639 -10.311  1.00  0.00      HCT   
ATOM   2842  HD3 ILE H 186       8.097 -17.049  -9.697  1.00  0.00      HCT   
ATOM   2843  C   ILE H 186       4.719 -18.332 -13.469  1.00  0.00      HCT  C
ATOM   2844  O   ILE H 186       5.506 -18.633 -14.364  1.00  0.00      HCT  O
ATOM   2845  N   ALA H 187       3.604 -17.604 -13.693  1.00  0.00      HCT  N
ATOM   2846  HN  ALA H 187       2.985 -17.333 -12.956  1.00  0.00      HCT   
ATOM   2847  CA  ALA H 187       3.227 -17.165 -15.008  1.00  0.00      HCT  C
ATOM   2848  HA  ALA H 187       3.219 -18.003 -15.696  1.00  0.00      HCT   
ATOM   2849  CB  ALA H 187       1.839 -16.502 -15.030  1.00  0.00      HCT  C
ATOM   2850  HB1 ALA H 187       1.075 -17.226 -14.673  1.00  0.00      HCT   
ATOM   2851  HB2 ALA H 187       1.808 -15.615 -14.361  1.00  0.00      HCT   
ATOM   2852  HB3 ALA H 187       1.554 -16.182 -16.056  1.00  0.00      HCT   
ATOM   2853  C   ALA H 187       4.205 -16.170 -15.562  1.00  0.00      HCT  C
ATOM   2854  O   ALA H 187       4.651 -16.312 -16.699  1.00  0.00      HCT  O
ATOM   2855  N   VAL H 188       4.584 -15.139 -14.779  1.00  0.00      HCT  N
ATOM   2856  HN  VAL H 188       4.326 -14.970 -13.832  1.00  0.00      HCT   
ATOM   2857  CA  VAL H 188       5.462 -14.149 -15.342  1.00  0.00      HCT  C
ATOM   2858  HA  VAL H 188       5.822 -14.506 -16.298  1.00  0.00      HCT   
ATOM   2859  CB  VAL H 188       4.821 -12.794 -15.461  1.00  0.00      HCT  C
ATOM   2860  HB  VAL H 188       4.526 -12.469 -14.433  1.00  0.00      HCT   
ATOM   2861  CG1 VAL H 188       5.842 -11.805 -16.051  1.00  0.00      HCT  C
ATOM   2862 HG11 VAL H 188       5.377 -10.804 -16.185  1.00  0.00      HCT   
ATOM   2863 HG12 VAL H 188       6.719 -11.675 -15.384  1.00  0.00      HCT   
ATOM   2864 HG13 VAL H 188       6.198 -12.154 -17.045  1.00  0.00      HCT   
ATOM   2865  CG2 VAL H 188       3.538 -12.942 -16.296  1.00  0.00      HCT  C
ATOM   2866 HG21 VAL H 188       3.050 -11.956 -16.445  1.00  0.00      HCT   
ATOM   2867 HG22 VAL H 188       3.771 -13.372 -17.294  1.00  0.00      HCT   
ATOM   2868 HG23 VAL H 188       2.806 -13.607 -15.793  1.00  0.00      HCT   
ATOM   2869  C   VAL H 188       6.643 -14.011 -14.442  1.00  0.00      HCT  C
ATOM   2870  O   VAL H 188       6.510 -13.703 -13.260  1.00  0.00      HCT  O
ATOM   2871  N   MET H 189       7.851 -14.216 -14.999  1.00  0.00      HCT  N
ATOM   2872  HN  MET H 189       8.028 -14.419 -15.960  1.00  0.00      HCT   
ATOM   2873  CA  MET H 189       9.025 -14.146 -14.183  1.00  0.00      HCT  C
ATOM   2874  HA  MET H 189       8.786 -14.553 -13.207  1.00  0.00      HCT   
ATOM   2875  CB  MET H 189      10.219 -14.910 -14.777  1.00  0.00      HCT  C
ATOM   2876  HB1 MET H 189       9.808 -15.824 -15.267  1.00  0.00      HCT   
ATOM   2877  HB2 MET H 189      10.679 -14.303 -15.588  1.00  0.00      HCT   
ATOM   2878  CG  MET H 189      11.244 -15.310 -13.721  1.00  0.00      HCT  C
ATOM   2879  HG1 MET H 189      12.125 -15.788 -14.201  1.00  0.00      HCT   
ATOM   2880  HG2 MET H 189      11.603 -14.404 -13.186  1.00  0.00      HCT   
ATOM   2881  SD  MET H 189      10.583 -16.481 -12.497  1.00  0.00      HCT  S
ATOM   2882  CE  MET H 189      10.169 -17.795 -13.679  1.00  0.00      HCT  C
ATOM   2883  HE1 MET H 189       9.716 -18.667 -13.161  1.00  0.00      HCT   
ATOM   2884  HE2 MET H 189       9.443 -17.434 -14.439  1.00  0.00      HCT   
ATOM   2885  HE3 MET H 189      11.075 -18.150 -14.215  1.00  0.00      HCT   
ATOM   2886  C   MET H 189       9.389 -12.705 -13.995  1.00  0.00      HCT  C
ATOM   2887  O   MET H 189       9.085 -11.855 -14.830  1.00  0.00      HCT  O
ATOM   2888  N   PRO H 190      10.015 -12.409 -12.886  1.00  0.00      HCT  N
ATOM   2889  CD  PRO H 190       9.787 -13.173 -11.669  1.00  0.00      HCT  C
ATOM   2890  HD1 PRO H 190      10.539 -13.986 -11.558  1.00  0.00      HCT   
ATOM   2891  HD2 PRO H 190       8.767 -13.621 -11.661  1.00  0.00      HCT   
ATOM   2892  CA  PRO H 190      10.387 -11.048 -12.602  1.00  0.00      HCT  C
ATOM   2893  HA  PRO H 190       9.534 -10.394 -12.735  1.00  0.00      HCT   
ATOM   2894  CB  PRO H 190      10.737 -11.004 -11.117  1.00  0.00      HCT  C
ATOM   2895  HB1 PRO H 190      10.422 -10.053 -10.633  1.00  0.00      HCT   
ATOM   2896  HB2 PRO H 190      11.820 -11.183 -10.930  1.00  0.00      HCT   
ATOM   2897  CG  PRO H 190       9.927 -12.164 -10.517  1.00  0.00      HCT  C
ATOM   2898  HG1 PRO H 190       8.951 -11.798 -10.142  1.00  0.00      HCT   
ATOM   2899  HG2 PRO H 190      10.459 -12.649  -9.668  1.00  0.00      HCT   
ATOM   2900  C   PRO H 190      11.509 -10.571 -13.465  1.00  0.00      HCT  C
ATOM   2901  O   PRO H 190      12.398 -11.357 -13.790  1.00  0.00      HCT  O
ATOM   2902  N   PHE H 191      11.478  -9.278 -13.835  1.00  0.00      HCT  N
ATOM   2903  HN  PHE H 191      10.716  -8.677 -13.598  1.00  0.00      HCT   
ATOM   2904  CA  PHE H 191      12.518  -8.646 -14.592  1.00  0.00      HCT  C
ATOM   2905  HA  PHE H 191      13.217  -9.399 -14.935  1.00  0.00      HCT   
ATOM   2906  CB  PHE H 191      11.929  -7.727 -15.684  1.00  0.00      HCT  C
ATOM   2907  HB1 PHE H 191      11.366  -8.345 -16.416  1.00  0.00      HCT   
ATOM   2908  HB2 PHE H 191      11.211  -6.999 -15.249  1.00  0.00      HCT   
ATOM   2909  CG  PHE H 191      12.998  -7.015 -16.441  1.00  0.00      HCT  C
ATOM   2910  CD1 PHE H 191      13.483  -5.810 -15.989  1.00  0.00      HCT  C
ATOM   2911  HD1 PHE H 191      13.087  -5.382 -15.079  1.00  0.00      HCT   
ATOM   2912  CE1 PHE H 191      14.463  -5.139 -16.684  1.00  0.00      HCT  C
ATOM   2913  HE1 PHE H 191      14.840  -4.197 -16.312  1.00  0.00      HCT   
ATOM   2914  CZ  PHE H 191      14.966  -5.670 -17.846  1.00  0.00      HCT  C
ATOM   2915  HZ  PHE H 191      15.742  -5.154 -18.393  1.00  0.00      HCT   
ATOM   2916  CD2 PHE H 191      13.502  -7.536 -17.610  1.00  0.00      HCT  C
ATOM   2917  HD2 PHE H 191      13.113  -8.466 -17.999  1.00  0.00      HCT   
ATOM   2918  CE2 PHE H 191      14.483  -6.871 -18.308  1.00  0.00      HCT  C
ATOM   2919  HE2 PHE H 191      14.873  -7.294 -19.223  1.00  0.00      HCT   
ATOM   2920  C   PHE H 191      13.238  -7.801 -13.589  1.00  0.00      HCT  C
ATOM   2921  O   PHE H 191      12.640  -6.904 -12.996  1.00  0.00      HCT  O
ATOM   2922  N   ILE H 192      14.538  -8.069 -13.353  1.00  0.00      HCT  N
ATOM   2923  HN  ILE H 192      15.126  -8.728 -13.817  1.00  0.00      HCT   
ATOM   2924  CA  ILE H 192      15.191  -7.333 -12.308  1.00  0.00      HCT  C
ATOM   2925  HA  ILE H 192      14.447  -6.669 -11.885  1.00  0.00      HCT   
ATOM   2926  CB  ILE H 192      15.811  -8.239 -11.286  1.00  0.00      HCT  C
ATOM   2927  HB  ILE H 192      16.487  -8.907 -11.878  1.00  0.00      HCT   
ATOM   2928  CG2 ILE H 192      16.556  -7.372 -10.258  1.00  0.00      HCT  C
ATOM   2929 HG21 ILE H 192      17.158  -8.007  -9.574  1.00  0.00      HCT   
ATOM   2930 HG22 ILE H 192      17.251  -6.669 -10.762  1.00  0.00      HCT   
ATOM   2931 HG23 ILE H 192      15.844  -6.781  -9.645  1.00  0.00      HCT   
ATOM   2932  CG1 ILE H 192      14.722  -9.130 -10.664  1.00  0.00      HCT  C
ATOM   2933 HG11 ILE H 192      14.061  -8.517 -10.009  1.00  0.00      HCT   
ATOM   2934 HG12 ILE H 192      14.084  -9.544 -11.478  1.00  0.00      HCT   
ATOM   2935  CD  ILE H 192      15.272 -10.300  -9.853  1.00  0.00      HCT  C
ATOM   2936  HD1 ILE H 192      14.440 -10.936  -9.479  1.00  0.00      HCT   
ATOM   2937  HD2 ILE H 192      15.938 -10.932 -10.479  1.00  0.00      HCT   
ATOM   2938  HD3 ILE H 192      15.849  -9.940  -8.976  1.00  0.00      HCT   
ATOM   2939  C   ILE H 192      16.274  -6.464 -12.876  1.00  0.00      HCT  C
ATOM   2940  O   ILE H 192      17.393  -6.925 -13.097  1.00  0.00      HCT  O
ATOM   2941  N   ASP H 193      15.966  -5.167 -13.104  1.00  0.00      HCT  N
ATOM   2942  HN  ASP H 193      15.067  -4.761 -12.961  1.00  0.00      HCT   
ATOM   2943  CA  ASP H 193      16.935  -4.223 -13.589  1.00  0.00      HCT  C
ATOM   2944  HA  ASP H 193      17.801  -4.245 -12.937  1.00  0.00      HCT   
ATOM   2945  CB  ASP H 193      17.293  -4.421 -15.074  1.00  0.00      HCT  C
ATOM   2946  HB1 ASP H 193      17.623  -5.467 -15.233  1.00  0.00      HCT   
ATOM   2947  HB2 ASP H 193      16.411  -4.232 -15.716  1.00  0.00      HCT   
ATOM   2948  CG  ASP H 193      18.431  -3.472 -15.431  1.00  0.00      HCT  C
ATOM   2949  OD1 ASP H 193      18.832  -2.662 -14.554  1.00  0.00      HCT  O
ATOM   2950  OD2 ASP H 193      18.913  -3.542 -16.593  1.00  0.00      HCT  O
ATOM   2951  C   ASP H 193      16.324  -2.853 -13.455  1.00  0.00      HCT  C
ATOM   2952  O   ASP H 193      15.510  -2.443 -14.279  1.00  0.00      HCT  O
ATOM   2953  N   ARG H 194      16.708  -2.123 -12.391  1.00  0.00      HCT  N
ATOM   2954  HN  ARG H 194      17.385  -2.529 -11.781  1.00  0.00      HCT   
ATOM   2955  CA  ARG H 194      16.234  -0.808 -12.047  1.00  0.00      HCT  C
ATOM   2956  HA  ARG H 194      15.158  -0.804 -12.171  1.00  0.00      HCT   
ATOM   2957  CB  ARG H 194      16.575  -0.387 -10.611  1.00  0.00      HCT  C
ATOM   2958  HB1 ARG H 194      17.640  -0.674 -10.442  1.00  0.00      HCT   
ATOM   2959  HB2 ARG H 194      16.541   0.722 -10.530  1.00  0.00      HCT   
ATOM   2960  CG  ARG H 194      15.691  -1.070  -9.570  1.00  0.00      HCT  C
ATOM   2961  HG1 ARG H 194      15.769  -0.506  -8.615  1.00  0.00      HCT   
ATOM   2962  HG2 ARG H 194      14.626  -0.980  -9.885  1.00  0.00      HCT   
ATOM   2963  CD  ARG H 194      15.994  -2.552  -9.375  1.00  0.00      HCT  C
ATOM   2964  HD1 ARG H 194      15.857  -3.088 -10.342  1.00  0.00      HCT   
ATOM   2965  HD2 ARG H 194      17.039  -2.713  -9.022  1.00  0.00      HCT   
ATOM   2966  NE  ARG H 194      15.048  -3.049  -8.338  1.00  0.00      HCT  N
ATOM   2967  HE  ARG H 194      14.270  -3.556  -8.725  1.00  0.00      HCT   
ATOM   2968  CZ  ARG H 194      15.303  -2.787  -7.025  1.00  0.00      HCT  C
ATOM   2969  NH1 ARG H 194      16.397  -2.049  -6.685  1.00  0.00      HCT  N
ATOM   2970 HH11 ARG H 194      16.610  -1.871  -5.734  1.00  0.00      HCT   
ATOM   2971 HH12 ARG H 194      17.029  -1.822  -7.429  1.00  0.00      HCT   
ATOM   2972  NH2 ARG H 194      14.464  -3.255  -6.057  1.00  0.00      HCT  N
ATOM   2973 HH21 ARG H 194      14.603  -2.991  -5.113  1.00  0.00      HCT   
ATOM   2974 HH22 ARG H 194      13.618  -3.674  -6.361  1.00  0.00      HCT   
ATOM   2975  C   ARG H 194      16.773   0.259 -12.952  1.00  0.00      HCT  C
ATOM   2976  O   ARG H 194      16.233   1.363 -13.002  1.00  0.00      HCT  O
ATOM   2977  N   SER H 195      17.878  -0.025 -13.659  1.00  0.00      HCT  N
ATOM   2978  HN  SER H 195      18.277  -0.941 -13.686  1.00  0.00      HCT   
ATOM   2979  CA  SER H 195      18.589   0.950 -14.438  1.00  0.00      HCT  C
ATOM   2980  HA  SER H 195      18.908   1.718 -13.747  1.00  0.00      HCT   
ATOM   2981  CB  SER H 195      19.736   0.304 -15.226  1.00  0.00      HCT  C
ATOM   2982  HB1 SER H 195      19.300  -0.468 -15.901  1.00  0.00      HCT   
ATOM   2983  HB2 SER H 195      20.235   1.059 -15.873  1.00  0.00      HCT   
ATOM   2984  OG  SER H 195      20.649  -0.313 -14.334  1.00  0.00      HCT  O
ATOM   2985  HG1 SER H 195      21.219  -0.887 -14.862  1.00  0.00      HCT   
ATOM   2986  C   SER H 195      17.673   1.599 -15.433  1.00  0.00      HCT  C
ATOM   2987  O   SER H 195      17.966   2.681 -15.938  1.00  0.00      HCT  O
ATOM   2988  N   LEU H 196      16.528   0.968 -15.734  1.00  0.00      HCT  N
ATOM   2989  HN  LEU H 196      16.231   0.106 -15.327  1.00  0.00      HCT   
ATOM   2990  CA  LEU H 196      15.613   1.512 -16.699  1.00  0.00      HCT  C
ATOM   2991  HA  LEU H 196      16.163   1.679 -17.616  1.00  0.00      HCT   
ATOM   2992  CB  LEU H 196      14.389   0.607 -16.921  1.00  0.00      HCT  C
ATOM   2993  HB1 LEU H 196      13.844   0.545 -15.951  1.00  0.00      HCT   
ATOM   2994  HB2 LEU H 196      13.695   1.105 -17.633  1.00  0.00      HCT   
ATOM   2995  CG  LEU H 196      14.779  -0.808 -17.395  1.00  0.00      HCT  C
ATOM   2996  HG  LEU H 196      15.245  -1.267 -16.490  1.00  0.00      HCT   
ATOM   2997  CD1 LEU H 196      13.545  -1.639 -17.774  1.00  0.00      HCT  C
ATOM   2998 HD11 LEU H 196      13.849  -2.637 -18.158  1.00  0.00      HCT   
ATOM   2999 HD12 LEU H 196      12.889  -1.791 -16.889  1.00  0.00      HCT   
ATOM   3000 HD13 LEU H 196      12.955  -1.128 -18.565  1.00  0.00      HCT   
ATOM   3001  CD2 LEU H 196      15.843  -0.754 -18.502  1.00  0.00      HCT  C
ATOM   3002 HD21 LEU H 196      16.125  -1.782 -18.818  1.00  0.00      HCT   
ATOM   3003 HD22 LEU H 196      15.475  -0.217 -19.399  1.00  0.00      HCT   
ATOM   3004 HD23 LEU H 196      16.759  -0.240 -18.138  1.00  0.00      HCT   
ATOM   3005  C   LEU H 196      15.125   2.851 -16.211  1.00  0.00      HCT  C
ATOM   3006  O   LEU H 196      14.781   3.725 -17.004  1.00  0.00      HCT  O
ATOM   3007  N   LEU H 197      15.006   2.991 -14.879  1.00  0.00      HCT  N
ATOM   3008  HN  LEU H 197      15.240   2.202 -14.314  1.00  0.00      HCT   
ATOM   3009  CA  LEU H 197      14.577   4.147 -14.133  1.00  0.00      HCT  C
ATOM   3010  HA  LEU H 197      13.758   4.565 -14.703  1.00  0.00      HCT   
ATOM   3011  CB  LEU H 197      14.000   3.798 -12.751  1.00  0.00      HCT  C
ATOM   3012  HB1 LEU H 197      14.777   3.212 -12.208  1.00  0.00      HCT   
ATOM   3013  HB2 LEU H 197      13.860   4.737 -12.170  1.00  0.00      HCT   
ATOM   3014  CG  LEU H 197      12.696   2.982 -12.869  1.00  0.00      HCT  C
ATOM   3015  HG  LEU H 197      13.039   1.978 -13.217  1.00  0.00      HCT   
ATOM   3016  CD1 LEU H 197      12.002   2.814 -11.508  1.00  0.00      HCT  C
ATOM   3017 HD11 LEU H 197      11.043   2.266 -11.625  1.00  0.00      HCT   
ATOM   3018 HD12 LEU H 197      12.648   2.243 -10.808  1.00  0.00      HCT   
ATOM   3019 HD13 LEU H 197      11.782   3.804 -11.055  1.00  0.00      HCT   
ATOM   3020  CD2 LEU H 197      11.770   3.569 -13.948  1.00  0.00      HCT  C
ATOM   3021 HD21 LEU H 197      10.844   2.960 -14.035  1.00  0.00      HCT   
ATOM   3022 HD22 LEU H 197      11.469   4.608 -13.709  1.00  0.00      HCT   
ATOM   3023 HD23 LEU H 197      12.278   3.571 -14.938  1.00  0.00      HCT   
ATOM   3024  C   LEU H 197      15.625   5.217 -13.990  1.00  0.00      HCT  C
ATOM   3025  O   LEU H 197      15.342   6.243 -13.379  1.00  0.00      HCT  O
ATOM   3026  N   ARG H 198      16.883   4.982 -14.408  1.00  0.00      HCT  N
ATOM   3027  HN  ARG H 198      17.143   4.129 -14.856  1.00  0.00      HCT   
ATOM   3028  CA  ARG H 198      17.929   5.964 -14.225  1.00  0.00      HCT  C
ATOM   3029  HA  ARG H 198      18.094   6.102 -13.163  1.00  0.00      HCT   
ATOM   3030  CB  ARG H 198      19.219   5.650 -15.001  1.00  0.00      HCT  C
ATOM   3031  HB1 ARG H 198      18.949   5.677 -16.084  1.00  0.00      HCT   
ATOM   3032  HB2 ARG H 198      19.954   6.469 -14.848  1.00  0.00      HCT   
ATOM   3033  CG  ARG H 198      19.864   4.299 -14.715  1.00  0.00      HCT  C
ATOM   3034  HG1 ARG H 198      20.101   4.243 -13.630  1.00  0.00      HCT   
ATOM   3035  HG2 ARG H 198      19.117   3.494 -14.900  1.00  0.00      HCT   
ATOM   3036  CD  ARG H 198      21.084   4.061 -15.609  1.00  0.00      HCT  C
ATOM   3037  HD1 ARG H 198      21.882   4.795 -15.350  1.00  0.00      HCT   
ATOM   3038  HD2 ARG H 198      21.491   3.031 -15.479  1.00  0.00      HCT   
ATOM   3039  NE  ARG H 198      20.632   4.228 -17.022  1.00  0.00      HCT  N
ATOM   3040  HE  ARG H 198      20.510   5.191 -17.286  1.00  0.00      HCT   
ATOM   3041  CZ  ARG H 198      20.424   3.144 -17.826  1.00  0.00      HCT  C
ATOM   3042  NH1 ARG H 198      20.739   1.892 -17.387  1.00  0.00      HCT  N
ATOM   3043 HH11 ARG H 198      20.614   1.105 -17.975  1.00  0.00      HCT   
ATOM   3044 HH12 ARG H 198      21.222   1.837 -16.511  1.00  0.00      HCT   
ATOM   3045  NH2 ARG H 198      19.909   3.309 -19.079  1.00  0.00      HCT  N
ATOM   3046 HH21 ARG H 198      19.678   2.517 -19.625  1.00  0.00      HCT   
ATOM   3047 HH22 ARG H 198      19.588   4.217 -19.315  1.00  0.00      HCT   
ATOM   3048  C   ARG H 198      17.502   7.297 -14.771  1.00  0.00      HCT  C
ATOM   3049  O   ARG H 198      16.716   7.389 -15.714  1.00  0.00      HCT  O
ATOM   3050  N   ALA H 199      18.024   8.383 -14.159  1.00  0.00      HCT  N
ATOM   3051  HN  ALA H 199      18.631   8.309 -13.368  1.00  0.00      HCT   
ATOM   3052  CA  ALA H 199      17.745   9.722 -14.598  1.00  0.00      HCT  C
ATOM   3053  HA  ALA H 199      16.710   9.841 -14.897  1.00  0.00      HCT   
ATOM   3054  CB  ALA H 199      18.082  10.803 -13.556  1.00  0.00      HCT  C
ATOM   3055  HB1 ALA H 199      17.451  10.660 -12.653  1.00  0.00      HCT   
ATOM   3056  HB2 ALA H 199      19.147  10.738 -13.243  1.00  0.00      HCT   
ATOM   3057  HB3 ALA H 199      17.891  11.825 -13.950  1.00  0.00      HCT   
ATOM   3058  C   ALA H 199      18.570  10.000 -15.815  1.00  0.00      HCT  C
ATOM   3059  O   ALA H 199      19.533   9.294 -16.108  1.00  0.00      HCT  O
ATOM   3060  N   ARG H 200      18.182  11.046 -16.574  1.00  0.00      HCT  N
ATOM   3061  HN  ARG H 200      17.386  11.591 -16.321  1.00  0.00      HCT   
ATOM   3062  CA  ARG H 200      18.877  11.434 -17.768  1.00  0.00      HCT  C
ATOM   3063  HA  ARG H 200      19.112  10.561 -18.365  1.00  0.00      HCT   
ATOM   3064  CB  ARG H 200      18.164  12.549 -18.552  1.00  0.00      HCT  C
ATOM   3065  HB1 ARG H 200      18.119  13.434 -17.872  1.00  0.00      HCT   
ATOM   3066  HB2 ARG H 200      18.794  12.858 -19.415  1.00  0.00      HCT   
ATOM   3067  CG  ARG H 200      16.742  12.223 -19.008  1.00  0.00      HCT  C
ATOM   3068  HG1 ARG H 200      16.787  11.384 -19.736  1.00  0.00      HCT   
ATOM   3069  HG2 ARG H 200      16.164  11.833 -18.139  1.00  0.00      HCT   
ATOM   3070  CD  ARG H 200      16.026  13.456 -19.564  1.00  0.00      HCT  C
ATOM   3071  HD1 ARG H 200      15.988  14.248 -18.781  1.00  0.00      HCT   
ATOM   3072  HD2 ARG H 200      16.550  13.864 -20.460  1.00  0.00      HCT   
ATOM   3073  NE  ARG H 200      14.653  13.049 -19.968  1.00  0.00      HCT  N
ATOM   3074  HE  ARG H 200      14.625  12.153 -20.424  1.00  0.00      HCT   
ATOM   3075  CZ  ARG H 200      13.592  13.869 -19.709  1.00  0.00      HCT  C
ATOM   3076  NH1 ARG H 200      13.777  15.027 -19.010  1.00  0.00      HCT  N
ATOM   3077 HH11 ARG H 200      13.009  15.614 -18.796  1.00  0.00      HCT   
ATOM   3078 HH12 ARG H 200      14.689  15.170 -18.620  1.00  0.00      HCT   
ATOM   3079  NH2 ARG H 200      12.346  13.531 -20.151  1.00  0.00      HCT  N
ATOM   3080 HH21 ARG H 200      11.594  14.164 -20.039  1.00  0.00      HCT   
ATOM   3081 HH22 ARG H 200      12.282  12.748 -20.757  1.00  0.00      HCT   
ATOM   3082  C   ARG H 200      20.182  12.026 -17.344  1.00  0.00      HCT  C
ATOM   3083  O   ARG H 200      20.326  12.494 -16.217  1.00  0.00      HCT  O
ATOM   3084  N   ASP H 201      21.189  11.981 -18.238  1.00  0.00      HCT  N
ATOM   3085  HN  ASP H 201      21.158  11.565 -19.143  1.00  0.00      HCT   
ATOM   3086  CA  ASP H 201      22.463  12.566 -17.936  1.00  0.00      HCT  C
ATOM   3087  HA  ASP H 201      22.397  13.086 -16.987  1.00  0.00      HCT   
ATOM   3088  CB  ASP H 201      23.621  11.553 -18.016  1.00  0.00      HCT  C
ATOM   3089  HB1 ASP H 201      23.369  10.662 -17.407  1.00  0.00      HCT   
ATOM   3090  HB2 ASP H 201      23.782  11.226 -19.062  1.00  0.00      HCT   
ATOM   3091  CG  ASP H 201      24.890  12.189 -17.461  1.00  0.00      HCT  C
ATOM   3092  OD1 ASP H 201      24.790  13.281 -16.840  1.00  0.00      HCT  O
ATOM   3093  OD2 ASP H 201      25.980  11.586 -17.655  1.00  0.00      HCT  O
ATOM   3094  C   ASP H 201      22.713  13.606 -18.981  1.00  0.00      HCT  C
ATOM   3095  O   ASP H 201      22.851  13.271 -20.157  1.00  0.00      HCT  O
ATOM   3096  N   PRO H 202      22.756  14.862 -18.622  1.00  0.00      HCT  N
ATOM   3097  CD  PRO H 202      23.559  15.811 -19.374  1.00  0.00      HCT  C
ATOM   3098  HD1 PRO H 202      23.181  15.939 -20.414  1.00  0.00      HCT   
ATOM   3099  HD2 PRO H 202      24.630  15.505 -19.414  1.00  0.00      HCT   
ATOM   3100  CA  PRO H 202      22.520  15.307 -17.276  1.00  0.00      HCT  C
ATOM   3101  HA  PRO H 202      22.976  14.648 -16.546  1.00  0.00      HCT   
ATOM   3102  CB  PRO H 202      23.202  16.671 -17.148  1.00  0.00      HCT  C
ATOM   3103  HB1 PRO H 202      24.190  16.600 -16.639  1.00  0.00      HCT   
ATOM   3104  HB2 PRO H 202      22.559  17.415 -16.625  1.00  0.00      HCT   
ATOM   3105  CG  PRO H 202      23.419  17.129 -18.599  1.00  0.00      HCT  C
ATOM   3106  HG1 PRO H 202      24.315  17.775 -18.679  1.00  0.00      HCT   
ATOM   3107  HG2 PRO H 202      22.549  17.700 -18.999  1.00  0.00      HCT   
ATOM   3108  C   PRO H 202      21.045  15.358 -17.035  1.00  0.00      HCT  C
ATOM   3109  O   PRO H 202      20.282  15.287 -17.996  1.00  0.00      HCT  O
ATOM   3110  N   PRO H 203      20.626  15.464 -15.806  1.00  0.00      HCT  N
ATOM   3111  CD  PRO H 203      21.339  14.808 -14.721  1.00  0.00      HCT  C
ATOM   3112  HD1 PRO H 203      22.060  15.503 -14.236  1.00  0.00      HCT   
ATOM   3113  HD2 PRO H 203      21.892  13.913 -15.087  1.00  0.00      HCT   
ATOM   3114  CA  PRO H 203      19.214  15.519 -15.558  1.00  0.00      HCT  C
ATOM   3115  HA  PRO H 203      18.702  14.713 -16.069  1.00  0.00      HCT   
ATOM   3116  CB  PRO H 203      19.041  15.254 -14.065  1.00  0.00      HCT  C
ATOM   3117  HB1 PRO H 203      18.110  14.688 -13.836  1.00  0.00      HCT   
ATOM   3118  HB2 PRO H 203      19.076  16.187 -13.458  1.00  0.00      HCT   
ATOM   3119  CG  PRO H 203      20.259  14.381 -13.713  1.00  0.00      HCT  C
ATOM   3120  HG1 PRO H 203      19.998  13.307 -13.787  1.00  0.00      HCT   
ATOM   3121  HG2 PRO H 203      20.626  14.573 -12.679  1.00  0.00      HCT   
ATOM   3122  C   PRO H 203      18.645  16.824 -16.010  1.00  0.00      HCT  C
ATOM   3123  O   PRO H 203      19.368  17.820 -16.009  1.00  0.00      HCT  O
ATOM   3124  N   ALA H 204      17.372  16.833 -16.457  1.00  0.00      HCT  N
ATOM   3125  HN  ALA H 204      16.792  16.029 -16.588  1.00  0.00      HCT   
ATOM   3126  CA  ALA H 204      16.763  18.090 -16.783  1.00  0.00      HCT  C
ATOM   3127  HA  ALA H 204      17.162  18.904 -16.189  1.00  0.00      HCT   
ATOM   3128  CB  ALA H 204      16.852  18.435 -18.279  1.00  0.00      HCT  C
ATOM   3129  HB1 ALA H 204      17.917  18.567 -18.569  1.00  0.00      HCT   
ATOM   3130  HB2 ALA H 204      16.427  17.619 -18.904  1.00  0.00      HCT   
ATOM   3131  HB3 ALA H 204      16.314  19.379 -18.515  1.00  0.00      HCT   
ATOM   3132  C   ALA H 204      15.307  17.993 -16.445  1.00  0.00      HCT  C
ATOM   3133  O   ALA H 204      14.501  17.537 -17.257  1.00  0.00      HCT  O
ATOM   3134  N   PRO H 205      14.944  18.439 -15.270  1.00  0.00      HCT  N
ATOM   3135  CD  PRO H 205      15.840  18.381 -14.128  1.00  0.00      HCT  C
ATOM   3136  HD1 PRO H 205      16.718  19.054 -14.256  1.00  0.00      HCT   
ATOM   3137  HD2 PRO H 205      16.204  17.344 -13.940  1.00  0.00      HCT   
ATOM   3138  CA  PRO H 205      13.560  18.416 -14.875  1.00  0.00      HCT  C
ATOM   3139  HA  PRO H 205      13.104  17.475 -15.160  1.00  0.00      HCT   
ATOM   3140  CB  PRO H 205      13.553  18.420 -13.343  1.00  0.00      HCT  C
ATOM   3141  HB1 PRO H 205      13.355  17.408 -12.923  1.00  0.00      HCT   
ATOM   3142  HB2 PRO H 205      12.822  19.152 -12.931  1.00  0.00      HCT   
ATOM   3143  CG  PRO H 205      14.978  18.857 -12.947  1.00  0.00      HCT  C
ATOM   3144  HG1 PRO H 205      15.278  18.402 -11.982  1.00  0.00      HCT   
ATOM   3145  HG2 PRO H 205      15.073  19.963 -12.847  1.00  0.00      HCT   
ATOM   3146  C   PRO H 205      12.783  19.542 -15.484  1.00  0.00      HCT  C
ATOM   3147  O   PRO H 205      13.275  20.670 -15.499  1.00  0.00      HCT  O
ATOM   3148  N   VAL H 206      11.599  19.238 -16.047  1.00  0.00      HCT  N
ATOM   3149  HN  VAL H 206      11.298  18.289 -16.103  1.00  0.00      HCT   
ATOM   3150  CA  VAL H 206      10.677  20.187 -16.605  1.00  0.00      HCT  C
ATOM   3151  HA  VAL H 206      11.273  20.979 -17.040  1.00  0.00      HCT   
ATOM   3152  CB  VAL H 206       9.828  19.573 -17.678  1.00  0.00      HCT  C
ATOM   3153  HB  VAL H 206       9.099  20.350 -18.018  1.00  0.00      HCT   
ATOM   3154  CG1 VAL H 206      10.756  19.162 -18.834  1.00  0.00      HCT  C
ATOM   3155 HG11 VAL H 206      10.171  18.665 -19.639  1.00  0.00      HCT   
ATOM   3156 HG12 VAL H 206      11.261  20.040 -19.287  1.00  0.00      HCT   
ATOM   3157 HG13 VAL H 206      11.531  18.449 -18.481  1.00  0.00      HCT   
ATOM   3158  CG2 VAL H 206       9.046  18.394 -17.080  1.00  0.00      HCT  C
ATOM   3159 HG21 VAL H 206       8.436  17.891 -17.860  1.00  0.00      HCT   
ATOM   3160 HG22 VAL H 206       9.741  17.645 -16.643  1.00  0.00      HCT   
ATOM   3161 HG23 VAL H 206       8.354  18.735 -16.281  1.00  0.00      HCT   
ATOM   3162  C   VAL H 206       9.779  20.813 -15.566  1.00  0.00      HCT  C
ATOM   3163  O   VAL H 206       9.362  21.957 -15.725  1.00  0.00      HCT  O
ATOM   3164  N   TYR H 207       9.421  20.086 -14.484  1.00  0.00      HCT  N
ATOM   3165  HN  TYR H 207       9.777  19.183 -14.246  1.00  0.00      HCT   
ATOM   3166  CA  TYR H 207       8.443  20.609 -13.559  1.00  0.00      HCT  C
ATOM   3167  HA  TYR H 207       8.222  21.624 -13.866  1.00  0.00      HCT   
ATOM   3168  CB  TYR H 207       7.222  19.692 -13.365  1.00  0.00      HCT  C
ATOM   3169  HB1 TYR H 207       7.567  18.690 -13.030  1.00  0.00      HCT   
ATOM   3170  HB2 TYR H 207       6.552  20.092 -12.573  1.00  0.00      HCT   
ATOM   3171  CG  TYR H 207       6.503  19.538 -14.656  1.00  0.00      HCT  C
ATOM   3172  CD1 TYR H 207       5.683  20.537 -15.127  1.00  0.00      HCT  C
ATOM   3173  HD1 TYR H 207       5.551  21.441 -14.547  1.00  0.00      HCT   
ATOM   3174  CE1 TYR H 207       5.015  20.386 -16.317  1.00  0.00      HCT  C
ATOM   3175  HE1 TYR H 207       4.369  21.168 -16.688  1.00  0.00      HCT   
ATOM   3176  CZ  TYR H 207       5.157  19.229 -17.044  1.00  0.00      HCT  C
ATOM   3177  OH  TYR H 207       4.471  19.071 -18.267  1.00  0.00      HCT  O
ATOM   3178  HH  TYR H 207       4.754  18.238 -18.651  1.00  0.00      HCT   
ATOM   3179  CD2 TYR H 207       6.635  18.379 -15.385  1.00  0.00      HCT  C
ATOM   3180  HD2 TYR H 207       7.236  17.566 -15.003  1.00  0.00      HCT   
ATOM   3181  CE2 TYR H 207       5.967  18.224 -16.577  1.00  0.00      HCT  C
ATOM   3182  HE2 TYR H 207       6.067  17.302 -17.130  1.00  0.00      HCT   
ATOM   3183  C   TYR H 207       9.034  20.681 -12.191  1.00  0.00      HCT  C
ATOM   3184  O   TYR H 207      10.035  20.033 -11.892  1.00  0.00      HCT  O
ATOM   3185  N   PRO H 208       8.480  21.521 -11.359  1.00  0.00      HCT  N
ATOM   3186  CD  PRO H 208       7.859  22.769 -11.755  1.00  0.00      HCT  C
ATOM   3187  HD1 PRO H 208       7.005  22.610 -12.452  1.00  0.00      HCT   
ATOM   3188  HD2 PRO H 208       8.587  23.468 -12.229  1.00  0.00      HCT   
ATOM   3189  CA  PRO H 208       8.825  21.487  -9.975  1.00  0.00      HCT  C
ATOM   3190  HA  PRO H 208       9.864  21.295  -9.732  1.00  0.00      HCT   
ATOM   3191  CB  PRO H 208       8.348  22.813  -9.383  1.00  0.00      HCT  C
ATOM   3192  HB1 PRO H 208       9.180  23.542  -9.260  1.00  0.00      HCT   
ATOM   3193  HB2 PRO H 208       7.818  22.675  -8.413  1.00  0.00      HCT   
ATOM   3194  CG  PRO H 208       7.353  23.357 -10.427  1.00  0.00      HCT  C
ATOM   3195  HG1 PRO H 208       7.344  24.465 -10.420  1.00  0.00      HCT   
ATOM   3196  HG2 PRO H 208       6.312  23.006 -10.243  1.00  0.00      HCT   
ATOM   3197  C   PRO H 208       8.005  20.309  -9.574  1.00  0.00      HCT  C
ATOM   3198  O   PRO H 208       6.877  20.202 -10.026  1.00  0.00      HCT  O
ATOM   3199  N   HSE H 209       8.464  19.381  -8.750  1.00  0.00      HCT  N
ATOM   3200  HN  HSE H 209       9.328  19.250  -8.265  1.00  0.00      HCT   
ATOM   3201  CA  HSE H 209       7.498  18.354  -8.519  1.00  0.00      HCT  C
ATOM   3202  HA  HSE H 209       6.727  18.416  -9.277  1.00  0.00      HCT   
ATOM   3203  CB  HSE H 209       8.122  16.951  -8.493  1.00  0.00      HCT  C
ATOM   3204  HB1 HSE H 209       9.028  16.992  -7.851  1.00  0.00      HCT   
ATOM   3205  HB2 HSE H 209       7.416  16.241  -8.014  1.00  0.00      HCT   
ATOM   3206  ND1 HSE H 209       9.588  17.009 -10.574  1.00  0.00      HCT  N
ATOM   3207  CG  HSE H 209       8.505  16.521  -9.879  1.00  0.00      HCT  C
ATOM   3208  CE1 HSE H 209       9.569  16.415 -11.795  1.00  0.00      HCT  C
ATOM   3209  HE1 HSE H 209      10.299  16.600 -12.587  1.00  0.00      HCT   
ATOM   3210  NE2 HSE H 209       8.554  15.581 -11.929  1.00  0.00      HCT  N
ATOM   3211  HE2 HSE H 209       8.285  15.027 -12.716  1.00  0.00      HCT   
ATOM   3212  CD2 HSE H 209       7.886  15.648 -10.720  1.00  0.00      HCT  C
ATOM   3213  HD2 HSE H 209       6.995  15.054 -10.571  1.00  0.00      HCT   
ATOM   3214  C   HSE H 209       6.855  18.670  -7.215  1.00  0.00      HCT  C
ATOM   3215  O   HSE H 209       7.449  18.506  -6.152  1.00  0.00      HCT  O
ATOM   3216  N   VAL H 210       5.589  19.118  -7.287  1.00  0.00      HCT  N
ATOM   3217  HN  VAL H 210       5.091  19.168  -8.148  1.00  0.00      HCT   
ATOM   3218  CA  VAL H 210       4.846  19.561  -6.146  1.00  0.00      HCT  C
ATOM   3219  HA  VAL H 210       5.409  20.335  -5.639  1.00  0.00      HCT   
ATOM   3220  CB  VAL H 210       3.444  19.987  -6.483  1.00  0.00      HCT  C
ATOM   3221  HB  VAL H 210       2.974  20.374  -5.545  1.00  0.00      HCT   
ATOM   3222  CG1 VAL H 210       3.515  21.100  -7.538  1.00  0.00      HCT  C
ATOM   3223 HG11 VAL H 210       2.492  21.412  -7.839  1.00  0.00      HCT   
ATOM   3224 HG12 VAL H 210       4.034  22.000  -7.150  1.00  0.00      HCT   
ATOM   3225 HG13 VAL H 210       4.047  20.746  -8.446  1.00  0.00      HCT   
ATOM   3226  CG2 VAL H 210       2.625  18.761  -6.915  1.00  0.00      HCT  C
ATOM   3227 HG21 VAL H 210       1.595  19.060  -7.207  1.00  0.00      HCT   
ATOM   3228 HG22 VAL H 210       3.103  18.259  -7.783  1.00  0.00      HCT   
ATOM   3229 HG23 VAL H 210       2.538  18.024  -6.090  1.00  0.00      HCT   
ATOM   3230  C   VAL H 210       4.721  18.409  -5.204  1.00  0.00      HCT  C
ATOM   3231  O   VAL H 210       4.689  18.591  -3.990  1.00  0.00      HCT  O
ATOM   3232  N   GLU H 211       4.663  17.180  -5.748  1.00  0.00      HCT  N
ATOM   3233  HN  GLU H 211       4.774  16.980  -6.717  1.00  0.00      HCT   
ATOM   3234  CA  GLU H 211       4.426  16.022  -4.937  1.00  0.00      HCT  C
ATOM   3235  HA  GLU H 211       3.483  16.148  -4.420  1.00  0.00      HCT   
ATOM   3236  CB  GLU H 211       4.375  14.699  -5.733  1.00  0.00      HCT  C
ATOM   3237  HB1 GLU H 211       4.117  13.877  -5.026  1.00  0.00      HCT   
ATOM   3238  HB2 GLU H 211       3.546  14.736  -6.474  1.00  0.00      HCT   
ATOM   3239  CG  GLU H 211       5.674  14.324  -6.452  1.00  0.00      HCT  C
ATOM   3240  HG1 GLU H 211       6.534  14.757  -5.909  1.00  0.00      HCT   
ATOM   3241  HG2 GLU H 211       5.794  13.224  -6.507  1.00  0.00      HCT   
ATOM   3242  CD  GLU H 211       5.658  14.931  -7.849  1.00  0.00      HCT  C
ATOM   3243  OE1 GLU H 211       4.952  15.956  -8.048  1.00  0.00      HCT  O
ATOM   3244  OE2 GLU H 211       6.352  14.373  -8.740  1.00  0.00      HCT  O
ATOM   3245  C   GLU H 211       5.493  15.894  -3.890  1.00  0.00      HCT  C
ATOM   3246  O   GLU H 211       5.230  15.401  -2.796  1.00  0.00      HCT  O
ATOM   3247  N   TYR H 212       6.743  16.257  -4.222  1.00  0.00      HCT  N
ATOM   3248  HN  TYR H 212       6.977  16.586  -5.135  1.00  0.00      HCT   
ATOM   3249  CA  TYR H 212       7.849  16.206  -3.303  1.00  0.00      HCT  C
ATOM   3250  HA  TYR H 212       7.724  15.281  -2.754  1.00  0.00      HCT   
ATOM   3251  CB  TYR H 212       9.221  16.130  -3.989  1.00  0.00      HCT  C
ATOM   3252  HB1 TYR H 212       9.299  16.948  -4.739  1.00  0.00      HCT   
ATOM   3253  HB2 TYR H 212      10.038  16.282  -3.251  1.00  0.00      HCT   
ATOM   3254  CG  TYR H 212       9.220  14.792  -4.642  1.00  0.00      HCT  C
ATOM   3255  CD1 TYR H 212       9.277  13.651  -3.875  1.00  0.00      HCT  C
ATOM   3256  HD1 TYR H 212       9.345  13.731  -2.799  1.00  0.00      HCT   
ATOM   3257  CE1 TYR H 212       9.271  12.409  -4.464  1.00  0.00      HCT  C
ATOM   3258  HE1 TYR H 212       9.319  11.514  -3.860  1.00  0.00      HCT   
ATOM   3259  CZ  TYR H 212       9.212  12.299  -5.832  1.00  0.00      HCT  C
ATOM   3260  OH  TYR H 212       9.204  11.025  -6.443  1.00  0.00      HCT  O
ATOM   3261  HH  TYR H 212       9.087  11.158  -7.385  1.00  0.00      HCT   
ATOM   3262  CD2 TYR H 212       9.166  14.672  -6.010  1.00  0.00      HCT  C
ATOM   3263  HD2 TYR H 212       9.166  15.558  -6.630  1.00  0.00      HCT   
ATOM   3264  CE2 TYR H 212       9.161  13.433  -6.607  1.00  0.00      HCT  C
ATOM   3265  HE2 TYR H 212       9.137  13.356  -7.683  1.00  0.00      HCT   
ATOM   3266  C   TYR H 212       7.849  17.322  -2.296  1.00  0.00      HCT  C
ATOM   3267  O   TYR H 212       8.444  17.174  -1.230  1.00  0.00      HCT  O
ATOM   3268  N   GLN H 213       7.264  18.491  -2.628  1.00  0.00      HCT  N
ATOM   3269  HN  GLN H 213       6.754  18.630  -3.474  1.00  0.00      HCT   
ATOM   3270  CA  GLN H 213       7.330  19.653  -1.773  1.00  0.00      HCT  C
ATOM   3271  HA  GLN H 213       8.376  19.813  -1.541  1.00  0.00      HCT   
ATOM   3272  CB  GLN H 213       6.734  20.905  -2.434  1.00  0.00      HCT  C
ATOM   3273  HB1 GLN H 213       5.639  20.724  -2.539  1.00  0.00      HCT   
ATOM   3274  HB2 GLN H 213       6.840  21.773  -1.742  1.00  0.00      HCT   
ATOM   3275  CG  GLN H 213       7.354  21.197  -3.802  1.00  0.00      HCT  C
ATOM   3276  HG1 GLN H 213       7.041  20.429  -4.541  1.00  0.00      HCT   
ATOM   3277  HG2 GLN H 213       7.025  22.187  -4.179  1.00  0.00      HCT   
ATOM   3278  CD  GLN H 213       8.868  21.144  -3.660  1.00  0.00      HCT  C
ATOM   3279  OE1 GLN H 213       9.437  21.690  -2.716  1.00  0.00      HCT  O
ATOM   3280  NE2 GLN H 213       9.542  20.451  -4.617  1.00  0.00      HCT  N
ATOM   3281 HE21 GLN H 213      10.534  20.409  -4.528  1.00  0.00      HCT   
ATOM   3282 HE22 GLN H 213       9.043  20.032  -5.368  1.00  0.00      HCT   
ATOM   3283  C   GLN H 213       6.606  19.427  -0.473  1.00  0.00      HCT  C
ATOM   3284  O   GLN H 213       5.826  18.489  -0.308  1.00  0.00      HCT  O
ATOM   3285  N   PRO H 214       6.891  20.293   0.474  1.00  0.00      HCT  N
ATOM   3286  CD  PRO H 214       8.208  20.909   0.533  1.00  0.00      HCT  C
ATOM   3287  HD1 PRO H 214       8.231  21.864  -0.039  1.00  0.00      HCT   
ATOM   3288  HD2 PRO H 214       8.989  20.227   0.126  1.00  0.00      HCT   
ATOM   3289  CA  PRO H 214       6.297  20.185   1.784  1.00  0.00      HCT  C
ATOM   3290  HA  PRO H 214       6.489  19.203   2.199  1.00  0.00      HCT   
ATOM   3291  CB  PRO H 214       7.078  21.146   2.676  1.00  0.00      HCT  C
ATOM   3292  HB1 PRO H 214       7.174  20.776   3.722  1.00  0.00      HCT   
ATOM   3293  HB2 PRO H 214       6.651  22.174   2.675  1.00  0.00      HCT   
ATOM   3294  CG  PRO H 214       8.473  21.181   2.025  1.00  0.00      HCT  C
ATOM   3295  HG1 PRO H 214       9.135  20.426   2.491  1.00  0.00      HCT   
ATOM   3296  HG2 PRO H 214       8.959  22.177   2.136  1.00  0.00      HCT   
ATOM   3297  C   PRO H 214       4.819  20.428   1.761  1.00  0.00      HCT  C
ATOM   3298  O   PRO H 214       4.359  21.258   0.978  1.00  0.00      HCT  O
ATOM   3299  N   ALA H 215       4.065  19.713   2.622  1.00  0.00      HCT  N
ATOM   3300  HN  ALA H 215       4.477  19.076   3.274  1.00  0.00      HCT   
ATOM   3301  CA  ALA H 215       2.632  19.806   2.673  1.00  0.00      HCT  C
ATOM   3302  HA  ALA H 215       2.202  19.875   1.680  1.00  0.00      HCT   
ATOM   3303  CB  ALA H 215       1.970  18.622   3.400  1.00  0.00      HCT  C
ATOM   3304  HB1 ALA H 215       2.198  17.678   2.859  1.00  0.00      HCT   
ATOM   3305  HB2 ALA H 215       2.357  18.524   4.437  1.00  0.00      HCT   
ATOM   3306  HB3 ALA H 215       0.865  18.735   3.443  1.00  0.00      HCT   
ATOM   3307  C   ALA H 215       2.250  21.065   3.388  1.00  0.00      HCT  C
ATOM   3308  O   ALA H 215       3.024  21.607   4.174  1.00  0.00      HCT  O
ATOM   3309  N   PRO H 216       1.063  21.550   3.120  1.00  0.00      HCT  N
ATOM   3310  CD  PRO H 216       0.401  21.302   1.851  1.00  0.00      HCT  C
ATOM   3311  HD1 PRO H 216       0.230  20.216   1.672  1.00  0.00      HCT   
ATOM   3312  HD2 PRO H 216       0.969  21.726   0.991  1.00  0.00      HCT   
ATOM   3313  CA  PRO H 216       0.600  22.763   3.738  1.00  0.00      HCT  C
ATOM   3314  HA  PRO H 216       1.324  23.556   3.595  1.00  0.00      HCT   
ATOM   3315  CB  PRO H 216      -0.623  23.215   2.930  1.00  0.00      HCT  C
ATOM   3316  HB1 PRO H 216      -0.400  24.113   2.309  1.00  0.00      HCT   
ATOM   3317  HB2 PRO H 216      -1.502  23.414   3.583  1.00  0.00      HCT   
ATOM   3318  CG  PRO H 216      -0.946  22.029   2.000  1.00  0.00      HCT  C
ATOM   3319  HG1 PRO H 216      -1.352  22.387   1.033  1.00  0.00      HCT   
ATOM   3320  HG2 PRO H 216      -1.692  21.331   2.446  1.00  0.00      HCT   
ATOM   3321  C   PRO H 216       0.345  22.590   5.202  1.00  0.00      HCT  C
ATOM   3322  O   PRO H 216      -0.086  21.518   5.622  1.00  0.00      HCT  O
ATOM   3323  N   ALA H 217       0.644  23.634   5.998  1.00  0.00      HCT  N
ATOM   3324  HN  ALA H 217       1.040  24.481   5.644  1.00  0.00      HCT   
ATOM   3325  CA  ALA H 217       0.416  23.606   7.412  1.00  0.00      HCT  C
ATOM   3326  HA  ALA H 217       0.402  22.596   7.803  1.00  0.00      HCT   
ATOM   3327  CB  ALA H 217       1.426  24.446   8.211  1.00  0.00      HCT  C
ATOM   3328  HB1 ALA H 217       2.444  24.021   8.085  1.00  0.00      HCT   
ATOM   3329  HB2 ALA H 217       1.446  25.496   7.848  1.00  0.00      HCT   
ATOM   3330  HB3 ALA H 217       1.187  24.450   9.296  1.00  0.00      HCT   
ATOM   3331  C   ALA H 217      -0.938  24.175   7.667  1.00  0.00      HCT  C
ATOM   3332  O   ALA H 217      -1.520  24.832   6.806  1.00  0.00      HCT  O
ATOM   3333  N   MET H 218      -1.489  23.918   8.868  1.00  0.00      HCT  N
ATOM   3334  HN  MET H 218      -1.102  23.362   9.600  1.00  0.00      HCT   
ATOM   3335  CA  MET H 218      -2.766  24.484   9.168  1.00  0.00      HCT  C
ATOM   3336  HA  MET H 218      -3.378  24.448   8.275  1.00  0.00      HCT   
ATOM   3337  CB  MET H 218      -3.505  23.789  10.318  1.00  0.00      HCT  C
ATOM   3338  HB1 MET H 218      -3.509  22.697  10.088  1.00  0.00      HCT   
ATOM   3339  HB2 MET H 218      -2.921  23.906  11.257  1.00  0.00      HCT   
ATOM   3340  CG  MET H 218      -4.937  24.291  10.472  1.00  0.00      HCT  C
ATOM   3341  HG1 MET H 218      -4.952  25.247  11.037  1.00  0.00      HCT   
ATOM   3342  HG2 MET H 218      -5.375  24.486   9.469  1.00  0.00      HCT   
ATOM   3343  SD  MET H 218      -6.031  23.140  11.348  1.00  0.00      HCT  S
ATOM   3344  CE  MET H 218      -6.206  22.028   9.924  1.00  0.00      HCT  C
ATOM   3345  HE1 MET H 218      -6.873  21.173  10.167  1.00  0.00      HCT   
ATOM   3346  HE2 MET H 218      -6.640  22.563   9.051  1.00  0.00      HCT   
ATOM   3347  HE3 MET H 218      -5.221  21.615   9.616  1.00  0.00      HCT   
ATOM   3348  C   MET H 218      -2.560  25.915   9.514  1.00  0.00      HCT  C
ATOM   3349  O   MET H 218      -1.546  26.290  10.101  1.00  0.00      HCT  O
ATOM   3350  N   LEU H 219      -3.522  26.764   9.116  1.00  0.00      HCT  N
ATOM   3351  HN  LEU H 219      -4.349  26.512   8.615  1.00  0.00      HCT   
ATOM   3352  CA  LEU H 219      -3.412  28.160   9.403  1.00  0.00      HCT  C
ATOM   3353  HA  LEU H 219      -2.383  28.472   9.273  1.00  0.00      HCT   
ATOM   3354  CB  LEU H 219      -4.471  28.979   8.647  1.00  0.00      HCT  C
ATOM   3355  HB1 LEU H 219      -5.451  28.786   9.142  1.00  0.00      HCT   
ATOM   3356  HB2 LEU H 219      -4.262  30.062   8.792  1.00  0.00      HCT   
ATOM   3357  CG  LEU H 219      -4.573  28.623   7.150  1.00  0.00      HCT  C
ATOM   3358  HG  LEU H 219      -5.049  27.613   7.167  1.00  0.00      HCT   
ATOM   3359  CD1 LEU H 219      -5.516  29.585   6.411  1.00  0.00      HCT  C
ATOM   3360 HD11 LEU H 219      -5.543  29.348   5.326  1.00  0.00      HCT   
ATOM   3361 HD12 LEU H 219      -6.550  29.505   6.812  1.00  0.00      HCT   
ATOM   3362 HD13 LEU H 219      -5.175  30.635   6.528  1.00  0.00      HCT   
ATOM   3363  CD2 LEU H 219      -3.195  28.488   6.489  1.00  0.00      HCT  C
ATOM   3364 HD21 LEU H 219      -3.306  28.213   5.417  1.00  0.00      HCT   
ATOM   3365 HD22 LEU H 219      -2.623  29.437   6.536  1.00  0.00      HCT   
ATOM   3366 HD23 LEU H 219      -2.599  27.695   6.991  1.00  0.00      HCT   
ATOM   3367  C   LEU H 219      -3.743  28.289  10.860  1.00  0.00      HCT  C
ATOM   3368  O   LEU H 219      -4.871  28.025  11.260  1.00  0.00      HCT  O
ATOM   3369  N   SER H 220      -2.756  28.632  11.717  1.00  0.00      HCT  N
ATOM   3370  HN  SER H 220      -1.812  28.897  11.519  1.00  0.00      HCT   
ATOM   3371  CA  SER H 220      -3.081  28.620  13.112  1.00  0.00      HCT  C
ATOM   3372  HA  SER H 220      -4.042  29.105  13.216  1.00  0.00      HCT   
ATOM   3373  CB  SER H 220      -3.040  27.195  13.714  1.00  0.00      HCT  C
ATOM   3374  HB1 SER H 220      -3.848  26.595  13.237  1.00  0.00      HCT   
ATOM   3375  HB2 SER H 220      -2.075  26.697  13.468  1.00  0.00      HCT   
ATOM   3376  OG  SER H 220      -3.260  27.227  15.119  1.00  0.00      HCT  O
ATOM   3377  HG1 SER H 220      -3.447  26.321  15.397  1.00  0.00      HCT   
ATOM   3378  C   SER H 220      -2.085  29.447  13.853  1.00  0.00      HCT  C
ATOM   3379  O   SER H 220      -0.976  29.686  13.374  1.00  0.00      HCT  O
ATOM   3380  N   SER H 221      -2.510  29.948  15.037  1.00  0.00      HCT  N
ATOM   3381  HN  SER H 221      -3.452  29.851  15.359  1.00  0.00      HCT   
ATOM   3382  CA  SER H 221      -1.649  30.665  15.940  1.00  0.00      HCT  C
ATOM   3383  HA  SER H 221      -1.071  31.355  15.338  1.00  0.00      HCT   
ATOM   3384  CB  SER H 221      -2.421  31.419  17.040  1.00  0.00      HCT  C
ATOM   3385  HB1 SER H 221      -1.680  31.844  17.754  1.00  0.00      HCT   
ATOM   3386  HB2 SER H 221      -2.982  32.275  16.603  1.00  0.00      HCT   
ATOM   3387  OG  SER H 221      -3.286  30.540  17.744  1.00  0.00      HCT  O
ATOM   3388  HG1 SER H 221      -3.566  30.999  18.545  1.00  0.00      HCT   
ATOM   3389  C   SER H 221      -0.678  29.711  16.583  1.00  0.00      HCT  C
ATOM   3390  O   SER H 221       0.523  29.780  16.325  1.00  0.00      HCT  O
ATOM   3391  N   GLU H 222      -1.179  28.771  17.425  1.00  0.00      HCT  N
ATOM   3392  HN  GLU H 222      -2.139  28.688  17.677  1.00  0.00      HCT   
ATOM   3393  CA  GLU H 222      -0.326  27.791  18.036  1.00  0.00      HCT  C
ATOM   3394  HA  GLU H 222       0.705  28.118  17.991  1.00  0.00      HCT   
ATOM   3395  CB  GLU H 222      -0.698  27.453  19.501  1.00  0.00      HCT  C
ATOM   3396  HB1 GLU H 222      -1.809  27.396  19.573  1.00  0.00      HCT   
ATOM   3397  HB2 GLU H 222      -0.324  26.438  19.761  1.00  0.00      HCT   
ATOM   3398  CG  GLU H 222      -0.202  28.453  20.556  1.00  0.00      HCT  C
ATOM   3399  HG1 GLU H 222      -0.114  27.946  21.534  1.00  0.00      HCT   
ATOM   3400  HG2 GLU H 222       0.785  28.872  20.273  1.00  0.00      HCT   
ATOM   3401  CD  GLU H 222      -1.201  29.586  20.743  1.00  0.00      HCT  C
ATOM   3402  OE1 GLU H 222      -2.106  29.754  19.884  1.00  0.00      HCT  O
ATOM   3403  OE2 GLU H 222      -1.064  30.305  21.772  1.00  0.00      HCT  O
ATOM   3404  C   GLU H 222      -0.434  26.538  17.214  1.00  0.00      HCT  C
ATOM   3405  O   GLU H 222      -1.495  26.207  16.684  1.00  0.00      HCT  O
ATOM   3406  N   PRO H 223       0.685  25.867  17.045  1.00  0.00      HCT  N
ATOM   3407  CD  PRO H 223       1.963  26.570  16.989  1.00  0.00      HCT  C
ATOM   3408  HD1 PRO H 223       2.201  27.075  17.952  1.00  0.00      HCT   
ATOM   3409  HD2 PRO H 223       1.988  27.324  16.168  1.00  0.00      HCT   
ATOM   3410  CA  PRO H 223       0.728  24.624  16.299  1.00  0.00      HCT  C
ATOM   3411  HA  PRO H 223       0.323  24.861  15.321  1.00  0.00      HCT   
ATOM   3412  CB  PRO H 223       2.196  24.420  15.890  1.00  0.00      HCT  C
ATOM   3413  HB1 PRO H 223       2.356  24.617  14.807  1.00  0.00      HCT   
ATOM   3414  HB2 PRO H 223       2.559  23.399  16.148  1.00  0.00      HCT   
ATOM   3415  CG  PRO H 223       2.986  25.457  16.711  1.00  0.00      HCT  C
ATOM   3416  HG1 PRO H 223       3.868  25.813  16.144  1.00  0.00      HCT   
ATOM   3417  HG2 PRO H 223       3.348  25.041  17.680  1.00  0.00      HCT   
ATOM   3418  C   PRO H 223       0.050  23.372  16.827  1.00  0.00      HCT  C
ATOM   3419  O   PRO H 223      -0.398  22.625  15.956  1.00  0.00      HCT  O
ATOM   3420  N   PRO H 224      -0.082  23.039  18.100  1.00  0.00      HCT  N
ATOM   3421  CD  PRO H 224       0.907  23.371  19.114  1.00  0.00      HCT  C
ATOM   3422  HD1 PRO H 224       0.979  24.471  19.274  1.00  0.00      HCT   
ATOM   3423  HD2 PRO H 224       1.916  22.977  18.852  1.00  0.00      HCT   
ATOM   3424  CA  PRO H 224      -0.822  21.855  18.457  1.00  0.00      HCT  C
ATOM   3425  HA  PRO H 224      -0.603  21.017  17.805  1.00  0.00      HCT   
ATOM   3426  CB  PRO H 224      -0.361  21.454  19.860  1.00  0.00      HCT  C
ATOM   3427  HB1 PRO H 224       0.336  20.586  19.838  1.00  0.00      HCT   
ATOM   3428  HB2 PRO H 224      -1.219  21.234  20.534  1.00  0.00      HCT   
ATOM   3429  CG  PRO H 224       0.390  22.686  20.390  1.00  0.00      HCT  C
ATOM   3430  HG1 PRO H 224       1.204  22.385  21.079  1.00  0.00      HCT   
ATOM   3431  HG2 PRO H 224      -0.279  23.389  20.938  1.00  0.00      HCT   
ATOM   3432  C   PRO H 224      -2.274  22.178  18.362  1.00  0.00      HCT  C
ATOM   3433  O   PRO H 224      -2.628  23.335  18.588  1.00  0.00      HCT  O
ATOM   3434  N   GLN H 225      -3.119  21.191  17.995  1.00  0.00      HCT  N
ATOM   3435  HN  GLN H 225      -2.852  20.254  17.775  1.00  0.00      HCT   
ATOM   3436  CA  GLN H 225      -4.529  21.445  17.893  1.00  0.00      HCT  C
ATOM   3437  HA  GLN H 225      -4.752  22.421  18.305  1.00  0.00      HCT   
ATOM   3438  CB  GLN H 225      -5.054  21.281  16.441  1.00  0.00      HCT  C
ATOM   3439  HB1 GLN H 225      -5.077  20.187  16.229  1.00  0.00      HCT   
ATOM   3440  HB2 GLN H 225      -6.111  21.629  16.390  1.00  0.00      HCT   
ATOM   3441  CG  GLN H 225      -4.215  21.980  15.340  1.00  0.00      HCT  C
ATOM   3442  HG1 GLN H 225      -3.142  21.710  15.439  1.00  0.00      HCT   
ATOM   3443  HG2 GLN H 225      -4.553  21.667  14.330  1.00  0.00      HCT   
ATOM   3444  CD  GLN H 225      -4.266  23.513  15.404  1.00  0.00      HCT  C
ATOM   3445  OE1 GLN H 225      -5.323  24.114  15.222  1.00  0.00      HCT  O
ATOM   3446  NE2 GLN H 225      -3.087  24.158  15.631  1.00  0.00      HCT  N
ATOM   3447 HE21 GLN H 225      -3.119  25.152  15.678  1.00  0.00      HCT   
ATOM   3448 HE22 GLN H 225      -2.246  23.634  15.726  1.00  0.00      HCT   
ATOM   3449  C   GLN H 225      -5.185  20.413  18.784  1.00  0.00      HCT  C
ATOM   3450  O   GLN H 225      -5.149  19.211  18.511  1.00  0.00      HCT  O
ATOM   3451  N   ALA H 226      -5.824  20.839  19.900  1.00  0.00      HCT  N
ATOM   3452  HN  ALA H 226      -5.946  21.802  20.140  1.00  0.00      HCT   
ATOM   3453  CA  ALA H 226      -6.384  19.891  20.838  1.00  0.00      HCT  C
ATOM   3454  HA  ALA H 226      -5.655  19.131  21.096  1.00  0.00      HCT   
ATOM   3455  CB  ALA H 226      -6.867  20.538  22.148  1.00  0.00      HCT  C
ATOM   3456  HB1 ALA H 226      -6.014  21.042  22.652  1.00  0.00      HCT   
ATOM   3457  HB2 ALA H 226      -7.648  21.304  21.951  1.00  0.00      HCT   
ATOM   3458  HB3 ALA H 226      -7.281  19.782  22.850  1.00  0.00      HCT   
ATOM   3459  C   ALA H 226      -7.550  19.172  20.237  1.00  0.00      HCT  C
ATOM   3460  O   ALA H 226      -8.498  19.799  19.764  1.00  0.00      HCT  O
ATOM   3461  N   ALA H 227      -7.480  17.817  20.268  1.00  0.00      HCT  N
ATOM   3462  HN  ALA H 227      -6.685  17.379  20.687  1.00  0.00      HCT   
ATOM   3463  CA  ALA H 227      -8.475  16.919  19.738  1.00  0.00      HCT  C
ATOM   3464  HA  ALA H 227      -9.418  16.975  20.269  1.00  0.00      HCT   
ATOM   3465  CB  ALA H 227      -8.706  17.048  18.223  1.00  0.00      HCT  C
ATOM   3466  HB1 ALA H 227      -9.146  18.043  17.996  1.00  0.00      HCT   
ATOM   3467  HB2 ALA H 227      -7.748  16.964  17.664  1.00  0.00      HCT   
ATOM   3468  HB3 ALA H 227      -9.404  16.269  17.847  1.00  0.00      HCT   
ATOM   3469  C   ALA H 227      -7.945  15.529  19.959  1.00  0.00      HCT  C
ATOM   3470  O   ALA H 227      -7.030  15.328  20.759  1.00  0.00      HCT  O
ATOM   3471  N   LEU H 228      -8.562  14.518  19.283  1.00  0.00      HCT  N
ATOM   3472  HN  LEU H 228      -9.397  14.738  18.783  1.00  0.00      HCT   
ATOM   3473  CA  LEU H 228      -8.155  13.118  19.187  1.00  0.00      HCT  C
ATOM   3474  HA  LEU H 228      -7.186  12.947  19.638  1.00  0.00      HCT   
ATOM   3475  CB  LEU H 228      -9.248  12.228  19.810  1.00  0.00      HCT  C
ATOM   3476  HB1 LEU H 228     -10.103  12.208  19.096  1.00  0.00      HCT   
ATOM   3477  HB2 LEU H 228      -8.873  11.181  19.868  1.00  0.00      HCT   
ATOM   3478  CG  LEU H 228      -9.873  12.566  21.200  1.00  0.00      HCT  C
ATOM   3479  HG  LEU H 228     -10.514  11.662  21.341  1.00  0.00      HCT   
ATOM   3480  CD1 LEU H 228      -8.865  12.619  22.356  1.00  0.00      HCT  C
ATOM   3481 HD11 LEU H 228      -9.372  12.911  23.302  1.00  0.00      HCT   
ATOM   3482 HD12 LEU H 228      -8.389  11.626  22.507  1.00  0.00      HCT   
ATOM   3483 HD13 LEU H 228      -8.067  13.363  22.148  1.00  0.00      HCT   
ATOM   3484  CD2 LEU H 228     -10.791  13.791  21.119  1.00  0.00      HCT  C
ATOM   3485 HD21 LEU H 228     -11.240  14.004  22.113  1.00  0.00      HCT   
ATOM   3486 HD22 LEU H 228     -10.238  14.697  20.798  1.00  0.00      HCT   
ATOM   3487 HD23 LEU H 228     -11.616  13.612  20.396  1.00  0.00      HCT   
ATOM   3488  C   LEU H 228      -7.976  13.022  17.622  1.00  0.00      HCT  C
ATOM   3489  O   LEU H 228      -8.995  13.561  17.190  1.00  0.00      HCT  O
ATOM   3490  N   THR H 229      -6.599  12.693  16.988  1.00  0.00      HCT  N
ATOM   3491  HN  THR H 229      -6.356  12.320  17.883  1.00  0.00      HCT   
ATOM   3492  CA  THR H 229      -5.394  12.585  15.856  1.00  0.00      HCT  C
ATOM   3493  HA  THR H 229      -5.903  13.136  15.076  1.00  0.00      HCT   
ATOM   3494  CB  THR H 229      -4.218  13.778  15.820  1.00  0.00      HCT  C
ATOM   3495  HB  THR H 229      -4.453  14.471  16.665  1.00  0.00      HCT   
ATOM   3496  OG1 THR H 229      -4.124  14.629  14.719  1.00  0.00      HCT  O
ATOM   3497  HG1 THR H 229      -3.383  15.214  14.910  1.00  0.00      HCT   
ATOM   3498  CG2 THR H 229      -2.734  13.592  16.222  1.00  0.00      HCT  C
ATOM   3499 HG21 THR H 229      -2.198  14.565  16.214  1.00  0.00      HCT   
ATOM   3500 HG22 THR H 229      -2.660  13.170  17.247  1.00  0.00      HCT   
ATOM   3501 HG23 THR H 229      -2.213  12.902  15.523  1.00  0.00      HCT   
ATOM   3502  C   THR H 229      -4.757  11.377  15.188  1.00  0.00      HCT  C
ATOM   3503  O   THR H 229      -5.460  10.755  14.416  1.00  0.00      HCT  O
ATOM   3504  N   ALA H 230      -3.403  11.223  15.309  1.00  0.00      HCT  N
ATOM   3505  HN  ALA H 230      -3.152  11.996  15.890  1.00  0.00      HCT   
ATOM   3506  CA  ALA H 230      -2.321  10.382  14.907  1.00  0.00      HCT  C
ATOM   3507  HA  ALA H 230      -2.584   9.332  14.957  1.00  0.00      HCT   
ATOM   3508  CB  ALA H 230      -1.715  10.965  13.640  1.00  0.00      HCT  C
ATOM   3509  HB1 ALA H 230      -2.429  10.847  12.797  1.00  0.00      HCT   
ATOM   3510  HB2 ALA H 230      -1.505  12.049  13.760  1.00  0.00      HCT   
ATOM   3511  HB3 ALA H 230      -0.770  10.450  13.365  1.00  0.00      HCT   
ATOM   3512  C   ALA H 230      -1.179  10.583  15.877  1.00  0.00      HCT  C
ATOM   3513  O   ALA H 230      -0.713  11.711  16.020  1.00  0.00      HCT  O
ATOM   3514  N   LYS H 231      -0.665   9.516  16.538  1.00  0.00      HCT  N
ATOM   3515  HN  LYS H 231      -1.090   8.617  16.444  1.00  0.00      HCT   
ATOM   3516  CA  LYS H 231       0.500   9.560  17.410  1.00  0.00      HCT  C
ATOM   3517  HA  LYS H 231       0.883   8.548  17.447  1.00  0.00      HCT   
ATOM   3518  CB  LYS H 231       1.654  10.431  16.838  1.00  0.00      HCT  C
ATOM   3519  HB1 LYS H 231       1.262  11.469  16.736  1.00  0.00      HCT   
ATOM   3520  HB2 LYS H 231       2.476  10.480  17.587  1.00  0.00      HCT   
ATOM   3521  CG  LYS H 231       2.181   9.952  15.473  1.00  0.00      HCT  C
ATOM   3522  HG1 LYS H 231       1.368  10.043  14.717  1.00  0.00      HCT   
ATOM   3523  HG2 LYS H 231       3.012  10.620  15.150  1.00  0.00      HCT   
ATOM   3524  CD  LYS H 231       2.672   8.499  15.457  1.00  0.00      HCT  C
ATOM   3525  HD1 LYS H 231       2.547   8.073  16.480  1.00  0.00      HCT   
ATOM   3526  HD2 LYS H 231       2.014   7.917  14.771  1.00  0.00      HCT   
ATOM   3527  CE  LYS H 231       4.128   8.315  15.014  1.00  0.00      HCT  C
ATOM   3528  HE1 LYS H 231       4.786   9.054  15.523  1.00  0.00      HCT   
ATOM   3529  HE2 LYS H 231       4.487   7.293  15.265  1.00  0.00      HCT   
ATOM   3530  NZ  LYS H 231       4.233   8.512  13.551  1.00  0.00      HCT  N
ATOM   3531  HZ1 LYS H 231       5.220   8.391  13.245  1.00  0.00      HCT   
ATOM   3532  HZ2 LYS H 231       3.631   7.817  13.064  1.00  0.00      HCT   
ATOM   3533  HZ3 LYS H 231       3.913   9.471  13.308  1.00  0.00      HCT   
ATOM   3534  C   LYS H 231       0.177   9.981  18.848  1.00  0.00      HCT  C
ATOM   3535  O   LYS H 231      -0.225  11.119  19.118  1.00  0.00      HCT  O
ATOM   3536  N   PRO H 232       0.517   9.131  19.810  1.00  0.00      HCT  N
ATOM   3537  CD  PRO H 232       1.375   7.978  19.571  1.00  0.00      HCT  C
ATOM   3538  HD1 PRO H 232       2.439   8.279  19.439  1.00  0.00      HCT   
ATOM   3539  HD2 PRO H 232       1.048   7.402  18.675  1.00  0.00      HCT   
ATOM   3540  CA  PRO H 232       0.132   9.254  21.208  1.00  0.00      HCT  C
ATOM   3541  HA  PRO H 232      -0.920   9.005  21.277  1.00  0.00      HCT   
ATOM   3542  CB  PRO H 232       0.862   8.125  21.937  1.00  0.00      HCT  C
ATOM   3543  HB1 PRO H 232       0.211   7.625  22.688  1.00  0.00      HCT   
ATOM   3544  HB2 PRO H 232       1.798   8.481  22.424  1.00  0.00      HCT   
ATOM   3545  CG  PRO H 232       1.224   7.113  20.835  1.00  0.00      HCT  C
ATOM   3546  HG1 PRO H 232       0.435   6.341  20.739  1.00  0.00      HCT   
ATOM   3547  HG2 PRO H 232       2.187   6.592  21.041  1.00  0.00      HCT   
ATOM   3548  C   PRO H 232       0.370  10.589  21.882  1.00  0.00      HCT  C
ATOM   3549  O   PRO H 232      -0.354  10.894  22.829  1.00  0.00      HCT  O
ATOM   3550  N   ALA H 233       1.372  11.386  21.453  1.00  0.00      HCT  N
ATOM   3551  HN  ALA H 233       1.989  11.096  20.722  1.00  0.00      HCT   
ATOM   3552  CA  ALA H 233       1.635  12.701  22.004  1.00  0.00      HCT  C
ATOM   3553  HA  ALA H 233       1.688  12.656  23.086  1.00  0.00      HCT   
ATOM   3554  CB  ALA H 233       2.930  13.312  21.449  1.00  0.00      HCT  C
ATOM   3555  HB1 ALA H 233       3.792  12.662  21.710  1.00  0.00      HCT   
ATOM   3556  HB2 ALA H 233       2.889  13.397  20.341  1.00  0.00      HCT   
ATOM   3557  HB3 ALA H 233       3.122  14.322  21.874  1.00  0.00      HCT   
ATOM   3558  C   ALA H 233       0.524  13.669  21.672  1.00  0.00      HCT  C
ATOM   3559  O   ALA H 233       0.102  14.465  22.509  1.00  0.00      HCT  O
ATOM   3560  N   THR H 234       0.028  13.599  20.419  1.00  0.00      HCT  N
ATOM   3561  HN  THR H 234       0.390  12.877  19.831  1.00  0.00      HCT   
ATOM   3562  CA  THR H 234      -0.968  14.433  19.789  1.00  0.00      HCT  C
ATOM   3563  HA  THR H 234      -0.975  15.354  20.356  1.00  0.00      HCT   
ATOM   3564  CB  THR H 234      -0.543  14.617  18.370  1.00  0.00      HCT  C
ATOM   3565  HB  THR H 234      -1.462  14.912  17.807  1.00  0.00      HCT   
ATOM   3566  OG1 THR H 234      -0.090  13.368  17.872  1.00  0.00      HCT  O
ATOM   3567  HG1 THR H 234       0.182  13.538  16.963  1.00  0.00      HCT   
ATOM   3568  CG2 THR H 234       0.595  15.651  18.300  1.00  0.00      HCT  C
ATOM   3569 HG21 THR H 234       0.850  15.888  17.245  1.00  0.00      HCT   
ATOM   3570 HG22 THR H 234       0.292  16.597  18.798  1.00  0.00      HCT   
ATOM   3571 HG23 THR H 234       1.512  15.273  18.802  1.00  0.00      HCT   
ATOM   3572  C   THR H 234      -2.366  13.842  19.907  1.00  0.00      HCT  C
ATOM   3573  O   THR H 234      -2.627  13.148  20.891  1.00  0.00      HCT  O
ATOM   3574  N   PRO H 235      -3.324  14.112  18.999  1.00  0.00      HCT  N
ATOM   3575  CD  PRO H 235      -3.453  15.449  18.438  1.00  0.00      HCT  C
ATOM   3576  HD1 PRO H 235      -2.937  15.522  17.454  1.00  0.00      HCT   
ATOM   3577  HD2 PRO H 235      -3.027  16.215  19.127  1.00  0.00      HCT   
ATOM   3578  CA  PRO H 235      -4.603  13.471  19.139  1.00  0.00      HCT  C
ATOM   3579  HA  PRO H 235      -4.967  13.591  20.152  1.00  0.00      HCT   
ATOM   3580  CB  PRO H 235      -5.569  14.269  18.267  1.00  0.00      HCT  C
ATOM   3581  HB1 PRO H 235      -6.594  14.316  18.699  1.00  0.00      HCT   
ATOM   3582  HB2 PRO H 235      -5.614  13.888  17.222  1.00  0.00      HCT   
ATOM   3583  CG  PRO H 235      -4.962  15.683  18.260  1.00  0.00      HCT  C
ATOM   3584  HG1 PRO H 235      -5.402  16.298  19.069  1.00  0.00      HCT   
ATOM   3585  HG2 PRO H 235      -5.140  16.212  17.295  1.00  0.00      HCT   
ATOM   3586  C   PRO H 235      -4.558  12.015  18.806  1.00  0.00      HCT  C
ATOM   3587  O   PRO H 235      -3.738  11.608  17.986  1.00  0.00      HCT  O
ATOM   3588  N   PRO H 236      -5.417  11.241  19.411  1.00  0.00      HCT  N
ATOM   3589  CD  PRO H 236      -5.813  11.512  20.784  1.00  0.00      HCT  C
ATOM   3590  HD1 PRO H 236      -6.737  12.134  20.819  1.00  0.00      HCT   
ATOM   3591  HD2 PRO H 236      -5.002  12.036  21.339  1.00  0.00      HCT   
ATOM   3592  CA  PRO H 236      -5.440   9.835  19.118  1.00  0.00      HCT  C
ATOM   3593  HA  PRO H 236      -4.453   9.396  19.196  1.00  0.00      HCT   
ATOM   3594  CB  PRO H 236      -6.283   9.195  20.216  1.00  0.00      HCT  C
ATOM   3595  HB1 PRO H 236      -5.926   8.176  20.489  1.00  0.00      HCT   
ATOM   3596  HB2 PRO H 236      -7.366   9.162  19.960  1.00  0.00      HCT   
ATOM   3597  CG  PRO H 236      -6.080  10.137  21.417  1.00  0.00      HCT  C
ATOM   3598  HG1 PRO H 236      -5.243   9.782  22.050  1.00  0.00      HCT   
ATOM   3599  HG2 PRO H 236      -6.990  10.198  22.058  1.00  0.00      HCT   
ATOM   3600  C   PRO H 236      -5.964   9.621  17.732  1.00  0.00      HCT  C
ATOM   3601  O   PRO H 236      -6.757  10.441  17.270  1.00  0.00      HCT  O
ATOM   3602  N   ALA H 237      -5.536   8.538  17.047  1.00  0.00      HCT  N
ATOM   3603  HN  ALA H 237      -4.921   7.832  17.398  1.00  0.00      HCT   
ATOM   3604  CA  ALA H 237      -5.982   8.350  15.694  1.00  0.00      HCT  C
ATOM   3605  HA  ALA H 237      -6.587   9.187  15.364  1.00  0.00      HCT   
ATOM   3606  CB  ALA H 237      -4.832   8.149  14.692  1.00  0.00      HCT  C
ATOM   3607  HB1 ALA H 237      -4.181   9.050  14.686  1.00  0.00      HCT   
ATOM   3608  HB2 ALA H 237      -4.205   7.275  14.974  1.00  0.00      HCT   
ATOM   3609  HB3 ALA H 237      -5.211   7.993  13.659  1.00  0.00      HCT   
ATOM   3610  C   ALA H 237      -6.854   7.137  15.602  1.00  0.00      HCT  C
ATOM   3611  O   ALA H 237      -6.430   6.020  15.902  1.00  0.00      HCT  O
ATOM   3612  N   ALA H 238      -8.115   7.343  15.167  1.00  0.00      HCT  N
ATOM   3613  HN  ALA H 238      -8.463   8.252  14.935  1.00  0.00      HCT   
ATOM   3614  CA  ALA H 238      -9.048   6.267  15.006  1.00  0.00      HCT  C
ATOM   3615  HA  ALA H 238      -8.825   5.444  15.675  1.00  0.00      HCT   
ATOM   3616  CB  ALA H 238     -10.512   6.688  15.225  1.00  0.00      HCT  C
ATOM   3617  HB1 ALA H 238     -10.644   7.051  16.267  1.00  0.00      HCT   
ATOM   3618  HB2 ALA H 238     -10.797   7.514  14.537  1.00  0.00      HCT   
ATOM   3619  HB3 ALA H 238     -11.211   5.839  15.067  1.00  0.00      HCT   
ATOM   3620  C   ALA H 238      -8.935   5.723  13.611  1.00  0.00      HCT  C
ATOM   3621  O   ALA H 238      -8.558   6.437  12.682  1.00  0.00      HCT  O
ATOM   3622  N   VAL H 239      -9.265   4.427  13.430  1.00  0.00      HCT  N
ATOM   3623  HN  VAL H 239      -9.550   3.793  14.144  1.00  0.00      HCT   
ATOM   3624  CA  VAL H 239      -9.219   3.855  12.112  1.00  0.00      HCT  C
ATOM   3625  HA  VAL H 239      -9.166   4.649  11.377  1.00  0.00      HCT   
ATOM   3626  CB  VAL H 239      -8.108   2.856  11.942  1.00  0.00      HCT  C
ATOM   3627  HB  VAL H 239      -8.274   2.038  12.685  1.00  0.00      HCT   
ATOM   3628  CG1 VAL H 239      -8.158   2.283  10.514  1.00  0.00      HCT  C
ATOM   3629 HG11 VAL H 239      -7.319   1.571  10.356  1.00  0.00      HCT   
ATOM   3630 HG12 VAL H 239      -9.101   1.730  10.327  1.00  0.00      HCT   
ATOM   3631 HG13 VAL H 239      -8.066   3.096   9.762  1.00  0.00      HCT   
ATOM   3632  CG2 VAL H 239      -6.781   3.548  12.297  1.00  0.00      HCT  C
ATOM   3633 HG21 VAL H 239      -5.925   2.855  12.147  1.00  0.00      HCT   
ATOM   3634 HG22 VAL H 239      -6.623   4.443  11.657  1.00  0.00      HCT   
ATOM   3635 HG23 VAL H 239      -6.768   3.871  13.358  1.00  0.00      HCT   
ATOM   3636  C   VAL H 239     -10.523   3.137  11.906  1.00  0.00      HCT  C
ATOM   3637  O   VAL H 239     -11.072   2.557  12.844  1.00  0.00      HCT  O
ATOM   3638  N   ALA H 240     -11.064   3.170  10.667  1.00  0.00      HCT  N
ATOM   3639  HN  ALA H 240     -10.642   3.622   9.881  1.00  0.00      HCT   
ATOM   3640  CA  ALA H 240     -12.325   2.528  10.407  1.00  0.00      HCT  C
ATOM   3641  HA  ALA H 240     -12.416   1.591  10.944  1.00  0.00      HCT   
ATOM   3642  CB  ALA H 240     -13.541   3.411  10.738  1.00  0.00      HCT  C
ATOM   3643  HB1 ALA H 240     -13.548   3.643  11.825  1.00  0.00      HCT   
ATOM   3644  HB2 ALA H 240     -13.499   4.374  10.183  1.00  0.00      HCT   
ATOM   3645  HB3 ALA H 240     -14.497   2.901  10.490  1.00  0.00      HCT   
ATOM   3646  C   ALA H 240     -12.399   2.188   8.947  1.00  0.00      HCT  C
ATOM   3647  O   ALA H 240     -11.580   2.642   8.151  1.00  0.00      HCT  O
ATOM   3648  N   ILE H 241     -13.375   1.331   8.569  1.00  0.00      HCT  N
ATOM   3649  HN  ILE H 241     -14.027   0.908   9.196  1.00  0.00      HCT   
ATOM   3650  CA  ILE H 241     -13.550   0.951   7.192  1.00  0.00      HCT  C
ATOM   3651  HA  ILE H 241     -12.980   1.643   6.585  1.00  0.00      HCT   
ATOM   3652  CB  ILE H 241     -13.209  -0.487   6.933  1.00  0.00      HCT  C
ATOM   3653  HB  ILE H 241     -12.165  -0.602   7.320  1.00  0.00      HCT   
ATOM   3654  CG2 ILE H 241     -14.214  -1.359   7.707  1.00  0.00      HCT  C
ATOM   3655 HG21 ILE H 241     -13.911  -2.427   7.674  1.00  0.00      HCT   
ATOM   3656 HG22 ILE H 241     -14.262  -1.055   8.774  1.00  0.00      HCT   
ATOM   3657 HG23 ILE H 241     -15.232  -1.274   7.271  1.00  0.00      HCT   
ATOM   3658  CG1 ILE H 241     -13.154  -0.771   5.422  1.00  0.00      HCT  C
ATOM   3659 HG11 ILE H 241     -14.181  -0.731   4.993  1.00  0.00      HCT   
ATOM   3660 HG12 ILE H 241     -12.559   0.030   4.926  1.00  0.00      HCT   
ATOM   3661  CD  ILE H 241     -12.521  -2.118   5.079  1.00  0.00      HCT  C
ATOM   3662  HD1 ILE H 241     -12.455  -2.244   3.976  1.00  0.00      HCT   
ATOM   3663  HD2 ILE H 241     -11.495  -2.187   5.498  1.00  0.00      HCT   
ATOM   3664  HD3 ILE H 241     -13.125  -2.957   5.485  1.00  0.00      HCT   
ATOM   3665  C   ILE H 241     -14.995   1.146   6.833  1.00  0.00      HCT  C
ATOM   3666  O   ILE H 241     -15.884   0.834   7.627  1.00  0.00      HCT  O
ATOM   3667  N   PHE H 242     -15.269   1.676   5.620  1.00  0.00      HCT  N
ATOM   3668  HN  PHE H 242     -14.584   1.930   4.938  1.00  0.00      HCT   
ATOM   3669  CA  PHE H 242     -16.629   1.919   5.217  1.00  0.00      HCT  C
ATOM   3670  HA  PHE H 242     -17.275   1.410   5.923  1.00  0.00      HCT   
ATOM   3671  CB  PHE H 242     -16.932   3.420   5.055  1.00  0.00      HCT  C
ATOM   3672  HB1 PHE H 242     -16.257   3.845   4.280  1.00  0.00      HCT   
ATOM   3673  HB2 PHE H 242     -17.974   3.582   4.707  1.00  0.00      HCT   
ATOM   3674  CG  PHE H 242     -16.651   4.080   6.365  1.00  0.00      HCT  C
ATOM   3675  CD1 PHE H 242     -17.606   4.148   7.354  1.00  0.00      HCT  C
ATOM   3676  HD1 PHE H 242     -18.584   3.720   7.183  1.00  0.00      HCT   
ATOM   3677  CE1 PHE H 242     -17.333   4.758   8.557  1.00  0.00      HCT  C
ATOM   3678  HE1 PHE H 242     -18.091   4.799   9.326  1.00  0.00      HCT   
ATOM   3679  CZ  PHE H 242     -16.096   5.311   8.787  1.00  0.00      HCT  C
ATOM   3680  HZ  PHE H 242     -15.874   5.786   9.732  1.00  0.00      HCT   
ATOM   3681  CD2 PHE H 242     -15.415   4.636   6.606  1.00  0.00      HCT  C
ATOM   3682  HD2 PHE H 242     -14.653   4.613   5.839  1.00  0.00      HCT   
ATOM   3683  CE2 PHE H 242     -15.135   5.248   7.806  1.00  0.00      HCT  C
ATOM   3684  HE2 PHE H 242     -14.158   5.680   7.975  1.00  0.00      HCT   
ATOM   3685  C   PHE H 242     -16.845   1.274   3.878  1.00  0.00      HCT  C
ATOM   3686  O   PHE H 242     -16.007   1.373   2.984  1.00  0.00      HCT  O
ATOM   3687  N   LYS H 243     -18.004   0.611   3.691  1.00  0.00      HCT  N
ATOM   3688  HN  LYS H 243     -18.750   0.552   4.352  1.00  0.00      HCT   
ATOM   3689  CA  LYS H 243     -18.228  -0.082   2.454  1.00  0.00      HCT  C
ATOM   3690  HA  LYS H 243     -17.313  -0.039   1.877  1.00  0.00      HCT   
ATOM   3691  CB  LYS H 243     -18.690  -1.534   2.663  1.00  0.00      HCT  C
ATOM   3692  HB1 LYS H 243     -18.027  -1.980   3.440  1.00  0.00      HCT   
ATOM   3693  HB2 LYS H 243     -19.716  -1.530   3.093  1.00  0.00      HCT   
ATOM   3694  CG  LYS H 243     -18.636  -2.402   1.406  1.00  0.00      HCT  C
ATOM   3695  HG1 LYS H 243     -19.500  -2.148   0.750  1.00  0.00      HCT   
ATOM   3696  HG2 LYS H 243     -17.707  -2.162   0.839  1.00  0.00      HCT   
ATOM   3697  CD  LYS H 243     -18.684  -3.897   1.733  1.00  0.00      HCT  C
ATOM   3698  HD1 LYS H 243     -17.972  -4.097   2.566  1.00  0.00      HCT   
ATOM   3699  HD2 LYS H 243     -19.707  -4.138   2.105  1.00  0.00      HCT   
ATOM   3700  CE  LYS H 243     -18.353  -4.804   0.548  1.00  0.00      HCT  C
ATOM   3701  HE1 LYS H 243     -19.164  -4.763  -0.213  1.00  0.00      HCT   
ATOM   3702  HE2 LYS H 243     -17.402  -4.486   0.066  1.00  0.00      HCT   
ATOM   3703  NZ  LYS H 243     -18.206  -6.203   1.005  1.00  0.00      HCT  N
ATOM   3704  HZ1 LYS H 243     -17.982  -6.819   0.197  1.00  0.00      HCT   
ATOM   3705  HZ2 LYS H 243     -17.439  -6.261   1.706  1.00  0.00      HCT   
ATOM   3706  HZ3 LYS H 243     -19.095  -6.519   1.443  1.00  0.00      HCT   
ATOM   3707  C   LYS H 243     -19.286   0.628   1.667  1.00  0.00      HCT  C
ATOM   3708  O   LYS H 243     -20.276   1.104   2.221  1.00  0.00      HCT  O
ATOM   3709  N   LEU H 244     -19.073   0.734   0.339  1.00  0.00      HCT  N
ATOM   3710  HN  LEU H 244     -18.256   0.398  -0.125  1.00  0.00      HCT   
ATOM   3711  CA  LEU H 244     -20.032   1.355  -0.529  1.00  0.00      HCT  C
ATOM   3712  HA  LEU H 244     -20.911   1.604   0.051  1.00  0.00      HCT   
ATOM   3713  CB  LEU H 244     -19.476   2.575  -1.284  1.00  0.00      HCT  C
ATOM   3714  HB1 LEU H 244     -18.557   2.241  -1.817  1.00  0.00      HCT   
ATOM   3715  HB2 LEU H 244     -20.200   2.872  -2.075  1.00  0.00      HCT   
ATOM   3716  CG  LEU H 244     -19.133   3.765  -0.362  1.00  0.00      HCT  C
ATOM   3717  HG  LEU H 244     -18.326   3.380   0.306  1.00  0.00      HCT   
ATOM   3718  CD1 LEU H 244     -18.583   4.954  -1.165  1.00  0.00      HCT  C
ATOM   3719 HD11 LEU H 244     -18.387   5.819  -0.496  1.00  0.00      HCT   
ATOM   3720 HD12 LEU H 244     -17.633   4.679  -1.670  1.00  0.00      HCT   
ATOM   3721 HD13 LEU H 244     -19.312   5.275  -1.939  1.00  0.00      HCT   
ATOM   3722  CD2 LEU H 244     -20.331   4.153   0.516  1.00  0.00      HCT  C
ATOM   3723 HD21 LEU H 244     -20.061   4.999   1.186  1.00  0.00      HCT   
ATOM   3724 HD22 LEU H 244     -21.200   4.473  -0.095  1.00  0.00      HCT   
ATOM   3725 HD23 LEU H 244     -20.644   3.295   1.149  1.00  0.00      HCT   
ATOM   3726  C   LEU H 244     -20.434   0.328  -1.542  1.00  0.00      HCT  C
ATOM   3727  O   LEU H 244     -19.589  -0.365  -2.103  1.00  0.00      HCT  O
ATOM   3728  N   SER H 245     -21.750   0.203  -1.800  1.00  0.00      HCT  N
ATOM   3729  HN  SER H 245     -22.457   0.766  -1.372  1.00  0.00      HCT   
ATOM   3730  CA  SER H 245     -22.254  -0.769  -2.729  1.00  0.00      HCT  C
ATOM   3731  HA  SER H 245     -21.688  -1.679  -2.582  1.00  0.00      HCT   
ATOM   3732  CB  SER H 245     -23.782  -0.927  -2.698  1.00  0.00      HCT  C
ATOM   3733  HB1 SER H 245     -24.236   0.055  -2.965  1.00  0.00      HCT   
ATOM   3734  HB2 SER H 245     -24.111  -1.660  -3.468  1.00  0.00      HCT   
ATOM   3735  OG  SER H 245     -24.223  -1.301  -1.407  1.00  0.00      HCT  O
ATOM   3736  HG1 SER H 245     -25.180  -1.168  -1.384  1.00  0.00      HCT   
ATOM   3737  C   SER H 245     -21.971  -0.288  -4.110  1.00  0.00      HCT  C
ATOM   3738  O   SER H 245     -21.657   0.882  -4.330  1.00  0.00      HCT  O
ATOM   3739  N   ARG H 246     -22.092  -1.202  -5.092  1.00  0.00      HCT  N
ATOM   3740  HN  ARG H 246     -22.326  -2.160  -4.942  1.00  0.00      HCT   
ATOM   3741  CA  ARG H 246     -21.876  -0.799  -6.447  1.00  0.00      HCT  C
ATOM   3742  HA  ARG H 246     -20.921  -0.298  -6.550  1.00  0.00      HCT   
ATOM   3743  CB  ARG H 246     -22.060  -1.926  -7.479  1.00  0.00      HCT  C
ATOM   3744  HB1 ARG H 246     -21.774  -1.498  -8.469  1.00  0.00      HCT   
ATOM   3745  HB2 ARG H 246     -21.331  -2.741  -7.275  1.00  0.00      HCT   
ATOM   3746  CG  ARG H 246     -23.490  -2.461  -7.567  1.00  0.00      HCT  C
ATOM   3747  HG1 ARG H 246     -23.768  -2.892  -6.579  1.00  0.00      HCT   
ATOM   3748  HG2 ARG H 246     -24.187  -1.607  -7.728  1.00  0.00      HCT   
ATOM   3749  CD  ARG H 246     -23.695  -3.462  -8.707  1.00  0.00      HCT  C
ATOM   3750  HD1 ARG H 246     -23.225  -3.065  -9.636  1.00  0.00      HCT   
ATOM   3751  HD2 ARG H 246     -23.239  -4.451  -8.470  1.00  0.00      HCT   
ATOM   3752  NE  ARG H 246     -25.164  -3.639  -8.880  1.00  0.00      HCT  N
ATOM   3753  HE  ARG H 246     -25.532  -4.423  -8.366  1.00  0.00      HCT   
ATOM   3754  CZ  ARG H 246     -25.856  -2.772  -9.676  1.00  0.00      HCT  C
ATOM   3755  NH1 ARG H 246     -25.197  -1.765 -10.319  1.00  0.00      HCT  N
ATOM   3756 HH11 ARG H 246     -25.692  -1.115 -10.879  1.00  0.00      HCT   
ATOM   3757 HH12 ARG H 246     -24.229  -1.646 -10.083  1.00  0.00      HCT   
ATOM   3758  NH2 ARG H 246     -27.206  -2.906  -9.826  1.00  0.00      HCT  N
ATOM   3759 HH21 ARG H 246     -27.691  -2.331 -10.471  1.00  0.00      HCT   
ATOM   3760 HH22 ARG H 246     -27.623  -3.717  -9.436  1.00  0.00      HCT   
ATOM   3761  C   ARG H 246     -22.925   0.219  -6.740  1.00  0.00      HCT  C
ATOM   3762  O   ARG H 246     -22.668   1.223  -7.403  1.00  0.00      HCT  O
ATOM   3763  N   ALA H 247     -24.148  -0.026  -6.231  1.00  0.00      HCT  N
ATOM   3764  HN  ALA H 247     -24.339  -0.825  -5.663  1.00  0.00      HCT   
ATOM   3765  CA  ALA H 247     -25.264   0.842  -6.469  1.00  0.00      HCT  C
ATOM   3766  HA  ALA H 247     -25.422   0.998  -7.530  1.00  0.00      HCT   
ATOM   3767  CB  ALA H 247     -26.561   0.320  -5.830  1.00  0.00      HCT  C
ATOM   3768  HB1 ALA H 247     -26.830  -0.661  -6.279  1.00  0.00      HCT   
ATOM   3769  HB2 ALA H 247     -26.436   0.172  -4.735  1.00  0.00      HCT   
ATOM   3770  HB3 ALA H 247     -27.410   1.018  -5.998  1.00  0.00      HCT   
ATOM   3771  C   ALA H 247     -24.987   2.189  -5.880  1.00  0.00      HCT  C
ATOM   3772  O   ALA H 247     -25.261   3.212  -6.506  1.00  0.00      HCT  O
ATOM   3773  N   GLU H 248     -24.424   2.224  -4.658  1.00  0.00      HCT  N
ATOM   3774  HN  GLU H 248     -24.147   1.420  -4.138  1.00  0.00      HCT   
ATOM   3775  CA  GLU H 248     -24.173   3.469  -3.986  1.00  0.00      HCT  C
ATOM   3776  HA  GLU H 248     -25.086   4.050  -3.972  1.00  0.00      HCT   
ATOM   3777  CB  GLU H 248     -23.636   3.262  -2.560  1.00  0.00      HCT  C
ATOM   3778  HB1 GLU H 248     -22.733   2.612  -2.620  1.00  0.00      HCT   
ATOM   3779  HB2 GLU H 248     -23.285   4.233  -2.144  1.00  0.00      HCT   
ATOM   3780  CG  GLU H 248     -24.657   2.622  -1.617  1.00  0.00      HCT  C
ATOM   3781  HG1 GLU H 248     -25.504   3.316  -1.464  1.00  0.00      HCT   
ATOM   3782  HG2 GLU H 248     -25.038   1.668  -2.033  1.00  0.00      HCT   
ATOM   3783  CD  GLU H 248     -23.984   2.399  -0.272  1.00  0.00      HCT  C
ATOM   3784  OE1 GLU H 248     -22.734   2.241  -0.259  1.00  0.00      HCT  O
ATOM   3785  OE2 GLU H 248     -24.709   2.381   0.759  1.00  0.00      HCT  O
ATOM   3786  C   GLU H 248     -23.155   4.257  -4.753  1.00  0.00      HCT  C
ATOM   3787  O   GLU H 248     -23.294   5.470  -4.908  1.00  0.00      HCT  O
ATOM   3788  N   LEU H 249     -22.107   3.582  -5.266  1.00  0.00      HCT  N
ATOM   3789  HN  LEU H 249     -21.972   2.597  -5.184  1.00  0.00      HCT   
ATOM   3790  CA  LEU H 249     -21.072   4.262  -5.993  1.00  0.00      HCT  C
ATOM   3791  HA  LEU H 249     -20.712   5.078  -5.380  1.00  0.00      HCT   
ATOM   3792  CB  LEU H 249     -19.941   3.326  -6.456  1.00  0.00      HCT  C
ATOM   3793  HB1 LEU H 249     -20.418   2.476  -6.997  1.00  0.00      HCT   
ATOM   3794  HB2 LEU H 249     -19.316   3.857  -7.208  1.00  0.00      HCT   
ATOM   3795  CG  LEU H 249     -19.069   2.768  -5.315  1.00  0.00      HCT  C
ATOM   3796  HG  LEU H 249     -19.764   2.164  -4.684  1.00  0.00      HCT   
ATOM   3797  CD1 LEU H 249     -17.966   1.847  -5.862  1.00  0.00      HCT  C
ATOM   3798 HD11 LEU H 249     -17.313   1.488  -5.037  1.00  0.00      HCT   
ATOM   3799 HD12 LEU H 249     -18.409   0.961  -6.366  1.00  0.00      HCT   
ATOM   3800 HD13 LEU H 249     -17.331   2.388  -6.596  1.00  0.00      HCT   
ATOM   3801  CD2 LEU H 249     -18.501   3.901  -4.446  1.00  0.00      HCT  C
ATOM   3802 HD21 LEU H 249     -17.890   3.483  -3.618  1.00  0.00      HCT   
ATOM   3803 HD22 LEU H 249     -17.851   4.581  -5.033  1.00  0.00      HCT   
ATOM   3804 HD23 LEU H 249     -19.324   4.501  -4.002  1.00  0.00      HCT   
ATOM   3805  C   LEU H 249     -21.676   4.853  -7.222  1.00  0.00      HCT  C
ATOM   3806  O   LEU H 249     -21.338   5.969  -7.618  1.00  0.00      HCT  O
ATOM   3807  N   GLY H 250     -22.594   4.108  -7.862  1.00  0.00      HCT  N
ATOM   3808  HN  GLY H 250     -22.906   3.212  -7.549  1.00  0.00      HCT   
ATOM   3809  CA  GLY H 250     -23.193   4.583  -9.073  1.00  0.00      HCT  C
ATOM   3810  HA1 GLY H 250     -23.914   3.853  -9.412  1.00  0.00      HCT   
ATOM   3811  HA2 GLY H 250     -22.412   4.804  -9.788  1.00  0.00      HCT   
ATOM   3812  C   GLY H 250     -23.924   5.855  -8.782  1.00  0.00      HCT  C
ATOM   3813  O   GLY H 250     -23.870   6.803  -9.565  1.00  0.00      HCT  O
ATOM   3814  N   ARG H 251     -24.636   5.907  -7.640  1.00  0.00      HCT  N
ATOM   3815  HN  ARG H 251     -24.659   5.154  -6.986  1.00  0.00      HCT   
ATOM   3816  CA  ARG H 251     -25.408   7.070  -7.311  1.00  0.00      HCT  C
ATOM   3817  HA  ARG H 251     -26.043   7.326  -8.150  1.00  0.00      HCT   
ATOM   3818  CB  ARG H 251     -26.265   6.888  -6.043  1.00  0.00      HCT  C
ATOM   3819  HB1 ARG H 251     -26.799   5.915  -6.161  1.00  0.00      HCT   
ATOM   3820  HB2 ARG H 251     -25.600   6.767  -5.159  1.00  0.00      HCT   
ATOM   3821  CG  ARG H 251     -27.291   8.007  -5.840  1.00  0.00      HCT  C
ATOM   3822  HG1 ARG H 251     -26.748   8.946  -5.598  1.00  0.00      HCT   
ATOM   3823  HG2 ARG H 251     -27.810   8.202  -6.806  1.00  0.00      HCT   
ATOM   3824  CD  ARG H 251     -28.359   7.681  -4.793  1.00  0.00      HCT  C
ATOM   3825  HD1 ARG H 251     -29.328   8.138  -5.098  1.00  0.00      HCT   
ATOM   3826  HD2 ARG H 251     -28.502   6.582  -4.683  1.00  0.00      HCT   
ATOM   3827  NE  ARG H 251     -27.908   8.228  -3.483  1.00  0.00      HCT  N
ATOM   3828  HE  ARG H 251     -28.318   9.121  -3.265  1.00  0.00      HCT   
ATOM   3829  CZ  ARG H 251     -27.025   7.524  -2.718  1.00  0.00      HCT  C
ATOM   3830  NH1 ARG H 251     -26.489   6.361  -3.188  1.00  0.00      HCT  N
ATOM   3831 HH11 ARG H 251     -25.867   5.829  -2.630  1.00  0.00      HCT   
ATOM   3832 HH12 ARG H 251     -26.863   6.016  -4.053  1.00  0.00      HCT   
ATOM   3833  NH2 ARG H 251     -26.670   7.986  -1.484  1.00  0.00      HCT  N
ATOM   3834 HH21 ARG H 251     -25.965   7.520  -0.967  1.00  0.00      HCT   
ATOM   3835 HH22 ARG H 251     -26.983   8.893  -1.239  1.00  0.00      HCT   
ATOM   3836  C   ARG H 251     -24.489   8.233  -7.100  1.00  0.00      HCT  C
ATOM   3837  O   ARG H 251     -24.788   9.354  -7.506  1.00  0.00      HCT  O
ATOM   3838  N   LEU H 252     -23.335   7.990  -6.455  1.00  0.00      HCT  N
ATOM   3839  HN  LEU H 252     -23.041   7.089  -6.141  1.00  0.00      HCT   
ATOM   3840  CA  LEU H 252     -22.409   9.046  -6.163  1.00  0.00      HCT  C
ATOM   3841  HA  LEU H 252     -22.950   9.832  -5.650  1.00  0.00      HCT   
ATOM   3842  CB  LEU H 252     -21.199   8.548  -5.352  1.00  0.00      HCT  C
ATOM   3843  HB1 LEU H 252     -21.596   8.090  -4.416  1.00  0.00      HCT   
ATOM   3844  HB2 LEU H 252     -20.703   7.725  -5.912  1.00  0.00      HCT   
ATOM   3845  CG  LEU H 252     -20.186   9.646  -4.981  1.00  0.00      HCT  C
ATOM   3846  HG  LEU H 252     -19.951  10.151  -5.950  1.00  0.00      HCT   
ATOM   3847  CD1 LEU H 252     -20.805  10.679  -4.026  1.00  0.00      HCT  C
ATOM   3848 HD11 LEU H 252     -20.050  11.438  -3.729  1.00  0.00      HCT   
ATOM   3849 HD12 LEU H 252     -21.654  11.205  -4.514  1.00  0.00      HCT   
ATOM   3850 HD13 LEU H 252     -21.180  10.186  -3.104  1.00  0.00      HCT   
ATOM   3851  CD2 LEU H 252     -18.885   9.040  -4.434  1.00  0.00      HCT  C
ATOM   3852 HD21 LEU H 252     -18.157   9.844  -4.189  1.00  0.00      HCT   
ATOM   3853 HD22 LEU H 252     -19.063   8.454  -3.509  1.00  0.00      HCT   
ATOM   3854 HD23 LEU H 252     -18.420   8.369  -5.188  1.00  0.00      HCT   
ATOM   3855  C   LEU H 252     -21.912   9.612  -7.461  1.00  0.00      HCT  C
ATOM   3856  O   LEU H 252     -21.784  10.826  -7.608  1.00  0.00      HCT  O
ATOM   3857  N   ARG H 253     -21.629   8.737  -8.446  1.00  0.00      HCT  N
ATOM   3858  HN  ARG H 253     -21.770   7.756  -8.330  1.00  0.00      HCT   
ATOM   3859  CA  ARG H 253     -21.109   9.168  -9.716  1.00  0.00      HCT  C
ATOM   3860  HA  ARG H 253     -20.242   9.795  -9.546  1.00  0.00      HCT   
ATOM   3861  CB  ARG H 253     -20.765   8.003 -10.664  1.00  0.00      HCT  C
ATOM   3862  HB1 ARG H 253     -21.690   7.385 -10.755  1.00  0.00      HCT   
ATOM   3863  HB2 ARG H 253     -20.561   8.400 -11.683  1.00  0.00      HCT   
ATOM   3864  CG  ARG H 253     -19.620   7.113 -10.166  1.00  0.00      HCT  C
ATOM   3865  HG1 ARG H 253     -18.763   7.763  -9.886  1.00  0.00      HCT   
ATOM   3866  HG2 ARG H 253     -19.936   6.612  -9.223  1.00  0.00      HCT   
ATOM   3867  CD  ARG H 253     -19.197   6.017 -11.152  1.00  0.00      HCT  C
ATOM   3868  HD1 ARG H 253     -18.976   5.080 -10.591  1.00  0.00      HCT   
ATOM   3869  HD2 ARG H 253     -19.998   5.806 -11.899  1.00  0.00      HCT   
ATOM   3870  NE  ARG H 253     -17.986   6.496 -11.882  1.00  0.00      HCT  N
ATOM   3871  HE  ARG H 253     -17.165   6.538 -11.301  1.00  0.00      HCT   
ATOM   3872  CZ  ARG H 253     -18.043   6.831 -13.205  1.00  0.00      HCT  C
ATOM   3873  NH1 ARG H 253     -19.211   6.702 -13.901  1.00  0.00      HCT  N
ATOM   3874 HH11 ARG H 253     -19.249   6.920 -14.866  1.00  0.00      HCT   
ATOM   3875 HH12 ARG H 253     -19.967   6.254 -13.419  1.00  0.00      HCT   
ATOM   3876  NH2 ARG H 253     -16.923   7.285 -13.838  1.00  0.00      HCT  N
ATOM   3877 HH21 ARG H 253     -16.982   7.610 -14.771  1.00  0.00      HCT   
ATOM   3878 HH22 ARG H 253     -16.131   7.469 -13.271  1.00  0.00      HCT   
ATOM   3879  C   ARG H 253     -22.121  10.018 -10.422  1.00  0.00      HCT  C
ATOM   3880  O   ARG H 253     -21.776  11.033 -11.026  1.00  0.00      HCT  O
ATOM   3881  N   SER H 254     -23.409   9.638 -10.344  1.00  0.00      HCT  N
ATOM   3882  HN  SER H 254     -23.740   8.875  -9.789  1.00  0.00      HCT   
ATOM   3883  CA  SER H 254     -24.436  10.323 -11.078  1.00  0.00      HCT  C
ATOM   3884  HA  SER H 254     -24.122  10.347 -12.113  1.00  0.00      HCT   
ATOM   3885  CB  SER H 254     -25.827   9.693 -10.885  1.00  0.00      HCT  C
ATOM   3886  HB1 SER H 254     -25.783   8.640 -11.247  1.00  0.00      HCT   
ATOM   3887  HB2 SER H 254     -26.089   9.657  -9.804  1.00  0.00      HCT   
ATOM   3888  OG  SER H 254     -26.788  10.413 -11.641  1.00  0.00      HCT  O
ATOM   3889  HG1 SER H 254     -27.586   9.870 -11.676  1.00  0.00      HCT   
ATOM   3890  C   SER H 254     -24.514  11.739 -10.603  1.00  0.00      HCT  C
ATOM   3891  O   SER H 254     -24.995  12.618 -11.316  1.00  0.00      HCT  O
ATOM   3892  N   GLN H 255     -24.040  11.982  -9.370  1.00  0.00      HCT  N
ATOM   3893  HN  GLN H 255     -23.647  11.259  -8.804  1.00  0.00      HCT   
ATOM   3894  CA  GLN H 255     -24.051  13.276  -8.756  1.00  0.00      HCT  C
ATOM   3895  HA  GLN H 255     -25.054  13.675  -8.849  1.00  0.00      HCT   
ATOM   3896  CB  GLN H 255     -23.633  13.228  -7.279  1.00  0.00      HCT  C
ATOM   3897  HB1 GLN H 255     -22.622  12.760  -7.246  1.00  0.00      HCT   
ATOM   3898  HB2 GLN H 255     -23.506  14.267  -6.897  1.00  0.00      HCT   
ATOM   3899  CG  GLN H 255     -24.625  12.423  -6.434  1.00  0.00      HCT  C
ATOM   3900  HG1 GLN H 255     -25.632  12.892  -6.467  1.00  0.00      HCT   
ATOM   3901  HG2 GLN H 255     -24.719  11.387  -6.819  1.00  0.00      HCT   
ATOM   3902  CD  GLN H 255     -24.157  12.413  -4.987  1.00  0.00      HCT  C
ATOM   3903  OE1 GLN H 255     -23.156  13.039  -4.640  1.00  0.00      HCT  O
ATOM   3904  NE2 GLN H 255     -24.903  11.683  -4.115  1.00  0.00      HCT  N
ATOM   3905 HE21 GLN H 255     -24.605  11.675  -3.164  1.00  0.00      HCT   
ATOM   3906 HE22 GLN H 255     -25.695  11.178  -4.443  1.00  0.00      HCT   
ATOM   3907  C   GLN H 255     -23.127  14.198  -9.497  1.00  0.00      HCT  C
ATOM   3908  O   GLN H 255     -23.306  15.415  -9.466  1.00  0.00      HCT  O
ATOM   3909  N   VAL H 256     -22.069  13.664 -10.137  1.00  0.00      HCT  N
ATOM   3910  HN  VAL H 256     -21.824  12.700 -10.184  1.00  0.00      HCT   
ATOM   3911  CA  VAL H 256     -21.172  14.540 -10.841  1.00  0.00      HCT  C
ATOM   3912  HA  VAL H 256     -21.308  15.546 -10.464  1.00  0.00      HCT   
ATOM   3913  CB  VAL H 256     -19.739  14.103 -10.736  1.00  0.00      HCT  C
ATOM   3914  HB  VAL H 256     -19.670  13.068 -11.155  1.00  0.00      HCT   
ATOM   3915  CG1 VAL H 256     -18.858  15.059 -11.556  1.00  0.00      HCT  C
ATOM   3916 HG11 VAL H 256     -17.788  14.775 -11.460  1.00  0.00      HCT   
ATOM   3917 HG12 VAL H 256     -19.113  15.026 -12.636  1.00  0.00      HCT   
ATOM   3918 HG13 VAL H 256     -18.970  16.104 -11.195  1.00  0.00      HCT   
ATOM   3919  CG2 VAL H 256     -19.368  14.033  -9.243  1.00  0.00      HCT  C
ATOM   3920 HG21 VAL H 256     -18.301  13.752  -9.117  1.00  0.00      HCT   
ATOM   3921 HG22 VAL H 256     -19.530  15.018  -8.754  1.00  0.00      HCT   
ATOM   3922 HG23 VAL H 256     -19.980  13.276  -8.712  1.00  0.00      HCT   
ATOM   3923  C   VAL H 256     -21.548  14.548 -12.295  1.00  0.00      HCT  C
ATOM   3924  O   VAL H 256     -21.484  13.529 -12.982  1.00  0.00      HCT  O
ATOM   3925  N   PRO H 257     -21.911  15.701 -12.793  1.00  0.00      HCT  N
ATOM   3926  CD  PRO H 257     -22.573  16.689 -11.956  1.00  0.00      HCT  C
ATOM   3927  HD1 PRO H 257     -21.838  17.403 -11.521  1.00  0.00      HCT   
ATOM   3928  HD2 PRO H 257     -23.138  16.201 -11.129  1.00  0.00      HCT   
ATOM   3929  CA  PRO H 257     -22.349  15.781 -14.160  1.00  0.00      HCT  C
ATOM   3930  HA  PRO H 257     -23.144  15.067 -14.340  1.00  0.00      HCT   
ATOM   3931  CB  PRO H 257     -23.015  17.147 -14.304  1.00  0.00      HCT  C
ATOM   3932  HB1 PRO H 257     -23.872  17.133 -15.016  1.00  0.00      HCT   
ATOM   3933  HB2 PRO H 257     -22.296  17.945 -14.593  1.00  0.00      HCT   
ATOM   3934  CG  PRO H 257     -23.545  17.436 -12.887  1.00  0.00      HCT  C
ATOM   3935  HG1 PRO H 257     -24.592  17.089 -12.787  1.00  0.00      HCT   
ATOM   3936  HG2 PRO H 257     -23.522  18.523 -12.644  1.00  0.00      HCT   
ATOM   3937  C   PRO H 257     -21.239  15.527 -15.126  1.00  0.00      HCT  C
ATOM   3938  O   PRO H 257     -20.100  15.903 -14.853  1.00  0.00      HCT  O
ATOM   3939  N   ALA H 258     -21.555  14.902 -16.272  1.00  0.00      HCT  N
ATOM   3940  HN  ALA H 258     -22.480  14.608 -16.511  1.00  0.00      HCT   
ATOM   3941  CA  ALA H 258     -20.548  14.612 -17.248  1.00  0.00      HCT  C
ATOM   3942  HA  ALA H 258     -19.689  14.107 -16.820  1.00  0.00      HCT   
ATOM   3943  CB  ALA H 258     -21.058  13.791 -18.445  1.00  0.00      HCT  C
ATOM   3944  HB1 ALA H 258     -21.389  12.789 -18.096  1.00  0.00      HCT   
ATOM   3945  HB2 ALA H 258     -21.927  14.288 -18.929  1.00  0.00      HCT   
ATOM   3946  HB3 ALA H 258     -20.265  13.643 -19.209  1.00  0.00      HCT   
ATOM   3947  C   ALA H 258     -20.051  15.923 -17.768  1.00  0.00      HCT  C
ATOM   3948  O   ALA H 258     -20.730  16.943 -17.661  1.00  0.00      HCT  O
ATOM   3949  N   ARG H 259     -18.823  15.936 -18.323  1.00  0.00      HCT  N
ATOM   3950  HN  ARG H 259     -18.265  15.116 -18.426  1.00  0.00      HCT   
ATOM   3951  CA  ARG H 259     -18.254  17.167 -18.802  1.00  0.00      HCT  C
ATOM   3952  HA  ARG H 259     -18.648  17.999 -18.230  1.00  0.00      HCT   
ATOM   3953  CB  ARG H 259     -16.719  17.100 -18.831  1.00  0.00      HCT  C
ATOM   3954  HB1 ARG H 259     -16.453  16.255 -19.511  1.00  0.00      HCT   
ATOM   3955  HB2 ARG H 259     -16.315  18.018 -19.312  1.00  0.00      HCT   
ATOM   3956  CG  ARG H 259     -16.113  16.854 -17.448  1.00  0.00      HCT  C
ATOM   3957  HG1 ARG H 259     -15.905  17.838 -16.973  1.00  0.00      HCT   
ATOM   3958  HG2 ARG H 259     -16.876  16.365 -16.801  1.00  0.00      HCT   
ATOM   3959  CD  ARG H 259     -14.874  15.958 -17.476  1.00  0.00      HCT  C
ATOM   3960  HD1 ARG H 259     -14.879  15.291 -16.584  1.00  0.00      HCT   
ATOM   3961  HD2 ARG H 259     -14.847  15.325 -18.394  1.00  0.00      HCT   
ATOM   3962  NE  ARG H 259     -13.644  16.795 -17.475  1.00  0.00      HCT  N
ATOM   3963  HE  ARG H 259     -13.836  17.780 -17.561  1.00  0.00      HCT   
ATOM   3964  CZ  ARG H 259     -12.433  16.175 -17.362  1.00  0.00      HCT  C
ATOM   3965  NH1 ARG H 259     -12.375  14.815 -17.256  1.00  0.00      HCT  N
ATOM   3966 HH11 ARG H 259     -11.504  14.355 -17.149  1.00  0.00      HCT   
ATOM   3967 HH12 ARG H 259     -13.251  14.338 -17.157  1.00  0.00      HCT   
ATOM   3968  NH2 ARG H 259     -11.278  16.900 -17.353  1.00  0.00      HCT  N
ATOM   3969 HH21 ARG H 259     -10.404  16.437 -17.359  1.00  0.00      HCT   
ATOM   3970 HH22 ARG H 259     -11.355  17.868 -17.554  1.00  0.00      HCT   
ATOM   3971  C   ARG H 259     -18.705  17.368 -20.216  1.00  0.00      HCT  C
ATOM   3972  O   ARG H 259     -17.953  17.106 -21.154  1.00  0.00      HCT  O
ATOM   3973  N   GLU H 260     -19.962  17.828 -20.394  1.00  0.00      HCT  N
ATOM   3974  HN  GLU H 260     -20.578  18.052 -19.644  1.00  0.00      HCT   
ATOM   3975  CA  GLU H 260     -20.529  18.040 -21.700  1.00  0.00      HCT  C
ATOM   3976  HA  GLU H 260     -20.313  17.163 -22.298  1.00  0.00      HCT   
ATOM   3977  CB  GLU H 260     -22.030  18.370 -21.631  1.00  0.00      HCT  C
ATOM   3978  HB1 GLU H 260     -22.155  19.291 -21.016  1.00  0.00      HCT   
ATOM   3979  HB2 GLU H 260     -22.407  18.627 -22.646  1.00  0.00      HCT   
ATOM   3980  CG  GLU H 260     -22.905  17.268 -21.034  1.00  0.00      HCT  C
ATOM   3981  HG1 GLU H 260     -22.354  16.758 -20.224  1.00  0.00      HCT   
ATOM   3982  HG2 GLU H 260     -23.847  17.686 -20.626  1.00  0.00      HCT   
ATOM   3983  CD  GLU H 260     -23.197  16.241 -22.115  1.00  0.00      HCT  C
ATOM   3984  OE1 GLU H 260     -22.646  16.390 -23.238  1.00  0.00      HCT  O
ATOM   3985  OE2 GLU H 260     -23.979  15.294 -21.832  1.00  0.00      HCT  O
ATOM   3986  C   GLU H 260     -19.916  19.219 -22.398  1.00  0.00      HCT  C
ATOM   3987  O   GLU H 260     -19.335  19.090 -23.474  1.00  0.00      HCT  O
ATOM   3988  N   ARG H 261     -20.003  20.406 -21.763  1.00  0.00      HCT  N
ATOM   3989  HN  ARG H 261     -20.366  20.480 -20.838  1.00  0.00      HCT   
ATOM   3990  CA  ARG H 261     -19.578  21.627 -22.387  1.00  0.00      HCT  C
ATOM   3991  HA  ARG H 261     -20.014  21.702 -23.376  1.00  0.00      HCT   
ATOM   3992  CB  ARG H 261     -19.927  22.881 -21.563  1.00  0.00      HCT  C
ATOM   3993  HB1 ARG H 261     -21.010  22.801 -21.310  1.00  0.00      HCT   
ATOM   3994  HB2 ARG H 261     -19.383  22.853 -20.594  1.00  0.00      HCT   
ATOM   3995  CG  ARG H 261     -19.678  24.186 -22.325  1.00  0.00      HCT  C
ATOM   3996  HG1 ARG H 261     -18.581  24.341 -22.413  1.00  0.00      HCT   
ATOM   3997  HG2 ARG H 261     -20.050  24.072 -23.369  1.00  0.00      HCT   
ATOM   3998  CD  ARG H 261     -20.371  25.412 -21.721  1.00  0.00      HCT  C
ATOM   3999  HD1 ARG H 261     -20.611  26.138 -22.531  1.00  0.00      HCT   
ATOM   4000  HD2 ARG H 261     -21.317  25.132 -21.200  1.00  0.00      HCT   
ATOM   4001  NE  ARG H 261     -19.455  26.028 -20.720  1.00  0.00      HCT  N
ATOM   4002  HE  ARG H 261     -19.095  25.366 -20.053  1.00  0.00      HCT   
ATOM   4003  CZ  ARG H 261     -19.195  27.367 -20.788  1.00  0.00      HCT  C
ATOM   4004  NH1 ARG H 261     -19.717  28.109 -21.809  1.00  0.00      HCT  N
ATOM   4005 HH11 ARG H 261     -19.515  29.076 -21.883  1.00  0.00      HCT   
ATOM   4006 HH12 ARG H 261     -20.187  27.600 -22.533  1.00  0.00      HCT   
ATOM   4007  NH2 ARG H 261     -18.410  27.962 -19.844  1.00  0.00      HCT  N
ATOM   4008 HH21 ARG H 261     -18.294  28.945 -19.846  1.00  0.00      HCT   
ATOM   4009 HH22 ARG H 261     -18.151  27.410 -19.062  1.00  0.00      HCT   
ATOM   4010  C   ARG H 261     -18.103  21.567 -22.577  1.00  0.00      HCT  C
ATOM   4011  O   ARG H 261     -17.569  22.049 -23.574  1.00  0.00      HCT  O
ATOM   4012  N   GLU H 262     -17.413  20.960 -21.598  1.00  0.00      HCT  N
ATOM   4013  HN  GLU H 262     -17.834  20.539 -20.799  1.00  0.00      HCT   
ATOM   4014  CA  GLU H 262     -15.986  20.864 -21.621  1.00  0.00      HCT  C
ATOM   4015  HA  GLU H 262     -15.558  21.851 -21.747  1.00  0.00      HCT   
ATOM   4016  CB  GLU H 262     -15.455  20.119 -20.382  1.00  0.00      HCT  C
ATOM   4017  HB1 GLU H 262     -16.100  20.386 -19.513  1.00  0.00      HCT   
ATOM   4018  HB2 GLU H 262     -15.573  19.021 -20.524  1.00  0.00      HCT   
ATOM   4019  CG  GLU H 262     -14.001  20.417 -20.002  1.00  0.00      HCT  C
ATOM   4020  HG1 GLU H 262     -13.926  21.446 -19.605  1.00  0.00      HCT   
ATOM   4021  HG2 GLU H 262     -13.636  19.703 -19.236  1.00  0.00      HCT   
ATOM   4022  CD  GLU H 262     -13.123  20.348 -21.240  1.00  0.00      HCT  C
ATOM   4023  OE1 GLU H 262     -12.622  19.238 -21.561  1.00  0.00      HCT  O
ATOM   4024  OE2 GLU H 262     -12.946  21.413 -21.889  1.00  0.00      HCT  O
ATOM   4025  C   GLU H 262     -15.595  20.054 -22.818  1.00  0.00      HCT  C
ATOM   4026  O   GLU H 262     -14.691  20.431 -23.563  1.00  0.00      HCT  O
ATOM   4027  N   GLY H 263     -16.292  18.922 -23.041  1.00  0.00      HCT  N
ATOM   4028  HN  GLY H 263     -17.048  18.618 -22.464  1.00  0.00      HCT   
ATOM   4029  CA  GLY H 263     -15.976  18.069 -24.149  1.00  0.00      HCT  C
ATOM   4030  HA1 GLY H 263     -15.505  18.656 -24.925  1.00  0.00      HCT   
ATOM   4031  HA2 GLY H 263     -16.869  17.547 -24.466  1.00  0.00      HCT   
ATOM   4032  C   GLY H 263     -14.988  17.046 -23.678  1.00  0.00      HCT  C
ATOM   4033  O   GLY H 263     -14.552  16.189 -24.445  1.00  0.00      HCT  O
ATOM   4034  N   ALA H 264     -14.608  17.113 -22.389  1.00  0.00      HCT  N
ATOM   4035  HN  ALA H 264     -14.962  17.793 -21.747  1.00  0.00      HCT   
ATOM   4036  CA  ALA H 264     -13.651  16.192 -21.845  1.00  0.00      HCT  C
ATOM   4037  HA  ALA H 264     -12.885  15.941 -22.569  1.00  0.00      HCT   
ATOM   4038  CB  ALA H 264     -12.957  16.699 -20.568  1.00  0.00      HCT  C
ATOM   4039  HB1 ALA H 264     -12.390  17.627 -20.796  1.00  0.00      HCT   
ATOM   4040  HB2 ALA H 264     -13.702  16.938 -19.777  1.00  0.00      HCT   
ATOM   4041  HB3 ALA H 264     -12.242  15.949 -20.166  1.00  0.00      HCT   
ATOM   4042  C   ALA H 264     -14.339  14.912 -21.499  1.00  0.00      HCT  C
ATOM   4043  O   ALA H 264     -15.565  14.808 -21.491  1.00  0.00      HCT  O
ATOM   4044  N   PRO H 265     -13.534  13.919 -21.242  1.00  0.00      HCT  N
ATOM   4045  CD  PRO H 265     -12.247  13.830 -21.911  1.00  0.00      HCT  C
ATOM   4046  HD1 PRO H 265     -11.444  14.312 -21.307  1.00  0.00      HCT   
ATOM   4047  HD2 PRO H 265     -12.281  14.311 -22.915  1.00  0.00      HCT   
ATOM   4048  CA  PRO H 265     -14.043  12.625 -20.876  1.00  0.00      HCT  C
ATOM   4049  HA  PRO H 265     -14.820  12.290 -21.554  1.00  0.00      HCT   
ATOM   4050  CB  PRO H 265     -12.865  11.664 -21.003  1.00  0.00      HCT  C
ATOM   4051  HB1 PRO H 265     -13.174  10.660 -21.370  1.00  0.00      HCT   
ATOM   4052  HB2 PRO H 265     -12.295  11.563 -20.052  1.00  0.00      HCT   
ATOM   4053  CG  PRO H 265     -11.964  12.327 -22.058  1.00  0.00      HCT  C
ATOM   4054  HG1 PRO H 265     -12.201  11.940 -23.069  1.00  0.00      HCT   
ATOM   4055  HG2 PRO H 265     -10.882  12.137 -21.865  1.00  0.00      HCT   
ATOM   4056  C   PRO H 265     -14.599  12.696 -19.491  1.00  0.00      HCT  C
ATOM   4057  O   PRO H 265     -14.242  13.611 -18.754  1.00  0.00      HCT  O
ATOM   4058  N   ARG H 266     -15.474  11.742 -19.117  1.00  0.00      HCT  N
ATOM   4059  HN  ARG H 266     -15.741  10.997 -19.724  1.00  0.00      HCT   
ATOM   4060  CA  ARG H 266     -16.070  11.754 -17.811  1.00  0.00      HCT  C
ATOM   4061  HA  ARG H 266     -16.478  12.736 -17.603  1.00  0.00      HCT   
ATOM   4062  CB  ARG H 266     -17.133  10.660 -17.601  1.00  0.00      HCT  C
ATOM   4063  HB1 ARG H 266     -17.519  10.791 -16.561  1.00  0.00      HCT   
ATOM   4064  HB2 ARG H 266     -17.999  10.847 -18.274  1.00  0.00      HCT   
ATOM   4065  CG  ARG H 266     -16.586   9.239 -17.758  1.00  0.00      HCT  C
ATOM   4066  HG1 ARG H 266     -16.027   9.180 -18.718  1.00  0.00      HCT   
ATOM   4067  HG2 ARG H 266     -15.830   9.053 -16.960  1.00  0.00      HCT   
ATOM   4068  CD  ARG H 266     -17.663   8.161 -17.651  1.00  0.00      HCT  C
ATOM   4069  HD1 ARG H 266     -17.281   7.212 -18.091  1.00  0.00      HCT   
ATOM   4070  HD2 ARG H 266     -17.949   7.973 -16.590  1.00  0.00      HCT   
ATOM   4071  NE  ARG H 266     -18.849   8.671 -18.396  1.00  0.00      HCT  N
ATOM   4072  HE  ARG H 266     -19.561   9.051 -17.794  1.00  0.00      HCT   
ATOM   4073  CZ  ARG H 266     -18.893   8.597 -19.759  1.00  0.00      HCT  C
ATOM   4074  NH1 ARG H 266     -17.847   8.051 -20.447  1.00  0.00      HCT  N
ATOM   4075 HH11 ARG H 266     -17.857   8.015 -21.436  1.00  0.00      HCT   
ATOM   4076 HH12 ARG H 266     -17.032   7.825 -19.909  1.00  0.00      HCT   
ATOM   4077  NH2 ARG H 266     -19.978   9.076 -20.434  1.00  0.00      HCT  N
ATOM   4078 HH21 ARG H 266     -20.049   8.944 -21.412  1.00  0.00      HCT   
ATOM   4079 HH22 ARG H 266     -20.758   9.356 -19.888  1.00  0.00      HCT   
ATOM   4080  C   ARG H 266     -14.989  11.516 -16.804  1.00  0.00      HCT  C
ATOM   4081  O   ARG H 266     -13.946  10.945 -17.115  1.00  0.00      HCT  O
ATOM   4082  N   PHE H 267     -15.209  11.980 -15.557  1.00  0.00      HCT  N
ATOM   4083  HN  PHE H 267     -16.034  12.459 -15.260  1.00  0.00      HCT   
ATOM   4084  CA  PHE H 267     -14.223  11.806 -14.530  1.00  0.00      HCT  C
ATOM   4085  HA  PHE H 267     -13.265  12.095 -14.944  1.00  0.00      HCT   
ATOM   4086  CB  PHE H 267     -14.548  12.516 -13.203  1.00  0.00      HCT  C
ATOM   4087  HB1 PHE H 267     -15.558  12.201 -12.860  1.00  0.00      HCT   
ATOM   4088  HB2 PHE H 267     -13.827  12.229 -12.407  1.00  0.00      HCT   
ATOM   4089  CG  PHE H 267     -14.569  13.990 -13.423  1.00  0.00      HCT  C
ATOM   4090  CD1 PHE H 267     -13.399  14.698 -13.585  1.00  0.00      HCT  C
ATOM   4091  HD1 PHE H 267     -12.450  14.179 -13.551  1.00  0.00      HCT   
ATOM   4092  CE1 PHE H 267     -13.424  16.059 -13.782  1.00  0.00      HCT  C
ATOM   4093  HE1 PHE H 267     -12.500  16.603 -13.917  1.00  0.00      HCT   
ATOM   4094  CZ  PHE H 267     -14.625  16.726 -13.813  1.00  0.00      HCT  C
ATOM   4095  HZ  PHE H 267     -14.652  17.794 -13.978  1.00  0.00      HCT   
ATOM   4096  CD2 PHE H 267     -15.766  14.668 -13.448  1.00  0.00      HCT  C
ATOM   4097  HD2 PHE H 267     -16.692  14.133 -13.291  1.00  0.00      HCT   
ATOM   4098  CE2 PHE H 267     -15.797  16.027 -13.644  1.00  0.00      HCT  C
ATOM   4099  HE2 PHE H 267     -16.745  16.547 -13.664  1.00  0.00      HCT   
ATOM   4100  C   PHE H 267     -14.140  10.348 -14.209  1.00  0.00      HCT  C
ATOM   4101  O   PHE H 267     -15.127   9.620 -14.302  1.00  0.00      HCT  O
ATOM   4102  N   SER H 268     -12.934   9.884 -13.834  1.00  0.00      HCT  N
ATOM   4103  HN  SER H 268     -12.102  10.436 -13.777  1.00  0.00      HCT   
ATOM   4104  CA  SER H 268     -12.752   8.508 -13.475  1.00  0.00      HCT  C
ATOM   4105  HA  SER H 268     -13.245   7.902 -14.224  1.00  0.00      HCT   
ATOM   4106  CB  SER H 268     -11.276   8.124 -13.269  1.00  0.00      HCT  C
ATOM   4107  HB1 SER H 268     -11.233   7.042 -13.008  1.00  0.00      HCT   
ATOM   4108  HB2 SER H 268     -10.706   8.255 -14.217  1.00  0.00      HCT   
ATOM   4109  OG  SER H 268     -10.716   8.885 -12.209  1.00  0.00      HCT  O
ATOM   4110  HG1 SER H 268      -9.880   8.464 -11.969  1.00  0.00      HCT   
ATOM   4111  C   SER H 268     -13.474   8.292 -12.181  1.00  0.00      HCT  C
ATOM   4112  O   SER H 268     -13.748   9.237 -11.444  1.00  0.00      HCT  O
ATOM   4113  N   THR H 269     -13.821   7.024 -11.885  1.00  0.00      HCT  N
ATOM   4114  HN  THR H 269     -13.623   6.243 -12.476  1.00  0.00      HCT   
ATOM   4115  CA  THR H 269     -14.514   6.688 -10.674  1.00  0.00      HCT  C
ATOM   4116  HA  THR H 269     -15.363   7.354 -10.592  1.00  0.00      HCT   
ATOM   4117  CB  THR H 269     -14.870   5.234 -10.583  1.00  0.00      HCT  C
ATOM   4118  HB  THR H 269     -13.910   4.673 -10.693  1.00  0.00      HCT   
ATOM   4119  OG1 THR H 269     -15.712   4.867 -11.667  1.00  0.00      HCT  O
ATOM   4120  HG1 THR H 269     -15.906   3.933 -11.537  1.00  0.00      HCT   
ATOM   4121  CG2 THR H 269     -15.586   4.984  -9.245  1.00  0.00      HCT  C
ATOM   4122 HG21 THR H 269     -15.765   3.899  -9.088  1.00  0.00      HCT   
ATOM   4123 HG22 THR H 269     -14.968   5.353  -8.398  1.00  0.00      HCT   
ATOM   4124 HG23 THR H 269     -16.567   5.506  -9.212  1.00  0.00      HCT   
ATOM   4125  C   THR H 269     -13.610   7.008  -9.529  1.00  0.00      HCT  C
ATOM   4126  O   THR H 269     -14.052   7.427  -8.460  1.00  0.00      HCT  O
ATOM   4127  N   TYR H 270     -12.299   6.809  -9.737  1.00  0.00      HCT  N
ATOM   4128  HN  TYR H 270     -11.934   6.482 -10.607  1.00  0.00      HCT   
ATOM   4129  CA  TYR H 270     -11.309   7.049  -8.729  1.00  0.00      HCT  C
ATOM   4130  HA  TYR H 270     -11.582   6.467  -7.857  1.00  0.00      HCT   
ATOM   4131  CB  TYR H 270      -9.906   6.743  -9.282  1.00  0.00      HCT  C
ATOM   4132  HB1 TYR H 270      -9.832   5.656  -9.507  1.00  0.00      HCT   
ATOM   4133  HB2 TYR H 270      -9.731   7.289 -10.234  1.00  0.00      HCT   
ATOM   4134  CG  TYR H 270      -8.853   7.076  -8.284  1.00  0.00      HCT  C
ATOM   4135  CD1 TYR H 270      -8.398   8.368  -8.155  1.00  0.00      HCT  C
ATOM   4136  HD1 TYR H 270      -8.801   9.146  -8.788  1.00  0.00      HCT   
ATOM   4137  CE1 TYR H 270      -7.417   8.678  -7.243  1.00  0.00      HCT  C
ATOM   4138  HE1 TYR H 270      -7.058   9.692  -7.145  1.00  0.00      HCT   
ATOM   4139  CZ  TYR H 270      -6.880   7.690  -6.453  1.00  0.00      HCT  C
ATOM   4140  OH  TYR H 270      -5.872   7.997  -5.515  1.00  0.00      HCT  O
ATOM   4141  HH  TYR H 270      -5.685   7.197  -5.020  1.00  0.00      HCT   
ATOM   4142  CD2 TYR H 270      -8.305   6.093  -7.492  1.00  0.00      HCT  C
ATOM   4143  HD2 TYR H 270      -8.617   5.065  -7.614  1.00  0.00      HCT   
ATOM   4144  CE2 TYR H 270      -7.324   6.396  -6.578  1.00  0.00      HCT  C
ATOM   4145  HE2 TYR H 270      -6.892   5.610  -5.977  1.00  0.00      HCT   
ATOM   4146  C   TYR H 270     -11.365   8.493  -8.332  1.00  0.00      HCT  C
ATOM   4147  O   TYR H 270     -11.372   8.817  -7.145  1.00  0.00      HCT  O
ATOM   4148  N   ALA H 271     -11.428   9.407  -9.318  1.00  0.00      HCT  N
ATOM   4149  HN  ALA H 271     -11.471   9.180 -10.290  1.00  0.00      HCT   
ATOM   4150  CA  ALA H 271     -11.438  10.810  -9.011  1.00  0.00      HCT  C
ATOM   4151  HA  ALA H 271     -10.592  11.079  -8.390  1.00  0.00      HCT   
ATOM   4152  CB  ALA H 271     -11.428  11.696 -10.268  1.00  0.00      HCT  C
ATOM   4153  HB1 ALA H 271     -10.503  11.503 -10.853  1.00  0.00      HCT   
ATOM   4154  HB2 ALA H 271     -12.298  11.471 -10.923  1.00  0.00      HCT   
ATOM   4155  HB3 ALA H 271     -11.450  12.776 -10.008  1.00  0.00      HCT   
ATOM   4156  C   ALA H 271     -12.667  11.154  -8.224  1.00  0.00      HCT  C
ATOM   4157  O   ALA H 271     -12.595  11.919  -7.263  1.00  0.00      HCT  O
ATOM   4158  N   VAL H 272     -13.837  10.609  -8.615  1.00  0.00      HCT  N
ATOM   4159  HN  VAL H 272     -13.940   9.962  -9.365  1.00  0.00      HCT   
ATOM   4160  CA  VAL H 272     -15.064  10.942  -7.944  1.00  0.00      HCT  C
ATOM   4161  HA  VAL H 272     -15.136  12.022  -7.912  1.00  0.00      HCT   
ATOM   4162  CB  VAL H 272     -16.278  10.360  -8.608  1.00  0.00      HCT  C
ATOM   4163  HB  VAL H 272     -16.143   9.250  -8.647  1.00  0.00      HCT   
ATOM   4164  CG1 VAL H 272     -17.513  10.715  -7.761  1.00  0.00      HCT  C
ATOM   4165 HG11 VAL H 272     -18.437  10.331  -8.246  1.00  0.00      HCT   
ATOM   4166 HG12 VAL H 272     -17.459  10.264  -6.749  1.00  0.00      HCT   
ATOM   4167 HG13 VAL H 272     -17.612  11.816  -7.655  1.00  0.00      HCT   
ATOM   4168  CG2 VAL H 272     -16.348  10.885 -10.054  1.00  0.00      HCT  C
ATOM   4169 HG21 VAL H 272     -17.258  10.506 -10.566  1.00  0.00      HCT   
ATOM   4170 HG22 VAL H 272     -16.377  11.995 -10.065  1.00  0.00      HCT   
ATOM   4171 HG23 VAL H 272     -15.469  10.553 -10.644  1.00  0.00      HCT   
ATOM   4172  C   VAL H 272     -15.045  10.450  -6.526  1.00  0.00      HCT  C
ATOM   4173  O   VAL H 272     -15.377  11.192  -5.602  1.00  0.00      HCT  O
ATOM   4174  N   LEU H 273     -14.650   9.181  -6.307  1.00  0.00      HCT  N
ATOM   4175  HN  LEU H 273     -14.334   8.547  -7.009  1.00  0.00      HCT   
ATOM   4176  CA  LEU H 273     -14.660   8.633  -4.976  1.00  0.00      HCT  C
ATOM   4177  HA  LEU H 273     -15.640   8.816  -4.555  1.00  0.00      HCT   
ATOM   4178  CB  LEU H 273     -14.302   7.134  -4.942  1.00  0.00      HCT  C
ATOM   4179  HB1 LEU H 273     -15.050   6.603  -5.576  1.00  0.00      HCT   
ATOM   4180  HB2 LEU H 273     -13.317   6.985  -5.438  1.00  0.00      HCT   
ATOM   4181  CG  LEU H 273     -14.311   6.527  -3.523  1.00  0.00      HCT  C
ATOM   4182  HG  LEU H 273     -13.622   7.182  -2.936  1.00  0.00      HCT   
ATOM   4183  CD1 LEU H 273     -15.711   6.592  -2.890  1.00  0.00      HCT  C
ATOM   4184 HD11 LEU H 273     -15.709   6.108  -1.890  1.00  0.00      HCT   
ATOM   4185 HD12 LEU H 273     -16.036   7.647  -2.768  1.00  0.00      HCT   
ATOM   4186 HD13 LEU H 273     -16.454   6.068  -3.528  1.00  0.00      HCT   
ATOM   4187  CD2 LEU H 273     -13.729   5.105  -3.523  1.00  0.00      HCT  C
ATOM   4188 HD21 LEU H 273     -13.725   4.689  -2.492  1.00  0.00      HCT   
ATOM   4189 HD22 LEU H 273     -14.324   4.420  -4.160  1.00  0.00      HCT   
ATOM   4190 HD23 LEU H 273     -12.683   5.112  -3.899  1.00  0.00      HCT   
ATOM   4191  C   LEU H 273     -13.661   9.363  -4.133  1.00  0.00      HCT  C
ATOM   4192  O   LEU H 273     -13.929   9.685  -2.975  1.00  0.00      HCT  O
ATOM   4193  N   ALA H 274     -12.474   9.653  -4.701  1.00  0.00      HCT  N
ATOM   4194  HN  ALA H 274     -12.248   9.433  -5.649  1.00  0.00      HCT   
ATOM   4195  CA  ALA H 274     -11.438  10.313  -3.956  1.00  0.00      HCT  C
ATOM   4196  HA  ALA H 274     -11.201   9.777  -3.043  1.00  0.00      HCT   
ATOM   4197  CB  ALA H 274     -10.150  10.511  -4.772  1.00  0.00      HCT  C
ATOM   4198  HB1 ALA H 274      -9.735   9.522  -5.060  1.00  0.00      HCT   
ATOM   4199  HB2 ALA H 274     -10.352  11.081  -5.705  1.00  0.00      HCT   
ATOM   4200  HB3 ALA H 274      -9.374  11.052  -4.188  1.00  0.00      HCT   
ATOM   4201  C   ALA H 274     -11.920  11.669  -3.536  1.00  0.00      HCT  C
ATOM   4202  O   ALA H 274     -11.683  12.094  -2.407  1.00  0.00      HCT  O
ATOM   4203  N   ALA H 275     -12.619  12.386  -4.435  1.00  0.00      HCT  N
ATOM   4204  HN  ALA H 275     -12.849  12.049  -5.348  1.00  0.00      HCT   
ATOM   4205  CA  ALA H 275     -13.087  13.709  -4.129  1.00  0.00      HCT  C
ATOM   4206  HA  ALA H 275     -12.278  14.355  -3.808  1.00  0.00      HCT   
ATOM   4207  CB  ALA H 275     -13.833  14.367  -5.305  1.00  0.00      HCT  C
ATOM   4208  HB1 ALA H 275     -13.140  14.490  -6.165  1.00  0.00      HCT   
ATOM   4209  HB2 ALA H 275     -14.684  13.736  -5.642  1.00  0.00      HCT   
ATOM   4210  HB3 ALA H 275     -14.222  15.371  -5.032  1.00  0.00      HCT   
ATOM   4211  C   ALA H 275     -14.046  13.630  -2.983  1.00  0.00      HCT  C
ATOM   4212  O   ALA H 275     -14.055  14.497  -2.110  1.00  0.00      HCT  O
ATOM   4213  N   HSE H 276     -14.894  12.586  -2.970  1.00  0.00      HCT  N
ATOM   4214  HN  HSE H 276     -14.901  11.863  -3.660  1.00  0.00      HCT   
ATOM   4215  CA  HSE H 276     -15.877  12.427  -1.936  1.00  0.00      HCT  C
ATOM   4216  HA  HSE H 276     -16.428  13.357  -1.864  1.00  0.00      HCT   
ATOM   4217  CB  HSE H 276     -16.806  11.232  -2.203  1.00  0.00      HCT  C
ATOM   4218  HB1 HSE H 276     -17.259  11.370  -3.209  1.00  0.00      HCT   
ATOM   4219  HB2 HSE H 276     -16.208  10.298  -2.241  1.00  0.00      HCT   
ATOM   4220  ND1 HSE H 276     -18.966  11.998  -1.114  1.00  0.00      HCT  N
ATOM   4221  CG  HSE H 276     -17.910  11.119  -1.198  1.00  0.00      HCT  C
ATOM   4222  CE1 HSE H 276     -19.748  11.570  -0.091  1.00  0.00      HCT  C
ATOM   4223  HE1 HSE H 276     -20.668  12.061   0.234  1.00  0.00      HCT   
ATOM   4224  NE2 HSE H 276     -19.269  10.483   0.486  1.00  0.00      HCT  N
ATOM   4225  HE2 HSE H 276     -19.622   9.967   1.265  1.00  0.00      HCT   
ATOM   4226  CD2 HSE H 276     -18.109  10.200  -0.215  1.00  0.00      HCT  C
ATOM   4227  HD2 HSE H 276     -17.509   9.346   0.067  1.00  0.00      HCT   
ATOM   4228  C   HSE H 276     -15.201  12.213  -0.615  1.00  0.00      HCT  C
ATOM   4229  O   HSE H 276     -15.589  12.798   0.395  1.00  0.00      HCT  O
ATOM   4230  N   VAL H 277     -14.168  11.352  -0.582  1.00  0.00      HCT  N
ATOM   4231  HN  VAL H 277     -13.805  10.859  -1.368  1.00  0.00      HCT   
ATOM   4232  CA  VAL H 277     -13.491  11.079   0.652  1.00  0.00      HCT  C
ATOM   4233  HA  VAL H 277     -14.236  10.825   1.397  1.00  0.00      HCT   
ATOM   4234  CB  VAL H 277     -12.476   9.982   0.527  1.00  0.00      HCT  C
ATOM   4235  HB  VAL H 277     -11.753  10.281  -0.271  1.00  0.00      HCT   
ATOM   4236  CG1 VAL H 277     -11.748   9.833   1.874  1.00  0.00      HCT  C
ATOM   4237 HG11 VAL H 277     -11.014   9.000   1.825  1.00  0.00      HCT   
ATOM   4238 HG12 VAL H 277     -11.187  10.752   2.140  1.00  0.00      HCT   
ATOM   4239 HG13 VAL H 277     -12.470   9.609   2.688  1.00  0.00      HCT   
ATOM   4240  CG2 VAL H 277     -13.202   8.703   0.071  1.00  0.00      HCT  C
ATOM   4241 HG21 VAL H 277     -12.492   7.851   0.003  1.00  0.00      HCT   
ATOM   4242 HG22 VAL H 277     -14.005   8.433   0.791  1.00  0.00      HCT   
ATOM   4243 HG23 VAL H 277     -13.662   8.837  -0.930  1.00  0.00      HCT   
ATOM   4244  C   VAL H 277     -12.793  12.317   1.122  1.00  0.00      HCT  C
ATOM   4245  O   VAL H 277     -12.811  12.646   2.307  1.00  0.00      HCT  O
ATOM   4246  N   TRP H 278     -12.167  13.049   0.187  1.00  0.00      HCT  N
ATOM   4247  HN  TRP H 278     -12.190  12.822  -0.784  1.00  0.00      HCT   
ATOM   4248  CA  TRP H 278     -11.414  14.221   0.518  1.00  0.00      HCT  C
ATOM   4249  HA  TRP H 278     -10.684  13.965   1.278  1.00  0.00      HCT   
ATOM   4250  CB  TRP H 278     -10.794  14.834  -0.747  1.00  0.00      HCT  C
ATOM   4251  HB1 TRP H 278     -10.227  14.034  -1.271  1.00  0.00      HCT   
ATOM   4252  HB2 TRP H 278     -11.598  15.165  -1.440  1.00  0.00      HCT   
ATOM   4253  CG  TRP H 278      -9.826  15.967  -0.525  1.00  0.00      HCT  C
ATOM   4254  CD1 TRP H 278      -9.343  16.500   0.632  1.00  0.00      HCT  C
ATOM   4255  HD1 TRP H 278      -9.599  16.153   1.625  1.00  0.00      HCT   
ATOM   4256  NE1 TRP H 278      -8.457  17.510   0.344  1.00  0.00      HCT  N
ATOM   4257  HE1 TRP H 278      -7.940  18.036   0.986  1.00  0.00      HCT   
ATOM   4258  CE2 TRP H 278      -8.368  17.638  -1.028  1.00  0.00      HCT  C
ATOM   4259  CD2 TRP H 278      -9.211  16.689  -1.602  1.00  0.00      HCT  C
ATOM   4260  CE3 TRP H 278      -9.340  16.570  -2.956  1.00  0.00      HCT  C
ATOM   4261  HE3 TRP H 278      -9.999  15.839  -3.404  1.00  0.00      HCT   
ATOM   4262  CZ3 TRP H 278      -8.599  17.427  -3.739  1.00  0.00      HCT  C
ATOM   4263  HZ3 TRP H 278      -8.676  17.365  -4.815  1.00  0.00      HCT   
ATOM   4264  CZ2 TRP H 278      -7.634  18.487  -1.806  1.00  0.00      HCT  C
ATOM   4265  HZ2 TRP H 278      -6.972  19.229  -1.387  1.00  0.00      HCT   
ATOM   4266  CH2 TRP H 278      -7.762  18.367  -3.173  1.00  0.00      HCT  C
ATOM   4267  HH2 TRP H 278      -7.193  19.028  -3.811  1.00  0.00      HCT   
ATOM   4268  C   TRP H 278     -12.353  15.216   1.132  1.00  0.00      HCT  C
ATOM   4269  O   TRP H 278     -12.031  15.852   2.135  1.00  0.00      HCT  O
ATOM   4270  N   ARG H 279     -13.548  15.381   0.534  1.00  0.00      HCT  N
ATOM   4271  HN  ARG H 279     -13.827  14.859  -0.269  1.00  0.00      HCT   
ATOM   4272  CA  ARG H 279     -14.492  16.339   1.041  1.00  0.00      HCT  C
ATOM   4273  HA  ARG H 279     -13.990  17.292   1.158  1.00  0.00      HCT   
ATOM   4274  CB  ARG H 279     -15.717  16.550   0.133  1.00  0.00      HCT  C
ATOM   4275  HB1 ARG H 279     -16.332  17.348   0.613  1.00  0.00      HCT   
ATOM   4276  HB2 ARG H 279     -15.388  16.963  -0.845  1.00  0.00      HCT   
ATOM   4277  CG  ARG H 279     -16.589  15.313  -0.056  1.00  0.00      HCT  C
ATOM   4278  HG1 ARG H 279     -15.926  14.430  -0.187  1.00  0.00      HCT   
ATOM   4279  HG2 ARG H 279     -17.157  15.124   0.883  1.00  0.00      HCT   
ATOM   4280  CD  ARG H 279     -17.600  15.438  -1.198  1.00  0.00      HCT  C
ATOM   4281  HD1 ARG H 279     -17.058  15.624  -2.154  1.00  0.00      HCT   
ATOM   4282  HD2 ARG H 279     -18.210  14.511  -1.307  1.00  0.00      HCT   
ATOM   4283  NE  ARG H 279     -18.514  16.571  -0.874  1.00  0.00      HCT  N
ATOM   4284  HE  ARG H 279     -18.033  17.375  -0.507  1.00  0.00      HCT   
ATOM   4285  CZ  ARG H 279     -19.857  16.442  -1.088  1.00  0.00      HCT  C
ATOM   4286  NH1 ARG H 279     -20.365  15.263  -1.553  1.00  0.00      HCT  N
ATOM   4287 HH11 ARG H 279     -21.333  15.168  -1.734  1.00  0.00      HCT   
ATOM   4288 HH12 ARG H 279     -19.696  14.567  -1.822  1.00  0.00      HCT   
ATOM   4289  NH2 ARG H 279     -20.694  17.491  -0.836  1.00  0.00      HCT  N
ATOM   4290 HH21 ARG H 279     -21.673  17.369  -0.908  1.00  0.00      HCT   
ATOM   4291 HH22 ARG H 279     -20.299  18.281  -0.386  1.00  0.00      HCT   
ATOM   4292  C   ARG H 279     -14.972  15.936   2.408  1.00  0.00      HCT  C
ATOM   4293  O   ARG H 279     -15.063  16.769   3.308  1.00  0.00      HCT  O
ATOM   4294  N   CYS H 280     -15.278  14.641   2.615  1.00  0.00      HCT  N
ATOM   4295  HN  CYS H 280     -15.170  13.917   1.936  1.00  0.00      HCT   
ATOM   4296  CA  CYS H 280     -15.800  14.205   3.883  1.00  0.00      HCT  C
ATOM   4297  HA  CYS H 280     -16.655  14.830   4.112  1.00  0.00      HCT   
ATOM   4298  CB  CYS H 280     -16.161  12.707   3.899  1.00  0.00      HCT  C
ATOM   4299  HB1 CYS H 280     -15.257  12.146   3.572  1.00  0.00      HCT   
ATOM   4300  HB2 CYS H 280     -16.366  12.379   4.943  1.00  0.00      HCT   
ATOM   4301  SG  CYS H 280     -17.540  12.316   2.782  1.00  0.00      HCT  S
ATOM   4302  HG1 CYS H 280     -17.543  10.997   2.976  1.00  0.00      HCT   
ATOM   4303  C   CYS H 280     -14.771  14.432   4.946  1.00  0.00      HCT  C
ATOM   4304  O   CYS H 280     -15.096  14.854   6.055  1.00  0.00      HCT  O
ATOM   4305  N   ALA H 281     -13.495  14.136   4.634  1.00  0.00      HCT  N
ATOM   4306  HN  ALA H 281     -13.207  13.797   3.739  1.00  0.00      HCT   
ATOM   4307  CA  ALA H 281     -12.446  14.296   5.599  1.00  0.00      HCT  C
ATOM   4308  HA  ALA H 281     -12.676  13.775   6.521  1.00  0.00      HCT   
ATOM   4309  CB  ALA H 281     -11.082  13.809   5.078  1.00  0.00      HCT  C
ATOM   4310  HB1 ALA H 281     -11.136  12.723   4.849  1.00  0.00      HCT   
ATOM   4311  HB2 ALA H 281     -10.799  14.341   4.144  1.00  0.00      HCT   
ATOM   4312  HB3 ALA H 281     -10.278  13.962   5.830  1.00  0.00      HCT   
ATOM   4313  C   ALA H 281     -12.304  15.745   5.956  1.00  0.00      HCT  C
ATOM   4314  O   ALA H 281     -12.181  16.088   7.130  1.00  0.00      HCT  O
ATOM   4315  N   SER H 282     -12.330  16.642   4.949  1.00  0.00      HCT  N
ATOM   4316  HN  SER H 282     -12.482  16.422   3.986  1.00  0.00      HCT   
ATOM   4317  CA  SER H 282     -12.133  18.044   5.208  1.00  0.00      HCT  C
ATOM   4318  HA  SER H 282     -11.240  18.120   5.814  1.00  0.00      HCT   
ATOM   4319  CB  SER H 282     -11.942  18.887   3.930  1.00  0.00      HCT  C
ATOM   4320  HB1 SER H 282     -11.866  19.958   4.229  1.00  0.00      HCT   
ATOM   4321  HB2 SER H 282     -10.984  18.619   3.428  1.00  0.00      HCT   
ATOM   4322  OG  SER H 282     -13.040  18.738   3.046  1.00  0.00      HCT  O
ATOM   4323  HG1 SER H 282     -12.973  19.442   2.389  1.00  0.00      HCT   
ATOM   4324  C   SER H 282     -13.269  18.590   6.020  1.00  0.00      HCT  C
ATOM   4325  O   SER H 282     -13.063  19.437   6.889  1.00  0.00      HCT  O
ATOM   4326  N   LEU H 283     -14.506  18.130   5.752  1.00  0.00      HCT  N
ATOM   4327  HN  LEU H 283     -14.707  17.458   5.042  1.00  0.00      HCT   
ATOM   4328  CA  LEU H 283     -15.658  18.580   6.483  1.00  0.00      HCT  C
ATOM   4329  HA  LEU H 283     -15.638  19.662   6.498  1.00  0.00      HCT   
ATOM   4330  CB  LEU H 283     -16.951  17.988   5.898  1.00  0.00      HCT  C
ATOM   4331  HB1 LEU H 283     -16.863  16.879   5.960  1.00  0.00      HCT   
ATOM   4332  HB2 LEU H 283     -17.805  18.267   6.554  1.00  0.00      HCT   
ATOM   4333  CG  LEU H 283     -17.200  18.406   4.438  1.00  0.00      HCT  C
ATOM   4334  HG  LEU H 283     -16.336  17.984   3.870  1.00  0.00      HCT   
ATOM   4335  CD1 LEU H 283     -18.498  17.798   3.885  1.00  0.00      HCT  C
ATOM   4336 HD11 LEU H 283     -18.683  18.150   2.848  1.00  0.00      HCT   
ATOM   4337 HD12 LEU H 283     -18.435  16.689   3.871  1.00  0.00      HCT   
ATOM   4338 HD13 LEU H 283     -19.367  18.092   4.512  1.00  0.00      HCT   
ATOM   4339  CD2 LEU H 283     -17.158  19.933   4.297  1.00  0.00      HCT  C
ATOM   4340 HD21 LEU H 283     -17.320  20.228   3.238  1.00  0.00      HCT   
ATOM   4341 HD22 LEU H 283     -17.945  20.423   4.906  1.00  0.00      HCT   
ATOM   4342 HD23 LEU H 283     -16.170  20.327   4.620  1.00  0.00      HCT   
ATOM   4343  C   LEU H 283     -15.546  18.105   7.902  1.00  0.00      HCT  C
ATOM   4344  O   LEU H 283     -15.800  18.853   8.845  1.00  0.00      HCT  O
ATOM   4345  N   ALA H 284     -15.142  16.834   8.085  1.00  0.00      HCT  N
ATOM   4346  HN  ALA H 284     -14.885  16.239   7.324  1.00  0.00      HCT   
ATOM   4347  CA  ALA H 284     -15.052  16.239   9.391  1.00  0.00      HCT  C
ATOM   4348  HA  ALA H 284     -15.991  16.314   9.926  1.00  0.00      HCT   
ATOM   4349  CB  ALA H 284     -14.611  14.766   9.346  1.00  0.00      HCT  C
ATOM   4350  HB1 ALA H 284     -15.365  14.168   8.791  1.00  0.00      HCT   
ATOM   4351  HB2 ALA H 284     -13.636  14.657   8.823  1.00  0.00      HCT   
ATOM   4352  HB3 ALA H 284     -14.516  14.337  10.366  1.00  0.00      HCT   
ATOM   4353  C   ALA H 284     -14.040  16.986  10.205  1.00  0.00      HCT  C
ATOM   4354  O   ALA H 284     -14.221  17.182  11.405  1.00  0.00      HCT  O
ATOM   4355  N   ARG H 285     -12.925  17.384   9.564  1.00  0.00      HCT  N
ATOM   4356  HN  ARG H 285     -12.808  17.167   8.598  1.00  0.00      HCT   
ATOM   4357  CA  ARG H 285     -11.865  18.118  10.194  1.00  0.00      HCT  C
ATOM   4358  HA  ARG H 285     -11.655  17.652  11.149  1.00  0.00      HCT   
ATOM   4359  CB  ARG H 285     -10.499  17.982   9.490  1.00  0.00      HCT  C
ATOM   4360  HB1 ARG H 285      -9.823  18.733   9.966  1.00  0.00      HCT   
ATOM   4361  HB2 ARG H 285     -10.060  16.987   9.720  1.00  0.00      HCT   
ATOM   4362  CG  ARG H 285     -10.481  18.229   7.989  1.00  0.00      HCT  C
ATOM   4363  HG1 ARG H 285     -11.409  17.803   7.550  1.00  0.00      HCT   
ATOM   4364  HG2 ARG H 285     -10.537  19.326   7.801  1.00  0.00      HCT   
ATOM   4365  CD  ARG H 285      -9.206  17.680   7.343  1.00  0.00      HCT  C
ATOM   4366  HD1 ARG H 285      -9.396  17.475   6.264  1.00  0.00      HCT   
ATOM   4367  HD2 ARG H 285      -8.361  18.403   7.424  1.00  0.00      HCT   
ATOM   4368  NE  ARG H 285      -8.841  16.430   8.073  1.00  0.00      HCT  N
ATOM   4369  HE  ARG H 285      -9.242  16.379   8.996  1.00  0.00      HCT   
ATOM   4370  CZ  ARG H 285      -8.041  15.490   7.490  1.00  0.00      HCT  C
ATOM   4371  NH1 ARG H 285      -7.598  15.668   6.212  1.00  0.00      HCT  N
ATOM   4372 HH11 ARG H 285      -7.037  14.979   5.772  1.00  0.00      HCT   
ATOM   4373 HH12 ARG H 285      -7.980  16.449   5.714  1.00  0.00      HCT   
ATOM   4374  NH2 ARG H 285      -7.682  14.371   8.186  1.00  0.00      HCT  N
ATOM   4375 HH21 ARG H 285      -7.033  13.734   7.796  1.00  0.00      HCT   
ATOM   4376 HH22 ARG H 285      -7.926  14.344   9.147  1.00  0.00      HCT   
ATOM   4377  C   ARG H 285     -12.260  19.537  10.486  1.00  0.00      HCT  C
ATOM   4378  O   ARG H 285     -11.633  20.198  11.313  1.00  0.00      HCT  O
ATOM   4379  N   GLY H 286     -13.280  20.070   9.784  1.00  0.00      HCT  N
ATOM   4380  HN  GLY H 286     -13.761  19.612   9.036  1.00  0.00      HCT   
ATOM   4381  CA  GLY H 286     -13.743  21.393  10.102  1.00  0.00      HCT  C
ATOM   4382  HA1 GLY H 286     -13.720  21.512  11.176  1.00  0.00      HCT   
ATOM   4383  HA2 GLY H 286     -14.722  21.531   9.661  1.00  0.00      HCT   
ATOM   4384  C   GLY H 286     -12.822  22.404   9.503  1.00  0.00      HCT  C
ATOM   4385  O   GLY H 286     -12.549  23.439  10.111  1.00  0.00      HCT  O
ATOM   4386  N   LEU H 287     -12.306  22.119   8.294  1.00  0.00      HCT  N
ATOM   4387  HN  LEU H 287     -12.498  21.292   7.770  1.00  0.00      HCT   
ATOM   4388  CA  LEU H 287     -11.405  23.032   7.648  1.00  0.00      HCT  C
ATOM   4389  HA  LEU H 287     -10.714  23.394   8.398  1.00  0.00      HCT   
ATOM   4390  CB  LEU H 287     -10.689  22.406   6.439  1.00  0.00      HCT  C
ATOM   4391  HB1 LEU H 287     -11.475  22.130   5.698  1.00  0.00      HCT   
ATOM   4392  HB2 LEU H 287     -10.063  23.184   5.947  1.00  0.00      HCT   
ATOM   4393  CG  LEU H 287      -9.859  21.161   6.796  1.00  0.00      HCT  C
ATOM   4394  HG  LEU H 287     -10.622  20.393   7.070  1.00  0.00      HCT   
ATOM   4395  CD1 LEU H 287      -9.069  20.649   5.582  1.00  0.00      HCT  C
ATOM   4396 HD11 LEU H 287      -8.438  19.780   5.865  1.00  0.00      HCT   
ATOM   4397 HD12 LEU H 287      -9.759  20.329   4.772  1.00  0.00      HCT   
ATOM   4398 HD13 LEU H 287      -8.404  21.445   5.182  1.00  0.00      HCT   
ATOM   4399  CD2 LEU H 287      -8.976  21.414   8.028  1.00  0.00      HCT  C
ATOM   4400 HD21 LEU H 287      -8.398  20.499   8.283  1.00  0.00      HCT   
ATOM   4401 HD22 LEU H 287      -8.250  22.232   7.850  1.00  0.00      HCT   
ATOM   4402 HD23 LEU H 287      -9.601  21.686   8.906  1.00  0.00      HCT   
ATOM   4403  C   LEU H 287     -12.175  24.209   7.136  1.00  0.00      HCT  C
ATOM   4404  O   LEU H 287     -13.259  24.080   6.568  1.00  0.00      HCT  O
ATOM   4405  N   PRO H 288     -11.615  25.372   7.332  1.00  0.00      HCT  N
ATOM   4406  CD  PRO H 288     -10.726  25.607   8.456  1.00  0.00      HCT  C
ATOM   4407  HD1 PRO H 288      -9.820  24.961   8.410  1.00  0.00      HCT   
ATOM   4408  HD2 PRO H 288     -11.238  25.443   9.433  1.00  0.00      HCT   
ATOM   4409  CA  PRO H 288     -12.195  26.590   6.836  1.00  0.00      HCT  C
ATOM   4410  HA  PRO H 288     -13.264  26.640   7.004  1.00  0.00      HCT   
ATOM   4411  CB  PRO H 288     -11.558  27.725   7.641  1.00  0.00      HCT  C
ATOM   4412  HB1 PRO H 288     -12.241  28.112   8.430  1.00  0.00      HCT   
ATOM   4413  HB2 PRO H 288     -11.219  28.560   6.988  1.00  0.00      HCT   
ATOM   4414  CG  PRO H 288     -10.329  27.083   8.313  1.00  0.00      HCT  C
ATOM   4415  HG1 PRO H 288     -10.113  27.568   9.285  1.00  0.00      HCT   
ATOM   4416  HG2 PRO H 288      -9.413  27.157   7.683  1.00  0.00      HCT   
ATOM   4417  C   PRO H 288     -11.926  26.652   5.365  1.00  0.00      HCT  C
ATOM   4418  O   PRO H 288     -11.031  25.955   4.894  1.00  0.00      HCT  O
ATOM   4419  N   ALA H 289     -12.671  27.496   4.627  1.00  0.00      HCT  N
ATOM   4420  HN  ALA H 289     -13.328  28.119   5.050  1.00  0.00      HCT   
ATOM   4421  CA  ALA H 289     -12.584  27.570   3.193  1.00  0.00      HCT  C
ATOM   4422  HA  ALA H 289     -12.779  26.602   2.747  1.00  0.00      HCT   
ATOM   4423  CB  ALA H 289     -13.562  28.597   2.599  1.00  0.00      HCT  C
ATOM   4424  HB1 ALA H 289     -14.604  28.311   2.856  1.00  0.00      HCT   
ATOM   4425  HB2 ALA H 289     -13.375  29.612   3.012  1.00  0.00      HCT   
ATOM   4426  HB3 ALA H 289     -13.482  28.645   1.492  1.00  0.00      HCT   
ATOM   4427  C   ALA H 289     -11.203  27.965   2.762  1.00  0.00      HCT  C
ATOM   4428  O   ALA H 289     -10.710  27.493   1.739  1.00  0.00      HCT  O
ATOM   4429  N   ASP H 290     -10.564  28.867   3.523  1.00  0.00      HCT  N
ATOM   4430  HN  ASP H 290     -10.954  29.208   4.374  1.00  0.00      HCT   
ATOM   4431  CA  ASP H 290      -9.279  29.442   3.225  1.00  0.00      HCT  C
ATOM   4432  HA  ASP H 290      -9.323  29.729   2.181  1.00  0.00      HCT   
ATOM   4433  CB  ASP H 290      -8.962  30.699   4.065  1.00  0.00      HCT  C
ATOM   4434  HB1 ASP H 290      -7.992  31.122   3.736  1.00  0.00      HCT   
ATOM   4435  HB2 ASP H 290      -9.744  31.471   3.923  1.00  0.00      HCT   
ATOM   4436  CG  ASP H 290      -8.860  30.327   5.536  1.00  0.00      HCT  C
ATOM   4437  OD1 ASP H 290      -9.260  29.188   5.891  1.00  0.00      HCT  O
ATOM   4438  OD2 ASP H 290      -8.381  31.183   6.328  1.00  0.00      HCT  O
ATOM   4439  C   ASP H 290      -8.128  28.486   3.365  1.00  0.00      HCT  C
ATOM   4440  O   ASP H 290      -7.053  28.761   2.830  1.00  0.00      HCT  O
ATOM   4441  N   GLN H 291      -8.257  27.368   4.108  1.00  0.00      HCT  N
ATOM   4442  HN  GLN H 291      -9.062  26.977   4.552  1.00  0.00      HCT   
ATOM   4443  CA  GLN H 291      -7.047  26.615   4.298  1.00  0.00      HCT  C
ATOM   4444  HA  GLN H 291      -6.243  27.340   4.292  1.00  0.00      HCT   
ATOM   4445  CB  GLN H 291      -6.949  25.878   5.627  1.00  0.00      HCT  C
ATOM   4446  HB1 GLN H 291      -5.909  25.483   5.700  1.00  0.00      HCT   
ATOM   4447  HB2 GLN H 291      -7.063  26.607   6.463  1.00  0.00      HCT   
ATOM   4448  CG  GLN H 291      -7.929  24.736   5.781  1.00  0.00      HCT  C
ATOM   4449  HG1 GLN H 291      -8.957  25.127   5.941  1.00  0.00      HCT   
ATOM   4450  HG2 GLN H 291      -7.943  24.105   4.869  1.00  0.00      HCT   
ATOM   4451  CD  GLN H 291      -7.420  24.026   7.004  1.00  0.00      HCT  C
ATOM   4452  OE1 GLN H 291      -6.948  22.896   6.917  1.00  0.00      HCT  O
ATOM   4453  NE2 GLN H 291      -7.474  24.720   8.172  1.00  0.00      HCT  N
ATOM   4454 HE21 GLN H 291      -7.135  24.258   8.986  1.00  0.00      HCT   
ATOM   4455 HE22 GLN H 291      -7.855  25.638   8.184  1.00  0.00      HCT   
ATOM   4456  C   GLN H 291      -6.774  25.629   3.205  1.00  0.00      HCT  C
ATOM   4457  O   GLN H 291      -7.637  24.917   2.692  1.00  0.00      HCT  O
ATOM   4458  N   PRO H 292      -5.516  25.614   2.852  1.00  0.00      HCT  N
ATOM   4459  CD  PRO H 292      -4.764  26.860   2.848  1.00  0.00      HCT  C
ATOM   4460  HD1 PRO H 292      -4.183  26.979   3.790  1.00  0.00      HCT   
ATOM   4461  HD2 PRO H 292      -5.441  27.736   2.727  1.00  0.00      HCT   
ATOM   4462  CA  PRO H 292      -5.061  24.722   1.824  1.00  0.00      HCT  C
ATOM   4463  HA  PRO H 292      -5.709  24.785   0.957  1.00  0.00      HCT   
ATOM   4464  CB  PRO H 292      -3.711  25.258   1.359  1.00  0.00      HCT  C
ATOM   4465  HB1 PRO H 292      -3.542  25.108   0.270  1.00  0.00      HCT   
ATOM   4466  HB2 PRO H 292      -2.859  24.832   1.936  1.00  0.00      HCT   
ATOM   4467  CG  PRO H 292      -3.807  26.765   1.648  1.00  0.00      HCT  C
ATOM   4468  HG1 PRO H 292      -4.177  27.308   0.756  1.00  0.00      HCT   
ATOM   4469  HG2 PRO H 292      -2.821  27.202   1.929  1.00  0.00      HCT   
ATOM   4470  C   PRO H 292      -5.013  23.307   2.296  1.00  0.00      HCT  C
ATOM   4471  O   PRO H 292      -4.735  23.068   3.470  1.00  0.00      HCT  O
ATOM   4472  N   THR H 293      -5.288  22.358   1.381  1.00  0.00      HCT  N
ATOM   4473  HN  THR H 293      -5.543  22.564   0.436  1.00  0.00      HCT   
ATOM   4474  CA  THR H 293      -5.240  20.961   1.685  1.00  0.00      HCT  C
ATOM   4475  HA  THR H 293      -4.535  20.831   2.495  1.00  0.00      HCT   
ATOM   4476  CB  THR H 293      -6.595  20.384   1.991  1.00  0.00      HCT  C
ATOM   4477  HB  THR H 293      -6.952  20.904   2.914  1.00  0.00      HCT   
ATOM   4478  OG1 THR H 293      -6.496  19.000   2.290  1.00  0.00      HCT  O
ATOM   4479  HG1 THR H 293      -7.398  18.710   2.461  1.00  0.00      HCT   
ATOM   4480  CG2 THR H 293      -7.529  20.614   0.795  1.00  0.00      HCT  C
ATOM   4481 HG21 THR H 293      -8.567  20.300   1.037  1.00  0.00      HCT   
ATOM   4482 HG22 THR H 293      -7.553  21.691   0.524  1.00  0.00      HCT   
ATOM   4483 HG23 THR H 293      -7.190  20.038  -0.093  1.00  0.00      HCT   
ATOM   4484  C   THR H 293      -4.658  20.259   0.498  1.00  0.00      HCT  C
ATOM   4485  O   THR H 293      -4.933  20.622  -0.645  1.00  0.00      HCT  O
ATOM   4486  N   LYS H 294      -3.829  19.226   0.754  1.00  0.00      HCT  N
ATOM   4487  HN  LYS H 294      -3.650  18.900   1.681  1.00  0.00      HCT   
ATOM   4488  CA  LYS H 294      -3.139  18.516  -0.285  1.00  0.00      HCT  C
ATOM   4489  HA  LYS H 294      -3.507  18.867  -1.241  1.00  0.00      HCT   
ATOM   4490  CB  LYS H 294      -1.616  18.637  -0.123  1.00  0.00      HCT  C
ATOM   4491  HB1 LYS H 294      -1.376  19.725  -0.081  1.00  0.00      HCT   
ATOM   4492  HB2 LYS H 294      -1.322  18.214   0.865  1.00  0.00      HCT   
ATOM   4493  CG  LYS H 294      -0.787  18.001  -1.234  1.00  0.00      HCT  C
ATOM   4494  HG1 LYS H 294      -0.875  16.892  -1.165  1.00  0.00      HCT   
ATOM   4495  HG2 LYS H 294      -1.206  18.306  -2.220  1.00  0.00      HCT   
ATOM   4496  CD  LYS H 294       0.687  18.391  -1.138  1.00  0.00      HCT  C
ATOM   4497  HD1 LYS H 294       0.766  19.497  -1.243  1.00  0.00      HCT   
ATOM   4498  HD2 LYS H 294       1.051  18.126  -0.119  1.00  0.00      HCT   
ATOM   4499  CE  LYS H 294       1.576  17.715  -2.179  1.00  0.00      HCT  C
ATOM   4500  HE1 LYS H 294       1.491  16.608  -2.106  1.00  0.00      HCT   
ATOM   4501  HE2 LYS H 294       1.280  18.024  -3.205  1.00  0.00      HCT   
ATOM   4502  NZ  LYS H 294       2.984  18.102  -1.949  1.00  0.00      HCT  N
ATOM   4503  HZ1 LYS H 294       3.598  17.645  -2.654  1.00  0.00      HCT   
ATOM   4504  HZ2 LYS H 294       3.078  19.135  -2.027  1.00  0.00      HCT   
ATOM   4505  HZ3 LYS H 294       3.274  17.804  -0.996  1.00  0.00      HCT   
ATOM   4506  C   LYS H 294      -3.493  17.062  -0.176  1.00  0.00      HCT  C
ATOM   4507  O   LYS H 294      -3.497  16.490   0.913  1.00  0.00      HCT  O
ATOM   4508  N   LEU H 295      -3.799  16.427  -1.326  1.00  0.00      HCT  N
ATOM   4509  HN  LEU H 295      -3.789  16.869  -2.221  1.00  0.00      HCT   
ATOM   4510  CA  LEU H 295      -4.171  15.039  -1.358  1.00  0.00      HCT  C
ATOM   4511  HA  LEU H 295      -4.193  14.665  -0.343  1.00  0.00      HCT   
ATOM   4512  CB  LEU H 295      -5.494  14.831  -2.123  1.00  0.00      HCT  C
ATOM   4513  HB1 LEU H 295      -6.269  15.453  -1.617  1.00  0.00      HCT   
ATOM   4514  HB2 LEU H 295      -5.388  15.248  -3.149  1.00  0.00      HCT   
ATOM   4515  CG  LEU H 295      -5.997  13.379  -2.187  1.00  0.00      HCT  C
ATOM   4516  HG  LEU H 295      -5.121  12.788  -2.550  1.00  0.00      HCT   
ATOM   4517  CD1 LEU H 295      -6.391  12.869  -0.792  1.00  0.00      HCT  C
ATOM   4518 HD11 LEU H 295      -6.798  11.836  -0.854  1.00  0.00      HCT   
ATOM   4519 HD12 LEU H 295      -5.509  12.856  -0.117  1.00  0.00      HCT   
ATOM   4520 HD13 LEU H 295      -7.169  13.521  -0.340  1.00  0.00      HCT   
ATOM   4521  CD2 LEU H 295      -7.131  13.228  -3.215  1.00  0.00      HCT  C
ATOM   4522 HD21 LEU H 295      -7.470  12.171  -3.262  1.00  0.00      HCT   
ATOM   4523 HD22 LEU H 295      -8.009  13.851  -2.950  1.00  0.00      HCT   
ATOM   4524 HD23 LEU H 295      -6.782  13.527  -4.227  1.00  0.00      HCT   
ATOM   4525  C   LEU H 295      -3.080  14.305  -2.088  1.00  0.00      HCT  C
ATOM   4526  O   LEU H 295      -2.631  14.747  -3.143  1.00  0.00      HCT  O
ATOM   4527  N   TYR H 296      -2.626  13.151  -1.550  1.00  0.00      HCT  N
ATOM   4528  HN  TYR H 296      -2.991  12.733  -0.720  1.00  0.00      HCT   
ATOM   4529  CA  TYR H 296      -1.544  12.420  -2.163  1.00  0.00      HCT  C
ATOM   4530  HA  TYR H 296      -1.126  13.045  -2.943  1.00  0.00      HCT   
ATOM   4531  CB  TYR H 296      -0.509  11.899  -1.148  1.00  0.00      HCT  C
ATOM   4532  HB1 TYR H 296      -1.037  11.344  -0.342  1.00  0.00      HCT   
ATOM   4533  HB2 TYR H 296       0.192  11.186  -1.634  1.00  0.00      HCT   
ATOM   4534  CG  TYR H 296       0.216  13.050  -0.541  1.00  0.00      HCT  C
ATOM   4535  CD1 TYR H 296      -0.356  13.808   0.456  1.00  0.00      HCT  C
ATOM   4536  HD1 TYR H 296      -1.357  13.582   0.795  1.00  0.00      HCT   
ATOM   4537  CE1 TYR H 296       0.325  14.866   1.012  1.00  0.00      HCT  C
ATOM   4538  HE1 TYR H 296      -0.128  15.464   1.788  1.00  0.00      HCT   
ATOM   4539  CZ  TYR H 296       1.592  15.175   0.577  1.00  0.00      HCT  C
ATOM   4540  OH  TYR H 296       2.294  16.258   1.145  1.00  0.00      HCT  O
ATOM   4541  HH  TYR H 296       3.174  16.264   0.762  1.00  0.00      HCT   
ATOM   4542  CD2 TYR H 296       1.486  13.365  -0.966  1.00  0.00      HCT  C
ATOM   4543  HD2 TYR H 296       1.941  12.804  -1.770  1.00  0.00      HCT   
ATOM   4544  CE2 TYR H 296       2.171  14.420  -0.414  1.00  0.00      HCT  C
ATOM   4545  HE2 TYR H 296       3.158  14.667  -0.777  1.00  0.00      HCT   
ATOM   4546  C   TYR H 296      -2.109  11.201  -2.828  1.00  0.00      HCT  C
ATOM   4547  O   TYR H 296      -2.663  10.320  -2.171  1.00  0.00      HCT  O
ATOM   4548  N   CYS H 297      -1.976  11.111  -4.169  1.00  0.00      HCT  N
ATOM   4549  HN  CYS H 297      -1.531  11.782  -4.759  1.00  0.00      HCT   
ATOM   4550  CA  CYS H 297      -2.506   9.964  -4.855  1.00  0.00      HCT  C
ATOM   4551  HA  CYS H 297      -2.917   9.298  -4.106  1.00  0.00      HCT   
ATOM   4552  CB  CYS H 297      -3.548  10.331  -5.925  1.00  0.00      HCT  C
ATOM   4553  HB1 CYS H 297      -3.057  11.033  -6.637  1.00  0.00      HCT   
ATOM   4554  HB2 CYS H 297      -3.813   9.428  -6.517  1.00  0.00      HCT   
ATOM   4555  SG  CYS H 297      -5.013  11.133  -5.203  1.00  0.00      HCT  S
ATOM   4556  HG1 CYS H 297      -5.652  11.373  -6.349  1.00  0.00      HCT   
ATOM   4557  C   CYS H 297      -1.385   9.243  -5.540  1.00  0.00      HCT  C
ATOM   4558  O   CYS H 297      -0.807   9.742  -6.503  1.00  0.00      HCT  O
ATOM   4559  N   ALA H 298      -1.057   8.026  -5.059  1.00  0.00      HCT  N
ATOM   4560  HN  ALA H 298      -1.522   7.597  -4.285  1.00  0.00      HCT   
ATOM   4561  CA  ALA H 298       0.005   7.255  -5.644  1.00  0.00      HCT  C
ATOM   4562  HA  ALA H 298       0.890   7.857  -5.819  1.00  0.00      HCT   
ATOM   4563  CB  ALA H 298       0.403   6.024  -4.810  1.00  0.00      HCT  C
ATOM   4564  HB1 ALA H 298       0.791   6.353  -3.822  1.00  0.00      HCT   
ATOM   4565  HB2 ALA H 298      -0.472   5.362  -4.632  1.00  0.00      HCT   
ATOM   4566  HB3 ALA H 298       1.200   5.431  -5.310  1.00  0.00      HCT   
ATOM   4567  C   ALA H 298      -0.445   6.765  -6.990  1.00  0.00      HCT  C
ATOM   4568  O   ALA H 298      -1.593   6.354  -7.158  1.00  0.00      HCT  O
ATOM   4569  N   THR H 299       0.467   6.795  -7.989  1.00  0.00      HCT  N
ATOM   4570  HN  THR H 299       1.409   7.114  -7.883  1.00  0.00      HCT   
ATOM   4571  CA  THR H 299       0.137   6.355  -9.320  1.00  0.00      HCT  C
ATOM   4572  HA  THR H 299      -0.782   5.789  -9.243  1.00  0.00      HCT   
ATOM   4573  CB  THR H 299       0.066   7.466 -10.330  1.00  0.00      HCT  C
ATOM   4574  HB  THR H 299       1.044   8.003 -10.270  1.00  0.00      HCT   
ATOM   4575  OG1 THR H 299      -0.954   8.390  -9.979  1.00  0.00      HCT  O
ATOM   4576  HG1 THR H 299      -0.944   9.058 -10.672  1.00  0.00      HCT   
ATOM   4577  CG2 THR H 299      -0.215   6.867 -11.718  1.00  0.00      HCT  C
ATOM   4578 HG21 THR H 299      -0.160   7.649 -12.504  1.00  0.00      HCT   
ATOM   4579 HG22 THR H 299       0.536   6.086 -11.962  1.00  0.00      HCT   
ATOM   4580 HG23 THR H 299      -1.224   6.404 -11.757  1.00  0.00      HCT   
ATOM   4581  C   THR H 299       1.191   5.395  -9.795  1.00  0.00      HCT  C
ATOM   4582  O   THR H 299       2.369   5.540  -9.472  1.00  0.00      HCT  O
ATOM   4583  N   ASP H 300       0.774   4.386 -10.594  1.00  0.00      HCT  N
ATOM   4584  HN  ASP H 300      -0.171   4.254 -10.880  1.00  0.00      HCT   
ATOM   4585  CA  ASP H 300       1.665   3.385 -11.122  1.00  0.00      HCT  C
ATOM   4586  HA  ASP H 300       2.513   3.300 -10.453  1.00  0.00      HCT   
ATOM   4587  CB  ASP H 300       0.966   2.034 -11.372  1.00  0.00      HCT  C
ATOM   4588  HB1 ASP H 300       0.457   1.708 -10.442  1.00  0.00      HCT   
ATOM   4589  HB2 ASP H 300       0.204   2.130 -12.170  1.00  0.00      HCT   
ATOM   4590  CG  ASP H 300       2.000   0.983 -11.760  1.00  0.00      HCT  C
ATOM   4591  OD1 ASP H 300       3.185   1.353 -11.975  1.00  0.00      HCT  O
ATOM   4592  OD2 ASP H 300       1.611  -0.213 -11.850  1.00  0.00      HCT  O
ATOM   4593  C   ASP H 300       2.199   3.869 -12.442  1.00  0.00      HCT  C
ATOM   4594  O   ASP H 300       1.455   4.098 -13.393  1.00  0.00      HCT  O
ATOM   4595  N   GLY H 301       3.532   4.056 -12.496  1.00  0.00      HCT  N
ATOM   4596  HN  GLY H 301       4.048   3.843 -11.668  1.00  0.00      HCT   
ATOM   4597  CA  GLY H 301       4.311   4.530 -13.612  1.00  0.00      HCT  C
ATOM   4598  HA1 GLY H 301       5.300   4.735 -13.226  1.00  0.00      HCT   
ATOM   4599  HA2 GLY H 301       3.796   5.398 -13.999  1.00  0.00      HCT   
ATOM   4600  C   GLY H 301       4.446   3.532 -14.733  1.00  0.00      HCT  C
ATOM   4601  O   GLY H 301       4.738   3.922 -15.864  1.00  0.00      HCT  O
ATOM   4602  N   ARG H 302       4.278   2.223 -14.455  1.00  0.00      HCT  N
ATOM   4603  HN  ARG H 302       3.897   1.923 -13.583  1.00  0.00      HCT   
ATOM   4604  CA  ARG H 302       4.639   1.187 -15.395  1.00  0.00      HCT  C
ATOM   4605  HA  ARG H 302       5.717   1.200 -15.504  1.00  0.00      HCT   
ATOM   4606  CB  ARG H 302       4.183  -0.211 -14.933  1.00  0.00      HCT  C
ATOM   4607  HB1 ARG H 302       3.113  -0.111 -14.632  1.00  0.00      HCT   
ATOM   4608  HB2 ARG H 302       4.194  -0.910 -15.798  1.00  0.00      HCT   
ATOM   4609  CG  ARG H 302       4.988  -0.761 -13.748  1.00  0.00      HCT  C
ATOM   4610  HG1 ARG H 302       6.051  -0.861 -14.058  1.00  0.00      HCT   
ATOM   4611  HG2 ARG H 302       4.985  -0.007 -12.927  1.00  0.00      HCT   
ATOM   4612  CD  ARG H 302       4.436  -2.072 -13.179  1.00  0.00      HCT  C
ATOM   4613  HD1 ARG H 302       3.456  -1.878 -12.684  1.00  0.00      HCT   
ATOM   4614  HD2 ARG H 302       4.287  -2.835 -13.978  1.00  0.00      HCT   
ATOM   4615  NE  ARG H 302       5.431  -2.601 -12.199  1.00  0.00      HCT  N
ATOM   4616  HE  ARG H 302       6.049  -3.289 -12.595  1.00  0.00      HCT   
ATOM   4617  CZ  ARG H 302       5.447  -2.153 -10.909  1.00  0.00      HCT  C
ATOM   4618  NH1 ARG H 302       4.569  -1.188 -10.508  1.00  0.00      HCT  N
ATOM   4619 HH11 ARG H 302       4.590  -0.840  -9.581  1.00  0.00      HCT   
ATOM   4620 HH12 ARG H 302       4.011  -0.768 -11.227  1.00  0.00      HCT   
ATOM   4621  NH2 ARG H 302       6.347  -2.666 -10.019  1.00  0.00      HCT  N
ATOM   4622 HH21 ARG H 302       6.302  -2.406  -9.065  1.00  0.00      HCT   
ATOM   4623 HH22 ARG H 302       6.883  -3.443 -10.322  1.00  0.00      HCT   
ATOM   4624  C   ARG H 302       4.064   1.432 -16.765  1.00  0.00      HCT  C
ATOM   4625  O   ARG H 302       4.785   1.311 -17.756  1.00  0.00      HCT  O
ATOM   4626  N   GLN H 303       2.756   1.722 -16.873  1.00  0.00      HCT  N
ATOM   4627  HN  GLN H 303       2.133   1.740 -16.093  1.00  0.00      HCT   
ATOM   4628  CA  GLN H 303       2.139   2.033 -18.138  1.00  0.00      HCT  C
ATOM   4629  HA  GLN H 303       2.582   1.365 -18.867  1.00  0.00      HCT   
ATOM   4630  CB  GLN H 303       0.618   1.822 -18.141  1.00  0.00      HCT  C
ATOM   4631  HB1 GLN H 303       0.226   2.293 -17.210  1.00  0.00      HCT   
ATOM   4632  HB2 GLN H 303       0.169   2.387 -18.989  1.00  0.00      HCT   
ATOM   4633  CG  GLN H 303       0.246   0.340 -18.184  1.00  0.00      HCT  C
ATOM   4634  HG1 GLN H 303       0.726  -0.204 -17.343  1.00  0.00      HCT   
ATOM   4635  HG2 GLN H 303      -0.852   0.208 -18.094  1.00  0.00      HCT   
ATOM   4636  CD  GLN H 303       0.779  -0.198 -19.505  1.00  0.00      HCT  C
ATOM   4637  OE1 GLN H 303       1.340   0.546 -20.307  1.00  0.00      HCT  O
ATOM   4638  NE2 GLN H 303       0.601  -1.523 -19.746  1.00  0.00      HCT  N
ATOM   4639 HE21 GLN H 303       0.954  -1.875 -20.609  1.00  0.00      HCT   
ATOM   4640 HE22 GLN H 303       0.123  -2.087 -19.081  1.00  0.00      HCT   
ATOM   4641  C   GLN H 303       2.420   3.443 -18.585  1.00  0.00      HCT  C
ATOM   4642  O   GLN H 303       2.454   3.718 -19.783  1.00  0.00      HCT  O
ATOM   4643  N   ARG H 304       2.570   4.389 -17.636  1.00  0.00      HCT  N
ATOM   4644  HN  ARG H 304       2.564   4.158 -16.666  1.00  0.00      HCT   
ATOM   4645  CA  ARG H 304       2.747   5.782 -17.969  1.00  0.00      HCT  C
ATOM   4646  HA  ARG H 304       1.928   6.081 -18.613  1.00  0.00      HCT   
ATOM   4647  CB  ARG H 304       2.829   6.713 -16.742  1.00  0.00      HCT  C
ATOM   4648  HB1 ARG H 304       3.359   6.138 -15.945  1.00  0.00      HCT   
ATOM   4649  HB2 ARG H 304       3.481   7.582 -16.977  1.00  0.00      HCT   
ATOM   4650  CG  ARG H 304       1.485   7.182 -16.177  1.00  0.00      HCT  C
ATOM   4651  HG1 ARG H 304       1.655   8.106 -15.583  1.00  0.00      HCT   
ATOM   4652  HG2 ARG H 304       0.824   7.487 -17.022  1.00  0.00      HCT   
ATOM   4653  CD  ARG H 304       0.708   6.151 -15.361  1.00  0.00      HCT  C
ATOM   4654  HD1 ARG H 304       0.437   5.289 -16.013  1.00  0.00      HCT   
ATOM   4655  HD2 ARG H 304       1.309   5.774 -14.500  1.00  0.00      HCT   
ATOM   4656  NE  ARG H 304      -0.503   6.854 -14.846  1.00  0.00      HCT  N
ATOM   4657  HE  ARG H 304      -0.411   7.856 -14.850  1.00  0.00      HCT   
ATOM   4658  CZ  ARG H 304      -1.592   6.147 -14.428  1.00  0.00      HCT  C
ATOM   4659  NH1 ARG H 304      -1.571   4.783 -14.445  1.00  0.00      HCT  N
ATOM   4660 HH11 ARG H 304      -2.366   4.262 -14.167  1.00  0.00      HCT   
ATOM   4661 HH12 ARG H 304      -0.772   4.357 -14.876  1.00  0.00      HCT   
ATOM   4662  NH2 ARG H 304      -2.709   6.807 -13.999  1.00  0.00      HCT  N
ATOM   4663 HH21 ARG H 304      -3.466   6.299 -13.615  1.00  0.00      HCT   
ATOM   4664 HH22 ARG H 304      -2.635   7.790 -13.894  1.00  0.00      HCT   
ATOM   4665  C   ARG H 304       4.008   6.012 -18.745  1.00  0.00      HCT  C
ATOM   4666  O   ARG H 304       4.019   6.795 -19.694  1.00  0.00      HCT  O
ATOM   4667  N   LEU H 305       5.112   5.353 -18.353  1.00  0.00      HCT  N
ATOM   4668  HN  LEU H 305       5.152   4.701 -17.597  1.00  0.00      HCT   
ATOM   4669  CA  LEU H 305       6.364   5.553 -19.027  1.00  0.00      HCT  C
ATOM   4670  HA  LEU H 305       6.519   6.619 -19.129  1.00  0.00      HCT   
ATOM   4671  CB  LEU H 305       7.547   4.861 -18.326  1.00  0.00      HCT  C
ATOM   4672  HB1 LEU H 305       7.281   3.785 -18.215  1.00  0.00      HCT   
ATOM   4673  HB2 LEU H 305       8.434   4.892 -18.998  1.00  0.00      HCT   
ATOM   4674  CG  LEU H 305       7.878   5.450 -16.942  1.00  0.00      HCT  C
ATOM   4675  HG  LEU H 305       6.962   5.270 -16.327  1.00  0.00      HCT   
ATOM   4676  CD1 LEU H 305       9.066   4.723 -16.290  1.00  0.00      HCT  C
ATOM   4677 HD11 LEU H 305       9.322   5.190 -15.315  1.00  0.00      HCT   
ATOM   4678 HD12 LEU H 305       8.820   3.653 -16.111  1.00  0.00      HCT   
ATOM   4679 HD13 LEU H 305       9.963   4.772 -16.943  1.00  0.00      HCT   
ATOM   4680  CD2 LEU H 305       8.101   6.968 -17.029  1.00  0.00      HCT  C
ATOM   4681 HD21 LEU H 305       8.320   7.384 -16.021  1.00  0.00      HCT   
ATOM   4682 HD22 LEU H 305       8.955   7.220 -17.689  1.00  0.00      HCT   
ATOM   4683 HD23 LEU H 305       7.193   7.474 -17.423  1.00  0.00      HCT   
ATOM   4684  C   LEU H 305       6.265   4.978 -20.400  1.00  0.00      HCT  C
ATOM   4685  O   LEU H 305       5.557   3.998 -20.625  1.00  0.00      HCT  O
ATOM   4686  N   GLN H 306       6.956   5.609 -21.371  1.00  0.00      HCT  N
ATOM   4687  HN  GLN H 306       7.509   6.432 -21.247  1.00  0.00      HCT   
ATOM   4688  CA  GLN H 306       6.935   5.105 -22.712  1.00  0.00      HCT  C
ATOM   4689  HA  GLN H 306       6.537   4.098 -22.704  1.00  0.00      HCT   
ATOM   4690  CB  GLN H 306       6.191   6.030 -23.689  1.00  0.00      HCT  C
ATOM   4691  HB1 GLN H 306       6.737   7.003 -23.691  1.00  0.00      HCT   
ATOM   4692  HB2 GLN H 306       6.278   5.623 -24.722  1.00  0.00      HCT   
ATOM   4693  CG  GLN H 306       4.728   6.252 -23.296  1.00  0.00      HCT  C
ATOM   4694  HG1 GLN H 306       4.663   6.720 -22.291  1.00  0.00      HCT   
ATOM   4695  HG2 GLN H 306       4.226   6.927 -24.018  1.00  0.00      HCT   
ATOM   4696  CD  GLN H 306       4.043   4.896 -23.246  1.00  0.00      HCT  C
ATOM   4697  OE1 GLN H 306       3.197   4.639 -22.391  1.00  0.00      HCT  O
ATOM   4698  NE2 GLN H 306       4.420   3.992 -24.186  1.00  0.00      HCT  N
ATOM   4699 HE21 GLN H 306       3.971   3.104 -24.161  1.00  0.00      HCT   
ATOM   4700 HE22 GLN H 306       5.126   4.230 -24.845  1.00  0.00      HCT   
ATOM   4701  C   GLN H 306       8.357   5.023 -23.162  1.00  0.00      HCT  C
ATOM   4702  O   GLN H 306       9.109   5.991 -23.052  1.00  0.00      HCT  O
ATOM   4703  N   PRO H 307       8.764   3.886 -23.656  1.00  0.00      HCT  N
ATOM   4704  CD  PRO H 307      10.031   3.757 -24.352  1.00  0.00      HCT  C
ATOM   4705  HD1 PRO H 307      10.883   4.118 -23.734  1.00  0.00      HCT   
ATOM   4706  HD2 PRO H 307      10.031   4.307 -25.322  1.00  0.00      HCT   
ATOM   4707  CA  PRO H 307       7.938   2.718 -23.780  1.00  0.00      HCT  C
ATOM   4708  HA  PRO H 307       6.985   2.939 -24.246  1.00  0.00      HCT   
ATOM   4709  CB  PRO H 307       8.709   1.760 -24.688  1.00  0.00      HCT  C
ATOM   4710  HB1 PRO H 307       8.367   1.817 -25.745  1.00  0.00      HCT   
ATOM   4711  HB2 PRO H 307       8.657   0.708 -24.328  1.00  0.00      HCT   
ATOM   4712  CG  PRO H 307      10.167   2.247 -24.605  1.00  0.00      HCT  C
ATOM   4713  HG1 PRO H 307      10.714   2.014 -25.539  1.00  0.00      HCT   
ATOM   4714  HG2 PRO H 307      10.723   1.782 -23.759  1.00  0.00      HCT   
ATOM   4715  C   PRO H 307       7.696   2.163 -22.413  1.00  0.00      HCT  C
ATOM   4716  O   PRO H 307       8.410   2.535 -21.485  1.00  0.00      HCT  O
ATOM   4717  N   PRO H 308       6.723   1.308 -22.270  1.00  0.00      HCT  N
ATOM   4718  CD  PRO H 308       5.555   1.352 -23.137  1.00  0.00      HCT  C
ATOM   4719  HD1 PRO H 308       5.684   0.685 -24.020  1.00  0.00      HCT   
ATOM   4720  HD2 PRO H 308       5.358   2.389 -23.493  1.00  0.00      HCT   
ATOM   4721  CA  PRO H 308       6.412   0.765 -20.978  1.00  0.00      HCT  C
ATOM   4722  HA  PRO H 308       6.277   1.558 -20.250  1.00  0.00      HCT   
ATOM   4723  CB  PRO H 308       5.051   0.085 -21.126  1.00  0.00      HCT  C
ATOM   4724  HB1 PRO H 308       4.426   0.180 -20.210  1.00  0.00      HCT   
ATOM   4725  HB2 PRO H 308       5.140  -0.986 -21.415  1.00  0.00      HCT   
ATOM   4726  CG  PRO H 308       4.382   0.861 -22.273  1.00  0.00      HCT  C
ATOM   4727  HG1 PRO H 308       3.765   1.689 -21.871  1.00  0.00      HCT   
ATOM   4728  HG2 PRO H 308       3.720   0.210 -22.888  1.00  0.00      HCT   
ATOM   4729  C   PRO H 308       7.492  -0.153 -20.506  1.00  0.00      HCT  C
ATOM   4730  O   PRO H 308       8.244  -0.672 -21.329  1.00  0.00      HCT  O
ATOM   4731  N   LEU H 309       7.585  -0.355 -19.178  1.00  0.00      HCT  N
ATOM   4732  HN  LEU H 309       6.978   0.062 -18.505  1.00  0.00      HCT   
ATOM   4733  CA  LEU H 309       8.588  -1.207 -18.616  1.00  0.00      HCT  C
ATOM   4734  HA  LEU H 309       9.537  -0.971 -19.080  1.00  0.00      HCT   
ATOM   4735  CB  LEU H 309       8.655  -1.120 -17.081  1.00  0.00      HCT  C
ATOM   4736  HB1 LEU H 309       7.653  -1.412 -16.692  1.00  0.00      HCT   
ATOM   4737  HB2 LEU H 309       9.367  -1.888 -16.706  1.00  0.00      HCT   
ATOM   4738  CG  LEU H 309       9.019   0.285 -16.562  1.00  0.00      HCT  C
ATOM   4739  HG  LEU H 309       8.177   0.933 -16.906  1.00  0.00      HCT   
ATOM   4740  CD1 LEU H 309       9.073   0.322 -15.027  1.00  0.00      HCT  C
ATOM   4741 HD11 LEU H 309       9.384   1.328 -14.671  1.00  0.00      HCT   
ATOM   4742 HD12 LEU H 309       8.077   0.091 -14.594  1.00  0.00      HCT   
ATOM   4743 HD13 LEU H 309       9.804  -0.422 -14.642  1.00  0.00      HCT   
ATOM   4744  CD2 LEU H 309      10.311   0.803 -17.208  1.00  0.00      HCT  C
ATOM   4745 HD21 LEU H 309      10.546   1.823 -16.836  1.00  0.00      HCT   
ATOM   4746 HD22 LEU H 309      11.176   0.151 -16.973  1.00  0.00      HCT   
ATOM   4747 HD23 LEU H 309      10.200   0.853 -18.313  1.00  0.00      HCT   
ATOM   4748  C   LEU H 309       8.239  -2.614 -18.990  1.00  0.00      HCT  C
ATOM   4749  O   LEU H 309       7.103  -2.906 -19.362  1.00  0.00      HCT  O
ATOM   4750  N   PRO H 310       9.200  -3.496 -18.923  1.00  0.00      HCT  N
ATOM   4751  CD  PRO H 310      10.598  -3.126 -19.088  1.00  0.00      HCT  C
ATOM   4752  HD1 PRO H 310      11.055  -2.832 -18.115  1.00  0.00      HCT   
ATOM   4753  HD2 PRO H 310      10.710  -2.284 -19.809  1.00  0.00      HCT   
ATOM   4754  CA  PRO H 310       8.958  -4.862 -19.291  1.00  0.00      HCT  C
ATOM   4755  HA  PRO H 310       8.559  -4.941 -20.295  1.00  0.00      HCT   
ATOM   4756  CB  PRO H 310      10.326  -5.537 -19.301  1.00  0.00      HCT  C
ATOM   4757  HB1 PRO H 310      10.409  -6.322 -20.086  1.00  0.00      HCT   
ATOM   4758  HB2 PRO H 310      10.599  -5.962 -18.310  1.00  0.00      HCT   
ATOM   4759  CG  PRO H 310      11.293  -4.387 -19.638  1.00  0.00      HCT  C
ATOM   4760  HG1 PRO H 310      11.472  -4.340 -20.730  1.00  0.00      HCT   
ATOM   4761  HG2 PRO H 310      12.279  -4.510 -19.135  1.00  0.00      HCT   
ATOM   4762  C   PRO H 310       7.994  -5.465 -18.336  1.00  0.00      HCT  C
ATOM   4763  O   PRO H 310       7.966  -5.061 -17.175  1.00  0.00      HCT  O
ATOM   4764  N   GLU H 311       7.173  -6.423 -18.794  1.00  0.00      HCT  N
ATOM   4765  HN  GLU H 311       7.090  -6.825 -19.701  1.00  0.00      HCT   
ATOM   4766  CA  GLU H 311       6.266  -6.961 -17.838  1.00  0.00      HCT  C
ATOM   4767  HA  GLU H 311       5.804  -6.158 -17.280  1.00  0.00      HCT   
ATOM   4768  CB  GLU H 311       5.101  -7.750 -18.442  1.00  0.00      HCT  C
ATOM   4769  HB1 GLU H 311       5.524  -8.548 -19.095  1.00  0.00      HCT   
ATOM   4770  HB2 GLU H 311       4.545  -8.278 -17.636  1.00  0.00      HCT   
ATOM   4771  CG  GLU H 311       4.224  -6.782 -19.231  1.00  0.00      HCT  C
ATOM   4772  HG1 GLU H 311       4.095  -5.848 -18.655  1.00  0.00      HCT   
ATOM   4773  HG2 GLU H 311       4.679  -6.544 -20.213  1.00  0.00      HCT   
ATOM   4774  CD  GLU H 311       2.844  -7.362 -19.437  1.00  0.00      HCT  C
ATOM   4775  OE1 GLU H 311       2.603  -8.537 -19.051  1.00  0.00      HCT  O
ATOM   4776  OE2 GLU H 311       2.001  -6.607 -19.986  1.00  0.00      HCT  O
ATOM   4777  C   GLU H 311       7.054  -7.771 -16.875  1.00  0.00      HCT  C
ATOM   4778  O   GLU H 311       8.008  -8.455 -17.242  1.00  0.00      HCT  O
ATOM   4779  N   GLY H 312       6.677  -7.679 -15.588  1.00  0.00      HCT  N
ATOM   4780  HN  GLY H 312       5.910  -7.123 -15.268  1.00  0.00      HCT   
ATOM   4781  CA  GLY H 312       7.382  -8.401 -14.575  1.00  0.00      HCT  C
ATOM   4782  HA1 GLY H 312       7.878  -9.240 -15.042  1.00  0.00      HCT   
ATOM   4783  HA2 GLY H 312       6.681  -8.676 -13.799  1.00  0.00      HCT   
ATOM   4784  C   GLY H 312       8.433  -7.524 -13.959  1.00  0.00      HCT  C
ATOM   4785  O   GLY H 312       9.169  -7.980 -13.086  1.00  0.00      HCT  O
ATOM   4786  N   TYR H 313       8.515  -6.242 -14.383  1.00  0.00      HCT  N
ATOM   4787  HN  TYR H 313       7.912  -5.846 -15.074  1.00  0.00      HCT   
ATOM   4788  CA  TYR H 313       9.500  -5.331 -13.856  1.00  0.00      HCT  C
ATOM   4789  HA  TYR H 313      10.481  -5.714 -14.111  1.00  0.00      HCT   
ATOM   4790  CB  TYR H 313       9.283  -3.891 -14.359  1.00  0.00      HCT  C
ATOM   4791  HB1 TYR H 313       9.377  -3.873 -15.467  1.00  0.00      HCT   
ATOM   4792  HB2 TYR H 313       8.258  -3.538 -14.111  1.00  0.00      HCT   
ATOM   4793  CG  TYR H 313      10.316  -2.985 -13.785  1.00  0.00      HCT  C
ATOM   4794  CD1 TYR H 313      10.137  -2.422 -12.543  1.00  0.00      HCT  C
ATOM   4795  HD1 TYR H 313       9.234  -2.628 -11.985  1.00  0.00      HCT   
ATOM   4796  CE1 TYR H 313      11.085  -1.580 -12.009  1.00  0.00      HCT  C
ATOM   4797  HE1 TYR H 313      10.940  -1.137 -11.035  1.00  0.00      HCT   
ATOM   4798  CZ  TYR H 313      12.225  -1.292 -12.720  1.00  0.00      HCT  C
ATOM   4799  OH  TYR H 313      13.199  -0.430 -12.173  1.00  0.00      HCT  O
ATOM   4800  HH  TYR H 313      13.941  -0.412 -12.780  1.00  0.00      HCT   
ATOM   4801  CD2 TYR H 313      11.459  -2.687 -14.491  1.00  0.00      HCT  C
ATOM   4802  HD2 TYR H 313      11.597  -3.083 -15.489  1.00  0.00      HCT   
ATOM   4803  CE2 TYR H 313      12.412  -1.847 -13.964  1.00  0.00      HCT  C
ATOM   4804  HE2 TYR H 313      13.295  -1.610 -14.539  1.00  0.00      HCT   
ATOM   4805  C   TYR H 313       9.391  -5.355 -12.364  1.00  0.00      HCT  C
ATOM   4806  O   TYR H 313       8.300  -5.236 -11.812  1.00  0.00      HCT  O
ATOM   4807  N   PHE H 314      10.537  -5.536 -11.673  1.00  0.00      HCT  N
ATOM   4808  HN  PHE H 314      11.447  -5.561 -12.086  1.00  0.00      HCT   
ATOM   4809  CA  PHE H 314      10.526  -5.712 -10.245  1.00  0.00      HCT  C
ATOM   4810  HA  PHE H 314       9.487  -5.723  -9.940  1.00  0.00      HCT   
ATOM   4811  CB  PHE H 314      11.300  -6.984  -9.843  1.00  0.00      HCT  C
ATOM   4812  HB1 PHE H 314      10.825  -7.867 -10.325  1.00  0.00      HCT   
ATOM   4813  HB2 PHE H 314      12.351  -6.942 -10.201  1.00  0.00      HCT   
ATOM   4814  CG  PHE H 314      11.251  -7.198  -8.371  1.00  0.00      HCT  C
ATOM   4815  CD1 PHE H 314      10.151  -7.787  -7.790  1.00  0.00      HCT  C
ATOM   4816  HD1 PHE H 314       9.313  -8.081  -8.408  1.00  0.00      HCT   
ATOM   4817  CE1 PHE H 314      10.104  -7.999  -6.433  1.00  0.00      HCT  C
ATOM   4818  HE1 PHE H 314       9.234  -8.462  -5.988  1.00  0.00      HCT   
ATOM   4819  CZ  PHE H 314      11.167  -7.629  -5.643  1.00  0.00      HCT  C
ATOM   4820  HZ  PHE H 314      11.139  -7.798  -4.575  1.00  0.00      HCT   
ATOM   4821  CD2 PHE H 314      12.316  -6.841  -7.576  1.00  0.00      HCT  C
ATOM   4822  HD2 PHE H 314      13.185  -6.371  -8.016  1.00  0.00      HCT   
ATOM   4823  CE2 PHE H 314      12.274  -7.051  -6.218  1.00  0.00      HCT  C
ATOM   4824  HE2 PHE H 314      13.113  -6.759  -5.601  1.00  0.00      HCT   
ATOM   4825  C   PHE H 314      11.169  -4.531  -9.575  1.00  0.00      HCT  C
ATOM   4826  O   PHE H 314      12.385  -4.353  -9.646  1.00  0.00      HCT  O
ATOM   4827  N   GLY H 315      10.365  -3.705  -8.865  1.00  0.00      HCT  N
ATOM   4828  HN  GLY H 315       9.378  -3.825  -8.766  1.00  0.00      HCT   
ATOM   4829  CA  GLY H 315      10.923  -2.562  -8.188  1.00  0.00      HCT  C
ATOM   4830  HA1 GLY H 315      11.633  -2.086  -8.849  1.00  0.00      HCT   
ATOM   4831  HA2 GLY H 315      11.342  -2.887  -7.245  1.00  0.00      HCT   
ATOM   4832  C   GLY H 315       9.825  -1.574  -7.892  1.00  0.00      HCT  C
ATOM   4833  O   GLY H 315       8.650  -1.932  -7.861  1.00  0.00      HCT  O
ATOM   4834  N   ASN H 316      10.200  -0.293  -7.649  1.00  0.00      HCT  N
ATOM   4835  HN  ASN H 316      11.151   0.013  -7.683  1.00  0.00      HCT   
ATOM   4836  CA  ASN H 316       9.249   0.744  -7.318  1.00  0.00      HCT  C
ATOM   4837  HA  ASN H 316       8.300   0.247  -7.144  1.00  0.00      HCT   
ATOM   4838  CB  ASN H 316       9.705   1.624  -6.141  1.00  0.00      HCT  C
ATOM   4839  HB1 ASN H 316      10.750   1.949  -6.343  1.00  0.00      HCT   
ATOM   4840  HB2 ASN H 316       9.079   2.538  -6.077  1.00  0.00      HCT   
ATOM   4841  CG  ASN H 316       9.657   0.797  -4.864  1.00  0.00      HCT  C
ATOM   4842  OD1 ASN H 316       8.600   0.629  -4.257  1.00  0.00      HCT  O
ATOM   4843  ND2 ASN H 316      10.833   0.259  -4.444  1.00  0.00      HCT  N
ATOM   4844 HD21 ASN H 316      10.814  -0.294  -3.615  1.00  0.00      HCT   
ATOM   4845 HD22 ASN H 316      11.664   0.400  -4.975  1.00  0.00      HCT   
ATOM   4846  C   ASN H 316       9.073   1.668  -8.497  1.00  0.00      HCT  C
ATOM   4847  O   ASN H 316      10.024   2.278  -8.977  1.00  0.00      HCT  O
ATOM   4848  N   VAL H 317       7.855   1.666  -9.076  1.00  0.00      HCT  N
ATOM   4849  HN  VAL H 317       7.182   1.030  -8.706  1.00  0.00      HCT   
ATOM   4850  CA  VAL H 317       7.377   2.469 -10.175  1.00  0.00      HCT  C
ATOM   4851  HA  VAL H 317       8.261   2.847 -10.672  1.00  0.00      HCT   
ATOM   4852  CB  VAL H 317       6.678   1.595 -11.188  1.00  0.00      HCT  C
ATOM   4853  HB  VAL H 317       5.732   1.227 -10.719  1.00  0.00      HCT   
ATOM   4854  CG1 VAL H 317       6.326   2.381 -12.464  1.00  0.00      HCT  C
ATOM   4855 HG11 VAL H 317       5.848   1.711 -13.211  1.00  0.00      HCT   
ATOM   4856 HG12 VAL H 317       5.612   3.205 -12.255  1.00  0.00      HCT   
ATOM   4857 HG13 VAL H 317       7.241   2.812 -12.925  1.00  0.00      HCT   
ATOM   4858  CG2 VAL H 317       7.607   0.399 -11.458  1.00  0.00      HCT  C
ATOM   4859 HG21 VAL H 317       7.171  -0.271 -12.230  1.00  0.00      HCT   
ATOM   4860 HG22 VAL H 317       8.598   0.748 -11.818  1.00  0.00      HCT   
ATOM   4861 HG23 VAL H 317       7.762  -0.205 -10.540  1.00  0.00      HCT   
ATOM   4862  C   VAL H 317       6.534   3.672  -9.758  1.00  0.00      HCT  C
ATOM   4863  O   VAL H 317       5.911   4.312 -10.601  1.00  0.00      HCT  O
ATOM   4864  N   ILE H 318       6.353   3.946  -8.454  1.00  0.00      HCT  N
ATOM   4865  HN  ILE H 318       6.865   3.522  -7.710  1.00  0.00      HCT   
ATOM   4866  CA  ILE H 318       5.367   4.913  -8.019  1.00  0.00      HCT  C
ATOM   4867  HA  ILE H 318       4.487   4.680  -8.605  1.00  0.00      HCT   
ATOM   4868  CB  ILE H 318       5.082   4.786  -6.550  1.00  0.00      HCT  C
ATOM   4869  HB  ILE H 318       6.075   4.946  -6.057  1.00  0.00      HCT   
ATOM   4870  CG2 ILE H 318       4.037   5.845  -6.165  1.00  0.00      HCT  C
ATOM   4871 HG21 ILE H 318       3.913   5.889  -5.063  1.00  0.00      HCT   
ATOM   4872 HG22 ILE H 318       4.349   6.853  -6.509  1.00  0.00      HCT   
ATOM   4873 HG23 ILE H 318       3.050   5.612  -6.616  1.00  0.00      HCT   
ATOM   4874  CG1 ILE H 318       4.644   3.346  -6.232  1.00  0.00      HCT  C
ATOM   4875 HG11 ILE H 318       5.481   2.642  -6.442  1.00  0.00      HCT   
ATOM   4876 HG12 ILE H 318       4.417   3.270  -5.144  1.00  0.00      HCT   
ATOM   4877  CD  ILE H 318       3.409   2.897  -7.009  1.00  0.00      HCT  C
ATOM   4878  HD1 ILE H 318       3.106   1.875  -6.696  1.00  0.00      HCT   
ATOM   4879  HD2 ILE H 318       2.556   3.585  -6.820  1.00  0.00      HCT   
ATOM   4880  HD3 ILE H 318       3.610   2.877  -8.101  1.00  0.00      HCT   
ATOM   4881  C   ILE H 318       5.702   6.359  -8.291  1.00  0.00      HCT  C
ATOM   4882  O   ILE H 318       6.789   6.844  -7.983  1.00  0.00      HCT  O
ATOM   4883  N   PHE H 319       4.721   7.088  -8.885  1.00  0.00      HCT  N
ATOM   4884  HN  PHE H 319       3.874   6.656  -9.193  1.00  0.00      HCT   
ATOM   4885  CA  PHE H 319       4.790   8.507  -9.126  1.00  0.00      HCT  C
ATOM   4886  HA  PHE H 319       5.639   8.914  -8.590  1.00  0.00      HCT   
ATOM   4887  CB  PHE H 319       4.753   8.878 -10.619  1.00  0.00      HCT  C
ATOM   4888  HB1 PHE H 319       3.877   8.386 -11.094  1.00  0.00      HCT   
ATOM   4889  HB2 PHE H 319       4.627   9.974 -10.757  1.00  0.00      HCT   
ATOM   4890  CG  PHE H 319       6.004   8.358 -11.242  1.00  0.00      HCT  C
ATOM   4891  CD1 PHE H 319       7.183   9.062 -11.140  1.00  0.00      HCT  C
ATOM   4892  HD1 PHE H 319       7.200  10.002 -10.607  1.00  0.00      HCT   
ATOM   4893  CE1 PHE H 319       8.339   8.586 -11.714  1.00  0.00      HCT  C
ATOM   4894  HE1 PHE H 319       9.259   9.146 -11.620  1.00  0.00      HCT   
ATOM   4895  CZ  PHE H 319       8.328   7.397 -12.401  1.00  0.00      HCT  C
ATOM   4896  HZ  PHE H 319       9.235   7.013 -12.846  1.00  0.00      HCT   
ATOM   4897  CD2 PHE H 319       6.002   7.168 -11.934  1.00  0.00      HCT  C
ATOM   4898  HD2 PHE H 319       5.083   6.611 -12.049  1.00  0.00      HCT   
ATOM   4899  CE2 PHE H 319       7.156   6.689 -12.511  1.00  0.00      HCT  C
ATOM   4900  HE2 PHE H 319       7.139   5.753 -13.053  1.00  0.00      HCT   
ATOM   4901  C   PHE H 319       3.555   9.068  -8.482  1.00  0.00      HCT  C
ATOM   4902  O   PHE H 319       2.486   8.468  -8.586  1.00  0.00      HCT  O
ATOM   4903  N   THR H 320       3.646  10.242  -7.817  1.00  0.00      HCT  N
ATOM   4904  HN  THR H 320       4.427  10.866  -7.786  1.00  0.00      HCT   
ATOM   4905  CA  THR H 320       2.509  10.681  -7.052  1.00  0.00      HCT  C
ATOM   4906  HA  THR H 320       1.761   9.910  -7.172  1.00  0.00      HCT   
ATOM   4907  CB  THR H 320       2.862  10.965  -5.617  1.00  0.00      HCT  C
ATOM   4908  HB  THR H 320       3.651  11.756  -5.643  1.00  0.00      HCT   
ATOM   4909  OG1 THR H 320       3.428   9.809  -5.016  1.00  0.00      HCT  O
ATOM   4910  HG1 THR H 320       3.616  10.060  -4.105  1.00  0.00      HCT   
ATOM   4911  CG2 THR H 320       1.594  11.382  -4.855  1.00  0.00      HCT  C
ATOM   4912 HG21 THR H 320       1.843  11.707  -3.823  1.00  0.00      HCT   
ATOM   4913 HG22 THR H 320       1.094  12.231  -5.369  1.00  0.00      HCT   
ATOM   4914 HG23 THR H 320       0.871  10.540  -4.789  1.00  0.00      HCT   
ATOM   4915  C   THR H 320       1.917  11.939  -7.609  1.00  0.00      HCT  C
ATOM   4916  O   THR H 320       2.617  12.908  -7.901  1.00  0.00      HCT  O
ATOM   4917  N   ALA H 321       0.576  11.941  -7.757  1.00  0.00      HCT  N
ATOM   4918  HN  ALA H 321       0.017  11.132  -7.575  1.00  0.00      HCT   
ATOM   4919  CA  ALA H 321      -0.146  13.105  -8.184  1.00  0.00      HCT  C
ATOM   4920  HA  ALA H 321       0.484  13.849  -8.656  1.00  0.00      HCT   
ATOM   4921  CB  ALA H 321      -1.355  12.789  -9.079  1.00  0.00      HCT  C
ATOM   4922  HB1 ALA H 321      -1.003  12.368 -10.046  1.00  0.00      HCT   
ATOM   4923  HB2 ALA H 321      -2.020  12.037  -8.601  1.00  0.00      HCT   
ATOM   4924  HB3 ALA H 321      -1.952  13.700  -9.299  1.00  0.00      HCT   
ATOM   4925  C   ALA H 321      -0.667  13.728  -6.928  1.00  0.00      HCT  C
ATOM   4926  O   ALA H 321      -1.252  13.046  -6.087  1.00  0.00      HCT  O
ATOM   4927  N   THR H 322      -0.438  15.044  -6.744  1.00  0.00      HCT  N
ATOM   4928  HN  THR H 322       0.033  15.676  -7.360  1.00  0.00      HCT   
ATOM   4929  CA  THR H 322      -0.912  15.646  -5.531  1.00  0.00      HCT  C
ATOM   4930  HA  THR H 322      -1.555  14.914  -5.061  1.00  0.00      HCT   
ATOM   4931  CB  THR H 322       0.210  16.107  -4.646  1.00  0.00      HCT  C
ATOM   4932  HB  THR H 322      -0.270  16.644  -3.792  1.00  0.00      HCT   
ATOM   4933  OG1 THR H 322       1.032  17.039  -5.335  1.00  0.00      HCT  O
ATOM   4934  HG1 THR H 322       1.728  17.276  -4.713  1.00  0.00      HCT   
ATOM   4935  CG2 THR H 322       1.037  14.881  -4.222  1.00  0.00      HCT  C
ATOM   4936 HG21 THR H 322       1.808  15.164  -3.475  1.00  0.00      HCT   
ATOM   4937 HG22 THR H 322       0.381  14.112  -3.761  1.00  0.00      HCT   
ATOM   4938 HG23 THR H 322       1.550  14.422  -5.094  1.00  0.00      HCT   
ATOM   4939  C   THR H 322      -1.774  16.837  -5.839  1.00  0.00      HCT  C
ATOM   4940  O   THR H 322      -1.280  17.951  -6.013  1.00  0.00      HCT  O
ATOM   4941  N   PRO H 323      -3.065  16.641  -5.871  1.00  0.00      HCT  N
ATOM   4942  CD  PRO H 323      -3.672  15.342  -6.097  1.00  0.00      HCT  C
ATOM   4943  HD1 PRO H 323      -3.324  14.583  -5.359  1.00  0.00      HCT   
ATOM   4944  HD2 PRO H 323      -3.478  14.962  -7.126  1.00  0.00      HCT   
ATOM   4945  CA  PRO H 323      -3.984  17.723  -6.080  1.00  0.00      HCT  C
ATOM   4946  HA  PRO H 323      -3.739  18.323  -6.950  1.00  0.00      HCT   
ATOM   4947  CB  PRO H 323      -5.346  17.077  -6.350  1.00  0.00      HCT  C
ATOM   4948  HB1 PRO H 323      -5.614  17.102  -7.430  1.00  0.00      HCT   
ATOM   4949  HB2 PRO H 323      -6.156  17.545  -5.747  1.00  0.00      HCT   
ATOM   4950  CG  PRO H 323      -5.175  15.609  -5.910  1.00  0.00      HCT  C
ATOM   4951  HG1 PRO H 323      -5.812  14.939  -6.520  1.00  0.00      HCT   
ATOM   4952  HG2 PRO H 323      -5.445  15.454  -4.840  1.00  0.00      HCT   
ATOM   4953  C   PRO H 323      -3.926  18.584  -4.861  1.00  0.00      HCT  C
ATOM   4954  O   PRO H 323      -3.801  18.046  -3.761  1.00  0.00      HCT  O
ATOM   4955  N   LEU H 324      -3.992  19.919  -5.025  1.00  0.00      HCT  N
ATOM   4956  HN  LEU H 324      -4.098  20.413  -5.886  1.00  0.00      HCT   
ATOM   4957  CA  LEU H 324      -3.906  20.759  -3.870  1.00  0.00      HCT  C
ATOM   4958  HA  LEU H 324      -4.270  20.211  -3.011  1.00  0.00      HCT   
ATOM   4959  CB  LEU H 324      -2.466  21.272  -3.669  1.00  0.00      HCT  C
ATOM   4960  HB1 LEU H 324      -1.788  20.392  -3.753  1.00  0.00      HCT   
ATOM   4961  HB2 LEU H 324      -2.201  21.947  -4.513  1.00  0.00      HCT   
ATOM   4962  CG  LEU H 324      -2.164  21.975  -2.334  1.00  0.00      HCT  C
ATOM   4963  HG  LEU H 324      -2.333  21.192  -1.556  1.00  0.00      HCT   
ATOM   4964  CD1 LEU H 324      -0.690  22.410  -2.286  1.00  0.00      HCT  C
ATOM   4965 HD11 LEU H 324      -0.477  22.961  -1.345  1.00  0.00      HCT   
ATOM   4966 HD12 LEU H 324      -0.019  21.525  -2.333  1.00  0.00      HCT   
ATOM   4967 HD13 LEU H 324      -0.449  23.078  -3.141  1.00  0.00      HCT   
ATOM   4968  CD2 LEU H 324      -3.124  23.140  -2.053  1.00  0.00      HCT  C
ATOM   4969 HD21 LEU H 324      -2.886  23.609  -1.074  1.00  0.00      HCT   
ATOM   4970 HD22 LEU H 324      -3.050  23.928  -2.829  1.00  0.00      HCT   
ATOM   4971 HD23 LEU H 324      -4.175  22.779  -2.018  1.00  0.00      HCT   
ATOM   4972  C   LEU H 324      -4.842  21.902  -4.106  1.00  0.00      HCT  C
ATOM   4973  O   LEU H 324      -4.809  22.535  -5.160  1.00  0.00      HCT  O
ATOM   4974  N   ALA H 325      -5.722  22.189  -3.126  1.00  0.00      HCT  N
ATOM   4975  HN  ALA H 325      -5.785  21.713  -2.249  1.00  0.00      HCT   
ATOM   4976  CA  ALA H 325      -6.661  23.257  -3.315  1.00  0.00      HCT  C
ATOM   4977  HA  ALA H 325      -6.214  24.099  -3.832  1.00  0.00      HCT   
ATOM   4978  CB  ALA H 325      -7.933  22.827  -4.065  1.00  0.00      HCT  C
ATOM   4979  HB1 ALA H 325      -7.665  22.490  -5.090  1.00  0.00      HCT   
ATOM   4980  HB2 ALA H 325      -8.435  21.980  -3.547  1.00  0.00      HCT   
ATOM   4981  HB3 ALA H 325      -8.658  23.665  -4.158  1.00  0.00      HCT   
ATOM   4982  C   ALA H 325      -7.083  23.763  -1.974  1.00  0.00      HCT  C
ATOM   4983  O   ALA H 325      -6.723  23.211  -0.934  1.00  0.00      HCT  O
ATOM   4984  N   ASN H 326      -7.835  24.878  -1.974  1.00  0.00      HCT  N
ATOM   4985  HN  ASN H 326      -8.085  25.394  -2.792  1.00  0.00      HCT   
ATOM   4986  CA  ASN H 326      -8.346  25.420  -0.751  1.00  0.00      HCT  C
ATOM   4987  HA  ASN H 326      -7.572  25.345   0.005  1.00  0.00      HCT   
ATOM   4988  CB  ASN H 326      -8.935  26.831  -0.919  1.00  0.00      HCT  C
ATOM   4989  HB1 ASN H 326      -9.727  26.779  -1.698  1.00  0.00      HCT   
ATOM   4990  HB2 ASN H 326      -9.416  27.163   0.024  1.00  0.00      HCT   
ATOM   4991  CG  ASN H 326      -7.819  27.766  -1.367  1.00  0.00      HCT  C
ATOM   4992  OD1 ASN H 326      -6.643  27.521  -1.106  1.00  0.00      HCT  O
ATOM   4993  ND2 ASN H 326      -8.201  28.870  -2.065  1.00  0.00      HCT  N
ATOM   4994 HD21 ASN H 326      -7.482  29.486  -2.375  1.00  0.00      HCT   
ATOM   4995 HD22 ASN H 326      -9.162  29.021  -2.272  1.00  0.00      HCT   
ATOM   4996  C   ASN H 326      -9.464  24.508  -0.349  1.00  0.00      HCT  C
ATOM   4997  O   ASN H 326     -10.104  23.885  -1.194  1.00  0.00      HCT  O
ATOM   4998  N   ALA H 327      -9.733  24.412   0.964  1.00  0.00      HCT  N
ATOM   4999  HN  ALA H 327      -9.233  24.943   1.646  1.00  0.00      HCT   
ATOM   5000  CA  ALA H 327     -10.751  23.544   1.484  1.00  0.00      HCT  C
ATOM   5001  HA  ALA H 327     -10.597  22.518   1.170  1.00  0.00      HCT   
ATOM   5002  CB  ALA H 327     -10.849  23.586   3.018  1.00  0.00      HCT  C
ATOM   5003  HB1 ALA H 327      -9.893  23.234   3.462  1.00  0.00      HCT   
ATOM   5004  HB2 ALA H 327     -11.032  24.622   3.378  1.00  0.00      HCT   
ATOM   5005  HB3 ALA H 327     -11.664  22.930   3.394  1.00  0.00      HCT   
ATOM   5006  C   ALA H 327     -12.076  23.960   0.932  1.00  0.00      HCT  C
ATOM   5007  O   ALA H 327     -12.951  23.127   0.707  1.00  0.00      HCT  O
ATOM   5008  N   GLY H 328     -12.263  25.270   0.702  1.00  0.00      HCT  N
ATOM   5009  HN  GLY H 328     -11.554  25.962   0.833  1.00  0.00      HCT   
ATOM   5010  CA  GLY H 328     -13.529  25.760   0.240  1.00  0.00      HCT  C
ATOM   5011  HA1 GLY H 328     -13.435  26.818   0.039  1.00  0.00      HCT   
ATOM   5012  HA2 GLY H 328     -14.286  25.511   0.971  1.00  0.00      HCT   
ATOM   5013  C   GLY H 328     -13.884  25.074  -1.046  1.00  0.00      HCT  C
ATOM   5014  O   GLY H 328     -15.054  24.771  -1.281  1.00  0.00      HCT  O
ATOM   5015  N   THR H 329     -12.899  24.852  -1.938  1.00  0.00      HCT  N
ATOM   5016  HN  THR H 329     -11.939  25.104  -1.816  1.00  0.00      HCT   
ATOM   5017  CA  THR H 329     -13.185  24.202  -3.191  1.00  0.00      HCT  C
ATOM   5018  HA  THR H 329     -14.058  24.698  -3.594  1.00  0.00      HCT   
ATOM   5019  CB  THR H 329     -12.022  24.187  -4.142  1.00  0.00      HCT  C
ATOM   5020  HB  THR H 329     -12.376  23.649  -5.055  1.00  0.00      HCT   
ATOM   5021  OG1 THR H 329     -10.946  23.442  -3.592  1.00  0.00      HCT  O
ATOM   5022  HG1 THR H 329     -10.241  23.487  -4.248  1.00  0.00      HCT   
ATOM   5023  CG2 THR H 329     -11.581  25.630  -4.425  1.00  0.00      HCT  C
ATOM   5024 HG21 THR H 329     -10.798  25.657  -5.212  1.00  0.00      HCT   
ATOM   5025 HG22 THR H 329     -12.443  26.236  -4.779  1.00  0.00      HCT   
ATOM   5026 HG23 THR H 329     -11.172  26.111  -3.511  1.00  0.00      HCT   
ATOM   5027  C   THR H 329     -13.573  22.768  -2.968  1.00  0.00      HCT  C
ATOM   5028  O   THR H 329     -14.550  22.286  -3.538  1.00  0.00      HCT  O
ATOM   5029  N   VAL H 330     -12.809  22.045  -2.125  1.00  0.00      HCT  N
ATOM   5030  HN  VAL H 330     -12.054  22.433  -1.603  1.00  0.00      HCT   
ATOM   5031  CA  VAL H 330     -13.024  20.641  -1.906  1.00  0.00      HCT  C
ATOM   5032  HA  VAL H 330     -13.023  20.151  -2.871  1.00  0.00      HCT   
ATOM   5033  CB  VAL H 330     -11.999  20.049  -0.982  1.00  0.00      HCT  C
ATOM   5034  HB  VAL H 330     -12.051  20.610  -0.017  1.00  0.00      HCT   
ATOM   5035  CG1 VAL H 330     -12.339  18.567  -0.748  1.00  0.00      HCT  C
ATOM   5036 HG11 VAL H 330     -11.572  18.095  -0.097  1.00  0.00      HCT   
ATOM   5037 HG12 VAL H 330     -13.319  18.447  -0.243  1.00  0.00      HCT   
ATOM   5038 HG13 VAL H 330     -12.362  18.013  -1.710  1.00  0.00      HCT   
ATOM   5039  CG2 VAL H 330     -10.605  20.286  -1.586  1.00  0.00      HCT  C
ATOM   5040 HG21 VAL H 330      -9.818  19.826  -0.951  1.00  0.00      HCT   
ATOM   5041 HG22 VAL H 330     -10.538  19.841  -2.602  1.00  0.00      HCT   
ATOM   5042 HG23 VAL H 330     -10.380  21.370  -1.666  1.00  0.00      HCT   
ATOM   5043  C   VAL H 330     -14.371  20.412  -1.285  1.00  0.00      HCT  C
ATOM   5044  O   VAL H 330     -15.103  19.503  -1.673  1.00  0.00      HCT  O
ATOM   5045  N   THR H 331     -14.719  21.233  -0.284  1.00  0.00      HCT  N
ATOM   5046  HN  THR H 331     -14.122  21.979   0.010  1.00  0.00      HCT   
ATOM   5047  CA  THR H 331     -15.949  21.134   0.453  1.00  0.00      HCT  C
ATOM   5048  HA  THR H 331     -16.070  20.080   0.663  1.00  0.00      HCT   
ATOM   5049  CB  THR H 331     -15.944  21.965   1.695  1.00  0.00      HCT  C
ATOM   5050  HB  THR H 331     -15.193  21.497   2.378  1.00  0.00      HCT   
ATOM   5051  OG1 THR H 331     -17.210  21.892   2.325  1.00  0.00      HCT  O
ATOM   5052  HG1 THR H 331     -17.142  22.453   3.105  1.00  0.00      HCT   
ATOM   5053  CG2 THR H 331     -15.609  23.416   1.334  1.00  0.00      HCT  C
ATOM   5054 HG21 THR H 331     -15.486  24.033   2.250  1.00  0.00      HCT   
ATOM   5055 HG22 THR H 331     -14.659  23.463   0.760  1.00  0.00      HCT   
ATOM   5056 HG23 THR H 331     -16.412  23.870   0.715  1.00  0.00      HCT   
ATOM   5057  C   THR H 331     -17.139  21.547  -0.355  1.00  0.00      HCT  C
ATOM   5058  O   THR H 331     -18.253  21.098  -0.087  1.00  0.00      HCT  O
ATOM   5059  N   ALA H 332     -16.952  22.428  -1.352  1.00  0.00      HCT  N
ATOM   5060  HN  ALA H 332     -16.061  22.766  -1.654  1.00  0.00      HCT   
ATOM   5061  CA  ALA H 332     -18.083  22.951  -2.064  1.00  0.00      HCT  C
ATOM   5062  HA  ALA H 332     -18.761  23.473  -1.398  1.00  0.00      HCT
[truncated: 6,748,580 more chars]
