# Supplementary material for: Structural and dynamic basis of substrate permissiveness in hydroxycinnamoyltransferase (HCT)
Source: PLoS Comput Biol. 2018 Oct 26;14(10):e1006511. doi: 10.1371/journal.pcbi.1006511 (PMC6203249; doi:10.1371/journal.pcbi.1006511)
Supplement: S1 Data — SSSE mesh files and Mathematica scripts for both CbHCT and the cylindrical enzyme model are also provided. (ZIP) [file pcbi.1006511.s002.zip › SI_data/01_MD_Simulation_Files/01-Inputs/01_Topology_and_Structure/CbHCT-apo1.pdb]

CRYST1   90.450   90.450   90.450  90.00  90.00  90.00 P 1           1
ATOM      1  N   MET H   1      -5.867 -10.861  23.782  1.00  0.00      HCT  N
ATOM      2  HT1 MET H   1      -6.813 -10.626  23.560  1.00  0.00      HCT   
ATOM      3  HT2 MET H   1      -5.262 -10.103  23.539  1.00  0.00      HCT   
ATOM      4  HT3 MET H   1      -5.785 -11.063  24.758  1.00  0.00      HCT   
ATOM      5  CA  MET H   1      -5.469 -12.075  22.997  1.00  0.00      HCT  C
ATOM      6  HA  MET H   1      -6.046 -12.814  23.252  1.00  0.00      HCT  H
ATOM      7  CB  MET H   1      -5.639 -11.856  21.491  1.00  0.00      HCT  C
ATOM      8  HB1 MET H   1      -5.162 -11.000  21.293  1.00  0.00      HCT   
ATOM      9  HB2 MET H   1      -6.587 -11.832  21.290  1.00  0.00      HCT  H
ATOM     10  CG  MET H   1      -4.997 -12.935  20.578  1.00  0.00      HCT  C
ATOM     11  HG1 MET H   1      -5.405 -13.806  20.851  1.00  0.00      HCT   
ATOM     12  HG2 MET H   1      -4.035 -12.912  20.699  1.00  0.00      HCT  H
ATOM     13  SD  MET H   1      -5.341 -12.717  18.778  1.00  0.00      HCT  S
ATOM     14  CE  MET H   1      -7.135 -12.526  18.683  1.00  0.00      HCT  C
ATOM     15  HE1 MET H   1      -7.391 -12.406  17.755  1.00  0.00      HCT  H
ATOM     16  HE2 MET H   1      -7.556 -13.323  19.042  1.00  0.00      HCT  H
ATOM     17  HE3 MET H   1      -7.398 -11.750  19.202  1.00  0.00      HCT  H
ATOM     18  C   MET H   1      -4.031 -12.447  23.322  1.00  0.00      HCT  C
ATOM     19  O   MET H   1      -3.153 -11.599  23.403  1.00  0.00      HCT  O
ATOM     20  N   LYS H   2      -3.819 -13.735  23.552  1.00  0.00      HCT  N
ATOM     21  HN  LYS H   2      -4.559 -14.399  23.647  1.00  0.00      HCT   
ATOM     22  CA  LYS H   2      -2.476 -14.284  23.684  1.00  0.00      HCT  C
ATOM     23  HA  LYS H   2      -1.854 -13.563  23.865  1.00  0.00      HCT  H
ATOM     24  CB  LYS H   2      -2.414 -15.270  24.853  1.00  0.00      HCT  C
ATOM     25  HB1 LYS H   2      -1.457 -15.550  24.933  1.00  0.00      HCT   
ATOM     26  HB2 LYS H   2      -3.008 -16.013  24.666  1.00  0.00      HCT  H
ATOM     27  CG  LYS H   2      -2.826 -14.670  26.197  1.00  0.00      HCT  C
ATOM     28  HG1 LYS H   2      -3.761 -14.975  26.379  1.00  0.00      HCT   
ATOM     29  HG2 LYS H   2      -2.763 -13.703  26.144  1.00  0.00      HCT  H
ATOM     30  CD  LYS H   2      -1.939 -15.140  27.358  1.00  0.00      HCT  C
ATOM     31  HD1 LYS H   2      -2.425 -14.912  28.202  1.00  0.00      HCT   
ATOM     32  HD2 LYS H   2      -1.080 -14.695  27.298  1.00  0.00      HCT  H
ATOM     33  CE  LYS H   2      -1.687 -16.653  27.356  1.00  0.00      HCT  C
ATOM     34  HE1 LYS H   2      -1.284 -16.900  26.475  1.00  0.00      HCT   
ATOM     35  HE2 LYS H   2      -2.527 -17.119  27.494  1.00  0.00      HCT  H
ATOM     36  NZ  LYS H   2      -0.751 -17.041  28.445  1.00  0.00      HCT  N
ATOM     37  HZ1 LYS H   2      -0.616 -17.921  28.431  1.00  0.00      HCT  H
ATOM     38  HZ2 LYS H   2       0.029 -16.627  28.338  1.00  0.00      HCT  H
ATOM     39  HZ3 LYS H   2      -1.093 -16.815  29.236  1.00  0.00      HCT  H
ATOM     40  C   LYS H   2      -2.037 -14.978  22.400  1.00  0.00      HCT  C
ATOM     41  O   LYS H   2      -2.762 -15.792  21.834  1.00  0.00      HCT  O
ATOM     42  N   ILE H   3      -0.835 -14.652  21.959  1.00  0.00      HCT  N
ATOM     43  HN  ILE H   3      -0.266 -13.950  22.382  1.00  0.00      HCT   
ATOM     44  CA  ILE H   3      -0.232 -15.291  20.812  1.00  0.00      HCT  C
ATOM     45  HA  ILE H   3      -0.834 -15.974  20.477  1.00  0.00      HCT  H
ATOM     46  CB  ILE H   3       0.006 -14.273  19.690  1.00  0.00      HCT  C
ATOM     47  HB  ILE H   3       0.346 -13.451  20.077  1.00  0.00      HCT  H
ATOM     48  CG2 ILE H   3       1.018 -14.802  18.687  1.00  0.00      HCT  C
ATOM     49 HG21 ILE H   3       1.148 -14.140  17.991  1.00  0.00      HCT  H
ATOM     50 HG22 ILE H   3       1.856 -14.972  19.144  1.00  0.00      HCT  H
ATOM     51 HG23 ILE H   3       0.679 -15.626  18.301  1.00  0.00      HCT  H
ATOM     52  CG1 ILE H   3      -1.333 -13.977  18.980  1.00  0.00      HCT  C
ATOM     53 HG11 ILE H   3      -2.039 -13.999  19.688  1.00  0.00      HCT   
ATOM     54 HG12 ILE H   3      -1.474 -14.644  18.290  1.00  0.00      HCT  H
ATOM     55  CD  ILE H   3      -1.391 -12.636  18.335  1.00  0.00      HCT  C
ATOM     56  HD1 ILE H   3      -2.396 -12.463  17.894  1.00  0.00      HCT   
ATOM     57  HD2 ILE H   3      -1.195 -11.834  19.079  1.00  0.00      HCT   
ATOM     58  HD3 ILE H   3      -0.640 -12.553  17.521  1.00  0.00      HCT   
ATOM     59  C   ILE H   3       1.070 -15.975  21.248  1.00  0.00      HCT  C
ATOM     60  O   ILE H   3       1.880 -15.417  22.004  1.00  0.00      HCT  O
ATOM     61  N   HSE H   4       1.259 -17.187  20.750  1.00  0.00      HCT  N
ATOM     62  HN  HSE H   4       0.655 -17.600  20.070  1.00  0.00      HCT   
ATOM     63  CA  HSE H   4       2.369 -18.027  21.152  1.00  0.00      HCT  C
ATOM     64  HA  HSE H   4       3.024 -17.490  21.625  1.00  0.00      HCT  H
ATOM     65  CB  HSE H   4       1.899 -19.168  22.095  1.00  0.00      HCT  C
ATOM     66  HB1 HSE H   4       1.275 -19.742  21.565  1.00  0.00      HCT   
ATOM     67  HB2 HSE H   4       1.468 -18.777  22.872  1.00  0.00      HCT  H
ATOM     68  ND1 HSE H   4       3.749 -19.748  23.711  1.00  0.00      HCT  N
ATOM     69  CG  HSE H   4       3.016 -20.032  22.577  1.00  0.00      HCT  C
ATOM     70  CE1 HSE H   4       4.699 -20.657  23.859  1.00  0.00      HCT  C
ATOM     71  HE1 HSE H   4       5.316 -20.692  24.553  1.00  0.00      HCT  H
ATOM     72  NE2 HSE H   4       4.597 -21.526  22.867  1.00  0.00      HCT  N
ATOM     73  HE2 HSE H   4       5.094 -22.219  22.759  1.00  0.00      HCT  H
ATOM     74  CD2 HSE H   4       3.552 -21.161  22.056  1.00  0.00      HCT  C
ATOM     75  HD2 HSE H   4       3.276 -21.596  21.282  1.00  0.00      HCT  H
ATOM     76  C   HSE H   4       3.020 -18.576  19.889  1.00  0.00      HCT  C
ATOM     77  O   HSE H   4       2.356 -19.162  19.045  1.00  0.00      HCT  O
ATOM     78  N   VAL H   5       4.326 -18.351  19.757  1.00  0.00      HCT  N
ATOM     79  HN  VAL H   5       4.860 -17.837  20.423  1.00  0.00      HCT   
ATOM     80  CA  VAL H   5       5.090 -18.839  18.622  1.00  0.00      HCT  C
ATOM     81  HA  VAL H   5       4.541 -18.785  17.824  1.00  0.00      HCT  H
ATOM     82  CB  VAL H   5       6.331 -17.956  18.406  1.00  0.00      HCT  C
ATOM     83  HB  VAL H   5       6.852 -17.937  19.224  1.00  0.00      HCT  H
ATOM     84  CG1 VAL H   5       7.223 -18.486  17.296  1.00  0.00      HCT  C
ATOM     85 HG11 VAL H   5       7.988 -17.897  17.199  1.00  0.00      HCT  H
ATOM     86 HG12 VAL H   5       7.520 -19.379  17.530  1.00  0.00      HCT  H
ATOM     87 HG13 VAL H   5       6.716 -18.511  16.470  1.00  0.00      HCT  H
ATOM     88  CG2 VAL H   5       5.871 -16.494  18.093  1.00  0.00      HCT  C
ATOM     89 HG21 VAL H   5       6.654 -15.939  17.957  1.00  0.00      HCT  H
ATOM     90 HG22 VAL H   5       5.325 -16.500  17.291  1.00  0.00      HCT  H
ATOM     91 HG23 VAL H   5       5.354 -16.159  18.842  1.00  0.00      HCT  H
ATOM     92  C   VAL H   5       5.480 -20.310  18.830  1.00  0.00      HCT  C
ATOM     93  O   VAL H   5       6.102 -20.661  19.831  1.00  0.00      HCT  O
ATOM     94  N   ARG H   6       5.076 -21.156  17.899  1.00  0.00      HCT  N
ATOM     95  HN  ARG H   6       4.490 -20.836  17.158  1.00  0.00      HCT   
ATOM     96  CA  ARG H   6       5.443 -22.574  17.882  1.00  0.00      HCT  C
ATOM     97  HA  ARG H   6       5.476 -22.904  18.794  1.00  0.00      HCT  H
ATOM     98  CB  ARG H   6       4.391 -23.358  17.134  1.00  0.00      HCT  C
ATOM     99  HB1 ARG H   6       4.766 -24.280  17.039  1.00  0.00      HCT   
ATOM    100  HB2 ARG H   6       4.222 -22.913  16.289  1.00  0.00      HCT  H
ATOM    101  CG  ARG H   6       3.086 -23.509  17.826  1.00  0.00      HCT  C
ATOM    102  HG1 ARG H   6       2.742 -22.621  18.132  1.00  0.00      HCT   
ATOM    103  HG2 ARG H   6       3.182 -24.082  18.603  1.00  0.00      HCT  H
ATOM    104  CD  ARG H   6       2.153 -24.164  16.842  1.00  0.00      HCT  C
ATOM    105  HD1 ARG H   6       2.551 -25.049  16.601  1.00  0.00      HCT   
ATOM    106  HD2 ARG H   6       2.057 -23.589  16.066  1.00  0.00      HCT  H
ATOM    107  NE  ARG H   6       0.838 -24.395  17.394  1.00  0.00      HCT  N
ATOM    108  HE  ARG H   6       0.753 -24.382  18.249  1.00  0.00      HCT  H
ATOM    109  CZ  ARG H   6      -0.219 -24.733  16.671  1.00  0.00      HCT  C
ATOM    110  NH1 ARG H   6      -0.104 -24.854  15.353  1.00  0.00      HCT  N
ATOM    111 HH11 ARG H   6       0.656 -24.723  14.974  1.00  0.00      HCT  H
ATOM    112 HH12 ARG H   6      -0.789 -25.070  14.880  1.00  0.00      HCT  H
ATOM    113  NH2 ARG H   6      -1.389 -24.936  17.270  1.00  0.00      HCT  N
ATOM    114 HH21 ARG H   6      -1.455 -24.851  18.124  1.00  0.00      HCT  H
ATOM    115 HH22 ARG H   6      -2.080 -25.148  16.804  1.00  0.00      HCT  H
ATOM    116  C   ARG H   6       6.797 -22.847  17.229  1.00  0.00      HCT  C
ATOM    117  O   ARG H   6       7.583 -23.640  17.718  1.00  0.00      HCT  O
ATOM    118  N   ASP H   7       7.071 -22.190  16.105  1.00  0.00      HCT  N
ATOM    119  HN  ASP H   7       6.467 -21.551  15.636  1.00  0.00      HCT   
ATOM    120  CA  ASP H   7       8.357 -22.363  15.426  1.00  0.00      HCT  C
ATOM    121  HA  ASP H   7       9.066 -22.459  16.082  1.00  0.00      HCT  H
ATOM    122  CB  ASP H   7       8.328 -23.613  14.541  1.00  0.00      HCT  C
ATOM    123  HB1 ASP H   7       7.761 -23.392  13.747  1.00  0.00      HCT   
ATOM    124  HB2 ASP H   7       7.968 -24.353  15.055  1.00  0.00      HCT  H
ATOM    125  CG  ASP H   7       9.697 -24.020  14.032  1.00  0.00      HCT  C
ATOM    126  OD1 ASP H   7      10.712 -23.733  14.694  1.00  0.00      HCT  O
ATOM    127  OD2 ASP H   7       9.758 -24.665  12.972  1.00  0.00      HCT  O
ATOM    128  C   ASP H   7       8.621 -21.123  14.604  1.00  0.00      HCT  C
ATOM    129  O   ASP H   7       7.692 -20.386  14.306  1.00  0.00      HCT  O
ATOM    130  N   SER H   8       9.885 -20.887  14.289  1.00  0.00      HCT  N
ATOM    131  HN  SER H   8      10.653 -21.413  14.655  1.00  0.00      HCT   
ATOM    132  CA  SER H   8      10.272 -19.829  13.372  1.00  0.00      HCT  C
ATOM    133  HA  SER H   8       9.577 -19.707  12.706  1.00  0.00      HCT  H
ATOM    134  CB  SER H   8      10.503 -18.496  14.087  1.00  0.00      HCT  C
ATOM    135  HB1 SER H   8       9.756 -18.346  14.735  1.00  0.00      HCT   
ATOM    136  HB2 SER H   8      10.531 -17.785  13.427  1.00  0.00      HCT  H
ATOM    137  OG  SER H   8      11.716 -18.511  14.795  1.00  0.00      HCT  O
ATOM    138  HG1 SER H   8      11.917 -17.597  15.033  1.00  0.00      HCT   
ATOM    139  C   SER H   8      11.529 -20.296  12.677  1.00  0.00      HCT  C
ATOM    140  O   SER H   8      12.374 -20.920  13.287  1.00  0.00      HCT  O
ATOM    141  N   THR H   9      11.654 -19.995  11.394  1.00  0.00      HCT  N
ATOM    142  HN  THR H   9      11.037 -19.396  10.885  1.00  0.00      HCT   
ATOM    143  CA  THR H   9      12.735 -20.535  10.611  1.00  0.00      HCT  C
ATOM    144  HA  THR H   9      13.542 -20.554  11.149  1.00  0.00      HCT  H
ATOM    145  CB  THR H   9      12.407 -22.000  10.167  1.00  0.00      HCT  C
ATOM    146  HB  THR H   9      12.162 -22.502  10.960  1.00  0.00      HCT  H
ATOM    147  OG1 THR H   9      13.559 -22.637   9.580  1.00  0.00      HCT  O
ATOM    148  HG1 THR H   9      13.811 -22.207   8.903  1.00  0.00      HCT  H
ATOM    149  CG2 THR H   9      11.202 -22.055   9.216  1.00  0.00      HCT  C
ATOM    150 HG21 THR H   9      11.023 -22.973   8.961  1.00  0.00      HCT  H
ATOM    151 HG22 THR H   9      10.417 -21.691   9.654  1.00  0.00      HCT  H
ATOM    152 HG23 THR H   9      11.387 -21.535   8.419  1.00  0.00      HCT  H
ATOM    153  C   THR H   9      12.977 -19.624   9.428  1.00  0.00      HCT  C
ATOM    154  O   THR H   9      12.085 -18.886   9.021  1.00  0.00      HCT  O
ATOM    155  N   LEU H  10      14.211 -19.612   8.950  1.00  0.00      HCT  N
ATOM    156  HN  LEU H  10      14.991 -20.068   9.373  1.00  0.00      HCT   
ATOM    157  CA  LEU H  10      14.527 -18.904   7.725  1.00  0.00      HCT  C
ATOM    158  HA  LEU H  10      13.915 -18.160   7.612  1.00  0.00      HCT  H
ATOM    159  CB  LEU H  10      15.954 -18.357   7.769  1.00  0.00      HCT  C
ATOM    160  HB1 LEU H  10      16.104 -17.960   6.864  1.00  0.00      HCT   
ATOM    161  HB2 LEU H  10      16.553 -19.086   7.990  1.00  0.00      HCT  H
ATOM    162  CG  LEU H  10      16.221 -17.225   8.778  1.00  0.00      HCT  C
ATOM    163  HG  LEU H  10      15.994 -17.535   9.669  1.00  0.00      HCT  H
ATOM    164  CD1 LEU H  10      17.679 -16.839   8.772  1.00  0.00      HCT  C
ATOM    165 HD11 LEU H  10      17.818 -16.126   9.415  1.00  0.00      HCT  H
ATOM    166 HD12 LEU H  10      18.211 -17.613   9.014  1.00  0.00      HCT  H
ATOM    167 HD13 LEU H  10      17.921 -16.535   7.884  1.00  0.00      HCT  H
ATOM    168  CD2 LEU H  10      15.352 -16.017   8.463  1.00  0.00      HCT  C
ATOM    169 HD21 LEU H  10      15.537 -15.318   9.110  1.00  0.00      HCT  H
ATOM    170 HD22 LEU H  10      15.562 -15.703   7.569  1.00  0.00      HCT  H
ATOM    171 HD23 LEU H  10      14.419 -16.277   8.513  1.00  0.00      HCT  H
ATOM    172  C   LEU H  10      14.357 -19.842   6.563  1.00  0.00      HCT  C
ATOM    173  O   LEU H  10      14.930 -20.923   6.576  1.00  0.00      HCT  O
ATOM    174  N   VAL H  11      13.566 -19.425   5.573  1.00  0.00      HCT  N
ATOM    175  HN  VAL H  11      13.112 -18.538   5.583  1.00  0.00      HCT   
ATOM    176  CA  VAL H  11      13.294 -20.227   4.388  1.00  0.00      HCT  C
ATOM    177  HA  VAL H  11      13.601 -21.135   4.534  1.00  0.00      HCT  H
ATOM    178  CB  VAL H  11      11.793 -20.265   4.043  1.00  0.00      HCT  C
ATOM    179  HB  VAL H  11      11.484 -19.360   3.882  1.00  0.00      HCT  H
ATOM    180  CG1 VAL H  11      11.554 -21.083   2.765  1.00  0.00      HCT  C
ATOM    181 HG11 VAL H  11      10.603 -21.093   2.570  1.00  0.00      HCT  H
ATOM    182 HG12 VAL H  11      12.039 -20.672   2.031  1.00  0.00      HCT  H
ATOM    183 HG13 VAL H  11      11.872 -21.989   2.905  1.00  0.00      HCT  H
ATOM    184  CG2 VAL H  11      11.024 -20.820   5.229  1.00  0.00      HCT  C
ATOM    185 HG21 VAL H  11      10.080 -20.842   5.010  1.00  0.00      HCT  H
ATOM    186 HG22 VAL H  11      11.343 -21.716   5.421  1.00  0.00      HCT  H
ATOM    187 HG23 VAL H  11      11.172 -20.245   5.996  1.00  0.00      HCT  H
ATOM    188  C   VAL H  11      14.073 -19.635   3.247  1.00  0.00      HCT  C
ATOM    189  O   VAL H  11      13.905 -18.464   2.904  1.00  0.00      HCT  O
ATOM    190  N   ARG H  12      14.939 -20.448   2.664  1.00  0.00      HCT  N
ATOM    191  HN  ARG H  12      15.019 -21.409   2.918  1.00  0.00      HCT   
ATOM    192  CA  ARG H  12      15.824 -19.976   1.615  1.00  0.00      HCT  C
ATOM    193  HA  ARG H  12      15.822 -19.005   1.600  1.00  0.00      HCT  H
ATOM    194  CB  ARG H  12      17.247 -20.452   1.892  1.00  0.00      HCT  C
ATOM    195  HB1 ARG H  12      17.838 -20.064   1.184  1.00  0.00      HCT   
ATOM    196  HB2 ARG H  12      17.267 -21.423   1.878  1.00  0.00      HCT  H
ATOM    197  CG  ARG H  12      17.754 -19.982   3.266  1.00  0.00      HCT  C
ATOM    198  HG1 ARG H  12      17.108 -20.334   3.943  1.00  0.00      HCT   
ATOM    199  HG2 ARG H  12      17.803 -19.012   3.266  1.00  0.00      HCT  H
ATOM    200  CD  ARG H  12      19.152 -20.524   3.631  1.00  0.00      HCT  C
ATOM    201  HD1 ARG H  12      19.459 -20.042   4.451  1.00  0.00      HCT   
ATOM    202  HD2 ARG H  12      19.756 -20.375   2.888  1.00  0.00      HCT  H
ATOM    203  NE  ARG H  12      19.122 -21.955   3.913  1.00  0.00      HCT  N
ATOM    204  HE  ARG H  12      18.758 -22.208   4.650  1.00  0.00      HCT  H
ATOM    205  CZ  ARG H  12      19.616 -22.898   3.114  1.00  0.00      HCT  C
ATOM    206  NH1 ARG H  12      20.205 -22.584   1.953  1.00  0.00      HCT  N
ATOM    207 HH11 ARG H  12      20.265 -21.761   1.710  1.00  0.00      HCT  H
ATOM    208 HH12 ARG H  12      20.520 -23.205   1.449  1.00  0.00      HCT  H
ATOM    209  NH2 ARG H  12      19.525 -24.171   3.488  1.00  0.00      HCT  N
ATOM    210 HH21 ARG H  12      19.148 -24.375   4.233  1.00  0.00      HCT  H
ATOM    211 HH22 ARG H  12      19.841 -24.790   2.983  1.00  0.00      HCT  H
ATOM    212  C   ARG H  12      15.296 -20.481   0.284  1.00  0.00      HCT  C
ATOM    213  O   ARG H  12      14.396 -21.301   0.252  1.00  0.00      HCT  O
ATOM    214  N   PRO H  13      15.819 -19.946  -0.812  1.00  0.00      HCT  N
ATOM    215  CD  PRO H  13      16.720 -18.787  -0.948  1.00  0.00      HCT  C
ATOM    216  HD1 PRO H  13      16.570 -18.073  -0.264  1.00  0.00      HCT   
ATOM    217  HD2 PRO H  13      17.645 -19.059  -0.846  1.00  0.00      HCT  H
ATOM    218  CA  PRO H  13      15.382 -20.453  -2.106  1.00  0.00      HCT  C
ATOM    219  HA  PRO H  13      14.435 -20.295  -2.247  1.00  0.00      HCT  H
ATOM    220  CB  PRO H  13      16.218 -19.635  -3.100  1.00  0.00      HCT  C
ATOM    221  HB1 PRO H  13      15.674 -19.428  -4.049  1.00  0.00      HCT   
ATOM    222  HB2 PRO H  13      17.057 -20.088  -3.279  1.00  0.00      HCT  H
ATOM    223  CG  PRO H  13      16.446 -18.344  -2.376  1.00  0.00      HCT  C
ATOM    224  HG1 PRO H  13      15.563 -17.680  -2.460  1.00  0.00      HCT   
ATOM    225  HG2 PRO H  13      17.214 -17.885  -2.752  1.00  0.00      HCT  H
ATOM    226  C   PRO H  13      15.698 -21.923  -2.220  1.00  0.00      HCT  C
ATOM    227  O   PRO H  13      16.737 -22.337  -1.708  1.00  0.00      HCT  O
ATOM    228  N   SER H  14      14.823 -22.658  -2.894  1.00  0.00      HCT  N
ATOM    229  HN  SER H  14      14.027 -22.251  -3.341  1.00  0.00      HCT   
ATOM    230  CA  SER H  14      14.923 -24.106  -3.053  1.00  0.00      HCT  C
ATOM    231  HA  SER H  14      15.248 -24.489  -2.223  1.00  0.00      HCT  H
ATOM    232  CB  SER H  14      13.528 -24.671  -3.315  1.00  0.00      HCT  C
ATOM    233  HB1 SER H  14      13.597 -25.620  -3.623  1.00  0.00      HCT   
ATOM    234  HB2 SER H  14      13.090 -24.141  -3.999  1.00  0.00      HCT  H
ATOM    235  OG  SER H  14      12.783 -24.609  -2.130  1.00  0.00      HCT  O
ATOM    236  HG1 SER H  14      11.859 -24.756  -2.368  1.00  0.00      HCT   
ATOM    237  C   SER H  14      15.859 -24.542  -4.163  1.00  0.00      HCT  C
ATOM    238  O   SER H  14      15.984 -25.719  -4.434  1.00  0.00      HCT  O
ATOM    239  N   ALA H  15      16.513 -23.592  -4.811  1.00  0.00      HCT  N
ATOM    240  HN  ALA H  15      16.349 -22.619  -4.648  1.00  0.00      HCT   
ATOM    241  CA  ALA H  15      17.523 -23.896  -5.813  1.00  0.00      HCT  C
ATOM    242  HA  ALA H  15      18.004 -24.699  -5.557  1.00  0.00      HCT  H
ATOM    243  CB  ALA H  15      16.888 -24.124  -7.156  1.00  0.00      HCT  C
ATOM    244  HB1 ALA H  15      17.582 -24.325  -7.804  1.00  0.00      HCT  H
ATOM    245  HB2 ALA H  15      16.271 -24.871  -7.091  1.00  0.00      HCT  H
ATOM    246  HB3 ALA H  15      16.411 -23.323  -7.419  1.00  0.00      HCT  H
ATOM    247  C   ALA H  15      18.506 -22.733  -5.853  1.00  0.00      HCT  C
ATOM    248  O   ALA H  15      18.305 -21.724  -5.163  1.00  0.00      HCT  O
ATOM    249  N   ALA H  16      19.567 -22.863  -6.642  1.00  0.00      HCT  N
ATOM    250  HN  ALA H  16      19.739 -23.656  -7.225  1.00  0.00      HCT   
ATOM    251  CA  ALA H  16      20.576 -21.813  -6.700  1.00  0.00      HCT  C
ATOM    252  HA  ALA H  16      20.875 -21.610  -5.799  1.00  0.00      HCT  H
ATOM    253  CB  ALA H  16      21.779 -22.258  -7.502  1.00  0.00      HCT  C
ATOM    254  HB1 ALA H  16      22.429 -21.538  -7.520  1.00  0.00      HCT  H
ATOM    255  HB2 ALA H  16      22.164 -23.043  -7.082  1.00  0.00      HCT  H
ATOM    256  HB3 ALA H  16      21.494 -22.471  -8.405  1.00  0.00      HCT  H
ATOM    257  C   ALA H  16      19.987 -20.547  -7.297  1.00  0.00      HCT  C
ATOM    258  O   ALA H  16      19.062 -20.592  -8.115  1.00  0.00      HCT  O
ATOM    259  N   THR H  17      20.517 -19.416  -6.860  1.00  0.00      HCT  N
ATOM    260  HN  THR H  17      21.261 -19.371  -6.194  1.00  0.00      HCT   
ATOM    261  CA  THR H  17      20.051 -18.124  -7.321  1.00  0.00      HCT  C
ATOM    262  HA  THR H  17      19.656 -18.211  -8.202  1.00  0.00      HCT  H
ATOM    263  CB  THR H  17      19.019 -17.507  -6.376  1.00  0.00      HCT  C
ATOM    264  HB  THR H  17      18.817 -16.604  -6.667  1.00  0.00      HCT  H
ATOM    265  OG1 THR H  17      19.555 -17.467  -5.046  1.00  0.00      HCT  O
ATOM    266  HG1 THR H  17      19.739 -18.244  -4.787  1.00  0.00      HCT  H
ATOM    267  CG2 THR H  17      17.725 -18.305  -6.363  1.00  0.00      HCT  C
ATOM    268 HG21 THR H  17      17.088 -17.895  -5.757  1.00  0.00      HCT  H
ATOM    269 HG22 THR H  17      17.342 -18.330  -7.254  1.00  0.00      HCT  H
ATOM    270 HG23 THR H  17      17.898 -19.214  -6.070  1.00  0.00      HCT  H
ATOM    271  C   THR H  17      21.285 -17.238  -7.423  1.00  0.00      HCT  C
ATOM    272  O   THR H  17      22.315 -17.531  -6.799  1.00  0.00      HCT  O
ATOM    273  N   PRO H  18      21.190 -16.168  -8.213  1.00  0.00      HCT  N
ATOM    274  CD  PRO H  18      20.023 -15.760  -9.014  1.00  0.00      HCT  C
ATOM    275  HD1 PRO H  18      19.504 -16.531  -9.383  1.00  0.00      HCT   
ATOM    276  HD2 PRO H  18      19.401 -15.250  -8.472  1.00  0.00      HCT  H
ATOM    277  CA  PRO H  18      22.334 -15.281  -8.441  1.00  0.00      HCT  C
ATOM    278  HA  PRO H  18      23.057 -15.763  -8.871  1.00  0.00      HCT  H
ATOM    279  CB  PRO H  18      21.777 -14.232  -9.403  1.00  0.00      HCT  C
ATOM    280  HB1 PRO H  18      22.527 -13.936 -10.171  1.00  0.00      HCT   
ATOM    281  HB2 PRO H  18      21.480 -13.456  -8.903  1.00  0.00      HCT  H
ATOM    282  CG  PRO H  18      20.634 -14.890 -10.074  1.00  0.00      HCT  C
ATOM    283  HG1 PRO H  18      20.983 -15.463 -10.955  1.00  0.00      HCT   
ATOM    284  HG2 PRO H  18      20.002 -14.219 -10.377  1.00  0.00      HCT  H
ATOM    285  C   PRO H  18      22.841 -14.636  -7.164  1.00  0.00      HCT  C
ATOM    286  O   PRO H  18      22.054 -14.171  -6.338  1.00  0.00      HCT  O
ATOM    287  N   ALA H  19      24.156 -14.642  -6.998  1.00  0.00      HCT  N
ATOM    288  HN  ALA H  19      24.780 -15.104  -7.627  1.00  0.00      HCT   
ATOM    289  CA  ALA H  19      24.780 -13.976  -5.888  1.00  0.00      HCT  C
ATOM    290  HA  ALA H  19      24.137 -13.854  -5.172  1.00  0.00      HCT  H
ATOM    291  CB  ALA H  19      25.943 -14.773  -5.368  1.00  0.00      HCT  C
ATOM    292  HB1 ALA H  19      26.342 -14.298  -4.621  1.00  0.00      HCT  H
ATOM    293  HB2 ALA H  19      25.625 -15.642  -5.077  1.00  0.00      HCT  H
ATOM    294  HB3 ALA H  19      26.594 -14.879  -6.078  1.00  0.00      HCT  H
ATOM    295  C   ALA H  19      25.217 -12.619  -6.392  1.00  0.00      HCT  C
ATOM    296  O   ALA H  19      26.284 -12.481  -6.977  1.00  0.00      HCT  O
ATOM    297  N   VAL H  20      24.362 -11.626  -6.190  1.00  0.00      HCT  N
ATOM    298  HN  VAL H  20      23.539 -11.705  -5.634  1.00  0.00      HCT   
ATOM    299  CA  VAL H  20      24.566 -10.306  -6.782  1.00  0.00      HCT  C
ATOM    300  HA  VAL H  20      25.507 -10.191  -6.987  1.00  0.00      HCT  H
ATOM    301  CB  VAL H  20      23.769 -10.119  -8.067  1.00  0.00      HCT  C
ATOM    302  HB  VAL H  20      23.878  -9.206  -8.378  1.00  0.00      HCT  H
ATOM    303  CG1 VAL H  20      24.272 -11.054  -9.158  1.00  0.00      HCT  C
ATOM    304 HG11 VAL H  20      23.747 -10.912  -9.961  1.00  0.00      HCT  H
ATOM    305 HG12 VAL H  20      25.206 -10.860  -9.333  1.00  0.00      HCT  H
ATOM    306 HG13 VAL H  20      24.175 -11.970  -8.857  1.00  0.00      HCT  H
ATOM    307  CG2 VAL H  20      22.298 -10.352  -7.804  1.00  0.00      HCT  C
ATOM    308 HG21 VAL H  20      21.806 -10.229  -8.631  1.00  0.00      HCT  H
ATOM    309 HG22 VAL H  20      22.176 -11.257  -7.479  1.00  0.00      HCT  H
ATOM    310 HG23 VAL H  20      21.992  -9.716  -7.138  1.00  0.00      HCT  H
ATOM    311  C   VAL H  20      24.155  -9.224  -5.841  1.00  0.00      HCT  C
ATOM    312  O   VAL H  20      23.446  -9.463  -4.872  1.00  0.00      HCT  O
ATOM    313  N   SER H  21      24.619  -8.023  -6.142  1.00  0.00      HCT  N
ATOM    314  HN  SER H  21      25.310  -7.854  -6.844  1.00  0.00      HCT   
ATOM    315  CA  SER H  21      24.156  -6.829  -5.467  1.00  0.00      HCT  C
ATOM    316  HA  SER H  21      23.711  -7.075  -4.642  1.00  0.00      HCT  H
ATOM    317  CB  SER H  21      25.335  -5.922  -5.132  1.00  0.00      HCT  C
ATOM    318  HB1 SER H  21      24.990  -5.012  -4.901  1.00  0.00      HCT   
ATOM    319  HB2 SER H  21      25.925  -5.874  -5.900  1.00  0.00      HCT  H
ATOM    320  OG  SER H  21      26.063  -6.439  -4.015  1.00  0.00      HCT  O
ATOM    321  HG1 SER H  21      26.906  -5.970  -3.984  1.00  0.00      HCT   
ATOM    322  C   SER H  21      23.141  -6.139  -6.384  1.00  0.00      HCT  C
ATOM    323  O   SER H  21      23.436  -5.860  -7.524  1.00  0.00      HCT  O
ATOM    324  N   LEU H  22      21.929  -5.943  -5.887  1.00  0.00      HCT  N
ATOM    325  HN  LEU H  22      21.671  -6.172  -4.951  1.00  0.00      HCT   
ATOM    326  CA  LEU H  22      20.851  -5.366  -6.681  1.00  0.00      HCT  C
ATOM    327  HA  LEU H  22      21.046  -5.478  -7.625  1.00  0.00      HCT  H
ATOM    328  CB  LEU H  22      19.533  -6.072  -6.370  1.00  0.00      HCT  C
ATOM    329  HB1 LEU H  22      19.308  -5.772  -5.443  1.00  0.00      HCT   
ATOM    330  HB2 LEU H  22      19.674  -7.027  -6.476  1.00  0.00      HCT  H
ATOM    331  CG  LEU H  22      18.315  -5.704  -7.211  1.00  0.00      HCT  C
ATOM    332  HG  LEU H  22      18.126  -4.757  -7.111  1.00  0.00      HCT  H
ATOM    333  CD1 LEU H  22      18.562  -5.986  -8.656  1.00  0.00      HCT  C
ATOM    334 HD11 LEU H  22      17.772  -5.742  -9.164  1.00  0.00      HCT  H
ATOM    335 HD12 LEU H  22      19.322  -5.462  -8.953  1.00  0.00      HCT  H
ATOM    336 HD13 LEU H  22      18.748  -6.932  -8.765  1.00  0.00      HCT  H
ATOM    337  CD2 LEU H  22      17.112  -6.477  -6.766  1.00  0.00      HCT  C
ATOM    338 HD21 LEU H  22      16.354  -6.225  -7.316  1.00  0.00      HCT  H
ATOM    339 HD22 LEU H  22      17.293  -7.424  -6.865  1.00  0.00      HCT  H
ATOM    340 HD23 LEU H  22      16.930  -6.269  -5.836  1.00  0.00      HCT  H
ATOM    341  C   LEU H  22      20.733  -3.884  -6.387  1.00  0.00      HCT  C
ATOM    342  O   LEU H  22      20.490  -3.502  -5.253  1.00  0.00      HCT  O
ATOM    343  N   TRP H  23      20.901  -3.061  -7.413  1.00  0.00      HCT  N
ATOM    344  HN  TRP H  23      21.088  -3.386  -8.337  1.00  0.00      HCT   
ATOM    345  CA  TRP H  23      20.826  -1.612  -7.273  1.00  0.00      HCT  C
ATOM    346  HA  TRP H  23      21.373  -1.330  -6.524  1.00  0.00      HCT  H
ATOM    347  CB  TRP H  23      21.364  -0.963  -8.536  1.00  0.00      HCT  C
ATOM    348  HB1 TRP H  23      20.687  -1.183  -9.239  1.00  0.00      HCT   
ATOM    349  HB2 TRP H  23      22.252  -1.315  -8.701  1.00  0.00      HCT  H
ATOM    350  CG  TRP H  23      21.474   0.529  -8.539  1.00  0.00      HCT  C
ATOM    351  CD1 TRP H  23      22.456   1.278  -7.961  1.00  0.00      HCT  C
ATOM    352  HD1 TRP H  23      23.165   0.938  -7.464  1.00  0.00      HCT  H
ATOM    353  NE1 TRP H  23      22.237   2.618  -8.218  1.00  0.00      HCT  N
ATOM    354  HE1 TRP H  23      22.733   3.267  -7.946  1.00  0.00      HCT  H
ATOM    355  CE2 TRP H  23      21.114   2.743  -8.993  1.00  0.00      HCT  C
ATOM    356  CD2 TRP H  23      20.603   1.449  -9.211  1.00  0.00      HCT  C
ATOM    357  CE3 TRP H  23      19.446   1.298  -9.977  1.00  0.00      HCT  C
ATOM    358  HE3 TRP H  23      19.098   0.453 -10.147  1.00  0.00      HCT  H
ATOM    359  CZ3 TRP H  23      18.851   2.404 -10.479  1.00  0.00      HCT  C
ATOM    360  HZ3 TRP H  23      18.078   2.312 -10.988  1.00  0.00      HCT  H
ATOM    361  CZ2 TRP H  23      20.502   3.878  -9.502  1.00  0.00      HCT  C
ATOM    362  HZ2 TRP H  23      20.841   4.728  -9.338  1.00  0.00      HCT  H
ATOM    363  CH2 TRP H  23      19.369   3.691 -10.239  1.00  0.00      HCT  C
ATOM    364  HH2 TRP H  23      18.931   4.431 -10.593  1.00  0.00      HCT  H
ATOM    365  C   TRP H  23      19.407  -1.177  -7.020  1.00  0.00      HCT  C
ATOM    366  O   TRP H  23      18.481  -1.726  -7.598  1.00  0.00      HCT  O
ATOM    367  N   ASN H  24      19.260  -0.168  -6.167  1.00  0.00      HCT  N
ATOM    368  HN  ASN H  24      20.035   0.225  -5.673  1.00  0.00      HCT   
ATOM    369  CA  ASN H  24      17.999   0.445  -5.877  1.00  0.00      HCT  C
ATOM    370  HA  ASN H  24      17.275  -0.136  -6.156  1.00  0.00      HCT  H
ATOM    371  CB  ASN H  24      17.858   0.734  -4.394  1.00  0.00      HCT  C
ATOM    372  HB1 ASN H  24      17.119   1.401  -4.299  1.00  0.00      HCT   
ATOM    373  HB2 ASN H  24      18.703   1.071  -4.058  1.00  0.00      HCT  H
ATOM    374  CG  ASN H  24      17.489  -0.482  -3.582  1.00  0.00      HCT  C
ATOM    375  OD1 ASN H  24      16.882  -1.422  -4.091  1.00  0.00      HCT  O
ATOM    376  ND2 ASN H  24      17.888  -0.472  -2.302  1.00  0.00      HCT  N
ATOM    377 HD21 ASN H  24      17.705  -1.140  -1.790  1.00  0.00      HCT  H
ATOM    378 HD22 ASN H  24      18.325   0.200  -1.993  1.00  0.00      HCT  H
ATOM    379  C   ASN H  24      17.905   1.763  -6.638  1.00  0.00      HCT  C
ATOM    380  O   ASN H  24      18.814   2.608  -6.555  1.00  0.00      HCT  O
ATOM    381  N   SER H  25      16.805   1.939  -7.363  1.00  0.00      HCT  N
ATOM    382  HN  SER H  25      16.104   1.240  -7.507  1.00  0.00      HCT   
ATOM    383  CA  SER H  25      16.527   3.213  -8.028  1.00  0.00      HCT  C
ATOM    384  HA  SER H  25      17.334   3.530  -8.461  1.00  0.00      HCT  H
ATOM    385  CB  SER H  25      15.440   3.072  -9.085  1.00  0.00      HCT  C
ATOM    386  HB1 SER H  25      15.482   2.153  -9.477  1.00  0.00      HCT   
ATOM    387  HB2 SER H  25      15.581   3.738  -9.776  1.00  0.00      HCT  H
ATOM    388  OG  SER H  25      14.170   3.270  -8.507  1.00  0.00      HCT  O
ATOM    389  HG1 SER H  25      13.545   3.394  -9.232  1.00  0.00      HCT   
ATOM    390  C   SER H  25      16.088   4.257  -7.019  1.00  0.00      HCT  C
ATOM    391  O   SER H  25      15.832   3.946  -5.862  1.00  0.00      HCT  O
ATOM    392  N   ASN H  26      15.950   5.500  -7.471  1.00  0.00      HCT  N
ATOM    393  HN  ASN H  26      16.106   5.794  -8.413  1.00  0.00      HCT   
ATOM    394  CA  ASN H  26      15.538   6.568  -6.563  1.00  0.00      HCT  C
ATOM    395  HA  ASN H  26      16.152   6.597  -5.813  1.00  0.00      HCT  H
ATOM    396  CB  ASN H  26      15.586   7.906  -7.250  1.00  0.00      HCT  C
ATOM    397  HB1 ASN H  26      15.250   8.585  -6.597  1.00  0.00      HCT   
ATOM    398  HB2 ASN H  26      15.038   7.870  -8.049  1.00  0.00      HCT  H
ATOM    399  CG  ASN H  26      16.985   8.303  -7.659  1.00  0.00      HCT  C
ATOM    400  OD1 ASN H  26      17.976   7.822  -7.112  1.00  0.00      HCT  O
ATOM    401  ND2 ASN H  26      17.073   9.193  -8.652  1.00  0.00      HCT  N
ATOM    402 HD21 ASN H  26      17.845   9.456  -8.927  1.00  0.00      HCT  H
ATOM    403 HD22 ASN H  26      16.358   9.504  -9.016  1.00  0.00      HCT  H
ATOM    404  C   ASN H  26      14.145   6.294  -6.014  1.00  0.00      HCT  C
ATOM    405  O   ASN H  26      13.809   6.651  -4.878  1.00  0.00      HCT  O
ATOM    406  N   VAL H  27      13.342   5.582  -6.783  1.00  0.00      HCT  N
ATOM    407  HN  VAL H  27      13.587   5.229  -7.682  1.00  0.00      HCT   
ATOM    408  CA  VAL H  27      11.995   5.252  -6.355  1.00  0.00      HCT  C
ATOM    409  HA  VAL H  27      11.592   6.032  -5.941  1.00  0.00      HCT  H
ATOM    410  CB  VAL H  27      11.100   4.814  -7.536  1.00  0.00      HCT  C
ATOM    411  HB  VAL H  27      11.372   3.934  -7.838  1.00  0.00      HCT  H
ATOM    412  CG1 VAL H  27       9.671   4.743  -7.094  1.00  0.00      HCT  C
ATOM    413 HG11 VAL H  27       9.123   4.467  -7.845  1.00  0.00      HCT  H
ATOM    414 HG12 VAL H  27       9.595   4.099  -6.374  1.00  0.00      HCT  H
ATOM    415 HG13 VAL H  27       9.392   5.619  -6.785  1.00  0.00      HCT  H
ATOM    416  CG2 VAL H  27      11.202   5.760  -8.683  1.00  0.00      HCT  C
ATOM    417 HG21 VAL H  27      10.627   5.450  -9.400  1.00  0.00      HCT  H
ATOM    418 HG22 VAL H  27      10.922   6.641  -8.391  1.00  0.00      HCT  H
ATOM    419 HG23 VAL H  27      12.124   5.789  -8.986  1.00  0.00      HCT  H
ATOM    420  C   VAL H  27      12.018   4.113  -5.318  1.00  0.00      HCT  C
ATOM    421  O   VAL H  27      11.134   4.017  -4.475  1.00  0.00      HCT  O
ATOM    422  N   ASP H  28      13.014   3.242  -5.410  1.00  0.00      HCT  N
ATOM    423  HN  ASP H  28      13.678   3.199  -6.152  1.00  0.00      HCT   
ATOM    424  CA  ASP H  28      13.237   2.218  -4.383  1.00  0.00      HCT  C
ATOM    425  HA  ASP H  28      12.389   1.787  -4.186  1.00  0.00      HCT  H
ATOM    426  CB  ASP H  28      14.208   1.133  -4.884  1.00  0.00      HCT  C
ATOM    427  HB1 ASP H  28      14.308   0.458  -4.153  1.00  0.00      HCT   
ATOM    428  HB2 ASP H  28      15.057   1.546  -5.106  1.00  0.00      HCT  H
ATOM    429  CG  ASP H  28      13.685   0.420  -6.128  1.00  0.00      HCT  C
ATOM    430  OD1 ASP H  28      12.613  -0.193  -6.029  1.00  0.00      HCT  O
ATOM    431  OD2 ASP H  28      14.320   0.483  -7.208  1.00  0.00      HCT  O
ATOM    432  C   ASP H  28      13.765   2.817  -3.080  1.00  0.00      HCT  C
ATOM    433  O   ASP H  28      13.692   2.153  -2.028  1.00  0.00      HCT  O
ATOM    434  N   LEU H  29      14.290   4.041  -3.114  1.00  0.00      HCT  N
ATOM    435  HN  LEU H  29      14.291   4.656  -3.900  1.00  0.00      HCT   
ATOM    436  CA  LEU H  29      14.943   4.593  -1.912  1.00  0.00      HCT  C
ATOM    437  HA  LEU H  29      15.161   3.859  -1.316  1.00  0.00      HCT  H
ATOM    438  CB  LEU H  29      16.248   5.307  -2.264  1.00  0.00      HCT  C
ATOM    439  HB1 LEU H  29      16.557   5.705  -1.400  1.00  0.00      HCT   
ATOM    440  HB2 LEU H  29      16.061   5.951  -2.964  1.00  0.00      HCT  H
ATOM    441  CG  LEU H  29      17.405   4.434  -2.752  1.00  0.00      HCT  C
ATOM    442  HG  LEU H  29      17.138   3.993  -3.573  1.00  0.00      HCT  H
ATOM    443  CD1 LEU H  29      18.595   5.332  -3.069  1.00  0.00      HCT  C
ATOM    444 HD11 LEU H  29      19.331   4.781  -3.379  1.00  0.00      HCT  H
ATOM    445 HD12 LEU H  29      18.339   5.962  -3.760  1.00  0.00      HCT  H
ATOM    446 HD13 LEU H  29      18.853   5.808  -2.265  1.00  0.00      HCT  H
ATOM    447  CD2 LEU H  29      17.795   3.356  -1.747  1.00  0.00      HCT  C
ATOM    448 HD21 LEU H  29      18.529   2.838  -2.111  1.00  0.00      HCT  H
ATOM    449 HD22 LEU H  29      18.067   3.781  -0.919  1.00  0.00      HCT  H
ATOM    450 HD23 LEU H  29      17.030   2.782  -1.589  1.00  0.00      HCT  H
ATOM    451  C   LEU H  29      14.023   5.539  -1.153  1.00  0.00      HCT  C
ATOM    452  O   LEU H  29      14.136   5.664   0.056  1.00  0.00      HCT  O
ATOM    453  N   VAL H  30      13.086   6.175  -1.841  1.00  0.00      HCT  N
ATOM    454  HN  VAL H  30      12.945   6.101  -2.825  1.00  0.00      HCT   
ATOM    455  CA  VAL H  30      12.154   7.070  -1.165  1.00  0.00      HCT  C
ATOM    456  HA  VAL H  30      12.608   7.484  -0.414  1.00  0.00      HCT  H
ATOM    457  CB  VAL H  30      11.668   8.203  -2.106  1.00  0.00      HCT  C
ATOM    458  HB  VAL H  30      11.179   7.827  -2.855  1.00  0.00      HCT  H
ATOM    459  CG1 VAL H  30      10.769   9.176  -1.369  1.00  0.00      HCT  C
ATOM    460 HG11 VAL H  30      10.484   9.870  -1.984  1.00  0.00      HCT  H
ATOM    461 HG12 VAL H  30       9.999   8.697  -1.028  1.00  0.00      HCT  H
ATOM    462 HG13 VAL H  30      11.266   9.569  -0.635  1.00  0.00      HCT  H
ATOM    463  CG2 VAL H  30      12.830   8.924  -2.611  1.00  0.00      HCT  C
ATOM    464 HG21 VAL H  30      12.528   9.634  -3.200  1.00  0.00      HCT  H
ATOM    465 HG22 VAL H  30      13.318   9.300  -1.863  1.00  0.00      HCT  H
ATOM    466 HG23 VAL H  30      13.396   8.306  -3.100  1.00  0.00      HCT  H
ATOM    467  C   VAL H  30      10.974   6.265  -0.616  1.00  0.00      HCT  C
ATOM    468  O   VAL H  30       9.842   6.397  -1.080  1.00  0.00      HCT  O
ATOM    469  N   VAL H  31      11.288   5.427   0.373  1.00  0.00      HCT  N
ATOM    470  HN  VAL H  31      12.221   5.379   0.721  1.00  0.00      HCT   
ATOM    471  CA  VAL H  31      10.357   4.529   1.028  1.00  0.00      HCT  C
ATOM    472  HA  VAL H  31       9.455   4.880   0.959  1.00  0.00      HCT  H
ATOM    473  CB  VAL H  31      10.396   3.122   0.391  1.00  0.00      HCT  C
ATOM    474  HB  VAL H  31       9.739   2.552   0.823  1.00  0.00      HCT  H
ATOM    475  CG1 VAL H  31      10.069   3.194  -1.106  1.00  0.00      HCT  C
ATOM    476 HG11 VAL H  31      10.101   2.299  -1.480  1.00  0.00      HCT  H
ATOM    477 HG12 VAL H  31       9.180   3.567  -1.217  1.00  0.00      HCT  H
ATOM    478 HG13 VAL H  31      10.723   3.760  -1.545  1.00  0.00      HCT  H
ATOM    479  CG2 VAL H  31      11.768   2.510   0.593  1.00  0.00      HCT  C
ATOM    480 HG21 VAL H  31      11.782   1.628   0.190  1.00  0.00      HCT  H
ATOM    481 HG22 VAL H  31      12.432   3.078   0.171  1.00  0.00      HCT  H
ATOM    482 HG23 VAL H  31      11.947   2.443   1.544  1.00  0.00      HCT  H
ATOM    483  C   VAL H  31      10.741   4.427   2.516  1.00  0.00      HCT  C
ATOM    484  O   VAL H  31      11.887   4.687   2.872  1.00  0.00      HCT  O
ATOM    485  N   PRO H  32       9.789   4.049   3.379  1.00  0.00      HCT  N
ATOM    486  CD  PRO H  32       8.348   3.993   3.068  1.00  0.00      HCT  C
ATOM    487  HD1 PRO H  32       8.030   4.779   2.538  1.00  0.00      HCT   
ATOM    488  HD2 PRO H  32       8.148   3.204   2.539  1.00  0.00      HCT  H
ATOM    489  CA  PRO H  32      10.050   3.850   4.811  1.00  0.00      HCT  C
ATOM    490  HA  PRO H  32      10.270   4.693   5.238  1.00  0.00      HCT  H
ATOM    491  CB  PRO H  32       8.713   3.348   5.335  1.00  0.00      HCT  C
ATOM    492  HB1 PRO H  32       8.504   3.724   6.362  1.00  0.00      HCT   
ATOM    493  HB2 PRO H  32       8.700   2.378   5.321  1.00  0.00      HCT  H
ATOM    494  CG  PRO H  32       7.706   3.896   4.409  1.00  0.00      HCT  C
ATOM    495  HG1 PRO H  32       7.359   4.875   4.793  1.00  0.00      HCT   
ATOM    496  HG2 PRO H  32       6.942   3.298   4.375  1.00  0.00      HCT  H
ATOM    497  C   PRO H  32      11.133   2.838   5.094  1.00  0.00      HCT  C
ATOM    498  O   PRO H  32      11.351   1.924   4.299  1.00  0.00      HCT  O
ATOM    499  N   ASN H  33      11.793   2.974   6.234  1.00  0.00      HCT  N
ATOM    500  HN  ASN H  33      11.710   3.756   6.851  1.00  0.00      HCT   
ATOM    501  CA  ASN H  33      12.718   1.954   6.679  1.00  0.00      HCT  C
ATOM    502  HA  ASN H  33      13.158   1.565   5.908  1.00  0.00      HCT  H
ATOM    503  CB  ASN H  33      13.789   2.547   7.592  1.00  0.00      HCT  C
ATOM    504  HB1 ASN H  33      13.362   2.709   8.482  1.00  0.00      HCT   
ATOM    505  HB2 ASN H  33      14.122   3.368   7.196  1.00  0.00      HCT  H
ATOM    506  CG  ASN H  33      14.975   1.605   7.798  1.00  0.00      HCT  C
ATOM    507  OD1 ASN H  33      15.638   1.199   6.836  1.00  0.00      HCT  O
ATOM    508  ND2 ASN H  33      15.244   1.250   9.057  1.00  0.00      HCT  N
ATOM    509 HD21 ASN H  33      15.901   0.722   9.223  1.00  0.00      HCT  H
ATOM    510 HD22 ASN H  33      14.759   1.550   9.700  1.00  0.00      HCT  H
ATOM    511  C   ASN H  33      11.967   0.852   7.400  1.00  0.00      HCT  C
ATOM    512  O   ASN H  33      12.557   0.135   8.200  1.00  0.00      HCT  O
ATOM    513  N   PHE H  34      10.676   0.694   7.100  1.00  0.00      HCT  N
ATOM    514  HN  PHE H  34      10.180   1.265   6.448  1.00  0.00      HCT   
ATOM    515  CA  PHE H  34       9.866  -0.362   7.725  1.00  0.00      HCT  C
ATOM    516  HA  PHE H  34      10.392  -0.774   8.428  1.00  0.00      HCT  H
ATOM    517  CB  PHE H  34       8.612   0.242   8.383  1.00  0.00      HCT  C
ATOM    518  HB1 PHE H  34       8.206  -0.480   8.943  1.00  0.00      HCT   
ATOM    519  HB2 PHE H  34       8.013   0.553   7.686  1.00  0.00      HCT  H
ATOM    520  CG  PHE H  34       8.907   1.397   9.281  1.00  0.00      HCT  C
ATOM    521  CD1 PHE H  34       9.703   1.221  10.405  1.00  0.00      HCT  C
ATOM    522  HD1 PHE H  34      10.045   0.378  10.598  1.00  0.00      HCT  H
ATOM    523  CE1 PHE H  34       9.997   2.286  11.240  1.00  0.00      HCT  C
ATOM    524  HE1 PHE H  34      10.529   2.158  11.993  1.00  0.00      HCT  H
ATOM    525  CZ  PHE H  34       9.490   3.546  10.951  1.00  0.00      HCT  C
ATOM    526  HZ  PHE H  34       9.681   4.265  11.510  1.00  0.00      HCT  H
ATOM    527  CD2 PHE H  34       8.410   2.659   8.998  1.00  0.00      HCT  C
ATOM    528  HD2 PHE H  34       7.879   2.787   8.245  1.00  0.00      HCT  H
ATOM    529  CE2 PHE H  34       8.694   3.731   9.824  1.00  0.00      HCT  C
ATOM    530  HE2 PHE H  34       8.353   4.574   9.629  1.00  0.00      HCT  H
ATOM    531  C   PHE H  34       9.425  -1.474   6.772  1.00  0.00      HCT  C
ATOM    532  O   PHE H  34       9.585  -1.405   5.547  1.00  0.00      HCT  O
ATOM    533  N   HSE H  35       8.864  -2.515   7.375  1.00  0.00      HCT  N
ATOM    534  HN  HSE H  35       8.820  -2.619   8.368  1.00  0.00      HCT   
ATOM    535  CA  HSE H  35       8.265  -3.593   6.640  1.00  0.00      HCT  C
ATOM    536  HA  HSE H  35       8.704  -3.688   5.780  1.00  0.00      HCT  H
ATOM    537  CB  HSE H  35       8.407  -4.913   7.418  1.00  0.00      HCT  C
ATOM    538  HB1 HSE H  35       7.783  -5.565   6.986  1.00  0.00      HCT   
ATOM    539  HB2 HSE H  35       8.191  -4.752   8.349  1.00  0.00      HCT  H
ATOM    540  ND1 HSE H  35      10.881  -4.895   7.930  1.00  0.00      HCT  N
ATOM    541  CG  HSE H  35       9.783  -5.502   7.362  1.00  0.00      HCT  C
ATOM    542  CE1 HSE H  35      11.955  -5.640   7.720  1.00  0.00      HCT  C
ATOM    543  HE1 HSE H  35      12.818  -5.446   8.007  1.00  0.00      HCT  H
ATOM    544  NE2 HSE H  35      11.590  -6.714   7.045  1.00  0.00      HCT  N
ATOM    545  HE2 HSE H  35      12.114  -7.347   6.792  1.00  0.00      HCT  H
ATOM    546  CD2 HSE H  35      10.236  -6.649   6.806  1.00  0.00      HCT  C
ATOM    547  HD2 HSE H  35       9.727  -7.277   6.348  1.00  0.00      HCT  H
ATOM    548  C   HSE H  35       6.806  -3.242   6.408  1.00  0.00      HCT  C
ATOM    549  O   HSE H  35       6.050  -3.074   7.352  1.00  0.00      HCT  O
ATOM    550  N   THR H  36       6.412  -3.123   5.150  1.00  0.00      HCT  N
ATOM    551  HN  THR H  36       6.992  -3.255   4.346  1.00  0.00      HCT   
ATOM    552  CA  THR H  36       5.038  -2.774   4.843  1.00  0.00      HCT  C
ATOM    553  HA  THR H  36       4.780  -1.984   5.343  1.00  0.00      HCT  H
ATOM    554  CB  THR H  36       4.878  -2.484   3.351  1.00  0.00      HCT  C
ATOM    555  HB  THR H  36       5.038  -3.299   2.849  1.00  0.00      HCT  H
ATOM    556  OG1 THR H  36       5.833  -1.489   2.948  1.00  0.00      HCT  O
ATOM    557  HG1 THR H  36       5.709  -0.779   3.381  1.00  0.00      HCT  H
ATOM    558  CG2 THR H  36       3.467  -2.008   3.047  1.00  0.00      HCT  C
ATOM    559 HG21 THR H  36       3.374  -1.826   2.098  1.00  0.00      HCT  H
ATOM    560 HG22 THR H  36       2.825  -2.690   3.301  1.00  0.00      HCT  H
ATOM    561 HG23 THR H  36       3.276  -1.196   3.544  1.00  0.00      HCT  H
ATOM    562  C   THR H  36       4.150  -3.959   5.293  1.00  0.00      HCT  C
ATOM    563  O   THR H  36       4.419  -5.089   4.885  1.00  0.00      HCT  O
ATOM    564  N   PRO H  37       3.134  -3.713   6.161  1.00  0.00      HCT  N
ATOM    565  CD  PRO H  37       2.845  -2.453   6.869  1.00  0.00      HCT  C
ATOM    566  HD1 PRO H  37       3.662  -2.037   7.269  1.00  0.00      HCT   
ATOM    567  HD2 PRO H  37       2.471  -1.801   6.256  1.00  0.00      HCT  H
ATOM    568  CA  PRO H  37       2.304  -4.798   6.691  1.00  0.00      HCT  C
ATOM    569  HA  PRO H  37       2.813  -5.624   6.728  1.00  0.00      HCT  H
ATOM    570  CB  PRO H  37       2.010  -4.328   8.104  1.00  0.00      HCT  C
ATOM    571  HB1 PRO H  37       2.859  -4.495   8.805  1.00  0.00      HCT   
ATOM    572  HB2 PRO H  37       1.203  -4.752   8.437  1.00  0.00      HCT  H
ATOM    573  CG  PRO H  37       1.812  -2.847   7.917  1.00  0.00      HCT  C
ATOM    574  HG1 PRO H  37       1.948  -2.315   8.879  1.00  0.00      HCT   
ATOM    575  HG2 PRO H  37       0.912  -2.673   7.597  1.00  0.00      HCT  H
ATOM    576  C   PRO H  37       1.000  -5.045   5.945  1.00  0.00      HCT  C
ATOM    577  O   PRO H  37       0.279  -4.121   5.551  1.00  0.00      HCT  O
ATOM    578  N   SER H  38       0.692  -6.326   5.778  1.00  0.00      HCT  N
ATOM    579  HN  SER H  38       1.300  -7.081   6.024  1.00  0.00      HCT   
ATOM    580  CA  SER H  38      -0.576  -6.745   5.215  1.00  0.00      HCT  C
ATOM    581  HA  SER H  38      -1.257  -6.087   5.430  1.00  0.00      HCT  H
ATOM    582  CB  SER H  38      -0.498  -6.876   3.684  1.00  0.00      HCT  C
ATOM    583  HB1 SER H  38      -0.209  -5.994   3.313  1.00  0.00      HCT   
ATOM    584  HB2 SER H  38      -1.371  -7.131   3.347  1.00  0.00      HCT  H
ATOM    585  OG  SER H  38       0.445  -7.851   3.284  1.00  0.00      HCT  O
ATOM    586  HG1 SER H  38       0.282  -8.037   2.351  1.00  0.00      HCT   
ATOM    587  C   SER H  38      -0.967  -8.059   5.844  1.00  0.00      HCT  C
ATOM    588  O   SER H  38      -0.097  -8.840   6.275  1.00  0.00      HCT  O
ATOM    589  N   VAL H  39      -2.274  -8.270   5.921  1.00  0.00      HCT  N
ATOM    590  HN  VAL H  39      -2.962  -7.652   5.549  1.00  0.00      HCT   
ATOM    591  CA  VAL H  39      -2.819  -9.455   6.574  1.00  0.00      HCT  C
ATOM    592  HA  VAL H  39      -2.123 -10.124   6.666  1.00  0.00      HCT  H
ATOM    593  CB  VAL H  39      -3.360  -9.120   7.971  1.00  0.00      HCT  C
ATOM    594  HB  VAL H  39      -4.084  -8.478   7.906  1.00  0.00      HCT  H
ATOM    595  CG1 VAL H  39      -3.872 -10.384   8.648  1.00  0.00      HCT  C
ATOM    596 HG11 VAL H  39      -4.209 -10.155   9.529  1.00  0.00      HCT  H
ATOM    597 HG12 VAL H  39      -4.582 -10.765   8.110  1.00  0.00      HCT  H
ATOM    598 HG13 VAL H  39      -3.140 -11.016   8.729  1.00  0.00      HCT  H
ATOM    599  CG2 VAL H  39      -2.291  -8.561   8.836  1.00  0.00      HCT  C
ATOM    600 HG21 VAL H  39      -2.663  -8.361   9.709  1.00  0.00      HCT  H
ATOM    601 HG22 VAL H  39      -1.580  -9.216   8.921  1.00  0.00      HCT  H
ATOM    602 HG23 VAL H  39      -1.946  -7.752   8.428  1.00  0.00      HCT  H
ATOM    603  C   VAL H  39      -3.937 -10.037   5.754  1.00  0.00      HCT  C
ATOM    604  O   VAL H  39      -4.772  -9.311   5.197  1.00  0.00      HCT  O
ATOM    605  N   TYR H  40      -3.957 -11.362   5.726  1.00  0.00      HCT  N
ATOM    606  HN  TYR H  40      -3.241 -11.878   6.193  1.00  0.00      HCT   
ATOM    607  CA  TYR H  40      -4.932 -12.164   5.074  1.00  0.00      HCT  C
ATOM    608  HA  TYR H  40      -5.594 -11.605   4.638  1.00  0.00      HCT  H
ATOM    609  CB  TYR H  40      -4.301 -13.095   4.050  1.00  0.00      HCT  C
ATOM    610  HB1 TYR H  40      -5.075 -13.561   3.620  1.00  0.00      HCT   
ATOM    611  HB2 TYR H  40      -3.683 -13.683   4.514  1.00  0.00      HCT  H
ATOM    612  CG  TYR H  40      -3.550 -12.455   2.944  1.00  0.00      HCT  C
ATOM    613  CD1 TYR H  40      -2.285 -11.874   3.156  1.00  0.00      HCT  C
ATOM    614  HD1 TYR H  40      -1.927 -11.852   4.013  1.00  0.00      HCT  H
ATOM    615  CE1 TYR H  40      -1.603 -11.306   2.124  1.00  0.00      HCT  C
ATOM    616  HE1 TYR H  40      -0.775 -10.909   2.270  1.00  0.00      HCT  H
ATOM    617  CZ  TYR H  40      -2.143 -11.331   0.867  1.00  0.00      HCT  C
ATOM    618  OH  TYR H  40      -1.438 -10.758  -0.167  1.00  0.00      HCT  O
ATOM    619  HH  TYR H  40      -1.868 -10.834  -0.885  1.00  0.00      HCT  H
ATOM    620  CD2 TYR H  40      -4.049 -12.478   1.659  1.00  0.00      HCT  C
ATOM    621  HD2 TYR H  40      -4.877 -12.871   1.497  1.00  0.00      HCT  H
ATOM    622  CE2 TYR H  40      -3.368 -11.930   0.637  1.00  0.00      HCT  C
ATOM    623  HE2 TYR H  40      -3.730 -11.937  -0.219  1.00  0.00      HCT  H
ATOM    624  C   TYR H  40      -5.611 -13.042   6.099  1.00  0.00      HCT  C
ATOM    625  O   TYR H  40      -4.909 -13.662   6.884  1.00  0.00      HCT  O
ATOM    626  N   PHE H  41      -6.934 -13.151   6.049  1.00  0.00      HCT  N
ATOM    627  HN  PHE H  41      -7.506 -12.609   5.436  1.00  0.00      HCT   
ATOM    628  CA  PHE H  41      -7.672 -14.086   6.898  1.00  0.00      HCT  C
ATOM    629  HA  PHE H  41      -7.050 -14.530   7.494  1.00  0.00      HCT  H
ATOM    630  CB  PHE H  41      -8.706 -13.359   7.747  1.00  0.00      HCT  C
ATOM    631  HB1 PHE H  41      -9.259 -14.068   8.185  1.00  0.00      HCT   
ATOM    632  HB2 PHE H  41      -9.230 -12.778   7.173  1.00  0.00      HCT  H
ATOM    633  CG  PHE H  41      -8.111 -12.510   8.840  1.00  0.00      HCT  C
ATOM    634  CD1 PHE H  41      -7.833 -13.053  10.075  1.00  0.00      HCT  C
ATOM    635  HD1 PHE H  41      -8.008 -13.953  10.231  1.00  0.00      HCT  H
ATOM    636  CE1 PHE H  41      -7.311 -12.283  11.079  1.00  0.00      HCT  C
ATOM    637  HE1 PHE H  41      -7.128 -12.666  11.907  1.00  0.00      HCT  H
ATOM    638  CZ  PHE H  41      -7.054 -10.928  10.870  1.00  0.00      HCT  C
ATOM    639  HZ  PHE H  41      -6.691 -10.408  11.551  1.00  0.00      HCT  H
ATOM    640  CD2 PHE H  41      -7.850 -11.169   8.631  1.00  0.00      HCT  C
ATOM    641  HD2 PHE H  41      -8.041 -10.789   7.803  1.00  0.00      HCT  H
ATOM    642  CE2 PHE H  41      -7.324 -10.373   9.646  1.00  0.00      HCT  C
ATOM    643  HE2 PHE H  41      -7.150  -9.473   9.491  1.00  0.00      HCT  H
ATOM    644  C   PHE H  41      -8.372 -15.153   6.062  1.00  0.00      HCT  C
ATOM    645  O   PHE H  41      -8.873 -14.886   4.976  1.00  0.00      HCT  O
ATOM    646  N   TYR H  42      -8.404 -16.364   6.594  1.00  0.00      HCT  N
ATOM    647  HN  TYR H  42      -8.006 -16.559   7.489  1.00  0.00      HCT   
ATOM    648  CA  TYR H  42      -9.016 -17.523   5.934  1.00  0.00      HCT  C
ATOM    649  HA  TYR H  42      -9.580 -17.220   5.206  1.00  0.00      HCT  H
ATOM    650  CB  TYR H  42      -7.960 -18.471   5.369  1.00  0.00      HCT  C
ATOM    651  HB1 TYR H  42      -8.472 -19.167   4.867  1.00  0.00      HCT   
ATOM    652  HB2 TYR H  42      -7.438 -18.825   6.106  1.00  0.00      HCT  H
ATOM    653  CG  TYR H  42      -7.009 -17.868   4.400  1.00  0.00      HCT  C
ATOM    654  CD1 TYR H  42      -5.925 -17.133   4.843  1.00  0.00      HCT  C
ATOM    655  HD1 TYR H  42      -5.801 -17.006   5.756  1.00  0.00      HCT  H
ATOM    656  CE1 TYR H  42      -5.028 -16.588   3.955  1.00  0.00      HCT  C
ATOM    657  HE1 TYR H  42      -4.302 -16.094   4.261  1.00  0.00      HCT  H
ATOM    658  CZ  TYR H  42      -5.226 -16.779   2.605  1.00  0.00      HCT  C
ATOM    659  OH  TYR H  42      -4.331 -16.264   1.741  1.00  0.00      HCT  O
ATOM    660  HH  TYR H  42      -4.557 -16.443   0.952  1.00  0.00      HCT  H
ATOM    661  CD2 TYR H  42      -7.176 -18.058   3.045  1.00  0.00      HCT  C
ATOM    662  HD2 TYR H  42      -7.901 -18.553   2.739  1.00  0.00      HCT  H
ATOM    663  CE2 TYR H  42      -6.297 -17.518   2.142  1.00  0.00      HCT  C
ATOM    664  HE2 TYR H  42      -6.418 -17.652   1.229  1.00  0.00      HCT  H
ATOM    665  C   TYR H  42      -9.880 -18.315   6.925  1.00  0.00      HCT  C
ATOM    666  O   TYR H  42      -9.506 -18.500   8.088  1.00  0.00      HCT  O
ATOM    667  N   ARG H  43     -11.047 -18.751   6.462  1.00  0.00      HCT  N
ATOM    668  HN  ARG H  43     -11.371 -18.497   5.554  1.00  0.00      HCT   
ATOM    669  CA  ARG H  43     -11.923 -19.627   7.255  1.00  0.00      HCT  C
ATOM    670  HA  ARG H  43     -11.765 -19.478   8.200  1.00  0.00      HCT  H
ATOM    671  CB  ARG H  43     -13.401 -19.354   6.956  1.00  0.00      HCT  C
ATOM    672  HB1 ARG H  43     -13.916 -19.997   7.523  1.00  0.00      HCT   
ATOM    673  HB2 ARG H  43     -13.548 -19.473   6.004  1.00  0.00      HCT  H
ATOM    674  CG  ARG H  43     -13.890 -17.953   7.328  1.00  0.00      HCT  C
ATOM    675  HG1 ARG H  43     -14.795 -17.829   6.922  1.00  0.00      HCT   
ATOM    676  HG2 ARG H  43     -13.262 -17.295   6.992  1.00  0.00      HCT  H
ATOM    677  CD  ARG H  43     -14.001 -17.781   8.817  1.00  0.00      HCT  C
ATOM    678  HD1 ARG H  43     -13.077 -17.827   9.195  1.00  0.00      HCT   
ATOM    679  HD2 ARG H  43     -14.567 -18.482   9.177  1.00  0.00      HCT  H
ATOM    680  NE  ARG H  43     -14.585 -16.495   9.177  1.00  0.00      HCT  N
ATOM    681  HE  ARG H  43     -14.898 -16.003   8.545  1.00  0.00      HCT  H
ATOM    682  CZ  ARG H  43     -14.793 -16.103  10.428  1.00  0.00      HCT  C
ATOM    683  NH1 ARG H  43     -14.478 -16.911  11.434  1.00  0.00      HCT  N
ATOM    684 HH11 ARG H  43     -14.132 -17.682  11.274  1.00  0.00      HCT  H
ATOM    685 HH12 ARG H  43     -14.613 -16.661  12.246  1.00  0.00      HCT  H
ATOM    686  NH2 ARG H  43     -15.329 -14.912  10.674  1.00  0.00      HCT  N
ATOM    687 HH21 ARG H  43     -15.536 -14.391  10.021  1.00  0.00      HCT  H
ATOM    688 HH22 ARG H  43     -15.467 -14.661  11.484  1.00  0.00      HCT  H
ATOM    689  C   ARG H  43     -11.607 -21.083   6.930  1.00  0.00      HCT  C
ATOM    690  O   ARG H  43     -11.246 -21.386   5.787  1.00  0.00      HCT  O
ATOM    691  N   PRO H  44     -11.782 -21.992   7.912  1.00  0.00      HCT  N
ATOM    692  CD  PRO H  44     -12.272 -21.737   9.276  1.00  0.00      HCT  C
ATOM    693  HD1 PRO H  44     -11.822 -20.961   9.718  1.00  0.00      HCT   
ATOM    694  HD2 PRO H  44     -13.219 -21.532   9.264  1.00  0.00      HCT  H
ATOM    695  CA  PRO H  44     -11.541 -23.420   7.686  1.00  0.00      HCT  C
ATOM    696  HA  PRO H  44     -10.595 -23.597   7.564  1.00  0.00      HCT  H
ATOM    697  CB  PRO H  44     -12.036 -24.087   8.969  1.00  0.00      HCT  C
ATOM    698  HB1 PRO H  44     -11.358 -24.909   9.291  1.00  0.00      HCT   
ATOM    699  HB2 PRO H  44     -12.935 -24.425   8.834  1.00  0.00      HCT  H
ATOM    700  CG  PRO H  44     -12.027 -23.045   9.977  1.00  0.00      HCT  C
ATOM    701  HG1 PRO H  44     -11.057 -23.074  10.511  1.00  0.00      HCT   
ATOM    702  HG2 PRO H  44     -12.732 -23.217  10.622  1.00  0.00      HCT  H
ATOM    703  C   PRO H  44     -12.313 -23.915   6.498  1.00  0.00      HCT  C
ATOM    704  O   PRO H  44     -13.466 -23.512   6.326  1.00  0.00      HCT  O
ATOM    705  N   SER H  45     -11.688 -24.764   5.686  1.00  0.00      HCT  N
ATOM    706  HN  SER H  45     -10.778 -25.144   5.854  1.00  0.00      HCT   
ATOM    707  CA  SER H  45     -12.307 -25.220   4.445  1.00  0.00      HCT  C
ATOM    708  HA  SER H  45     -13.003 -24.594   4.189  1.00  0.00      HCT  H
ATOM    709  CB  SER H  45     -11.284 -25.285   3.305  1.00  0.00      HCT  C
ATOM    710  HB1 SER H  45     -10.685 -24.489   3.386  1.00  0.00      HCT   
ATOM    711  HB2 SER H  45     -11.762 -25.289   2.460  1.00  0.00      HCT  H
ATOM    712  OG  SER H  45     -10.467 -26.453   3.372  1.00  0.00      HCT  O
ATOM    713  HG1 SER H  45     -10.018 -26.534   2.521  1.00  0.00      HCT   
ATOM    714  C   SER H  45     -12.950 -26.590   4.643  1.00  0.00      HCT  C
ATOM    715  O   SER H  45     -13.754 -27.021   3.827  1.00  0.00      HCT  O
ATOM    716  N   GLY H  46     -12.599 -27.247   5.744  1.00  0.00      HCT  N
ATOM    717  HN  GLY H  46     -12.053 -26.824   6.465  1.00  0.00      HCT   
ATOM    718  CA  GLY H  46     -12.985 -28.628   5.977  1.00  0.00      HCT  C
ATOM    719  HA1 GLY H  46     -13.784 -28.857   5.285  1.00  0.00      HCT   
ATOM    720  HA2 GLY H  46     -13.270 -28.733   6.898  1.00  0.00      HCT  H
ATOM    721  C   GLY H  46     -11.846 -29.591   5.713  1.00  0.00      HCT  C
ATOM    722  O   GLY H  46     -11.894 -30.737   6.143  1.00  0.00      HCT  O
ATOM    723  N   ALA H  47     -10.820 -29.128   5.009  1.00  0.00      HCT  N
ATOM    724  HN  ALA H  47     -10.766 -28.186   4.678  1.00  0.00      HCT   
ATOM    725  CA  ALA H  47      -9.687 -29.977   4.667  1.00  0.00      HCT  C
ATOM    726  HA  ALA H  47     -10.016 -30.789   4.251  1.00  0.00      HCT  H
ATOM    727  CB  ALA H  47      -8.788 -29.285   3.691  1.00  0.00      HCT  C
ATOM    728  HB1 ALA H  47      -8.043 -29.868   3.480  1.00  0.00      HCT  H
ATOM    729  HB2 ALA H  47      -9.291 -29.084   2.886  1.00  0.00      HCT  H
ATOM    730  HB3 ALA H  47      -8.461 -28.463   4.090  1.00  0.00      HCT  H
ATOM    731  C   ALA H  47      -8.900 -30.366   5.894  1.00  0.00      HCT  C
ATOM    732  O   ALA H  47      -8.834 -29.630   6.883  1.00  0.00      HCT  O
ATOM    733  N   ASP H  48      -8.267 -31.524   5.810  1.00  0.00      HCT  N
ATOM    734  HN  ASP H  48      -8.232 -32.118   5.010  1.00  0.00      HCT   
ATOM    735  CA  ASP H  48      -7.533 -32.052   6.935  1.00  0.00      HCT  C
ATOM    736  HA  ASP H  48      -8.005 -31.826   7.752  1.00  0.00      HCT  H
ATOM    737  CB  ASP H  48      -7.446 -33.585   6.845  1.00  0.00      HCT  C
ATOM    738  HB1 ASP H  48      -8.382 -33.935   6.887  1.00  0.00      HCT   
ATOM    739  HB2 ASP H  48      -6.902 -33.913   7.579  1.00  0.00      HCT  H
ATOM    740  CG  ASP H  48      -6.823 -34.068   5.544  1.00  0.00      HCT  C
ATOM    741  OD1 ASP H  48      -6.646 -33.248   4.617  1.00  0.00      HCT  O
ATOM    742  OD2 ASP H  48      -6.521 -35.282   5.457  1.00  0.00      HCT  O
ATOM    743  C   ASP H  48      -6.142 -31.451   7.017  1.00  0.00      HCT  C
ATOM    744  O   ASP H  48      -5.465 -31.582   8.031  1.00  0.00      HCT  O
ATOM    745  N   ASN H  49      -5.703 -30.786   5.964  1.00  0.00      HCT  N
ATOM    746  HN  ASN H  49      -6.202 -30.605   5.117  1.00  0.00      HCT   
ATOM    747  CA  ASN H  49      -4.355 -30.241   5.998  1.00  0.00      HCT  C
ATOM    748  HA  ASN H  49      -3.940 -30.470   6.844  1.00  0.00      HCT  H
ATOM    749  CB  ASN H  49      -3.520 -30.836   4.883  1.00  0.00      HCT  C
ATOM    750  HB1 ASN H  49      -3.577 -31.831   4.960  1.00  0.00      HCT   
ATOM    751  HB2 ASN H  49      -2.605 -30.525   4.971  1.00  0.00      HCT  H
ATOM    752  CG  ASN H  49      -4.022 -30.436   3.533  1.00  0.00      HCT  C
ATOM    753  OD1 ASN H  49      -5.215 -30.194   3.343  1.00  0.00      HCT  O
ATOM    754  ND2 ASN H  49      -3.125 -30.353   2.588  1.00  0.00      HCT  N
ATOM    755 HD21 ASN H  49      -3.358 -30.127   1.792  1.00  0.00      HCT  H
ATOM    756 HD22 ASN H  49      -2.300 -30.524   2.762  1.00  0.00      HCT  H
ATOM    757  C   ASN H  49      -4.379 -28.729   5.876  1.00  0.00      HCT  C
ATOM    758  O   ASN H  49      -3.479 -28.155   5.277  1.00  0.00      HCT  O
ATOM    759  N   PHE H  50      -5.412 -28.117   6.458  1.00  0.00      HCT  N
ATOM    760  HN  PHE H  50      -6.110 -28.616   6.969  1.00  0.00      HCT   
ATOM    761  CA  PHE H  50      -5.620 -26.661   6.403  1.00  0.00      HCT  C
ATOM    762  HA  PHE H  50      -5.853 -26.408   5.497  1.00  0.00      HCT  H
ATOM    763  CB  PHE H  50      -6.780 -26.262   7.317  1.00  0.00      HCT  C
ATOM    764  HB1 PHE H  50      -6.432 -26.335   8.252  1.00  0.00      HCT   
ATOM    765  HB2 PHE H  50      -7.529 -26.852   7.143  1.00  0.00      HCT  H
ATOM    766  CG  PHE H  50      -7.264 -24.837   7.135  1.00  0.00      HCT  C
ATOM    767  CD1 PHE H  50      -7.861 -24.438   5.945  1.00  0.00      HCT  C
ATOM    768  HD1 PHE H  50      -7.936 -25.041   5.242  1.00  0.00      HCT  H
ATOM    769  CE1 PHE H  50      -8.311 -23.132   5.784  1.00  0.00      HCT  C
ATOM    770  HE1 PHE H  50      -8.701 -22.873   4.981  1.00  0.00      HCT  H
ATOM    771  CZ  PHE H  50      -8.206 -22.226   6.822  1.00  0.00      HCT  C
ATOM    772  HZ  PHE H  50      -8.511 -21.356   6.708  1.00  0.00      HCT  H
ATOM    773  CD2 PHE H  50      -7.171 -23.910   8.180  1.00  0.00      HCT  C
ATOM    774  HD2 PHE H  50      -6.783 -24.161   8.987  1.00  0.00      HCT  H
ATOM    775  CE2 PHE H  50      -7.635 -22.597   8.007  1.00  0.00      HCT  C
ATOM    776  HE2 PHE H  50      -7.563 -21.982   8.701  1.00  0.00      HCT  H
ATOM    777  C   PHE H  50      -4.368 -25.902   6.794  1.00  0.00      HCT  C
ATOM    778  O   PHE H  50      -3.979 -25.879   7.957  1.00  0.00      HCT  O
ATOM    779  N   PHE H  51      -3.773 -25.251   5.796  1.00  0.00      HCT  N
ATOM    780  HN  PHE H  51      -4.114 -25.312   4.859  1.00  0.00      HCT   
ATOM    781  CA  PHE H  51      -2.589 -24.400   5.958  1.00  0.00      HCT  C
ATOM    782  HA  PHE H  51      -2.303 -24.109   5.079  1.00  0.00      HCT  H
ATOM    783  CB  PHE H  51      -2.935 -23.138   6.765  1.00  0.00      HCT  C
ATOM    784  HB1 PHE H  51      -2.101 -22.823   7.217  1.00  0.00      HCT   
ATOM    785  HB2 PHE H  51      -3.623 -23.351   7.414  1.00  0.00      HCT  H
ATOM    786  CG  PHE H  51      -3.440 -22.066   5.892  1.00  0.00      HCT  C
ATOM    787  CD1 PHE H  51      -4.795 -21.959   5.593  1.00  0.00      HCT  C
ATOM    788  HD1 PHE H  51      -5.405 -22.533   5.996  1.00  0.00      HCT  H
ATOM    789  CE1 PHE H  51      -5.248 -20.971   4.695  1.00  0.00      HCT  C
ATOM    790  HE1 PHE H  51      -6.155 -20.885   4.511  1.00  0.00      HCT  H
ATOM    791  CZ  PHE H  51      -4.352 -20.145   4.106  1.00  0.00      HCT  C
ATOM    792  HZ  PHE H  51      -4.643 -19.484   3.521  1.00  0.00      HCT  H
ATOM    793  CD2 PHE H  51      -2.542 -21.226   5.265  1.00  0.00      HCT  C
ATOM    794  HD2 PHE H  51      -1.633 -21.311   5.436  1.00  0.00      HCT  H
ATOM    795  CE2 PHE H  51      -2.980 -20.282   4.384  1.00  0.00      HCT  C
ATOM    796  HE2 PHE H  51      -2.370 -19.705   3.987  1.00  0.00      HCT  H
ATOM    797  C   PHE H  51      -1.437 -25.175   6.572  1.00  0.00      HCT  C
ATOM    798  O   PHE H  51      -0.704 -24.688   7.440  1.00  0.00      HCT  O
ATOM    799  N   ASP H  52      -1.306 -26.410   6.094  1.00  0.00      HCT  N
ATOM    800  HN  ASP H  52      -1.990 -26.872   5.535  1.00  0.00      HCT   
ATOM    801  CA  ASP H  52      -0.129 -27.229   6.342  1.00  0.00      HCT  C
ATOM    802  HA  ASP H  52      -0.125 -27.533   7.264  1.00  0.00      HCT  H
ATOM    803  CB  ASP H  52      -0.144 -28.439   5.421  1.00  0.00      HCT  C
ATOM    804  HB1 ASP H  52       0.048 -28.102   4.499  1.00  0.00      HCT   
ATOM    805  HB2 ASP H  52      -1.011 -28.869   5.482  1.00  0.00      HCT  H
ATOM    806  CG  ASP H  52       0.916 -29.472   5.766  1.00  0.00      HCT  C
ATOM    807  OD1 ASP H  52       2.102 -29.124   5.897  1.00  0.00      HCT  O
ATOM    808  OD2 ASP H  52       0.554 -30.653   5.895  1.00  0.00      HCT  O
ATOM    809  C   ASP H  52       1.124 -26.380   6.093  1.00  0.00      HCT  C
ATOM    810  O   ASP H  52       1.388 -25.965   4.962  1.00  0.00      HCT  O
ATOM    811  N   THR H  53       1.877 -26.089   7.130  1.00  0.00      HCT  N
ATOM    812  HN  THR H  53       1.737 -26.414   8.065  1.00  0.00      HCT   
ATOM    813  CA  THR H  53       3.041 -25.214   6.964  1.00  0.00      HCT  C
ATOM    814  HA  THR H  53       2.748 -24.404   6.518  1.00  0.00      HCT  H
ATOM    815  CB  THR H  53       3.604 -24.805   8.316  1.00  0.00      HCT  C
ATOM    816  HB  THR H  53       4.406 -24.274   8.185  1.00  0.00      HCT  H
ATOM    817  OG1 THR H  53       3.923 -25.972   9.091  1.00  0.00      HCT  O
ATOM    818  HG1 THR H  53       4.233 -25.746   9.837  1.00  0.00      HCT  H
ATOM    819  CG2 THR H  53       2.563 -23.940   9.050  1.00  0.00      HCT  C
ATOM    820 HG21 THR H  53       2.907 -23.670   9.915  1.00  0.00      HCT  H
ATOM    821 HG22 THR H  53       2.363 -23.147   8.528  1.00  0.00      HCT  H
ATOM    822 HG23 THR H  53       1.745 -24.446   9.180  1.00  0.00      HCT  H
ATOM    823  C   THR H  53       4.142 -25.826   6.106  1.00  0.00      HCT  C
ATOM    824  O   THR H  53       4.918 -25.086   5.527  1.00  0.00      HCT  O
ATOM    825  N   ALA H  54       4.222 -27.160   6.024  1.00  0.00      HCT  N
ATOM    826  HN  ALA H  54       3.650 -27.780   6.560  1.00  0.00      HCT   
ATOM    827  CA  ALA H  54       5.171 -27.803   5.127  1.00  0.00      HCT  C
ATOM    828  HA  ALA H  54       6.061 -27.471   5.326  1.00  0.00      HCT  H
ATOM    829  CB  ALA H  54       5.186 -29.345   5.331  1.00  0.00      HCT  C
ATOM    830  HB1 ALA H  54       5.827 -29.739   4.719  1.00  0.00      HCT  H
ATOM    831  HB2 ALA H  54       5.440 -29.539   6.247  1.00  0.00      HCT  H
ATOM    832  HB3 ALA H  54       4.299 -29.695   5.152  1.00  0.00      HCT  H
ATOM    833  C   ALA H  54       4.865 -27.467   3.680  1.00  0.00      HCT  C
ATOM    834  O   ALA H  54       5.783 -27.232   2.901  1.00  0.00      HCT  O
ATOM    835  N   VAL H  55       3.581 -27.446   3.333  1.00  0.00      HCT  N
ATOM    836  HN  VAL H  55       2.836 -27.686   3.950  1.00  0.00      HCT   
ATOM    837  CA  VAL H  55       3.151 -27.059   1.986  1.00  0.00      HCT  C
ATOM    838  HA  VAL H  55       3.634 -27.587   1.331  1.00  0.00      HCT  H
ATOM    839  CB  VAL H  55       1.658 -27.283   1.773  1.00  0.00      HCT  C
ATOM    840  HB  VAL H  55       1.166 -26.892   2.512  1.00  0.00      HCT  H
ATOM    841  CG1 VAL H  55       1.171 -26.633   0.472  1.00  0.00      HCT  C
ATOM    842 HG11 VAL H  55       0.220 -26.798   0.375  1.00  0.00      HCT  H
ATOM    843 HG12 VAL H  55       1.340 -25.679   0.515  1.00  0.00      HCT  H
ATOM    844 HG13 VAL H  55       1.653 -27.022  -0.274  1.00  0.00      HCT  H
ATOM    845  CG2 VAL H  55       1.386 -28.771   1.757  1.00  0.00      HCT  C
ATOM    846 HG21 VAL H  55       0.437 -28.916   1.622  1.00  0.00      HCT  H
ATOM    847 HG22 VAL H  55       1.890 -29.175   1.033  1.00  0.00      HCT  H
ATOM    848 HG23 VAL H  55       1.663 -29.151   2.606  1.00  0.00      HCT  H
ATOM    849  C   VAL H  55       3.479 -25.627   1.765  1.00  0.00      HCT  C
ATOM    850  O   VAL H  55       4.013 -25.280   0.715  1.00  0.00      HCT  O
ATOM    851  N   MET H  56       3.163 -24.798   2.755  1.00  0.00      HCT  N
ATOM    852  HN  MET H  56       2.720 -25.076   3.605  1.00  0.00      HCT   
ATOM    853  CA  MET H  56       3.454 -23.367   2.665  1.00  0.00      HCT  C
ATOM    854  HA  MET H  56       2.961 -23.005   1.913  1.00  0.00      HCT  H
ATOM    855  CB  MET H  56       2.947 -22.653   3.924  1.00  0.00      HCT  C
ATOM    856  HB1 MET H  56       3.209 -21.694   3.817  1.00  0.00      HCT   
ATOM    857  HB2 MET H  56       3.345 -23.078   4.700  1.00  0.00      HCT  H
ATOM    858  CG  MET H  56       1.424 -22.676   4.113  1.00  0.00      HCT  C
ATOM    859  HG1 MET H  56       1.253 -22.245   4.999  1.00  0.00      HCT   
ATOM    860  HG2 MET H  56       1.122 -23.597   4.068  1.00  0.00      HCT  H
ATOM    861  SD  MET H  56       0.495 -21.739   2.895  1.00  0.00      HCT  S
ATOM    862  CE  MET H  56       0.752 -20.109   3.594  1.00  0.00      HCT  C
ATOM    863  HE1 MET H  56       0.299 -19.454   3.040  1.00  0.00      HCT  H
ATOM    864  HE2 MET H  56       0.387 -20.091   4.493  1.00  0.00      HCT  H
ATOM    865  HE3 MET H  56       1.703 -19.923   3.619  1.00  0.00      HCT  H
ATOM    866  C   MET H  56       4.963 -23.060   2.448  1.00  0.00      HCT  C
ATOM    867  O   MET H  56       5.332 -22.275   1.545  1.00  0.00      HCT  O
ATOM    868  N   LYS H  57       5.820 -23.657   3.273  1.00  0.00      HCT  N
ATOM    869  HN  LYS H  57       5.530 -24.329   3.952  1.00  0.00      HCT   
ATOM    870  CA  LYS H  57       7.252 -23.377   3.251  1.00  0.00      HCT  C
ATOM    871  HA  LYS H  57       7.383 -22.417   3.250  1.00  0.00      HCT  H
ATOM    872  CB  LYS H  57       7.913 -23.943   4.534  1.00  0.00      HCT  C
ATOM    873  HB1 LYS H  57       8.900 -23.960   4.372  1.00  0.00      HCT   
ATOM    874  HB2 LYS H  57       7.558 -24.829   4.707  1.00  0.00      HCT  H
ATOM    875  CG  LYS H  57       7.649 -23.073   5.777  1.00  0.00      HCT  C
ATOM    876  HG1 LYS H  57       6.670 -23.138   5.969  1.00  0.00      HCT   
ATOM    877  HG2 LYS H  57       7.929 -22.165   5.589  1.00  0.00      HCT  H
ATOM    878  CD  LYS H  57       8.372 -23.531   6.982  1.00  0.00      HCT  C
ATOM    879  HD1 LYS H  57       8.391 -22.783   7.646  1.00  0.00      HCT   
ATOM    880  HD2 LYS H  57       9.275 -23.790   6.739  1.00  0.00      HCT  H
ATOM    881  CE  LYS H  57       7.676 -24.728   7.588  1.00  0.00      HCT  C
ATOM    882  HE1 LYS H  57       7.448 -25.353   6.842  1.00  0.00      HCT   
ATOM    883  HE2 LYS H  57       6.880 -24.431   8.057  1.00  0.00      HCT  H
ATOM    884  NZ  LYS H  57       8.545 -25.445   8.559  1.00  0.00      HCT  N
ATOM    885  HZ1 LYS H  57       8.109 -26.143   8.898  1.00  0.00      HCT  H
ATOM    886  HZ2 LYS H  57       9.282 -25.734   8.151  1.00  0.00      HCT  H
ATOM    887  HZ3 LYS H  57       8.776 -24.898   9.222  1.00  0.00      HCT  H
ATOM    888  C   LYS H  57       7.924 -23.947   1.979  1.00  0.00      HCT  C
ATOM    889  O   LYS H  57       8.874 -23.379   1.458  1.00  0.00      HCT  O
ATOM    890  N   ALA H  58       7.446 -25.078   1.482  1.00  0.00      HCT  N
ATOM    891  HN  ALA H  58       6.693 -25.602   1.880  1.00  0.00      HCT   
ATOM    892  CA  ALA H  58       8.026 -25.638   0.270  1.00  0.00      HCT  C
ATOM    893  HA  ALA H  58       8.991 -25.674   0.362  1.00  0.00      HCT  H
ATOM    894  CB  ALA H  58       7.520 -27.036   0.038  1.00  0.00      HCT  C
ATOM    895  HB1 ALA H  58       7.920 -27.384  -0.775  1.00  0.00      HCT  H
ATOM    896  HB2 ALA H  58       7.768 -27.590   0.794  1.00  0.00      HCT  H
ATOM    897  HB3 ALA H  58       6.555 -27.011  -0.053  1.00  0.00      HCT  H
ATOM    898  C   ALA H  58       7.693 -24.756  -0.931  1.00  0.00      HCT  C
ATOM    899  O   ALA H  58       8.539 -24.502  -1.780  1.00  0.00      HCT  O
ATOM    900  N   ALA H  59       6.452 -24.301  -0.995  1.00  0.00      HCT  N
ATOM    901  HN  ALA H  59       5.745 -24.526  -0.325  1.00  0.00      HCT   
ATOM    902  CA  ALA H  59       6.033 -23.425  -2.071  1.00  0.00      HCT  C
ATOM    903  HA  ALA H  59       6.262 -23.835  -2.920  1.00  0.00      HCT  H
ATOM    904  CB  ALA H  59       4.534 -23.245  -2.028  1.00  0.00      HCT  C
ATOM    905  HB1 ALA H  59       4.266 -22.658  -2.751  1.00  0.00      HCT  H
ATOM    906  HB2 ALA H  59       4.109 -24.112  -2.130  1.00  0.00      HCT  H
ATOM    907  HB3 ALA H  59       4.287 -22.854  -1.174  1.00  0.00      HCT  H
ATOM    908  C   ALA H  59       6.752 -22.073  -1.990  1.00  0.00      HCT  C
ATOM    909  O   ALA H  59       7.040 -21.477  -3.022  1.00  0.00      HCT  O
ATOM    910  N   LEU H  60       7.016 -21.612  -0.770  1.00  0.00      HCT  N
ATOM    911  HN  LEU H  60       6.735 -22.089   0.060  1.00  0.00      HCT   
ATOM    912  CA  LEU H  60       7.736 -20.375  -0.532  1.00  0.00      HCT  C
ATOM    913  HA  LEU H  60       7.306 -19.659  -1.025  1.00  0.00      HCT  H
ATOM    914  CB  LEU H  60       7.698 -20.010   0.966  1.00  0.00      HCT  C
ATOM    915  HB1 LEU H  60       8.105 -20.816   1.395  1.00  0.00      HCT   
ATOM    916  HB2 LEU H  60       6.778 -19.802   1.191  1.00  0.00      HCT  H
ATOM    917  CG  LEU H  60       8.548 -18.846   1.501  1.00  0.00      HCT  C
ATOM    918  HG  LEU H  60       9.483 -18.996   1.290  1.00  0.00      HCT  H
ATOM    919  CD1 LEU H  60       8.100 -17.535   0.857  1.00  0.00      HCT  C
ATOM    920 HD11 LEU H  60       8.645 -16.811   1.204  1.00  0.00      HCT  H
ATOM    921 HD12 LEU H  60       8.210 -17.603  -0.104  1.00  0.00      HCT  H
ATOM    922 HD13 LEU H  60       7.167 -17.381   1.073  1.00  0.00      HCT  H
ATOM    923  CD2 LEU H  60       8.404 -18.705   2.992  1.00  0.00      HCT  C
ATOM    924 HD21 LEU H  60       8.952 -17.964   3.293  1.00  0.00      HCT  H
ATOM    925 HD22 LEU H  60       7.473 -18.536   3.204  1.00  0.00      HCT  H
ATOM    926 HD23 LEU H  60       8.696 -19.528   3.416  1.00  0.00      HCT  H
ATOM    927  C   LEU H  60       9.176 -20.508  -1.050  1.00  0.00      HCT  C
ATOM    928  O   LEU H  60       9.695 -19.607  -1.689  1.00  0.00      HCT  O
ATOM    929  N   GLY H  61       9.809 -21.646  -0.783  1.00  0.00      HCT  N
ATOM    930  HN  GLY H  61       9.396 -22.404  -0.280  1.00  0.00      HCT   
ATOM    931  CA  GLY H  61      11.163 -21.853  -1.217  1.00  0.00      HCT  C
ATOM    932  HA1 GLY H  61      11.473 -22.834  -0.884  1.00  0.00      HCT   
ATOM    933  HA2 GLY H  61      11.734 -21.154  -0.859  1.00  0.00      HCT  H
ATOM    934  C   GLY H  61      11.245 -21.824  -2.736  1.00  0.00      HCT  C
ATOM    935  O   GLY H  61      12.223 -21.323  -3.310  1.00  0.00      HCT  O
ATOM    936  N   ARG H  62      10.230 -22.360  -3.408  1.00  0.00      HCT  N
ATOM    937  HN  ARG H  62       9.432 -22.772  -2.974  1.00  0.00      HCT   
ATOM    938  CA  ARG H  62      10.256 -22.360  -4.873  1.00  0.00      HCT  C
ATOM    939  HA  ARG H  62      11.118 -22.687  -5.176  1.00  0.00      HCT  H
ATOM    940  CB  ARG H  62       9.164 -23.264  -5.468  1.00  0.00      HCT  C
ATOM    941  HB1 ARG H  62       9.057 -22.972  -6.418  1.00  0.00      HCT   
ATOM    942  HB2 ARG H  62       8.355 -23.161  -4.943  1.00  0.00      HCT  H
ATOM    943  CG  ARG H  62       9.505 -24.734  -5.495  1.00  0.00      HCT  C
ATOM    944  HG1 ARG H  62      10.303 -24.864  -4.906  1.00  0.00      HCT   
ATOM    945  HG2 ARG H  62       9.685 -24.999  -6.411  1.00  0.00      HCT  H
ATOM    946  CD  ARG H  62       8.374 -25.611  -4.961  1.00  0.00      HCT  C
ATOM    947  HD1 ARG H  62       8.148 -25.227  -4.066  1.00  0.00      HCT   
ATOM    948  HD2 ARG H  62       8.687 -26.528  -4.931  1.00  0.00      HCT  H
ATOM    949  NE  ARG H  62       7.131 -25.598  -5.733  1.00  0.00      HCT  N
ATOM    950  HE  ARG H  62       7.184 -25.451  -6.579  1.00  0.00      HCT  H
ATOM    951  CZ  ARG H  62       5.939 -25.951  -5.233  1.00  0.00      HCT  C
ATOM    952  NH1 ARG H  62       5.807 -26.310  -3.949  1.00  0.00      HCT  N
ATOM    953 HH11 ARG H  62       6.496 -26.332  -3.437  1.00  0.00      HCT  H
ATOM    954 HH12 ARG H  62       5.034 -26.528  -3.642  1.00  0.00      HCT  H
ATOM    955  NH2 ARG H  62       4.862 -25.930  -6.006  1.00  0.00      HCT  N
ATOM    956 HH21 ARG H  62       4.929 -25.694  -6.829  1.00  0.00      HCT  H
ATOM    957 HH22 ARG H  62       4.095 -26.145  -5.680  1.00  0.00      HCT  H
ATOM    958  C   ARG H  62      10.062 -20.956  -5.421  1.00  0.00      HCT  C
ATOM    959  O   ARG H  62      10.676 -20.582  -6.410  1.00  0.00      HCT  O
ATOM    960  N   ALA H  63       9.160 -20.208  -4.799  1.00  0.00      HCT  N
ATOM    961  HN  ALA H  63       8.672 -20.524  -3.986  1.00  0.00      HCT   
ATOM    962  CA  ALA H  63       8.815 -18.878  -5.253  1.00  0.00      HCT  C
ATOM    963  HA  ALA H  63       8.563 -18.913  -6.189  1.00  0.00      HCT  H
ATOM    964  CB  ALA H  63       7.651 -18.353  -4.471  1.00  0.00      HCT  C
ATOM    965  HB1 ALA H  63       7.434 -17.463  -4.788  1.00  0.00      HCT  H
ATOM    966  HB2 ALA H  63       6.893 -18.944  -4.598  1.00  0.00      HCT  H
ATOM    967  HB3 ALA H  63       7.891 -18.321  -3.531  1.00  0.00      HCT  H
ATOM    968  C   ALA H  63      10.026 -17.955  -5.112  1.00  0.00      HCT  C
ATOM    969  O   ALA H  63      10.237 -17.073  -5.949  1.00  0.00      HCT  O
ATOM    970  N   LEU H  64      10.829 -18.197  -4.074  1.00  0.00      HCT  N
ATOM    971  HN  LEU H  64      10.671 -18.923  -3.408  1.00  0.00      HCT   
ATOM    972  CA  LEU H  64      12.033 -17.400  -3.822  1.00  0.00      HCT  C
ATOM    973  HA  LEU H  64      11.799 -16.460  -3.886  1.00  0.00      HCT  H
ATOM    974  CB  LEU H  64      12.547 -17.653  -2.404  1.00  0.00      HCT  C
ATOM    975  HB1 LEU H  64      13.429 -17.185  -2.352  1.00  0.00      HCT   
ATOM    976  HB2 LEU H  64      12.604 -18.612  -2.265  1.00  0.00      HCT  H
ATOM    977  CG  LEU H  64      11.681 -17.078  -1.279  1.00  0.00      HCT  C
ATOM    978  HG  LEU H  64      10.763 -17.371  -1.385  1.00  0.00      HCT  H
ATOM    979  CD1 LEU H  64      12.183 -17.533   0.038  1.00  0.00      HCT  C
ATOM    980 HD11 LEU H  64      11.622 -17.159   0.735  1.00  0.00      HCT  H
ATOM    981 HD12 LEU H  64      12.150 -18.501   0.070  1.00  0.00      HCT  H
ATOM    982 HD13 LEU H  64      13.097 -17.229   0.148  1.00  0.00      HCT  H
ATOM    983  CD2 LEU H  64      11.730 -15.577  -1.380  1.00  0.00      HCT  C
ATOM    984 HD21 LEU H  64      11.185 -15.196  -0.674  1.00  0.00      HCT  H
ATOM    985 HD22 LEU H  64      12.650 -15.284  -1.284  1.00  0.00      HCT  H
ATOM    986 HD23 LEU H  64      11.385 -15.308  -2.246  1.00  0.00      HCT  H
ATOM    987  C   LEU H  64      13.161 -17.659  -4.818  1.00  0.00      HCT  C
ATOM    988  O   LEU H  64      14.149 -16.915  -4.857  1.00  0.00      HCT  O
ATOM    989  N   VAL H  65      13.057 -18.731  -5.595  1.00  0.00      HCT  N
ATOM    990  HN  VAL H  65      12.365 -19.443  -5.510  1.00  0.00      HCT   
ATOM    991  CA  VAL H  65      13.997 -18.938  -6.672  1.00  0.00      HCT  C
ATOM    992  HA  VAL H  65      14.898 -18.863  -6.321  1.00  0.00      HCT  H
ATOM    993  CB  VAL H  65      13.856 -20.313  -7.311  1.00  0.00      HCT  C
ATOM    994  HB  VAL H  65      12.951 -20.438  -7.637  1.00  0.00      HCT  H
ATOM    995  CG1 VAL H  65      14.815 -20.461  -8.458  1.00  0.00      HCT  C
ATOM    996 HG11 VAL H  65      14.707 -21.343  -8.848  1.00  0.00      HCT  H
ATOM    997 HG12 VAL H  65      14.622 -19.780  -9.121  1.00  0.00      HCT  H
ATOM    998 HG13 VAL H  65      15.721 -20.355  -8.128  1.00  0.00      HCT  H
ATOM    999  CG2 VAL H  65      14.173 -21.402  -6.284  1.00  0.00      HCT  C
ATOM   1000 HG21 VAL H  65      14.078 -22.270  -6.705  1.00  0.00      HCT  H
ATOM   1001 HG22 VAL H  65      15.082 -21.283  -5.969  1.00  0.00      HCT  H
ATOM   1002 HG23 VAL H  65      13.552 -21.324  -5.542  1.00  0.00      HCT  H
ATOM   1003  C   VAL H  65      13.805 -17.836  -7.721  1.00  0.00      HCT  C
ATOM   1004  O   VAL H  65      14.768 -17.245  -8.185  1.00  0.00      HCT  O
ATOM   1005  N   SER H  66      12.562 -17.535  -8.068  1.00  0.00      HCT  N
ATOM   1006  HN  SER H  66      11.729 -17.962  -7.715  1.00  0.00      HCT   
ATOM   1007  CA  SER H  66      12.325 -16.492  -9.053  1.00  0.00      HCT  C
ATOM   1008  HA  SER H  66      13.022 -16.536  -9.727  1.00  0.00      HCT  H
ATOM   1009  CB  SER H  66      10.982 -16.703  -9.758  1.00  0.00      HCT  C
ATOM   1010  HB1 SER H  66      10.980 -17.615 -10.168  1.00  0.00      HCT   
ATOM   1011  HB2 SER H  66      10.873 -16.019 -10.437  1.00  0.00      HCT  H
ATOM   1012  OG  SER H  66       9.913 -16.621  -8.854  1.00  0.00      HCT  O
ATOM   1013  HG1 SER H  66       9.106 -16.537  -9.377  1.00  0.00      HCT   
ATOM   1014  C   SER H  66      12.408 -15.116  -8.387  1.00  0.00      HCT  C
ATOM   1015  O   SER H  66      12.969 -14.204  -8.975  1.00  0.00      HCT  O
ATOM   1016  N   PHE H  67      11.885 -14.976  -7.166  1.00  0.00      HCT  N
ATOM   1017  HN  PHE H  67      11.418 -15.705  -6.669  1.00  0.00      HCT   
ATOM   1018  CA  PHE H  67      11.962 -13.696  -6.441  1.00  0.00      HCT  C
ATOM   1019  HA  PHE H  67      12.062 -12.976  -7.084  1.00  0.00      HCT  H
ATOM   1020  CB  PHE H  67      10.681 -13.459  -5.669  1.00  0.00      HCT  C
ATOM   1021  HB1 PHE H  67      10.836 -12.651  -5.101  1.00  0.00      HCT   
ATOM   1022  HB2 PHE H  67      10.481 -14.249  -5.143  1.00  0.00      HCT  H
ATOM   1023  CG  PHE H  67       9.500 -13.180  -6.541  1.00  0.00      HCT  C
ATOM   1024  CD1 PHE H  67       9.155 -11.888  -6.882  1.00  0.00      HCT  C
ATOM   1025  HD1 PHE H  67       9.660 -11.181  -6.550  1.00  0.00      HCT  H
ATOM   1026  CE1 PHE H  67       8.077 -11.623  -7.677  1.00  0.00      HCT  C
ATOM   1027  HE1 PHE H  67       7.859 -10.745  -7.890  1.00  0.00      HCT  H
ATOM   1028  CZ  PHE H  67       7.320 -12.659  -8.168  1.00  0.00      HCT  C
ATOM   1029  HZ  PHE H  67       6.587 -12.486  -8.713  1.00  0.00      HCT  H
ATOM   1030  CD2 PHE H  67       8.747 -14.213  -7.038  1.00  0.00      HCT  C
ATOM   1031  HD2 PHE H  67       8.969 -15.089  -6.820  1.00  0.00      HCT  H
ATOM   1032  CE2 PHE H  67       7.660 -13.967  -7.842  1.00  0.00      HCT  C
ATOM   1033  HE2 PHE H  67       7.153 -14.675  -8.169  1.00  0.00      HCT  H
ATOM   1034  C   PHE H  67      13.142 -13.635  -5.480  1.00  0.00      HCT  C
ATOM   1035  O   PHE H  67      13.004 -13.229  -4.333  1.00  0.00      HCT  O
ATOM   1036  N   TYR H  68      14.318 -14.004  -5.957  1.00  0.00      HCT  N
ATOM   1037  HN  TYR H  68      14.542 -14.158  -6.918  1.00  0.00      HCT   
ATOM   1038  CA  TYR H  68      15.423 -14.219  -5.037  1.00  0.00      HCT  C
ATOM   1039  HA  TYR H  68      15.134 -14.871  -4.380  1.00  0.00      HCT  H
ATOM   1040  CB  TYR H  68      16.582 -14.847  -5.796  1.00  0.00      HCT  C
ATOM   1041  HB1 TYR H  68      16.218 -15.677  -6.218  1.00  0.00      HCT   
ATOM   1042  HB2 TYR H  68      17.303 -15.021  -5.170  1.00  0.00      HCT  H
ATOM   1043  CG  TYR H  68      17.140 -13.994  -6.910  1.00  0.00      HCT  C
ATOM   1044  CD1 TYR H  68      18.103 -13.037  -6.646  1.00  0.00      HCT  C
ATOM   1045  HD1 TYR H  68      18.396 -12.915  -5.773  1.00  0.00      HCT  H
ATOM   1046  CE1 TYR H  68      18.629 -12.259  -7.648  1.00  0.00      HCT  C
ATOM   1047  HE1 TYR H  68      19.277 -11.619  -7.457  1.00  0.00      HCT  H
ATOM   1048  CZ  TYR H  68      18.201 -12.448  -8.931  1.00  0.00      HCT  C
ATOM   1049  OH  TYR H  68      18.725 -11.678  -9.923  1.00  0.00      HCT  O
ATOM   1050  HH  TYR H  68      19.289 -11.142  -9.604  1.00  0.00      HCT  H
ATOM   1051  CD2 TYR H  68      16.719 -14.160  -8.217  1.00  0.00      HCT  C
ATOM   1052  HD2 TYR H  68      16.078 -14.804  -8.415  1.00  0.00      HCT  H
ATOM   1053  CE2 TYR H  68      17.243 -13.396  -9.225  1.00  0.00      HCT  C
ATOM   1054  HE2 TYR H  68      16.953 -13.513 -10.101  1.00  0.00      HCT  H
ATOM   1055  C   TYR H  68      15.892 -12.995  -4.259  1.00  0.00      HCT  C
ATOM   1056  O   TYR H  68      16.378 -13.146  -3.148  1.00  0.00      HCT  O
ATOM   1057  N   PRO H  69      15.689 -11.770  -4.782  1.00  0.00      HCT  N
ATOM   1058  CD  PRO H  69      15.260 -11.280  -6.098  1.00  0.00      HCT  C
ATOM   1059  HD1 PRO H  69      15.575 -11.857  -6.852  1.00  0.00      HCT   
ATOM   1060  HD2 PRO H  69      14.291 -11.260  -6.152  1.00  0.00      HCT  H
ATOM   1061  CA  PRO H  69      16.106 -10.683  -3.905  1.00  0.00      HCT  C
ATOM   1062  HA  PRO H  69      17.048 -10.762  -3.684  1.00  0.00      HCT  H
ATOM   1063  CB  PRO H  69      15.876  -9.424  -4.752  1.00  0.00      HCT  C
ATOM   1064  HB1 PRO H  69      16.715  -8.701  -4.638  1.00  0.00      HCT   
ATOM   1065  HB2 PRO H  69      15.039  -9.009  -4.493  1.00  0.00      HCT  H
ATOM   1066  CG  PRO H  69      15.819  -9.877  -6.154  1.00  0.00      HCT  C
ATOM   1067  HG1 PRO H  69      16.829  -9.832  -6.607  1.00  0.00      HCT   
ATOM   1068  HG2 PRO H  69      15.232  -9.295  -6.663  1.00  0.00      HCT  H
ATOM   1069  C   PRO H  69      15.290 -10.611  -2.638  1.00  0.00      HCT  C
ATOM   1070  O   PRO H  69      15.776 -10.058  -1.667  1.00  0.00      HCT  O
ATOM   1071  N   MET H  70      14.068 -11.136  -2.655  1.00  0.00      HCT  N
ATOM   1072  HN  MET H  70      13.626 -11.506  -3.469  1.00  0.00      HCT   
ATOM   1073  CA  MET H  70      13.271 -11.210  -1.462  1.00  0.00      HCT  C
ATOM   1074  HA  MET H  70      13.078 -10.309  -1.156  1.00  0.00      HCT  H
ATOM   1075  CB  MET H  70      11.939 -11.892  -1.784  1.00  0.00      HCT  C
ATOM   1076  HB1 MET H  70      12.098 -12.870  -1.646  1.00  0.00      HCT   
ATOM   1077  HB2 MET H  70      11.688 -11.664  -2.693  1.00  0.00      HCT  H
ATOM   1078  CG  MET H  70      10.812 -11.520  -0.905  1.00  0.00      HCT  C
ATOM   1079  HG1 MET H  70      11.094 -11.607   0.050  1.00  0.00      HCT   
ATOM   1080  HG2 MET H  70      10.056 -12.104  -1.075  1.00  0.00      HCT  H
ATOM   1081  SD  MET H  70      10.322  -9.812  -1.264  1.00  0.00      HCT  S
ATOM   1082  CE  MET H  70       8.873  -9.959  -2.341  1.00  0.00      HCT  C
ATOM   1083  HE1 MET H  70       8.561  -9.069  -2.571  1.00  0.00      HCT  H
ATOM   1084  HE2 MET H  70       9.125 -10.439  -3.144  1.00  0.00      HCT  H
ATOM   1085  HE3 MET H  70       8.178 -10.443  -1.868  1.00  0.00      HCT  H
ATOM   1086  C   MET H  70      14.019 -11.966  -0.344  1.00  0.00      HCT  C
ATOM   1087  O   MET H  70      13.751 -11.751   0.827  1.00  0.00      HCT  O
ATOM   1088  N   ALA H  71      14.958 -12.841  -0.703  1.00  0.00      HCT  N
ATOM   1089  HN  ALA H  71      15.218 -12.995  -1.656  1.00  0.00      HCT   
ATOM   1090  CA  ALA H  71      15.673 -13.636   0.272  1.00  0.00      HCT  C
ATOM   1091  HA  ALA H  71      15.114 -13.741   1.058  1.00  0.00      HCT  H
ATOM   1092  CB  ALA H  71      15.949 -15.037  -0.296  1.00  0.00      HCT  C
ATOM   1093  HB1 ALA H  71      16.428 -15.558   0.367  1.00  0.00      HCT  H
ATOM   1094  HB2 ALA H  71      15.104 -15.464  -0.505  1.00  0.00      HCT  H
ATOM   1095  HB3 ALA H  71      16.485 -14.952  -1.100  1.00  0.00      HCT  H
ATOM   1096  C   ALA H  71      16.996 -12.992   0.724  1.00  0.00      HCT  C
ATOM   1097  O   ALA H  71      17.759 -13.599   1.490  1.00  0.00      HCT  O
ATOM   1098  N   GLY H  72      17.253 -11.789   0.220  1.00  0.00      HCT  N
ATOM   1099  HN  GLY H  72      16.606 -11.329  -0.387  1.00  0.00      HCT   
ATOM   1100  CA  GLY H  72      18.473 -11.058   0.506  1.00  0.00      HCT  C
ATOM   1101  HA1 GLY H  72      18.616 -10.389  -0.331  1.00  0.00      HCT   
ATOM   1102  HA2 GLY H  72      19.207 -11.689   0.582  1.00  0.00      HCT  H
ATOM   1103  C   GLY H  72      18.444 -10.223   1.776  1.00  0.00      HCT  C
ATOM   1104  O   GLY H  72      17.570 -10.328   2.633  1.00  0.00      HCT  O
ATOM   1105  N   ARG H  73      19.446  -9.370   1.863  1.00  0.00      HCT  N
ATOM   1106  HN  ARG H  73      20.146  -9.357   1.153  1.00  0.00      HCT   
ATOM   1107  CA  ARG H  73      19.605  -8.419   2.955  1.00  0.00      HCT  C
ATOM   1108  HA  ARG H  73      18.773  -8.349   3.448  1.00  0.00      HCT  H
ATOM   1109  CB  ARG H  73      20.698  -8.899   3.908  1.00  0.00      HCT  C
ATOM   1110  HB1 ARG H  73      20.746  -8.206   4.627  1.00  0.00      HCT   
ATOM   1111  HB2 ARG H  73      21.522  -8.999   3.406  1.00  0.00      HCT  H
ATOM   1112  CG  ARG H  73      20.419 -10.250   4.618  1.00  0.00      HCT  C
ATOM   1113  HG1 ARG H  73      21.234 -10.515   5.133  1.00  0.00      HCT   
ATOM   1114  HG2 ARG H  73      20.204 -10.925   3.956  1.00  0.00      HCT  H
ATOM   1115  CD  ARG H  73      19.233 -10.110   5.572  1.00  0.00      HCT  C
ATOM   1116  HD1 ARG H  73      18.432  -9.943   4.997  1.00  0.00      HCT   
ATOM   1117  HD2 ARG H  73      19.415  -9.384   6.189  1.00  0.00      HCT  H
ATOM   1118  NE  ARG H  73      18.954 -11.303   6.363  1.00  0.00      HCT  N
ATOM   1119  HE  ARG H  73      19.310 -11.360   7.143  1.00  0.00      HCT  H
ATOM   1120  CZ  ARG H  73      18.185 -12.305   5.960  1.00  0.00      HCT  C
ATOM   1121  NH1 ARG H  73      17.633 -12.285   4.762  1.00  0.00      HCT  N
ATOM   1122 HH11 ARG H  73      17.761 -11.614   4.240  1.00  0.00      HCT  H
ATOM   1123 HH12 ARG H  73      17.138 -12.940   4.506  1.00  0.00      HCT  H
ATOM   1124  NH2 ARG H  73      17.971 -13.342   6.752  1.00  0.00      HCT  N
ATOM   1125 HH21 ARG H  73      18.330 -13.369   7.533  1.00  0.00      HCT  H
ATOM   1126 HH22 ARG H  73      17.480 -13.995   6.483  1.00  0.00      HCT  H
ATOM   1127  C   ARG H  73      19.958  -7.033   2.387  1.00  0.00      HCT  C
ATOM   1128  O   ARG H  73      20.527  -6.920   1.295  1.00  0.00      HCT  O
ATOM   1129  N   LEU H  74      19.613  -5.972   3.112  1.00  0.00      HCT  N
ATOM   1130  HN  LEU H  74      19.014  -5.989   3.910  1.00  0.00      HCT   
ATOM   1131  CA  LEU H  74      20.111  -4.657   2.771  1.00  0.00      HCT  C
ATOM   1132  HA  LEU H  74      20.004  -4.510   1.819  1.00  0.00      HCT  H
ATOM   1133  CB  LEU H  74      19.335  -3.575   3.515  1.00  0.00      HCT  C
ATOM   1134  HB1 LEU H  74      19.624  -2.726   3.072  1.00  0.00      HCT   
ATOM   1135  HB2 LEU H  74      19.549  -3.650   4.458  1.00  0.00      HCT  H
ATOM   1136  CG  LEU H  74      17.807  -3.576   3.402  1.00  0.00      HCT  C
ATOM   1137  HG  LEU H  74      17.461  -4.429   3.709  1.00  0.00      HCT  H
ATOM   1138  CD1 LEU H  74      17.209  -2.481   4.259  1.00  0.00      HCT  C
ATOM   1139 HD11 LEU H  74      16.243  -2.502   4.171  1.00  0.00      HCT  H
ATOM   1140 HD12 LEU H  74      17.461  -2.631   5.183  1.00  0.00      HCT  H
ATOM   1141 HD13 LEU H  74      17.549  -1.623   3.958  1.00  0.00      HCT  H
ATOM   1142  CD2 LEU H  74      17.394  -3.384   1.962  1.00  0.00      HCT  C
ATOM   1143 HD21 LEU H  74      16.425  -3.387   1.908  1.00  0.00      HCT  H
ATOM   1144 HD22 LEU H  74      17.740  -2.535   1.645  1.00  0.00      HCT  H
ATOM   1145 HD23 LEU H  74      17.757  -4.109   1.430  1.00  0.00      HCT  H
ATOM   1146  C   LEU H  74      21.599  -4.545   3.110  1.00  0.00      HCT  C
ATOM   1147  O   LEU H  74      22.074  -5.141   4.081  1.00  0.00      HCT  O
ATOM   1148  N   LYS H  75      22.328  -3.818   2.281  1.00  0.00      HCT  N
ATOM   1149  HN  LYS H  75      21.976  -3.514   1.397  1.00  0.00      HCT   
ATOM   1150  CA  LYS H  75      23.699  -3.400   2.581  1.00  0.00      HCT  C
ATOM   1151  HA  LYS H  75      23.815  -3.294   3.537  1.00  0.00      HCT  H
ATOM   1152  CB  LYS H  75      24.757  -4.368   2.051  1.00  0.00      HCT  C
ATOM   1153  HB1 LYS H  75      24.445  -5.288   2.287  1.00  0.00      HCT   
ATOM   1154  HB2 LYS H  75      25.612  -4.152   2.456  1.00  0.00      HCT  H
ATOM   1155  CG  LYS H  75      24.932  -4.310   0.523  1.00  0.00      HCT  C
ATOM   1156  HG1 LYS H  75      25.323  -3.414   0.311  1.00  0.00      HCT   
ATOM   1157  HG2 LYS H  75      24.068  -4.443   0.102  1.00  0.00      HCT  H
ATOM   1158  CD  LYS H  75      25.888  -5.379  -0.017  1.00  0.00      HCT  C
ATOM   1159  HD1 LYS H  75      25.697  -5.491  -0.992  1.00  0.00      HCT   
ATOM   1160  HD2 LYS H  75      25.747  -6.207   0.469  1.00  0.00      HCT  H
ATOM   1161  CE  LYS H  75      27.339  -4.976   0.147  1.00  0.00      HCT  C
ATOM   1162  HE1 LYS H  75      27.506  -4.785   1.114  1.00  0.00      HCT   
ATOM   1163  HE2 LYS H  75      27.519  -4.189  -0.390  1.00  0.00      HCT  H
ATOM   1164  NZ  LYS H  75      28.243  -6.075  -0.306  1.00  0.00      HCT  N
ATOM   1165  HZ1 LYS H  75      29.093  -5.831  -0.207  1.00  0.00      HCT  H
ATOM   1166  HZ2 LYS H  75      28.095  -6.810   0.175  1.00  0.00      HCT  H
ATOM   1167  HZ3 LYS H  75      28.094  -6.257  -1.164  1.00  0.00      HCT  H
ATOM   1168  C   LYS H  75      23.881  -2.051   1.905  1.00  0.00      HCT  C
ATOM   1169  O   LYS H  75      23.058  -1.651   1.094  1.00  0.00      HCT  O
ATOM   1170  N   ARG H  76      24.978  -1.379   2.213  1.00  0.00      HCT  N
ATOM   1171  HN  ARG H  76      25.622  -1.687   2.910  1.00  0.00      HCT   
ATOM   1172  CA  ARG H  76      25.301  -0.125   1.527  1.00  0.00      HCT  C
ATOM   1173  HA  ARG H  76      24.552   0.139   0.970  1.00  0.00      HCT  H
ATOM   1174  CB  ARG H  76      25.550   0.974   2.544  1.00  0.00      HCT  C
ATOM   1175  HB1 ARG H  76      25.838   1.783   2.031  1.00  0.00      HCT   
ATOM   1176  HB2 ARG H  76      26.229   0.677   3.170  1.00  0.00      HCT  H
ATOM   1177  CG  ARG H  76      24.321   1.339   3.333  1.00  0.00      HCT  C
ATOM   1178  HG1 ARG H  76      23.989   0.514   3.790  1.00  0.00      HCT   
ATOM   1179  HG2 ARG H  76      23.648   1.697   2.732  1.00  0.00      HCT  H
ATOM   1180  CD  ARG H  76      24.637   2.396   4.380  1.00  0.00      HCT  C
ATOM   1181  HD1 ARG H  76      24.859   3.244   3.898  1.00  0.00      HCT   
ATOM   1182  HD2 ARG H  76      25.382   2.094   4.923  1.00  0.00      HCT  H
ATOM   1183  NE  ARG H  76      23.497   2.645   5.264  1.00  0.00      HCT  N
ATOM   1184  HE  ARG H  76      23.446   2.179   5.985  1.00  0.00      HCT  H
ATOM   1185  CZ  ARG H  76      22.536   3.529   5.039  1.00  0.00      HCT  C
ATOM   1186  NH1 ARG H  76      22.544   4.278   3.944  1.00  0.00      HCT  N
ATOM   1187 HH11 ARG H  76      23.181   4.197   3.371  1.00  0.00      HCT  H
ATOM   1188 HH12 ARG H  76      21.915   4.849   3.808  1.00  0.00      HCT  H
ATOM   1189  NH2 ARG H  76      21.552   3.655   5.917  1.00  0.00      HCT  N
ATOM   1190 HH21 ARG H  76      21.545   3.170   6.628  1.00  0.00      HCT  H
ATOM   1191 HH22 ARG H  76      20.924   4.226   5.781  1.00  0.00      HCT  H
ATOM   1192  C   ARG H  76      26.511  -0.315   0.641  1.00  0.00      HCT  C
ATOM   1193  O   ARG H  76      27.447  -1.042   1.020  1.00  0.00      HCT  O
ATOM   1194  N   ASP H  77      26.499   0.308  -0.536  1.00  0.00      HCT  N
ATOM   1195  HN  ASP H  77      25.749   0.852  -0.903  1.00  0.00      HCT   
ATOM   1196  CA  ASP H  77      27.649   0.241  -1.437  1.00  0.00      HCT  C
ATOM   1197  HA  ASP H  77      27.996  -0.665  -1.444  1.00  0.00      HCT  H
ATOM   1198  CB  ASP H  77      27.274   0.623  -2.890  1.00  0.00      HCT  C
ATOM   1199  HB1 ASP H  77      26.532   0.009  -3.159  1.00  0.00      HCT   
ATOM   1200  HB2 ASP H  77      28.059   0.529  -3.449  1.00  0.00      HCT  H
ATOM   1201  CG  ASP H  77      26.760   2.054  -3.045  1.00  0.00      HCT  C
ATOM   1202  OD1 ASP H  77      26.930   2.898  -2.138  1.00  0.00      HCT  O
ATOM   1203  OD2 ASP H  77      26.151   2.344  -4.113  1.00  0.00      HCT  O
ATOM   1204  C   ASP H  77      28.742   1.167  -0.882  1.00  0.00      HCT  C
ATOM   1205  O   ASP H  77      28.544   1.739   0.183  1.00  0.00      HCT  O
ATOM   1206  N   GLU H  78      29.873   1.304  -1.575  1.00  0.00      HCT  N
ATOM   1207  HN  GLU H  78      30.090   0.848  -2.434  1.00  0.00      HCT   
ATOM   1208  CA  GLU H  78      30.934   2.189  -1.086  1.00  0.00      HCT  C
ATOM   1209  HA  GLU H  78      31.286   1.827  -0.258  1.00  0.00      HCT  H
ATOM   1210  CB  GLU H  78      32.095   2.295  -2.079  1.00  0.00      HCT  C
ATOM   1211  HB1 GLU H  78      32.645   3.070  -1.767  1.00  0.00      HCT   
ATOM   1212  HB2 GLU H  78      31.728   2.412  -2.969  1.00  0.00      HCT  H
ATOM   1213  CG  GLU H  78      33.009   1.113  -2.121  1.00  0.00      HCT  C
ATOM   1214  HG1 GLU H  78      33.727   1.344  -2.778  1.00  0.00      HCT   
ATOM   1215  HG2 GLU H  78      32.495   0.332  -2.378  1.00  0.00      HCT  H
ATOM   1216  CD  GLU H  78      33.701   0.796  -0.792  1.00  0.00      HCT  C
ATOM   1217  OE1 GLU H  78      34.602   1.563  -0.372  1.00  0.00      HCT  O
ATOM   1218  OE2 GLU H  78      33.364  -0.264  -0.207  1.00  0.00      HCT  O
ATOM   1219  C   GLU H  78      30.442   3.604  -0.802  1.00  0.00      HCT  C
ATOM   1220  O   GLU H  78      30.877   4.222   0.163  1.00  0.00      HCT  O
ATOM   1221  N   ASP H  79      29.565   4.130  -1.657  1.00  0.00      HCT  N
ATOM   1222  HN  ASP H  79      29.145   3.653  -2.425  1.00  0.00      HCT   
ATOM   1223  CA  ASP H  79      29.124   5.513  -1.538  1.00  0.00      HCT  C
ATOM   1224  HA  ASP H  79      29.876   6.057  -1.258  1.00  0.00      HCT  H
ATOM   1225  CB  ASP H  79      28.659   6.026  -2.907  1.00  0.00      HCT  C
ATOM   1226  HB1 ASP H  79      27.659   6.015  -2.901  1.00  0.00      HCT   
ATOM   1227  HB2 ASP H  79      29.021   5.453  -3.601  1.00  0.00      HCT  H
ATOM   1228  CG  ASP H  79      29.115   7.436  -3.182  1.00  0.00      HCT  C
ATOM   1229  OD1 ASP H  79      30.256   7.776  -2.785  1.00  0.00      HCT  O
ATOM   1230  OD2 ASP H  79      28.334   8.207  -3.787  1.00  0.00      HCT  O
ATOM   1231  C   ASP H  79      28.012   5.692  -0.509  1.00  0.00      HCT  C
ATOM   1232  O   ASP H  79      27.507   6.794  -0.308  1.00  0.00      HCT  O
ATOM   1233  N   GLY H  80      27.617   4.601   0.142  1.00  0.00      HCT  N
ATOM   1234  HN  GLY H  80      27.986   3.692  -0.047  1.00  0.00      HCT   
ATOM   1235  CA  GLY H  80      26.606   4.666   1.187  1.00  0.00      HCT  C
ATOM   1236  HA1 GLY H  80      26.698   5.653   1.620  1.00  0.00      HCT   
ATOM   1237  HA2 GLY H  80      26.790   3.976   1.842  1.00  0.00      HCT  H
ATOM   1238  C   GLY H  80      25.176   4.491   0.719  1.00  0.00      HCT  C
ATOM   1239  O   GLY H  80      24.247   4.655   1.515  1.00  0.00      HCT  O
ATOM   1240  N   ARG H  81      24.994   4.133  -0.553  1.00  0.00      HCT  N
ATOM   1241  HN  ARG H  81      25.760   3.983  -1.174  1.00  0.00      HCT   
ATOM   1242  CA  ARG H  81      23.656   3.942  -1.104  1.00  0.00      HCT  C
ATOM   1243  HA  ARG H  81      23.057   4.606  -0.727  1.00  0.00      HCT  H
ATOM   1244  CB  ARG H  81      23.680   4.123  -2.625  1.00  0.00      HCT  C
ATOM   1245  HB1 ARG H  81      24.217   3.359  -2.984  1.00  0.00      HCT   
ATOM   1246  HB2 ARG H  81      24.066   4.990  -2.827  1.00  0.00      HCT  H
ATOM   1247  CG  ARG H  81      22.319   4.058  -3.293  1.00  0.00      HCT  C
ATOM   1248  HG1 ARG H  81      21.789   4.858  -3.013  1.00  0.00      HCT   
ATOM   1249  HG2 ARG H  81      21.867   3.243  -3.027  1.00  0.00      HCT  H
ATOM   1250  CD  ARG H  81      22.470   4.054  -4.793  1.00  0.00      HCT  C
ATOM   1251  HD1 ARG H  81      22.905   3.197  -5.069  1.00  0.00      HCT   
ATOM   1252  HD2 ARG H  81      23.013   4.809  -5.067  1.00  0.00      HCT  H
ATOM   1253  NE  ARG H  81      21.167   4.168  -5.425  1.00  0.00      HCT  N
ATOM   1254  HE  ARG H  81      20.734   3.442  -5.587  1.00  0.00      HCT  H
ATOM   1255  CZ  ARG H  81      20.601   5.316  -5.771  1.00  0.00      HCT  C
ATOM   1256  NH1 ARG H  81      21.208   6.462  -5.514  1.00  0.00      HCT  N
ATOM   1257 HH11 ARG H  81      21.982   6.464  -5.140  1.00  0.00      HCT  H
ATOM   1258 HH12 ARG H  81      20.834   7.205  -5.734  1.00  0.00      HCT  H
ATOM   1259  NH2 ARG H  81      19.403   5.320  -6.342  1.00  0.00      HCT  N
ATOM   1260 HH21 ARG H  81      19.003   4.577  -6.506  1.00  0.00      HCT  H
ATOM   1261 HH22 ARG H  81      19.034   6.066  -6.559  1.00  0.00      HCT  H
ATOM   1262  C   ARG H  81      23.135   2.553  -0.722  1.00  0.00      HCT  C
ATOM   1263  O   ARG H  81      23.849   1.564  -0.863  1.00  0.00      HCT  O
ATOM   1264  N   VAL H  82      21.890   2.469  -0.253  1.00  0.00      HCT  N
ATOM   1265  HN  VAL H  82      21.275   3.244  -0.135  1.00  0.00      HCT   
ATOM   1266  CA  VAL H  82      21.318   1.175   0.137  1.00  0.00      HCT  C
ATOM   1267  HA  VAL H  82      21.949   0.706   0.705  1.00  0.00      HCT  H
ATOM   1268  CB  VAL H  82      20.006   1.354   0.920  1.00  0.00      HCT  C
ATOM   1269  HB  VAL H  82      19.402   1.898   0.390  1.00  0.00      HCT  H
ATOM   1270  CG1 VAL H  82      19.314   0.014   1.179  1.00  0.00      HCT  C
ATOM   1271 HG11 VAL H  82      18.494   0.172   1.673  1.00  0.00      HCT  H
ATOM   1272 HG12 VAL H  82      19.112  -0.407   0.329  1.00  0.00      HCT  H
ATOM   1273 HG13 VAL H  82      19.907  -0.554   1.696  1.00  0.00      HCT  H
ATOM   1274  CG2 VAL H  82      20.251   2.080   2.213  1.00  0.00      HCT  C
ATOM   1275 HG21 VAL H  82      19.409   2.178   2.685  1.00  0.00      HCT  H
ATOM   1276 HG22 VAL H  82      20.873   1.564   2.750  1.00  0.00      HCT  H
ATOM   1277 HG23 VAL H  82      20.625   2.953   2.019  1.00  0.00      HCT  H
ATOM   1278  C   VAL H  82      21.087   0.337  -1.116  1.00  0.00      HCT  C
ATOM   1279  O   VAL H  82      20.552   0.824  -2.117  1.00  0.00      HCT  O
ATOM   1280  N   GLU H  83      21.490  -0.929  -1.051  1.00  0.00      HCT  N
ATOM   1281  HN  GLU H  83      21.959  -1.324  -0.266  1.00  0.00      HCT   
ATOM   1282  CA  GLU H  83      21.276  -1.863  -2.142  1.00  0.00      HCT  C
ATOM   1283  HA  GLU H  83      20.566  -1.538  -2.717  1.00  0.00      HCT  H
ATOM   1284  CB  GLU H  83      22.533  -2.058  -2.980  1.00  0.00      HCT  C
ATOM   1285  HB1 GLU H  83      22.759  -1.164  -3.367  1.00  0.00      HCT   
ATOM   1286  HB2 GLU H  83      22.353  -2.724  -3.662  1.00  0.00      HCT  H
ATOM   1287  CG  GLU H  83      23.720  -2.520  -2.188  1.00  0.00      HCT  C
ATOM   1288  HG1 GLU H  83      23.547  -3.464  -1.906  1.00  0.00      HCT   
ATOM   1289  HG2 GLU H  83      23.837  -1.937  -1.421  1.00  0.00      HCT  H
ATOM   1290  CD  GLU H  83      25.004  -2.486  -3.012  1.00  0.00      HCT  C
ATOM   1291  OE1 GLU H  83      24.999  -1.884  -4.107  1.00  0.00      HCT  O
ATOM   1292  OE2 GLU H  83      26.012  -3.068  -2.573  1.00  0.00      HCT  O
ATOM   1293  C   GLU H  83      20.835  -3.173  -1.519  1.00  0.00      HCT  C
ATOM   1294  O   GLU H  83      20.832  -3.307  -0.287  1.00  0.00      HCT  O
ATOM   1295  N   ILE H  84      20.430  -4.120  -2.350  1.00  0.00      HCT  N
ATOM   1296  HN  ILE H  84      20.369  -4.039  -3.343  1.00  0.00      HCT   
ATOM   1297  CA  ILE H  84      20.025  -5.416  -1.832  1.00  0.00      HCT  C
ATOM   1298  HA  ILE H  84      19.952  -5.357  -0.867  1.00  0.00      HCT  H
ATOM   1299  CB  ILE H  84      18.643  -5.809  -2.382  1.00  0.00      HCT  C
ATOM   1300  HB  ILE H  84      18.643  -5.696  -3.346  1.00  0.00      HCT  H
ATOM   1301  CG2 ILE H  84      18.289  -7.249  -2.054  1.00  0.00      HCT  C
ATOM   1302 HG21 ILE H  84      17.413  -7.449  -2.420  1.00  0.00      HCT  H
ATOM   1303 HG22 ILE H  84      18.954  -7.835  -2.447  1.00  0.00      HCT  H
ATOM   1304 HG23 ILE H  84      18.279  -7.358  -1.090  1.00  0.00      HCT  H
ATOM   1305  CG1 ILE H  84      17.589  -4.877  -1.767  1.00  0.00      HCT  C
ATOM   1306 HG11 ILE H  84      17.893  -3.945  -1.964  1.00  0.00      HCT   
ATOM   1307 HG12 ILE H  84      17.527  -5.060  -0.818  1.00  0.00      HCT  H
ATOM   1308  CD  ILE H  84      16.231  -5.029  -2.345  1.00  0.00      HCT  C
ATOM   1309  HD1 ILE H  84      15.535  -4.287  -1.896  1.00  0.00      HCT   
ATOM   1310  HD2 ILE H  84      16.252  -4.865  -3.444  1.00  0.00      HCT   
ATOM   1311  HD3 ILE H  84      15.825  -6.043  -2.147  1.00  0.00      HCT   
ATOM   1312  C   ILE H  84      21.107  -6.449  -2.155  1.00  0.00      HCT  C
ATOM   1313  O   ILE H  84      21.422  -6.716  -3.316  1.00  0.00      HCT  O
ATOM   1314  N   ASP H  85      21.701  -6.976  -1.094  1.00  0.00      HCT  N
ATOM   1315  HN  ASP H  85      21.528  -6.689  -0.155  1.00  0.00      HCT   
ATOM   1316  CA  ASP H  85      22.680  -8.042  -1.188  1.00  0.00      HCT  C
ATOM   1317  HA  ASP H  85      23.257  -7.908  -1.955  1.00  0.00      HCT  H
ATOM   1318  CB  ASP H  85      23.527  -8.142   0.079  1.00  0.00      HCT  C
ATOM   1319  HB1 ASP H  85      22.906  -8.379   0.826  1.00  0.00      HCT   
ATOM   1320  HB2 ASP H  85      23.971  -7.294   0.231  1.00  0.00      HCT  H
ATOM   1321  CG  ASP H  85      24.594  -9.219  -0.008  1.00  0.00      HCT  C
ATOM   1322  OD1 ASP H  85      24.637  -9.989  -1.002  1.00  0.00      HCT  O
ATOM   1323  OD2 ASP H  85      25.382  -9.304   0.951  1.00  0.00      HCT  O
ATOM   1324  C   ASP H  85      21.896  -9.291  -1.366  1.00  0.00      HCT  C
ATOM   1325  O   ASP H  85      21.258  -9.742  -0.430  1.00  0.00      HCT  O
ATOM   1326  N   CYS H  86      21.930  -9.837  -2.572  1.00  0.00      HCT  N
ATOM   1327  HN  CYS H  86      22.475  -9.495  -3.335  1.00  0.00      HCT   
ATOM   1328  CA  CYS H  86      21.147 -11.010  -2.868  1.00  0.00      HCT  C
ATOM   1329  HA  CYS H  86      20.324 -10.985  -2.356  1.00  0.00      HCT  H
ATOM   1330  CB  CYS H  86      20.791 -11.067  -4.346  1.00  0.00      HCT  C
ATOM   1331  HB1 CYS H  86      20.322 -11.935  -4.511  1.00  0.00      HCT   
ATOM   1332  HB2 CYS H  86      21.602 -10.999  -4.872  1.00  0.00      HCT  H
ATOM   1333  SG  CYS H  86      19.700  -9.731  -4.822  1.00  0.00      HCT  S
ATOM   1334  HG1 CYS H  86      19.645 -10.017  -6.124  1.00  0.00      HCT   
ATOM   1335  C   CYS H  86      21.939 -12.225  -2.437  1.00  0.00      HCT  C
ATOM   1336  O   CYS H  86      22.512 -12.922  -3.275  1.00  0.00      HCT  O
ATOM   1337  N   ASN H  87      21.936 -12.474  -1.125  1.00  0.00      HCT  N
ATOM   1338  HN  ASN H  87      21.367 -11.967  -0.479  1.00  0.00      HCT   
ATOM   1339  CA  ASN H  87      22.767 -13.513  -0.515  1.00  0.00      HCT  C
ATOM   1340  HA  ASN H  87      23.453 -13.768  -1.151  1.00  0.00      HCT  H
ATOM   1341  CB  ASN H  87      23.471 -12.929   0.712  1.00  0.00      HCT  C
ATOM   1342  HB1 ASN H  87      24.013 -12.150   0.396  1.00  0.00      HCT   
ATOM   1343  HB2 ASN H  87      24.023 -13.617   1.115  1.00  0.00      HCT  H
ATOM   1344  CG  ASN H  87      22.500 -12.426   1.768  1.00  0.00      HCT  C
ATOM   1345  OD1 ASN H  87      21.276 -12.662   1.701  1.00  0.00      HCT  O
ATOM   1346  ND2 ASN H  87      23.041 -11.755   2.773  1.00  0.00      HCT  N
ATOM   1347 HD21 ASN H  87      22.544 -11.445   3.402  1.00  0.00      HCT  H
ATOM   1348 HD22 ASN H  87      23.892 -11.629   2.797  1.00  0.00      HCT  H
ATOM   1349  C   ASN H  87      22.008 -14.789  -0.121  1.00  0.00      HCT  C
ATOM   1350  O   ASN H  87      22.596 -15.725   0.416  1.00  0.00      HCT  O
ATOM   1351  N   ALA H  88      20.706 -14.811  -0.396  1.00  0.00      HCT  N
ATOM   1352  HN  ALA H  88      20.238 -14.030  -0.809  1.00  0.00      HCT   
ATOM   1353  CA  ALA H  88      19.863 -15.972  -0.117  1.00  0.00      HCT  C
ATOM   1354  HA  ALA H  88      18.943 -15.736  -0.312  1.00  0.00      HCT  H
ATOM   1355  CB  ALA H  88      20.235 -17.143  -1.023  1.00  0.00      HCT  C
ATOM   1356  HB1 ALA H  88      19.662 -17.897  -0.816  1.00  0.00      HCT  H
ATOM   1357  HB2 ALA H  88      20.114 -16.878  -1.948  1.00  0.00      HCT  H
ATOM   1358  HB3 ALA H  88      21.163 -17.381  -0.866  1.00  0.00      HCT  H
ATOM   1359  C   ALA H  88      19.918 -16.412   1.330  1.00  0.00      HCT  C
ATOM   1360  O   ALA H  88      19.767 -17.590   1.604  1.00  0.00      HCT  O
ATOM   1361  N   GLU H  89      20.112 -15.483   2.257  1.00  0.00      HCT  N
ATOM   1362  HN  GLU H  89      20.276 -14.518   2.072  1.00  0.00      HCT   
ATOM   1363  CA  GLU H  89      20.099 -15.823   3.687  1.00  0.00      HCT  C
ATOM   1364  HA  GLU H  89      20.705 -16.566   3.832  1.00  0.00      HCT  H
ATOM   1365  CB  GLU H  89      20.577 -14.663   4.548  1.00  0.00      HCT  C
ATOM   1366  HB1 GLU H  89      20.210 -14.832   5.463  1.00  0.00      HCT   
ATOM   1367  HB2 GLU H  89      20.260 -13.834   4.155  1.00  0.00      HCT  H
ATOM   1368  CG  GLU H  89      22.039 -14.560   4.685  1.00  0.00      HCT  C
ATOM   1369  HG1 GLU H  89      22.400 -14.239   3.810  1.00  0.00      HCT   
ATOM   1370  HG2 GLU H  89      22.398 -15.429   4.921  1.00  0.00      HCT  H
ATOM   1371  CD  GLU H  89      22.447 -13.569   5.768  1.00  0.00      HCT  C
ATOM   1372  OE1 GLU H  89      21.741 -13.461   6.800  1.00  0.00      HCT  O
ATOM   1373  OE2 GLU H  89      23.487 -12.907   5.593  1.00  0.00      HCT  O
ATOM   1374  C   GLU H  89      18.717 -16.260   4.153  1.00  0.00      HCT  C
ATOM   1375  O   GLU H  89      18.582 -16.955   5.166  1.00  0.00      HCT  O
ATOM   1376  N   GLY H  90      17.692 -15.873   3.407  1.00  0.00      HCT  N
ATOM   1377  HN  GLY H  90      17.789 -15.227   2.651  1.00  0.00      HCT   
ATOM   1378  CA  GLY H  90      16.353 -16.365   3.640  1.00  0.00      HCT  C
ATOM   1379  HA1 GLY H  90      16.494 -17.200   4.313  1.00  0.00      HCT   
ATOM   1380  HA2 GLY H  90      15.989 -16.661   2.791  1.00  0.00      HCT  H
ATOM   1381  C   GLY H  90      15.333 -15.426   4.262  1.00  0.00      HCT  C
ATOM   1382  O   GLY H  90      15.651 -14.393   4.828  1.00  0.00      HCT  O
ATOM   1383  N   VAL H  91      14.083 -15.846   4.128  1.00  0.00      HCT  N
ATOM   1384  HN  VAL H  91      13.897 -16.717   3.681  1.00  0.00      HCT   
ATOM   1385  CA  VAL H  91      12.907 -15.146   4.581  1.00  0.00      HCT  C
ATOM   1386  HA  VAL H  91      13.099 -14.200   4.680  1.00  0.00      HCT  H
ATOM   1387  CB  VAL H  91      11.840 -15.326   3.528  1.00  0.00      HCT  C
ATOM   1388  HB  VAL H  91      11.913 -16.224   3.172  1.00  0.00      HCT  H
ATOM   1389  CG1 VAL H  91      10.479 -15.176   4.057  1.00  0.00      HCT  C
ATOM   1390 HG11 VAL H  91       9.844 -15.302   3.335  1.00  0.00      HCT  H
ATOM   1391 HG12 VAL H  91      10.334 -15.843   4.747  1.00  0.00      HCT  H
ATOM   1392 HG13 VAL H  91      10.383 -14.286   4.432  1.00  0.00      HCT  H
ATOM   1393  CG2 VAL H  91      12.146 -14.344   2.367  1.00  0.00      HCT  C
ATOM   1394 HG21 VAL H  91      11.468 -14.447   1.681  1.00  0.00      HCT  H
ATOM   1395 HG22 VAL H  91      12.134 -13.437   2.712  1.00  0.00      HCT  H
ATOM   1396 HG23 VAL H  91      13.020 -14.549   2.003  1.00  0.00      HCT  H
ATOM   1397  C   VAL H  91      12.503 -15.713   5.922  1.00  0.00      HCT  C
ATOM   1398  O   VAL H  91      12.673 -16.903   6.137  1.00  0.00      HCT  O
ATOM   1399  N   LEU H  92      11.948 -14.900   6.809  1.00  0.00      HCT  N
ATOM   1400  HN  LEU H  92      11.817 -13.918   6.690  1.00  0.00      HCT   
ATOM   1401  CA  LEU H  92      11.466 -15.419   8.087  1.00  0.00      HCT  C
ATOM   1402  HA  LEU H  92      12.048 -16.141   8.367  1.00  0.00      HCT  H
ATOM   1403  CB  LEU H  92      11.542 -14.330   9.147  1.00  0.00      HCT  C
ATOM   1404  HB1 LEU H  92      10.933 -13.600   8.836  1.00  0.00      HCT   
ATOM   1405  HB2 LEU H  92      12.465 -14.045   9.233  1.00  0.00      HCT  H
ATOM   1406  CG  LEU H  92      11.059 -14.754  10.525  1.00  0.00      HCT  C
ATOM   1407  HG  LEU H  92      10.171 -15.133  10.440  1.00  0.00      HCT  H
ATOM   1408  CD1 LEU H  92      11.968 -15.831  11.048  1.00  0.00      HCT  C
ATOM   1409 HD11 LEU H  92      11.661 -16.103  11.927  1.00  0.00      HCT  H
ATOM   1410 HD12 LEU H  92      11.943 -16.587  10.440  1.00  0.00      HCT  H
ATOM   1411 HD13 LEU H  92      12.871 -15.482  11.105  1.00  0.00      HCT  H
ATOM   1412  CD2 LEU H  92      10.973 -13.585  11.503  1.00  0.00      HCT  C
ATOM   1413 HD21 LEU H  92      10.661 -13.914  12.361  1.00  0.00      HCT  H
ATOM   1414 HD22 LEU H  92      11.854 -13.190  11.601  1.00  0.00      HCT  H
ATOM   1415 HD23 LEU H  92      10.351 -12.928  11.155  1.00  0.00      HCT  H
ATOM   1416  C   LEU H  92      10.039 -15.976   8.014  1.00  0.00      HCT  C
ATOM   1417  O   LEU H  92       9.117 -15.300   7.594  1.00  0.00      HCT  O
ATOM   1418  N   PHE H  93       9.857 -17.201   8.495  1.00  0.00      HCT  N
ATOM   1419  HN  PHE H  93      10.603 -17.750   8.869  1.00  0.00      HCT   
ATOM   1420  CA  PHE H  93       8.550 -17.857   8.521  1.00  0.00      HCT  C
ATOM   1421  HA  PHE H  93       7.867 -17.229   8.238  1.00  0.00      HCT  H
ATOM   1422  CB  PHE H  93       8.507 -19.067   7.594  1.00  0.00      HCT  C
ATOM   1423  HB1 PHE H  93       9.135 -19.744   7.976  1.00  0.00      HCT   
ATOM   1424  HB2 PHE H  93       8.764 -18.787   6.701  1.00  0.00      HCT  H
ATOM   1425  CG  PHE H  93       7.158 -19.699   7.505  1.00  0.00      HCT  C
ATOM   1426  CD1 PHE H  93       6.263 -19.338   6.506  1.00  0.00      HCT  C
ATOM   1427  HD1 PHE H  93       6.505 -18.696   5.878  1.00  0.00      HCT  H
ATOM   1428  CE1 PHE H  93       5.006 -19.941   6.432  1.00  0.00      HCT  C
ATOM   1429  HE1 PHE H  93       4.410 -19.694   5.761  1.00  0.00      HCT  H
ATOM   1430  CZ  PHE H  93       4.642 -20.890   7.353  1.00  0.00      HCT  C
ATOM   1431  HZ  PHE H  93       3.804 -21.290   7.306  1.00  0.00      HCT  H
ATOM   1432  CD2 PHE H  93       6.773 -20.663   8.419  1.00  0.00      HCT  C
ATOM   1433  HD2 PHE H  93       7.359 -20.912   9.098  1.00  0.00      HCT  H
ATOM   1434  CE2 PHE H  93       5.525 -21.245   8.350  1.00  0.00      HCT  C
ATOM   1435  HE2 PHE H  93       5.282 -21.893   8.972  1.00  0.00      HCT  H
ATOM   1436  C   PHE H  93       8.234 -18.306   9.929  1.00  0.00      HCT  C
ATOM   1437  O   PHE H  93       8.945 -19.125  10.485  1.00  0.00      HCT  O
ATOM   1438  N   VAL H  94       7.161 -17.763  10.472  1.00  0.00      HCT  N
ATOM   1439  HN  VAL H  94       6.561 -17.156   9.957  1.00  0.00      HCT   
ATOM   1440  CA  VAL H  94       6.748 -17.990  11.856  1.00  0.00      HCT  C
ATOM   1441  HA  VAL H  94       7.397 -18.556  12.300  1.00  0.00      HCT  H
ATOM   1442  CB  VAL H  94       6.610 -16.666  12.664  1.00  0.00      HCT  C
ATOM   1443  HB  VAL H  94       5.917 -16.130  12.249  1.00  0.00      HCT  H
ATOM   1444  CG1 VAL H  94       6.165 -16.952  14.076  1.00  0.00      HCT  C
ATOM   1445 HG11 VAL H  94       6.086 -16.113  14.557  1.00  0.00      HCT  H
ATOM   1446 HG12 VAL H  94       5.305 -17.400  14.049  1.00  0.00      HCT  H
ATOM   1447 HG13 VAL H  94       6.822 -17.520  14.505  1.00  0.00      HCT  H
ATOM   1448  CG2 VAL H  94       7.904 -15.852  12.608  1.00  0.00      HCT  C
ATOM   1449 HG21 VAL H  94       7.786 -15.037  13.120  1.00  0.00      HCT  H
ATOM   1450 HG22 VAL H  94       8.625 -16.379  12.987  1.00  0.00      HCT  H
ATOM   1451 HG23 VAL H  94       8.102 -15.637  11.684  1.00  0.00      HCT  H
ATOM   1452  C   VAL H  94       5.422 -18.694  11.852  1.00  0.00      HCT  C
ATOM   1453  O   VAL H  94       4.493 -18.283  11.163  1.00  0.00      HCT  O
ATOM   1454  N   GLU H  95       5.376 -19.803  12.582  1.00  0.00      HCT  N
ATOM   1455  HN  GLU H  95       6.182 -20.246  12.966  1.00  0.00      HCT   
ATOM   1456  CA  GLU H  95       4.125 -20.480  12.891  1.00  0.00      HCT  C
ATOM   1457  HA  GLU H  95       3.434 -20.192  12.274  1.00  0.00      HCT  H
ATOM   1458  CB  GLU H  95       4.264 -22.011  12.802  1.00  0.00      HCT  C
ATOM   1459  HB1 GLU H  95       4.946 -22.279  13.482  1.00  0.00      HCT   
ATOM   1460  HB2 GLU H  95       4.529 -22.249  11.900  1.00  0.00      HCT  H
ATOM   1461  CG  GLU H  95       2.995 -22.741  13.116  1.00  0.00      HCT  C
ATOM   1462  HG1 GLU H  95       2.383 -22.616  12.335  1.00  0.00      HCT   
ATOM   1463  HG2 GLU H  95       2.617 -22.380  13.933  1.00  0.00      HCT  H
ATOM   1464  CD  GLU H  95       3.208 -24.241  13.315  1.00  0.00      HCT  C
ATOM   1465  OE1 GLU H  95       4.272 -24.743  12.889  1.00  0.00      HCT  O
ATOM   1466  OE2 GLU H  95       2.310 -24.901  13.899  1.00  0.00      HCT  O
ATOM   1467  C   GLU H  95       3.727 -20.079  14.290  1.00  0.00      HCT  C
ATOM   1468  O   GLU H  95       4.496 -20.271  15.232  1.00  0.00      HCT  O
ATOM   1469  N   ALA H  96       2.518 -19.539  14.403  1.00  0.00      HCT  N
ATOM   1470  HN  ALA H  96       1.907 -19.481  13.614  1.00  0.00      HCT   
ATOM   1471  CA  ALA H  96       1.993 -19.006  15.630  1.00  0.00      HCT  C
ATOM   1472  HA  ALA H  96       2.586 -19.239  16.360  1.00  0.00      HCT  H
ATOM   1473  CB  ALA H  96       1.923 -17.516  15.538  1.00  0.00      HCT  C
ATOM   1474  HB1 ALA H  96       1.566 -17.166  16.369  1.00  0.00      HCT  H
ATOM   1475  HB2 ALA H  96       2.815 -17.167  15.387  1.00  0.00      HCT  H
ATOM   1476  HB3 ALA H  96       1.342 -17.272  14.800  1.00  0.00      HCT  H
ATOM   1477  C   ALA H  96       0.609 -19.579  15.935  1.00  0.00      HCT  C
ATOM   1478  O   ALA H  96      -0.099 -20.010  15.034  1.00  0.00      HCT  O
ATOM   1479  N   GLU H  97       0.246 -19.610  17.217  1.00  0.00      HCT  N
ATOM   1480  HN  GLU H  97       0.849 -19.428  17.989  1.00  0.00      HCT   
ATOM   1481  CA  GLU H  97      -1.127 -19.928  17.599  1.00  0.00      HCT  C
ATOM   1482  HA  GLU H  97      -1.681 -19.952  16.803  1.00  0.00      HCT  H
ATOM   1483  CB  GLU H  97      -1.231 -21.296  18.294  1.00  0.00      HCT  C
ATOM   1484  HB1 GLU H  97      -0.925 -21.975  17.627  1.00  0.00      HCT   
ATOM   1485  HB2 GLU H  97      -2.150 -21.435  18.575  1.00  0.00      HCT  H
ATOM   1486  CG  GLU H  97      -0.365 -21.430  19.494  1.00  0.00      HCT  C
ATOM   1487  HG1 GLU H  97      -0.628 -20.694  20.118  1.00  0.00      HCT   
ATOM   1488  HG2 GLU H  97       0.563 -21.370  19.219  1.00  0.00      HCT  H
ATOM   1489  CD  GLU H  97      -0.551 -22.775  20.250  1.00  0.00      HCT  C
ATOM   1490  OE1 GLU H  97      -0.237 -23.831  19.701  1.00  0.00      HCT  O
ATOM   1491  OE2 GLU H  97      -1.014 -22.757  21.395  1.00  0.00      HCT  O
ATOM   1492  C   GLU H  97      -1.663 -18.830  18.512  1.00  0.00      HCT  C
ATOM   1493  O   GLU H  97      -0.916 -18.178  19.236  1.00  0.00      HCT  O
ATOM   1494  N   SER H  98      -2.974 -18.641  18.439  1.00  0.00      HCT  N
ATOM   1495  HN  SER H  98      -3.569 -19.205  17.866  1.00  0.00      HCT   
ATOM   1496  CA  SER H  98      -3.673 -17.600  19.182  1.00  0.00      HCT  C
ATOM   1497  HA  SER H  98      -3.051 -17.154  19.777  1.00  0.00      HCT  H
ATOM   1498  CB  SER H  98      -4.253 -16.565  18.229  1.00  0.00      HCT  C
ATOM   1499  HB1 SER H  98      -4.670 -17.024  17.444  1.00  0.00      HCT   
ATOM   1500  HB2 SER H  98      -3.544 -15.978  17.922  1.00  0.00      HCT  H
ATOM   1501  OG  SER H  98      -5.233 -15.802  18.913  1.00  0.00      HCT  O
ATOM   1502  HG1 SER H  98      -5.418 -15.026  18.370  1.00  0.00      HCT   
ATOM   1503  C   SER H  98      -4.794 -18.163  20.001  1.00  0.00      HCT  C
ATOM   1504  O   SER H  98      -5.453 -19.085  19.547  1.00  0.00      HCT  O
ATOM   1505  N   ASP H  99      -5.010 -17.615  21.197  1.00  0.00      HCT  N
ATOM   1506  HN  ASP H  99      -4.458 -16.899  21.617  1.00  0.00      HCT   
ATOM   1507  CA  ASP H  99      -6.124 -18.035  22.032  1.00  0.00      HCT  C
ATOM   1508  HA  ASP H  99      -6.290 -18.977  21.867  1.00  0.00      HCT  H
ATOM   1509  CB  ASP H  99      -5.774 -17.887  23.529  1.00  0.00      HCT  C
ATOM   1510  HB1 ASP H  99      -4.833 -18.209  23.628  1.00  0.00      HCT   
ATOM   1511  HB2 ASP H  99      -6.406 -18.405  24.049  1.00  0.00      HCT  H
ATOM   1512  CG  ASP H  99      -5.816 -16.441  24.047  1.00  0.00      HCT  C
ATOM   1513  OD1 ASP H  99      -5.808 -15.469  23.259  1.00  0.00      HCT  O
ATOM   1514  OD2 ASP H  99      -5.837 -16.306  25.296  1.00  0.00      HCT  O
ATOM   1515  C   ASP H  99      -7.401 -17.284  21.693  1.00  0.00      HCT  C
ATOM   1516  O   ASP H  99      -8.390 -17.378  22.410  1.00  0.00      HCT  O
ATOM   1517  N   GLY H 100      -7.375 -16.529  20.603  1.00  0.00      HCT  N
ATOM   1518  HN  GLY H 100      -6.549 -16.396  20.057  1.00  0.00      HCT   
ATOM   1519  CA  GLY H 100      -8.555 -15.841  20.129  1.00  0.00      HCT  C
ATOM   1520  HA1 GLY H 100      -8.257 -14.824  19.915  1.00  0.00      HCT   
ATOM   1521  HA2 GLY H 100      -9.242 -15.874  20.814  1.00  0.00      HCT  H
ATOM   1522  C   GLY H 100      -9.122 -16.441  18.857  1.00  0.00      HCT  C
ATOM   1523  O   GLY H 100      -8.758 -17.549  18.445  1.00  0.00      HCT  O
ATOM   1524  N   THR H 101     -10.042 -15.705  18.240  1.00  0.00      HCT  N
ATOM   1525  HN  THR H 101     -10.326 -14.789  18.524  1.00  0.00      HCT   
ATOM   1526  CA  THR H 101     -10.727 -16.203  17.061  1.00  0.00      HCT  C
ATOM   1527  HA  THR H 101     -10.272 -16.994  16.734  1.00  0.00      HCT  H
ATOM   1528  CB  THR H 101     -12.187 -16.572  17.366  1.00  0.00      HCT  C
ATOM   1529  HB  THR H 101     -12.583 -16.996  16.589  1.00  0.00      HCT  H
ATOM   1530  OG1 THR H 101     -12.916 -15.389  17.688  1.00  0.00      HCT  O
ATOM   1531  HG1 THR H 101     -13.716 -15.581  17.856  1.00  0.00      HCT  H
ATOM   1532  CG2 THR H 101     -12.264 -17.569  18.569  1.00  0.00      HCT  C
ATOM   1533 HG21 THR H 101     -13.188 -17.796  18.752  1.00  0.00      HCT  H
ATOM   1534 HG22 THR H 101     -11.777 -18.381  18.357  1.00  0.00      HCT  H
ATOM   1535 HG23 THR H 101     -11.874 -17.165  19.360  1.00  0.00      HCT  H
ATOM   1536  C   THR H 101     -10.713 -15.149  15.962  1.00  0.00      HCT  C
ATOM   1537  O   THR H 101     -10.512 -13.969  16.240  1.00  0.00      HCT  O
ATOM   1538  N   VAL H 102     -10.955 -15.593  14.732  1.00  0.00      HCT  N
ATOM   1539  HN  VAL H 102     -11.068 -16.557  14.507  1.00  0.00      HCT   
ATOM   1540  CA  VAL H 102     -11.077 -14.693  13.598  1.00  0.00      HCT  C
ATOM   1541  HA  VAL H 102     -10.271 -14.159  13.529  1.00  0.00      HCT  H
ATOM   1542  CB  VAL H 102     -11.239 -15.485  12.290  1.00  0.00      HCT  C
ATOM   1543  HB  VAL H 102     -11.973 -16.111  12.392  1.00  0.00      HCT  H
ATOM   1544  CG1 VAL H 102     -11.559 -14.570  11.086  1.00  0.00      HCT  C
ATOM   1545 HG11 VAL H 102     -11.651 -15.117  10.291  1.00  0.00      HCT  H
ATOM   1546 HG12 VAL H 102     -12.388 -14.098  11.261  1.00  0.00      HCT  H
ATOM   1547 HG13 VAL H 102     -10.835 -13.936  10.970  1.00  0.00      HCT  H
ATOM   1548  CG2 VAL H 102      -9.977 -16.288  12.005  1.00  0.00      HCT  C
ATOM   1549 HG21 VAL H 102     -10.097 -16.780  11.178  1.00  0.00      HCT  H
ATOM   1550 HG22 VAL H 102      -9.228 -15.678  11.922  1.00  0.00      HCT  H
ATOM   1551 HG23 VAL H 102      -9.823 -16.904  12.738  1.00  0.00      HCT  H
ATOM   1552  C   VAL H 102     -12.242 -13.759  13.817  1.00  0.00      HCT  C
ATOM   1553  O   VAL H 102     -12.185 -12.591  13.419  1.00  0.00      HCT  O
ATOM   1554  N   ASP H 103     -13.296 -14.272  14.448  1.00  0.00      HCT  N
ATOM   1555  HN  ASP H 103     -13.393 -15.211  14.767  1.00  0.00      HCT   
ATOM   1556  CA  ASP H 103     -14.462 -13.450  14.740  1.00  0.00      HCT  C
ATOM   1557  HA  ASP H 103     -14.823 -13.105  13.908  1.00  0.00      HCT  H
ATOM   1558  CB  ASP H 103     -15.559 -14.252  15.438  1.00  0.00      HCT  C
ATOM   1559  HB1 ASP H 103     -16.206 -13.591  15.817  1.00  0.00      HCT   
ATOM   1560  HB2 ASP H 103     -15.155 -14.804  16.126  1.00  0.00      HCT  H
ATOM   1561  CG  ASP H 103     -16.319 -15.158  14.501  1.00  0.00      HCT  C
ATOM   1562  OD1 ASP H 103     -16.014 -15.189  13.297  1.00  0.00      HCT  O
ATOM   1563  OD2 ASP H 103     -17.227 -15.862  14.987  1.00  0.00      HCT  O
ATOM   1564  C   ASP H 103     -14.088 -12.272  15.616  1.00  0.00      HCT  C
ATOM   1565  O   ASP H 103     -14.765 -11.250  15.557  1.00  0.00      HCT  O
ATOM   1566  N   ASP H 104     -13.023 -12.407  16.423  1.00  0.00      HCT  N
ATOM   1567  HN  ASP H 104     -12.417 -13.197  16.470  1.00  0.00      HCT   
ATOM   1568  CA  ASP H 104     -12.645 -11.342  17.352  1.00  0.00      HCT  C
ATOM   1569  HA  ASP H 104     -13.403 -11.146  17.926  1.00  0.00      HCT  H
ATOM   1570  CB  ASP H 104     -11.476 -11.751  18.248  1.00  0.00      HCT  C
ATOM   1571  HB1 ASP H 104     -11.170 -10.926  18.723  1.00  0.00      HCT   
ATOM   1572  HB2 ASP H 104     -10.775 -12.134  17.698  1.00  0.00      HCT  H
ATOM   1573  CG  ASP H 104     -11.869 -12.790  19.306  1.00  0.00      HCT  C
ATOM   1574  OD1 ASP H 104     -13.063 -12.895  19.651  1.00  0.00      HCT  O
ATOM   1575  OD2 ASP H 104     -10.971 -13.503  19.786  1.00  0.00      HCT  O
ATOM   1576  C   ASP H 104     -12.266 -10.054  16.624  1.00  0.00      HCT  C
ATOM   1577  O   ASP H 104     -12.316  -8.992  17.218  1.00  0.00      HCT  O
ATOM   1578  N   TYR H 105     -11.857 -10.171  15.365  1.00  0.00      HCT  N
ATOM   1579  HN  TYR H 105     -11.772 -11.045  14.890  1.00  0.00      HCT   
ATOM   1580  CA  TYR H 105     -11.493  -9.006  14.561  1.00  0.00      HCT  C
ATOM   1581  HA  TYR H 105     -11.092  -8.342  15.144  1.00  0.00      HCT  H
ATOM   1582  CB  TYR H 105     -10.454  -9.379  13.499  1.00  0.00      HCT  C
ATOM   1583  HB1 TYR H 105     -10.266  -8.560  12.957  1.00  0.00      HCT   
ATOM   1584  HB2 TYR H 105     -10.805 -10.093  12.946  1.00  0.00      HCT  H
ATOM   1585  CG  TYR H 105      -9.174  -9.849  14.114  1.00  0.00      HCT  C
ATOM   1586  CD1 TYR H 105      -8.942 -11.190  14.311  1.00  0.00      HCT  C
ATOM   1587  HD1 TYR H 105      -9.574 -11.809  14.027  1.00  0.00      HCT  H
ATOM   1588  CE1 TYR H 105      -7.770 -11.637  14.906  1.00  0.00      HCT  C
ATOM   1589  HE1 TYR H 105      -7.625 -12.547  15.030  1.00  0.00      HCT  H
ATOM   1590  CZ  TYR H 105      -6.843 -10.721  15.343  1.00  0.00      HCT  C
ATOM   1591  OH  TYR H 105      -5.669 -11.115  15.942  1.00  0.00      HCT  O
ATOM   1592  HH  TYR H 105      -5.213 -10.442  16.151  1.00  0.00      HCT  H
ATOM   1593  CD2 TYR H 105      -8.227  -8.946  14.550  1.00  0.00      HCT  C
ATOM   1594  HD2 TYR H 105      -8.380  -8.034  14.440  1.00  0.00      HCT  H
ATOM   1595  CE2 TYR H 105      -7.066  -9.368  15.158  1.00  0.00      HCT  C
ATOM   1596  HE2 TYR H 105      -6.435  -8.746  15.443  1.00  0.00      HCT  H
ATOM   1597  C   TYR H 105     -12.672  -8.355  13.872  1.00  0.00      HCT  C
ATOM   1598  O   TYR H 105     -12.497  -7.345  13.183  1.00  0.00      HCT  O
ATOM   1599  N   GLY H 106     -13.854  -8.935  14.027  1.00  0.00      HCT  N
ATOM   1600  HN  GLY H 106     -13.972  -9.826  14.464  1.00  0.00      HCT   
ATOM   1601  CA  GLY H 106     -15.073  -8.297  13.561  1.00  0.00      HCT  C
ATOM   1602  HA1 GLY H 106     -15.175  -7.383  14.130  1.00  0.00      HCT   
ATOM   1603  HA2 GLY H 106     -15.823  -8.892  13.713  1.00  0.00      HCT  H
ATOM   1604  C   GLY H 106     -15.049  -7.934  12.095  1.00  0.00      HCT  C
ATOM   1605  O   GLY H 106     -14.903  -8.798  11.224  1.00  0.00      HCT  O
ATOM   1606  N   ASP H 107     -15.166  -6.641  11.802  1.00  0.00      HCT  N
ATOM   1607  HN  ASP H 107     -15.218  -5.890  12.455  1.00  0.00      HCT   
ATOM   1608  CA  ASP H 107     -15.231  -6.192  10.407  1.00  0.00      HCT  C
ATOM   1609  HA  ASP H 107     -15.680  -6.873   9.884  1.00  0.00      HCT  H
ATOM   1610  CB  ASP H 107     -16.058  -4.882  10.282  1.00  0.00      HCT  C
ATOM   1611  HB1 ASP H 107     -16.979  -5.091  10.611  1.00  0.00      HCT   
ATOM   1612  HB2 ASP H 107     -16.053  -4.595   9.355  1.00  0.00      HCT  H
ATOM   1613  CG  ASP H 107     -15.509  -3.736  11.129  1.00  0.00      HCT  C
ATOM   1614  OD1 ASP H 107     -14.317  -3.781  11.494  1.00  0.00      HCT  O
ATOM   1615  OD2 ASP H 107     -16.281  -2.774  11.410  1.00  0.00      HCT  O
ATOM   1616  C   ASP H 107     -13.839  -5.988   9.807  1.00  0.00      HCT  C
ATOM   1617  O   ASP H 107     -13.711  -5.457   8.700  1.00  0.00      HCT  O
ATOM   1618  N   PHE H 108     -12.808  -6.368  10.559  1.00  0.00      HCT  N
ATOM   1619  HN  PHE H 108     -12.917  -6.718  11.488  1.00  0.00      HCT   
ATOM   1620  CA  PHE H 108     -11.421  -6.308  10.092  1.00  0.00      HCT  C
ATOM   1621  HA  PHE H 108     -10.857  -6.720  10.765  1.00  0.00      HCT  H
ATOM   1622  CB  PHE H 108     -11.259  -7.122   8.802  1.00  0.00      HCT  C
ATOM   1623  HB1 PHE H 108     -10.299  -7.047   8.533  1.00  0.00      HCT   
ATOM   1624  HB2 PHE H 108     -11.859  -6.765   8.128  1.00  0.00      HCT  H
ATOM   1625  CG  PHE H 108     -11.570  -8.576   8.973  1.00  0.00      HCT  C
ATOM   1626  CD1 PHE H 108     -10.812  -9.336   9.850  1.00  0.00      HCT  C
ATOM   1627  HD1 PHE H 108     -10.103  -8.943  10.304  1.00  0.00      HCT  H
ATOM   1628  CE1 PHE H 108     -11.079 -10.664  10.035  1.00  0.00      HCT  C
ATOM   1629  HE1 PHE H 108     -10.559 -11.167  10.620  1.00  0.00      HCT  H
ATOM   1630  CZ  PHE H 108     -12.134 -11.259   9.357  1.00  0.00      HCT  C
ATOM   1631  HZ  PHE H 108     -12.317 -12.161   9.484  1.00  0.00      HCT  H
ATOM   1632  CD2 PHE H 108     -12.628  -9.170   8.309  1.00  0.00      HCT  C
ATOM   1633  HD2 PHE H 108     -13.147  -8.668   7.724  1.00  0.00      HCT  H
ATOM   1634  CE2 PHE H 108     -12.907 -10.520   8.492  1.00  0.00      HCT  C
ATOM   1635  HE2 PHE H 108     -13.614 -10.919   8.038  1.00  0.00      HCT  H
ATOM   1636  C   PHE H 108     -10.898  -4.866   9.875  1.00  0.00      HCT  C
ATOM   1637  O   PHE H 108      -9.971  -4.649   9.092  1.00  0.00      HCT  O
ATOM   1638  N   ALA H 109     -11.458  -3.898  10.594  1.00  0.00      HCT  N
ATOM   1639  HN  ALA H 109     -12.250  -4.020  11.191  1.00  0.00      HCT   
ATOM   1640  CA  ALA H 109     -10.913  -2.539  10.543  1.00  0.00      HCT  C
ATOM   1641  HA  ALA H 109     -11.012  -2.184   9.646  1.00  0.00      HCT  H
ATOM   1642  CB  ALA H 109     -11.630  -1.606  11.512  1.00  0.00      HCT  C
ATOM   1643  HB1 ALA H 109     -11.238  -0.721  11.445  1.00  0.00      HCT  H
ATOM   1644  HB2 ALA H 109     -12.571  -1.571  11.278  1.00  0.00      HCT  H
ATOM   1645  HB3 ALA H 109     -11.525  -1.947  12.414  1.00  0.00      HCT  H
ATOM   1646  C   ALA H 109      -9.425  -2.649  10.859  1.00  0.00      HCT  C
ATOM   1647  O   ALA H 109      -9.038  -3.344  11.794  1.00  0.00      HCT  O
ATOM   1648  N   PRO H 110      -8.577  -2.050  10.033  1.00  0.00      HCT  N
ATOM   1649  CD  PRO H 110      -8.830  -1.231   8.838  1.00  0.00      HCT  C
ATOM   1650  HD1 PRO H 110      -9.433  -1.678   8.177  1.00  0.00      HCT   
ATOM   1651  HD2 PRO H 110      -9.260  -0.398   9.084  1.00  0.00      HCT  H
ATOM   1652  CA  PRO H 110      -7.156  -2.363  10.185  1.00  0.00      HCT  C
ATOM   1653  HA  PRO H 110      -7.033  -3.300  10.397  1.00  0.00      HCT  H
ATOM   1654  CB  PRO H 110      -6.588  -2.070   8.796  1.00  0.00      HCT  C
ATOM   1655  HB1 PRO H 110      -6.678  -2.941   8.109  1.00  0.00      HCT   
ATOM   1656  HB2 PRO H 110      -5.662  -1.787   8.870  1.00  0.00      HCT  H
ATOM   1657  CG  PRO H 110      -7.438  -0.966   8.290  1.00  0.00      HCT  C
ATOM   1658  HG1 PRO H 110      -7.406  -0.948   7.183  1.00  0.00      HCT   
ATOM   1659  HG2 PRO H 110      -7.099  -0.118   8.616  1.00  0.00      HCT  H
ATOM   1660  C   PRO H 110      -6.520  -1.505  11.264  1.00  0.00      HCT  C
ATOM   1661  O   PRO H 110      -5.834  -0.531  10.999  1.00  0.00      HCT  O
ATOM   1662  N   SER H 111      -6.807  -1.878  12.498  1.00  0.00      HCT  N
ATOM   1663  HN  SER H 111      -7.458  -2.609  12.701  1.00  0.00      HCT   
ATOM   1664  CA  SER H 111      -6.211  -1.270  13.672  1.00  0.00      HCT  C
ATOM   1665  HA  SER H 111      -6.126  -0.312  13.543  1.00  0.00      HCT  H
ATOM   1666  CB  SER H 111      -7.075  -1.530  14.894  1.00  0.00      HCT  C
ATOM   1667  HB1 SER H 111      -8.014  -1.231  14.722  1.00  0.00      HCT   
ATOM   1668  HB2 SER H 111      -6.719  -1.040  15.652  1.00  0.00      HCT  H
ATOM   1669  OG  SER H 111      -7.050  -2.915  15.174  1.00  0.00      HCT  O
ATOM   1670  HG1 SER H 111      -7.409  -3.031  16.063  1.00  0.00      HCT   
ATOM   1671  C   SER H 111      -4.832  -1.861  13.910  1.00  0.00      HCT  C
ATOM   1672  O   SER H 111      -4.428  -2.819  13.247  1.00  0.00      HCT  O
ATOM   1673  N   LEU H 112      -4.146  -1.367  14.931  1.00  0.00      HCT  N
ATOM   1674  HN  LEU H 112      -4.474  -0.691  15.587  1.00  0.00      HCT   
ATOM   1675  CA  LEU H 112      -2.783  -1.816  15.166  1.00  0.00      HCT  C
ATOM   1676  HA  LEU H 112      -2.346  -1.938  14.310  1.00  0.00      HCT  H
ATOM   1677  CB  LEU H 112      -1.989  -0.768  15.946  1.00  0.00      HCT  C
ATOM   1678  HB1 LEU H 112      -1.112  -1.198  16.162  1.00  0.00      HCT   
ATOM   1679  HB2 LEU H 112      -2.500  -0.516  16.732  1.00  0.00      HCT  H
ATOM   1680  CG  LEU H 112      -1.671   0.521  15.166  1.00  0.00      HCT  C
ATOM   1681  HG  LEU H 112      -2.508   0.949  14.925  1.00  0.00      HCT  H
ATOM   1682  CD1 LEU H 112      -0.914   1.478  16.061  1.00  0.00      HCT  C
ATOM   1683 HD11 LEU H 112      -0.718   2.287  15.562  1.00  0.00      HCT  H
ATOM   1684 HD12 LEU H 112      -1.464   1.689  16.832  1.00  0.00      HCT  H
ATOM   1685 HD13 LEU H 112      -0.089   1.056  16.346  1.00  0.00      HCT  H
ATOM   1686  CD2 LEU H 112      -0.878   0.286  13.860  1.00  0.00      HCT  C
ATOM   1687 HD21 LEU H 112      -0.718   1.141  13.430  1.00  0.00      HCT  H
ATOM   1688 HD22 LEU H 112      -0.033  -0.139  14.076  1.00  0.00      HCT  H
ATOM   1689 HD23 LEU H 112      -1.397  -0.287  13.275  1.00  0.00      HCT  H
ATOM   1690  C   LEU H 112      -2.771  -3.154  15.885  1.00  0.00      HCT  C
ATOM   1691  O   LEU H 112      -1.708  -3.718  16.105  1.00  0.00      HCT  O
ATOM   1692  N   GLU H 113      -3.939  -3.702  16.196  1.00  0.00      HCT  N
ATOM   1693  HN  GLU H 113      -4.831  -3.265  16.123  1.00  0.00      HCT   
ATOM   1694  CA  GLU H 113      -3.989  -5.075  16.699  1.00  0.00      HCT  C
ATOM   1695  HA  GLU H 113      -3.402  -5.151  17.467  1.00  0.00      HCT  H
ATOM   1696  CB  GLU H 113      -5.407  -5.451  17.147  1.00  0.00      HCT  C
ATOM   1697  HB1 GLU H 113      -5.327  -6.362  17.551  1.00  0.00      HCT   
ATOM   1698  HB2 GLU H 113      -5.993  -5.418  16.375  1.00  0.00      HCT  H
ATOM   1699  CG  GLU H 113      -6.010  -4.554  18.216  1.00  0.00      HCT  C
ATOM   1700  HG1 GLU H 113      -7.000  -4.692  18.179  1.00  0.00      HCT   
ATOM   1701  HG2 GLU H 113      -5.756  -3.636  18.033  1.00  0.00      HCT  H
ATOM   1702  CD  GLU H 113      -5.554  -4.891  19.622  1.00  0.00      HCT  C
ATOM   1703  OE1 GLU H 113      -4.607  -5.690  19.780  1.00  0.00      HCT  O
ATOM   1704  OE2 GLU H 113      -6.154  -4.352  20.581  1.00  0.00      HCT  O
ATOM   1705  C   GLU H 113      -3.497  -6.075  15.620  1.00  0.00      HCT  C
ATOM   1706  O   GLU H 113      -2.999  -7.160  15.939  1.00  0.00      HCT  O
ATOM   1707  N   LEU H 114      -3.617  -5.712  14.347  1.00  0.00      HCT  N
ATOM   1708  HN  LEU H 114      -3.983  -4.842  14.022  1.00  0.00      HCT   
ATOM   1709  CA  LEU H 114      -3.198  -6.613  13.293  1.00  0.00      HCT  C
ATOM   1710  HA  LEU H 114      -3.597  -7.483  13.446  1.00  0.00      HCT  H
ATOM   1711  CB  LEU H 114      -3.688  -6.105  11.952  1.00  0.00      HCT  C
ATOM   1712  HB1 LEU H 114      -3.402  -6.805  11.297  1.00  0.00      HCT   
ATOM   1713  HB2 LEU H 114      -3.303  -5.227  11.803  1.00  0.00      HCT  H
ATOM   1714  CG  LEU H 114      -5.199  -5.968  11.777  1.00  0.00      HCT  C
ATOM   1715  HG  LEU H 114      -5.550  -5.334  12.423  1.00  0.00      HCT  H
ATOM   1716  CD1 LEU H 114      -5.482  -5.448  10.374  1.00  0.00      HCT  C
ATOM   1717 HD11 LEU H 114      -6.441  -5.360  10.258  1.00  0.00      HCT  H
ATOM   1718 HD12 LEU H 114      -5.054  -4.584  10.266  1.00  0.00      HCT  H
ATOM   1719 HD13 LEU H 114      -5.127  -6.077   9.727  1.00  0.00      HCT  H
ATOM   1720  CD2 LEU H 114      -5.885  -7.296  11.975  1.00  0.00      HCT  C
ATOM   1721 HD21 LEU H 114      -6.840  -7.178  11.857  1.00  0.00      HCT  H
ATOM   1722 HD22 LEU H 114      -5.546  -7.926  11.321  1.00  0.00      HCT  H
ATOM   1723 HD23 LEU H 114      -5.698  -7.617  12.872  1.00  0.00      HCT  H
ATOM   1724  C   LEU H 114      -1.690  -6.792  13.253  1.00  0.00      HCT  C
ATOM   1725  O   LEU H 114      -1.191  -7.729  12.648  1.00  0.00      HCT  O
ATOM   1726  N   ARG H 115      -0.949  -5.881  13.872  1.00  0.00      HCT  N
ATOM   1727  HN  ARG H 115      -1.349  -5.139  14.405  1.00  0.00      HCT   
ATOM   1728  CA  ARG H 115       0.503  -5.924  13.800  1.00  0.00      HCT  C
ATOM   1729  HA  ARG H 115       0.779  -5.990  12.872  1.00  0.00      HCT  H
ATOM   1730  CB  ARG H 115       1.133  -4.669  14.401  1.00  0.00      HCT  C
ATOM   1731  HB1 ARG H 115       2.121  -4.820  14.384  1.00  0.00      HCT   
ATOM   1732  HB2 ARG H 115       0.783  -4.545  15.297  1.00  0.00      HCT  H
ATOM   1733  CG  ARG H 115       0.866  -3.403  13.625  1.00  0.00      HCT  C
ATOM   1734  HG1 ARG H 115       1.018  -2.630  14.241  1.00  0.00      HCT   
ATOM   1735  HG2 ARG H 115      -0.047  -3.414  13.297  1.00  0.00      HCT  H
ATOM   1736  CD  ARG H 115       1.794  -3.272  12.438  1.00  0.00      HCT  C
ATOM   1737  HD1 ARG H 115       1.692  -4.093  11.876  1.00  0.00      HCT   
ATOM   1738  HD2 ARG H 115       2.706  -3.177  12.753  1.00  0.00      HCT  H
ATOM   1739  NE  ARG H 115       1.464  -2.101  11.630  1.00  0.00      HCT  N
ATOM   1740  HE  ARG H 115       0.828  -2.183  11.057  1.00  0.00      HCT  H
ATOM   1741  CZ  ARG H 115       2.066  -0.916  11.708  1.00  0.00      HCT  C
ATOM   1742  NH1 ARG H 115       3.067  -0.710  12.557  1.00  0.00      HCT  N
ATOM   1743 HH11 ARG H 115       3.334  -1.345  13.071  1.00  0.00      HCT  H
ATOM   1744 HH12 ARG H 115       3.447   0.061  12.594  1.00  0.00      HCT  H
ATOM   1745  NH2 ARG H 115       1.658   0.074  10.919  1.00  0.00      HCT  N
ATOM   1746 HH21 ARG H 115       1.012  -0.055  10.366  1.00  0.00      HCT  H
ATOM   1747 HH22 ARG H 115       2.045   0.841  10.958  1.00  0.00      HCT  H
ATOM   1748  C   ARG H 115       1.010  -7.136  14.537  1.00  0.00      HCT  C
ATOM   1749  O   ARG H 115       2.122  -7.587  14.300  1.00  0.00      HCT  O
ATOM   1750  N   ARG H 116       0.170  -7.674  15.420  1.00  0.00      HCT  N
ATOM   1751  HN  ARG H 116      -0.745  -7.309  15.576  1.00  0.00      HCT   
ATOM   1752  CA  ARG H 116       0.552  -8.833  16.208  1.00  0.00      HCT  C
ATOM   1753  HA  ARG H 116       1.459  -8.711  16.531  1.00  0.00      HCT  H
ATOM   1754  CB  ARG H 116      -0.356  -9.008  17.412  1.00  0.00      HCT  C
ATOM   1755  HB1 ARG H 116      -0.007  -9.794  17.923  1.00  0.00      HCT   
ATOM   1756  HB2 ARG H 116      -1.266  -9.143  17.102  1.00  0.00      HCT  H
ATOM   1757  CG  ARG H 116      -0.355  -7.825  18.338  1.00  0.00      HCT  C
ATOM   1758  HG1 ARG H 116      -0.713  -7.028  17.852  1.00  0.00      HCT   
ATOM   1759  HG2 ARG H 116       0.550  -7.646  18.640  1.00  0.00      HCT  H
ATOM   1760  CD  ARG H 116      -1.206  -8.126  19.526  1.00  0.00      HCT  C
ATOM   1761  HD1 ARG H 116      -2.103  -8.439  19.212  1.00  0.00      HCT   
ATOM   1762  HD2 ARG H 116      -1.304  -7.327  20.068  1.00  0.00      HCT  H
ATOM   1763  NE  ARG H 116      -0.572  -9.161  20.334  1.00  0.00      HCT  N
ATOM   1764  HE  ARG H 116       0.271  -9.290  20.234  1.00  0.00      HCT  H
ATOM   1765  CZ  ARG H 116      -1.210  -9.899  21.236  1.00  0.00      HCT  C
ATOM   1766  NH1 ARG H 116      -2.503  -9.711  21.432  1.00  0.00      HCT  N
ATOM   1767 HH11 ARG H 116      -2.925  -9.115  20.978  1.00  0.00      HCT  H
ATOM   1768 HH12 ARG H 116      -2.923 -10.186  22.013  1.00  0.00      HCT  H
ATOM   1769  NH2 ARG H 116      -0.557 -10.821  21.941  1.00  0.00      HCT  N
ATOM   1770 HH21 ARG H 116       0.285 -10.945  21.812  1.00  0.00      HCT  H
ATOM   1771 HH22 ARG H 116      -0.978 -11.298  22.520  1.00  0.00      HCT  H
ATOM   1772  C   ARG H 116       0.514 -10.095  15.378  1.00  0.00      HCT  C
ATOM   1773  O   ARG H 116       1.035 -11.116  15.798  1.00  0.00      HCT  O
ATOM   1774  N   LEU H 117      -0.117 -10.022  14.208  1.00  0.00      HCT  N
ATOM   1775  HN  LEU H 117      -0.602  -9.213  13.884  1.00  0.00      HCT   
ATOM   1776  CA  LEU H 117      -0.149 -11.141  13.292  1.00  0.00      HCT  C
ATOM   1777  HA  LEU H 117      -0.087 -11.960  13.808  1.00  0.00      HCT  H
ATOM   1778  CB  LEU H 117      -1.495 -11.159  12.566  1.00  0.00      HCT  C
ATOM   1779  HB1 LEU H 117      -1.517 -12.007  12.036  1.00  0.00      HCT   
ATOM   1780  HB2 LEU H 117      -1.560 -10.367  12.010  1.00  0.00      HCT  H
ATOM   1781  CG  LEU H 117      -2.703 -11.175  13.497  1.00  0.00      HCT  C
ATOM   1782  HG  LEU H 117      -2.664 -10.404  14.085  1.00  0.00      HCT  H
ATOM   1783  CD1 LEU H 117      -3.967 -11.092  12.695  1.00  0.00      HCT  C
ATOM   1784 HD11 LEU H 117      -4.725 -11.102  13.299  1.00  0.00      HCT  H
ATOM   1785 HD12 LEU H 117      -3.962 -10.267  12.183  1.00  0.00      HCT  H
ATOM   1786 HD13 LEU H 117      -4.010 -11.853  12.095  1.00  0.00      HCT  H
ATOM   1787  CD2 LEU H 117      -2.719 -12.430  14.355  1.00  0.00      HCT  C
ATOM   1788 HD21 LEU H 117      -3.497 -12.407  14.933  1.00  0.00      HCT  H
ATOM   1789 HD22 LEU H 117      -2.760 -13.207  13.776  1.00  0.00      HCT  H
ATOM   1790 HD23 LEU H 117      -1.910 -12.457  14.889  1.00  0.00      HCT  H
ATOM   1791  C   LEU H 117       0.987 -11.160  12.275  1.00  0.00      HCT  C
ATOM   1792  O   LEU H 117       0.979 -11.976  11.348  1.00  0.00      HCT  O
ATOM   1793  N   ILE H 118       1.954 -10.264  12.453  1.00  0.00      HCT  N
ATOM   1794  HN  ILE H 118       1.945  -9.620  13.215  1.00  0.00      HCT   
ATOM   1795  CA  ILE H 118       3.099 -10.131  11.577  1.00  0.00      HCT  C
ATOM   1796  HA  ILE H 118       3.130 -10.876  10.956  1.00  0.00      HCT  H
ATOM   1797  CB  ILE H 118       3.054  -8.802  10.771  1.00  0.00      HCT  C
ATOM   1798  HB  ILE H 118       3.030  -8.068  11.406  1.00  0.00      HCT  H
ATOM   1799  CG2 ILE H 118       4.294  -8.634   9.907  1.00  0.00      HCT  C
ATOM   1800 HG21 ILE H 118       4.229  -7.796   9.422  1.00  0.00      HCT  H
ATOM   1801 HG22 ILE H 118       5.079  -8.626  10.478  1.00  0.00      HCT  H
ATOM   1802 HG23 ILE H 118       4.347  -9.374   9.283  1.00  0.00      HCT  H
ATOM   1803  CG1 ILE H 118       1.779  -8.732   9.915  1.00  0.00      HCT  C
ATOM   1804 HG11 ILE H 118       1.008  -8.972  10.505  1.00  0.00      HCT   
ATOM   1805 HG12 ILE H 118       1.864  -9.347   9.169  1.00  0.00      HCT  H
ATOM   1806  CD  ILE H 118       1.539  -7.347   9.357  1.00  0.00      HCT  C
ATOM   1807  HD1 ILE H 118       0.582  -7.319   8.793  1.00  0.00      HCT   
ATOM   1808  HD2 ILE H 118       1.482  -6.599  10.177  1.00  0.00      HCT   
ATOM   1809  HD3 ILE H 118       2.354  -7.050   8.664  1.00  0.00      HCT   
ATOM   1810  C   ILE H 118       4.335 -10.176  12.467  1.00  0.00      HCT  C
ATOM   1811  O   ILE H 118       4.312  -9.630  13.569  1.00  0.00      HCT  O
ATOM   1812  N   PRO H 119       5.421 -10.820  12.025  1.00  0.00      HCT  N
ATOM   1813  CD  PRO H 119       5.742 -11.675  10.879  1.00  0.00      HCT  C
ATOM   1814  HD1 PRO H 119       4.942 -12.103  10.458  1.00  0.00      HCT   
ATOM   1815  HD2 PRO H 119       6.167 -11.160  10.177  1.00  0.00      HCT  H
ATOM   1816  CA  PRO H 119       6.525 -10.825  12.996  1.00  0.00      HCT  C
ATOM   1817  HA  PRO H 119       6.230 -11.186  13.847  1.00  0.00      HCT  H
ATOM   1818  CB  PRO H 119       7.542 -11.769  12.363  1.00  0.00      HCT  C
ATOM   1819  HB1 PRO H 119       8.055 -12.412  13.113  1.00  0.00      HCT   
ATOM   1820  HB2 PRO H 119       8.189 -11.264  11.848  1.00  0.00      HCT  H
ATOM   1821  CG  PRO H 119       6.694 -12.639  11.466  1.00  0.00      HCT  C
ATOM   1822  HG1 PRO H 119       6.195 -13.443  12.042  1.00  0.00      HCT   
ATOM   1823  HG2 PRO H 119       7.245 -13.047  10.780  1.00  0.00      HCT  H
ATOM   1824  C   PRO H 119       7.119  -9.439  13.203  1.00  0.00      HCT  C
ATOM   1825  O   PRO H 119       7.155  -8.602  12.287  1.00  0.00      HCT  O
ATOM   1826  N   ALA H 120       7.512  -9.212  14.445  1.00  0.00      HCT  N
ATOM   1827  HN  ALA H 120       7.333  -9.879  15.168  1.00  0.00      HCT   
ATOM   1828  CA  ALA H 120       8.221  -8.006  14.865  1.00  0.00      HCT  C
ATOM   1829  HA  ALA H 120       7.740  -7.227  14.543  1.00  0.00      HCT  H
ATOM   1830  CB  ALA H 120       8.283  -7.927  16.385  1.00  0.00      HCT  C
ATOM   1831  HB1 ALA H 120       8.757  -7.120  16.640  1.00  0.00      HCT  H
ATOM   1832  HB2 ALA H 120       7.380  -7.906  16.736  1.00  0.00      HCT  H
ATOM   1833  HB3 ALA H 120       8.752  -8.707  16.722  1.00  0.00      HCT  H
ATOM   1834  C   ALA H 120       9.624  -7.956  14.298  1.00  0.00      HCT  C
ATOM   1835  O   ALA H 120      10.265  -8.976  14.102  1.00  0.00      HCT  O
ATOM   1836  N   VAL H 121      10.085  -6.757  13.987  1.00  0.00      HCT  N
ATOM   1837  HN  VAL H 121       9.572  -5.909  14.091  1.00  0.00      HCT   
ATOM   1838  CA  VAL H 121      11.425  -6.586  13.451  1.00  0.00      HCT  C
ATOM   1839  HA  VAL H 121      11.904  -7.427  13.510  1.00  0.00      HCT  H
ATOM   1840  CB  VAL H 121      11.394  -6.152  11.981  1.00  0.00      HCT  C
ATOM   1841  HB  VAL H 121      10.791  -5.399  11.880  1.00  0.00      HCT  H
ATOM   1842  CG1 VAL H 121      12.787  -5.719  11.521  1.00  0.00      HCT  C
ATOM   1843 HG11 VAL H 121      12.742  -5.449  10.590  1.00  0.00      HCT  H
ATOM   1844 HG12 VAL H 121      13.083  -4.974  12.067  1.00  0.00      HCT  H
ATOM   1845 HG13 VAL H 121      13.398  -6.466  11.620  1.00  0.00      HCT  H
ATOM   1846  CG2 VAL H 121      10.884  -7.287  11.139  1.00  0.00      HCT  C
ATOM   1847 HG21 VAL H 121      10.867  -7.007  10.210  1.00  0.00      HCT  H
ATOM   1848 HG22 VAL H 121      11.476  -8.048  11.244  1.00  0.00      HCT  H
ATOM   1849 HG23 VAL H 121       9.989  -7.519  11.432  1.00  0.00      HCT  H
ATOM   1850  C   VAL H 121      12.162  -5.557  14.283  1.00  0.00      HCT  C
ATOM   1851  O   VAL H 121      11.650  -4.479  14.531  1.00  0.00      HCT  O
ATOM   1852  N   ASP H 122      13.374  -5.913  14.683  1.00  0.00      HCT  N
ATOM   1853  HN  ASP H 122      13.808  -6.790  14.496  1.00  0.00      HCT   
ATOM   1854  CA  ASP H 122      14.208  -5.027  15.456  1.00  0.00      HCT  C
ATOM   1855  HA  ASP H 122      13.648  -4.411  15.954  1.00  0.00      HCT  H
ATOM   1856  CB  ASP H 122      15.055  -5.816  16.450  1.00  0.00      HCT  C
ATOM   1857  HB1 ASP H 122      15.580  -6.486  15.925  1.00  0.00      HCT   
ATOM   1858  HB2 ASP H 122      14.470  -6.242  17.095  1.00  0.00      HCT  H
ATOM   1859  CG  ASP H 122      16.031  -4.939  17.208  1.00  0.00      HCT  C
ATOM   1860  OD1 ASP H 122      15.846  -3.704  17.213  1.00  0.00      HCT  O
ATOM   1861  OD2 ASP H 122      16.983  -5.490  17.793  1.00  0.00      HCT  O
ATOM   1862  C   ASP H 122      15.070  -4.215  14.479  1.00  0.00      HCT  C
ATOM   1863  O   ASP H 122      15.950  -4.726  13.804  1.00  0.00      HCT  O
ATOM   1864  N   TYR H 123      14.762  -2.938  14.395  1.00  0.00      HCT  N
ATOM   1865  HN  TYR H 123      14.029  -2.518  14.927  1.00  0.00      HCT   
ATOM   1866  CA  TYR H 123      15.471  -2.021  13.511  1.00  0.00      HCT  C
ATOM   1867  HA  TYR H 123      15.788  -2.514  12.737  1.00  0.00      HCT  H
ATOM   1868  CB  TYR H 123      14.505  -0.959  13.023  1.00  0.00      HCT  C
ATOM   1869  HB1 TYR H 123      15.020  -0.334  12.437  1.00  0.00      HCT   
ATOM   1870  HB2 TYR H 123      14.125  -0.499  13.788  1.00  0.00      HCT  H
ATOM   1871  CG  TYR H 123      13.379  -1.541  12.222  1.00  0.00      HCT  C
ATOM   1872  CD1 TYR H 123      13.563  -1.895  10.890  1.00  0.00      HCT  C
ATOM   1873  HD1 TYR H 123      14.392  -1.754  10.492  1.00  0.00      HCT  H
ATOM   1874  CE1 TYR H 123      12.533  -2.450  10.142  1.00  0.00      HCT  C
ATOM   1875  HE1 TYR H 123      12.671  -2.683   9.252  1.00  0.00      HCT  H
ATOM   1876  CZ  TYR H 123      11.310  -2.662  10.733  1.00  0.00      HCT  C
ATOM   1877  OH  TYR H 123      10.281  -3.228  10.011  1.00  0.00      HCT  O
ATOM   1878  HH  TYR H 123      10.537  -3.394   9.229  1.00  0.00      HCT  H
ATOM   1879  CD2 TYR H 123      12.143  -1.767  12.800  1.00  0.00      HCT  C
ATOM   1880  HD2 TYR H 123      12.004  -1.539  13.690  1.00  0.00      HCT  H
ATOM   1881  CE2 TYR H 123      11.107  -2.314  12.066  1.00  0.00      HCT  C
ATOM   1882  HE2 TYR H 123      10.280  -2.463  12.465  1.00  0.00      HCT  H
ATOM   1883  C   TYR H 123      16.682  -1.349  14.169  1.00  0.00      HCT  C
ATOM   1884  O   TYR H 123      17.325  -0.492  13.563  1.00  0.00      HCT  O
ATOM   1885  N   SER H 124      16.990  -1.730  15.398  1.00  0.00      HCT  N
ATOM   1886  HN  SER H 124      16.544  -2.475  15.895  1.00  0.00      HCT   
ATOM   1887  CA  SER H 124      18.056  -1.056  16.153  1.00  0.00      HCT  C
ATOM   1888  HA  SER H 124      18.113  -0.135  15.854  1.00  0.00      HCT  H
ATOM   1889  CB  SER H 124      17.708  -1.042  17.636  1.00  0.00      HCT  C
ATOM   1890  HB1 SER H 124      16.727  -0.876  17.736  1.00  0.00      HCT   
ATOM   1891  HB2 SER H 124      18.215  -0.342  18.074  1.00  0.00      HCT  H
ATOM   1892  OG  SER H 124      18.026  -2.290  18.236  1.00  0.00      HCT  O
ATOM   1893  HG1 SER H 124      18.001  -2.159  19.192  1.00  0.00      HCT   
ATOM   1894  C   SER H 124      19.444  -1.686  15.981  1.00  0.00      HCT  C
ATOM   1895  O   SER H 124      20.407  -1.217  16.582  1.00  0.00      HCT  O
ATOM   1896  N   GLN H 125      19.547  -2.741  15.177  1.00  0.00      HCT  N
ATOM   1897  HN  GLN H 125      18.783  -3.121  14.658  1.00  0.00      HCT   
ATOM   1898  CA  GLN H 125      20.817  -3.443  14.986  1.00  0.00      HCT  C
ATOM   1899  HA  GLN H 125      21.450  -3.130  15.651  1.00  0.00      HCT  H
ATOM   1900  CB  GLN H 125      20.623  -4.946  15.194  1.00  0.00      HCT  C
ATOM   1901  HB1 GLN H 125      21.516  -5.374  15.053  1.00  0.00      HCT   
ATOM   1902  HB2 GLN H 125      19.957  -5.265  14.566  1.00  0.00      HCT  H
ATOM   1903  CG  GLN H 125      20.161  -5.303  16.577  1.00  0.00      HCT  C
ATOM   1904  HG1 GLN H 125      20.055  -6.297  16.611  1.00  0.00      HCT   
ATOM   1905  HG2 GLN H 125      19.323  -4.849  16.759  1.00  0.00      HCT  H
ATOM   1906  CD  GLN H 125      21.159  -4.891  17.636  1.00  0.00      HCT  C
ATOM   1907  OE1 GLN H 125      20.906  -3.981  18.430  1.00  0.00      HCT  O
ATOM   1908  NE2 GLN H 125      22.304  -5.566  17.658  1.00  0.00      HCT  N
ATOM   1909 HE21 GLN H 125      22.442  -6.198  17.091  1.00  0.00      HCT  H
ATOM   1910 HE22 GLN H 125      22.907  -5.372  18.241  1.00  0.00      HCT  H
ATOM   1911  C   GLN H 125      21.422  -3.191  13.608  1.00  0.00      HCT  C
ATOM   1912  O   GLN H 125      22.249  -3.967  13.126  1.00  0.00      HCT  O
ATOM   1913  N   GLY H 126      20.996  -2.109  12.980  1.00  0.00      HCT  N
ATOM   1914  HN  GLY H 126      20.350  -1.467  13.390  1.00  0.00      HCT   
ATOM   1915  CA  GLY H 126      21.443  -1.780  11.642  1.00  0.00      HCT  C
ATOM   1916  HA1 GLY H 126      22.456  -2.146  11.547  1.00  0.00      HCT   
ATOM   1917  HA2 GLY H 126      21.398  -0.819  11.514  1.00  0.00      HCT  H
ATOM   1918  C   GLY H 126      20.601  -2.447  10.572  1.00  0.00      HCT  C
ATOM   1919  O   GLY H 126      19.848  -3.369  10.848  1.00  0.00      HCT  O
ATOM   1920  N   ILE H 127      20.765  -1.997   9.334  1.00  0.00      HCT  N
ATOM   1921  HN  ILE H 127      21.490  -1.372   9.052  1.00  0.00      HCT   
ATOM   1922  CA  ILE H 127      19.870  -2.394   8.259  1.00  0.00      HCT  C
ATOM   1923  HA  ILE H 127      18.958  -2.340   8.584  1.00  0.00      HCT  H
ATOM   1924  CB  ILE H 127      20.004  -1.408   7.091  1.00  0.00      HCT  C
ATOM   1925  HB  ILE H 127      19.352  -1.642   6.412  1.00  0.00      HCT  H
ATOM   1926  CG2 ILE H 127      19.695   0.013   7.606  1.00  0.00      HCT  C
ATOM   1927 HG21 ILE H 127      19.778   0.639   6.871  1.00  0.00      HCT  H
ATOM   1928 HG22 ILE H 127      18.791   0.031   7.957  1.00  0.00      HCT  H
ATOM   1929 HG23 ILE H 127      20.326   0.238   8.308  1.00  0.00      HCT  H
ATOM   1930  CG1 ILE H 127      21.411  -1.503   6.476  1.00  0.00      HCT  C
ATOM   1931 HG11 ILE H 127      21.595  -2.474   6.324  1.00  0.00      HCT   
ATOM   1932 HG12 ILE H 127      22.048  -1.099   7.086  1.00  0.00      HCT  H
ATOM   1933  CD  ILE H 127      21.531  -0.793   5.134  1.00  0.00      HCT  C
ATOM   1934  HD1 ILE H 127      22.547  -0.941   4.709  1.00  0.00      HCT   
ATOM   1935  HD2 ILE H 127      20.789  -1.194   4.411  1.00  0.00      HCT   
ATOM   1936  HD3 ILE H 127      21.361   0.299   5.244  1.00  0.00      HCT   
ATOM   1937  C   ILE H 127      20.080  -3.819   7.712  1.00  0.00      HCT  C
ATOM   1938  O   ILE H 127      19.219  -4.321   7.010  1.00  0.00      HCT  O
ATOM   1939  N   SER H 128      21.213  -4.455   7.999  1.00  0.00      HCT  N
ATOM   1940  HN  SER H 128      21.949  -4.082   8.564  1.00  0.00      HCT   
ATOM   1941  CA  SER H 128      21.474  -5.800   7.487  1.00  0.00      HCT  C
ATOM   1942  HA  SER H 128      21.003  -5.913   6.647  1.00  0.00      HCT  H
ATOM   1943  CB  SER H 128      22.964  -5.968   7.214  1.00  0.00      HCT  C
ATOM   1944  HB1 SER H 128      23.106  -6.866   6.797  1.00  0.00      HCT   
ATOM   1945  HB2 SER H 128      23.447  -5.893   8.052  1.00  0.00      HCT  H
ATOM   1946  OG  SER H 128      23.443  -4.987   6.322  1.00  0.00      HCT  O
ATOM   1947  HG1 SER H 128      24.407  -5.009   6.368  1.00  0.00      HCT   
ATOM   1948  C   SER H 128      21.010  -6.894   8.431  1.00  0.00      HCT  C
ATOM   1949  O   SER H 128      21.088  -8.088   8.105  1.00  0.00      HCT  O
ATOM   1950  N   ALA H 129      20.499  -6.510   9.589  1.00  0.00      HCT  N
ATOM   1951  HN  ALA H 129      20.248  -5.568   9.811  1.00  0.00      HCT   
ATOM   1952  CA  ALA H 129      20.264  -7.494  10.655  1.00  0.00      HCT  C
ATOM   1953  HA  ALA H 129      21.020  -8.100  10.688  1.00  0.00      HCT  H
ATOM   1954  CB  ALA H 129      20.170  -6.800  12.009  1.00  0.00      HCT  C
ATOM   1955  HB1 ALA H 129      20.014  -7.468  12.695  1.00  0.00      HCT  H
ATOM   1956  HB2 ALA H 129      21.002  -6.334  12.182  1.00  0.00      HCT  H
ATOM   1957  HB3 ALA H 129      19.434  -6.168  11.988  1.00  0.00      HCT  H
ATOM   1958  C   ALA H 129      19.000  -8.341  10.416  1.00  0.00      HCT  C
ATOM   1959  O   ALA H 129      18.871  -9.436  10.965  1.00  0.00      HCT  O
ATOM   1960  N   TYR H 130      18.084  -7.841   9.597  1.00  0.00      HCT  N
ATOM   1961  HN  TYR H 130      18.223  -7.029   9.033  1.00  0.00      HCT   
ATOM   1962  CA  TYR H 130      16.765  -8.461   9.456  1.00  0.00      HCT  C
ATOM   1963  HA  TYR H 130      16.734  -9.249  10.021  1.00  0.00      HCT  H
ATOM   1964  CB  TYR H 130      15.684  -7.498   9.944  1.00  0.00      HCT  C
ATOM   1965  HB1 TYR H 130      15.736  -7.486  10.943  1.00  0.00      HCT   
ATOM   1966  HB2 TYR H 130      14.821  -7.807   9.624  1.00  0.00      HCT  H
ATOM   1967  CG  TYR H 130      15.883  -6.073   9.450  1.00  0.00      HCT  C
ATOM   1968  CD1 TYR H 130      15.562  -5.731   8.167  1.00  0.00      HCT  C
ATOM   1969  HD1 TYR H 130      15.203  -6.373   7.598  1.00  0.00      HCT  H
ATOM   1970  CE1 TYR H 130      15.736  -4.431   7.704  1.00  0.00      HCT  C
ATOM   1971  HE1 TYR H 130      15.511  -4.210   6.830  1.00  0.00      HCT  H
ATOM   1972  CZ  TYR H 130      16.261  -3.481   8.545  1.00  0.00      HCT  C
ATOM   1973  OH  TYR H 130      16.446  -2.203   8.099  1.00  0.00      HCT  O
ATOM   1974  HH  TYR H 130      16.198  -2.140   7.300  1.00  0.00      HCT  H
ATOM   1975  CD2 TYR H 130      16.411  -5.092  10.283  1.00  0.00      HCT  C
ATOM   1976  HD2 TYR H 130      16.644  -5.314  11.155  1.00  0.00      HCT  H
ATOM   1977  CE2 TYR H 130      16.611  -3.811   9.840  1.00  0.00      HCT  C
ATOM   1978  HE2 TYR H 130      16.959  -3.165  10.413  1.00  0.00      HCT  H
ATOM   1979  C   TYR H 130      16.466  -8.907   8.027  1.00  0.00      HCT  C
ATOM   1980  O   TYR H 130      16.993  -8.348   7.062  1.00  0.00      HCT  O
ATOM   1981  N   PRO H 131      15.636  -9.952   7.875  1.00  0.00      HCT  N
ATOM   1982  CD  PRO H 131      14.965 -10.772   8.895  1.00  0.00      HCT  C
ATOM   1983  HD1 PRO H 131      15.518 -10.921   9.715  1.00  0.00      HCT   
ATOM   1984  HD2 PRO H 131      14.150 -10.342   9.195  1.00  0.00      HCT  H
ATOM   1985  CA  PRO H 131      15.221 -10.324   6.523  1.00  0.00      HCT  C
ATOM   1986  HA  PRO H 131      15.991 -10.519   5.967  1.00  0.00      HCT  H
ATOM   1987  CB  PRO H 131      14.395 -11.603   6.736  1.00  0.00      HCT  C
ATOM   1988  HB1 PRO H 131      14.722 -12.419   6.053  1.00  0.00      HCT   
ATOM   1989  HB2 PRO H 131      13.454 -11.409   6.604  1.00  0.00      HCT  H
ATOM   1990  CG  PRO H 131      14.653 -12.020   8.156  1.00  0.00      HCT  C
ATOM   1991  HG1 PRO H 131      15.480 -12.756   8.184  1.00  0.00      HCT   
ATOM   1992  HG2 PRO H 131      13.859 -12.443   8.519  1.00  0.00      HCT  H
ATOM   1993  C   PRO H 131      14.343  -9.255   5.846  1.00  0.00      HCT  C
ATOM   1994  O   PRO H 131      13.754  -8.439   6.535  1.00  0.00      HCT  O
ATOM   1995  N   LEU H 132      14.260  -9.298   4.522  1.00  0.00      HCT  N
ATOM   1996  HN  LEU H 132      14.741  -9.971   3.964  1.00  0.00      HCT   
ATOM   1997  CA  LEU H 132      13.454  -8.360   3.763  1.00  0.00      HCT  C
ATOM   1998  HA  LEU H 132      13.515  -7.483   4.174  1.00  0.00      HCT  H
ATOM   1999  CB  LEU H 132      13.955  -8.251   2.332  1.00  0.00      HCT  C
ATOM   2000  HB1 LEU H 132      13.395  -7.563   1.871  1.00  0.00      HCT   
ATOM   2001  HB2 LEU H 132      13.881  -9.117   1.903  1.00  0.00      HCT  H
ATOM   2002  CG  LEU H 132      15.416  -7.809   2.262  1.00  0.00      HCT  C
ATOM   2003  HG  LEU H 132      15.966  -8.471   2.709  1.00  0.00      HCT  H
ATOM   2004  CD1 LEU H 132      15.875  -7.718   0.820  1.00  0.00      HCT  C
ATOM   2005 HD11 LEU H 132      16.803  -7.437   0.801  1.00  0.00      HCT  H
ATOM   2006 HD12 LEU H 132      15.785  -8.590   0.404  1.00  0.00      HCT  H
ATOM   2007 HD13 LEU H 132      15.324  -7.071   0.354  1.00  0.00      HCT  H
ATOM   2008  CD2 LEU H 132      15.645  -6.481   2.941  1.00  0.00      HCT  C
ATOM   2009 HD21 LEU H 132      16.583  -6.247   2.869  1.00  0.00      HCT  H
ATOM   2010 HD22 LEU H 132      15.100  -5.806   2.506  1.00  0.00      HCT  H
ATOM   2011 HD23 LEU H 132      15.393  -6.557   3.875  1.00  0.00      HCT  H
ATOM   2012  C   LEU H 132      12.014  -8.779   3.769  1.00  0.00      HCT  C
ATOM   2013  O   LEU H 132      11.144  -7.983   3.447  1.00  0.00      HCT  O
ATOM   2014  N   LEU H 133      11.737 -10.033   4.126  1.00  0.00      HCT  N
ATOM   2015  HN  LEU H 133      12.402 -10.725   4.399  1.00  0.00      HCT   
ATOM   2016  CA  LEU H 133      10.359 -10.492   4.138  1.00  0.00      HCT  C
ATOM   2017  HA  LEU H 133       9.765  -9.728   4.186  1.00  0.00      HCT  H
ATOM   2018  CB  LEU H 133      10.030 -11.277   2.873  1.00  0.00      HCT  C
ATOM   2019  HB1 LEU H 133      10.639 -12.069   2.896  1.00  0.00      HCT   
ATOM   2020  HB2 LEU H 133      10.161 -10.691   2.110  1.00  0.00      HCT  H
ATOM   2021  CG  LEU H 133       8.612 -11.841   2.773  1.00  0.00      HCT  C
ATOM   2022  HG  LEU H 133       8.406 -12.311   3.597  1.00  0.00      HCT  H
ATOM   2023  CD1 LEU H 133       7.616 -10.743   2.617  1.00  0.00      HCT  C
ATOM   2024 HD11 LEU H 133       6.729 -11.129   2.556  1.00  0.00      HCT  H
ATOM   2025 HD12 LEU H 133       7.671 -10.156   3.388  1.00  0.00      HCT  H
ATOM   2026 HD13 LEU H 133       7.819 -10.246   1.809  1.00  0.00      HCT  H
ATOM   2027  CD2 LEU H 133       8.476 -12.847   1.616  1.00  0.00      HCT  C
ATOM   2028 HD21 LEU H 133       7.564 -13.177   1.592  1.00  0.00      HCT  H
ATOM   2029 HD22 LEU H 133       8.689 -12.399   0.782  1.00  0.00      HCT  H
ATOM   2030 HD23 LEU H 133       9.091 -13.583   1.763  1.00  0.00      HCT  H
ATOM   2031  C   LEU H 133      10.169 -11.330   5.398  1.00  0.00      HCT  C
ATOM   2032  O   LEU H 133      10.990 -12.204   5.718  1.00  0.00      HCT  O
ATOM   2033  N   VAL H 134       9.113 -11.003   6.130  1.00  0.00      HCT  N
ATOM   2034  HN  VAL H 134       8.486 -10.262   5.904  1.00  0.00      HCT   
ATOM   2035  CA  VAL H 134       8.779 -11.723   7.357  1.00  0.00      HCT  C
ATOM   2036  HA  VAL H 134       9.327 -12.521   7.419  1.00  0.00      HCT  H
ATOM   2037  CB  VAL H 134       9.029 -10.873   8.608  1.00  0.00      HCT  C
ATOM   2038  HB  VAL H 134       8.794 -11.392   9.394  1.00  0.00      HCT  H
ATOM   2039  CG1 VAL H 134      10.507 -10.501   8.713  1.00  0.00      HCT  C
ATOM   2040 HG11 VAL H 134      10.641  -9.965   9.511  1.00  0.00      HCT  H
ATOM   2041 HG12 VAL H 134      11.033 -11.314   8.768  1.00  0.00      HCT  H
ATOM   2042 HG13 VAL H 134      10.761  -9.994   7.926  1.00  0.00      HCT  H
ATOM   2043  CG2 VAL H 134       8.201  -9.634   8.610  1.00  0.00      HCT  C
ATOM   2044 HG21 VAL H 134       8.391  -9.129   9.417  1.00  0.00      HCT  H
ATOM   2045 HG22 VAL H 134       8.425  -9.105   7.828  1.00  0.00      HCT  H
ATOM   2046 HG23 VAL H 134       7.264  -9.880   8.586  1.00  0.00      HCT  H
ATOM   2047  C   VAL H 134       7.320 -12.150   7.263  1.00  0.00      HCT  C
ATOM   2048  O   VAL H 134       6.446 -11.384   6.816  1.00  0.00      HCT  O
ATOM   2049  N   LEU H 135       7.083 -13.405   7.619  1.00  0.00      HCT  N
ATOM   2050  HN  LEU H 135       7.757 -13.976   8.083  1.00  0.00      HCT   
ATOM   2051  CA  LEU H 135       5.814 -14.067   7.365  1.00  0.00      HCT  C
ATOM   2052  HA  LEU H 135       5.142 -13.412   7.122  1.00  0.00      HCT  H
ATOM   2053  CB  LEU H 135       5.957 -15.064   6.235  1.00  0.00      HCT  C
ATOM   2054  HB1 LEU H 135       5.024 -15.366   6.039  1.00  0.00      HCT   
ATOM   2055  HB2 LEU H 135       6.555 -15.770   6.528  1.00  0.00      HCT  H
ATOM   2056  CG  LEU H 135       6.502 -14.527   4.928  1.00  0.00      HCT  C
ATOM   2057  HG  LEU H 135       7.267 -13.958   5.104  1.00  0.00      HCT  H
ATOM   2058  CD1 LEU H 135       6.931 -15.636   4.036  1.00  0.00      HCT  C
ATOM   2059 HD11 LEU H 135       7.272 -15.262   3.210  1.00  0.00      HCT  H
ATOM   2060 HD12 LEU H 135       7.624 -16.148   4.481  1.00  0.00      HCT  H
ATOM   2061 HD13 LEU H 135       6.167 -16.205   3.851  1.00  0.00      HCT  H
ATOM   2062  CD2 LEU H 135       5.412 -13.682   4.237  1.00  0.00      HCT  C
ATOM   2063 HD21 LEU H 135       5.762 -13.339   3.399  1.00  0.00      HCT  H
ATOM   2064 HD22 LEU H 135       4.638 -14.241   4.066  1.00  0.00      HCT  H
ATOM   2065 HD23 LEU H 135       5.166 -12.945   4.819  1.00  0.00      HCT  H
ATOM   2066  C   LEU H 135       5.362 -14.794   8.608  1.00  0.00      HCT  C
ATOM   2067  O   LEU H 135       6.176 -15.418   9.278  1.00  0.00      HCT  O
ATOM   2068  N   GLN H 136       4.072 -14.712   8.900  1.00  0.00      HCT  N
ATOM   2069  HN  GLN H 136       3.419 -14.166   8.379  1.00  0.00      HCT   
ATOM   2070  CA  GLN H 136       3.500 -15.420  10.017  1.00  0.00      HCT  C
ATOM   2071  HA  GLN H 136       4.107 -16.126  10.286  1.00  0.00      HCT  H
ATOM   2072  CB  GLN H 136       3.314 -14.482  11.203  1.00  0.00      HCT  C
ATOM   2073  HB1 GLN H 136       2.619 -13.824  10.914  1.00  0.00      HCT   
ATOM   2074  HB2 GLN H 136       4.172 -14.080  11.413  1.00  0.00      HCT  H
ATOM   2075  CG  GLN H 136       2.801 -15.115  12.451  1.00  0.00      HCT  C
ATOM   2076  HG1 GLN H 136       3.343 -15.936  12.631  1.00  0.00      HCT   
ATOM   2077  HG2 GLN H 136       1.865 -15.341  12.337  1.00  0.00      HCT  H
ATOM   2078  CD  GLN H 136       2.925 -14.165  13.628  1.00  0.00      HCT  C
ATOM   2079  OE1 GLN H 136       3.977 -13.579  13.853  1.00  0.00      HCT  O
ATOM   2080  NE2 GLN H 136       1.873 -14.040  14.398  1.00  0.00      HCT  N
ATOM   2081 HE21 GLN H 136       1.158 -14.485  14.225  1.00  0.00      HCT  H
ATOM   2082 HE22 GLN H 136       1.897 -13.512  15.077  1.00  0.00      HCT  H
ATOM   2083  C   GLN H 136       2.183 -16.056   9.645  1.00  0.00      HCT  C
ATOM   2084  O   GLN H 136       1.250 -15.401   9.226  1.00  0.00      HCT  O
ATOM   2085  N   VAL H 137       2.115 -17.367   9.824  1.00  0.00      HCT  N
ATOM   2086  HN  VAL H 137       2.906 -17.948   9.996  1.00  0.00      HCT   
ATOM   2087  CA  VAL H 137       0.862 -18.068   9.783  1.00  0.00      HCT  C
ATOM   2088  HA  VAL H 137       0.203 -17.536   9.312  1.00  0.00      HCT  H
ATOM   2089  CB  VAL H 137       1.013 -19.422   9.063  1.00  0.00      HCT  C
ATOM   2090  HB  VAL H 137       1.702 -19.936   9.510  1.00  0.00      HCT  H
ATOM   2091  CG1 VAL H 137      -0.299 -20.237   9.132  1.00  0.00      HCT  C
ATOM   2092 HG11 VAL H 137      -0.170 -21.080   8.670  1.00  0.00      HCT  H
ATOM   2093 HG12 VAL H 137      -0.520 -20.399  10.062  1.00  0.00      HCT  H
ATOM   2094 HG13 VAL H 137      -1.007 -19.730   8.705  1.00  0.00      HCT  H
ATOM   2095  CG2 VAL H 137       1.448 -19.233   7.598  1.00  0.00      HCT  C
ATOM   2096 HG21 VAL H 137       1.532 -20.106   7.179  1.00  0.00      HCT  H
ATOM   2097 HG22 VAL H 137       0.777 -18.707   7.135  1.00  0.00      HCT  H
ATOM   2098 HG23 VAL H 137       2.301 -18.774   7.579  1.00  0.00      HCT  H
ATOM   2099  C   VAL H 137       0.389 -18.274  11.207  1.00  0.00      HCT  C
ATOM   2100  O   VAL H 137       1.079 -18.926  12.019  1.00  0.00      HCT  O
ATOM   2101  N   THR H 138      -0.744 -17.671  11.535  1.00  0.00      HCT  N
ATOM   2102  HN  THR H 138      -1.271 -17.096  10.910  1.00  0.00      HCT   
ATOM   2103  CA  THR H 138      -1.332 -17.801  12.876  1.00  0.00      HCT  C
ATOM   2104  HA  THR H 138      -0.691 -18.227  13.468  1.00  0.00      HCT  H
ATOM   2105  CB  THR H 138      -1.731 -16.446  13.485  1.00  0.00      HCT  C
ATOM   2106  HB  THR H 138      -2.480 -16.079  12.991  1.00  0.00      HCT  H
ATOM   2107  OG1 THR H 138      -0.631 -15.547  13.416  1.00  0.00      HCT  O
ATOM   2108  HG1 THR H 138      -0.404 -15.432  12.615  1.00  0.00      HCT  H
ATOM   2109  CG2 THR H 138      -2.146 -16.607  14.940  1.00  0.00      HCT  C
ATOM   2110 HG21 THR H 138      -2.395 -15.745  15.310  1.00  0.00      HCT  H
ATOM   2111 HG22 THR H 138      -2.904 -17.208  15.004  1.00  0.00      HCT  H
ATOM   2112 HG23 THR H 138      -1.410 -16.971  15.456  1.00  0.00      HCT  H
ATOM   2113  C   THR H 138      -2.568 -18.643  12.830  1.00  0.00      HCT  C
ATOM   2114  O   THR H 138      -3.492 -18.342  12.086  1.00  0.00      HCT  O
ATOM   2115  N   PHE H 139      -2.578 -19.662  13.685  1.00  0.00      HCT  N
ATOM   2116  HN  PHE H 139      -1.803 -19.854  14.285  1.00  0.00      HCT   
ATOM   2117  CA  PHE H 139      -3.697 -20.584  13.832  1.00  0.00      HCT  C
ATOM   2118  HA  PHE H 139      -4.245 -20.559  13.032  1.00  0.00      HCT  H
ATOM   2119  CB  PHE H 139      -3.190 -22.015  14.030  1.00  0.00      HCT  C
ATOM   2120  HB1 PHE H 139      -3.994 -22.575  14.230  1.00  0.00      HCT   
ATOM   2121  HB2 PHE H 139      -2.543 -22.021  14.753  1.00  0.00      HCT  H
ATOM   2122  CG  PHE H 139      -2.524 -22.597  12.810  1.00  0.00      HCT  C
ATOM   2123  CD1 PHE H 139      -3.265 -23.200  11.813  1.00  0.00      HCT  C
ATOM   2124  HD1 PHE H 139      -4.188 -23.261  11.900  1.00  0.00      HCT  H
ATOM   2125  CE1 PHE H 139      -2.655 -23.699  10.687  1.00  0.00      HCT  C
ATOM   2126  HE1 PHE H 139      -3.164 -24.108  10.026  1.00  0.00      HCT  H
ATOM   2127  CZ  PHE H 139      -1.289 -23.603  10.543  1.00  0.00      HCT  C
ATOM   2128  HZ  PHE H 139      -0.875 -23.951   9.787  1.00  0.00      HCT  H
ATOM   2129  CD2 PHE H 139      -1.165 -22.502  12.652  1.00  0.00      HCT  C
ATOM   2130  HD2 PHE H 139      -0.654 -22.093  13.312  1.00  0.00      HCT  H
ATOM   2131  CE2 PHE H 139      -0.540 -23.010  11.522  1.00  0.00      HCT  C
ATOM   2132  HE2 PHE H 139       0.382 -22.944  11.429  1.00  0.00      HCT  H
ATOM   2133  C   PHE H 139      -4.548 -20.187  15.006  1.00  0.00      HCT  C
ATOM   2134  O   PHE H 139      -4.109 -20.232  16.166  1.00  0.00      HCT  O
ATOM   2135  N   PHE H 140      -5.778 -19.808  14.710  1.00  0.00      HCT  N
ATOM   2136  HN  PHE H 140      -6.163 -19.809  13.788  1.00  0.00      HCT   
ATOM   2137  CA  PHE H 140      -6.687 -19.348  15.739  1.00  0.00      HCT  C
ATOM   2138  HA  PHE H 140      -6.181 -18.925  16.451  1.00  0.00      HCT  H
ATOM   2139  CB  PHE H 140      -7.650 -18.328  15.159  1.00  0.00      HCT  C
ATOM   2140  HB1 PHE H 140      -8.314 -18.109  15.874  1.00  0.00      HCT   
ATOM   2141  HB2 PHE H 140      -8.077 -18.707  14.373  1.00  0.00      HCT  H
ATOM   2142  CG  PHE H 140      -6.968 -17.061  14.750  1.00  0.00      HCT  C
ATOM   2143  CD1 PHE H 140      -6.806 -16.047  15.658  1.00  0.00      HCT  C
ATOM   2144  HD1 PHE H 140      -7.123 -16.151  16.526  1.00  0.00      HCT  H
ATOM   2145  CE1 PHE H 140      -6.154 -14.865  15.296  1.00  0.00      HCT  C
ATOM   2146  HE1 PHE H 140      -6.049 -14.180  15.917  1.00  0.00      HCT  H
ATOM   2147  CZ  PHE H 140      -5.675 -14.714  14.009  1.00  0.00      HCT  C
ATOM   2148  HZ  PHE H 140      -5.248 -13.926  13.760  1.00  0.00      HCT  H
ATOM   2149  CD2 PHE H 140      -6.487 -16.900  13.465  1.00  0.00      HCT  C
ATOM   2150  HD2 PHE H 140      -6.592 -17.587  12.846  1.00  0.00      HCT  H
ATOM   2151  CE2 PHE H 140      -5.838 -15.729  13.087  1.00  0.00      HCT  C
ATOM   2152  HE2 PHE H 140      -5.519 -15.629  12.221  1.00  0.00      HCT  H
ATOM   2153  C   PHE H 140      -7.456 -20.518  16.322  1.00  0.00      HCT  C
ATOM   2154  O   PHE H 140      -7.558 -21.562  15.696  1.00  0.00      HCT  O
ATOM   2155  N   LYS H 141      -7.988 -20.311  17.514  1.00  0.00      HCT  N
ATOM   2156  HN  LYS H 141      -7.968 -19.420  17.965  1.00  0.00      HCT   
ATOM   2157  CA  LYS H 141      -8.646 -21.367  18.264  1.00  0.00      HCT  C
ATOM   2158  HA  LYS H 141      -8.035 -22.111  18.369  1.00  0.00      HCT  H
ATOM   2159  CB  LYS H 141      -9.023 -20.852  19.664  1.00  0.00      HCT  C
ATOM   2160  HB1 LYS H 141      -9.303 -19.901  19.535  1.00  0.00      HCT   
ATOM   2161  HB2 LYS H 141      -8.254 -20.955  20.247  1.00  0.00      HCT  H
ATOM   2162  CG  LYS H 141     -10.190 -21.564  20.320  1.00  0.00      HCT  C
ATOM   2163  HG1 LYS H 141      -9.971 -22.539  20.339  1.00  0.00      HCT   
ATOM   2164  HG2 LYS H 141     -10.997 -21.387  19.810  1.00  0.00      HCT  H
ATOM   2165  CD  LYS H 141     -10.426 -21.093  21.759  1.00  0.00      HCT  C
ATOM   2166  HD1 LYS H 141      -9.567 -21.213  22.257  1.00  0.00      HCT   
ATOM   2167  HD2 LYS H 141     -11.142 -21.617  22.151  1.00  0.00      HCT  H
ATOM   2168  CE  LYS H 141     -10.815 -19.642  21.828  1.00  0.00      HCT  C
ATOM   2169  HE1 LYS H 141     -11.608 -19.508  21.234  1.00  0.00      HCT   
ATOM   2170  HE2 LYS H 141     -10.069 -19.095  21.539  1.00  0.00      HCT  H
ATOM   2171  NZ  LYS H 141     -11.176 -19.243  23.217  1.00  0.00      HCT  N
ATOM   2172  HZ1 LYS H 141     -11.403 -18.382  23.237  1.00  0.00      HCT  H
ATOM   2173  HZ2 LYS H 141     -11.864 -19.730  23.504  1.00  0.00      HCT  H
ATOM   2174  HZ3 LYS H 141     -10.483 -19.371  23.760  1.00  0.00      HCT  H
ATOM   2175  C   LYS H 141      -9.880 -21.864  17.512  1.00  0.00      HCT  C
ATOM   2176  O   LYS H 141     -10.327 -22.998  17.715  1.00  0.00      HCT  O
ATOM   2177  N   CYS H 142     -10.410 -21.015  16.634  1.00  0.00      HCT  N
ATOM   2178  HN  CYS H 142      -9.992 -20.140  16.397  1.00  0.00      HCT   
ATOM   2179  CA  CYS H 142     -11.650 -21.300  15.947  1.00  0.00      HCT  C
ATOM   2180  HA  CYS H 142     -12.241 -21.787  16.543  1.00  0.00      HCT  H
ATOM   2181  CB  CYS H 142     -12.348 -20.005  15.534  1.00  0.00      HCT  C
ATOM   2182  HB1 CYS H 142     -12.534 -19.489  16.370  1.00  0.00      HCT   
ATOM   2183  HB2 CYS H 142     -13.164 -20.222  15.058  1.00  0.00      HCT  H
ATOM   2184  SG  CYS H 142     -11.298 -18.956  14.427  1.00  0.00      HCT  S
ATOM   2185  HG1 CYS H 142     -12.195 -17.992  14.212  1.00  0.00      HCT   
ATOM   2186  C   CYS H 142     -11.399 -22.149  14.734  1.00  0.00      HCT  C
ATOM   2187  O   CYS H 142     -12.329 -22.585  14.103  1.00  0.00      HCT  O
ATOM   2188  N   GLY H 143     -10.134 -22.417  14.432  1.00  0.00      HCT  N
ATOM   2189  HN  GLY H 143      -9.367 -22.148  15.013  1.00  0.00      HCT   
ATOM   2190  CA  GLY H 143      -9.783 -23.126  13.223  1.00  0.00      HCT  C
ATOM   2191  HA1 GLY H 143     -10.672 -23.663  12.923  1.00  0.00      HCT   
ATOM   2192  HA2 GLY H 143      -9.052 -23.735  13.414  1.00  0.00      HCT  H
ATOM   2193  C   GLY H 143      -9.359 -22.228  12.063  1.00  0.00      HCT  C
ATOM   2194  O   GLY H 143      -8.839 -22.714  11.062  1.00  0.00      HCT  O
ATOM   2195  N   GLY H 144      -9.597 -20.926  12.189  1.00  0.00      HCT  N
ATOM   2196  HN  GLY H 144     -10.043 -20.523  12.987  1.00  0.00      HCT   
ATOM   2197  CA  GLY H 144      -9.210 -19.987  11.142  1.00  0.00      HCT  C
ATOM   2198  HA1 GLY H 144      -9.739 -19.061  11.321  1.00  0.00      HCT   
ATOM   2199  HA2 GLY H 144      -9.426 -20.359  10.272  1.00  0.00      HCT  H
ATOM   2200  C   GLY H 144      -7.711 -19.692  11.192  1.00  0.00      HCT  C
ATOM   2201  O   GLY H 144      -7.007 -20.082  12.143  1.00  0.00      HCT  O
ATOM   2202  N   VAL H 145      -7.233 -19.035  10.144  1.00  0.00      HCT  N
ATOM   2203  HN  VAL H 145      -7.820 -18.695   9.414  1.00  0.00      HCT   
ATOM   2204  CA  VAL H 145      -5.833 -18.753   9.961  1.00  0.00      HCT  C
ATOM   2205  HA  VAL H 145      -5.374 -18.823  10.813  1.00  0.00      HCT  H
ATOM   2206  CB  VAL H 145      -5.178 -19.747   8.959  1.00  0.00      HCT  C
ATOM   2207  HB  VAL H 145      -5.746 -19.842   8.178  1.00  0.00      HCT  H
ATOM   2208  CG1 VAL H 145      -3.810 -19.284   8.504  1.00  0.00      HCT  C
ATOM   2209 HG11 VAL H 145      -3.447 -19.935   7.884  1.00  0.00      HCT  H
ATOM   2210 HG12 VAL H 145      -3.899 -18.423   8.067  1.00  0.00      HCT  H
ATOM   2211 HG13 VAL H 145      -3.232 -19.204   9.278  1.00  0.00      HCT  H
ATOM   2212  CG2 VAL H 145      -5.050 -21.087   9.618  1.00  0.00      HCT  C
ATOM   2213 HG21 VAL H 145      -4.642 -21.708   8.996  1.00  0.00      HCT  H
ATOM   2214 HG22 VAL H 145      -4.494 -20.998  10.409  1.00  0.00      HCT  H
ATOM   2215 HG23 VAL H 145      -5.933 -21.401   9.868  1.00  0.00      HCT  H
ATOM   2216  C   VAL H 145      -5.690 -17.352   9.454  1.00  0.00      HCT  C
ATOM   2217  O   VAL H 145      -6.536 -16.896   8.681  1.00  0.00      HCT  O
ATOM   2218  N   SER H 146      -4.630 -16.680   9.897  1.00  0.00      HCT  N
ATOM   2219  HN  SER H 146      -4.068 -16.962  10.675  1.00  0.00      HCT   
ATOM   2220  CA  SER H 146      -4.193 -15.441   9.261  1.00  0.00      HCT  C
ATOM   2221  HA  SER H 146      -4.780 -15.239   8.516  1.00  0.00      HCT  H
ATOM   2222  CB  SER H 146      -4.246 -14.278  10.239  1.00  0.00      HCT  C
ATOM   2223  HB1 SER H 146      -5.149 -14.275  10.668  1.00  0.00      HCT   
ATOM   2224  HB2 SER H 146      -4.085 -13.454   9.754  1.00  0.00      HCT  H
ATOM   2225  OG  SER H 146      -3.281 -14.401  11.255  1.00  0.00      HCT  O
ATOM   2226  HG1 SER H 146      -3.221 -13.543  11.694  1.00  0.00      HCT   
ATOM   2227  C   SER H 146      -2.786 -15.603   8.724  1.00  0.00      HCT  C
ATOM   2228  O   SER H 146      -1.953 -16.286   9.316  1.00  0.00      HCT  O
ATOM   2229  N   LEU H 147      -2.554 -15.016   7.556  1.00  0.00      HCT  N
ATOM   2230  HN  LEU H 147      -3.278 -14.639   6.982  1.00  0.00      HCT   
ATOM   2231  CA  LEU H 147      -1.233 -14.870   7.011  1.00  0.00      HCT  C
ATOM   2232  HA  LEU H 147      -0.602 -15.407   7.515  1.00  0.00      HCT  H
ATOM   2233  CB  LEU H 147      -1.168 -15.269   5.545  1.00  0.00      HCT  C
ATOM   2234  HB1 LEU H 147      -1.877 -14.730   5.090  1.00  0.00      HCT   
ATOM   2235  HB2 LEU H 147      -1.306 -16.226   5.480  1.00  0.00      HCT  H
ATOM   2236  CG  LEU H 147       0.144 -14.946   4.839  1.00  0.00      HCT  C
ATOM   2237  HG  LEU H 147       0.317 -13.995   4.917  1.00  0.00      HCT  H
ATOM   2238  CD1 LEU H 147       1.326 -15.679   5.413  1.00  0.00      HCT  C
ATOM   2239 HD11 LEU H 147       2.122 -15.429   4.919  1.00  0.00      HCT  H
ATOM   2240 HD12 LEU H 147       1.425 -15.436   6.346  1.00  0.00      HCT  H
ATOM   2241 HD13 LEU H 147       1.174 -16.634   5.333  1.00  0.00      HCT  H
ATOM   2242  CD2 LEU H 147       0.024 -15.279   3.367  1.00  0.00      HCT  C
ATOM   2243 HD21 LEU H 147       0.863 -15.072   2.927  1.00  0.00      HCT  H
ATOM   2244 HD22 LEU H 147      -0.173 -16.224   3.272  1.00  0.00      HCT  H
ATOM   2245 HD23 LEU H 147      -0.692 -14.751   2.981  1.00  0.00      HCT  H
ATOM   2246  C   LEU H 147      -0.853 -13.407   7.138  1.00  0.00      HCT  C
ATOM   2247  O   LEU H 147      -1.538 -12.543   6.606  1.00  0.00      HCT  O
ATOM   2248  N   GLY H 148       0.240 -13.166   7.838  1.00  0.00      HCT  N
ATOM   2249  HN  GLY H 148       0.792 -13.902   8.227  1.00  0.00      HCT   
ATOM   2250  CA  GLY H 148       0.717 -11.826   8.092  1.00  0.00      HCT  C
ATOM   2251  HA1 GLY H 148       0.938 -11.711   9.144  1.00  0.00      HCT   
ATOM   2252  HA2 GLY H 148       0.075 -11.168   7.781  1.00  0.00      HCT  H
ATOM   2253  C   GLY H 148       2.009 -11.675   7.324  1.00  0.00      HCT  C
ATOM   2254  O   GLY H 148       2.881 -12.527   7.367  1.00  0.00      HCT  O
ATOM   2255  N   VAL H 149       2.118 -10.568   6.618  1.00  0.00      HCT  N
ATOM   2256  HN  VAL H 149       1.453  -9.826   6.658  1.00  0.00      HCT   
ATOM   2257  CA  VAL H 149       3.225 -10.332   5.714  1.00  0.00      HCT  C
ATOM   2258  HA  VAL H 149       3.887 -11.034   5.816  1.00  0.00      HCT  H
ATOM   2259  CB  VAL H 149       2.746 -10.317   4.256  1.00  0.00      HCT  C
ATOM   2260  HB  VAL H 149       2.086  -9.615   4.145  1.00  0.00      HCT  H
ATOM   2261  CG1 VAL H 149       3.890 -10.031   3.322  1.00  0.00      HCT  C
ATOM   2262 HG11 VAL H 149       3.559 -10.027   2.410  1.00  0.00      HCT  H
ATOM   2263 HG12 VAL H 149       4.267  -9.164   3.542  1.00  0.00      HCT  H
ATOM   2264 HG13 VAL H 149       4.563 -10.721   3.428  1.00  0.00      HCT  H
ATOM   2265  CG2 VAL H 149       2.102 -11.627   3.896  1.00  0.00      HCT  C
ATOM   2266 HG21 VAL H 149       1.810 -11.591   2.972  1.00  0.00      HCT  H
ATOM   2267 HG22 VAL H 149       2.751 -12.339   4.010  1.00  0.00      HCT  H
ATOM   2268 HG23 VAL H 149       1.341 -11.775   4.479  1.00  0.00      HCT  H
ATOM   2269  C   VAL H 149       3.882  -8.986   6.042  1.00  0.00      HCT  C
ATOM   2270  O   VAL H 149       3.189  -8.000   6.205  1.00  0.00      HCT  O
ATOM   2271  N   GLY H 150       5.196  -8.974   6.214  1.00  0.00      HCT  N
ATOM   2272  HN  GLY H 150       5.741  -9.811   6.207  1.00  0.00      HCT   
ATOM   2273  CA  GLY H 150       5.935  -7.747   6.424  1.00  0.00      HCT  C
ATOM   2274  HA1 GLY H 150       6.428  -7.786   7.386  1.00  0.00      HCT   
ATOM   2275  HA2 GLY H 150       5.346  -6.980   6.349  1.00  0.00      HCT  H
ATOM   2276  C   GLY H 150       6.995  -7.672   5.360  1.00  0.00      HCT  C
ATOM   2277  O   GLY H 150       7.901  -8.512   5.356  1.00  0.00      HCT  O
ATOM   2278  N   MET H 151       6.892  -6.682   4.459  1.00  0.00      HCT  N
ATOM   2279  HN  MET H 151       6.219  -5.947   4.511  1.00  0.00      HCT   
ATOM   2280  CA  MET H 151       7.774  -6.605   3.314  1.00  0.00      HCT  C
ATOM   2281  HA  MET H 151       8.383  -7.360   3.340  1.00  0.00      HCT  H
ATOM   2282  CB  MET H 151       6.988  -6.695   2.035  1.00  0.00      HCT  C
ATOM   2283  HB1 MET H 151       6.526  -5.817   1.908  1.00  0.00      HCT   
ATOM   2284  HB2 MET H 151       6.356  -7.428   2.104  1.00  0.00      HCT  H
ATOM   2285  CG  MET H 151       7.858  -6.941   0.843  1.00  0.00      HCT  C
ATOM   2286  HG1 MET H 151       8.381  -7.780   0.994  1.00  0.00      HCT   
ATOM   2287  HG2 MET H 151       8.458  -6.189   0.719  1.00  0.00      HCT  H
ATOM   2288  SD  MET H 151       6.842  -7.115  -0.640  1.00  0.00      HCT  S
ATOM   2289  CE  MET H 151       6.195  -8.764  -0.363  1.00  0.00      HCT  C
ATOM   2290  HE1 MET H 151       5.613  -9.003  -1.102  1.00  0.00      HCT  H
ATOM   2291  HE2 MET H 151       6.936  -9.388  -0.309  1.00  0.00      HCT  H
ATOM   2292  HE3 MET H 151       5.695  -8.771   0.468  1.00  0.00      HCT  H
ATOM   2293  C   MET H 151       8.587  -5.327   3.303  1.00  0.00      HCT  C
ATOM   2294  O   MET H 151       8.018  -4.237   3.316  1.00  0.00      HCT  O
ATOM   2295  N   GLN H 152       9.907  -5.461   3.279  1.00  0.00      HCT  N
ATOM   2296  HN  GLN H 152      10.399  -6.324   3.177  1.00  0.00      HCT   
ATOM   2297  CA  GLN H 152      10.762  -4.291   3.407  1.00  0.00      HCT  C
ATOM   2298  HA  GLN H 152      10.430  -3.724   4.121  1.00  0.00      HCT  H
ATOM   2299  CB  GLN H 152      12.198  -4.684   3.731  1.00  0.00      HCT  C
ATOM   2300  HB1 GLN H 152      12.668  -4.832   2.861  1.00  0.00      HCT   
ATOM   2301  HB2 GLN H 152      12.191  -5.485   4.278  1.00  0.00      HCT  H
ATOM   2302  CG  GLN H 152      12.929  -3.618   4.481  1.00  0.00      HCT  C
ATOM   2303  HG1 GLN H 152      13.816  -3.996   4.744  1.00  0.00      HCT   
ATOM   2304  HG2 GLN H 152      12.407  -3.359   5.256  1.00  0.00      HCT  H
ATOM   2305  CD  GLN H 152      13.167  -2.393   3.648  1.00  0.00      HCT  C
ATOM   2306  OE1 GLN H 152      13.506  -2.494   2.487  1.00  0.00      HCT  O
ATOM   2307  NE2 GLN H 152      12.982  -1.216   4.239  1.00  0.00      HCT  N
ATOM   2308 HE21 GLN H 152      12.737  -1.183   5.062  1.00  0.00      HCT  H
ATOM   2309 HE22 GLN H 152      13.107  -0.489   3.797  1.00  0.00      HCT  H
ATOM   2310  C   GLN H 152      10.660  -3.531   2.099  1.00  0.00      HCT  C
ATOM   2311  O   GLN H 152      10.820  -4.090   1.019  1.00  0.00      HCT  O
ATOM   2312  N   HSD H 153      10.362  -2.241   2.209  1.00  0.00      HCT  N
ATOM   2313  HN  HSD H 153      10.446  -1.725   3.060  1.00  0.00      HCT   
ATOM   2314  CA  HSD H 153       9.882  -1.478   1.066  1.00  0.00      HCT  C
ATOM   2315  HA  HSD H 153       9.148  -1.963   0.655  1.00  0.00      HCT  H
ATOM   2316  CB  HSD H 153       9.331  -0.148   1.584  1.00  0.00      HCT  C
ATOM   2317  HB1 HSD H 153      10.063   0.520   1.453  1.00  0.00      HCT   
ATOM   2318  HB2 HSD H 153       9.075  -0.261   2.514  1.00  0.00      HCT  H
ATOM   2319  ND1 HSD H 153       8.100   0.496  -0.528  1.00  0.00      HCT  N
ATOM   2320  HD1 HSD H 153       8.732   0.271  -1.066  1.00  0.00      HCT  H
ATOM   2321  CG  HSD H 153       8.136   0.368   0.846  1.00  0.00      HCT  C
ATOM   2322  CE1 HSD H 153       6.941   1.021  -0.887  1.00  0.00      HCT  C
ATOM   2323  HE1 HSD H 153       6.667   1.192  -1.760  1.00  0.00      HCT  H
ATOM   2324  NE2 HSD H 153       6.229   1.244   0.204  1.00  0.00      HCT  N
ATOM   2325  CD2 HSD H 153       6.956   0.853   1.300  1.00  0.00      HCT  C
ATOM   2326  HD2 HSD H 153       6.687   0.906   2.189  1.00  0.00      HCT  H
ATOM   2327  C   HSD H 153      10.954  -1.256  -0.011  1.00  0.00      HCT  C
ATOM   2328  O   HSD H 153      10.604  -1.031  -1.172  1.00  0.00      HCT  O
ATOM   2329  N   HSE H 154      12.244  -1.294   0.357  1.00  0.00      HCT  N
ATOM   2330  HN  HSE H 154      12.558  -1.403   1.299  1.00  0.00      HCT   
ATOM   2331  CA  HSE H 154      13.319  -1.175  -0.628  1.00  0.00      HCT  C
ATOM   2332  HA  HSE H 154      13.213  -0.341  -1.111  1.00  0.00      HCT  H
ATOM   2333  CB  HSE H 154      14.714  -1.166   0.037  1.00  0.00      HCT  C
ATOM   2334  HB1 HSE H 154      15.385  -1.177  -0.704  1.00  0.00      HCT   
ATOM   2335  HB2 HSE H 154      14.789  -1.940   0.616  1.00  0.00      HCT  H
ATOM   2336  ND1 HSE H 154      14.857   1.326   0.351  1.00  0.00      HCT  N
ATOM   2337  CG  HSE H 154      14.972   0.053   0.866  1.00  0.00      HCT  C
ATOM   2338  CE1 HSE H 154      15.135   2.207   1.295  1.00  0.00      HCT  C
ATOM   2339  HE1 HSE H 154      15.128   3.131   1.194  1.00  0.00      HCT  H
ATOM   2340  NE2 HSE H 154      15.436   1.554   2.401  1.00  0.00      HCT  N
ATOM   2341  HE2 HSE H 154      15.710   1.975   3.265  1.00  0.00      HCT   
ATOM   2342  CD2 HSE H 154      15.339   0.203   2.158  1.00  0.00      HCT  C
ATOM   2343  HD2 HSE H 154      15.497  -0.480   2.769  1.00  0.00      HCT  H
ATOM   2344  C   HSE H 154      13.241  -2.314  -1.637  1.00  0.00      HCT  C
ATOM   2345  O   HSE H 154      13.575  -2.143  -2.803  1.00  0.00      HCT  O
ATOM   2346  N   ALA H 155      12.788  -3.488  -1.204  1.00  0.00      HCT  N
ATOM   2347  HN  ALA H 155      12.470  -3.687  -0.277  1.00  0.00      HCT   
ATOM   2348  CA  ALA H 155      12.737  -4.602  -2.133  1.00  0.00      HCT  C
ATOM   2349  HA  ALA H 155      13.584  -4.653  -2.601  1.00  0.00      HCT  H
ATOM   2350  CB  ALA H 155      12.550  -5.912  -1.373  1.00  0.00      HCT  C
ATOM   2351  HB1 ALA H 155      12.517  -6.644  -2.009  1.00  0.00      HCT  H
ATOM   2352  HB2 ALA H 155      13.296  -6.034  -0.766  1.00  0.00      HCT  H
ATOM   2353  HB3 ALA H 155      11.719  -5.872  -0.874  1.00  0.00      HCT  H
ATOM   2354  C   ALA H 155      11.641  -4.451  -3.179  1.00  0.00      HCT  C
ATOM   2355  O   ALA H 155      11.846  -4.798  -4.338  1.00  0.00      HCT  O
ATOM   2356  N   ALA H 156      10.472  -3.979  -2.785  1.00  0.00      HCT  N
ATOM   2357  HN  ALA H 156      10.287  -3.638  -1.864  1.00  0.00      HCT   
ATOM   2358  CA  ALA H 156       9.339  -3.928  -3.714  1.00  0.00      HCT  C
ATOM   2359  HA  ALA H 156       9.642  -3.558  -4.557  1.00  0.00      HCT  H
ATOM   2360  CB  ALA H 156       8.839  -5.301  -3.972  1.00  0.00      HCT  C
ATOM   2361  HB1 ALA H 156       8.090  -5.253  -4.587  1.00  0.00      HCT  H
ATOM   2362  HB2 ALA H 156       9.554  -5.829  -4.361  1.00  0.00      HCT  H
ATOM   2363  HB3 ALA H 156       8.554  -5.696  -3.133  1.00  0.00      HCT  H
ATOM   2364  C   ALA H 156       8.184  -3.080  -3.225  1.00  0.00      HCT  C
ATOM   2365  O   ALA H 156       7.964  -2.934  -2.031  1.00  0.00      HCT  O
ATOM   2366  N   ASP H 157       7.413  -2.545  -4.163  1.00  0.00      HCT  N
ATOM   2367  HN  ASP H 157       7.597  -2.550  -5.142  1.00  0.00      HCT   
ATOM   2368  CA  ASP H 157       6.177  -1.875  -3.826  1.00  0.00      HCT  C
ATOM   2369  HA  ASP H 157       6.274  -1.441  -2.964  1.00  0.00      HCT  H
ATOM   2370  CB  ASP H 157       5.848  -0.800  -4.869  1.00  0.00      HCT  C
ATOM   2371  HB1 ASP H 157       6.622  -0.167  -4.891  1.00  0.00      HCT   
ATOM   2372  HB2 ASP H 157       5.024  -0.357  -4.616  1.00  0.00      HCT  H
ATOM   2373  CG  ASP H 157       5.662  -1.376  -6.284  1.00  0.00      HCT  C
ATOM   2374  OD1 ASP H 157       5.449  -2.585  -6.428  1.00  0.00      HCT  O
ATOM   2375  OD2 ASP H 157       5.704  -0.608  -7.251  1.00  0.00      HCT  O
ATOM   2376  C   ASP H 157       5.054  -2.895  -3.721  1.00  0.00      HCT  C
ATOM   2377  O   ASP H 157       5.259  -4.083  -3.909  1.00  0.00      HCT  O
ATOM   2378  N   GLY H 158       3.853  -2.412  -3.454  1.00  0.00      HCT  N
ATOM   2379  HN  GLY H 158       3.678  -1.433  -3.355  1.00  0.00      HCT   
ATOM   2380  CA  GLY H 158       2.702  -3.274  -3.286  1.00  0.00      HCT  C
ATOM   2381  HA1 GLY H 158       1.845  -2.626  -3.159  1.00  0.00      HCT   
ATOM   2382  HA2 GLY H 158       2.835  -3.840  -2.510  1.00  0.00      HCT  H
ATOM   2383  C   GLY H 158       2.445  -4.159  -4.477  1.00  0.00      HCT  C
ATOM   2384  O   GLY H 158       1.991  -5.287  -4.327  1.00  0.00      HCT  O
ATOM   2385  N   PHE H 159       2.694  -3.652  -5.673  1.00  0.00      HCT  N
ATOM   2386  HN  PHE H 159       3.110  -2.759  -5.840  1.00  0.00      HCT   
ATOM   2387  CA  PHE H 159       2.364  -4.394  -6.873  1.00  0.00      HCT  C
ATOM   2388  HA  PHE H 159       1.440  -4.685  -6.827  1.00  0.00      HCT  H
ATOM   2389  CB  PHE H 159       2.519  -3.504  -8.082  1.00  0.00      HCT  C
ATOM   2390  HB1 PHE H 159       3.502  -3.398  -8.232  1.00  0.00      HCT   
ATOM   2391  HB2 PHE H 159       2.076  -2.659  -7.907  1.00  0.00      HCT  H
ATOM   2392  CG  PHE H 159       1.941  -4.071  -9.319  1.00  0.00      HCT  C
ATOM   2393  CD1 PHE H 159       2.701  -4.847 -10.154  1.00  0.00      HCT  C
ATOM   2394  HD1 PHE H 159       3.587  -5.028  -9.936  1.00  0.00      HCT  H
ATOM   2395  CE1 PHE H 159       2.163  -5.353 -11.329  1.00  0.00      HCT  C
ATOM   2396  HE1 PHE H 159       2.684  -5.882 -11.888  1.00  0.00      HCT  H
ATOM   2397  CZ  PHE H 159       0.853  -5.078 -11.664  1.00  0.00      HCT  C
ATOM   2398  HZ  PHE H 159       0.489  -5.425 -12.446  1.00  0.00      HCT  H
ATOM   2399  CD2 PHE H 159       0.626  -3.800  -9.666  1.00  0.00      HCT  C
ATOM   2400  HD2 PHE H 159       0.104  -3.268  -9.110  1.00  0.00      HCT  H
ATOM   2401  CE2 PHE H 159       0.084  -4.304 -10.837  1.00  0.00      HCT  C
ATOM   2402  HE2 PHE H 159      -0.800  -4.120 -11.059  1.00  0.00      HCT  H
ATOM   2403  C   PHE H 159       3.253  -5.633  -7.003  1.00  0.00      HCT  C
ATOM   2404  O   PHE H 159       2.775  -6.725  -7.301  1.00  0.00      HCT  O
ATOM   2405  N   SER H 160       4.545  -5.447  -6.776  1.00  0.00      HCT  N
ATOM   2406  HN  SER H 160       4.954  -4.558  -6.570  1.00  0.00      HCT   
ATOM   2407  CA  SER H 160       5.490  -6.541  -6.809  1.00  0.00      HCT  C
ATOM   2408  HA  SER H 160       5.352  -7.058  -7.618  1.00  0.00      HCT  H
ATOM   2409  CB  SER H 160       6.923  -5.985  -6.833  1.00  0.00      HCT  C
ATOM   2410  HB1 SER H 160       7.567  -6.703  -6.568  1.00  0.00      HCT   
ATOM   2411  HB2 SER H 160       6.991  -5.243  -6.212  1.00  0.00      HCT  H
ATOM   2412  OG  SER H 160       7.227  -5.531  -8.144  1.00  0.00      HCT  O
ATOM   2413  HG1 SER H 160       8.027  -4.994  -8.080  1.00  0.00      HCT   
ATOM   2414  C   SER H 160       5.283  -7.455  -5.623  1.00  0.00      HCT  C
ATOM   2415  O   SER H 160       5.481  -8.641  -5.738  1.00  0.00      HCT  O
ATOM   2416  N   GLY H 161       4.887  -6.890  -4.486  1.00  0.00      HCT  N
ATOM   2417  HN  GLY H 161       4.771  -5.903  -4.386  1.00  0.00      HCT   
ATOM   2418  CA  GLY H 161       4.595  -7.678  -3.306  1.00  0.00      HCT  C
ATOM   2419  HA1 GLY H 161       4.294  -6.992  -2.526  1.00  0.00      HCT   
ATOM   2420  HA2 GLY H 161       5.382  -8.185  -3.051  1.00  0.00      HCT  H
ATOM   2421  C   GLY H 161       3.446  -8.651  -3.547  1.00  0.00      HCT  C
ATOM   2422  O   GLY H 161       3.491  -9.833  -3.184  1.00  0.00      HCT  O
ATOM   2423  N   LEU H 162       2.399  -8.135  -4.166  1.00  0.00      HCT  N
ATOM   2424  HN  LEU H 162       2.317  -7.173  -4.419  1.00  0.00      HCT   
ATOM   2425  CA  LEU H 162       1.254  -8.949  -4.537  1.00  0.00      HCT  C
ATOM   2426  HA  LEU H 162       0.910  -9.402  -3.751  1.00  0.00      HCT  H
ATOM   2427  CB  LEU H 162       0.143  -8.074  -5.120  1.00  0.00      HCT  C
ATOM   2428  HB1 LEU H 162      -0.247  -8.685  -5.809  1.00  0.00      HCT   
ATOM   2429  HB2 LEU H 162       0.558  -7.245  -5.405  1.00  0.00      HCT  H
ATOM   2430  CG  LEU H 162      -1.072  -7.673  -4.317  1.00  0.00      HCT  C
ATOM   2431  HG  LEU H 162      -0.805  -7.180  -3.526  1.00  0.00      HCT  H
ATOM   2432  CD1 LEU H 162      -1.936  -6.778  -5.201  1.00  0.00      HCT  C
ATOM   2433 HD11 LEU H 162      -2.724  -6.510  -4.702  1.00  0.00      HCT  H
ATOM   2434 HD12 LEU H 162      -1.422  -5.997  -5.454  1.00  0.00      HCT  H
ATOM   2435 HD13 LEU H 162      -2.198  -7.275  -5.991  1.00  0.00      HCT  H
ATOM   2436  CD2 LEU H 162      -1.828  -8.909  -3.900  1.00  0.00      HCT  C
ATOM   2437 HD21 LEU H 162      -2.606  -8.643  -3.386  1.00  0.00      HCT  H
ATOM   2438 HD22 LEU H 162      -2.105  -9.392  -4.694  1.00  0.00      HCT  H
ATOM   2439 HD23 LEU H 162      -1.248  -9.466  -3.358  1.00  0.00      HCT  H
ATOM   2440  C   LEU H 162       1.623  -9.993  -5.571  1.00  0.00      HCT  C
ATOM   2441  O   LEU H 162       1.120 -11.118  -5.543  1.00  0.00      HCT  O
ATOM   2442  N   HSE H 163       2.448  -9.594  -6.527  1.00  0.00      HCT  N
ATOM   2443  HN  HSE H 163       2.762  -8.651  -6.628  1.00  0.00      HCT   
ATOM   2444  CA  HSE H 163       2.976 -10.515  -7.529  1.00  0.00      HCT  C
ATOM   2445  HA  HSE H 163       2.252 -10.847  -8.084  1.00  0.00      HCT  H
ATOM   2446  CB  HSE H 163       3.981  -9.801  -8.414  1.00  0.00      HCT  C
ATOM   2447  HB1 HSE H 163       4.762  -9.593  -7.825  1.00  0.00      HCT   
ATOM   2448  HB2 HSE H 163       3.559  -9.011  -8.786  1.00  0.00      HCT  H
ATOM   2449  ND1 HSE H 163       5.642 -10.260 -10.239  1.00  0.00      HCT  N
ATOM   2450  CG  HSE H 163       4.502 -10.608  -9.547  1.00  0.00      HCT  C
ATOM   2451  CE1 HSE H 163       5.859 -11.148 -11.193  1.00  0.00      HCT  C
ATOM   2452  HE1 HSE H 163       6.569 -11.137 -11.794  1.00  0.00      HCT  H
ATOM   2453  NE2 HSE H 163       4.902 -12.059 -11.143  1.00  0.00      HCT  N
ATOM   2454  HE2 HSE H 163       4.828 -12.736 -11.669  1.00  0.00      HCT  H
ATOM   2455  CD2 HSE H 163       4.033 -11.740 -10.129  1.00  0.00      HCT  C
ATOM   2456  HD2 HSE H 163       3.274 -12.217  -9.880  1.00  0.00      HCT  H
ATOM   2457  C   HSE H 163       3.630 -11.698  -6.816  1.00  0.00      HCT  C
ATOM   2458  O   HSE H 163       3.367 -12.846  -7.139  1.00  0.00      HCT  O
ATOM   2459  N   PHE H 164       4.466 -11.400  -5.827  1.00  0.00      HCT  N
ATOM   2460  HN  PHE H 164       4.712 -10.474  -5.545  1.00  0.00      HCT   
ATOM   2461  CA  PHE H 164       5.108 -12.458  -5.053  1.00  0.00      HCT  C
ATOM   2462  HA  PHE H 164       5.600 -13.029  -5.665  1.00  0.00      HCT  H
ATOM   2463  CB  PHE H 164       6.110 -11.873  -4.066  1.00  0.00      HCT  C
ATOM   2464  HB1 PHE H 164       5.610 -11.225  -3.492  1.00  0.00      HCT   
ATOM   2465  HB2 PHE H 164       6.826 -11.443  -4.560  1.00  0.00      HCT  H
ATOM   2466  CG  PHE H 164       6.719 -12.905  -3.174  1.00  0.00      HCT  C
ATOM   2467  CD1 PHE H 164       7.688 -13.759  -3.658  1.00  0.00      HCT  C
ATOM   2468  HD1 PHE H 164       7.982 -13.671  -4.535  1.00  0.00      HCT  H
ATOM   2469  CE1 PHE H 164       8.241 -14.717  -2.854  1.00  0.00      HCT  C
ATOM   2470  HE1 PHE H 164       8.900 -15.281  -3.187  1.00  0.00      HCT  H
ATOM   2471  CZ  PHE H 164       7.815 -14.846  -1.562  1.00  0.00      HCT  C
ATOM   2472  HZ  PHE H 164       8.186 -15.500  -1.016  1.00  0.00      HCT  H
ATOM   2473  CD2 PHE H 164       6.294 -13.050  -1.875  1.00  0.00      HCT  C
ATOM   2474  HD2 PHE H 164       5.630 -12.491  -1.542  1.00  0.00      HCT  H
ATOM   2475  CE2 PHE H 164       6.831 -14.027  -1.070  1.00  0.00      HCT  C
ATOM   2476  HE2 PHE H 164       6.550 -14.112  -0.188  1.00  0.00      HCT  H
ATOM   2477  C   PHE H 164       4.107 -13.350  -4.295  1.00  0.00      HCT  C
ATOM   2478  O   PHE H 164       4.182 -14.599  -4.375  1.00  0.00      HCT  O
ATOM   2479  N   ILE H 165       3.212 -12.746  -3.520  1.00  0.00      HCT  N
ATOM   2480  HN  ILE H 165       3.083 -11.760  -3.444  1.00  0.00      HCT   
ATOM   2481  CA  ILE H 165       2.316 -13.529  -2.688  1.00  0.00      HCT  C
ATOM   2482  HA  ILE H 165       2.840 -14.131  -2.136  1.00  0.00      HCT  H
ATOM   2483  CB  ILE H 165       1.461 -12.632  -1.745  1.00  0.00      HCT  C
ATOM   2484  HB  ILE H 165       0.994 -11.986  -2.297  1.00  0.00      HCT  H
ATOM   2485  CG2 ILE H 165       0.422 -13.457  -1.019  1.00  0.00      HCT  C
ATOM   2486 HG21 ILE H 165      -0.095 -12.875  -0.440  1.00  0.00      HCT  H
ATOM   2487 HG22 ILE H 165      -0.160 -13.876  -1.672  1.00  0.00      HCT  H
ATOM   2488 HG23 ILE H 165       0.871 -14.136  -0.491  1.00  0.00      HCT  H
ATOM   2489  CG1 ILE H 165       2.353 -11.853  -0.770  1.00  0.00      HCT  C
ATOM   2490 HG11 ILE H 165       1.733 -11.268  -0.247  1.00  0.00      HCT   
ATOM   2491 HG12 ILE H 165       3.012 -11.361  -1.284  1.00  0.00      HCT  H
ATOM   2492  CD  ILE H 165       3.104 -12.701   0.241  1.00  0.00      HCT  C
ATOM   2493  HD1 ILE H 165       3.676 -12.053   0.939  1.00  0.00      HCT   
ATOM   2494  HD2 ILE H 165       2.397 -13.317   0.838  1.00  0.00      HCT   
ATOM   2495  HD3 ILE H 165       3.823 -13.380  -0.264  1.00  0.00      HCT   
ATOM   2496  C   ILE H 165       1.413 -14.370  -3.577  1.00  0.00      HCT  C
ATOM   2497  O   ILE H 165       1.161 -15.561  -3.304  1.00  0.00      HCT  O
ATOM   2498  N   ASN H 166       0.970 -13.820  -4.702  1.00  0.00      HCT  N
ATOM   2499  HN  ASN H 166       1.167 -12.913  -5.072  1.00  0.00      HCT   
ATOM   2500  CA  ASN H 166       0.072 -14.630  -5.527  1.00  0.00      HCT  C
ATOM   2501  HA  ASN H 166      -0.584 -15.046  -4.946  1.00  0.00      HCT  H
ATOM   2502  CB  ASN H 166      -0.692 -13.760  -6.529  1.00  0.00      HCT  C
ATOM   2503  HB1 ASN H 166      -1.184 -14.372  -7.149  1.00  0.00      HCT   
ATOM   2504  HB2 ASN H 166      -0.063 -13.201  -7.011  1.00  0.00      HCT  H
ATOM   2505  CG  ASN H 166      -1.694 -12.859  -5.841  1.00  0.00      HCT  C
ATOM   2506  OD1 ASN H 166      -2.077 -13.083  -4.681  1.00  0.00      HCT  O
ATOM   2507  ND2 ASN H 166      -2.129 -11.844  -6.552  1.00  0.00      HCT  N
ATOM   2508 HD21 ASN H 166      -2.700 -11.298  -6.214  1.00  0.00      HCT  H
ATOM   2509 HD22 ASN H 166      -1.842 -11.727  -7.353  1.00  0.00      HCT  H
ATOM   2510  C   ASN H 166       0.826 -15.753  -6.241  1.00  0.00      HCT  C
ATOM   2511  O   ASN H 166       0.258 -16.815  -6.466  1.00  0.00      HCT  O
ATOM   2512  N   THR H 167       2.113 -15.542  -6.529  1.00  0.00      HCT  N
ATOM   2513  HN  THR H 167       2.590 -14.683  -6.347  1.00  0.00      HCT   
ATOM   2514  CA  THR H 167       2.943 -16.568  -7.145  1.00  0.00      HCT  C
ATOM   2515  HA  THR H 167       2.487 -16.927  -7.922  1.00  0.00      HCT  H
ATOM   2516  CB  THR H 167       4.323 -16.037  -7.594  1.00  0.00      HCT  C
ATOM   2517  HB  THR H 167       4.781 -15.639  -6.836  1.00  0.00      HCT  H
ATOM   2518  OG1 THR H 167       4.184 -15.050  -8.646  1.00  0.00      HCT  O
ATOM   2519  HG1 THR H 167       3.726 -14.401  -8.373  1.00  0.00      HCT  H
ATOM   2520  CG2 THR H 167       5.172 -17.186  -8.121  1.00  0.00      HCT  C
ATOM   2521 HG21 THR H 167       6.038 -16.856  -8.404  1.00  0.00      HCT  H
ATOM   2522 HG22 THR H 167       5.299 -17.850  -7.425  1.00  0.00      HCT  H
ATOM   2523 HG23 THR H 167       4.730 -17.604  -8.878  1.00  0.00      HCT  H
ATOM   2524  C   THR H 167       3.142 -17.704  -6.137  1.00  0.00      HCT  C
ATOM   2525  O   THR H 167       3.025 -18.890  -6.469  1.00  0.00      HCT  O
ATOM   2526  N   TRP H 168       3.463 -17.321  -4.901  1.00  0.00      HCT  N
ATOM   2527  HN  TRP H 168       3.622 -16.367  -4.659  1.00  0.00      HCT   
ATOM   2528  CA  TRP H 168       3.607 -18.265  -3.805  1.00  0.00      HCT  C
ATOM   2529  HA  TRP H 168       4.358 -18.851  -3.988  1.00  0.00      HCT  H
ATOM   2530  CB  TRP H 168       3.920 -17.477  -2.536  1.00  0.00      HCT  C
ATOM   2531  HB1 TRP H 168       3.127 -16.883  -2.403  1.00  0.00      HCT   
ATOM   2532  HB2 TRP H 168       4.758 -17.006  -2.670  1.00  0.00      HCT  H
ATOM   2533  CG  TRP H 168       4.053 -18.271  -1.267  1.00  0.00      HCT  C
ATOM   2534  CD1 TRP H 168       4.274 -19.618  -1.158  1.00  0.00      HCT  C
ATOM   2535  HD1 TRP H 168       4.375 -20.200  -1.876  1.00  0.00      HCT  H
ATOM   2536  NE1 TRP H 168       4.301 -19.986   0.158  1.00  0.00      HCT  N
ATOM   2537  HE1 TRP H 168       4.437 -20.785   0.448  1.00  0.00      HCT  H
ATOM   2538  CE2 TRP H 168       4.116 -18.880   0.941  1.00  0.00      HCT  C
ATOM   2539  CD2 TRP H 168       3.956 -17.775   0.076  1.00  0.00      HCT  C
ATOM   2540  CE3 TRP H 168       3.733 -16.508   0.635  1.00  0.00      HCT  C
ATOM   2541  HE3 TRP H 168       3.609 -15.764   0.092  1.00  0.00      HCT  H
ATOM   2542  CZ3 TRP H 168       3.678 -16.396   2.006  1.00  0.00      HCT  C
ATOM   2543  HZ3 TRP H 168       3.541 -15.558   2.389  1.00  0.00      HCT  H
ATOM   2544  CZ2 TRP H 168       4.074 -18.761   2.318  1.00  0.00      HCT  C
ATOM   2545  HZ2 TRP H 168       4.189 -19.501   2.871  1.00  0.00      HCT  H
ATOM   2546  CH2 TRP H 168       3.858 -17.508   2.836  1.00  0.00      HCT  C
ATOM   2547  HH2 TRP H 168       3.825 -17.397   3.759  1.00  0.00      HCT  H
ATOM   2548  C   TRP H 168       2.339 -19.138  -3.679  1.00  0.00      HCT  C
ATOM   2549  O   TRP H 168       2.421 -20.380  -3.648  1.00  0.00      HCT  O
ATOM   2550  N   SER H 169       1.169 -18.516  -3.631  1.00  0.00      HCT  N
ATOM   2551  HN  SER H 169       1.020 -17.529  -3.689  1.00  0.00      HCT   
ATOM   2552  CA  SER H 169      -0.046 -19.292  -3.481  1.00  0.00      HCT  C
ATOM   2553  HA  SER H 169       0.052 -19.867  -2.705  1.00  0.00      HCT  H
ATOM   2554  CB  SER H 169      -1.243 -18.382  -3.227  1.00  0.00      HCT  C
ATOM   2555  HB1 SER H 169      -0.992 -17.745  -2.498  1.00  0.00      HCT   
ATOM   2556  HB2 SER H 169      -2.003 -18.930  -2.975  1.00  0.00      HCT  H
ATOM   2557  OG  SER H 169      -1.592 -17.622  -4.365  1.00  0.00      HCT  O
ATOM   2558  HG1 SER H 169      -2.469 -17.253  -4.202  1.00  0.00      HCT   
ATOM   2559  C   SER H 169      -0.283 -20.202  -4.696  1.00  0.00      HCT  C
ATOM   2560  O   SER H 169      -0.665 -21.368  -4.521  1.00  0.00      HCT  O
ATOM   2561  N   ASP H 170      -0.014 -19.714  -5.911  1.00  0.00      HCT  N
ATOM   2562  HN  ASP H 170       0.246 -18.777  -6.131  1.00  0.00      HCT   
ATOM   2563  CA  ASP H 170      -0.086 -20.579  -7.091  1.00  0.00      HCT  C
ATOM   2564  HA  ASP H 170      -1.003 -20.870  -7.218  1.00  0.00      HCT  H
ATOM   2565  CB  ASP H 170       0.365 -19.853  -8.359  1.00  0.00      HCT  C
ATOM   2566  HB1 ASP H 170       0.430 -20.543  -9.079  1.00  0.00      HCT   
ATOM   2567  HB2 ASP H 170       1.215 -19.420  -8.186  1.00  0.00      HCT  H
ATOM   2568  CG  ASP H 170      -0.611 -18.794  -8.823  1.00  0.00      HCT  C
ATOM   2569  OD1 ASP H 170      -1.731 -18.750  -8.287  1.00  0.00      HCT  O
ATOM   2570  OD2 ASP H 170      -0.233 -17.996  -9.729  1.00  0.00      HCT  O
ATOM   2571  C   ASP H 170       0.773 -21.800  -6.897  1.00  0.00      HCT  C
ATOM   2572  O   ASP H 170       0.350 -22.926  -7.181  1.00  0.00      HCT  O
ATOM   2573  N   MET H 171       1.994 -21.597  -6.424  1.00  0.00      HCT  N
ATOM   2574  HN  MET H 171       2.374 -20.724  -6.127  1.00  0.00      HCT   
ATOM   2575  CA  MET H 171       2.906 -22.719  -6.306  1.00  0.00      HCT  C
ATOM   2576  HA  MET H 171       2.909 -23.205  -7.146  1.00  0.00      HCT  H
ATOM   2577  CB  MET H 171       4.329 -22.227  -6.051  1.00  0.00      HCT  C
ATOM   2578  HB1 MET H 171       4.901 -23.018  -5.834  1.00  0.00      HCT   
ATOM   2579  HB2 MET H 171       4.324 -21.596  -5.315  1.00  0.00      HCT  H
ATOM   2580  CG  MET H 171       4.884 -21.529  -7.278  1.00  0.00      HCT  C
ATOM   2581  HG1 MET H 171       4.292 -20.744  -7.460  1.00  0.00      HCT   
ATOM   2582  HG2 MET H 171       4.895 -22.154  -8.019  1.00  0.00      HCT  H
ATOM   2583  SD  MET H 171       6.538 -20.926  -7.042  1.00  0.00      HCT  S
ATOM   2584  CE  MET H 171       6.914 -20.437  -8.721  1.00  0.00      HCT  C
ATOM   2585  HE1 MET H 171       7.814 -20.077  -8.751  1.00  0.00      HCT  H
ATOM   2586  HE2 MET H 171       6.848 -21.214  -9.298  1.00  0.00      HCT  H
ATOM   2587  HE3 MET H 171       6.278 -19.761  -9.004  1.00  0.00      HCT  H
ATOM   2588  C   MET H 171       2.458 -23.661  -5.205  1.00  0.00      HCT  C
ATOM   2589  O   MET H 171       2.693 -24.849  -5.294  1.00  0.00      HCT  O
ATOM   2590  N   ALA H 172       1.801 -23.134  -4.182  1.00  0.00      HCT  N
ATOM   2591  HN  ALA H 172       1.619 -22.158  -4.062  1.00  0.00      HCT   
ATOM   2592  CA  ALA H 172       1.289 -23.996  -3.135  1.00  0.00      HCT  C
ATOM   2593  HA  ALA H 172       2.011 -24.554  -2.804  1.00  0.00      HCT  H
ATOM   2594  CB  ALA H 172       0.765 -23.185  -1.986  1.00  0.00      HCT  C
ATOM   2595  HB1 ALA H 172       0.431 -23.786  -1.302  1.00  0.00      HCT  H
ATOM   2596  HB2 ALA H 172       1.485 -22.643  -1.627  1.00  0.00      HCT  H
ATOM   2597  HB3 ALA H 172       0.048 -22.614  -2.304  1.00  0.00      HCT  H
ATOM   2598  C   ALA H 172       0.199 -24.913  -3.702  1.00  0.00      HCT  C
ATOM   2599  O   ALA H 172       0.005 -26.014  -3.200  1.00  0.00      HCT  O
ATOM   2600  N   ARG H 173      -0.483 -24.459  -4.755  1.00  0.00      HCT  N
ATOM   2601  HN  ARG H 173      -0.275 -23.564  -5.143  1.00  0.00      HCT   
ATOM   2602  CA  ARG H 173      -1.555 -25.221  -5.397  1.00  0.00      HCT  C
ATOM   2603  HA  ARG H 173      -1.964 -25.808  -4.742  1.00  0.00      HCT  H
ATOM   2604  CB  ARG H 173      -2.630 -24.261  -5.919  1.00  0.00      HCT  C
ATOM   2605  HB1 ARG H 173      -3.294 -24.833  -6.401  1.00  0.00      HCT   
ATOM   2606  HB2 ARG H 173      -2.205 -23.601  -6.489  1.00  0.00      HCT  H
ATOM   2607  CG  ARG H 173      -3.387 -23.518  -4.852  1.00  0.00      HCT  C
ATOM   2608  HG1 ARG H 173      -2.794 -22.783  -4.524  1.00  0.00      HCT   
ATOM   2609  HG2 ARG H 173      -3.621 -24.134  -4.140  1.00  0.00      HCT  H
ATOM   2610  CD  ARG H 173      -4.683 -22.894  -5.385  1.00  0.00      HCT  C
ATOM   2611  HD1 ARG H 173      -4.901 -22.130  -4.777  1.00  0.00      HCT   
ATOM   2612  HD2 ARG H 173      -5.376 -23.572  -5.394  1.00  0.00      HCT  H
ATOM   2613  NE  ARG H 173      -4.564 -22.356  -6.746  1.00  0.00      HCT  N
ATOM   2614  HE  ARG H 173      -4.801 -22.873  -7.390  1.00  0.00      HCT  H
ATOM   2615  CZ  ARG H 173      -4.122 -21.139  -7.078  1.00  0.00      HCT  C
ATOM   2616  NH1 ARG H 173      -3.718 -20.249  -6.165  1.00  0.00      HCT  N
ATOM   2617 HH11 ARG H 173      -3.743 -20.449  -5.329  1.00  0.00      HCT  H
ATOM   2618 HH12 ARG H 173      -3.437 -19.475  -6.415  1.00  0.00      HCT  H
ATOM   2619  NH2 ARG H 173      -4.068 -20.813  -8.363  1.00  0.00      HCT  N
ATOM   2620 HH21 ARG H 173      -4.325 -21.376  -8.961  1.00  0.00      HCT  H
ATOM   2621 HH22 ARG H 173      -3.788 -20.035  -8.598  1.00  0.00      HCT  H
ATOM   2622  C   ARG H 173      -1.016 -26.083  -6.541  1.00  0.00      HCT  C
ATOM   2623  O   ARG H 173      -1.784 -26.707  -7.287  1.00  0.00      HCT  O
ATOM   2624  N   GLY H 174       0.308 -26.116  -6.670  1.00  0.00      HCT  N
ATOM   2625  HN  GLY H 174       0.902 -25.529  -6.121  1.00  0.00      HCT   
ATOM   2626  CA  GLY H 174       0.988 -26.999  -7.610  1.00  0.00      HCT  C
ATOM   2627  HA1 GLY H 174       0.323 -27.836  -7.772  1.00  0.00      HCT   
ATOM   2628  HA2 GLY H 174       1.828 -27.288  -7.222  1.00  0.00      HCT  H
ATOM   2629  C   GLY H 174       1.281 -26.369  -8.951  1.00  0.00      HCT  C
ATOM   2630  O   GLY H 174       1.754 -27.041  -9.852  1.00  0.00      HCT  O
ATOM   2631  N   LEU H 175       1.002 -25.074  -9.096  1.00  0.00      HCT  N
ATOM   2632  HN  LEU H 175       0.683 -24.471  -8.368  1.00  0.00      HCT   
ATOM   2633  CA  LEU H 175       1.154 -24.415 -10.405  1.00  0.00      HCT  C
ATOM   2634  HA  LEU H 175       0.933 -25.050 -11.104  1.00  0.00      HCT  H
ATOM   2635  CB  LEU H 175       0.228 -23.208 -10.556  1.00  0.00      HCT  C
ATOM   2636  HB1 LEU H 175       0.302 -23.013 -11.534  1.00  0.00      HCT   
ATOM   2637  HB2 LEU H 175       0.533 -22.534  -9.929  1.00  0.00      HCT  H
ATOM   2638  CG  LEU H 175      -1.291 -23.333 -10.344  1.00  0.00      HCT  C
ATOM   2639  HG  LEU H 175      -1.506 -23.048  -9.442  1.00  0.00      HCT  H
ATOM   2640  CD1 LEU H 175      -2.016 -22.411 -11.310  1.00  0.00      HCT  C
ATOM   2641 HD11 LEU H 175      -2.973 -22.495 -11.171  1.00  0.00      HCT  H
ATOM   2642 HD12 LEU H 175      -1.737 -21.497 -11.143  1.00  0.00      HCT  H
ATOM   2643 HD13 LEU H 175      -1.790 -22.665 -12.218  1.00  0.00      HCT  H
ATOM   2644  CD2 LEU H 175      -1.793 -24.702 -10.513  1.00  0.00      HCT  C
ATOM   2645 HD21 LEU H 175      -2.753 -24.707 -10.366  1.00  0.00      HCT  H
ATOM   2646 HD22 LEU H 175      -1.596 -25.003 -11.414  1.00  0.00      HCT  H
ATOM   2647 HD23 LEU H 175      -1.358 -25.281  -9.868  1.00  0.00      HCT  H
ATOM   2648  C   LEU H 175       2.591 -23.965 -10.619  1.00  0.00      HCT  C
ATOM   2649  O   LEU H 175       3.373 -23.864  -9.681  1.00  0.00      HCT  O
ATOM   2650  N   ASP H 176       2.922 -23.718 -11.875  1.00  0.00      HCT  N
ATOM   2651  HN  ASP H 176       2.351 -23.916 -12.667  1.00  0.00      HCT   
ATOM   2652  CA  ASP H 176       4.191 -23.115 -12.230  1.00  0.00      HCT  C
ATOM   2653  HA  ASP H 176       4.848 -23.316 -11.546  1.00  0.00      HCT  H
ATOM   2654  CB  ASP H 176       4.703 -23.639 -13.565  1.00  0.00      HCT  C
ATOM   2655  HB1 ASP H 176       5.559 -23.163 -13.768  1.00  0.00      HCT   
ATOM   2656  HB2 ASP H 176       4.036 -23.474 -14.249  1.00  0.00      HCT  H
ATOM   2657  CG  ASP H 176       4.977 -25.123 -13.522  1.00  0.00      HCT  C
ATOM   2658  OD1 ASP H 176       5.945 -25.527 -12.839  1.00  0.00      HCT  O
ATOM   2659  OD2 ASP H 176       4.203 -25.887 -14.127  1.00  0.00      HCT  O
ATOM   2660  C   ASP H 176       3.972 -21.611 -12.267  1.00  0.00      HCT  C
ATOM   2661  O   ASP H 176       2.850 -21.143 -12.189  1.00  0.00      HCT  O
ATOM   2662  N   ILE H 177       5.050 -20.864 -12.371  1.00  0.00      HCT  N
ATOM   2663  HN  ILE H 177       5.979 -21.213 -12.477  1.00  0.00      HCT   
ATOM   2664  CA  ILE H 177       4.959 -19.421 -12.337  1.00  0.00      HCT  C
ATOM   2665  HA  ILE H 177       4.434 -19.157 -11.565  1.00  0.00      HCT  H
ATOM   2666  CB  ILE H 177       6.356 -18.802 -12.192  1.00  0.00      HCT  C
ATOM   2667  HB  ILE H 177       6.787 -19.191 -11.415  1.00  0.00      HCT  H
ATOM   2668  CG2 ILE H 177       7.218 -19.091 -13.424  1.00  0.00      HCT  C
ATOM   2669 HG21 ILE H 177       8.091 -18.686 -13.300  1.00  0.00      HCT  H
ATOM   2670 HG22 ILE H 177       7.310 -20.051 -13.527  1.00  0.00      HCT  H
ATOM   2671 HG23 ILE H 177       6.786 -18.713 -14.206  1.00  0.00      HCT  H
ATOM   2672  CG1 ILE H 177       6.228 -17.303 -11.975  1.00  0.00      HCT  C
ATOM   2673 HG11 ILE H 177       5.498 -17.161 -11.307  1.00  0.00      HCT   
ATOM   2674 HG12 ILE H 177       6.026 -16.876 -12.822  1.00  0.00      HCT  H
ATOM   2675  CD  ILE H 177       7.487 -16.692 -11.432  1.00  0.00      HCT  C
ATOM   2676  HD1 ILE H 177       7.336 -15.609 -11.233  1.00  0.00      HCT   
ATOM   2677  HD2 ILE H 177       7.782 -17.183 -10.480  1.00  0.00      HCT   
ATOM   2678  HD3 ILE H 177       8.323 -16.794 -12.155  1.00  0.00      HCT   
ATOM   2679  C   ILE H 177       4.253 -18.885 -13.597  1.00  0.00      HCT  C
ATOM   2680  O   ILE H 177       4.509 -19.330 -14.708  1.00  0.00      HCT  O
ATOM   2681  N   THR H 178       3.333 -17.959 -13.414  1.00  0.00      HCT  N
ATOM   2682  HN  THR H 178       3.072 -17.576 -12.529  1.00  0.00      HCT   
ATOM   2683  CA  THR H 178       2.599 -17.405 -14.548  1.00  0.00      HCT  C
ATOM   2684  HA  THR H 178       2.477 -18.098 -15.216  1.00  0.00      HCT  H
ATOM   2685  CB  THR H 178       1.217 -16.891 -14.135  1.00  0.00      HCT  C
ATOM   2686  HB  THR H 178       1.308 -16.267 -13.398  1.00  0.00      HCT  H
ATOM   2687  OG1 THR H 178       0.400 -17.984 -13.741  1.00  0.00      HCT  O
ATOM   2688  HG1 THR H 178      -0.360 -17.706 -13.514  1.00  0.00      HCT  H
ATOM   2689  CG2 THR H 178       0.539 -16.177 -15.299  1.00  0.00      HCT  C
ATOM   2690 HG21 THR H 178      -0.335 -15.856 -15.026  1.00  0.00      HCT  H
ATOM   2691 HG22 THR H 178       1.078 -15.422 -15.584  1.00  0.00      HCT  H
ATOM   2692 HG23 THR H 178       0.432 -16.787 -16.045  1.00  0.00      HCT  H
ATOM   2693  C   THR H 178       3.351 -16.252 -15.195  1.00  0.00      HCT  C
ATOM   2694  O   THR H 178       3.441 -16.172 -16.414  1.00  0.00      HCT  O
ATOM   2695  N   LEU H 179       3.846 -15.352 -14.354  1.00  0.00      HCT  N
ATOM   2696  HN  LEU H 179       3.760 -15.441 -13.364  1.00  0.00      HCT   
ATOM   2697  CA  LEU H 179       4.556 -14.158 -14.787  1.00  0.00      HCT  C
ATOM   2698  HA  LEU H 179       4.689 -14.186 -15.747  1.00  0.00      HCT  H
ATOM   2699  CB  LEU H 179       3.770 -12.899 -14.439  1.00  0.00      HCT  C
ATOM   2700  HB1 LEU H 179       3.605 -12.946 -13.454  1.00  0.00      HCT   
ATOM   2701  HB2 LEU H 179       2.956 -12.888 -14.966  1.00  0.00      HCT  H
ATOM   2702  CG  LEU H 179       4.507 -11.584 -14.702  1.00  0.00      HCT  C
ATOM   2703  HG  LEU H 179       5.327 -11.575 -14.183  1.00  0.00      HCT  H
ATOM   2704  CD1 LEU H 179       4.887 -11.499 -16.175  1.00  0.00      HCT  C
ATOM   2705 HD11 LEU H 179       5.353 -10.664 -16.333  1.00  0.00      HCT  H
ATOM   2706 HD12 LEU H 179       5.465 -12.247 -16.395  1.00  0.00      HCT  H
ATOM   2707 HD13 LEU H 179       4.080 -11.535 -16.712  1.00  0.00      HCT  H
ATOM   2708  CD2 LEU H 179       3.667 -10.366 -14.275  1.00  0.00      HCT  C
ATOM   2709 HD21 LEU H 179       4.170  -9.556 -14.458  1.00  0.00      HCT  H
ATOM   2710 HD22 LEU H 179       2.838 -10.362 -14.778  1.00  0.00      HCT  H
ATOM   2711 HD23 LEU H 179       3.478 -10.431 -13.326  1.00  0.00      HCT  H
ATOM   2712  C   LEU H 179       5.912 -14.100 -14.109  1.00  0.00      HCT  C
ATOM   2713  O   LEU H 179       6.000 -13.704 -12.943  1.00  0.00      HCT  O
ATOM   2714  N   PRO H 180       6.965 -14.529 -14.816  1.00  0.00      HCT  N
ATOM   2715  CD  PRO H 180       6.979 -15.089 -16.174  1.00  0.00      HCT  C
ATOM   2716  HD1 PRO H 180       6.219 -15.713 -16.355  1.00  0.00      HCT   
ATOM   2717  HD2 PRO H 180       6.911 -14.382 -16.835  1.00  0.00      HCT  H
ATOM   2718  CA  PRO H 180       8.313 -14.446 -14.257  1.00  0.00      HCT  C
ATOM   2719  HA  PRO H 180       8.405 -15.005 -13.470  1.00  0.00      HCT  H
ATOM   2720  CB  PRO H 180       9.203 -14.961 -15.386  1.00  0.00      HCT  C
ATOM   2721  HB1 PRO H 180      10.013 -15.623 -15.005  1.00  0.00      HCT   
ATOM   2722  HB2 PRO H 180       9.580 -14.211 -15.873  1.00  0.00      HCT  H
ATOM   2723  CG  PRO H 180       8.314 -15.742 -16.246  1.00  0.00      HCT  C
ATOM   2724  HG1 PRO H 180       8.299 -16.794 -15.900  1.00  0.00      HCT   
ATOM   2725  HG2 PRO H 180       8.650 -15.727 -17.156  1.00  0.00      HCT  H
ATOM   2726  C   PRO H 180       8.640 -12.996 -13.922  1.00  0.00      HCT  C
ATOM   2727  O   PRO H 180       8.323 -12.111 -14.706  1.00  0.00      HCT  O
ATOM   2728  N   PRO H 181       9.190 -12.747 -12.739  1.00  0.00      HCT  N
ATOM   2729  CD  PRO H 181       9.402 -13.630 -11.580  1.00  0.00      HCT  C
ATOM   2730  HD1 PRO H 181       8.553 -13.903 -11.128  1.00  0.00      HCT   
ATOM   2731  HD2 PRO H 181       9.840 -14.451 -11.855  1.00  0.00      HCT  H
ATOM   2732  CA  PRO H 181       9.566 -11.363 -12.466  1.00  0.00      HCT  C
ATOM   2733  HA  PRO H 181       8.823 -10.762 -12.627  1.00  0.00      HCT  H
ATOM   2734  CB  PRO H 181       9.913 -11.381 -10.982  1.00  0.00      HCT  C
ATOM   2735  HB1 PRO H 181       9.044 -11.113 -10.341  1.00  0.00      HCT   
ATOM   2736  HB2 PRO H 181      10.660 -10.786 -10.811  1.00  0.00      HCT  H
ATOM   2737  CG  PRO H 181      10.300 -12.829 -10.713  1.00  0.00      HCT  C
ATOM   2738  HG1 PRO H 181      10.182 -13.062  -9.637  1.00  0.00      HCT   
ATOM   2739  HG2 PRO H 181      11.229 -12.971 -10.956  1.00  0.00      HCT  H
ATOM   2740  C   PRO H 181      10.766 -10.958 -13.322  1.00  0.00      HCT  C
ATOM   2741  O   PRO H 181      11.567 -11.803 -13.730  1.00  0.00      HCT  O
ATOM   2742  N   PHE H 182      10.849  -9.669 -13.597  1.00  0.00      HCT  N
ATOM   2743  HN  PHE H 182      10.127  -9.032 -13.332  1.00  0.00      HCT   
ATOM   2744  CA  PHE H 182      11.962  -9.059 -14.291  1.00  0.00      HCT  C
ATOM   2745  HA  PHE H 182      12.558  -9.741 -14.634  1.00  0.00      HCT  H
ATOM   2746  CB  PHE H 182      11.486  -8.187 -15.439  1.00  0.00      HCT  C
ATOM   2747  HB1 PHE H 182      10.809  -7.558 -15.057  1.00  0.00      HCT   
ATOM   2748  HB2 PHE H 182      11.116  -8.756 -16.132  1.00  0.00      HCT  H
ATOM   2749  CG  PHE H 182      12.577  -7.359 -16.060  1.00  0.00      HCT  C
ATOM   2750  CD1 PHE H 182      12.908  -6.113 -15.553  1.00  0.00      HCT  C
ATOM   2751  HD1 PHE H 182      12.446  -5.775 -14.820  1.00  0.00      HCT  H
ATOM   2752  CE1 PHE H 182      13.908  -5.365 -16.132  1.00  0.00      HCT  C
ATOM   2753  HE1 PHE H 182      14.123  -4.529 -15.787  1.00  0.00      HCT  H
ATOM   2754  CZ  PHE H 182      14.591  -5.856 -17.210  1.00  0.00      HCT  C
ATOM   2755  HZ  PHE H 182      15.267  -5.352 -17.601  1.00  0.00      HCT  H
ATOM   2756  CD2 PHE H 182      13.278  -7.836 -17.152  1.00  0.00      HCT  C
ATOM   2757  HD2 PHE H 182      13.069  -8.673 -17.500  1.00  0.00      HCT  H
ATOM   2758  CE2 PHE H 182      14.275  -7.096 -17.721  1.00  0.00      HCT  C
ATOM   2759  HE2 PHE H 182      14.738  -7.428 -18.457  1.00  0.00      HCT  H
ATOM   2760  C   PHE H 182      12.689  -8.246 -13.238  1.00  0.00      HCT  C
ATOM   2761  O   PHE H 182      12.065  -7.460 -12.528  1.00  0.00      HCT  O
ATOM   2762  N   ILE H 183      13.986  -8.484 -13.101  1.00  0.00      HCT  N
ATOM   2763  HN  ILE H 183      14.523  -9.036 -13.736  1.00  0.00      HCT   
ATOM   2764  CA  ILE H 183      14.749  -7.947 -11.987  1.00  0.00      HCT  C
ATOM   2765  HA  ILE H 183      14.175  -7.375 -11.453  1.00  0.00      HCT  H
ATOM   2766  CB  ILE H 183      15.284  -9.055 -11.088  1.00  0.00      HCT  C
ATOM   2767  HB  ILE H 183      15.938  -9.573 -11.583  1.00  0.00      HCT  H
ATOM   2768  CG2 ILE H 183      15.957  -8.454  -9.855  1.00  0.00      HCT  C
ATOM   2769 HG21 ILE H 183      16.291  -9.174  -9.296  1.00  0.00      HCT  H
ATOM   2770 HG22 ILE H 183      16.692  -7.889 -10.140  1.00  0.00      HCT  H
ATOM   2771 HG23 ILE H 183      15.306  -7.930  -9.364  1.00  0.00      HCT  H
ATOM   2772  CG1 ILE H 183      14.135  -9.973 -10.673  1.00  0.00      HCT  C
ATOM   2773 HG11 ILE H 183      13.804 -10.393 -11.518  1.00  0.00      HCT   
ATOM   2774 HG12 ILE H 183      13.464  -9.441 -10.219  1.00  0.00      HCT  H
ATOM   2775  CD  ILE H 183      14.522 -11.100  -9.751  1.00  0.00      HCT  C
ATOM   2776  HD1 ILE H 183      13.644 -11.750  -9.546  1.00  0.00      HCT   
ATOM   2777  HD2 ILE H 183      15.318 -11.725 -10.209  1.00  0.00      HCT   
ATOM   2778  HD3 ILE H 183      14.895 -10.710  -8.780  1.00  0.00      HCT   
ATOM   2779  C   ILE H 183      15.904  -7.115 -12.498  1.00  0.00      HCT  C
ATOM   2780  O   ILE H 183      16.941  -7.652 -12.883  1.00  0.00      HCT  O
ATOM   2781  N   ASP H 184      15.706  -5.804 -12.494  1.00  0.00      HCT  N
ATOM   2782  HN  ASP H 184      14.873  -5.360 -12.175  1.00  0.00      HCT   
ATOM   2783  CA  ASP H 184      16.714  -4.854 -12.968  1.00  0.00      HCT  C
ATOM   2784  HA  ASP H 184      17.503  -4.918 -12.407  1.00  0.00      HCT  H
ATOM   2785  CB  ASP H 184      17.126  -5.166 -14.412  1.00  0.00      HCT  C
ATOM   2786  HB1 ASP H 184      16.300  -5.112 -14.973  1.00  0.00      HCT   
ATOM   2787  HB2 ASP H 184      17.526  -6.049 -14.443  1.00  0.00      HCT  H
ATOM   2788  CG  ASP H 184      18.137  -4.171 -14.961  1.00  0.00      HCT  C
ATOM   2789  OD1 ASP H 184      18.574  -3.266 -14.204  1.00  0.00      HCT  O
ATOM   2790  OD2 ASP H 184      18.509  -4.301 -16.147  1.00  0.00      HCT  O
ATOM   2791  C   ASP H 184      16.157  -3.448 -12.845  1.00  0.00      HCT  C
ATOM   2792  O   ASP H 184      15.431  -2.970 -13.715  1.00  0.00      HCT  O
ATOM   2793  N   ARG H 185      16.493  -2.775 -11.757  1.00  0.00      HCT  N
ATOM   2794  HN  ARG H 185      17.161  -3.108 -11.096  1.00  0.00      HCT   
ATOM   2795  CA  ARG H 185      15.889  -1.498 -11.478  1.00  0.00      HCT  C
ATOM   2796  HA  ARG H 185      14.971  -1.514 -11.790  1.00  0.00      HCT  H
ATOM   2797  CB  ARG H 185      15.861  -1.242  -9.959  1.00  0.00      HCT  C
ATOM   2798  HB1 ARG H 185      15.504  -0.316  -9.836  1.00  0.00      HCT   
ATOM   2799  HB2 ARG H 185      16.758  -1.347  -9.609  1.00  0.00      HCT  H
ATOM   2800  CG  ARG H 185      14.936  -2.197  -9.179  1.00  0.00      HCT  C
ATOM   2801  HG1 ARG H 185      14.472  -2.735  -9.883  1.00  0.00      HCT   
ATOM   2802  HG2 ARG H 185      14.344  -1.662  -8.626  1.00  0.00      HCT  H
ATOM   2803  CD  ARG H 185      15.620  -3.210  -8.262  1.00  0.00      HCT  C
ATOM   2804  HD1 ARG H 185      16.325  -2.754  -7.718  1.00  0.00      HCT   
ATOM   2805  HD2 ARG H 185      16.033  -3.910  -8.790  1.00  0.00      HCT  H
ATOM   2806  NE  ARG H 185      14.599  -3.804  -7.402  1.00  0.00      HCT  N
ATOM   2807  HE  ARG H 185      14.038  -4.342  -7.770  1.00  0.00      HCT  H
ATOM   2808  CZ  ARG H 185      14.467  -3.582  -6.107  1.00  0.00      HCT  C
ATOM   2809  NH1 ARG H 185      15.319  -2.840  -5.432  1.00  0.00      HCT  N
ATOM   2810 HH11 ARG H 185      15.971  -2.455  -5.840  1.00  0.00      HCT  H
ATOM   2811 HH12 ARG H 185      15.214  -2.724  -4.587  1.00  0.00      HCT  H
ATOM   2812  NH2 ARG H 185      13.476  -4.144  -5.462  1.00  0.00      HCT  N
ATOM   2813 HH21 ARG H 185      12.920  -4.646  -5.884  1.00  0.00      HCT  H
ATOM   2814 HH22 ARG H 185      13.396  -4.031  -4.614  1.00  0.00      HCT  H
ATOM   2815  C   ARG H 185      16.613  -0.343 -12.214  1.00  0.00      HCT  C
ATOM   2816  O   ARG H 185      16.200   0.787 -12.111  1.00  0.00      HCT  O
ATOM   2817  N   THR H 186      17.665  -0.651 -12.971  1.00  0.00      HCT  N
ATOM   2818  HN  THR H 186      17.989  -1.582 -13.139  1.00  0.00      HCT   
ATOM   2819  CA  THR H 186      18.446   0.381 -13.631  1.00  0.00      HCT  C
ATOM   2820  HA  THR H 186      18.660   1.073 -12.986  1.00  0.00      HCT  H
ATOM   2821  CB  THR H 186      19.784  -0.154 -14.217  1.00  0.00      HCT  C
ATOM   2822  HB  THR H 186      20.294   0.594 -14.565  1.00  0.00      HCT  H
ATOM   2823  OG1 THR H 186      19.515  -1.068 -15.291  1.00  0.00      HCT  O
ATOM   2824  HG1 THR H 186      19.060  -1.716 -15.009  1.00  0.00      HCT  H
ATOM   2825  CG2 THR H 186      20.636  -0.843 -13.138  1.00  0.00      HCT  C
ATOM   2826 HG21 THR H 186      21.463  -1.167 -13.526  1.00  0.00      HCT  H
ATOM   2827 HG22 THR H 186      20.845  -0.214 -12.429  1.00  0.00      HCT  H
ATOM   2828 HG23 THR H 186      20.150  -1.593 -12.761  1.00  0.00      HCT  H
ATOM   2829  C   THR H 186      17.620   1.019 -14.744  1.00  0.00      HCT  C
ATOM   2830  O   THR H 186      17.948   2.087 -15.202  1.00  0.00      HCT  O
ATOM   2831  N   LEU H 187      16.514   0.387 -15.130  1.00  0.00      HCT  N
ATOM   2832  HN  LEU H 187      16.238  -0.518 -14.812  1.00  0.00      HCT   
ATOM   2833  CA  LEU H 187      15.591   0.995 -16.081  1.00  0.00      HCT  C
ATOM   2834  HA  LEU H 187      16.078   1.222 -16.888  1.00  0.00      HCT  H
ATOM   2835  CB  LEU H 187      14.468   0.035 -16.464  1.00  0.00      HCT  C
ATOM   2836  HB1 LEU H 187      13.812   0.614 -16.948  1.00  0.00      HCT   
ATOM   2837  HB2 LEU H 187      14.139  -0.380 -15.652  1.00  0.00      HCT  H
ATOM   2838  CG  LEU H 187      14.795  -1.094 -17.439  1.00  0.00      HCT  C
ATOM   2839  HG  LEU H 187      15.107  -0.737 -18.286  1.00  0.00      HCT  H
ATOM   2840  CD1 LEU H 187      15.826  -2.011 -16.873  1.00  0.00      HCT  C
ATOM   2841 HD11 LEU H 187      16.010  -2.715 -17.515  1.00  0.00      HCT  H
ATOM   2842 HD12 LEU H 187      16.634  -1.506 -16.695  1.00  0.00      HCT  H
ATOM   2843 HD13 LEU H 187      15.487  -2.395 -16.049  1.00  0.00      HCT  H
ATOM   2844  CD2 LEU H 187      13.544  -1.854 -17.653  1.00  0.00      HCT  C
ATOM   2845 HD21 LEU H 187      13.719  -2.582 -18.270  1.00  0.00      HCT  H
ATOM   2846 HD22 LEU H 187      13.240  -2.207 -16.801  1.00  0.00      HCT  H
ATOM   2847 HD23 LEU H 187      12.873  -1.260 -18.023  1.00  0.00      HCT  H
ATOM   2848  C   LEU H 187      14.979   2.274 -15.528  1.00  0.00      HCT  C
ATOM   2849  O   LEU H 187      14.484   3.087 -16.297  1.00  0.00      HCT  O
ATOM   2850  N   LEU H 188      15.020   2.460 -14.209  1.00  0.00      HCT  N
ATOM   2851  HN  LEU H 188      15.383   1.794 -13.560  1.00  0.00      HCT   
ATOM   2852  CA  LEU H 188      14.519   3.695 -13.590  1.00  0.00      HCT  C
ATOM   2853  HA  LEU H 188      13.980   4.167 -14.245  1.00  0.00      HCT  H
ATOM   2854  CB  LEU H 188      13.606   3.343 -12.412  1.00  0.00      HCT  C
ATOM   2855  HB1 LEU H 188      13.444   4.213 -11.947  1.00  0.00      HCT   
ATOM   2856  HB2 LEU H 188      14.053   2.674 -11.870  1.00  0.00      HCT  H
ATOM   2857  CG  LEU H 188      12.209   2.787 -12.763  1.00  0.00      HCT  C
ATOM   2858  HG  LEU H 188      12.300   1.872 -13.072  1.00  0.00      HCT  H
ATOM   2859  CD1 LEU H 188      11.335   2.782 -11.542  1.00  0.00      HCT  C
ATOM   2860 HD11 LEU H 188      10.463   2.430 -11.780  1.00  0.00      HCT  H
ATOM   2861 HD12 LEU H 188      11.744   2.222 -10.864  1.00  0.00      HCT  H
ATOM   2862 HD13 LEU H 188      11.247   3.690 -11.213  1.00  0.00      HCT  H
ATOM   2863  CD2 LEU H 188      11.520   3.558 -13.811  1.00  0.00      HCT  C
ATOM   2864 HD21 LEU H 188      10.653   3.154 -13.981  1.00  0.00      HCT  H
ATOM   2865 HD22 LEU H 188      11.406   4.472 -13.508  1.00  0.00      HCT  H
ATOM   2866 HD23 LEU H 188      12.057   3.540 -14.619  1.00  0.00      HCT  H
ATOM   2867  C   LEU H 188      15.635   4.652 -13.138  1.00  0.00      HCT  C
ATOM   2868  O   LEU H 188      15.417   5.507 -12.282  1.00  0.00      HCT  O
ATOM   2869  N   SER H 189      16.810   4.536 -13.743  1.00  0.00      HCT  N
ATOM   2870  HN  SER H 189      17.021   3.810 -14.397  1.00  0.00      HCT   
ATOM   2871  CA  SER H 189      17.918   5.472 -13.505  1.00  0.00      HCT  C
ATOM   2872  HA  SER H 189      18.120   5.504 -12.556  1.00  0.00      HCT  H
ATOM   2873  CB  SER H 189      19.185   5.059 -14.263  1.00  0.00      HCT  C
ATOM   2874  HB1 SER H 189      19.912   5.709 -14.044  1.00  0.00      HCT   
ATOM   2875  HB2 SER H 189      18.997   5.060 -15.215  1.00  0.00      HCT  H
ATOM   2876  OG  SER H 189      19.607   3.766 -13.882  1.00  0.00      HCT  O
ATOM   2877  HG1 SER H 189      20.256   3.475 -14.536  1.00  0.00      HCT   
ATOM   2878  C   SER H 189      17.520   6.844 -13.960  1.00  0.00      HCT  C
ATOM   2879  O   SER H 189      16.810   6.973 -14.949  1.00  0.00      HCT  O
ATOM   2880  N   ALA H 190      17.967   7.846 -13.223  1.00  0.00      HCT  N
ATOM   2881  HN  ALA H 190      18.414   7.708 -12.340  1.00  0.00      HCT   
ATOM   2882  CA  ALA H 190      17.839   9.234 -13.649  1.00  0.00      HCT  C
ATOM   2883  HA  ALA H 190      16.905   9.439 -13.812  1.00  0.00      HCT  H
ATOM   2884  CB  ALA H 190      18.348  10.154 -12.569  1.00  0.00      HCT  C
ATOM   2885  HB1 ALA H 190      18.256  11.072 -12.867  1.00  0.00      HCT  H
ATOM   2886  HB2 ALA H 190      17.826  10.014 -11.763  1.00  0.00      HCT  H
ATOM   2887  HB3 ALA H 190      19.282   9.953 -12.398  1.00  0.00      HCT  H
ATOM   2888  C   ALA H 190      18.607   9.455 -14.924  1.00  0.00      HCT  C
ATOM   2889  O   ALA H 190      19.530   8.709 -15.251  1.00  0.00      HCT  O
ATOM   2890  N   ARG H 191      18.256  10.506 -15.645  1.00  0.00      HCT  N
ATOM   2891  HN  ARG H 191      17.429  11.040 -15.483  1.00  0.00      HCT   
ATOM   2892  CA  ARG H 191      19.102  10.933 -16.742  1.00  0.00      HCT  C
ATOM   2893  HA  ARG H 191      19.323  10.164 -17.291  1.00  0.00      HCT  H
ATOM   2894  CB  ARG H 191      18.362  11.933 -17.610  1.00  0.00      HCT  C
ATOM   2895  HB1 ARG H 191      18.998  12.242 -18.317  1.00  0.00      HCT   
ATOM   2896  HB2 ARG H 191      18.056  12.668 -17.056  1.00  0.00      HCT  H
ATOM   2897  CG  ARG H 191      17.171  11.332 -18.280  1.00  0.00      HCT  C
ATOM   2898  HG1 ARG H 191      16.573  10.947 -17.577  1.00  0.00      HCT   
ATOM   2899  HG2 ARG H 191      17.460  10.641 -18.895  1.00  0.00      HCT  H
ATOM   2900  CD  ARG H 191      16.422  12.378 -19.058  1.00  0.00      HCT  C
ATOM   2901  HD1 ARG H 191      15.818  11.920 -19.710  1.00  0.00      HCT   
ATOM   2902  HD2 ARG H 191      17.053  12.947 -19.525  1.00  0.00      HCT  H
ATOM   2903  NE  ARG H 191      15.628  13.209 -18.153  1.00  0.00      HCT  N
ATOM   2904  HE  ARG H 191      16.028  13.559 -17.477  1.00  0.00      HCT  H
ATOM   2905  CZ  ARG H 191      14.336  13.459 -18.304  1.00  0.00      HCT  C
ATOM   2906  NH1 ARG H 191      13.672  12.954 -19.338  1.00  0.00      HCT  N
ATOM   2907 HH11 ARG H 191      14.078  12.458 -19.911  1.00  0.00      HCT  H
ATOM   2908 HH12 ARG H 191      12.833  13.121 -19.434  1.00  0.00      HCT  H
ATOM   2909  NH2 ARG H 191      13.704  14.225 -17.421  1.00  0.00      HCT  N
ATOM   2910 HH21 ARG H 191      14.133  14.554 -16.753  1.00  0.00      HCT  H
ATOM   2911 HH22 ARG H 191      12.867  14.392 -17.520  1.00  0.00      HCT  H
ATOM   2912  C   ARG H 191      20.407  11.528 -16.212  1.00  0.00      HCT  C
ATOM   2913  O   ARG H 191      20.478  11.994 -15.069  1.00  0.00      HCT  O
ATOM   2914  N   ASP H 192      21.423  11.494 -17.064  1.00  0.00      HCT  N
ATOM   2915  HN  ASP H 192      21.372  11.056 -17.958  1.00  0.00      HCT   
ATOM   2916  CA  ASP H 192      22.729  12.091 -16.796  1.00  0.00      HCT  C
ATOM   2917  HA  ASP H 192      22.714  12.538 -15.935  1.00  0.00      HCT  H
ATOM   2918  CB  ASP H 192      23.800  11.004 -16.764  1.00  0.00      HCT  C
ATOM   2919  HB1 ASP H 192      23.952  10.716 -17.710  1.00  0.00      HCT   
ATOM   2920  HB2 ASP H 192      23.492  10.272 -16.207  1.00  0.00      HCT  H
ATOM   2921  CG  ASP H 192      25.114  11.493 -16.203  1.00  0.00      HCT  C
ATOM   2922  OD1 ASP H 192      25.127  12.537 -15.510  1.00  0.00      HCT  O
ATOM   2923  OD2 ASP H 192      26.133  10.816 -16.449  1.00  0.00      HCT  O
ATOM   2924  C   ASP H 192      23.072  13.119 -17.875  1.00  0.00      HCT  C
ATOM   2925  O   ASP H 192      23.342  12.736 -19.013  1.00  0.00      HCT  O
ATOM   2926  N   PRO H 193      23.059  14.421 -17.539  1.00  0.00      HCT  N
ATOM   2927  CD  PRO H 193      23.408  15.459 -18.533  1.00  0.00      HCT  C
ATOM   2928  HD1 PRO H 193      24.365  15.418 -18.821  1.00  0.00      HCT   
ATOM   2929  HD2 PRO H 193      22.872  15.352 -19.334  1.00  0.00      HCT  H
ATOM   2930  CA  PRO H 193      22.732  15.019 -16.239  1.00  0.00      HCT  C
ATOM   2931  HA  PRO H 193      23.224  14.582 -15.524  1.00  0.00      HCT  H
ATOM   2932  CB  PRO H 193      23.212  16.467 -16.391  1.00  0.00      HCT  C
ATOM   2933  HB1 PRO H 193      24.282  16.588 -16.110  1.00  0.00      HCT   
ATOM   2934  HB2 PRO H 193      22.653  17.056 -15.862  1.00  0.00      HCT  H
ATOM   2935  CG  PRO H 193      23.058  16.751 -17.837  1.00  0.00      HCT  C
ATOM   2936  HG1 PRO H 193      23.717  17.592 -18.130  1.00  0.00      HCT   
ATOM   2937  HG2 PRO H 193      22.141  17.005 -18.025  1.00  0.00      HCT  H
ATOM   2938  C   PRO H 193      21.241  14.982 -15.942  1.00  0.00      HCT  C
ATOM   2939  O   PRO H 193      20.451  14.933 -16.882  1.00  0.00      HCT  O
ATOM   2940  N   PRO H 194      20.855  15.019 -14.657  1.00  0.00      HCT  N
ATOM   2941  CD  PRO H 194      21.727  15.084 -13.476  1.00  0.00      HCT  C
ATOM   2942  HD1 PRO H 194      22.495  14.445 -13.520  1.00  0.00      HCT   
ATOM   2943  HD2 PRO H 194      22.112  15.970 -13.387  1.00  0.00      HCT  H
ATOM   2944  CA  PRO H 194      19.433  15.120 -14.316  1.00  0.00      HCT  C
ATOM   2945  HA  PRO H 194      18.939  14.357 -14.652  1.00  0.00      HCT  H
ATOM   2946  CB  PRO H 194      19.417  15.121 -12.790  1.00  0.00      HCT  C
ATOM   2947  HB1 PRO H 194      18.729  14.341 -12.394  1.00  0.00      HCT   
ATOM   2948  HB2 PRO H 194      19.150  15.998 -12.470  1.00  0.00      HCT  H
ATOM   2949  CG  PRO H 194      20.806  14.808 -12.355  1.00  0.00      HCT  C
ATOM   2950  HG1 PRO H 194      20.833  13.751 -12.024  1.00  0.00      HCT   
ATOM   2951  HG2 PRO H 194      21.033  15.365 -11.594  1.00  0.00      HCT  H
ATOM   2952  C   PRO H 194      18.829  16.417 -14.849  1.00  0.00      HCT  C
ATOM   2953  O   PRO H 194      19.447  17.469 -14.680  1.00  0.00      HCT  O
ATOM   2954  N   GLN H 195      17.647  16.324 -15.455  1.00  0.00      HCT  N
ATOM   2955  HN  GLN H 195      17.158  15.456 -15.518  1.00  0.00      HCT   
ATOM   2956  CA  GLN H 195      16.957  17.454 -16.077  1.00  0.00      HCT  C
ATOM   2957  HA  GLN H 195      17.427  18.276 -15.869  1.00  0.00      HCT  H
ATOM   2958  CB  GLN H 195      16.916  17.284 -17.601  1.00  0.00      HCT  C
ATOM   2959  HB1 GLN H 195      16.546  18.147 -17.946  1.00  0.00      HCT   
ATOM   2960  HB2 GLN H 195      16.374  16.505 -17.806  1.00  0.00      HCT  H
ATOM   2961  CG  GLN H 195      18.253  17.096 -18.294  1.00  0.00      HCT  C
ATOM   2962  HG1 GLN H 195      18.740  16.360 -17.824  1.00  0.00      HCT   
ATOM   2963  HG2 GLN H 195      18.752  17.926 -18.256  1.00  0.00      HCT  H
ATOM   2964  CD  GLN H 195      18.076  16.710 -19.764  1.00  0.00      HCT  C
ATOM   2965  OE1 GLN H 195      17.202  15.906 -20.105  1.00  0.00      HCT  O
ATOM   2966  NE2 GLN H 195      18.900  17.291 -20.638  1.00  0.00      HCT  N
ATOM   2967 HE21 GLN H 195      19.492  17.852 -20.364  1.00  0.00      HCT  H
ATOM   2968 HE22 GLN H 195      18.839  17.105 -21.475  1.00  0.00      HCT  H
ATOM   2969  C   GLN H 195      15.523  17.567 -15.568  1.00  0.00      HCT  C
ATOM   2970  O   GLN H 195      14.587  17.244 -16.296  1.00  0.00      HCT  O
ATOM   2971  N   PRO H 196      15.337  17.987 -14.312  1.00  0.00      HCT  N
ATOM   2972  CD  PRO H 196      16.338  18.207 -13.265  1.00  0.00      HCT  C
ATOM   2973  HD1 PRO H 196      16.787  17.367 -12.960  1.00  0.00      HCT   
ATOM   2974  HD2 PRO H 196      17.044  18.788 -13.587  1.00  0.00      HCT  H
ATOM   2975  CA  PRO H 196      13.973  18.072 -13.797  1.00  0.00      HCT  C
ATOM   2976  HA  PRO H 196      13.513  17.223 -13.887  1.00  0.00      HCT  H
ATOM   2977  CB  PRO H 196      14.158  18.420 -12.317  1.00  0.00      HCT  C
ATOM   2978  HB1 PRO H 196      14.010  17.531 -11.664  1.00  0.00      HCT   
ATOM   2979  HB2 PRO H 196      13.542  19.127 -12.069  1.00  0.00      HCT  H
ATOM   2980  CG  PRO H 196      15.556  18.879 -12.196  1.00  0.00      HCT  C
ATOM   2981  HG1 PRO H 196      15.923  18.642 -11.178  1.00  0.00      HCT   
ATOM   2982  HG2 PRO H 196      15.588  19.842 -12.311  1.00  0.00      HCT  H
ATOM   2983  C   PRO H 196      13.224  19.153 -14.537  1.00  0.00      HCT  C
ATOM   2984  O   PRO H 196      13.839  20.145 -14.905  1.00  0.00      HCT  O
ATOM   2985  N   GLN H 197      11.941  18.932 -14.774  1.00  0.00      HCT  N
ATOM   2986  HN  GLN H 197      11.486  18.089 -14.492  1.00  0.00      HCT   
ATOM   2987  CA  GLN H 197      11.076  19.884 -15.460  1.00  0.00      HCT  C
ATOM   2988  HA  GLN H 197      11.614  20.436 -16.049  1.00  0.00      HCT  H
ATOM   2989  CB  GLN H 197      10.074  19.121 -16.312  1.00  0.00      HCT  C
ATOM   2990  HB1 GLN H 197       9.295  19.732 -16.453  1.00  0.00      HCT   
ATOM   2991  HB2 GLN H 197       9.827  18.305 -15.848  1.00  0.00      HCT  H
ATOM   2992  CG  GLN H 197      10.602  18.740 -17.665  1.00  0.00      HCT  C
ATOM   2993  HG1 GLN H 197      10.055  17.975 -18.005  1.00  0.00      HCT   
ATOM   2994  HG2 GLN H 197      11.536  18.490 -17.588  1.00  0.00      HCT  H
ATOM   2995  CD  GLN H 197      10.497  19.898 -18.641  1.00  0.00      HCT  C
ATOM   2996  OE1 GLN H 197      11.478  20.596 -18.906  1.00  0.00      HCT  O
ATOM   2997  NE2 GLN H 197       9.293  20.123 -19.167  1.00  0.00      HCT  N
ATOM   2998 HE21 GLN H 197       8.627  19.622 -18.949  1.00  0.00      HCT  H
ATOM   2999 HE22 GLN H 197       9.180  20.767 -19.725  1.00  0.00      HCT  H
ATOM   3000  C   GLN H 197      10.324  20.802 -14.507  1.00  0.00      HCT  C
ATOM   3001  O   GLN H 197       9.989  21.937 -14.848  1.00  0.00      HCT  O
ATOM   3002  N   PHE H 198      10.038  20.297 -13.313  1.00  0.00      HCT  N
ATOM   3003  HN  PHE H 198      10.376  19.415 -12.989  1.00  0.00      HCT   
ATOM   3004  CA  PHE H 198       9.191  21.006 -12.362  1.00  0.00      HCT  C
ATOM   3005  HA  PHE H 198       9.074  21.925 -12.648  1.00  0.00      HCT  H
ATOM   3006  CB  PHE H 198       7.811  20.355 -12.216  1.00  0.00      HCT  C
ATOM   3007  HB1 PHE H 198       7.241  21.017 -11.730  1.00  0.00      HCT   
ATOM   3008  HB2 PHE H 198       7.911  19.518 -11.736  1.00  0.00      HCT  H
ATOM   3009  CG  PHE H 198       7.131  20.054 -13.519  1.00  0.00      HCT  C
ATOM   3010  CD1 PHE H 198       6.178  20.912 -14.022  1.00  0.00      HCT  C
ATOM   3011  HD1 PHE H 198       5.967  21.691 -13.558  1.00  0.00      HCT  H
ATOM   3012  CE1 PHE H 198       5.539  20.635 -15.216  1.00  0.00      HCT  C
ATOM   3013  HE1 PHE H 198       4.901  21.224 -15.549  1.00  0.00      HCT  H
ATOM   3014  CZ  PHE H 198       5.842  19.476 -15.920  1.00  0.00      HCT  C
ATOM   3015  HZ  PHE H 198       5.412  19.292 -16.724  1.00  0.00      HCT  H
ATOM   3016  CD2 PHE H 198       7.426  18.892 -14.223  1.00  0.00      HCT  C
ATOM   3017  HD2 PHE H 198       8.065  18.303 -13.891  1.00  0.00      HCT  H
ATOM   3018  CE2 PHE H 198       6.788  18.606 -15.428  1.00  0.00      HCT  C
ATOM   3019  HE2 PHE H 198       6.997  17.828 -15.894  1.00  0.00      HCT  H
ATOM   3020  C   PHE H 198       9.863  21.001 -11.030  1.00  0.00      HCT  C
ATOM   3021  O   PHE H 198      10.789  20.212 -10.805  1.00  0.00      HCT  O
ATOM   3022  N   LYS H 199       9.388  21.890 -10.162  1.00  0.00      HCT  N
ATOM   3023  HN  LYS H 199       8.804  22.643 -10.461  1.00  0.00      HCT   
ATOM   3024  CA  LYS H 199       9.667  21.853  -8.725  1.00  0.00      HCT  C
ATOM   3025  HA  LYS H 199      10.519  21.417  -8.564  1.00  0.00      HCT  H
ATOM   3026  CB  LYS H 199       9.710  23.268  -8.129  1.00  0.00      HCT  C
ATOM   3027  HB1 LYS H 199       8.758  23.529  -7.971  1.00  0.00      HCT   
ATOM   3028  HB2 LYS H 199      10.167  23.853  -8.753  1.00  0.00      HCT  H
ATOM   3029  CG  LYS H 199      10.420  23.369  -6.803  1.00  0.00      HCT  C
ATOM   3030  HG1 LYS H 199      11.355  23.040  -6.936  1.00  0.00      HCT   
ATOM   3031  HG2 LYS H 199       9.946  22.835  -6.147  1.00  0.00      HCT  H
ATOM   3032  CD  LYS H 199      10.481  24.805  -6.293  1.00  0.00      HCT  C
ATOM   3033  HD1 LYS H 199       9.627  25.268  -6.531  1.00  0.00      HCT   
ATOM   3034  HD2 LYS H 199      11.232  25.263  -6.699  1.00  0.00      HCT  H
ATOM   3035  CE  LYS H 199      10.669  24.810  -4.781  1.00  0.00      HCT  C
ATOM   3036  HE1 LYS H 199      11.538  24.348  -4.602  1.00  0.00      HCT   
ATOM   3037  HE2 LYS H 199       9.915  24.359  -4.371  1.00  0.00      HCT  H
ATOM   3038  NZ  LYS H 199      10.757  26.179  -4.190  1.00  0.00      HCT  N
ATOM   3039  HZ1 LYS H 199      10.865  26.123  -3.308  1.00  0.00      HCT  H
ATOM   3040  HZ2 LYS H 199      11.448  26.617  -4.540  1.00  0.00      HCT  H
ATOM   3041  HZ3 LYS H 199      10.010  26.632  -4.362  1.00  0.00      HCT  H
ATOM   3042  C   LYS H 199       8.559  21.015  -8.117  1.00  0.00      HCT  C
ATOM   3043  O   LYS H 199       7.509  21.528  -7.724  1.00  0.00      HCT  O
ATOM   3044  N   HSE H 200       8.786  19.714  -8.067  1.00  0.00      HCT  N
ATOM   3045  HN  HSE H 200       9.697  19.305  -8.088  1.00  0.00      HCT   
ATOM   3046  CA  HSE H 200       7.693  18.747  -7.975  1.00  0.00      HCT  C
ATOM   3047  HA  HSE H 200       7.144  18.838  -8.770  1.00  0.00      HCT  H
ATOM   3048  CB  HSE H 200       8.279  17.342  -7.994  1.00  0.00      HCT  C
ATOM   3049  HB1 HSE H 200       7.619  16.738  -7.547  1.00  0.00      HCT   
ATOM   3050  HB2 HSE H 200       9.131  17.347  -7.531  1.00  0.00      HCT  H
ATOM   3051  ND1 HSE H 200       7.682  15.920  -9.992  1.00  0.00      HCT  N
ATOM   3052  CG  HSE H 200       8.510  16.840  -9.385  1.00  0.00      HCT  C
ATOM   3053  CE1 HSE H 200       8.104  15.700 -11.227  1.00  0.00      HCT  C
ATOM   3054  HE1 HSE H 200       7.719  15.111 -11.836  1.00  0.00      HCT  H
ATOM   3055  NE2 HSE H 200       9.172  16.446 -11.443  1.00  0.00      HCT  N
ATOM   3056  HE2 HSE H 200       9.701  16.465 -12.291  1.00  0.00      HCT   
ATOM   3057  CD2 HSE H 200       9.449  17.164 -10.305  1.00  0.00      HCT  C
ATOM   3058  HD2 HSE H 200      10.144  17.771 -10.192  1.00  0.00      HCT  H
ATOM   3059  C   HSE H 200       6.772  18.969  -6.769  1.00  0.00      HCT  C
ATOM   3060  O   HSE H 200       7.173  18.867  -5.609  1.00  0.00      HCT  O
ATOM   3061  N   VAL H 201       5.517  19.297  -7.077  1.00  0.00      HCT  N
ATOM   3062  HN  VAL H 201       5.174  19.317  -8.012  1.00  0.00      HCT   
ATOM   3063  CA  VAL H 201       4.528  19.659  -6.063  1.00  0.00      HCT  C
ATOM   3064  HA  VAL H 201       4.823  20.465  -5.611  1.00  0.00      HCT  H
ATOM   3065  CB  VAL H 201       3.142  19.968  -6.740  1.00  0.00      HCT  C
ATOM   3066  HB  VAL H 201       3.272  20.667  -7.399  1.00  0.00      HCT  H
ATOM   3067  CG1 VAL H 201       2.591  18.736  -7.475  1.00  0.00      HCT  C
ATOM   3068 HG11 VAL H 201       1.739  18.965  -7.878  1.00  0.00      HCT  H
ATOM   3069 HG12 VAL H 201       3.221  18.471  -8.163  1.00  0.00      HCT  H
ATOM   3070 HG13 VAL H 201       2.473  18.015  -6.838  1.00  0.00      HCT  H
ATOM   3071  CG2 VAL H 201       2.132  20.477  -5.729  1.00  0.00      HCT  C
ATOM   3072 HG21 VAL H 201       1.293  20.655  -6.184  1.00  0.00      HCT  H
ATOM   3073 HG22 VAL H 201       2.001  19.801  -5.047  1.00  0.00      HCT  H
ATOM   3074 HG23 VAL H 201       2.471  21.292  -5.328  1.00  0.00      HCT  H
ATOM   3075  C   VAL H 201       4.411  18.546  -5.012  1.00  0.00      HCT  C
ATOM   3076  O   VAL H 201       4.237  18.793  -3.810  1.00  0.00      HCT  O
ATOM   3077  N   GLU H 202       4.564  17.299  -5.454  1.00  0.00      HCT  N
ATOM   3078  HN  GLU H 202       4.781  17.046  -6.393  1.00  0.00      HCT   
ATOM   3079  CA  GLU H 202       4.417  16.156  -4.548  1.00  0.00      HCT  C
ATOM   3080  HA  GLU H 202       3.552  16.225  -4.117  1.00  0.00      HCT  H
ATOM   3081  CB  GLU H 202       4.399  14.899  -5.390  1.00  0.00      HCT  C
ATOM   3082  HB1 GLU H 202       4.334  14.087  -4.810  1.00  0.00      HCT   
ATOM   3083  HB2 GLU H 202       5.212  14.836  -5.915  1.00  0.00      HCT  H
ATOM   3084  CG  GLU H 202       3.239  15.014  -6.304  1.00  0.00      HCT  C
ATOM   3085  HG1 GLU H 202       2.705  15.797  -5.985  1.00  0.00      HCT   
ATOM   3086  HG2 GLU H 202       2.740  14.182  -6.278  1.00  0.00      HCT  H
ATOM   3087  CD  GLU H 202       3.615  15.285  -7.755  1.00  0.00      HCT  C
ATOM   3088  OE1 GLU H 202       4.790  15.738  -8.008  1.00  0.00      HCT  O
ATOM   3089  OE2 GLU H 202       2.682  15.073  -8.609  1.00  0.00      HCT  O
ATOM   3090  C   GLU H 202       5.460  16.023  -3.441  1.00  0.00      HCT  C
ATOM   3091  O   GLU H 202       5.241  15.280  -2.488  1.00  0.00      HCT  O
ATOM   3092  N   TYR H 203       6.573  16.741  -3.551  1.00  0.00      HCT  N
ATOM   3093  HN  TYR H 203       6.783  17.340  -4.322  1.00  0.00      HCT   
ATOM   3094  CA  TYR H 203       7.595  16.702  -2.522  1.00  0.00      HCT  C
ATOM   3095  HA  TYR H 203       7.383  15.995  -1.892  1.00  0.00      HCT  H
ATOM   3096  CB  TYR H 203       8.944  16.385  -3.153  1.00  0.00      HCT  C
ATOM   3097  HB1 TYR H 203       9.637  16.432  -2.434  1.00  0.00      HCT   
ATOM   3098  HB2 TYR H 203       9.128  17.027  -3.856  1.00  0.00      HCT  H
ATOM   3099  CG  TYR H 203       8.961  15.023  -3.748  1.00  0.00      HCT  C
ATOM   3100  CD1 TYR H 203       8.741  13.913  -2.960  1.00  0.00      HCT  C
ATOM   3101  HD1 TYR H 203       8.593  14.022  -2.048  1.00  0.00      HCT  H
ATOM   3102  CE1 TYR H 203       8.726  12.644  -3.501  1.00  0.00      HCT  C
ATOM   3103  HE1 TYR H 203       8.580  11.905  -2.955  1.00  0.00      HCT  H
ATOM   3104  CZ  TYR H 203       8.938  12.479  -4.841  1.00  0.00      HCT  C
ATOM   3105  OH  TYR H 203       8.925  11.227  -5.392  1.00  0.00      HCT  O
ATOM   3106  HH  TYR H 203       9.068  11.275  -6.219  1.00  0.00      HCT  H
ATOM   3107  CD2 TYR H 203       9.161  14.838  -5.097  1.00  0.00      HCT  C
ATOM   3108  HD2 TYR H 203       9.308  15.577  -5.642  1.00  0.00      HCT  H
ATOM   3109  CE2 TYR H 203       9.162  13.575  -5.654  1.00  0.00      HCT  C
ATOM   3110  HE2 TYR H 203       9.300  13.464  -6.567  1.00  0.00      HCT  H
ATOM   3111  C   TYR H 203       7.653  18.018  -1.754  1.00  0.00      HCT  C
ATOM   3112  O   TYR H 203       8.518  18.212  -0.917  1.00  0.00      HCT  O
ATOM   3113  N   GLN H 204       6.733  18.925  -2.061  1.00  0.00      HCT  N
ATOM   3114  HN  GLN H 204       6.049  18.806  -2.778  1.00  0.00      HCT   
ATOM   3115  CA  GLN H 204       6.652  20.190  -1.358  1.00  0.00      HCT  C
ATOM   3116  HA  GLN H 204       7.547  20.489  -1.133  1.00  0.00      HCT  H
ATOM   3117  CB  GLN H 204       6.005  21.247  -2.250  1.00  0.00      HCT  C
ATOM   3118  HB1 GLN H 204       6.079  22.110  -1.750  1.00  0.00      HCT   
ATOM   3119  HB2 GLN H 204       5.088  20.987  -2.426  1.00  0.00      HCT  H
ATOM   3120  CG  GLN H 204       6.693  21.450  -3.595  1.00  0.00      HCT  C
ATOM   3121  HG1 GLN H 204       6.290  22.260  -4.020  1.00  0.00      HCT   
ATOM   3122  HG2 GLN H 204       6.562  20.658  -4.141  1.00  0.00      HCT  H
ATOM   3123  CD  GLN H 204       8.192  21.679  -3.444  1.00  0.00      HCT  C
ATOM   3124  OE1 GLN H 204       8.625  22.513  -2.642  1.00  0.00      HCT  O
ATOM   3125  NE2 GLN H 204       8.991  20.924  -4.199  1.00  0.00      HCT  N
ATOM   3126 HE21 GLN H 204       8.652  20.343  -4.736  1.00  0.00      HCT  H
ATOM   3127 HE22 GLN H 204       9.844  21.017  -4.149  1.00  0.00      HCT  H
ATOM   3128  C   GLN H 204       5.862  20.017  -0.057  1.00  0.00      HCT  C
ATOM   3129  O   GLN H 204       5.018  19.117   0.031  1.00  0.00      HCT  O
ATOM   3130  N   PRO H 205       6.137  20.874   0.950  1.00  0.00      HCT  N
ATOM   3131  CD  PRO H 205       7.080  22.000   0.872  1.00  0.00      HCT  C
ATOM   3132  HD1 PRO H 205       7.910  21.789   0.355  1.00  0.00      HCT   
ATOM   3133  HD2 PRO H 205       6.668  22.758   0.426  1.00  0.00      HCT  H
ATOM   3134  CA  PRO H 205       5.427  20.858   2.240  1.00  0.00      HCT  C
ATOM   3135  HA  PRO H 205       5.565  20.015   2.700  1.00  0.00      HCT  H
ATOM   3136  CB  PRO H 205       6.087  21.993   3.028  1.00  0.00      HCT  C
ATOM   3137  HB1 PRO H 205       6.345  21.676   4.063  1.00  0.00      HCT   
ATOM   3138  HB2 PRO H 205       5.495  22.762   3.048  1.00  0.00      HCT  H
ATOM   3139  CG  PRO H 205       7.337  22.314   2.295  1.00  0.00      HCT  C
ATOM   3140  HG1 PRO H 205       8.174  21.728   2.722  1.00  0.00      HCT   
ATOM   3141  HG2 PRO H 205       7.544  23.256   2.403  1.00  0.00      HCT  H
ATOM   3142  C   PRO H 205       3.927  21.132   2.086  1.00  0.00      HCT  C
ATOM   3143  O   PRO H 205       3.555  22.043   1.343  1.00  0.00      HCT  O
ATOM   3144  N   PRO H 206       3.072  20.359   2.780  1.00  0.00      HCT  N
ATOM   3145  CD  PRO H 206       3.397  19.317   3.772  1.00  0.00      HCT  C
ATOM   3146  HD1 PRO H 206       3.976  18.591   3.400  1.00  0.00      HCT   
ATOM   3147  HD2 PRO H 206       3.881  19.701   4.520  1.00  0.00      HCT  H
ATOM   3148  CA  PRO H 206       1.622  20.485   2.594  1.00  0.00      HCT  C
ATOM   3149  HA  PRO H 206       1.400  20.581   1.654  1.00  0.00      HCT  H
ATOM   3150  CB  PRO H 206       1.098  19.160   3.117  1.00  0.00      HCT  C
ATOM   3151  HB1 PRO H 206       1.132  18.353   2.351  1.00  0.00      HCT   
ATOM   3152  HB2 PRO H 206       0.196  19.272   3.457  1.00  0.00      HCT  H
ATOM   3153  CG  PRO H 206       2.050  18.824   4.220  1.00  0.00      HCT  C
ATOM   3154  HG1 PRO H 206       2.030  17.732   4.407  1.00  0.00      HCT   
ATOM   3155  HG2 PRO H 206       1.775  19.275   5.034  1.00  0.00      HCT  H
ATOM   3156  C   PRO H 206       1.036  21.638   3.386  1.00  0.00      HCT  C
ATOM   3157  O   PRO H 206       1.756  22.249   4.168  1.00  0.00      HCT  O
ATOM   3158  N   PRO H 207      -0.250  21.934   3.182  1.00  0.00      HCT  N
ATOM   3159  CD  PRO H 207      -1.125  21.495   2.083  1.00  0.00      HCT  C
ATOM   3160  HD1 PRO H 207      -0.652  21.420   1.205  1.00  0.00      HCT   
ATOM   3161  HD2 PRO H 207      -1.490  20.616   2.271  1.00  0.00      HCT  H
ATOM   3162  CA  PRO H 207      -0.893  22.947   4.012  1.00  0.00      HCT  C
ATOM   3163  HA  PRO H 207      -0.443  23.803   3.925  1.00  0.00      HCT  H
ATOM   3164  CB  PRO H 207      -2.307  23.040   3.431  1.00  0.00      HCT  C
ATOM   3165  HB1 PRO H 207      -2.665  24.093   3.382  1.00  0.00      HCT   
ATOM   3166  HB2 PRO H 207      -2.914  22.500   3.962  1.00  0.00      HCT  H
ATOM   3167  CG  PRO H 207      -2.200  22.515   2.085  1.00  0.00      HCT  C
ATOM   3168  HG1 PRO H 207      -1.999  23.355   1.392  1.00  0.00      HCT   
ATOM   3169  HG2 PRO H 207      -3.045  22.111   1.832  1.00  0.00      HCT  H
ATOM   3170  C   PRO H 207      -0.902  22.509   5.482  1.00  0.00      HCT  C
ATOM   3171  O   PRO H 207      -0.878  21.312   5.786  1.00  0.00      HCT  O
ATOM   3172  N   ALA H 208      -0.966  23.497   6.368  1.00  0.00      HCT  N
ATOM   3173  HN  ALA H 208      -1.043  24.446   6.062  1.00  0.00      HCT   
ATOM   3174  CA  ALA H 208      -0.932  23.306   7.814  1.00  0.00      HCT  C
ATOM   3175  HA  ALA H 208      -0.969  22.358   8.013  1.00  0.00      HCT  H
ATOM   3176  CB  ALA H 208       0.352  23.857   8.371  1.00  0.00      HCT  C
ATOM   3177  HB1 ALA H 208       0.362  23.724   9.331  1.00  0.00      HCT  H
ATOM   3178  HB2 ALA H 208       1.099  23.389   7.965  1.00  0.00      HCT  H
ATOM   3179  HB3 ALA H 208       0.405  24.803   8.167  1.00  0.00      HCT  H
ATOM   3180  C   ALA H 208      -2.117  23.985   8.491  1.00  0.00      HCT  C
ATOM   3181  O   ALA H 208      -2.767  24.866   7.911  1.00  0.00      HCT  O
ATOM   3182  N   MET H 209      -2.342  23.610   9.748  1.00  0.00      HCT  N
ATOM   3183  HN  MET H 209      -1.697  23.035  10.248  1.00  0.00      HCT   
ATOM   3184  CA  MET H 209      -3.535  23.993  10.516  1.00  0.00      HCT  C
ATOM   3185  HA  MET H 209      -4.249  24.184   9.889  1.00  0.00      HCT  H
ATOM   3186  CB  MET H 209      -3.978  22.794  11.359  1.00  0.00      HCT  C
ATOM   3187  HB1 MET H 209      -3.477  22.889  12.220  1.00  0.00      HCT   
ATOM   3188  HB2 MET H 209      -3.778  21.984  10.863  1.00  0.00      HCT  H
ATOM   3189  CG  MET H 209      -5.462  22.736  11.742  1.00  0.00      HCT  C
ATOM   3190  HG1 MET H 209      -5.646  23.616  12.180  1.00  0.00      HCT   
ATOM   3191  HG2 MET H 209      -5.597  21.965  12.314  1.00  0.00      HCT  H
ATOM   3192  SD  MET H 209      -6.646  22.609  10.383  1.00  0.00      HCT  S
ATOM   3193  CE  MET H 209      -5.615  21.899   9.202  1.00  0.00      HCT  C
ATOM   3194  HE1 MET H 209      -6.119  21.762   8.384  1.00  0.00      HCT  H
ATOM   3195  HE2 MET H 209      -4.869  22.497   9.035  1.00  0.00      HCT  H
ATOM   3196  HE3 MET H 209      -5.290  21.050   9.536  1.00  0.00      HCT  H
ATOM   3197  C   MET H 209      -3.392  25.206  11.466  1.00  0.00      HCT  C
ATOM   3198  O   MET H 209      -4.391  25.681  12.017  1.00  0.00      HCT  O
ATOM   3199  N   LYS H 210      -2.172  25.658  11.722  1.00  0.00      HCT  N
ATOM   3200  HN  LYS H 210      -1.337  25.204  11.416  1.00  0.00      HCT   
ATOM   3201  CA  LYS H 210      -1.963  26.895  12.497  1.00  0.00      HCT  C
ATOM   3202  HA  LYS H 210      -1.065  27.216  12.322  1.00  0.00      HCT  H
ATOM   3203  CB  LYS H 210      -2.947  28.023  12.071  1.00  0.00      HCT  C
ATOM   3204  HB1 LYS H 210      -2.680  28.825  12.605  1.00  0.00      HCT   
ATOM   3205  HB2 LYS H 210      -3.853  27.723  12.245  1.00  0.00      HCT  H
ATOM   3206  CG  LYS H 210      -2.874  28.444  10.564  1.00  0.00      HCT  C
ATOM   3207  HG1 LYS H 210      -2.047  28.006  10.211  1.00  0.00      HCT   
ATOM   3208  HG2 LYS H 210      -2.860  29.414  10.518  1.00  0.00      HCT  H
ATOM   3209  CD  LYS H 210      -4.046  27.953   9.660  1.00  0.00      HCT  C
ATOM   3210  HD1 LYS H 210      -4.831  28.542   9.853  1.00  0.00      HCT   
ATOM   3211  HD2 LYS H 210      -4.229  27.022   9.862  1.00  0.00      HCT  H
ATOM   3212  CE  LYS H 210      -3.729  28.060   8.144  1.00  0.00      HCT  C
ATOM   3213  HE1 LYS H 210      -3.543  27.128   7.832  1.00  0.00      HCT   
ATOM   3214  HE2 LYS H 210      -2.973  28.657   8.025  1.00  0.00      HCT  H
ATOM   3215  NZ  LYS H 210      -4.871  28.595   7.307  1.00  0.00      HCT  N
ATOM   3216  HZ1 LYS H 210      -4.629  28.633   6.452  1.00  0.00      HCT  H
ATOM   3217  HZ2 LYS H 210      -5.579  28.062   7.384  1.00  0.00      HCT  H
ATOM   3218  HZ3 LYS H 210      -5.093  29.411   7.582  1.00  0.00      HCT  H
ATOM   3219  C   LYS H 210      -2.066  26.624  14.008  1.00  0.00      HCT  C
ATOM   3220  O   LYS H 210      -1.386  27.287  14.799  1.00  0.00      HCT  O
ATOM   3221  N   THR H 211      -2.886  25.651  14.405  1.00  0.00      HCT  N
ATOM   3222  HN  THR H 211      -3.566  25.224  13.810  1.00  0.00      HCT   
ATOM   3223  CA  THR H 211      -2.859  25.117  15.768  1.00  0.00      HCT  C
ATOM   3224  HA  THR H 211      -2.004  25.330  16.173  1.00  0.00      HCT  H
ATOM   3225  CB  THR H 211      -3.967  25.735  16.643  1.00  0.00      HCT  C
ATOM   3226  HB  THR H 211      -3.609  26.498  17.122  1.00  0.00      HCT  H
ATOM   3227  OG1 THR H 211      -4.435  24.762  17.578  1.00  0.00      HCT  O
ATOM   3228  HG1 THR H 211      -5.039  25.094  18.059  1.00  0.00      HCT  H
ATOM   3229  CG2 THR H 211      -5.144  26.210  15.792  1.00  0.00      HCT  C
ATOM   3230 HG21 THR H 211      -5.830  26.595  16.360  1.00  0.00      HCT  H
ATOM   3231 HG22 THR H 211      -4.846  26.880  15.158  1.00  0.00      HCT  H
ATOM   3232 HG23 THR H 211      -5.523  25.461  15.303  1.00  0.00      HCT  H
ATOM   3233  C   THR H 211      -3.007  23.586  15.752  1.00  0.00      HCT  C
ATOM   3234  O   THR H 211      -3.533  23.022  14.798  1.00  0.00      HCT  O
ATOM   3235  N   TYR H 212      -2.521  22.910  16.789  1.00  0.00      HCT  N
ATOM   3236  HN  TYR H 212      -2.053  23.329  17.565  1.00  0.00      HCT   
ATOM   3237  CA  TYR H 212      -2.642  21.453  16.867  1.00  0.00      HCT  C
ATOM   3238  HA  TYR H 212      -3.385  21.167  16.312  1.00  0.00      HCT  H
ATOM   3239  CB  TYR H 212      -1.384  20.761  16.364  1.00  0.00      HCT  C
ATOM   3240  HB1 TYR H 212      -1.507  19.782  16.524  1.00  0.00      HCT   
ATOM   3241  HB2 TYR H 212      -0.617  21.116  16.842  1.00  0.00      HCT  H
ATOM   3242  CG  TYR H 212      -1.149  20.960  14.901  1.00  0.00      HCT  C
ATOM   3243  CD1 TYR H 212      -0.357  22.000  14.455  1.00  0.00      HCT  C
ATOM   3244  HD1 TYR H 212       0.037  22.572  15.073  1.00  0.00      HCT  H
ATOM   3245  CE1 TYR H 212      -0.134  22.201  13.115  1.00  0.00      HCT  C
ATOM   3246  HE1 TYR H 212       0.405  22.903  12.829  1.00  0.00      HCT  H
ATOM   3247  CZ  TYR H 212      -0.715  21.359  12.197  1.00  0.00      HCT  C
ATOM   3248  OH  TYR H 212      -0.482  21.563  10.861  1.00  0.00      HCT  O
ATOM   3249  HH  TYR H 212      -0.891  20.987  10.407  1.00  0.00      HCT  H
ATOM   3250  CD2 TYR H 212      -1.729  20.122  13.963  1.00  0.00      HCT  C
ATOM   3251  HD2 TYR H 212      -2.268  19.419  14.247  1.00  0.00      HCT  H
ATOM   3252  CE2 TYR H 212      -1.514  20.313  12.617  1.00  0.00      HCT  C
ATOM   3253  HE2 TYR H 212      -1.904  19.743  11.996  1.00  0.00      HCT  H
ATOM   3254  C   TYR H 212      -2.919  21.016  18.279  1.00  0.00      HCT  C
ATOM   3255  O   TYR H 212      -2.394  21.580  19.240  1.00  0.00      HCT  O
ATOM   3256  N   GLU H 213      -3.749  19.999  18.391  1.00  0.00      HCT  N
ATOM   3257  HN  GLU H 213      -4.177  19.505  17.639  1.00  0.00      HCT   
ATOM   3258  CA  GLU H 213      -4.102  19.520  19.662  1.00  0.00      HCT  C
ATOM   3259  HA  GLU H 213      -3.457  19.820  20.323  1.00  0.00      HCT  H
ATOM   3260  CB  GLU H 213      -5.496  19.916  20.111  1.00  0.00      HCT  C
ATOM   3261  HB1 GLU H 213      -5.684  19.437  20.968  1.00  0.00      HCT   
ATOM   3262  HB2 GLU H 213      -6.133  19.673  19.421  1.00  0.00      HCT  H
ATOM   3263  CG  GLU H 213      -5.610  21.373  20.352  1.00  0.00      HCT  C
ATOM   3264  HG1 GLU H 213      -5.336  21.847  19.515  1.00  0.00      HCT   
ATOM   3265  HG2 GLU H 213      -5.037  21.622  21.094  1.00  0.00      HCT  H
ATOM   3266  CD  GLU H 213      -7.008  21.755  20.692  1.00  0.00      HCT  C
ATOM   3267  OE1 GLU H 213      -7.835  20.831  20.885  1.00  0.00      HCT  O
ATOM   3268  OE2 GLU H 213      -7.281  22.966  20.769  1.00  0.00      HCT  O
ATOM   3269  C   GLU H 213      -4.009  18.071  19.527  1.00  0.00      HCT  C
ATOM   3270  O   GLU H 213      -3.803  17.516  18.430  1.00  0.00      HCT  O
ATOM   3271  N   PRO H 214      -4.191  17.433  20.655  1.00  0.00      HCT  N
ATOM   3272  CD  PRO H 214      -4.030  18.178  21.994  1.00  0.00      HCT  C
ATOM   3273  HD1 PRO H 214      -3.744  19.115  21.794  1.00  0.00      HCT   
ATOM   3274  HD2 PRO H 214      -4.879  18.160  22.464  1.00  0.00      HCT  H
ATOM   3275  CA  PRO H 214      -3.411  16.208  20.239  1.00  0.00      HCT  C
ATOM   3276  HA  PRO H 214      -2.599  16.504  19.797  1.00  0.00      HCT  H
ATOM   3277  CB  PRO H 214      -3.052  15.651  21.431  1.00  0.00      HCT  C
ATOM   3278  HB1 PRO H 214      -2.013  15.255  21.490  1.00  0.00      HCT   
ATOM   3279  HB2 PRO H 214      -3.702  14.990  21.720  1.00  0.00      HCT  H
ATOM   3280  CG  PRO H 214      -3.188  17.674  22.695  1.00  0.00      HCT  C
ATOM   3281  HG1 PRO H 214      -2.252  18.265  22.739  1.00  0.00      HCT   
ATOM   3282  HG2 PRO H 214      -3.508  17.508  23.596  1.00  0.00      HCT  H
ATOM   3283  C   PRO H 214      -3.946  15.018  19.445  1.00  0.00      HCT  C
ATOM   3284  O   PRO H 214      -3.132  14.402  18.762  1.00  0.00      HCT  O
ATOM   3285  N   ALA H 215      -5.177  14.587  19.655  1.00  0.00      HCT  N
ATOM   3286  HN  ALA H 215      -5.778  14.915  20.383  1.00  0.00      HCT   
ATOM   3287  CA  ALA H 215      -5.746  13.558  18.787  1.00  0.00      HCT  C
ATOM   3288  HA  ALA H 215      -6.693  13.482  18.984  1.00  0.00      HCT  H
ATOM   3289  CB  ALA H 215      -5.615  14.004  17.334  1.00  0.00      HCT  C
ATOM   3290  HB1 ALA H 215      -5.992  13.320  16.759  1.00  0.00      HCT  H
ATOM   3291  HB2 ALA H 215      -6.094  14.839  17.216  1.00  0.00      HCT  H
ATOM   3292  HB3 ALA H 215      -4.675  14.129  17.127  1.00  0.00      HCT  H
ATOM   3293  C   ALA H 215      -5.131  12.155  18.945  1.00  0.00      HCT  C
ATOM   3294  O   ALA H 215      -3.979  11.904  18.585  1.00  0.00      HCT  O
ATOM   3295  N   GLU H 216      -5.917  11.249  19.511  1.00  0.00      HCT  N
ATOM   3296  HN  GLU H 216      -6.670  11.449  20.131  1.00  0.00      HCT   
ATOM   3297  CA  GLU H 216      -5.725   9.832  19.253  1.00  0.00      HCT  C
ATOM   3298  HA  GLU H 216      -4.780   9.640  19.155  1.00  0.00      HCT  H
ATOM   3299  CB  GLU H 216      -6.301   8.946  20.360  1.00  0.00      HCT  C
ATOM   3300  HB1 GLU H 216      -5.505   8.631  20.876  1.00  0.00      HCT   
ATOM   3301  HB2 GLU H 216      -6.815   8.236  19.945  1.00  0.00      HCT  H
ATOM   3302  CG  GLU H 216      -7.217   9.636  21.380  1.00  0.00      HCT  C
ATOM   3303  HG1 GLU H 216      -6.706  10.420  21.732  1.00  0.00      HCT   
ATOM   3304  HG2 GLU H 216      -7.449   8.997  22.072  1.00  0.00      HCT  H
ATOM   3305  CD  GLU H 216      -8.516  10.171  20.787  1.00  0.00      HCT  C
ATOM   3306  OE1 GLU H 216      -8.849   9.826  19.634  1.00  0.00      HCT  O
ATOM   3307  OE2 GLU H 216      -9.213  10.932  21.494  1.00  0.00      HCT  O
ATOM   3308  C   GLU H 216      -6.427   9.557  17.929  1.00  0.00      HCT  C
ATOM   3309  O   GLU H 216      -7.363  10.269  17.575  1.00  0.00      HCT  O
ATOM   3310  N   THR H 217      -5.979   8.549  17.193  1.00  0.00      HCT  N
ATOM   3311  HN  THR H 217      -5.186   7.975  17.394  1.00  0.00      HCT   
ATOM   3312  CA  THR H 217      -6.669   8.202  15.968  1.00  0.00      HCT  C
ATOM   3313  HA  THR H 217      -7.347   8.871  15.789  1.00  0.00      HCT  H
ATOM   3314  CB  THR H 217      -5.725   8.153  14.764  1.00  0.00      HCT  C
ATOM   3315  HB  THR H 217      -5.073   8.866  14.845  1.00  0.00      HCT  H
ATOM   3316  OG1 THR H 217      -6.492   8.352  13.570  1.00  0.00      HCT  O
ATOM   3317  HG1 THR H 217      -5.989   8.328  12.898  1.00  0.00      HCT  H
ATOM   3318  CG2 THR H 217      -4.972   6.825  14.672  1.00  0.00      HCT  C
ATOM   3319 HG21 THR H 217      -4.386   6.830  13.899  1.00  0.00      HCT  H
ATOM   3320 HG22 THR H 217      -4.440   6.688  15.471  1.00  0.00      HCT  H
ATOM   3321 HG23 THR H 217      -5.602   6.092  14.584  1.00  0.00      HCT  H
ATOM   3322  C   THR H 217      -7.360   6.875  16.149  1.00  0.00      HCT  C
ATOM   3323  O   THR H 217      -6.819   5.989  16.808  1.00  0.00      HCT  O
ATOM   3324  N   VAL H 218      -8.569   6.771  15.597  1.00  0.00      HCT  N
ATOM   3325  HN  VAL H 218      -9.067   7.557  15.240  1.00  0.00      HCT   
ATOM   3326  CA  VAL H 218      -9.272   5.503  15.465  1.00  0.00      HCT  C
ATOM   3327  HA  VAL H 218      -8.799   4.826  15.973  1.00  0.00      HCT  H
ATOM   3328  CB  VAL H 218     -10.738   5.559  15.988  1.00  0.00      HCT  C
ATOM   3329  HB  VAL H 218     -11.167   4.709  15.806  1.00  0.00      HCT  H
ATOM   3330  CG1 VAL H 218     -10.779   5.790  17.496  1.00  0.00      HCT  C
ATOM   3331 HG11 VAL H 218     -11.704   5.820  17.785  1.00  0.00      HCT  H
ATOM   3332 HG12 VAL H 218     -10.316   5.062  17.939  1.00  0.00      HCT  H
ATOM   3333 HG13 VAL H 218     -10.341   6.632  17.698  1.00  0.00      HCT  H
ATOM   3334  CG2 VAL H 218     -11.506   6.608  15.297  1.00  0.00      HCT  C
ATOM   3335 HG21 VAL H 218     -12.411   6.617  15.644  1.00  0.00      HCT  H
ATOM   3336 HG22 VAL H 218     -11.081   7.466  15.456  1.00  0.00      HCT  H
ATOM   3337 HG23 VAL H 218     -11.518   6.415  14.346  1.00  0.00      HCT  H
ATOM   3338  C   VAL H 218      -9.285   5.071  13.998  1.00  0.00      HCT  C
ATOM   3339  O   VAL H 218      -9.258   5.907  13.084  1.00  0.00      HCT  O
ATOM   3340  N   VAL H 219      -9.314   3.760  13.793  1.00  0.00      HCT  N
ATOM   3341  HN  VAL H 219      -9.280   3.093  14.533  1.00  0.00      HCT   
ATOM   3342  CA  VAL H 219      -9.398   3.177  12.460  1.00  0.00      HCT  C
ATOM   3343  HA  VAL H 219      -9.341   3.887  11.801  1.00  0.00      HCT  H
ATOM   3344  CB  VAL H 219      -8.257   2.189  12.196  1.00  0.00      HCT  C
ATOM   3345  HB  VAL H 219      -8.341   1.431  12.796  1.00  0.00      HCT  H
ATOM   3346  CG1 VAL H 219      -8.319   1.682  10.768  1.00  0.00      HCT  C
ATOM   3347 HG11 VAL H 219      -7.588   1.060  10.623  1.00  0.00      HCT  H
ATOM   3348 HG12 VAL H 219      -9.168   1.235  10.629  1.00  0.00      HCT  H
ATOM   3349 HG13 VAL H 219      -8.237   2.435  10.162  1.00  0.00      HCT  H
ATOM   3350  CG2 VAL H 219      -6.906   2.848  12.440  1.00  0.00      HCT  C
ATOM   3351 HG21 VAL H 219      -6.204   2.201  12.266  1.00  0.00      HCT  H
ATOM   3352 HG22 VAL H 219      -6.813   3.606  11.843  1.00  0.00      HCT  H
ATOM   3353 HG23 VAL H 219      -6.862   3.144  13.362  1.00  0.00      HCT  H
ATOM   3354  C   VAL H 219     -10.753   2.489  12.302  1.00  0.00      HCT  C
ATOM   3355  O   VAL H 219     -11.148   1.673  13.132  1.00  0.00      HCT  O
ATOM   3356  N   SER H 220     -11.483   2.869  11.258  1.00  0.00      HCT  N
ATOM   3357  HN  SER H 220     -11.229   3.603  10.629  1.00  0.00      HCT   
ATOM   3358  CA  SER H 220     -12.751   2.223  10.941  1.00  0.00      HCT  C
ATOM   3359  HA  SER H 220     -12.855   1.437  11.499  1.00  0.00      HCT  H
ATOM   3360  CB  SER H 220     -13.920   3.156  11.214  1.00  0.00      HCT  C
ATOM   3361  HB1 SER H 220     -14.769   2.643  11.088  1.00  0.00      HCT   
ATOM   3362  HB2 SER H 220     -13.873   3.905  10.600  1.00  0.00      HCT  H
ATOM   3363  OG  SER H 220     -13.890   3.650  12.546  1.00  0.00      HCT  O
ATOM   3364  HG1 SER H 220     -14.508   4.391  12.588  1.00  0.00      HCT   
ATOM   3365  C   SER H 220     -12.767   1.780   9.495  1.00  0.00      HCT  C
ATOM   3366  O   SER H 220     -11.889   2.140   8.697  1.00  0.00      HCT  O
ATOM   3367  N   ILE H 221     -13.770   0.983   9.164  1.00  0.00      HCT  N
ATOM   3368  HN  ILE H 221     -14.465   0.655   9.801  1.00  0.00      HCT   
ATOM   3369  CA  ILE H 221     -13.940   0.512   7.806  1.00  0.00      HCT  C
ATOM   3370  HA  ILE H 221     -13.495   1.126   7.201  1.00  0.00      HCT  H
ATOM   3371  CB  ILE H 221     -13.317  -0.885   7.604  1.00  0.00      HCT  C
ATOM   3372  HB  ILE H 221     -12.399  -0.844   7.914  1.00  0.00      HCT  H
ATOM   3373  CG2 ILE H 221     -14.050  -2.002   8.434  1.00  0.00      HCT  C
ATOM   3374 HG21 ILE H 221     -13.616  -2.853   8.267  1.00  0.00      HCT  H
ATOM   3375 HG22 ILE H 221     -13.996  -1.781   9.377  1.00  0.00      HCT  H
ATOM   3376 HG23 ILE H 221     -14.979  -2.043   8.156  1.00  0.00      HCT  H
ATOM   3377  CG1 ILE H 221     -13.287  -1.202   6.110  1.00  0.00      HCT  C
ATOM   3378 HG11 ILE H 221     -12.889  -0.410   5.648  1.00  0.00      HCT   
ATOM   3379 HG12 ILE H 221     -14.192  -1.381   5.806  1.00  0.00      HCT  H
ATOM   3380  CD  ILE H 221     -12.431  -2.424   5.786  1.00  0.00      HCT  C
ATOM   3381  HD1 ILE H 221     -12.389  -2.585   4.687  1.00  0.00      HCT   
ATOM   3382  HD2 ILE H 221     -11.393  -2.285   6.157  1.00  0.00      HCT   
ATOM   3383  HD3 ILE H 221     -12.852  -3.340   6.251  1.00  0.00      HCT   
ATOM   3384  C   ILE H 221     -15.420   0.504   7.461  1.00  0.00      HCT  C
ATOM   3385  O   ILE H 221     -16.249   0.127   8.279  1.00  0.00      HCT  O
ATOM   3386  N   PHE H 222     -15.732   0.947   6.245  1.00  0.00      HCT  N
ATOM   3387  HN  PHE H 222     -15.034   1.124   5.553  1.00  0.00      HCT   
ATOM   3388  CA  PHE H 222     -17.103   1.215   5.805  1.00  0.00      HCT  C
ATOM   3389  HA  PHE H 222     -17.730   0.811   6.426  1.00  0.00      HCT  H
ATOM   3390  CB  PHE H 222     -17.381   2.727   5.741  1.00  0.00      HCT  C
ATOM   3391  HB1 PHE H 222     -18.366   2.827   5.597  1.00  0.00      HCT   
ATOM   3392  HB2 PHE H 222     -16.858   3.111   5.021  1.00  0.00      HCT  H
ATOM   3393  CG  PHE H 222     -17.036   3.456   6.991  1.00  0.00      HCT  C
ATOM   3394  CD1 PHE H 222     -17.894   3.451   8.071  1.00  0.00      HCT  C
ATOM   3395  HD1 PHE H 222     -18.704   2.996   8.018  1.00  0.00      HCT  H
ATOM   3396  CE1 PHE H 222     -17.556   4.120   9.230  1.00  0.00      HCT  C
ATOM   3397  HE1 PHE H 222     -18.140   4.122   9.955  1.00  0.00      HCT  H
ATOM   3398  CZ  PHE H 222     -16.361   4.798   9.304  1.00  0.00      HCT  C
ATOM   3399  HZ  PHE H 222     -16.132   5.250  10.084  1.00  0.00      HCT  H
ATOM   3400  CD2 PHE H 222     -15.839   4.127   7.096  1.00  0.00      HCT  C
ATOM   3401  HD2 PHE H 222     -15.253   4.137   6.374  1.00  0.00      HCT  H
ATOM   3402  CE2 PHE H 222     -15.511   4.800   8.243  1.00  0.00      HCT  C
ATOM   3403  HE2 PHE H 222     -14.701   5.253   8.300  1.00  0.00      HCT  H
ATOM   3404  C   PHE H 222     -17.340   0.627   4.431  1.00  0.00      HCT  C
ATOM   3405  O   PHE H 222     -16.590   0.879   3.511  1.00  0.00      HCT  O
ATOM   3406  N   LYS H 223     -18.397  -0.150   4.304  1.00  0.00      HCT  N
ATOM   3407  HN  LYS H 223     -19.022  -0.348   5.058  1.00  0.00      HCT   
ATOM   3408  CA  LYS H 223     -18.731  -0.776   3.055  1.00  0.00      HCT  C
ATOM   3409  HA  LYS H 223     -17.925  -0.902   2.531  1.00  0.00      HCT  H
ATOM   3410  CB  LYS H 223     -19.350  -2.140   3.322  1.00  0.00      HCT  C
ATOM   3411  HB1 LYS H 223     -20.079  -1.989   3.990  1.00  0.00      HCT   
ATOM   3412  HB2 LYS H 223     -18.658  -2.738   3.646  1.00  0.00      HCT  H
ATOM   3413  CG  LYS H 223     -19.982  -2.785   2.106  1.00  0.00      HCT  C
ATOM   3414  HG1 LYS H 223     -19.301  -2.777   1.373  1.00  0.00      HCT   
ATOM   3415  HG2 LYS H 223     -20.777  -2.286   1.858  1.00  0.00      HCT  H
ATOM   3416  CD  LYS H 223     -20.394  -4.240   2.373  1.00  0.00      HCT  C
ATOM   3417  HD1 LYS H 223     -19.597  -4.813   2.183  1.00  0.00      HCT   
ATOM   3418  HD2 LYS H 223     -21.144  -4.466   1.802  1.00  0.00      HCT  H
ATOM   3419  CE  LYS H 223     -20.819  -4.475   3.832  1.00  0.00      HCT  C
ATOM   3420  HE1 LYS H 223     -21.549  -3.821   4.031  1.00  0.00      HCT   
ATOM   3421  HE2 LYS H 223     -20.049  -4.349   4.409  1.00  0.00      HCT  H
ATOM   3422  NZ  LYS H 223     -21.354  -5.850   4.072  1.00  0.00      HCT  N
ATOM   3423  HZ1 LYS H 223     -21.587  -5.940   4.926  1.00  0.00      HCT  H
ATOM   3424  HZ2 LYS H 223     -22.070  -5.990   3.561  1.00  0.00      HCT  H
ATOM   3425  HZ3 LYS H 223     -20.734  -6.455   3.875  1.00  0.00      HCT  H
ATOM   3426  C   LYS H 223     -19.689   0.102   2.262  1.00  0.00      HCT  C
ATOM   3427  O   LYS H 223     -20.650   0.657   2.795  1.00  0.00      HCT  O
ATOM   3428  N   LEU H 224     -19.415   0.198   0.973  1.00  0.00      HCT  N
ATOM   3429  HN  LEU H 224     -18.584  -0.173   0.563  1.00  0.00      HCT   
ATOM   3430  CA  LEU H 224     -20.292   0.848   0.042  1.00  0.00      HCT  C
ATOM   3431  HA  LEU H 224     -21.073   1.186   0.508  1.00  0.00      HCT  H
ATOM   3432  CB  LEU H 224     -19.583   2.008  -0.633  1.00  0.00      HCT  C
ATOM   3433  HB1 LEU H 224     -20.225   2.348  -1.320  1.00  0.00      HCT   
ATOM   3434  HB2 LEU H 224     -18.749   1.683  -1.005  1.00  0.00      HCT  H
ATOM   3435  CG  LEU H 224     -19.251   3.190   0.270  1.00  0.00      HCT  C
ATOM   3436  HG  LEU H 224     -18.848   2.854   1.086  1.00  0.00      HCT  H
ATOM   3437  CD1 LEU H 224     -18.259   4.144  -0.376  1.00  0.00      HCT  C
ATOM   3438 HD11 LEU H 224     -18.082   4.875   0.236  1.00  0.00      HCT  H
ATOM   3439 HD12 LEU H 224     -17.437   3.664  -0.566  1.00  0.00      HCT  H
ATOM   3440 HD13 LEU H 224     -18.641   4.486  -1.199  1.00  0.00      HCT  H
ATOM   3441  CD2 LEU H 224     -20.488   3.962   0.652  1.00  0.00      HCT  C
ATOM   3442 HD21 LEU H 224     -20.233   4.703   1.225  1.00  0.00      HCT  H
ATOM   3443 HD22 LEU H 224     -20.913   4.298  -0.153  1.00  0.00      HCT  H
ATOM   3444 HD23 LEU H 224     -21.095   3.372   1.126  1.00  0.00      HCT  H
ATOM   3445  C   LEU H 224     -20.739  -0.208  -0.962  1.00  0.00      HCT  C
ATOM   3446  O   LEU H 224     -19.914  -0.937  -1.521  1.00  0.00      HCT  O
ATOM   3447  N   THR H 225     -22.046  -0.307  -1.161  1.00  0.00      HCT  N
ATOM   3448  HN  THR H 225     -22.729   0.258  -0.699  1.00  0.00      HCT   
ATOM   3449  CA  THR H 225     -22.606  -1.279  -2.100  1.00  0.00      HCT  C
ATOM   3450  HA  THR H 225     -22.166  -2.133  -1.979  1.00  0.00      HCT  H
ATOM   3451  CB  THR H 225     -24.095  -1.469  -1.865  1.00  0.00      HCT  C
ATOM   3452  HB  THR H 225     -24.438  -2.174  -2.437  1.00  0.00      HCT  H
ATOM   3453  OG1 THR H 225     -24.752  -0.246  -2.151  1.00  0.00      HCT  O
ATOM   3454  HG1 THR H 225     -25.578  -0.327  -2.028  1.00  0.00      HCT  H
ATOM   3455  CG2 THR H 225     -24.371  -1.818  -0.428  1.00  0.00      HCT  C
ATOM   3456 HG21 THR H 225     -25.324  -1.937  -0.293  1.00  0.00      HCT  H
ATOM   3457 HG22 THR H 225     -23.915  -2.642  -0.194  1.00  0.00      HCT  H
ATOM   3458 HG23 THR H 225     -24.056  -1.108   0.152  1.00  0.00      HCT  H
ATOM   3459  C   THR H 225     -22.419  -0.841  -3.556  1.00  0.00      HCT  C
ATOM   3460  O   THR H 225     -22.186   0.361  -3.842  1.00  0.00      HCT  O
ATOM   3461  N   LYS H 226     -22.585  -1.801  -4.459  1.00  0.00      HCT  N
ATOM   3462  HN  LYS H 226     -22.752  -2.757  -4.224  1.00  0.00      HCT   
ATOM   3463  CA  LYS H 226     -22.534  -1.517  -5.880  1.00  0.00      HCT  C
ATOM   3464  HA  LYS H 226     -21.650  -1.185  -6.105  1.00  0.00      HCT  H
ATOM   3465  CB  LYS H 226     -22.788  -2.773  -6.697  1.00  0.00      HCT  C
ATOM   3466  HB1 LYS H 226     -23.768  -2.968  -6.648  1.00  0.00      HCT   
ATOM   3467  HB2 LYS H 226     -22.260  -3.501  -6.332  1.00  0.00      HCT  H
ATOM   3468  CG  LYS H 226     -22.406  -2.598  -8.163  1.00  0.00      HCT  C
ATOM   3469  HG1 LYS H 226     -21.425  -2.407  -8.203  1.00  0.00      HCT   
ATOM   3470  HG2 LYS H 226     -22.919  -1.868  -8.544  1.00  0.00      HCT  H
ATOM   3471  CD  LYS H 226     -22.697  -3.848  -8.962  1.00  0.00      HCT  C
ATOM   3472  HD1 LYS H 226     -23.681  -4.022  -8.918  1.00  0.00      HCT   
ATOM   3473  HD2 LYS H 226     -22.197  -4.591  -8.589  1.00  0.00      HCT  H
ATOM   3474  CE  LYS H 226     -22.285  -3.677 -10.420  1.00  0.00      HCT  C
ATOM   3475  HE1 LYS H 226     -21.286  -3.635 -10.449  1.00  0.00      HCT   
ATOM   3476  HE2 LYS H 226     -22.683  -2.865 -10.771  1.00  0.00      HCT  H
ATOM   3477  NZ  LYS H 226     -22.740  -4.822 -11.266  1.00  0.00      HCT  N
ATOM   3478  HZ1 LYS H 226     -22.487  -4.697 -12.109  1.00  0.00      HCT  H
ATOM   3479  HZ2 LYS H 226     -22.383  -5.581 -10.966  1.00  0.00      HCT  H
ATOM   3480  HZ3 LYS H 226     -23.627  -4.889 -11.236  1.00  0.00      HCT  H
ATOM   3481  C   LYS H 226     -23.543  -0.447  -6.243  1.00  0.00      HCT  C
ATOM   3482  O   LYS H 226     -23.214   0.501  -6.962  1.00  0.00      HCT  O
ATOM   3483  N   ASP H 227     -24.768  -0.577  -5.735  1.00  0.00      HCT  N
ATOM   3484  HN  ASP H 227     -25.090  -1.337  -5.177  1.00  0.00      HCT   
ATOM   3485  CA  ASP H 227     -25.793   0.433  -5.964  1.00  0.00      HCT  C
ATOM   3486  HA  ASP H 227     -25.987   0.472  -6.914  1.00  0.00      HCT  H
ATOM   3487  CB  ASP H 227     -27.082   0.056  -5.237  1.00  0.00      HCT  C
ATOM   3488  HB1 ASP H 227     -27.688   0.850  -5.283  1.00  0.00      HCT   
ATOM   3489  HB2 ASP H 227     -26.869  -0.186  -4.321  1.00  0.00      HCT  H
ATOM   3490  CG  ASP H 227     -27.797  -1.123  -5.880  1.00  0.00      HCT  C
ATOM   3491  OD1 ASP H 227     -27.481  -1.497  -7.038  1.00  0.00      HCT  O
ATOM   3492  OD2 ASP H 227     -28.692  -1.669  -5.227  1.00  0.00      HCT  O
ATOM   3493  C   ASP H 227     -25.346   1.824  -5.518  1.00  0.00      HCT  C
ATOM   3494  O   ASP H 227     -25.492   2.810  -6.262  1.00  0.00      HCT  O
ATOM   3495  N   GLN H 228     -24.771   1.906  -4.323  1.00  0.00      HCT  N
ATOM   3496  HN  GLN H 228     -24.629   1.139  -3.700  1.00  0.00      HCT   
ATOM   3497  CA  GLN H 228     -24.283   3.198  -3.819  1.00  0.00      HCT  C
ATOM   3498  HA  GLN H 228     -25.020   3.829  -3.822  1.00  0.00      HCT  H
ATOM   3499  CB  GLN H 228     -23.794   3.067  -2.376  1.00  0.00      HCT  C
ATOM   3500  HB1 GLN H 228     -23.340   3.925  -2.135  1.00  0.00      HCT   
ATOM   3501  HB2 GLN H 228     -23.187   2.314  -2.313  1.00  0.00      HCT  H
ATOM   3502  CG  GLN H 228     -24.934   2.838  -1.403  1.00  0.00      HCT  C
ATOM   3503  HG1 GLN H 228     -25.477   2.083  -1.771  1.00  0.00      HCT   
ATOM   3504  HG2 GLN H 228     -25.447   3.657  -1.322  1.00  0.00      HCT  H
ATOM   3505  CD  GLN H 228     -24.473   2.438  -0.014  1.00  0.00      HCT  C
ATOM   3506  OE1 GLN H 228     -23.622   1.565   0.161  1.00  0.00      HCT  O
ATOM   3507  NE2 GLN H 228     -25.028   3.101   0.987  1.00  0.00      HCT  N
ATOM   3508 HE21 GLN H 228     -25.609   3.713   0.826  1.00  0.00      HCT  H
ATOM   3509 HE22 GLN H 228     -24.807   2.920   1.798  1.00  0.00      HCT  H
ATOM   3510  C   GLN H 228     -23.177   3.781  -4.684  1.00  0.00      HCT  C
ATOM   3511  O   GLN H 228     -23.131   4.994  -4.897  1.00  0.00      HCT  O
ATOM   3512  N   LEU H 229     -22.314   2.924  -5.212  1.00  0.00      HCT  N
ATOM   3513  HN  LEU H 229     -22.342   1.933  -5.094  1.00  0.00      HCT   
ATOM   3514  CA  LEU H 229     -21.211   3.398  -6.042  1.00  0.00      HCT  C
ATOM   3515  HA  LEU H 229     -20.785   4.150  -5.604  1.00  0.00      HCT  H
ATOM   3516  CB  LEU H 229     -20.173   2.302  -6.222  1.00  0.00      HCT  C
ATOM   3517  HB1 LEU H 229     -19.512   2.631  -6.896  1.00  0.00      HCT   
ATOM   3518  HB2 LEU H 229     -20.616   1.491  -6.517  1.00  0.00      HCT  H
ATOM   3519  CG  LEU H 229     -19.415   1.984  -4.921  1.00  0.00      HCT  C
ATOM   3520  HG  LEU H 229     -20.052   1.919  -4.193  1.00  0.00      HCT  H
ATOM   3521  CD1 LEU H 229     -18.685   0.661  -5.023  1.00  0.00      HCT  C
ATOM   3522 HD11 LEU H 229     -18.219   0.493  -4.189  1.00  0.00      HCT  H
ATOM   3523 HD12 LEU H 229     -19.331  -0.043  -5.189  1.00  0.00      HCT  H
ATOM   3524 HD13 LEU H 229     -18.049   0.707  -5.754  1.00  0.00      HCT  H
ATOM   3525  CD2 LEU H 229     -18.448   3.118  -4.599  1.00  0.00      HCT  C
ATOM   3526 HD21 LEU H 229     -17.976   2.907  -3.779  1.00  0.00      HCT  H
ATOM   3527 HD22 LEU H 229     -17.816   3.212  -5.329  1.00  0.00      HCT  H
ATOM   3528 HD23 LEU H 229     -18.951   3.940  -4.490  1.00  0.00      HCT  H
ATOM   3529  C   LEU H 229     -21.738   3.871  -7.394  1.00  0.00      HCT  C
ATOM   3530  O   LEU H 229     -21.242   4.835  -7.977  1.00  0.00      HCT  O
ATOM   3531  N   THR H 230     -22.758   3.191  -7.885  1.00  0.00      HCT  N
ATOM   3532  HN  THR H 230     -23.189   2.406  -7.441  1.00  0.00      HCT   
ATOM   3533  CA  THR H 230     -23.351   3.554  -9.164  1.00  0.00      HCT  C
ATOM   3534  HA  THR H 230     -22.655   3.623  -9.837  1.00  0.00      HCT  H
ATOM   3535  CB  THR H 230     -24.351   2.487  -9.607  1.00  0.00      HCT  C
ATOM   3536  HB  THR H 230     -24.904   2.237  -8.851  1.00  0.00      HCT  H
ATOM   3537  OG1 THR H 230     -23.625   1.345 -10.055  1.00  0.00      HCT  O
ATOM   3538  HG1 THR H 230     -24.157   0.744 -10.302  1.00  0.00      HCT  H
ATOM   3539  CG2 THR H 230     -25.276   2.993 -10.732  1.00  0.00      HCT  C
ATOM   3540 HG21 THR H 230     -25.897   2.293 -10.989  1.00  0.00      HCT  H
ATOM   3541 HG22 THR H 230     -25.778   3.764 -10.427  1.00  0.00      HCT  H
ATOM   3542 HG23 THR H 230     -24.748   3.246 -11.506  1.00  0.00      HCT  H
ATOM   3543  C   THR H 230     -24.019   4.901  -9.022  1.00  0.00      HCT  C
ATOM   3544  O   THR H 230     -23.877   5.793  -9.879  1.00  0.00      HCT  O
ATOM   3545  N   THR H 231     -24.744   5.052  -7.923  1.00  0.00      HCT  N
ATOM   3546  HN  THR H 231     -24.890   4.337  -7.240  1.00  0.00      HCT   
ATOM   3547  CA  THR H 231     -25.406   6.319  -7.617  1.00  0.00      HCT  C
ATOM   3548  HA  THR H 231     -26.017   6.537  -8.338  1.00  0.00      HCT  H
ATOM   3549  CB  THR H 231     -26.226   6.196  -6.315  1.00  0.00      HCT  C
ATOM   3550  HB  THR H 231     -25.645   5.918  -5.590  1.00  0.00      HCT  H
ATOM   3551  OG1 THR H 231     -27.259   5.218  -6.503  1.00  0.00      HCT  O
ATOM   3552  HG1 THR H 231     -26.918   4.473  -6.689  1.00  0.00      HCT  H
ATOM   3553  CG2 THR H 231     -26.869   7.539  -5.940  1.00  0.00      HCT  C
ATOM   3554 HG21 THR H 231     -27.381   7.444  -5.121  1.00  0.00      HCT  H
ATOM   3555 HG22 THR H 231     -26.181   8.210  -5.807  1.00  0.00      HCT  H
ATOM   3556 HG23 THR H 231     -27.462   7.832  -6.649  1.00  0.00      HCT  H
ATOM   3557  C   THR H 231     -24.377   7.448  -7.511  1.00  0.00      HCT  C
ATOM   3558  O   THR H 231     -24.561   8.542  -8.037  1.00  0.00      HCT  O
ATOM   3559  N   LEU H 232     -23.280   7.172  -6.835  1.00  0.00      HCT  N
ATOM   3560  HN  LEU H 232     -23.092   6.290  -6.407  1.00  0.00      HCT   
ATOM   3561  CA  LEU H 232     -22.228   8.159  -6.656  1.00  0.00      HCT  C
ATOM   3562  HA  LEU H 232     -22.597   8.940  -6.215  1.00  0.00      HCT  H
ATOM   3563  CB  LEU H 232     -21.127   7.574  -5.749  1.00  0.00      HCT  C
ATOM   3564  HB1 LEU H 232     -20.808   6.759  -6.232  1.00  0.00      HCT   
ATOM   3565  HB2 LEU H 232     -21.514   7.402  -4.876  1.00  0.00      HCT  H
ATOM   3566  CG  LEU H 232     -19.873   8.447  -5.528  1.00  0.00      HCT  C
ATOM   3567  HG  LEU H 232     -19.477   8.640  -6.391  1.00  0.00      HCT  H
ATOM   3568  CD1 LEU H 232     -20.241   9.759  -4.897  1.00  0.00      HCT  C
ATOM   3569 HD11 LEU H 232     -19.436  10.286  -4.771  1.00  0.00      HCT  H
ATOM   3570 HD12 LEU H 232     -20.855  10.229  -5.484  1.00  0.00      HCT  H
ATOM   3571 HD13 LEU H 232     -20.665   9.590  -4.042  1.00  0.00      HCT  H
ATOM   3572  CD2 LEU H 232     -18.810   7.769  -4.681  1.00  0.00      HCT  C
ATOM   3573 HD21 LEU H 232     -18.055   8.369  -4.582  1.00  0.00      HCT  H
ATOM   3574 HD22 LEU H 232     -19.184   7.562  -3.811  1.00  0.00      HCT  H
ATOM   3575 HD23 LEU H 232     -18.528   6.952  -5.123  1.00  0.00      HCT  H
ATOM   3576  C   LEU H 232     -21.641   8.603  -7.996  1.00  0.00      HCT  C
ATOM   3577  O   LEU H 232     -21.454   9.807  -8.241  1.00  0.00      HCT  O
ATOM   3578  N   LYS H 233     -21.356   7.644  -8.871  1.00  0.00      HCT  N
ATOM   3579  HN  LYS H 233     -21.517   6.670  -8.716  1.00  0.00      HCT   
ATOM   3580  CA  LYS H 233     -20.767   7.976 -10.163  1.00  0.00      HCT  C
ATOM   3581  HA  LYS H 233     -19.942   8.464 -10.015  1.00  0.00      HCT  H
ATOM   3582  CB  LYS H 233     -20.430   6.713 -10.933  1.00  0.00      HCT  C
ATOM   3583  HB1 LYS H 233     -21.294   6.268 -11.168  1.00  0.00      HCT   
ATOM   3584  HB2 LYS H 233     -19.874   6.142 -10.381  1.00  0.00      HCT  H
ATOM   3585  CG  LYS H 233     -19.675   7.007 -12.218  1.00  0.00      HCT  C
ATOM   3586  HG1 LYS H 233     -18.810   7.439 -11.963  1.00  0.00      HCT   
ATOM   3587  HG2 LYS H 233     -20.214   7.588 -12.777  1.00  0.00      HCT  H
ATOM   3588  CD  LYS H 233     -19.368   5.757 -13.001  1.00  0.00      HCT  C
ATOM   3589  HD1 LYS H 233     -20.214   5.233 -13.098  1.00  0.00      HCT   
ATOM   3590  HD2 LYS H 233     -18.696   5.239 -12.530  1.00  0.00      HCT  H
ATOM   3591  CE  LYS H 233     -18.834   6.097 -14.376  1.00  0.00      HCT  C
ATOM   3592  HE1 LYS H 233     -18.146   6.816 -14.277  1.00  0.00      HCT   
ATOM   3593  HE2 LYS H 233     -19.562   6.398 -14.940  1.00  0.00      HCT  H
ATOM   3594  NZ  LYS H 233     -18.212   4.903 -15.008  1.00  0.00      HCT  N
ATOM   3595  HZ1 LYS H 233     -17.902   5.115 -15.815  1.00  0.00      HCT  H
ATOM   3596  HZ2 LYS H 233     -17.539   4.610 -14.506  1.00  0.00      HCT  H
ATOM   3597  HZ3 LYS H 233     -18.816   4.255 -15.091  1.00  0.00      HCT  H
ATOM   3598  C   LYS H 233     -21.700   8.870 -11.001  1.00  0.00      HCT  C
ATOM   3599  O   LYS H 233     -21.255   9.784 -11.719  1.00  0.00      HCT  O
ATOM   3600  N   ALA H 234     -22.997   8.604 -10.900  1.00  0.00      HCT  N
ATOM   3601  HN  ALA H 234     -23.344   7.888 -10.295  1.00  0.00      HCT   
ATOM   3602  CA  ALA H 234     -24.009   9.329 -11.656  1.00  0.00      HCT  C
ATOM   3603  HA  ALA H 234     -23.770   9.315 -12.595  1.00  0.00      HCT  H
ATOM   3604  CB  ALA H 234     -25.345   8.638 -11.504  1.00  0.00      HCT  C
ATOM   3605  HB1 ALA H 234     -26.012   9.128 -12.010  1.00  0.00      HCT  H
ATOM   3606  HB2 ALA H 234     -25.272   7.732 -11.841  1.00  0.00      HCT  H
ATOM   3607  HB3 ALA H 234     -25.587   8.624 -10.565  1.00  0.00      HCT  H
ATOM   3608  C   ALA H 234     -24.115  10.785 -11.219  1.00  0.00      HCT  C
ATOM   3609  O   ALA H 234     -24.682  11.587 -11.924  1.00  0.00      HCT  O
ATOM   3610  N   LYS H 235     -23.569  11.117 -10.048  1.00  0.00      HCT  N
ATOM   3611  HN  LYS H 235     -23.139  10.456  -9.435  1.00  0.00      HCT   
ATOM   3612  CA  LYS H 235     -23.563  12.501  -9.572  1.00  0.00      HCT  C
ATOM   3613  HA  LYS H 235     -24.460  12.861  -9.644  1.00  0.00      HCT  H
ATOM   3614  CB  LYS H 235     -23.132  12.603  -8.108  1.00  0.00      HCT  C
ATOM   3615  HB1 LYS H 235     -23.131  13.579  -7.891  1.00  0.00      HCT   
ATOM   3616  HB2 LYS H 235     -22.261  12.190  -8.012  1.00  0.00      HCT  H
ATOM   3617  CG  LYS H 235     -24.073  11.929  -7.119  1.00  0.00      HCT  C
ATOM   3618  HG1 LYS H 235     -23.872  10.949  -7.119  1.00  0.00      HCT   
ATOM   3619  HG2 LYS H 235     -24.991  12.095  -7.386  1.00  0.00      HCT  H
ATOM   3620  CD  LYS H 235     -23.879  12.474  -5.718  1.00  0.00      HCT  C
ATOM   3621  HD1 LYS H 235     -24.035  13.461  -5.749  1.00  0.00      HCT   
ATOM   3622  HD2 LYS H 235     -22.980  12.271  -5.418  1.00  0.00      HCT  H
ATOM   3623  CE  LYS H 235     -24.860  11.853  -4.737  1.00  0.00      HCT  C
ATOM   3624  HE1 LYS H 235     -24.613  10.891  -4.620  1.00  0.00      HCT   
ATOM   3625  HE2 LYS H 235     -25.761  11.940  -5.086  1.00  0.00      HCT  H
ATOM   3626  NZ  LYS H 235     -24.803  12.534  -3.411  1.00  0.00      HCT  N
ATOM   3627  HZ1 LYS H 235     -25.384  12.157  -2.850  1.00  0.00      HCT  H
ATOM   3628  HZ2 LYS H 235     -23.984  12.465  -3.068  1.00  0.00      HCT  H
ATOM   3629  HZ3 LYS H 235     -25.007  13.396  -3.502  1.00  0.00      HCT  H
ATOM   3630  C   LYS H 235     -22.652  13.365 -10.401  1.00  0.00      HCT  C
ATOM   3631  O   LYS H 235     -22.600  14.573 -10.190  1.00  0.00      HCT  O
ATOM   3632  N   SER H 236     -21.941  12.784 -11.355  1.00  0.00      HCT  N
ATOM   3633  HN  SER H 236     -21.894  11.807 -11.561  1.00  0.00      HCT   
ATOM   3634  CA  SER H 236     -21.120  13.620 -12.228  1.00  0.00      HCT  C
ATOM   3635  HA  SER H 236     -20.530  14.158 -11.677  1.00  0.00      HCT  H
ATOM   3636  CB  SER H 236     -20.249  12.764 -13.134  1.00  0.00      HCT  C
ATOM   3637  HB1 SER H 236     -19.760  12.104 -12.563  1.00  0.00      HCT   
ATOM   3638  HB2 SER H 236     -19.631  13.341 -13.610  1.00  0.00      HCT  H
ATOM   3639  OG  SER H 236     -21.016  12.048 -14.073  1.00  0.00      HCT  O
ATOM   3640  HG1 SER H 236     -20.405  11.714 -14.742  1.00  0.00      HCT   
ATOM   3641  C   SER H 236     -21.990  14.580 -13.053  1.00  0.00      HCT  C
ATOM   3642  O   SER H 236     -21.506  15.608 -13.534  1.00  0.00      HCT  O
ATOM   3643  N   LYS H 237     -23.277  14.275 -13.189  1.00  0.00      HCT  N
ATOM   3644  HN  LYS H 237     -23.689  13.462 -12.781  1.00  0.00      HCT   
ATOM   3645  CA  LYS H 237     -24.196  15.119 -13.957  1.00  0.00      HCT  C
ATOM   3646  HA  LYS H 237     -23.731  15.448 -14.742  1.00  0.00      HCT  H
ATOM   3647  CB  LYS H 237     -25.382  14.282 -14.438  1.00  0.00      HCT  C
ATOM   3648  HB1 LYS H 237     -25.964  14.887 -14.982  1.00  0.00      HCT   
ATOM   3649  HB2 LYS H 237     -25.848  13.924 -13.666  1.00  0.00      HCT  H
ATOM   3650  CG  LYS H 237     -24.969  13.114 -15.321  1.00  0.00      HCT  C
ATOM   3651  HG1 LYS H 237     -24.555  12.417 -14.735  1.00  0.00      HCT   
ATOM   3652  HG2 LYS H 237     -24.339  13.424 -15.990  1.00  0.00      HCT  H
ATOM   3653  CD  LYS H 237     -26.163  12.512 -16.034  1.00  0.00      HCT  C
ATOM   3654  HD1 LYS H 237     -25.815  11.804 -16.648  1.00  0.00      HCT   
ATOM   3655  HD2 LYS H 237     -26.628  13.212 -16.518  1.00  0.00      HCT  H
ATOM   3656  CE  LYS H 237     -27.152  11.865 -15.075  1.00  0.00      HCT  C
ATOM   3657  HE1 LYS H 237     -28.015  11.751 -15.568  1.00  0.00      HCT   
ATOM   3658  HE2 LYS H 237     -27.258  12.433 -14.297  1.00  0.00      HCT  H
ATOM   3659  NZ  LYS H 237     -26.694  10.520 -14.610  1.00  0.00      HCT  N
ATOM   3660  HZ1 LYS H 237     -27.295  10.171 -14.052  1.00  0.00      HCT  H
ATOM   3661  HZ2 LYS H 237     -26.595   9.975 -15.306  1.00  0.00      HCT  H
ATOM   3662  HZ3 LYS H 237     -25.915  10.595 -14.187  1.00  0.00      HCT  H
ATOM   3663  C   LYS H 237     -24.719  16.334 -13.185  1.00  0.00      HCT  C
ATOM   3664  O   LYS H 237     -25.452  17.155 -13.734  1.00  0.00      HCT  O
ATOM   3665  N   GLU H 238     -24.340  16.446 -11.919  1.00  0.00      HCT  N
ATOM   3666  HN  GLU H 238     -23.720  15.810 -11.468  1.00  0.00      HCT   
ATOM   3667  CA  GLU H 238     -24.806  17.528 -11.061  1.00  0.00      HCT  C
ATOM   3668  HA  GLU H 238     -25.768  17.465 -10.957  1.00  0.00      HCT  H
ATOM   3669  CB  GLU H 238     -24.168  17.419  -9.685  1.00  0.00      HCT  C
ATOM   3670  HB1 GLU H 238     -24.009  18.366  -9.405  1.00  0.00      HCT   
ATOM   3671  HB2 GLU H 238     -23.366  16.878  -9.766  1.00  0.00      HCT  H
ATOM   3672  CG  GLU H 238     -25.004  16.808  -8.595  1.00  0.00      HCT  C
ATOM   3673  HG1 GLU H 238     -24.921  15.813  -8.648  1.00  0.00      HCT   
ATOM   3674  HG2 GLU H 238     -25.930  17.077  -8.709  1.00  0.00      HCT  H
ATOM   3675  CD  GLU H 238     -24.525  17.290  -7.228  1.00  0.00      HCT  C
ATOM   3676  OE1 GLU H 238     -23.777  16.552  -6.558  1.00  0.00      HCT  O
ATOM   3677  OE2 GLU H 238     -24.868  18.432  -6.836  1.00  0.00      HCT  O
ATOM   3678  C   GLU H 238     -24.470  18.910 -11.630  1.00  0.00      HCT  C
ATOM   3679  O   GLU H 238     -23.401  19.089 -12.211  1.00  0.00      HCT  O
ATOM   3680  N   ASP H 239     -25.355  19.885 -11.424  1.00  0.00      HCT  N
ATOM   3681  HN  ASP H 239     -26.216  19.783 -10.933  1.00  0.00      HCT   
ATOM   3682  CA  ASP H 239     -25.137  21.248 -11.917  1.00  0.00      HCT  C
ATOM   3683  HA  ASP H 239     -25.944  21.768 -11.779  1.00  0.00      HCT  H
ATOM   3684  CB  ASP H 239     -23.985  21.947 -11.176  1.00  0.00      HCT  C
ATOM   3685  HB1 ASP H 239     -23.871  22.844 -11.602  1.00  0.00      HCT   
ATOM   3686  HB2 ASP H 239     -23.187  21.400 -11.250  1.00  0.00      HCT  H
ATOM   3687  CG  ASP H 239     -24.267  22.171  -9.690  1.00  0.00      HCT  C
ATOM   3688  OD1 ASP H 239     -25.425  22.000  -9.254  1.00  0.00      HCT  O
ATOM   3689  OD2 ASP H 239     -23.315  22.542  -8.958  1.00  0.00      HCT  O
ATOM   3690  C   ASP H 239     -24.828  21.242 -13.405  1.00  0.00      HCT  C
ATOM   3691  O   ASP H 239     -23.980  22.002 -13.875  1.00  0.00      HCT  O
ATOM   3692  N   GLY H 240     -25.468  20.346 -14.139  1.00  0.00      HCT  N
ATOM   3693  HN  GLY H 240     -26.055  19.638 -13.748  1.00  0.00      HCT   
ATOM   3694  CA  GLY H 240     -25.353  20.337 -15.590  1.00  0.00      HCT  C
ATOM   3695  HA1 GLY H 240     -25.640  21.328 -15.914  1.00  0.00      HCT   
ATOM   3696  HA2 GLY H 240     -25.952  19.663 -15.948  1.00  0.00      HCT  H
ATOM   3697  C   GLY H 240     -23.960  20.054 -16.121  1.00  0.00      HCT  C
ATOM   3698  O   GLY H 240     -23.651  20.386 -17.262  1.00  0.00      HCT  O
ATOM   3699  N   ASN H 241     -23.107  19.452 -15.303  1.00  0.00      HCT  N
ATOM   3700  HN  ASN H 241     -23.277  19.254 -14.338  1.00  0.00      HCT   
ATOM   3701  CA  ASN H 241     -21.808  19.022 -15.785  1.00  0.00      HCT  C
ATOM   3702  HA  ASN H 241     -21.393  19.746 -16.280  1.00  0.00      HCT  H
ATOM   3703  CB  ASN H 241     -20.888  18.649 -14.617  1.00  0.00      HCT  C
ATOM   3704  HB1 ASN H 241     -21.374  17.972 -14.064  1.00  0.00      HCT   
ATOM   3705  HB2 ASN H 241     -20.681  19.449 -14.108  1.00  0.00      HCT  H
ATOM   3706  CG  ASN H 241     -19.590  18.039 -15.075  1.00  0.00      HCT  C
ATOM   3707  OD1 ASN H 241     -18.789  18.698 -15.717  1.00  0.00      HCT  O
ATOM   3708  ND2 ASN H 241     -19.375  16.770 -14.754  1.00  0.00      HCT  N
ATOM   3709 HD21 ASN H 241     -18.647  16.383 -14.996  1.00  0.00      HCT  H
ATOM   3710 HD22 ASN H 241     -19.964  16.335 -14.303  1.00  0.00      HCT  H
ATOM   3711  C   ASN H 241     -21.982  17.846 -16.720  1.00  0.00      HCT  C
ATOM   3712  O   ASN H 241     -22.835  16.985 -16.486  1.00  0.00      HCT  O
ATOM   3713  N   THR H 242     -21.172  17.801 -17.775  1.00  0.00      HCT  N
ATOM   3714  HN  THR H 242     -20.472  18.484 -17.982  1.00  0.00      HCT   
ATOM   3715  CA  THR H 242     -21.250  16.707 -18.745  1.00  0.00      HCT  C
ATOM   3716  HA  THR H 242     -21.909  16.068 -18.432  1.00  0.00      HCT  H
ATOM   3717  CB  THR H 242     -21.706  17.206 -20.135  1.00  0.00      HCT  C
ATOM   3718  HB  THR H 242     -22.103  16.467 -20.623  1.00  0.00      HCT  H
ATOM   3719  OG1 THR H 242     -20.574  17.700 -20.867  1.00  0.00      HCT  O
ATOM   3720  HG1 THR H 242     -20.816  17.972 -21.623  1.00  0.00      HCT  H
ATOM   3721  CG2 THR H 242     -22.746  18.286 -19.994  1.00  0.00      HCT  C
ATOM   3722 HG21 THR H 242     -23.027  18.592 -20.871  1.00  0.00      HCT  H
ATOM   3723 HG22 THR H 242     -23.519  17.943 -19.518  1.00  0.00      HCT  H
ATOM   3724 HG23 THR H 242     -22.381  19.036 -19.501  1.00  0.00      HCT  H
ATOM   3725  C   THR H 242     -19.938  15.953 -18.947  1.00  0.00      HCT  C
ATOM   3726  O   THR H 242     -19.896  15.014 -19.729  1.00  0.00      HCT  O
ATOM   3727  N   THR H 243     -18.872  16.356 -18.260  1.00  0.00      HCT  N
ATOM   3728  HN  THR H 243     -18.819  17.197 -17.722  1.00  0.00      HCT   
ATOM   3729  CA  THR H 243     -17.652  15.558 -18.246  1.00  0.00      HCT  C
ATOM   3730  HA  THR H 243     -17.493  15.194 -19.132  1.00  0.00      HCT  H
ATOM   3731  CB  THR H 243     -16.435  16.385 -17.837  1.00  0.00      HCT  C
ATOM   3732  HB  THR H 243     -15.715  15.792 -17.571  1.00  0.00      HCT  H
ATOM   3733  OG1 THR H 243     -16.800  17.222 -16.736  1.00  0.00      HCT  O
ATOM   3734  HG1 THR H 243     -16.141  17.685 -16.497  1.00  0.00      HCT  H
ATOM   3735  CG2 THR H 243     -15.947  17.256 -19.003  1.00  0.00      HCT  C
ATOM   3736 HG21 THR H 243     -15.174  17.774 -18.729  1.00  0.00      HCT  H
ATOM   3737 HG22 THR H 243     -15.698  16.694 -19.755  1.00  0.00      HCT  H
ATOM   3738 HG23 THR H 243     -16.650  17.861 -19.282  1.00  0.00      HCT  H
ATOM   3739  C   THR H 243     -17.837  14.390 -17.266  1.00  0.00      HCT  C
ATOM   3740  O   THR H 243     -18.402  14.556 -16.182  1.00  0.00      HCT  O
ATOM   3741  N   THR H 244     -17.389  13.210 -17.659  1.00  0.00      HCT  N
ATOM   3742  HN  THR H 244     -16.908  13.038 -18.518  1.00  0.00      HCT   
ATOM   3743  CA  THR H 244     -17.572  12.036 -16.836  1.00  0.00      HCT  C
ATOM   3744  HA  THR H 244     -18.226  12.224 -16.145  1.00  0.00      HCT  H
ATOM   3745  CB  THR H 244     -18.064  10.865 -17.655  1.00  0.00      HCT  C
ATOM   3746  HB  THR H 244     -18.097  10.068 -17.102  1.00  0.00      HCT  H
ATOM   3747  OG1 THR H 244     -17.172  10.653 -18.756  1.00  0.00      HCT  O
ATOM   3748  HG1 THR H 244     -17.436  10.004 -19.219  1.00  0.00      HCT  H
ATOM   3749  CG2 THR H 244     -19.475  11.162 -18.173  1.00  0.00      HCT  C
ATOM   3750 HG21 THR H 244     -19.799  10.414 -18.701  1.00  0.00      HCT  H
ATOM   3751 HG22 THR H 244     -20.079  11.306 -17.428  1.00  0.00      HCT  H
ATOM   3752 HG23 THR H 244     -19.463  11.957 -18.729  1.00  0.00      HCT  H
ATOM   3753  C   THR H 244     -16.258  11.695 -16.170  1.00  0.00      HCT  C
ATOM   3754  O   THR H 244     -15.191  11.838 -16.762  1.00  0.00      HCT  O
ATOM   3755  N   TYR H 245     -16.347  11.263 -14.925  1.00  0.00      HCT  N
ATOM   3756  HN  TYR H 245     -17.202  11.206 -14.412  1.00  0.00      HCT   
ATOM   3757  CA  TYR H 245     -15.185  10.832 -14.199  1.00  0.00      HCT  C
ATOM   3758  HA  TYR H 245     -14.404  10.908 -14.770  1.00  0.00      HCT  H
ATOM   3759  CB  TYR H 245     -14.985  11.748 -12.995  1.00  0.00      HCT  C
ATOM   3760  HB1 TYR H 245     -14.193  11.420 -12.480  1.00  0.00      HCT   
ATOM   3761  HB2 TYR H 245     -15.783  11.733 -12.443  1.00  0.00      HCT  H
ATOM   3762  CG  TYR H 245     -14.737  13.167 -13.435  1.00  0.00      HCT  C
ATOM   3763  CD1 TYR H 245     -13.543  13.512 -14.031  1.00  0.00      HCT  C
ATOM   3764  HD1 TYR H 245     -12.883  12.865 -14.138  1.00  0.00      HCT  H
ATOM   3765  CE1 TYR H 245     -13.289  14.822 -14.446  1.00  0.00      HCT  C
ATOM   3766  HE1 TYR H 245     -12.476  15.042 -14.838  1.00  0.00      HCT  H
ATOM   3767  CZ  TYR H 245     -14.257  15.778 -14.279  1.00  0.00      HCT  C
ATOM   3768  OH  TYR H 245     -14.004  17.076 -14.701  1.00  0.00      HCT  O
ATOM   3769  HH  TYR H 245     -14.670  17.565 -14.545  1.00  0.00      HCT  H
ATOM   3770  CD2 TYR H 245     -15.707  14.148 -13.299  1.00  0.00      HCT  C
ATOM   3771  HD2 TYR H 245     -16.518  13.934 -12.896  1.00  0.00      HCT  H
ATOM   3772  CE2 TYR H 245     -15.470  15.443 -13.685  1.00  0.00      HCT  C
ATOM   3773  HE2 TYR H 245     -16.131  16.089 -13.580  1.00  0.00      HCT  H
ATOM   3774  C   TYR H 245     -15.350   9.369 -13.815  1.00  0.00      HCT  C
ATOM   3775  O   TYR H 245     -16.472   8.838 -13.765  1.00  0.00      HCT  O
ATOM   3776  N   SER H 246     -14.237   8.694 -13.589  1.00  0.00      HCT  N
ATOM   3777  HN  SER H 246     -13.312   9.073 -13.597  1.00  0.00      HCT   
ATOM   3778  CA  SER H 246     -14.295   7.272 -13.297  1.00  0.00      HCT  C
ATOM   3779  HA  SER H 246     -14.876   6.843 -13.946  1.00  0.00      HCT  H
ATOM   3780  CB  SER H 246     -12.913   6.627 -13.407  1.00  0.00      HCT  C
ATOM   3781  HB1 SER H 246     -12.534   6.864 -14.302  1.00  0.00      HCT   
ATOM   3782  HB2 SER H 246     -13.008   5.667 -13.306  1.00  0.00      HCT  H
ATOM   3783  OG  SER H 246     -12.022   7.102 -12.420  1.00  0.00      HCT  O
ATOM   3784  HG1 SER H 246     -11.265   6.503 -12.409  1.00  0.00      HCT   
ATOM   3785  C   SER H 246     -14.888   7.026 -11.905  1.00  0.00      HCT  C
ATOM   3786  O   SER H 246     -15.011   7.932 -11.086  1.00  0.00      HCT  O
ATOM   3787  N   SER H 247     -15.244   5.790 -11.631  1.00  0.00      HCT  N
ATOM   3788  HN  SER H 247     -15.224   5.017 -12.266  1.00  0.00      HCT   
ATOM   3789  CA  SER H 247     -15.721   5.453 -10.294  1.00  0.00      HCT  C
ATOM   3790  HA  SER H 247     -16.474   6.025 -10.077  1.00  0.00      HCT  H
ATOM   3791  CB  SER H 247     -16.203   3.997 -10.236  1.00  0.00      HCT  C
ATOM   3792  HB1 SER H 247     -17.131   3.957 -10.606  1.00  0.00      HCT   
ATOM   3793  HB2 SER H 247     -16.184   3.697  -9.314  1.00  0.00      HCT  H
ATOM   3794  OG  SER H 247     -15.378   3.150 -11.009  1.00  0.00      HCT  O
ATOM   3795  HG1 SER H 247     -15.589   2.242 -10.757  1.00  0.00      HCT   
ATOM   3796  C   SER H 247     -14.619   5.721  -9.276  1.00  0.00      HCT  C
ATOM   3797  O   SER H 247     -14.892   6.241  -8.213  1.00  0.00      HCT  O
ATOM   3798  N   TYR H 248     -13.380   5.394  -9.621  1.00  0.00      HCT  N
ATOM   3799  HN  TYR H 248     -13.144   4.962 -10.490  1.00  0.00      HCT   
ATOM   3800  CA  TYR H 248     -12.243   5.645  -8.741  1.00  0.00      HCT  C
ATOM   3801  HA  TYR H 248     -12.373   5.163  -7.909  1.00  0.00      HCT  H
ATOM   3802  CB  TYR H 248     -10.941   5.153  -9.376  1.00  0.00      HCT  C
ATOM   3803  HB1 TYR H 248     -10.932   5.483 -10.320  1.00  0.00      HCT   
ATOM   3804  HB2 TYR H 248     -10.915   4.184  -9.328  1.00  0.00      HCT  H
ATOM   3805  CG  TYR H 248      -9.701   5.691  -8.680  1.00  0.00      HCT  C
ATOM   3806  CD1 TYR H 248      -9.292   5.177  -7.458  1.00  0.00      HCT  C
ATOM   3807  HD1 TYR H 248      -9.767   4.475  -7.077  1.00  0.00      HCT  H
ATOM   3808  CE1 TYR H 248      -8.192   5.673  -6.806  1.00  0.00      HCT  C
ATOM   3809  HE1 TYR H 248      -7.923   5.305  -5.995  1.00  0.00      HCT  H
ATOM   3810  CZ  TYR H 248      -7.482   6.703  -7.363  1.00  0.00      HCT  C
ATOM   3811  OH  TYR H 248      -6.393   7.175  -6.702  1.00  0.00      HCT  O
ATOM   3812  HH  TYR H 248      -6.043   7.802  -7.137  1.00  0.00      HCT  H
ATOM   3813  CD2 TYR H 248      -8.974   6.759  -9.219  1.00  0.00      HCT  C
ATOM   3814  HD2 TYR H 248      -9.234   7.129 -10.032  1.00  0.00      HCT  H
ATOM   3815  CE2 TYR H 248      -7.864   7.262  -8.565  1.00  0.00      HCT  C
ATOM   3816  HE2 TYR H 248      -7.375   7.962  -8.935  1.00  0.00      HCT  H
ATOM   3817  C   TYR H 248     -12.126   7.146  -8.411  1.00  0.00      HCT  C
ATOM   3818  O   TYR H 248     -12.047   7.541  -7.253  1.00  0.00      HCT  O
ATOM   3819  N   GLU H 249     -12.122   7.971  -9.449  1.00  0.00      HCT  N
ATOM   3820  HN  GLU H 249     -12.173   7.682 -10.401  1.00  0.00      HCT   
ATOM   3821  CA  GLU H 249     -12.040   9.418  -9.271  1.00  0.00      HCT  C
ATOM   3822  HA  GLU H 249     -11.216   9.625  -8.803  1.00  0.00      HCT  H
ATOM   3823  CB  GLU H 249     -11.977  10.091 -10.637  1.00  0.00      HCT  C
ATOM   3824  HB1 GLU H 249     -12.064  11.076 -10.490  1.00  0.00      HCT   
ATOM   3825  HB2 GLU H 249     -12.695   9.748 -11.194  1.00  0.00      HCT  H
ATOM   3826  CG  GLU H 249     -10.648   9.822 -11.355  1.00  0.00      HCT  C
ATOM   3827  HG1 GLU H 249     -10.451   8.848 -11.245  1.00  0.00      HCT   
ATOM   3828  HG2 GLU H 249      -9.960  10.383 -10.962  1.00  0.00      HCT  H
ATOM   3829  CD  GLU H 249     -10.701  10.122 -12.853  1.00  0.00      HCT  C
ATOM   3830  OE1 GLU H 249     -11.812  10.290 -13.402  1.00  0.00      HCT  O
ATOM   3831  OE2 GLU H 249      -9.616  10.167 -13.466  1.00  0.00      HCT  O
ATOM   3832  C   GLU H 249     -13.196   9.983  -8.447  1.00  0.00      HCT  C
ATOM   3833  O   GLU H 249     -12.963  10.808  -7.557  1.00  0.00      HCT  O
ATOM   3834  N   MET H 250     -14.430   9.540  -8.716  1.00  0.00      HCT  N
ATOM   3835  HN  MET H 250     -14.640   8.855  -9.411  1.00  0.00      HCT   
ATOM   3836  CA  MET H 250     -15.587  10.038  -7.996  1.00  0.00      HCT  C
ATOM   3837  HA  MET H 250     -15.573  11.008  -8.022  1.00  0.00      HCT  H
ATOM   3838  CB  MET H 250     -16.880   9.577  -8.665  1.00  0.00      HCT  C
ATOM   3839  HB1 MET H 250     -17.636   9.810  -8.053  1.00  0.00      HCT   
ATOM   3840  HB2 MET H 250     -16.832   8.621  -8.823  1.00  0.00      HCT  H
ATOM   3841  CG  MET H 250     -17.116  10.281 -10.027  1.00  0.00      HCT  C
ATOM   3842  HG1 MET H 250     -17.914   9.856 -10.454  1.00  0.00      HCT   
ATOM   3843  HG2 MET H 250     -16.326  10.180 -10.581  1.00  0.00      HCT  H
ATOM   3844  SD  MET H 250     -17.429  11.999  -9.825  1.00  0.00      HCT  S
ATOM   3845  CE  MET H 250     -19.065  12.086  -9.179  1.00  0.00      HCT  C
ATOM   3846  HE1 MET H 250     -19.301  13.017  -9.044  1.00  0.00      HCT  H
ATOM   3847  HE2 MET H 250     -19.677  11.679  -9.813  1.00  0.00      HCT  H
ATOM   3848  HE3 MET H 250     -19.097  11.611  -8.334  1.00  0.00      HCT  H
ATOM   3849  C   MET H 250     -15.529   9.584  -6.517  1.00  0.00      HCT  C
ATOM   3850  O   MET H 250     -15.788  10.385  -5.601  1.00  0.00      HCT  O
ATOM   3851  N   LEU H 251     -15.143   8.337  -6.272  1.00  0.00      HCT  N
ATOM   3852  HN  LEU H 251     -14.876   7.658  -6.953  1.00  0.00      HCT   
ATOM   3853  CA  LEU H 251     -15.084   7.859  -4.891  1.00  0.00      HCT  C
ATOM   3854  HA  LEU H 251     -15.919   8.079  -4.448  1.00  0.00      HCT  H
ATOM   3855  CB  LEU H 251     -14.918   6.332  -4.847  1.00  0.00      HCT  C
ATOM   3856  HB1 LEU H 251     -14.068   6.138  -5.337  1.00  0.00      HCT   
ATOM   3857  HB2 LEU H 251     -15.699   5.925  -5.253  1.00  0.00      HCT  H
ATOM   3858  CG  LEU H 251     -14.765   5.740  -3.452  1.00  0.00      HCT  C
ATOM   3859  HG  LEU H 251     -14.004   6.147  -3.008  1.00  0.00      HCT  H
ATOM   3860  CD1 LEU H 251     -16.007   6.035  -2.643  1.00  0.00      HCT  C
ATOM   3861 HD11 LEU H 251     -15.903   5.656  -1.757  1.00  0.00      HCT  H
ATOM   3862 HD12 LEU H 251     -16.121   6.996  -2.581  1.00  0.00      HCT  H
ATOM   3863 HD13 LEU H 251     -16.773   5.638  -3.086  1.00  0.00      HCT  H
ATOM   3864  CD2 LEU H 251     -14.534   4.265  -3.528  1.00  0.00      HCT  C
ATOM   3865 HD21 LEU H 251     -14.440   3.914  -2.630  1.00  0.00      HCT  H
ATOM   3866 HD22 LEU H 251     -15.293   3.850  -3.970  1.00  0.00      HCT  H
ATOM   3867 HD23 LEU H 251     -13.725   4.098  -4.036  1.00  0.00      HCT  H
ATOM   3868  C   LEU H 251     -13.965   8.534  -4.136  1.00  0.00      HCT  C
ATOM   3869  O   LEU H 251     -14.146   8.929  -2.997  1.00  0.00      HCT  O
ATOM   3870  N   SER H 252     -12.803   8.698  -4.752  1.00  0.00      HCT  N
ATOM   3871  HN  SER H 252     -12.572   8.418  -5.684  1.00  0.00      HCT   
ATOM   3872  CA  SER H 252     -11.709   9.354  -4.035  1.00  0.00      HCT  C
ATOM   3873  HA  SER H 252     -11.591   8.917  -3.177  1.00  0.00      HCT  H
ATOM   3874  CB  SER H 252     -10.396   9.249  -4.795  1.00  0.00      HCT  C
ATOM   3875  HB1 SER H 252      -9.756   9.938  -4.454  1.00  0.00      HCT   
ATOM   3876  HB2 SER H 252     -10.560   9.394  -5.740  1.00  0.00      HCT  H
ATOM   3877  OG  SER H 252      -9.843   7.951  -4.608  1.00  0.00      HCT  O
ATOM   3878  HG1 SER H 252      -9.146   7.842  -5.267  1.00  0.00      HCT   
ATOM   3879  C   SER H 252     -12.058  10.816  -3.768  1.00  0.00      HCT  C
ATOM   3880  O   SER H 252     -11.710  11.332  -2.707  1.00  0.00      HCT  O
ATOM   3881  N   GLY H 253     -12.740  11.485  -4.711  1.00  0.00      HCT  N
ATOM   3882  HN  GLY H 253     -12.997  11.105  -5.599  1.00  0.00      HCT   
ATOM   3883  CA  GLY H 253     -13.151  12.847  -4.473  1.00  0.00      HCT  C
ATOM   3884  HA1 GLY H 253     -13.632  13.214  -5.369  1.00  0.00      HCT   
ATOM   3885  HA2 GLY H 253     -12.381  13.388  -4.232  1.00  0.00      HCT  H
ATOM   3886  C   GLY H 253     -14.175  12.900  -3.327  1.00  0.00      HCT  C
ATOM   3887  O   GLY H 253     -14.117  13.787  -2.474  1.00  0.00      HCT  O
ATOM   3888  N   HSE H 254     -15.102  11.950  -3.314  1.00  0.00      HCT  N
ATOM   3889  HN  HSE H 254     -15.162  11.245  -4.019  1.00  0.00      HCT   
ATOM   3890  CA  HSE H 254     -16.114  11.847  -2.276  1.00  0.00      HCT  C
ATOM   3891  HA  HSE H 254     -16.649  12.658  -2.265  1.00  0.00      HCT  H
ATOM   3892  CB  HSE H 254     -17.037  10.662  -2.618  1.00  0.00      HCT  C
ATOM   3893  HB1 HSE H 254     -16.453   9.851  -2.596  1.00  0.00      HCT   
ATOM   3894  HB2 HSE H 254     -17.441  10.828  -3.485  1.00  0.00      HCT  H
ATOM   3895  ND1 HSE H 254     -19.049  11.386  -1.258  1.00  0.00      HCT  N
ATOM   3896  CG  HSE H 254     -18.145  10.416  -1.647  1.00  0.00      HCT  C
ATOM   3897  CE1 HSE H 254     -19.919  10.854  -0.419  1.00  0.00      HCT  C
ATOM   3898  HE1 HSE H 254     -20.624  11.304  -0.011  1.00  0.00      HCT  H
ATOM   3899  NE2 HSE H 254     -19.623   9.577  -0.257  1.00  0.00      HCT  N
ATOM   3900  HE2 HSE H 254     -20.041   9.025   0.254  1.00  0.00      HCT  H
ATOM   3901  CD2 HSE H 254     -18.516   9.285  -1.005  1.00  0.00      HCT  C
ATOM   3902  HD2 HSE H 254     -18.103   8.454  -1.074  1.00  0.00      HCT  H
ATOM   3903  C   HSE H 254     -15.459  11.683  -0.894  1.00  0.00      HCT  C
ATOM   3904  O   HSE H 254     -15.852  12.352   0.074  1.00  0.00      HCT  O
ATOM   3905  N   VAL H 255     -14.451  10.809  -0.812  1.00  0.00      HCT  N
ATOM   3906  HN  VAL H 255     -14.100  10.283  -1.583  1.00  0.00      HCT   
ATOM   3907  CA  VAL H 255     -13.764  10.551   0.462  1.00  0.00      HCT  C
ATOM   3908  HA  VAL H 255     -14.420  10.319   1.139  1.00  0.00      HCT  H
ATOM   3909  CB  VAL H 255     -12.755   9.424   0.368  1.00  0.00      HCT  C
ATOM   3910  HB  VAL H 255     -12.161   9.577  -0.383  1.00  0.00      HCT  H
ATOM   3911  CG1 VAL H 255     -11.914   9.358   1.662  1.00  0.00      HCT  C
ATOM   3912 HG11 VAL H 255     -11.274   8.632   1.586  1.00  0.00      HCT  H
ATOM   3913 HG12 VAL H 255     -11.447  10.200   1.779  1.00  0.00      HCT  H
ATOM   3914 HG13 VAL H 255     -12.505   9.200   2.415  1.00  0.00      HCT  H
ATOM   3915  CG2 VAL H 255     -13.473   8.086   0.166  1.00  0.00      HCT  C
ATOM   3916 HG21 VAL H 255     -12.812   7.379   0.108  1.00  0.00      HCT  H
ATOM   3917 HG22 VAL H 255     -14.063   7.928   0.920  1.00  0.00      HCT  H
ATOM   3918 HG23 VAL H 255     -13.988   8.126  -0.655  1.00  0.00      HCT  H
ATOM   3919  C   VAL H 255     -13.054  11.826   0.901  1.00  0.00      HCT  C
ATOM   3920  O   VAL H 255     -13.112  12.201   2.062  1.00  0.00      HCT  O
ATOM   3921  N   TRP H 256     -12.368  12.465  -0.043  1.00  0.00      HCT  N
ATOM   3922  HN  TRP H 256     -12.295  12.133  -0.981  1.00  0.00      HCT   
ATOM   3923  CA  TRP H 256     -11.658  13.722   0.228  1.00  0.00      HCT  C
ATOM   3924  HA  TRP H 256     -10.975  13.563   0.898  1.00  0.00      HCT  H
ATOM   3925  CB  TRP H 256     -10.980  14.219  -1.020  1.00  0.00      HCT  C
ATOM   3926  HB1 TRP H 256     -11.709  14.606  -1.584  1.00  0.00      HCT   
ATOM   3927  HB2 TRP H 256     -10.518  13.474  -1.437  1.00  0.00      HCT  H
ATOM   3928  CG  TRP H 256      -9.983  15.302  -0.814  1.00  0.00      HCT  C
ATOM   3929  CD1 TRP H 256      -9.481  15.771   0.367  1.00  0.00      HCT  C
ATOM   3930  HD1 TRP H 256      -9.709  15.450   1.208  1.00  0.00      HCT  H
ATOM   3931  NE1 TRP H 256      -8.593  16.784   0.126  1.00  0.00      HCT  N
ATOM   3932  HE1 TRP H 256      -8.150  17.216   0.724  1.00  0.00      HCT  H
ATOM   3933  CE2 TRP H 256      -8.508  16.979  -1.225  1.00  0.00      HCT  C
ATOM   3934  CD2 TRP H 256      -9.385  16.072  -1.840  1.00  0.00      HCT  C
ATOM   3935  CE3 TRP H 256      -9.488  16.066  -3.233  1.00  0.00      HCT  C
ATOM   3936  HE3 TRP H 256     -10.054  15.467  -3.666  1.00  0.00      HCT  H
ATOM   3937  CZ3 TRP H 256      -8.718  16.982  -3.963  1.00  0.00      HCT  C
ATOM   3938  HZ3 TRP H 256      -8.771  16.988  -4.892  1.00  0.00      HCT  H
ATOM   3939  CZ2 TRP H 256      -7.738  17.881  -1.952  1.00  0.00      HCT  C
ATOM   3940  HZ2 TRP H 256      -7.170  18.481  -1.524  1.00  0.00      HCT  H
ATOM   3941  CH2 TRP H 256      -7.848  17.863  -3.314  1.00  0.00      HCT  C
ATOM   3942  HH2 TRP H 256      -7.352  18.467  -3.818  1.00  0.00      HCT  H
ATOM   3943  C   TRP H 256     -12.618  14.754   0.771  1.00  0.00      HCT  C
ATOM   3944  O   TRP H 256     -12.375  15.290   1.846  1.00  0.00      HCT  O
ATOM   3945  N   ARG H 257     -13.738  14.982   0.070  1.00  0.00      HCT  N
ATOM   3946  HN  ARG H 257     -13.914  14.480  -0.774  1.00  0.00      HCT   
ATOM   3947  CA  ARG H 257     -14.745  15.947   0.477  1.00  0.00      HCT  C
ATOM   3948  HA  ARG H 257     -14.340  16.827   0.528  1.00  0.00      HCT  H
ATOM   3949  CB  ARG H 257     -15.876  15.998  -0.556  1.00  0.00      HCT  C
ATOM   3950  HB1 ARG H 257     -16.267  15.078  -0.588  1.00  0.00      HCT   
ATOM   3951  HB2 ARG H 257     -15.506  16.282  -1.408  1.00  0.00      HCT  H
ATOM   3952  CG  ARG H 257     -17.009  16.958  -0.199  1.00  0.00      HCT  C
ATOM   3953  HG1 ARG H 257     -16.592  17.842   0.010  1.00  0.00      HCT   
ATOM   3954  HG2 ARG H 257     -17.499  16.603   0.560  1.00  0.00      HCT  H
ATOM   3955  CD  ARG H 257     -18.006  17.155  -1.361  1.00  0.00      HCT  C
ATOM   3956  HD1 ARG H 257     -18.413  16.267  -1.574  1.00  0.00      HCT   
ATOM   3957  HD2 ARG H 257     -17.536  17.514  -2.130  1.00  0.00      HCT  H
ATOM   3958  NE  ARG H 257     -19.066  18.088  -0.994  1.00  0.00      HCT  N
ATOM   3959  HE  ARG H 257     -19.027  18.882  -1.323  1.00  0.00      HCT  H
ATOM   3960  CZ  ARG H 257     -20.086  17.807  -0.191  1.00  0.00      HCT  C
ATOM   3961  NH1 ARG H 257     -20.225  16.590   0.353  1.00  0.00      HCT  N
ATOM   3962 HH11 ARG H 257     -19.648  15.974   0.182  1.00  0.00      HCT  H
ATOM   3963 HH12 ARG H 257     -20.891  16.423   0.870  1.00  0.00      HCT  H
ATOM   3964  NH2 ARG H 257     -20.967  18.756   0.081  1.00  0.00      HCT  N
ATOM   3965 HH21 ARG H 257     -20.880  19.536  -0.271  1.00  0.00      HCT  H
ATOM   3966 HH22 ARG H 257     -21.636  18.586   0.592  1.00  0.00      HCT  H
ATOM   3967  C   ARG H 257     -15.325  15.604   1.865  1.00  0.00      HCT  C
ATOM   3968  O   ARG H 257     -15.475  16.456   2.728  1.00  0.00      HCT  O
ATOM   3969  N   CYS H 258     -15.672  14.342   2.054  1.00  0.00      HCT  N
ATOM   3970  HN  CYS H 258     -15.619  13.637   1.349  1.00  0.00      HCT   
ATOM   3971  CA  CYS H 258     -16.172  13.879   3.347  1.00  0.00      HCT  C
ATOM   3972  HA  CYS H 258     -16.975  14.379   3.560  1.00  0.00      HCT  H
ATOM   3973  CB  CYS H 258     -16.563  12.394   3.264  1.00  0.00      HCT  C
ATOM   3974  HB1 CYS H 258     -16.686  12.065   4.200  1.00  0.00      HCT   
ATOM   3975  HB2 CYS H 258     -15.862  11.907   2.802  1.00  0.00      HCT  H
ATOM   3976  SG  CYS H 258     -18.113  12.140   2.362  1.00  0.00      HCT  S
ATOM   3977  HG1 CYS H 258     -18.118  10.807   2.413  1.00  0.00      HCT   
ATOM   3978  C   CYS H 258     -15.186  14.084   4.507  1.00  0.00      HCT  C
ATOM   3979  O   CYS H 258     -15.611  14.433   5.616  1.00  0.00      HCT  O
ATOM   3980  N   THR H 259     -13.902  13.865   4.259  1.00  0.00      HCT  N
ATOM   3981  HN  THR H 259     -13.552  13.576   3.368  1.00  0.00      HCT   
ATOM   3982  CA  THR H 259     -12.866  14.031   5.290  1.00  0.00      HCT  C
ATOM   3983  HA  THR H 259     -13.107  13.506   6.070  1.00  0.00      HCT  H
ATOM   3984  CB  THR H 259     -11.494  13.544   4.794  1.00  0.00      HCT  C
ATOM   3985  HB  THR H 259     -11.281  13.968   3.949  1.00  0.00      HCT  H
ATOM   3986  OG1 THR H 259     -11.526  12.113   4.627  1.00  0.00      HCT  O
ATOM   3987  HG1 THR H 259     -12.115  11.901   4.067  1.00  0.00      HCT  H
ATOM   3988  CG2 THR H 259     -10.408  13.853   5.778  1.00  0.00      HCT  C
ATOM   3989 HG21 THR H 259      -9.556  13.535   5.440  1.00  0.00      HCT  H
ATOM   3990 HG22 THR H 259     -10.353  14.810   5.922  1.00  0.00      HCT  H
ATOM   3991 HG23 THR H 259     -10.593  13.416   6.624  1.00  0.00      HCT  H
ATOM   3992  C   THR H 259     -12.772  15.485   5.712  1.00  0.00      HCT  C
ATOM   3993  O   THR H 259     -12.645  15.772   6.900  1.00  0.00      HCT  O
ATOM   3994  N   CYS H 260     -12.839  16.399   4.742  1.00  0.00      HCT  N
ATOM   3995  HN  CYS H 260     -12.942  16.174   3.775  1.00  0.00      HCT   
ATOM   3996  CA  CYS H 260     -12.765  17.834   5.035  1.00  0.00      HCT  C
ATOM   3997  HA  CYS H 260     -11.951  18.011   5.531  1.00  0.00      HCT  H
ATOM   3998  CB  CYS H 260     -12.713  18.663   3.738  1.00  0.00      HCT  C
ATOM   3999  HB1 CYS H 260     -12.789  19.624   4.003  1.00  0.00      HCT   
ATOM   4000  HB2 CYS H 260     -13.440  18.386   3.158  1.00  0.00      HCT  H
ATOM   4001  SG  CYS H 260     -11.172  18.458   2.833  1.00  0.00      HCT  S
ATOM   4002  HG1 CYS H 260     -11.491  19.223   1.787  1.00  0.00      HCT   
ATOM   4003  C   CYS H 260     -13.930  18.297   5.880  1.00  0.00      HCT  C
ATOM   4004  O   CYS H 260     -13.745  19.032   6.842  1.00  0.00      HCT  O
ATOM   4005  N   LEU H 261     -15.135  17.866   5.526  1.00  0.00      HCT  N
ATOM   4006  HN  LEU H 261     -15.322  17.283   4.738  1.00  0.00      HCT   
ATOM   4007  CA  LEU H 261     -16.300  18.224   6.285  1.00  0.00      HCT  C
ATOM   4008  HA  LEU H 261     -16.292  19.182   6.441  1.00  0.00      HCT  H
ATOM   4009  CB  LEU H 261     -17.561  17.885   5.494  1.00  0.00      HCT  C
ATOM   4010  HB1 LEU H 261     -18.323  17.984   6.134  1.00  0.00      HCT   
ATOM   4011  HB2 LEU H 261     -17.474  16.985   5.142  1.00  0.00      HCT  H
ATOM   4012  CG  LEU H 261     -17.840  18.823   4.308  1.00  0.00      HCT  C
ATOM   4013  HG  LEU H 261     -17.025  18.923   3.793  1.00  0.00      HCT  H
ATOM   4014  CD1 LEU H 261     -18.913  18.234   3.373  1.00  0.00      HCT  C
ATOM   4015 HD11 LEU H 261     -19.063  18.849   2.639  1.00  0.00      HCT  H
ATOM   4016 HD12 LEU H 261     -18.599  17.382   3.032  1.00  0.00      HCT  H
ATOM   4017 HD13 LEU H 261     -19.733  18.108   3.874  1.00  0.00      HCT  H
ATOM   4018  CD2 LEU H 261     -18.242  20.202   4.807  1.00  0.00      HCT  C
ATOM   4019 HD21 LEU H 261     -18.413  20.776   4.045  1.00  0.00      HCT  H
ATOM   4020 HD22 LEU H 261     -19.043  20.122   5.348  1.00  0.00      HCT  H
ATOM   4021 HD23 LEU H 261     -17.519  20.568   5.340  1.00  0.00      HCT  H
ATOM   4022  C   LEU H 261     -16.287  17.521   7.653  1.00  0.00      HCT  C
ATOM   4023  O   LEU H 261     -16.607  18.138   8.658  1.00  0.00      HCT  O
ATOM   4024  N   ALA H 262     -15.923  16.236   7.694  1.00  0.00      HCT  N
ATOM   4025  HN  ALA H 262     -15.663  15.703   6.889  1.00  0.00      HCT   
ATOM   4026  CA  ALA H 262     -15.884  15.512   8.966  1.00  0.00      HCT  C
ATOM   4027  HA  ALA H 262     -16.772  15.507   9.355  1.00  0.00      HCT  H
ATOM   4028  CB  ALA H 262     -15.462  14.085   8.743  1.00  0.00      HCT  C
ATOM   4029  HB1 ALA H 262     -15.443  13.623   9.596  1.00  0.00      HCT  H
ATOM   4030  HB2 ALA H 262     -16.100  13.656   8.150  1.00  0.00      HCT  H
ATOM   4031  HB3 ALA H 262     -14.579  14.076   8.341  1.00  0.00      HCT  H
ATOM   4032  C   ALA H 262     -14.934  16.191   9.960  1.00  0.00      HCT  C
ATOM   4033  O   ALA H 262     -15.174  16.187  11.165  1.00  0.00      HCT  O
ATOM   4034  N   ARG H 263     -13.853  16.755   9.446  1.00  0.00      HCT  N
ATOM   4035  HN  ARG H 263     -13.674  16.747   8.465  1.00  0.00      HCT   
ATOM   4036  CA  ARG H 263     -12.864  17.419  10.287  1.00  0.00      HCT  C
ATOM   4037  HA  ARG H 263     -12.782  16.925  11.117  1.00  0.00      HCT  H
ATOM   4038  CB  ARG H 263     -11.516  17.400   9.605  1.00  0.00      HCT  C
ATOM   4039  HB1 ARG H 263     -10.921  17.997  10.143  1.00  0.00      HCT   
ATOM   4040  HB2 ARG H 263     -11.627  17.703   8.689  1.00  0.00      HCT  H
ATOM   4041  CG  ARG H 263     -10.873  16.058   9.564  1.00  0.00      HCT  C
ATOM   4042  HG1 ARG H 263     -11.575  15.368   9.388  1.00  0.00      HCT   
ATOM   4043  HG2 ARG H 263     -10.435  15.881  10.413  1.00  0.00      HCT  H
ATOM   4044  CD  ARG H 263      -9.832  16.022   8.470  1.00  0.00      HCT  C
ATOM   4045  HD1 ARG H 263      -9.438  16.938   8.396  1.00  0.00      HCT   
ATOM   4046  HD2 ARG H 263     -10.252  15.750   7.639  1.00  0.00      HCT  H
ATOM   4047  NE  ARG H 263      -8.772  15.083   8.768  1.00  0.00      HCT  N
ATOM   4048  HE  ARG H 263      -8.821  14.648   9.508  1.00  0.00      HCT  H
ATOM   4049  CZ  ARG H 263      -7.731  14.844   7.986  1.00  0.00      HCT  C
ATOM   4050  NH1 ARG H 263      -7.625  15.436   6.804  1.00  0.00      HCT  N
ATOM   4051 HH11 ARG H 263      -8.224  16.000   6.551  1.00  0.00      HCT  H
ATOM   4052 HH12 ARG H 263      -6.950  15.269   6.299  1.00  0.00      HCT  H
ATOM   4053  NH2 ARG H 263      -6.803  13.985   8.373  1.00  0.00      HCT  N
ATOM   4054 HH21 ARG H 263      -6.874  13.590   9.134  1.00  0.00      HCT  H
ATOM   4055 HH22 ARG H 263      -6.136  13.813   7.860  1.00  0.00      HCT  H
ATOM   4056  C   ARG H 263     -13.215  18.859  10.637  1.00  0.00      HCT  C
ATOM   4057  O   ARG H 263     -12.463  19.520  11.345  1.00  0.00      HCT  O
ATOM   4058  N   GLY H 264     -14.339  19.345  10.135  1.00  0.00      HCT  N
ATOM   4059  HN  GLY H 264     -14.947  18.799   9.561  1.00  0.00      HCT   
ATOM   4060  CA  GLY H 264     -14.768  20.708  10.384  1.00  0.00      HCT  C
ATOM   4061  HA1 GLY H 264     -14.931  20.788  11.450  1.00  0.00      HCT   
ATOM   4062  HA2 GLY H 264     -15.584  20.882   9.888  1.00  0.00      HCT  H
ATOM   4063  C   GLY H 264     -13.734  21.755   9.984  1.00  0.00      HCT  C
ATOM   4064  O   GLY H 264     -13.589  22.785  10.631  1.00  0.00      HCT  O
ATOM   4065  N   LEU H 265     -12.995  21.492   8.923  1.00  0.00      HCT  N
ATOM   4066  HN  LEU H 265     -13.041  20.661   8.373  1.00  0.00      HCT   
ATOM   4067  CA  LEU H 265     -12.008  22.458   8.465  1.00  0.00      HCT  C
ATOM   4068  HA  LEU H 265     -11.351  22.599   9.163  1.00  0.00      HCT  H
ATOM   4069  CB  LEU H 265     -11.285  21.932   7.225  1.00  0.00      HCT  C
ATOM   4070  HB1 LEU H 265     -10.587  22.625   7.044  1.00  0.00      HCT   
ATOM   4071  HB2 LEU H 265     -11.945  21.807   6.526  1.00  0.00      HCT  H
ATOM   4072  CG  LEU H 265     -10.511  20.617   7.344  1.00  0.00      HCT  C
ATOM   4073  HG  LEU H 265     -11.131  19.890   7.505  1.00  0.00      HCT  H
ATOM   4074  CD1 LEU H 265      -9.792  20.353   6.043  1.00  0.00      HCT  C
ATOM   4075 HD11 LEU H 265      -9.301  19.519   6.118  1.00  0.00      HCT  H
ATOM   4076 HD12 LEU H 265     -10.445  20.289   5.328  1.00  0.00      HCT  H
ATOM   4077 HD13 LEU H 265      -9.179  21.083   5.867  1.00  0.00      HCT  H
ATOM   4078  CD2 LEU H 265      -9.518  20.660   8.477  1.00  0.00      HCT  C
ATOM   4079 HD21 LEU H 265      -9.050  19.811   8.518  1.00  0.00      HCT  H
ATOM   4080 HD22 LEU H 265      -8.887  21.379   8.316  1.00  0.00      HCT  H
ATOM   4081 HD23 LEU H 265      -9.994  20.816   9.307  1.00  0.00      HCT  H
ATOM   4082  C   LEU H 265     -12.662  23.801   8.145  1.00  0.00      HCT  C
ATOM   4083  O   LEU H 265     -13.755  23.856   7.562  1.00  0.00      HCT  O
ATOM   4084  N   PRO H 266     -11.998  24.900   8.522  1.00  0.00      HCT  N
ATOM   4085  CD  PRO H 266     -10.799  24.994   9.368  1.00  0.00      HCT  C
ATOM   4086  HD1 PRO H 266     -10.841  24.410  10.179  1.00  0.00      HCT   
ATOM   4087  HD2 PRO H 266     -10.012  24.717   8.873  1.00  0.00      HCT  H
ATOM   4088  CA  PRO H 266     -12.448  26.220   8.074  1.00  0.00      HCT  C
ATOM   4089  HA  PRO H 266     -13.289  26.462   8.492  1.00  0.00      HCT  H
ATOM   4090  CB  PRO H 266     -11.336  27.154   8.557  1.00  0.00      HCT  C
ATOM   4091  HB1 PRO H 266     -11.735  28.131   8.910  1.00  0.00      HCT   
ATOM   4092  HB2 PRO H 266     -10.689  27.288   7.847  1.00  0.00      HCT  H
ATOM   4093  CG  PRO H 266     -10.726  26.449   9.691  1.00  0.00      HCT  C
ATOM   4094  HG1 PRO H 266     -11.266  26.712  10.622  1.00  0.00      HCT   
ATOM   4095  HG2 PRO H 266      -9.804  26.730   9.788  1.00  0.00      HCT  H
ATOM   4096  C   PRO H 266     -12.580  26.274   6.571  1.00  0.00      HCT  C
ATOM   4097  O   PRO H 266     -11.819  25.620   5.859  1.00  0.00      HCT  O
ATOM   4098  N   GLU H 267     -13.538  27.067   6.112  1.00  0.00      HCT  N
ATOM   4099  HN  GLU H 267     -14.108  27.621   6.712  1.00  0.00      HCT   
ATOM   4100  CA  GLU H 267     -13.851  27.209   4.708  1.00  0.00      HCT  C
ATOM   4101  HA  GLU H 267     -14.199  26.365   4.379  1.00  0.00      HCT  H
ATOM   4102  CB  GLU H 267     -14.941  28.251   4.567  1.00  0.00      HCT  C
ATOM   4103  HB1 GLU H 267     -14.479  29.137   4.586  1.00  0.00      HCT   
ATOM   4104  HB2 GLU H 267     -15.575  28.136   5.292  1.00  0.00      HCT  H
ATOM   4105  CG  GLU H 267     -15.701  28.184   3.288  1.00  0.00      HCT  C
ATOM   4106  HG1 GLU H 267     -16.224  27.331   3.288  1.00  0.00      HCT   
ATOM   4107  HG2 GLU H 267     -15.079  28.214   2.544  1.00  0.00      HCT  H
ATOM   4108  CD  GLU H 267     -16.662  29.347   3.149  1.00  0.00      HCT  C
ATOM   4109  OE1 GLU H 267     -16.655  30.228   4.041  1.00  0.00      HCT  O
ATOM   4110  OE2 GLU H 267     -17.416  29.384   2.147  1.00  0.00      HCT  O
ATOM   4111  C   GLU H 267     -12.648  27.583   3.856  1.00  0.00      HCT  C
ATOM   4112  O   GLU H 267     -12.544  27.131   2.725  1.00  0.00      HCT  O
ATOM   4113  N   GLU H 268     -11.730  28.390   4.406  1.00  0.00      HCT  N
ATOM   4114  HN  GLU H 268     -11.761  28.741   5.338  1.00  0.00      HCT   
ATOM   4115  CA  GLU H 268     -10.568  28.832   3.644  1.00  0.00      HCT  C
ATOM   4116  HA  GLU H 268     -10.821  28.894   2.709  1.00  0.00      HCT  H
ATOM   4117  CB  GLU H 268     -10.123  30.230   4.091  1.00  0.00      HCT  C
ATOM   4118  HB1 GLU H 268     -10.967  30.763   4.155  1.00  0.00      HCT   
ATOM   4119  HB2 GLU H 268      -9.486  30.567   3.443  1.00  0.00      HCT  H
ATOM   4120  CG  GLU H 268      -9.455  30.321   5.482  1.00  0.00      HCT  C
ATOM   4121  HG1 GLU H 268      -8.977  31.199   5.494  1.00  0.00      HCT   
ATOM   4122  HG2 GLU H 268      -8.867  29.558   5.591  1.00  0.00      HCT  H
ATOM   4123  CD  GLU H 268     -10.424  30.332   6.675  1.00  0.00      HCT  C
ATOM   4124  OE1 GLU H 268     -11.665  30.187   6.494  1.00  0.00      HCT  O
ATOM   4125  OE2 GLU H 268      -9.916  30.492   7.811  1.00  0.00      HCT  O
ATOM   4126  C   GLU H 268      -9.384  27.883   3.732  1.00  0.00      HCT  C
ATOM   4127  O   GLU H 268      -8.390  28.075   3.035  1.00  0.00      HCT  O
ATOM   4128  N   GLN H 269      -9.489  26.858   4.579  1.00  0.00      HCT  N
ATOM   4129  HN  GLN H 269     -10.314  26.620   5.088  1.00  0.00      HCT   
ATOM   4130  CA  GLN H 269      -8.360  25.984   4.825  1.00  0.00      HCT  C
ATOM   4131  HA  GLN H 269      -7.596  26.518   5.091  1.00  0.00      HCT  H
ATOM   4132  CB  GLN H 269      -8.664  24.994   5.946  1.00  0.00      HCT  C
ATOM   4133  HB1 GLN H 269      -9.450  24.454   5.645  1.00  0.00      HCT   
ATOM   4134  HB2 GLN H 269      -8.844  25.488   6.760  1.00  0.00      HCT  H
ATOM   4135  CG  GLN H 269      -7.517  24.025   6.231  1.00  0.00      HCT  C
ATOM   4136  HG1 GLN H 269      -7.281  23.589   5.362  1.00  0.00      HCT   
ATOM   4137  HG2 GLN H 269      -7.807  23.381   6.895  1.00  0.00      HCT  H
ATOM   4138  CD  GLN H 269      -6.272  24.716   6.759  1.00  0.00      HCT  C
ATOM   4139  OE1 GLN H 269      -6.330  25.478   7.715  1.00  0.00      HCT  O
ATOM   4140  NE2 GLN H 269      -5.139  24.450   6.138  1.00  0.00      HCT  N
ATOM   4141 HE21 GLN H 269      -5.132  23.909   5.469  1.00  0.00      HCT  H
ATOM   4142 HE22 GLN H 269      -4.407  24.818   6.401  1.00  0.00      HCT  H
ATOM   4143  C   GLN H 269      -7.988  25.221   3.556  1.00  0.00      HCT  C
ATOM   4144  O   GLN H 269      -8.828  24.601   2.926  1.00  0.00      HCT  O
ATOM   4145  N   GLU H 270      -6.709  25.257   3.210  1.00  0.00      HCT  N
ATOM   4146  HN  GLU H 270      -6.027  25.819   3.670  1.00  0.00      HCT   
ATOM   4147  CA  GLU H 270      -6.179  24.465   2.109  1.00  0.00      HCT  C
ATOM   4148  HA  GLU H 270      -6.804  24.491   1.368  1.00  0.00      HCT  H
ATOM   4149  CB  GLU H 270      -4.846  25.050   1.633  1.00  0.00      HCT  C
ATOM   4150  HB1 GLU H 270      -4.492  24.425   0.937  1.00  0.00      HCT   
ATOM   4151  HB2 GLU H 270      -4.249  25.132   2.393  1.00  0.00      HCT  H
ATOM   4152  CG  GLU H 270      -4.983  26.441   0.988  1.00  0.00      HCT  C
ATOM   4153  HG1 GLU H 270      -5.380  27.032   1.690  1.00  0.00      HCT   
ATOM   4154  HG2 GLU H 270      -5.540  26.365   0.197  1.00  0.00      HCT  H
ATOM   4155  CD  GLU H 270      -3.652  27.076   0.561  1.00  0.00      HCT  C
ATOM   4156  OE1 GLU H 270      -2.560  26.644   1.005  1.00  0.00      HCT  O
ATOM   4157  OE2 GLU H 270      -3.706  28.041  -0.233  1.00  0.00      HCT  O
ATOM   4158  C   GLU H 270      -5.988  23.000   2.522  1.00  0.00      HCT  C
ATOM   4159  O   GLU H 270      -5.713  22.721   3.674  1.00  0.00      HCT  O
ATOM   4160  N   THR H 271      -6.135  22.096   1.564  1.00  0.00      HCT  N
ATOM   4161  HN  THR H 271      -6.343  22.348   0.620  1.00  0.00      HCT   
ATOM   4162  CA  THR H 271      -6.010  20.667   1.786  1.00  0.00      HCT  C
ATOM   4163  HA  THR H 271      -5.462  20.519   2.574  1.00  0.00      HCT  H
ATOM   4164  CB  THR H 271      -7.398  20.003   2.040  1.00  0.00      HCT  C
ATOM   4165  HB  THR H 271      -7.721  20.263   2.917  1.00  0.00      HCT  H
ATOM   4166  OG1 THR H 271      -7.282  18.571   1.986  1.00  0.00      HCT  O
ATOM   4167  HG1 THR H 271      -6.743  18.305   2.572  1.00  0.00      HCT  H
ATOM   4168  CG2 THR H 271      -8.392  20.489   1.010  1.00  0.00      HCT  C
ATOM   4169 HG21 THR H 271      -9.256  20.077   1.164  1.00  0.00      HCT  H
ATOM   4170 HG22 THR H 271      -8.485  21.452   1.068  1.00  0.00      HCT  H
ATOM   4171 HG23 THR H 271      -8.085  20.255   0.119  1.00  0.00      HCT  H
ATOM   4172  C   THR H 271      -5.317  19.999   0.600  1.00  0.00      HCT  C
ATOM   4173  O   THR H 271      -5.603  20.315  -0.555  1.00  0.00      HCT  O
ATOM   4174  N   LYS H 272      -4.395  19.086   0.909  1.00  0.00      HCT  N
ATOM   4175  HN  LYS H 272      -4.176  18.861   1.857  1.00  0.00      HCT   
ATOM   4176  CA  LYS H 272      -3.645  18.354  -0.083  1.00  0.00      HCT  C
ATOM   4177  HA  LYS H 272      -3.907  18.643  -0.971  1.00  0.00      HCT  H
ATOM   4178  CB  LYS H 272      -2.132  18.605   0.096  1.00  0.00      HCT  C
ATOM   4179  HB1 LYS H 272      -1.885  18.105   0.926  1.00  0.00      HCT   
ATOM   4180  HB2 LYS H 272      -1.987  19.563   0.146  1.00  0.00      HCT  H
ATOM   4181  CG  LYS H 272      -1.224  18.069  -1.001  1.00  0.00      HCT  C
ATOM   4182  HG1 LYS H 272      -1.557  18.375  -1.893  1.00  0.00      HCT   
ATOM   4183  HG2 LYS H 272      -1.216  17.099  -0.976  1.00  0.00      HCT  H
ATOM   4184  CD  LYS H 272       0.217  18.590  -0.747  1.00  0.00      HCT  C
ATOM   4185  HD1 LYS H 272       0.525  18.163   0.103  1.00  0.00      HCT   
ATOM   4186  HD2 LYS H 272       0.193  19.558  -0.694  1.00  0.00      HCT  H
ATOM   4187  CE  LYS H 272       1.205  18.213  -1.824  1.00  0.00      HCT  C
ATOM   4188  HE1 LYS H 272       0.821  18.481  -2.708  1.00  0.00      HCT   
ATOM   4189  HE2 LYS H 272       1.364  17.257  -1.796  1.00  0.00      HCT  H
ATOM   4190  NZ  LYS H 272       2.497  18.908  -1.621  1.00  0.00      HCT  N
ATOM   4191  HZ1 LYS H 272       3.071  18.677  -2.262  1.00  0.00      HCT  H
ATOM   4192  HZ2 LYS H 272       2.375  19.789  -1.646  1.00  0.00      HCT  H
ATOM   4193  HZ3 LYS H 272       2.842  18.685  -0.832  1.00  0.00      HCT  H
ATOM   4194  C   LYS H 272      -3.965  16.882   0.064  1.00  0.00      HCT  C
ATOM   4195  O   LYS H 272      -3.943  16.343   1.171  1.00  0.00      HCT  O
ATOM   4196  N   LEU H 273      -4.287  16.253  -1.056  1.00  0.00      HCT  N
ATOM   4197  HN  LEU H 273      -4.364  16.720  -1.935  1.00  0.00      HCT   
ATOM   4198  CA  LEU H 273      -4.557  14.831  -1.112  1.00  0.00      HCT  C
ATOM   4199  HA  LEU H 273      -4.624  14.479  -0.211  1.00  0.00      HCT  H
ATOM   4200  CB  LEU H 273      -5.911  14.616  -1.818  1.00  0.00      HCT  C
ATOM   4201  HB1 LEU H 273      -5.854  15.203  -2.626  1.00  0.00      HCT   
ATOM   4202  HB2 LEU H 273      -6.615  14.836  -1.188  1.00  0.00      HCT  H
ATOM   4203  CG  LEU H 273      -6.222  13.233  -2.360  1.00  0.00      HCT  C
ATOM   4204  HG  LEU H 273      -5.514  12.967  -2.967  1.00  0.00      HCT  H
ATOM   4205  CD1 LEU H 273      -6.227  12.254  -1.189  1.00  0.00      HCT  C
ATOM   4206 HD11 LEU H 273      -6.426  11.365  -1.522  1.00  0.00      HCT  H
ATOM   4207 HD12 LEU H 273      -5.354  12.263  -0.766  1.00  0.00      HCT  H
ATOM   4208 HD13 LEU H 273      -6.906  12.528  -0.552  1.00  0.00      HCT  H
ATOM   4209  CD2 LEU H 273      -7.553  13.176  -3.133  1.00  0.00      HCT  C
ATOM   4210 HD21 LEU H 273      -7.693  12.271  -3.452  1.00  0.00      HCT  H
ATOM   4211 HD22 LEU H 273      -8.275  13.434  -2.539  1.00  0.00      HCT  H
ATOM   4212 HD23 LEU H 273      -7.506  13.788  -3.885  1.00  0.00      HCT  H
ATOM   4213  C   LEU H 273      -3.392  14.124  -1.823  1.00  0.00      HCT  C
ATOM   4214  O   LEU H 273      -2.943  14.566  -2.876  1.00  0.00      HCT  O
ATOM   4215  N   TYR H 274      -2.906  13.034  -1.225  1.00  0.00      HCT  N
ATOM   4216  HN  TYR H 274      -3.286  12.693  -0.367  1.00  0.00      HCT   
ATOM   4217  CA  TYR H 274      -1.798  12.249  -1.750  1.00  0.00      HCT  C
ATOM   4218  HA  TYR H 274      -1.364  12.734  -2.468  1.00  0.00      HCT  H
ATOM   4219  CB  TYR H 274      -0.752  11.945  -0.653  1.00  0.00      HCT  C
ATOM   4220  HB1 TYR H 274      -0.086  11.317  -1.056  1.00  0.00      HCT   
ATOM   4221  HB2 TYR H 274      -1.205  11.560   0.115  1.00  0.00      HCT  H
ATOM   4222  CG  TYR H 274      -0.016  13.151  -0.191  1.00  0.00      HCT  C
ATOM   4223  CD1 TYR H 274      -0.590  14.023   0.722  1.00  0.00      HCT  C
ATOM   4224  HD1 TYR H 274      -1.453  13.863   1.028  1.00  0.00      HCT  H
ATOM   4225  CE1 TYR H 274       0.089  15.124   1.172  1.00  0.00      HCT  C
ATOM   4226  HE1 TYR H 274      -0.311  15.707   1.776  1.00  0.00      HCT  H
ATOM   4227  CZ  TYR H 274       1.369  15.365   0.717  1.00  0.00      HCT  C
ATOM   4228  OH  TYR H 274       2.072  16.456   1.151  1.00  0.00      HCT  O
ATOM   4229  HH  TYR H 274       2.830  16.471   0.790  1.00  0.00      HCT  H
ATOM   4230  CD2 TYR H 274       1.275  13.397  -0.613  1.00  0.00      HCT  C
ATOM   4231  HD2 TYR H 274       1.675  12.822  -1.224  1.00  0.00      HCT  H
ATOM   4232  CE2 TYR H 274       1.960  14.516  -0.179  1.00  0.00      HCT  C
ATOM   4233  HE2 TYR H 274       2.828  14.678  -0.474  1.00  0.00      HCT  H
ATOM   4234  C   TYR H 274      -2.331  10.947  -2.295  1.00  0.00      HCT  C
ATOM   4235  O   TYR H 274      -2.892  10.156  -1.544  1.00  0.00      HCT  O
ATOM   4236  N   ILE H 275      -2.126  10.726  -3.595  1.00  0.00      HCT  N
ATOM   4237  HN  ILE H 275      -1.615  11.347  -4.186  1.00  0.00      HCT   
ATOM   4238  CA  ILE H 275      -2.631   9.557  -4.265  1.00  0.00      HCT  C
ATOM   4239  HA  ILE H 275      -3.074   8.975  -3.629  1.00  0.00      HCT  H
ATOM   4240  CB  ILE H 275      -3.601   9.908  -5.368  1.00  0.00      HCT  C
ATOM   4241  HB  ILE H 275      -3.132  10.409  -6.054  1.00  0.00      HCT  H
ATOM   4242  CG2 ILE H 275      -4.149   8.661  -5.967  1.00  0.00      HCT  C
ATOM   4243 HG21 ILE H 275      -4.771   8.898  -6.674  1.00  0.00      HCT  H
ATOM   4244 HG22 ILE H 275      -3.418   8.137  -6.330  1.00  0.00      HCT  H
ATOM   4245 HG23 ILE H 275      -4.608   8.156  -5.278  1.00  0.00      HCT  H
ATOM   4246  CG1 ILE H 275      -4.737  10.750  -4.832  1.00  0.00      HCT  C
ATOM   4247 HG11 ILE H 275      -4.348  11.402  -4.181  1.00  0.00      HCT   
ATOM   4248 HG12 ILE H 275      -5.389  10.171  -4.408  1.00  0.00      HCT  H
ATOM   4249  CD  ILE H 275      -5.431  11.518  -5.921  1.00  0.00      HCT  C
ATOM   4250  HD1 ILE H 275      -6.221  12.170  -5.490  1.00  0.00      HCT   
ATOM   4251  HD2 ILE H 275      -4.709  12.162  -6.468  1.00  0.00      HCT   
ATOM   4252  HD3 ILE H 275      -5.912  10.831  -6.649  1.00  0.00      HCT   
ATOM   4253  C   ILE H 275      -1.478   8.827  -4.873  1.00  0.00      HCT  C
ATOM   4254  O   ILE H 275      -0.789   9.356  -5.712  1.00  0.00      HCT  O
ATOM   4255  N   ALA H 276      -1.266   7.588  -4.457  1.00  0.00      HCT  N
ATOM   4256  HN  ALA H 276      -1.787   7.138  -3.732  1.00  0.00      HCT   
ATOM   4257  CA  ALA H 276      -0.218   6.785  -5.062  1.00  0.00      HCT  C
ATOM   4258  HA  ALA H 276       0.593   7.312  -5.136  1.00  0.00      HCT  H
ATOM   4259  CB  ALA H 276       0.071   5.578  -4.219  1.00  0.00      HCT  C
ATOM   4260  HB1 ALA H 276       0.773   5.059  -4.642  1.00  0.00      HCT  H
ATOM   4261  HB2 ALA H 276       0.359   5.869  -3.339  1.00  0.00      HCT  H
ATOM   4262  HB3 ALA H 276      -0.736   5.045  -4.143  1.00  0.00      HCT  H
ATOM   4263  C   ALA H 276      -0.656   6.373  -6.456  1.00  0.00      HCT  C
ATOM   4264  O   ALA H 276      -1.835   6.039  -6.667  1.00  0.00      HCT  O
ATOM   4265  N   THR H 277       0.277   6.404  -7.403  1.00  0.00      HCT  N
ATOM   4266  HN  THR H 277       1.216   6.713  -7.259  1.00  0.00      HCT   
ATOM   4267  CA  THR H 277      -0.009   5.977  -8.762  1.00  0.00      HCT  C
ATOM   4268  HA  THR H 277      -0.818   5.442  -8.766  1.00  0.00      HCT  H
ATOM   4269  CB  THR H 277      -0.207   7.148  -9.722  1.00  0.00      HCT  C
ATOM   4270  HB  THR H 277       0.655   7.434 -10.062  1.00  0.00      HCT  H
ATOM   4271  OG1 THR H 277      -0.829   8.235  -9.026  1.00  0.00      HCT  O
ATOM   4272  HG1 THR H 277      -0.941   8.883  -9.548  1.00  0.00      HCT  H
ATOM   4273  CG2 THR H 277      -1.071   6.689 -10.910  1.00  0.00      HCT  C
ATOM   4274 HG21 THR H 277      -1.204   7.425 -11.527  1.00  0.00      HCT  H
ATOM   4275 HG22 THR H 277      -0.631   5.961 -11.376  1.00  0.00      HCT  H
ATOM   4276 HG23 THR H 277      -1.935   6.383 -10.592  1.00  0.00      HCT  H
ATOM   4277  C   THR H 277       1.117   5.136  -9.309  1.00  0.00      HCT  C
ATOM   4278  O   THR H 277       2.281   5.482  -9.127  1.00  0.00      HCT  O
ATOM   4279  N   ASP H 278       0.752   4.068 -10.019  1.00  0.00      HCT  N
ATOM   4280  HN  ASP H 278      -0.188   3.835 -10.255  1.00  0.00      HCT   
ATOM   4281  CA  ASP H 278       1.728   3.103 -10.537  1.00  0.00      HCT  C
ATOM   4282  HA  ASP H 278       2.468   3.033  -9.914  1.00  0.00      HCT  H
ATOM   4283  CB  ASP H 278       1.101   1.709 -10.693  1.00  0.00      HCT  C
ATOM   4284  HB1 ASP H 278       0.537   1.735 -11.519  1.00  0.00      HCT   
ATOM   4285  HB2 ASP H 278       0.579   1.508  -9.900  1.00  0.00      HCT  H
ATOM   4286  CG  ASP H 278       2.151   0.588 -10.869  1.00  0.00      HCT  C
ATOM   4287  OD1 ASP H 278       3.288   0.866 -11.298  1.00  0.00      HCT  O
ATOM   4288  OD2 ASP H 278       1.836  -0.589 -10.587  1.00  0.00      HCT  O
ATOM   4289  C   ASP H 278       2.275   3.582 -11.873  1.00  0.00      HCT  C
ATOM   4290  O   ASP H 278       1.550   3.689 -12.846  1.00  0.00      HCT  O
ATOM   4291  N   GLY H 279       3.570   3.852 -11.905  1.00  0.00      HCT  N
ATOM   4292  HN  GLY H 279       4.140   3.780 -11.088  1.00  0.00      HCT   
ATOM   4293  CA  GLY H 279       4.257   4.270 -13.116  1.00  0.00      HCT  C
ATOM   4294  HA1 GLY H 279       5.253   4.554 -12.806  1.00  0.00      HCT   
ATOM   4295  HA2 GLY H 279       3.782   5.021 -13.502  1.00  0.00      HCT  H
ATOM   4296  C   GLY H 279       4.384   3.200 -14.181  1.00  0.00      HCT  C
ATOM   4297  O   GLY H 279       4.686   3.506 -15.336  1.00  0.00      HCT  O
ATOM   4298  N   ARG H 280       4.211   1.933 -13.798  1.00  0.00      HCT  N
ATOM   4299  HN  ARG H 280       4.040   1.674 -12.850  1.00  0.00      HCT   
ATOM   4300  CA  ARG H 280       4.266   0.855 -14.768  1.00  0.00      HCT  C
ATOM   4301  HA  ARG H 280       5.166   0.791 -15.127  1.00  0.00      HCT  H
ATOM   4302  CB  ARG H 280       3.915  -0.481 -14.109  1.00  0.00      HCT  C
ATOM   4303  HB1 ARG H 280       3.897  -1.144 -14.857  1.00  0.00      HCT   
ATOM   4304  HB2 ARG H 280       3.068  -0.380 -13.648  1.00  0.00      HCT  H
ATOM   4305  CG  ARG H 280       4.924  -1.012 -13.094  1.00  0.00      HCT  C
ATOM   4306  HG1 ARG H 280       5.175  -0.282 -12.459  1.00  0.00      HCT   
ATOM   4307  HG2 ARG H 280       5.718  -1.327 -13.554  1.00  0.00      HCT  H
ATOM   4308  CD  ARG H 280       4.304  -2.161 -12.355  1.00  0.00      HCT  C
ATOM   4309  HD1 ARG H 280       4.027  -2.825 -13.050  1.00  0.00      HCT   
ATOM   4310  HD2 ARG H 280       3.556  -1.830 -11.834  1.00  0.00      HCT  H
ATOM   4311  NE  ARG H 280       5.218  -2.842 -11.440  1.00  0.00      HCT  N
ATOM   4312  HE  ARG H 280       5.609  -3.554 -11.719  1.00  0.00      HCT  H
ATOM   4313  CZ  ARG H 280       5.517  -2.403 -10.225  1.00  0.00      HCT  C
ATOM   4314  NH1 ARG H 280       5.000  -1.262  -9.782  1.00  0.00      HCT  N
ATOM   4315 HH11 ARG H 280       4.460  -0.814 -10.277  1.00  0.00      HCT  H
ATOM   4316 HH12 ARG H 280       5.199  -0.977  -8.995  1.00  0.00      HCT  H
ATOM   4317  NH2 ARG H 280       6.353  -3.109  -9.463  1.00  0.00      HCT  N
ATOM   4318 HH21 ARG H 280       6.689  -3.844  -9.759  1.00  0.00      HCT  H
ATOM   4319 HH22 ARG H 280       6.561  -2.827  -8.678  1.00  0.00      HCT  H
ATOM   4320  C   ARG H 280       3.297   1.141 -15.936  1.00  0.00      HCT  C
ATOM   4321  O   ARG H 280       3.538   0.734 -17.067  1.00  0.00      HCT  O
ATOM   4322  N   SER H 281       2.215   1.864 -15.663  1.00  0.00      HCT  N
ATOM   4323  HN  SER H 281       2.015   2.276 -14.774  1.00  0.00      HCT   
ATOM   4324  CA  SER H 281       1.193   2.121 -16.689  1.00  0.00      HCT  C
ATOM   4325  HA  SER H 281       1.053   1.308 -17.199  1.00  0.00      HCT  H
ATOM   4326  CB  SER H 281      -0.150   2.510 -16.052  1.00  0.00      HCT  C
ATOM   4327  HB1 SER H 281      -0.691   3.026 -16.716  1.00  0.00      HCT   
ATOM   4328  HB2 SER H 281       0.018   3.050 -15.264  1.00  0.00      HCT  H
ATOM   4329  OG  SER H 281      -0.859   1.358 -15.677  1.00  0.00      HCT  O
ATOM   4330  HG1 SER H 281      -1.573   1.642 -15.092  1.00  0.00      HCT   
ATOM   4331  C   SER H 281       1.584   3.210 -17.658  1.00  0.00      HCT  C
ATOM   4332  O   SER H 281       1.115   3.226 -18.789  1.00  0.00      HCT  O
ATOM   4333  N   ARG H 282       2.437   4.121 -17.214  1.00  0.00      HCT  N
ATOM   4334  HN  ARG H 282       2.925   4.014 -16.351  1.00  0.00      HCT   
ATOM   4335  CA  ARG H 282       2.709   5.346 -17.978  1.00  0.00      HCT  C
ATOM   4336  HA  ARG H 282       2.113   5.373 -18.743  1.00  0.00      HCT  H
ATOM   4337  CB  ARG H 282       2.416   6.577 -17.115  1.00  0.00      HCT  C
ATOM   4338  HB1 ARG H 282       2.467   7.360 -17.735  1.00  0.00      HCT   
ATOM   4339  HB2 ARG H 282       3.065   6.609 -16.396  1.00  0.00      HCT  H
ATOM   4340  CG  ARG H 282       1.044   6.609 -16.490  1.00  0.00      HCT  C
ATOM   4341  HG1 ARG H 282       1.028   7.341 -15.809  1.00  0.00      HCT   
ATOM   4342  HG2 ARG H 282       0.858   5.752 -16.076  1.00  0.00      HCT  H
ATOM   4343  CD  ARG H 282      -0.015   6.875 -17.531  1.00  0.00      HCT  C
ATOM   4344  HD1 ARG H 282      -0.885   6.566 -17.146  1.00  0.00      HCT   
ATOM   4345  HD2 ARG H 282       0.215   6.398 -18.344  1.00  0.00      HCT  H
ATOM   4346  NE  ARG H 282      -0.148   8.292 -17.863  1.00  0.00      HCT  N
ATOM   4347  HE  ARG H 282       0.175   8.562 -18.612  1.00  0.00      HCT  H
ATOM   4348  CZ  ARG H 282      -0.741   9.195 -17.078  1.00  0.00      HCT  C
ATOM   4349  NH1 ARG H 282      -1.241   8.841 -15.891  1.00  0.00      HCT  N
ATOM   4350 HH11 ARG H 282      -1.191   8.023 -15.631  1.00  0.00      HCT  H
ATOM   4351 HH12 ARG H 282      -1.618   9.430 -15.391  1.00  0.00      HCT  H
ATOM   4352  NH2 ARG H 282      -0.831  10.459 -17.469  1.00  0.00      HCT  N
ATOM   4353 HH21 ARG H 282      -0.507  10.697 -18.229  1.00  0.00      HCT  H
ATOM   4354 HH22 ARG H 282      -1.204  11.042 -16.959  1.00  0.00      HCT  H
ATOM   4355  C   ARG H 282       4.141   5.463 -18.501  1.00  0.00      HCT  C
ATOM   4356  O   ARG H 282       4.409   6.217 -19.433  1.00  0.00      HCT  O
ATOM   4357  N   LEU H 283       5.080   4.748 -17.894  1.00  0.00      HCT  N
ATOM   4358  HN  LEU H 283       4.955   4.071 -17.172  1.00  0.00      HCT   
ATOM   4359  CA  LEU H 283       6.455   4.942 -18.295  1.00  0.00      HCT  C
ATOM   4360  HA  LEU H 283       6.658   5.890 -18.286  1.00  0.00      HCT  H
ATOM   4361  CB  LEU H 283       7.415   4.245 -17.345  1.00  0.00      HCT  C
ATOM   4362  HB1 LEU H 283       8.289   4.196 -17.829  1.00  0.00      HCT   
ATOM   4363  HB2 LEU H 283       7.048   3.375 -17.120  1.00  0.00      HCT  H
ATOM   4364  CG  LEU H 283       7.676   4.983 -16.040  1.00  0.00      HCT  C
ATOM   4365  HG  LEU H 283       6.838   5.296 -15.667  1.00  0.00      HCT  H
ATOM   4366  CD1 LEU H 283       8.323   4.059 -15.057  1.00  0.00      HCT  C
ATOM   4367 HD11 LEU H 283       8.484   4.540 -14.231  1.00  0.00      HCT  H
ATOM   4368 HD12 LEU H 283       7.730   3.309 -14.892  1.00  0.00      HCT  H
ATOM   4369 HD13 LEU H 283       9.162   3.744 -15.426  1.00  0.00      HCT  H
ATOM   4370  CD2 LEU H 283       8.560   6.157 -16.284  1.00  0.00      HCT  C
ATOM   4371 HD21 LEU H 283       8.716   6.614 -15.443  1.00  0.00      HCT  H
ATOM   4372 HD22 LEU H 283       9.403   5.846 -16.653  1.00  0.00      HCT  H
ATOM   4373 HD23 LEU H 283       8.125   6.755 -16.910  1.00  0.00      HCT  H
ATOM   4374  C   LEU H 283       6.656   4.432 -19.709  1.00  0.00      HCT  C
ATOM   4375  O   LEU H 283       6.025   3.463 -20.118  1.00  0.00      HCT  O
ATOM   4376  N   GLN H 284       7.516   5.117 -20.447  1.00  0.00      HCT  N
ATOM   4377  HN  GLN H 284       7.993   5.932 -20.122  1.00  0.00      HCT   
ATOM   4378  CA  GLN H 284       7.842   4.732 -21.815  1.00  0.00      HCT  C
ATOM   4379  HA  GLN H 284       7.459   3.862 -22.004  1.00  0.00      HCT  H
ATOM   4380  CB  GLN H 284       7.255   5.738 -22.799  1.00  0.00      HCT  C
ATOM   4381  HB1 GLN H 284       7.606   5.509 -23.707  1.00  0.00      HCT   
ATOM   4382  HB2 GLN H 284       7.516   6.634 -22.534  1.00  0.00      HCT  H
ATOM   4383  CG  GLN H 284       5.746   5.680 -22.838  1.00  0.00      HCT  C
ATOM   4384  HG1 GLN H 284       5.421   5.811 -21.902  1.00  0.00      HCT   
ATOM   4385  HG2 GLN H 284       5.472   4.822 -23.198  1.00  0.00      HCT  H
ATOM   4386  CD  GLN H 284       5.144   6.766 -23.701  1.00  0.00      HCT  C
ATOM   4387  OE1 GLN H 284       5.858   7.544 -24.340  1.00  0.00      HCT  O
ATOM   4388  NE2 GLN H 284       3.824   6.822 -23.726  1.00  0.00      HCT  N
ATOM   4389 HE21 GLN H 284       3.361   6.261 -23.268  1.00  0.00      HCT  H
ATOM   4390 HE22 GLN H 284       3.429   7.420 -24.201  1.00  0.00      HCT  H
ATOM   4391  C   GLN H 284       9.360   4.638 -21.992  1.00  0.00      HCT  C
ATOM   4392  O   GLN H 284      10.096   5.459 -21.446  1.00  0.00      HCT  O
ATOM   4393  N   PRO H 285       9.837   3.617 -22.720  1.00  0.00      HCT  N
ATOM   4394  CD  PRO H 285      11.280   3.480 -22.979  1.00  0.00      HCT  C
ATOM   4395  HD1 PRO H 285      11.620   4.115 -23.673  1.00  0.00      HCT   
ATOM   4396  HD2 PRO H 285      11.789   3.661 -22.173  1.00  0.00      HCT  H
ATOM   4397  CA  PRO H 285       9.078   2.479 -23.248  1.00  0.00      HCT  C
ATOM   4398  HA  PRO H 285       8.370   2.778 -23.838  1.00  0.00      HCT  H
ATOM   4399  CB  PRO H 285      10.119   1.699 -24.040  1.00  0.00      HCT  C
ATOM   4400  HB1 PRO H 285      10.166   2.015 -25.106  1.00  0.00      HCT   
ATOM   4401  HB2 PRO H 285       9.941   0.748 -23.975  1.00  0.00      HCT  H
ATOM   4402  CG  PRO H 285      11.415   2.049 -23.369  1.00  0.00      HCT  C
ATOM   4403  HG1 PRO H 285      12.261   1.868 -24.061  1.00  0.00      HCT   
ATOM   4404  HG2 PRO H 285      11.538   1.491 -22.585  1.00  0.00      HCT  H
ATOM   4405  C   PRO H 285       8.498   1.624 -22.120  1.00  0.00      HCT  C
ATOM   4406  O   PRO H 285       8.869   1.844 -20.967  1.00  0.00      HCT  O
ATOM   4407  N   GLN H 286       7.597   0.710 -22.457  1.00  0.00      HCT  N
ATOM   4408  HN  GLN H 286       7.341   0.513 -23.402  1.00  0.00      HCT   
ATOM   4409  CA  GLN H 286       6.899  -0.091 -21.464  1.00  0.00      HCT  C
ATOM   4410  HA  GLN H 286       6.401   0.490 -20.868  1.00  0.00      HCT  H
ATOM   4411  CB  GLN H 286       5.924  -1.071 -22.115  1.00  0.00      HCT  C
ATOM   4412  HB1 GLN H 286       6.363  -1.969 -22.130  1.00  0.00      HCT   
ATOM   4413  HB2 GLN H 286       5.715  -0.765 -23.011  1.00  0.00      HCT  H
ATOM   4414  CG  GLN H 286       4.641  -1.177 -21.346  1.00  0.00      HCT  C
ATOM   4415  HG1 GLN H 286       4.866  -1.395 -20.397  1.00  0.00      HCT   
ATOM   4416  HG2 GLN H 286       4.088  -1.870 -21.739  1.00  0.00      HCT  H
ATOM   4417  CD  GLN H 286       3.860   0.144 -21.382  1.00  0.00      HCT  C
ATOM   4418  OE1 GLN H 286       4.237   1.090 -22.082  1.00  0.00      HCT  O
ATOM   4419  NE2 GLN H 286       2.786   0.215 -20.626  1.00  0.00      HCT  N
ATOM   4420 HE21 GLN H 286       2.555  -0.459 -20.143  1.00  0.00      HCT  H
ATOM   4421 HE22 GLN H 286       2.317   0.935 -20.613  1.00  0.00      HCT  H
ATOM   4422  C   GLN H 286       7.883  -0.869 -20.660  1.00  0.00      HCT  C
ATOM   4423  O   GLN H 286       8.679  -1.591 -21.233  1.00  0.00      HCT  O
ATOM   4424  N   LEU H 287       7.854  -0.697 -19.343  1.00  0.00      HCT  N
ATOM   4425  HN  LEU H 287       7.317  -0.001 -18.870  1.00  0.00      HCT   
ATOM   4426  CA  LEU H 287       8.635  -1.546 -18.464  1.00  0.00      HCT  C
ATOM   4427  HA  LEU H 287       9.580  -1.426 -18.649  1.00  0.00      HCT  H
ATOM   4428  CB  LEU H 287       8.379  -1.218 -17.013  1.00  0.00      HCT  C
ATOM   4429  HB1 LEU H 287       8.863  -1.946 -16.528  1.00  0.00      HCT   
ATOM   4430  HB2 LEU H 287       7.418  -1.174 -16.889  1.00  0.00      HCT  H
ATOM   4431  CG  LEU H 287       8.946   0.052 -16.428  1.00  0.00      HCT  C
ATOM   4432  HG  LEU H 287       8.509   0.818 -16.831  1.00  0.00      HCT  H
ATOM   4433  CD1 LEU H 287       8.609   0.028 -14.956  1.00  0.00      HCT  C
ATOM   4434 HD11 LEU H 287       8.958   0.832 -14.540  1.00  0.00      HCT  H
ATOM   4435 HD12 LEU H 287       7.645  -0.006 -14.854  1.00  0.00      HCT  H
ATOM   4436 HD13 LEU H 287       9.013  -0.756 -14.552  1.00  0.00      HCT  H
ATOM   4437  CD2 LEU H 287      10.443   0.181 -16.641  1.00  0.00      HCT  C
ATOM   4438 HD21 LEU H 287      10.748   1.012 -16.246  1.00  0.00      HCT  H
ATOM   4439 HD22 LEU H 287      10.888  -0.570 -16.219  1.00  0.00      HCT  H
ATOM   4440 HD23 LEU H 287      10.627   0.181 -17.594  1.00  0.00      HCT  H
ATOM   4441  C   LEU H 287       8.275  -2.997 -18.698  1.00  0.00      HCT  C
ATOM   4442  O   LEU H 287       7.107  -3.314 -18.928  1.00  0.00      HCT  O
ATOM   4443  N   PRO H 288       9.262  -3.894 -18.588  1.00  0.00      HCT  N
ATOM   4444  CD  PRO H 288      10.689  -3.710 -18.278  1.00  0.00      HCT  C
ATOM   4445  HD1 PRO H 288      11.087  -2.894 -18.698  1.00  0.00      HCT   
ATOM   4446  HD2 PRO H 288      10.819  -3.610 -17.322  1.00  0.00      HCT  H
ATOM   4447  CA  PRO H 288       8.940  -5.297 -18.836  1.00  0.00      HCT  C
ATOM   4448  HA  PRO H 288       8.669  -5.434 -19.757  1.00  0.00      HCT  H
ATOM   4449  CB  PRO H 288      10.265  -6.020 -18.569  1.00  0.00      HCT  C
ATOM   4450  HB1 PRO H 288      10.442  -6.848 -19.291  1.00  0.00      HCT   
ATOM   4451  HB2 PRO H 288      10.278  -6.354 -17.658  1.00  0.00      HCT  H
ATOM   4452  CG  PRO H 288      11.299  -4.985 -18.762  1.00  0.00      HCT  C
ATOM   4453  HG1 PRO H 288      11.594  -4.945 -19.829  1.00  0.00      HCT   
ATOM   4454  HG2 PRO H 288      12.085  -5.209 -18.237  1.00  0.00      HCT  H
ATOM   4455  C   PRO H 288       7.870  -5.800 -17.900  1.00  0.00      HCT  C
ATOM   4456  O   PRO H 288       7.811  -5.358 -16.756  1.00  0.00      HCT  O
ATOM   4457  N   PRO H 289       7.046  -6.735 -18.361  1.00  0.00      HCT  N
ATOM   4458  CD  PRO H 289       6.971  -7.362 -19.695  1.00  0.00      HCT  C
ATOM   4459  HD1 PRO H 289       7.139  -6.727 -20.449  1.00  0.00      HCT   
ATOM   4460  HD2 PRO H 289       7.638  -8.062 -19.781  1.00  0.00      HCT  H
ATOM   4461  CA  PRO H 289       6.063  -7.298 -17.432  1.00  0.00      HCT  C
ATOM   4462  HA  PRO H 289       5.450  -6.614 -17.119  1.00  0.00      HCT  H
ATOM   4463  CB  PRO H 289       5.314  -8.323 -18.282  1.00  0.00      HCT  C
ATOM   4464  HB1 PRO H 289       4.216  -8.279 -18.104  1.00  0.00      HCT   
ATOM   4465  HB2 PRO H 289       5.650  -9.213 -18.092  1.00  0.00      HCT  H
ATOM   4466  CG  PRO H 289       5.591  -7.949 -19.694  1.00  0.00      HCT  C
ATOM   4467  HG1 PRO H 289       4.819  -7.239 -20.051  1.00  0.00      HCT   
ATOM   4468  HG2 PRO H 289       5.556  -8.740 -20.253  1.00  0.00      HCT  H
ATOM   4469  C   PRO H 289       6.752  -7.973 -16.241  1.00  0.00      HCT  C
ATOM   4470  O   PRO H 289       7.816  -8.572 -16.388  1.00  0.00      HCT  O
ATOM   4471  N   GLY H 290       6.174  -7.810 -15.064  1.00  0.00      HCT  N
ATOM   4472  HN  GLY H 290       5.351  -7.260 -14.930  1.00  0.00      HCT   
ATOM   4473  CA  GLY H 290       6.715  -8.437 -13.866  1.00  0.00      HCT  C
ATOM   4474  HA1 GLY H 290       7.053  -9.417 -14.174  1.00  0.00      HCT   
ATOM   4475  HA2 GLY H 290       6.011  -8.500 -13.201  1.00  0.00      HCT  H
ATOM   4476  C   GLY H 290       7.892  -7.709 -13.237  1.00  0.00      HCT  C
ATOM   4477  O   GLY H 290       8.554  -8.234 -12.338  1.00  0.00      HCT  O
ATOM   4478  N   TYR H 291       8.164  -6.509 -13.732  1.00  0.00      HCT  N
ATOM   4479  HN  TYR H 291       7.677  -6.129 -14.516  1.00  0.00      HCT   
ATOM   4480  CA  TYR H 291       9.192  -5.641 -13.181  1.00  0.00      HCT  C
ATOM   4481  HA  TYR H 291      10.063  -5.967 -13.455  1.00  0.00      HCT  H
ATOM   4482  CB  TYR H 291       9.022  -4.235 -13.727  1.00  0.00      HCT  C
ATOM   4483  HB1 TYR H 291       8.113  -3.923 -13.452  1.00  0.00      HCT   
ATOM   4484  HB2 TYR H 291       9.123  -4.257 -14.691  1.00  0.00      HCT  H
ATOM   4485  CG  TYR H 291      10.028  -3.270 -13.179  1.00  0.00      HCT  C
ATOM   4486  CD1 TYR H 291       9.804  -2.631 -11.965  1.00  0.00      HCT  C
ATOM   4487  HD1 TYR H 291       9.030  -2.818 -11.485  1.00  0.00      HCT  H
ATOM   4488  CE1 TYR H 291      10.712  -1.758 -11.455  1.00  0.00      HCT  C
ATOM   4489  HE1 TYR H 291      10.548  -1.337 -10.643  1.00  0.00      HCT  H
ATOM   4490  CZ  TYR H 291      11.860  -1.475 -12.160  1.00  0.00      HCT  C
ATOM   4491  OH  TYR H 291      12.762  -0.584 -11.640  1.00  0.00      HCT  O
ATOM   4492  HH  TYR H 291      12.488  -0.296 -10.901  1.00  0.00      HCT  H
ATOM   4493  CD2 TYR H 291      11.189  -2.989 -13.866  1.00  0.00      HCT  C
ATOM   4494  HD2 TYR H 291      11.345  -3.396 -14.687  1.00  0.00      HCT  H
ATOM   4495  CE2 TYR H 291      12.102  -2.075 -13.374  1.00  0.00      HCT  C
ATOM   4496  HE2 TYR H 291      12.886  -1.896 -13.841  1.00  0.00      HCT  H
ATOM   4497  C   TYR H 291       9.152  -5.621 -11.662  1.00  0.00      HCT  C
ATOM   4498  O   TYR H 291       8.131  -5.316 -11.063  1.00  0.00      HCT  O
ATOM   4499  N   PHE H 292      10.284  -5.958 -11.061  1.00  0.00      HCT  N
ATOM   4500  HN  PHE H 292      11.144  -6.085 -11.553  1.00  0.00      HCT   
ATOM   4501  CA  PHE H 292      10.373  -6.173  -9.632  1.00  0.00      HCT  C
ATOM   4502  HA  PHE H 292       9.476  -6.258  -9.269  1.00  0.00      HCT  H
ATOM   4503  CB  PHE H 292      11.125  -7.463  -9.329  1.00  0.00      HCT  C
ATOM   4504  HB1 PHE H 292      12.072  -7.331  -9.622  1.00  0.00      HCT   
ATOM   4505  HB2 PHE H 292      10.701  -8.195  -9.804  1.00  0.00      HCT  H
ATOM   4506  CG  PHE H 292      11.130  -7.795  -7.870  1.00  0.00      HCT  C
ATOM   4507  CD1 PHE H 292       9.977  -8.254  -7.243  1.00  0.00      HCT  C
ATOM   4508  HD1 PHE H 292       9.204  -8.396  -7.739  1.00  0.00      HCT  H
ATOM   4509  CE1 PHE H 292       9.981  -8.504  -5.884  1.00  0.00      HCT  C
ATOM   4510  HE1 PHE H 292       9.216  -8.829  -5.467  1.00  0.00      HCT  H
ATOM   4511  CZ  PHE H 292      11.128  -8.295  -5.156  1.00  0.00      HCT  C
ATOM   4512  HZ  PHE H 292      11.132  -8.469  -4.243  1.00  0.00      HCT  H
ATOM   4513  CD2 PHE H 292      12.263  -7.566  -7.107  1.00  0.00      HCT  C
ATOM   4514  HD2 PHE H 292      13.034  -7.242  -7.513  1.00  0.00      HCT  H
ATOM   4515  CE2 PHE H 292      12.258  -7.815  -5.755  1.00  0.00      HCT  C
ATOM   4516  HE2 PHE H 292      13.029  -7.678  -5.253  1.00  0.00      HCT  H
ATOM   4517  C   PHE H 292      11.051  -4.986  -8.939  1.00  0.00      HCT  C
ATOM   4518  O   PHE H 292      12.238  -4.765  -9.076  1.00  0.00      HCT  O
ATOM   4519  N   GLY H 293      10.266  -4.230  -8.193  1.00  0.00      HCT  N
ATOM   4520  HN  GLY H 293       9.284  -4.392  -8.100  1.00  0.00      HCT   
ATOM   4521  CA  GLY H 293      10.788  -3.098  -7.449  1.00  0.00      HCT  C
ATOM   4522  HA1 GLY H 293      11.533  -2.612  -8.064  1.00  0.00      HCT   
ATOM   4523  HA2 GLY H 293      11.162  -3.402  -6.607  1.00  0.00      HCT  H
ATOM   4524  C   GLY H 293       9.702  -2.107  -7.166  1.00  0.00      HCT  C
ATOM   4525  O   GLY H 293       8.529  -2.476  -7.045  1.00  0.00      HCT  O
ATOM   4526  N   ASN H 294      10.101  -0.847  -7.018  1.00  0.00      HCT  N
ATOM   4527  HN  ASN H 294      11.056  -0.566  -7.106  1.00  0.00      HCT   
ATOM   4528  CA  ASN H 294       9.184   0.230  -6.716  1.00  0.00      HCT  C
ATOM   4529  HA  ASN H 294       8.324  -0.132  -6.452  1.00  0.00      HCT  H
ATOM   4530  CB  ASN H 294       9.719   1.105  -5.586  1.00  0.00      HCT  C
ATOM   4531  HB1 ASN H 294       9.152   1.928  -5.561  1.00  0.00      HCT   
ATOM   4532  HB2 ASN H 294      10.650   1.311  -5.760  1.00  0.00      HCT  H
ATOM   4533  CG  ASN H 294       9.633   0.442  -4.241  1.00  0.00      HCT  C
ATOM   4534  OD1 ASN H 294       8.667   0.638  -3.509  1.00  0.00      HCT  O
ATOM   4535  ND2 ASN H 294      10.662  -0.335  -3.891  1.00  0.00      HCT  N
ATOM   4536 HD21 ASN H 294      10.659  -0.736  -3.130  1.00  0.00      HCT  H
ATOM   4537 HD22 ASN H 294      11.328  -0.434  -4.426  1.00  0.00      HCT  H
ATOM   4538  C   ASN H 294       8.997   1.089  -7.957  1.00  0.00      HCT  C
ATOM   4539  O   ASN H 294       9.972   1.471  -8.571  1.00  0.00      HCT  O
ATOM   4540  N   VAL H 295       7.750   1.342  -8.323  1.00  0.00      HCT  N
ATOM   4541  HN  VAL H 295       6.955   0.962  -7.857  1.00  0.00      HCT   
ATOM   4542  CA  VAL H 295       7.433   2.198  -9.438  1.00  0.00      HCT  C
ATOM   4543  HA  VAL H 295       8.194   2.767  -9.628  1.00  0.00      HCT  H
ATOM   4544  CB  VAL H 295       7.099   1.399 -10.709  1.00  0.00      HCT  C
ATOM   4545  HB  VAL H 295       6.158   1.167 -10.694  1.00  0.00      HCT  H
ATOM   4546  CG1 VAL H 295       7.351   2.234 -11.952  1.00  0.00      HCT  C
ATOM   4547 HG11 VAL H 295       7.133   1.706 -12.736  1.00  0.00      HCT  H
ATOM   4548 HG12 VAL H 295       6.791   3.025 -11.919  1.00  0.00      HCT  H
ATOM   4549 HG13 VAL H 295       8.286   2.491 -11.975  1.00  0.00      HCT  H
ATOM   4550  CG2 VAL H 295       7.902   0.093 -10.797  1.00  0.00      HCT  C
ATOM   4551 HG21 VAL H 295       7.656  -0.373 -11.612  1.00  0.00      HCT  H
ATOM   4552 HG22 VAL H 295       8.847   0.303 -10.807  1.00  0.00      HCT  H
ATOM   4553 HG23 VAL H 295       7.692  -0.458 -10.026  1.00  0.00      HCT  H
ATOM   4554  C   VAL H 295       6.256   3.090  -9.048  1.00  0.00      HCT  C
ATOM   4555  O   VAL H 295       5.494   3.531  -9.896  1.00  0.00      HCT  O
ATOM   4556  N   ILE H 296       6.107   3.372  -7.762  1.00  0.00      HCT  N
ATOM   4557  HN  ILE H 296       6.719   3.070  -7.034  1.00  0.00      HCT   
ATOM   4558  CA  ILE H 296       4.988   4.179  -7.303  1.00  0.00      HCT  C
ATOM   4559  HA  ILE H 296       4.266   4.098  -7.947  1.00  0.00      HCT  H
ATOM   4560  CB  ILE H 296       4.454   3.697  -5.940  1.00  0.00      HCT  C
ATOM   4561  HB  ILE H 296       5.143   3.827  -5.268  1.00  0.00      HCT  H
ATOM   4562  CG2 ILE H 296       3.232   4.494  -5.550  1.00  0.00      HCT  C
ATOM   4563 HG21 ILE H 296       2.910   4.179  -4.692  1.00  0.00      HCT  H
ATOM   4564 HG22 ILE H 296       3.473   5.432  -5.490  1.00  0.00      HCT  H
ATOM   4565 HG23 ILE H 296       2.547   4.372  -6.226  1.00  0.00      HCT  H
ATOM   4566  CG1 ILE H 296       4.087   2.204  -5.998  1.00  0.00      HCT  C
ATOM   4567 HG11 ILE H 296       3.597   2.024  -5.145  1.00  0.00      HCT   
ATOM   4568 HG12 ILE H 296       4.906   1.694  -6.104  1.00  0.00      HCT  H
ATOM   4569  CD  ILE H 296       3.131   1.780  -7.135  1.00  0.00      HCT  C
ATOM   4570  HD1 ILE H 296       2.887   0.699  -7.051  1.00  0.00      HCT   
ATOM   4571  HD2 ILE H 296       2.182   2.356  -7.084  1.00  0.00      HCT   
ATOM   4572  HD3 ILE H 296       3.594   1.951  -8.129  1.00  0.00      HCT   
ATOM   4573  C   ILE H 296       5.377   5.657  -7.230  1.00  0.00      HCT  C
ATOM   4574  O   ILE H 296       6.409   6.035  -6.659  1.00  0.00      HCT  O
ATOM   4575  N   PHE H 297       4.549   6.481  -7.868  1.00  0.00      HCT  N
ATOM   4576  HN  PHE H 297       3.743   6.155  -8.360  1.00  0.00      HCT   
ATOM   4577  CA  PHE H 297       4.739   7.938  -7.910  1.00  0.00      HCT  C
ATOM   4578  HA  PHE H 297       5.528   8.187  -7.404  1.00  0.00      HCT  H
ATOM   4579  CB  PHE H 297       4.887   8.435  -9.349  1.00  0.00      HCT  C
ATOM   4580  HB1 PHE H 297       4.879   9.434  -9.309  1.00  0.00      HCT   
ATOM   4581  HB2 PHE H 297       4.157   8.080  -9.880  1.00  0.00      HCT  H
ATOM   4582  CG  PHE H 297       6.179   8.013 -10.000  1.00  0.00      HCT  C
ATOM   4583  CD1 PHE H 297       6.302   6.771 -10.573  1.00  0.00      HCT  C
ATOM   4584  HD1 PHE H 297       5.565   6.205 -10.602  1.00  0.00      HCT  H
ATOM   4585  CE1 PHE H 297       7.488   6.371 -11.150  1.00  0.00      HCT  C
ATOM   4586  HE1 PHE H 297       7.547   5.532 -11.548  1.00  0.00      HCT  H
ATOM   4587  CZ  PHE H 297       8.592   7.193 -11.128  1.00  0.00      HCT  C
ATOM   4588  HZ  PHE H 297       9.392   6.916 -11.514  1.00  0.00      HCT  H
ATOM   4589  CD2 PHE H 297       7.297   8.815  -9.963  1.00  0.00      HCT  C
ATOM   4590  HD2 PHE H 297       7.244   9.655  -9.568  1.00  0.00      HCT  H
ATOM   4591  CE2 PHE H 297       8.503   8.403 -10.543  1.00  0.00      HCT  C
ATOM   4592  HE2 PHE H 297       9.243   8.966 -10.526  1.00  0.00      HCT  H
ATOM   4593  C   PHE H 297       3.515   8.497  -7.224  1.00  0.00      HCT  C
ATOM   4594  O   PHE H 297       2.577   7.733  -6.953  1.00  0.00      HCT  O
ATOM   4595  N   THR H 298       3.542   9.781  -6.880  1.00  0.00      HCT  N
ATOM   4596  HN  THR H 298       4.283  10.412  -7.107  1.00  0.00      HCT   
ATOM   4597  CA  THR H 298       2.450  10.386  -6.116  1.00  0.00      HCT  C
ATOM   4598  HA  THR H 298       1.749   9.726  -5.987  1.00  0.00      HCT  H
ATOM   4599  CB  THR H 298       2.920  10.856  -4.731  1.00  0.00      HCT  C
ATOM   4600  HB  THR H 298       3.456  11.660  -4.827  1.00  0.00      HCT  H
ATOM   4601  OG1 THR H 298       3.714   9.825  -4.162  1.00  0.00      HCT  O
ATOM   4602  HG1 THR H 298       3.260   9.122  -4.086  1.00  0.00      HCT  H
ATOM   4603  CG2 THR H 298       1.744  11.163  -3.808  1.00  0.00      HCT  C
ATOM   4604 HG21 THR H 298       2.069  11.457  -2.943  1.00  0.00      HCT  H
ATOM   4605 HG22 THR H 298       1.195  11.864  -4.194  1.00  0.00      HCT  H
ATOM   4606 HG23 THR H 298       1.201  10.368  -3.688  1.00  0.00      HCT  H
ATOM   4607  C   THR H 298       1.859  11.558  -6.867  1.00  0.00      HCT  C
ATOM   4608  O   THR H 298       2.582  12.450  -7.297  1.00  0.00      HCT  O
ATOM   4609  N   ALA H 299       0.555  11.490  -7.065  1.00  0.00      HCT  N
ATOM   4610  HN  ALA H 299       0.061  10.635  -6.910  1.00  0.00      HCT   
ATOM   4611  CA  ALA H 299      -0.256  12.605  -7.509  1.00  0.00      HCT  C
ATOM   4612  HA  ALA H 299       0.277  13.199  -8.061  1.00  0.00      HCT  H
ATOM   4613  CB  ALA H 299      -1.426  12.086  -8.333  1.00  0.00      HCT  C
ATOM   4614  HB1 ALA H 299      -1.962  12.839  -8.627  1.00  0.00      HCT  H
ATOM   4615  HB2 ALA H 299      -1.081  11.605  -9.102  1.00  0.00      HCT  H
ATOM   4616  HB3 ALA H 299      -1.961  11.493  -7.783  1.00  0.00      HCT  H
ATOM   4617  C   ALA H 299      -0.757  13.379  -6.297  1.00  0.00      HCT  C
ATOM   4618  O   ALA H 299      -1.215  12.767  -5.328  1.00  0.00      HCT  O
ATOM   4619  N   THR H 300      -0.656  14.705  -6.314  1.00  0.00      HCT  N
ATOM   4620  HN  THR H 300      -0.300  15.248  -7.074  1.00  0.00      HCT   
ATOM   4621  CA  THR H 300      -1.090  15.508  -5.141  1.00  0.00      HCT  C
ATOM   4622  HA  THR H 300      -1.628  14.937  -4.569  1.00  0.00      HCT  H
ATOM   4623  CB  THR H 300       0.101  16.008  -4.290  1.00  0.00      HCT  C
ATOM   4624  HB  THR H 300      -0.249  16.485  -3.522  1.00  0.00      HCT  H
ATOM   4625  OG1 THR H 300       0.959  16.901  -5.031  1.00  0.00      HCT  O
ATOM   4626  HG1 THR H 300       0.523  17.573  -5.285  1.00  0.00      HCT  H
ATOM   4627  CG2 THR H 300       0.916  14.817  -3.765  1.00  0.00      HCT  C
ATOM   4628 HG21 THR H 300       1.662  15.135  -3.232  1.00  0.00      HCT  H
ATOM   4629 HG22 THR H 300       0.355  14.248  -3.215  1.00  0.00      HCT  H
ATOM   4630 HG23 THR H 300       1.258  14.297  -4.508  1.00  0.00      HCT  H
ATOM   4631  C   THR H 300      -1.964  16.709  -5.528  1.00  0.00      HCT  C
ATOM   4632  O   THR H 300      -1.493  17.845  -5.598  1.00  0.00      HCT  O
ATOM   4633  N   PRO H 301      -3.255  16.452  -5.763  1.00  0.00      HCT  N
ATOM   4634  CD  PRO H 301      -3.985  15.180  -5.812  1.00  0.00      HCT  C
ATOM   4635  HD1 PRO H 301      -3.759  14.630  -6.616  1.00  0.00      HCT   
ATOM   4636  HD2 PRO H 301      -3.771  14.638  -5.038  1.00  0.00      HCT  H
ATOM   4637  CA  PRO H 301      -4.140  17.582  -5.961  1.00  0.00      HCT  C
ATOM   4638  HA  PRO H 301      -3.830  18.132  -6.698  1.00  0.00      HCT  H
ATOM   4639  CB  PRO H 301      -5.477  16.925  -6.337  1.00  0.00      HCT  C
ATOM   4640  HB1 PRO H 301      -5.608  16.847  -7.440  1.00  0.00      HCT   
ATOM   4641  HB2 PRO H 301      -6.210  17.425  -5.945  1.00  0.00      HCT  H
ATOM   4642  CG  PRO H 301      -5.402  15.593  -5.775  1.00  0.00      HCT  C
ATOM   4643  HG1 PRO H 301      -6.063  14.921  -6.356  1.00  0.00      HCT   
ATOM   4644  HG2 PRO H 301      -5.722  15.613  -4.859  1.00  0.00      HCT  H
ATOM   4645  C   PRO H 301      -4.262  18.431  -4.708  1.00  0.00      HCT  C
ATOM   4646  O   PRO H 301      -4.138  17.965  -3.573  1.00  0.00      HCT  O
ATOM   4647  N   LEU H 302      -4.554  19.705  -4.958  1.00  0.00      HCT  N
ATOM   4648  HN  LEU H 302      -4.659  20.053  -5.887  1.00  0.00      HCT   
ATOM   4649  CA  LEU H 302      -4.747  20.703  -3.922  1.00  0.00      HCT  C
ATOM   4650  HA  LEU H 302      -4.689  20.283  -3.050  1.00  0.00      HCT  H
ATOM   4651  CB  LEU H 302      -3.693  21.772  -4.013  1.00  0.00      HCT  C
ATOM   4652  HB1 LEU H 302      -3.995  22.457  -3.350  1.00  0.00      HCT   
ATOM   4653  HB2 LEU H 302      -3.648  22.066  -4.937  1.00  0.00      HCT  H
ATOM   4654  CG  LEU H 302      -2.274  21.428  -3.591  1.00  0.00      HCT  C
ATOM   4655  HG  LEU H 302      -2.048  20.537  -3.902  1.00  0.00      HCT  H
ATOM   4656  CD1 LEU H 302      -1.250  22.445  -4.193  1.00  0.00      HCT  C
ATOM   4657 HD11 LEU H 302      -0.356  22.200  -3.907  1.00  0.00      HCT  H
ATOM   4658 HD12 LEU H 302      -1.308  22.416  -5.160  1.00  0.00      HCT  H
ATOM   4659 HD13 LEU H 302      -1.467  23.336  -3.875  1.00  0.00      HCT  H
ATOM   4660  CD2 LEU H 302      -2.232  21.440  -2.098  1.00  0.00      HCT  C
ATOM   4661 HD21 LEU H 302      -1.332  21.221  -1.806  1.00  0.00      HCT  H
ATOM   4662 HD22 LEU H 302      -2.476  22.323  -1.782  1.00  0.00      HCT  H
ATOM   4663 HD23 LEU H 302      -2.858  20.781  -1.759  1.00  0.00      HCT  H
ATOM   4664  C   LEU H 302      -6.096  21.370  -4.048  1.00  0.00      HCT  C
ATOM   4665  O   LEU H 302      -6.569  21.616  -5.148  1.00  0.00      HCT  O
ATOM   4666  N   ALA H 303      -6.709  21.716  -2.923  1.00  0.00      HCT  N
ATOM   4667  HN  ALA H 303      -6.349  21.539  -2.007  1.00  0.00      HCT   
ATOM   4668  CA  ALA H 303      -7.991  22.400  -2.968  1.00  0.00      HCT  C
ATOM   4669  HA  ALA H 303      -8.012  22.977  -3.748  1.00  0.00      HCT  H
ATOM   4670  CB  ALA H 303      -9.143  21.371  -3.107  1.00  0.00      HCT  C
ATOM   4671  HB1 ALA H 303      -9.988  21.846  -3.135  1.00  0.00      HCT  H
ATOM   4672  HB2 ALA H 303      -9.019  20.867  -3.926  1.00  0.00      HCT  H
ATOM   4673  HB3 ALA H 303      -9.126  20.773  -2.344  1.00  0.00      HCT  H
ATOM   4674  C   ALA H 303      -8.196  23.266  -1.743  1.00  0.00      HCT  C
ATOM   4675  O   ALA H 303      -7.402  23.221  -0.817  1.00  0.00      HCT  O
ATOM   4676  N   VAL H 304      -9.256  24.068  -1.770  1.00  0.00      HCT  N
ATOM   4677  HN  VAL H 304      -9.789  24.226  -2.597  1.00  0.00      HCT   
ATOM   4678  CA  VAL H 304      -9.734  24.784  -0.604  1.00  0.00      HCT  C
ATOM   4679  HA  VAL H 304      -9.036  24.795   0.071  1.00  0.00      HCT  H
ATOM   4680  CB  VAL H 304     -10.107  26.248  -0.933  1.00  0.00      HCT  C
ATOM   4681  HB  VAL H 304     -10.824  26.265  -1.587  1.00  0.00      HCT  H
ATOM   4682  CG1 VAL H 304     -10.568  26.940   0.303  1.00  0.00      HCT  C
ATOM   4683 HG11 VAL H 304     -10.799  27.856   0.085  1.00  0.00      HCT  H
ATOM   4684 HG12 VAL H 304     -11.345  26.476   0.653  1.00  0.00      HCT  H
ATOM   4685 HG13 VAL H 304      -9.852  26.926   0.958  1.00  0.00      HCT  H
ATOM   4686  CG2 VAL H 304      -8.905  26.982  -1.504  1.00  0.00      HCT  C
ATOM   4687 HG21 VAL H 304      -9.159  27.895  -1.704  1.00  0.00      HCT  H
ATOM   4688 HG22 VAL H 304      -8.190  26.972  -0.849  1.00  0.00      HCT  H
ATOM   4689 HG23 VAL H 304      -8.617  26.533  -2.314  1.00  0.00      HCT  H
ATOM   4690  C   VAL H 304     -10.954  24.046  -0.021  1.00  0.00      HCT  C
ATOM   4691  O   VAL H 304     -11.890  23.696  -0.754  1.00  0.00      HCT  O
ATOM   4692  N   ALA H 305     -10.928  23.818   1.294  1.00  0.00      HCT  N
ATOM   4693  HN  ALA H 305     -10.210  24.198   1.876  1.00  0.00      HCT   
ATOM   4694  CA  ALA H 305     -11.931  23.007   1.983  1.00  0.00      HCT  C
ATOM   4695  HA  ALA H 305     -11.852  22.086   1.686  1.00  0.00      HCT  H
ATOM   4696  CB  ALA H 305     -11.674  23.040   3.489  1.00  0.00      HCT  C
ATOM   4697  HB1 ALA H 305     -12.344  22.499   3.936  1.00  0.00      HCT  H
ATOM   4698  HB2 ALA H 305     -10.789  22.684   3.667  1.00  0.00      HCT  H
ATOM   4699  HB3 ALA H 305     -11.730  23.957   3.799  1.00  0.00      HCT  H
ATOM   4700  C   ALA H 305     -13.347  23.485   1.666  1.00  0.00      HCT  C
ATOM   4701  O   ALA H 305     -14.271  22.697   1.430  1.00  0.00      HCT  O
ATOM   4702  N   GLY H 306     -13.502  24.802   1.657  1.00  0.00      HCT  N
ATOM   4703  HN  GLY H 306     -12.741  25.424   1.839  1.00  0.00      HCT   
ATOM   4704  CA  GLY H 306     -14.781  25.437   1.384  1.00  0.00      HCT  C
ATOM   4705  HA1 GLY H 306     -14.618  26.501   1.490  1.00  0.00      HCT   
ATOM   4706  HA2 GLY H 306     -15.437  25.115   2.022  1.00  0.00      HCT  H
ATOM   4707  C   GLY H 306     -15.310  25.183   0.001  1.00  0.00      HCT  C
ATOM   4708  O   GLY H 306     -16.539  25.108  -0.222  1.00  0.00      HCT  O
ATOM   4709  N   ASP H 307     -14.395  25.029  -0.942  1.00  0.00      HCT  N
ATOM   4710  HN  ASP H 307     -13.406  25.099  -0.837  1.00  0.00      HCT   
ATOM   4711  CA  ASP H 307     -14.798  24.724  -2.300  1.00  0.00      HCT  C
ATOM   4712  HA  ASP H 307     -15.578  25.255  -2.531  1.00  0.00      HCT  H
ATOM   4713  CB  ASP H 307     -13.699  25.046  -3.285  1.00  0.00      HCT  C
ATOM   4714  HB1 ASP H 307     -13.995  24.702  -4.176  1.00  0.00      HCT   
ATOM   4715  HB2 ASP H 307     -12.877  24.627  -2.987  1.00  0.00      HCT  H
ATOM   4716  CG  ASP H 307     -13.438  26.563  -3.421  1.00  0.00      HCT  C
ATOM   4717  OD1 ASP H 307     -14.394  27.356  -3.322  1.00  0.00      HCT  O
ATOM   4718  OD2 ASP H 307     -12.274  26.951  -3.642  1.00  0.00      HCT  O
ATOM   4719  C   ASP H 307     -15.177  23.252  -2.398  1.00  0.00      HCT  C
ATOM   4720  O   ASP H 307     -16.166  22.914  -3.029  1.00  0.00      HCT  O
ATOM   4721  N   LEU H 308     -14.391  22.363  -1.780  1.00  0.00      HCT  N
ATOM   4722  HN  LEU H 308     -13.543  22.556  -1.291  1.00  0.00      HCT   
ATOM   4723  CA  LEU H 308     -14.769  20.950  -1.794  1.00  0.00      HCT  C
ATOM   4724  HA  LEU H 308     -14.796  20.634  -2.711  1.00  0.00      HCT  H
ATOM   4725  CB  LEU H 308     -13.784  20.094  -1.021  1.00  0.00      HCT  C
ATOM   4726  HB1 LEU H 308     -14.174  19.174  -1.049  1.00  0.00      HCT   
ATOM   4727  HB2 LEU H 308     -13.691  20.468  -0.131  1.00  0.00      HCT  H
ATOM   4728  CG  LEU H 308     -12.386  19.967  -1.600  1.00  0.00      HCT  C
ATOM   4729  HG  LEU H 308     -11.926  20.817  -1.527  1.00  0.00      HCT  H
ATOM   4730  CD1 LEU H 308     -11.676  18.960  -0.725  1.00  0.00      HCT  C
ATOM   4731 HD11 LEU H 308     -10.770  18.840  -1.053  1.00  0.00      HCT  H
ATOM   4732 HD12 LEU H 308     -11.656  19.292   0.186  1.00  0.00      HCT  H
ATOM   4733 HD13 LEU H 308     -12.155  18.118  -0.760  1.00  0.00      HCT  H
ATOM   4734  CD2 LEU H 308     -12.390  19.544  -3.044  1.00  0.00      HCT  C
ATOM   4735 HD21 LEU H 308     -11.474  19.480  -3.356  1.00  0.00      HCT  H
ATOM   4736 HD22 LEU H 308     -12.826  18.681  -3.120  1.00  0.00      HCT  H
ATOM   4737 HD23 LEU H 308     -12.871  20.205  -3.565  1.00  0.00      HCT  H
ATOM   4738  C   LEU H 308     -16.139  20.796  -1.199  1.00  0.00      HCT  C
ATOM   4739  O   LEU H 308     -16.978  20.051  -1.710  1.00  0.00      HCT  O
ATOM   4740  N   GLY H 309     -16.387  21.541  -0.126  1.00  0.00      HCT  N
ATOM   4741  HN  GLY H 309     -15.746  22.220   0.230  1.00  0.00      HCT   
ATOM   4742  CA  GLY H 309     -17.630  21.408   0.607  1.00  0.00      HCT  C
ATOM   4743  HA1 GLY H 309     -17.526  22.004   1.503  1.00  0.00      HCT   
ATOM   4744  HA2 GLY H 309     -17.777  20.473   0.819  1.00  0.00      HCT  H
ATOM   4745  C   GLY H 309     -18.828  21.916  -0.155  1.00  0.00      HCT  C
ATOM   4746  O   GLY H 309     -19.890  21.290  -0.153  1.00  0.00      HCT  O
ATOM   4747  N   SER H 310     -18.659  23.047  -0.834  1.00  0.00      HCT  N
ATOM   4748  HN  SER H 310     -17.784  23.494  -1.019  1.00  0.00      HCT   
ATOM   4749  CA  SER H 310     -19.810  23.743  -1.382  1.00  0.00      HCT  C
ATOM   4750  HA  SER H 310     -20.589  23.527  -0.846  1.00  0.00      HCT  H
ATOM   4751  CB  SER H 310     -19.588  25.256  -1.293  1.00  0.00      HCT  C
ATOM   4752  HB1 SER H 310     -19.352  25.487  -0.349  1.00  0.00      HCT   
ATOM   4753  HB2 SER H 310     -20.401  25.709  -1.566  1.00  0.00      HCT  H
ATOM   4754  OG  SER H 310     -18.533  25.668  -2.127  1.00  0.00      HCT  O
ATOM   4755  HG1 SER H 310     -18.588  26.629  -2.200  1.00  0.00      HCT   
ATOM   4756  C   SER H 310     -20.105  23.315  -2.827  1.00  0.00      HCT  C
ATOM   4757  O   SER H 310     -21.122  23.681  -3.390  1.00  0.00      HCT  O
ATOM   4758  N   LYS H 311     -19.230  22.503  -3.409  1.00  0.00      HCT  N
ATOM   4759  HN  LYS H 311     -18.429  22.137  -2.938  1.00  0.00      HCT   
ATOM   4760  CA  LYS H 311     -19.380  22.077  -4.812  1.00  0.00      HCT  C
ATOM   4761  HA  LYS H 311     -20.156  22.517  -5.196  1.00  0.00      HCT  H
ATOM   4762  CB  LYS H 311     -18.154  22.496  -5.618  1.00  0.00      HCT  C
ATOM   4763  HB1 LYS H 311     -18.324  22.259  -6.574  1.00  0.00      HCT   
ATOM   4764  HB2 LYS H 311     -17.374  22.035  -5.272  1.00  0.00      HCT  H
ATOM   4765  CG  LYS H 311     -17.897  24.008  -5.528  1.00  0.00      HCT  C
ATOM   4766  HG1 LYS H 311     -17.754  24.226  -4.563  1.00  0.00      HCT   
ATOM   4767  HG2 LYS H 311     -18.660  24.482  -5.896  1.00  0.00      HCT  H
ATOM   4768  CD  LYS H 311     -16.680  24.430  -6.289  1.00  0.00      HCT  C
ATOM   4769  HD1 LYS H 311     -16.697  23.976  -7.180  1.00  0.00      HCT   
ATOM   4770  HD2 LYS H 311     -15.886  24.180  -5.791  1.00  0.00      HCT  H
ATOM   4771  CE  LYS H 311     -16.662  25.949  -6.498  1.00  0.00      HCT  C
ATOM   4772  HE1 LYS H 311     -16.579  26.396  -5.608  1.00  0.00      HCT   
ATOM   4773  HE2 LYS H 311     -17.482  26.229  -6.935  1.00  0.00      HCT  H
ATOM   4774  NZ  LYS H 311     -15.523  26.320  -7.355  1.00  0.00      HCT  N
ATOM   4775  HZ1 LYS H 311     -14.759  26.069  -6.971  1.00  0.00      HCT  H
ATOM   4776  HZ2 LYS H 311     -15.593  25.918  -8.145  1.00  0.00      HCT  H
ATOM   4777  HZ3 LYS H 311     -15.508  27.201  -7.478  1.00  0.00      HCT  H
ATOM   4778  C   LYS H 311     -19.588  20.561  -4.931  1.00  0.00      HCT  C
ATOM   4779  O   LYS H 311     -19.252  19.838  -4.024  1.00  0.00      HCT  O
ATOM   4780  N   PRO H 312     -20.125  20.099  -6.072  1.00  0.00      HCT  N
ATOM   4781  CD  PRO H 312     -20.491  20.910  -7.239  1.00  0.00      HCT  C
ATOM   4782  HD1 PRO H 312     -20.923  21.780  -7.001  1.00  0.00      HCT   
ATOM   4783  HD2 PRO H 312     -19.703  21.133  -7.758  1.00  0.00      HCT  H
ATOM   4784  CA  PRO H 312     -20.402  18.673  -6.288  1.00  0.00      HCT  C
ATOM   4785  HA  PRO H 312     -21.073  18.351  -5.667  1.00  0.00      HCT  H
ATOM   4786  CB  PRO H 312     -20.942  18.613  -7.715  1.00  0.00      HCT  C
ATOM   4787  HB1 PRO H 312     -21.807  17.917  -7.798  1.00  0.00      HCT   
ATOM   4788  HB2 PRO H 312     -20.233  18.344  -8.320  1.00  0.00      HCT  H
ATOM   4789  CG  PRO H 312     -21.396  19.981  -8.021  1.00  0.00      HCT  C
ATOM   4790  HG1 PRO H 312     -22.464  20.086  -7.747  1.00  0.00      HCT   
ATOM   4791  HG2 PRO H 312     -21.310  20.145  -8.973  1.00  0.00      HCT  H
ATOM   4792  C   PRO H 312     -19.145  17.838  -6.171  1.00  0.00      HCT  C
ATOM   4793  O   PRO H 312     -18.038  18.353  -6.304  1.00  0.00      HCT  O
ATOM   4794  N   VAL H 313     -19.329  16.542  -5.962  1.00  0.00      HCT  N
ATOM   4795  HN  VAL H 313     -20.218  16.102  -5.861  1.00  0.00      HCT   
ATOM   4796  CA  VAL H 313     -18.204  15.643  -5.863  1.00  0.00      HCT  C
ATOM   4797  HA  VAL H 313     -17.650  15.914  -5.114  1.00  0.00      HCT  H
ATOM   4798  CB  VAL H 313     -18.649  14.194  -5.621  1.00  0.00      HCT  C
ATOM   4799  HB  VAL H 313     -19.343  13.965  -6.258  1.00  0.00      HCT  H
ATOM   4800  CG1 VAL H 313     -17.468  13.206  -5.820  1.00  0.00      HCT  C
ATOM   4801 HG11 VAL H 313     -17.783  12.302  -5.659  1.00  0.00      HCT  H
ATOM   4802 HG12 VAL H 313     -17.141  13.286  -6.729  1.00  0.00      HCT  H
ATOM   4803 HG13 VAL H 313     -16.763  13.427  -5.192  1.00  0.00      HCT  H
ATOM   4804  CG2 VAL H 313     -19.222  14.032  -4.215  1.00  0.00      HCT  C
ATOM   4805 HG21 VAL H 313     -19.494  13.110  -4.089  1.00  0.00      HCT  H
ATOM   4806 HG22 VAL H 313     -18.539  14.267  -3.567  1.00  0.00      HCT  H
ATOM   4807 HG23 VAL H 313     -19.987  14.619  -4.117  1.00  0.00      HCT  H
ATOM   4808  C   VAL H 313     -17.361  15.736  -7.124  1.00  0.00      HCT  C
ATOM   4809  O   VAL H 313     -16.138  15.606  -7.031  1.00  0.00      HCT  O
ATOM   4810  N   TRP H 314     -17.959  16.027  -8.287  1.00  0.00      HCT  N
ATOM   4811  HN  TRP H 314     -18.916  16.266  -8.432  1.00  0.00      HCT   
ATOM   4812  CA  TRP H 314     -17.142  15.999  -9.491  1.00  0.00      HCT  C
ATOM   4813  HA  TRP H 314     -16.650  15.162  -9.499  1.00  0.00      HCT  H
ATOM   4814  CB  TRP H 314     -17.961  16.046 -10.782  1.00  0.00      HCT  C
ATOM   4815  HB1 TRP H 314     -18.574  15.260 -10.701  1.00  0.00      HCT   
ATOM   4816  HB2 TRP H 314     -17.341  16.025 -11.528  1.00  0.00      HCT  H
ATOM   4817  CG  TRP H 314     -18.860  17.207 -11.005  1.00  0.00      HCT  C
ATOM   4818  CD1 TRP H 314     -20.214  17.208 -10.890  1.00  0.00      HCT  C
ATOM   4819  HD1 TRP H 314     -20.726  16.475 -10.634  1.00  0.00      HCT  H
ATOM   4820  NE1 TRP H 314     -20.714  18.429 -11.212  1.00  0.00      HCT  N
ATOM   4821  HE1 TRP H 314     -21.546  18.649 -11.192  1.00  0.00      HCT  H
ATOM   4822  CE2 TRP H 314     -19.678  19.267 -11.536  1.00  0.00      HCT  C
ATOM   4823  CD2 TRP H 314     -18.491  18.520 -11.444  1.00  0.00      HCT  C
ATOM   4824  CE3 TRP H 314     -17.271  19.141 -11.740  1.00  0.00      HCT  C
ATOM   4825  HE3 TRP H 314     -16.471  18.672 -11.676  1.00  0.00      HCT  H
ATOM   4826  CZ3 TRP H 314     -17.289  20.481 -12.127  1.00  0.00      HCT  C
ATOM   4827  HZ3 TRP H 314     -16.489  20.910 -12.330  1.00  0.00      HCT  H
ATOM   4828  CZ2 TRP H 314     -19.694  20.594 -11.939  1.00  0.00      HCT  C
ATOM   4829  HZ2 TRP H 314     -20.491  21.070 -11.997  1.00  0.00      HCT  H
ATOM   4830  CH2 TRP H 314     -18.492  21.184 -12.222  1.00  0.00      HCT  C
ATOM   4831  HH2 TRP H 314     -18.476  22.076 -12.483  1.00  0.00      HCT  H
ATOM   4832  C   TRP H 314     -16.113  17.120  -9.491  1.00  0.00      HCT  C
ATOM   4833  O   TRP H 314     -15.149  17.070 -10.223  1.00  0.00      HCT  O
ATOM   4834  N   TYR H 315     -16.300  18.115  -8.645  1.00  0.00      HCT  N
ATOM   4835  HN  TYR H 315     -17.095  18.245  -8.055  1.00  0.00      HCT   
ATOM   4836  CA  TYR H 315     -15.276  19.152  -8.521  1.00  0.00      HCT  C
ATOM   4837  HA  TYR H 315     -15.066  19.500  -9.400  1.00  0.00      HCT  H
ATOM   4838  CB  TYR H 315     -15.766  20.313  -7.649  1.00  0.00      HCT  C
ATOM   4839  HB1 TYR H 315     -15.985  19.914  -6.759  1.00  0.00      HCT   
ATOM   4840  HB2 TYR H 315     -16.530  20.724  -8.082  1.00  0.00      HCT  H
ATOM   4841  CG  TYR H 315     -14.734  21.404  -7.404  1.00  0.00      HCT  C
ATOM   4842  CD1 TYR H 315     -14.507  22.409  -8.341  1.00  0.00      HCT  C
ATOM   4843  HD1 TYR H 315     -14.996  22.415  -9.133  1.00  0.00      HCT  H
ATOM   4844  CE1 TYR H 315     -13.559  23.416  -8.109  1.00  0.00      HCT  C
ATOM   4845  HE1 TYR H 315     -13.415  24.081  -8.745  1.00  0.00      HCT  H
ATOM   4846  CZ  TYR H 315     -12.833  23.405  -6.931  1.00  0.00      HCT  C
ATOM   4847  OH  TYR H 315     -11.896  24.380  -6.685  1.00  0.00      HCT  O
ATOM   4848  HH  TYR H 315     -11.866  24.918  -7.329  1.00  0.00      HCT  H
ATOM   4849  CD2 TYR H 315     -13.998  21.439  -6.232  1.00  0.00      HCT  C
ATOM   4850  HD2 TYR H 315     -14.128  20.770  -5.599  1.00  0.00      HCT  H
ATOM   4851  CE2 TYR H 315     -13.041  22.405  -5.999  1.00  0.00      HCT  C
ATOM   4852  HE2 TYR H 315     -12.563  22.405  -5.202  1.00  0.00      HCT  H
ATOM   4853  C   TYR H 315     -14.010  18.520  -7.942  1.00  0.00      HCT  C
ATOM   4854  O   TYR H 315     -12.905  18.692  -8.476  1.00  0.00      HCT  O
ATOM   4855  N   ALA H 316     -14.159  17.774  -6.852  1.00  0.00      HCT  N
ATOM   4856  HN  ALA H 316     -15.024  17.638  -6.369  1.00  0.00      HCT   
ATOM   4857  CA  ALA H 316     -13.004  17.081  -6.279  1.00  0.00      HCT  C
ATOM   4858  HA  ALA H 316     -12.298  17.727  -6.115  1.00  0.00      HCT  H
ATOM   4859  CB  ALA H 316     -13.381  16.447  -4.943  1.00  0.00      HCT  C
ATOM   4860  HB1 ALA H 316     -12.604  15.994  -4.578  1.00  0.00      HCT  H
ATOM   4861  HB2 ALA H 316     -13.674  17.143  -4.334  1.00  0.00      HCT  H
ATOM   4862  HB3 ALA H 316     -14.098  15.809  -5.087  1.00  0.00      HCT  H
ATOM   4863  C   ALA H 316     -12.467  16.029  -7.269  1.00  0.00      HCT  C
ATOM   4864  O   ALA H 316     -11.255  15.852  -7.439  1.00  0.00      HCT  O
ATOM   4865  N   ALA H 317     -13.367  15.343  -7.950  1.00  0.00      HCT  N
ATOM   4866  HN  ALA H 317     -14.353  15.496  -7.885  1.00  0.00      HCT   
ATOM   4867  CA  ALA H 317     -12.957  14.288  -8.867  1.00  0.00      HCT  C
ATOM   4868  HA  ALA H 317     -12.394  13.657  -8.394  1.00  0.00      HCT  H
ATOM   4869  CB  ALA H 317     -14.176  13.537  -9.397  1.00  0.00      HCT  C
ATOM   4870  HB1 ALA H 317     -13.879  12.842 -10.004  1.00  0.00      HCT  H
ATOM   4871  HB2 ALA H 317     -14.652  13.142  -8.650  1.00  0.00      HCT  H
ATOM   4872  HB3 ALA H 317     -14.752  14.161  -9.865  1.00  0.00      HCT  H
ATOM   4873  C   ALA H 317     -12.143  14.879 -10.024  1.00  0.00      HCT  C
ATOM   4874  O   ALA H 317     -11.251  14.240 -10.579  1.00  0.00      HCT  O
ATOM   4875  N   SER H 318     -12.447  16.118 -10.377  1.00  0.00      HCT  N
ATOM   4876  HN  SER H 318     -13.104  16.709  -9.909  1.00  0.00      HCT   
ATOM   4877  CA  SER H 318     -11.809  16.734 -11.533  1.00  0.00      HCT  C
ATOM   4878  HA  SER H 318     -11.801  16.105 -12.272  1.00  0.00      HCT  H
ATOM   4879  CB  SER H 318     -12.576  17.984 -11.968  1.00  0.00      HCT  C
ATOM   4880  HB1 SER H 318     -12.376  18.728 -11.331  1.00  0.00      HCT   
ATOM   4881  HB2 SER H 318     -13.527  17.788 -11.969  1.00  0.00      HCT  H
ATOM   4882  OG  SER H 318     -12.184  18.372 -13.265  1.00  0.00      HCT  O
ATOM   4883  HG1 SER H 318     -12.837  19.010 -13.580  1.00  0.00      HCT   
ATOM   4884  C   SER H 318     -10.365  17.083 -11.182  1.00  0.00      HCT  C
ATOM   4885  O   SER H 318      -9.465  16.904 -11.987  1.00  0.00      HCT  O
ATOM   4886  N   LYS H 319     -10.165  17.571  -9.962  1.00  0.00      HCT  N
ATOM   4887  HN  LYS H 319     -10.927  17.781  -9.351  1.00  0.00      HCT   
ATOM   4888  CA  LYS H 319      -8.826  17.843  -9.408  1.00  0.00      HCT  C
ATOM   4889  HA  LYS H 319      -8.382  18.508  -9.957  1.00  0.00      HCT  H
ATOM   4890  CB  LYS H 319      -8.920  18.389  -7.967  1.00  0.00      HCT  C
ATOM   4891  HB1 LYS H 319      -7.975  18.389  -7.640  1.00  0.00      HCT   
ATOM   4892  HB2 LYS H 319      -9.527  17.820  -7.470  1.00  0.00      HCT  H
ATOM   4893  CG  LYS H 319      -9.409  19.830  -7.792  1.00  0.00      HCT  C
ATOM   4894  HG1 LYS H 319      -9.943  19.884  -6.948  1.00  0.00      HCT   
ATOM   4895  HG2 LYS H 319      -9.954  20.083  -8.553  1.00  0.00      HCT  H
ATOM   4896  CD  LYS H 319      -8.212  20.793  -7.709  1.00  0.00      HCT  C
ATOM   4897  HD1 LYS H 319      -7.806  20.808  -8.623  1.00  0.00      HCT   
ATOM   4898  HD2 LYS H 319      -7.602  20.471  -7.026  1.00  0.00      HCT  H
ATOM   4899  CE  LYS H 319      -8.587  22.257  -7.352  1.00  0.00      HCT  C
ATOM   4900  HE1 LYS H 319      -8.697  22.787  -8.193  1.00  0.00      HCT   
ATOM   4901  HE2 LYS H 319      -7.887  22.653  -6.810  1.00  0.00      HCT  H
ATOM   4902  NZ  LYS H 319      -9.859  22.252  -6.568  1.00  0.00      HCT  N
ATOM   4903  HZ1 LYS H 319     -10.088  23.086  -6.356  1.00  0.00      HCT  H
ATOM   4904  HZ2 LYS H 319     -10.512  21.886  -7.050  1.00  0.00      HCT  H
ATOM   4905  HZ3 LYS H 319      -9.753  21.782  -5.820  1.00  0.00      HCT  H
ATOM   4906  C   LYS H 319      -7.984  16.583  -9.411  1.00  0.00      HCT  C
ATOM   4907  O   LYS H 319      -6.794  16.603  -9.733  1.00  0.00      HCT  O
ATOM   4908  N   ILE H 320      -8.621  15.477  -9.046  1.00  0.00      HCT  N
ATOM   4909  HN  ILE H 320      -9.594  15.437  -8.828  1.00  0.00      HCT   
ATOM   4910  CA  ILE H 320      -7.936  14.209  -8.933  1.00  0.00      HCT  C
ATOM   4911  HA  ILE H 320      -7.122  14.328  -8.418  1.00  0.00      HCT  H
ATOM   4912  CB  ILE H 320      -8.824  13.185  -8.204  1.00  0.00      HCT  C
ATOM   4913  HB  ILE H 320      -9.732  13.274  -8.533  1.00  0.00      HCT  H
ATOM   4914  CG2 ILE H 320      -8.358  11.739  -8.441  1.00  0.00      HCT  C
ATOM   4915 HG21 ILE H 320      -8.947  11.135  -7.963  1.00  0.00      HCT  H
ATOM   4916 HG22 ILE H 320      -8.389  11.548  -9.391  1.00  0.00      HCT  H
ATOM   4917 HG23 ILE H 320      -7.449  11.642  -8.113  1.00  0.00      HCT  H
ATOM   4918  CG1 ILE H 320      -8.813  13.498  -6.698  1.00  0.00      HCT  C
ATOM   4919 HG11 ILE H 320      -8.871  14.493  -6.615  1.00  0.00      HCT   
ATOM   4920 HG12 ILE H 320      -8.000  13.138  -6.310  1.00  0.00      HCT  H
ATOM   4921  CD  ILE H 320      -9.983  12.909  -5.945  1.00  0.00      HCT  C
ATOM   4922  HD1 ILE H 320      -9.950  13.217  -4.878  1.00  0.00      HCT   
ATOM   4923  HD2 ILE H 320     -10.944  13.259  -6.378  1.00  0.00      HCT   
ATOM   4924  HD3 ILE H 320      -9.963  11.800  -5.983  1.00  0.00      HCT   
ATOM   4925  C   ILE H 320      -7.553  13.764 -10.339  1.00  0.00      HCT  C
ATOM   4926  O   ILE H 320      -6.409  13.368 -10.591  1.00  0.00      HCT  O
ATOM   4927  N   HSE H 321      -8.517  13.862 -11.253  1.00  0.00      HCT  N
ATOM   4928  HN  HSE H 321      -9.439  14.194 -11.060  1.00  0.00      HCT   
ATOM   4929  CA  HSE H 321      -8.293  13.481 -12.643  1.00  0.00      HCT  C
ATOM   4930  HA  HSE H 321      -8.069  12.538 -12.678  1.00  0.00      HCT  H
ATOM   4931  CB  HSE H 321      -9.552  13.698 -13.481  1.00  0.00      HCT  C
ATOM   4932  HB1 HSE H 321      -9.798  14.663 -13.392  1.00  0.00      HCT   
ATOM   4933  HB2 HSE H 321     -10.254  13.111 -13.156  1.00  0.00      HCT  H
ATOM   4934  ND1 HSE H 321      -9.303  12.119 -15.434  1.00  0.00      HCT  N
ATOM   4935  CG  HSE H 321      -9.343  13.404 -14.933  1.00  0.00      HCT  C
ATOM   4936  CE1 HSE H 321      -9.079  12.167 -16.734  1.00  0.00      HCT  C
ATOM   4937  HE1 HSE H 321      -9.018  11.432 -17.301  1.00  0.00      HCT  H
ATOM   4938  NE2 HSE H 321      -8.971  13.432 -17.095  1.00  0.00      HCT  N
ATOM   4939  HE2 HSE H 321      -8.788  13.752 -18.024  1.00  0.00      HCT   
ATOM   4940  CD2 HSE H 321      -9.122  14.227 -15.985  1.00  0.00      HCT  C
ATOM   4941  HD2 HSE H 321      -9.088  15.157 -15.962  1.00  0.00      HCT  H
ATOM   4942  C   HSE H 321      -7.142  14.264 -13.276  1.00  0.00      HCT  C
ATOM   4943  O   HSE H 321      -6.266  13.696 -13.908  1.00  0.00      HCT  O
ATOM   4944  N   ASP H 322      -7.154  15.575 -13.090  1.00  0.00      HCT  N
ATOM   4945  HN  ASP H 322      -7.848  16.091 -12.595  1.00  0.00      HCT   
ATOM   4946  CA  ASP H 322      -6.095  16.416 -13.624  1.00  0.00      HCT  C
ATOM   4947  HA  ASP H 322      -6.036  16.277 -14.582  1.00  0.00      HCT  H
ATOM   4948  CB  ASP H 322      -6.429  17.895 -13.382  1.00  0.00      HCT  C
ATOM   4949  HB1 ASP H 322      -5.659  18.426 -13.736  1.00  0.00      HCT   
ATOM   4950  HB2 ASP H 322      -6.566  18.035 -12.432  1.00  0.00      HCT  H
ATOM   4951  CG  ASP H 322      -7.690  18.357 -14.111  1.00  0.00      HCT  C
ATOM   4952  OD1 ASP H 322      -8.201  17.656 -15.005  1.00  0.00      HCT  O
ATOM   4953  OD2 ASP H 322      -8.166  19.454 -13.785  1.00  0.00      HCT  O
ATOM   4954  C   ASP H 322      -4.721  16.098 -13.015  1.00  0.00      HCT  C
ATOM   4955  O   ASP H 322      -3.704  16.104 -13.722  1.00  0.00      HCT  O
ATOM   4956  N   ALA H 323      -4.682  15.800 -11.717  1.00  0.00      HCT  N
ATOM   4957  HN  ALA H 323      -5.491  15.717 -11.136  1.00  0.00      HCT   
ATOM   4958  CA  ALA H 323      -3.425  15.573 -11.059  1.00  0.00      HCT  C
ATOM   4959  HA  ALA H 323      -2.806  16.280 -11.297  1.00  0.00      HCT  H
ATOM   4960  CB  ALA H 323      -3.599  15.580  -9.548  1.00  0.00      HCT  C
ATOM   4961  HB1 ALA H 323      -2.737  15.424  -9.131  1.00  0.00      HCT  H
ATOM   4962  HB2 ALA H 323      -3.947  16.443  -9.275  1.00  0.00      HCT  H
ATOM   4963  HB3 ALA H 323      -4.219  14.877  -9.298  1.00  0.00      HCT  H
ATOM   4964  C   ALA H 323      -2.852  14.250 -11.548  1.00  0.00      HCT  C
ATOM   4965  O   ALA H 323      -1.637  14.089 -11.661  1.00  0.00      HCT  O
ATOM   4966  N   LEU H 324      -3.729  13.290 -11.841  1.00  0.00      HCT  N
ATOM   4967  HN  LEU H 324      -4.717  13.355 -11.714  1.00  0.00      HCT   
ATOM   4968  CA  LEU H 324      -3.279  12.020 -12.394  1.00  0.00      HCT  C
ATOM   4969  HA  LEU H 324      -2.491  11.731 -11.908  1.00  0.00      HCT  H
ATOM   4970  CB  LEU H 324      -4.347  10.953 -12.219  1.00  0.00      HCT  C
ATOM   4971  HB1 LEU H 324      -4.079  10.165 -12.773  1.00  0.00      HCT   
ATOM   4972  HB2 LEU H 324      -5.204  11.309 -12.502  1.00  0.00      HCT  H
ATOM   4973  CG  LEU H 324      -4.475  10.506 -10.758  1.00  0.00      HCT  C
ATOM   4974  HG  LEU H 324      -4.510  11.291 -10.189  1.00  0.00      HCT  H
ATOM   4975  CD1 LEU H 324      -5.785   9.740 -10.586  1.00  0.00      HCT  C
ATOM   4976 HD11 LEU H 324      -5.866   9.457  -9.662  1.00  0.00      HCT  H
ATOM   4977 HD12 LEU H 324      -6.524  10.324 -10.820  1.00  0.00      HCT  H
ATOM   4978 HD13 LEU H 324      -5.777   8.966 -11.171  1.00  0.00      HCT  H
ATOM   4979  CD2 LEU H 324      -3.280   9.663 -10.325  1.00  0.00      HCT  C
ATOM   4980 HD21 LEU H 324      -3.398   9.401  -9.399  1.00  0.00      HCT  H
ATOM   4981 HD22 LEU H 324      -3.230   8.876 -10.890  1.00  0.00      HCT  H
ATOM   4982 HD23 LEU H 324      -2.472  10.191 -10.420  1.00  0.00      HCT  H
ATOM   4983  C   LEU H 324      -2.891  12.165 -13.865  1.00  0.00      HCT  C
ATOM   4984  O   LEU H 324      -1.882  11.613 -14.314  1.00  0.00      HCT  O
ATOM   4985  N   ALA H 325      -3.691  12.910 -14.610  1.00  0.00      HCT  N
ATOM   4986  HN  ALA H 325      -4.485  13.402 -14.254  1.00  0.00      HCT   
ATOM   4987  CA  ALA H 325      -3.451  13.060 -16.039  1.00  0.00      HCT  C
ATOM   4988  HA  ALA H 325      -3.502  12.183 -16.453  1.00  0.00      HCT  H
ATOM   4989  CB  ALA H 325      -4.541  13.924 -16.663  1.00  0.00      HCT  C
ATOM   4990  HB1 ALA H 325      -4.367  14.014 -17.614  1.00  0.00      HCT  H
ATOM   4991  HB2 ALA H 325      -5.401  13.498 -16.523  1.00  0.00      HCT  H
ATOM   4992  HB3 ALA H 325      -4.531  14.797 -16.241  1.00  0.00      HCT  H
ATOM   4993  C   ALA H 325      -2.058  13.641 -16.356  1.00  0.00      HCT  C
ATOM   4994  O   ALA H 325      -1.419  13.238 -17.326  1.00  0.00      HCT  O
ATOM   4995  N   ARG H 326      -1.566  14.565 -15.536  1.00  0.00      HCT  N
ATOM   4996  HN  ARG H 326      -2.027  14.844 -14.697  1.00  0.00      HCT   
ATOM   4997  CA  ARG H 326      -0.309  15.220 -15.836  1.00  0.00      HCT  C
ATOM   4998  HA  ARG H 326      -0.321  15.489 -16.768  1.00  0.00      HCT  H
ATOM   4999  CB  ARG H 326      -0.130  16.499 -14.988  1.00  0.00      HCT  C
ATOM   5000  HB1 ARG H 326      -1.023  16.949 -15.010  1.00  0.00      HCT   
ATOM   5001  HB2 ARG H 326       0.591  17.021 -15.374  1.00  0.00      HCT  H
ATOM   5002  CG  ARG H 326       0.195  16.296 -13.528  1.00  0.00      HCT  C
ATOM   5003  HG1 ARG H 326       1.102  15.880 -13.467  1.00  0.00      HCT   
ATOM   5004  HG2 ARG H 326      -0.476  15.722 -13.127  1.00  0.00      HCT  H
ATOM   5005  CD  ARG H 326       0.206  17.642 -12.765  1.00  0.00      HCT  C
ATOM   5006  HD1 ARG H 326       0.404  17.428 -11.808  1.00  0.00      HCT   
ATOM   5007  HD2 ARG H 326      -0.657  18.073 -12.877  1.00  0.00      HCT  H
ATOM   5008  NE  ARG H 326       1.239  18.573 -13.235  1.00  0.00      HCT  N
ATOM   5009  HE  ARG H 326       1.436  18.552 -14.072  1.00  0.00      HCT  H
ATOM   5010  CZ  ARG H 326       1.899  19.450 -12.472  1.00  0.00      HCT  C
ATOM   5011  NH1 ARG H 326       1.676  19.543 -11.160  1.00  0.00      HCT  N
ATOM   5012 HH11 ARG H 326       1.084  19.042 -10.787  1.00  0.00      HCT  H
ATOM   5013 HH12 ARG H 326       2.115  20.113 -10.688  1.00  0.00      HCT  H
ATOM   5014  NH2 ARG H 326       2.819  20.225 -13.018  1.00  0.00      HCT  N
ATOM   5015 HH21 ARG H 326       2.976  20.176 -13.862  1.00  0.00      HCT  H
ATOM   5016 HH22 ARG H 326       3.247  20.790 -12.533  1.00  0.00      HCT  H
ATOM   5017  C   ARG H 326       0.885  14.289 -15.647  1.00  0.00      HCT  C
ATOM   5018  O   ARG H 326       1.976  14.600 -16.104  1.00  0.00      HCT  O
ATOM   5019  N   MET H 327       0.677  13.143 -15.011  1.00  0.00      HCT  N
ATOM   5020  HN  MET H 327      -0.204  12.827 -14.665  1.00  0.00      HCT   
ATOM   5021  CA  MET H 327       1.791  12.221 -14.764  1.00  0.00      HCT  C
ATOM   5022  HA  MET H 327       2.593  12.753 -14.649  1.00  0.00      HCT  H
ATOM   5023  CB  MET H 327       1.543  11.521 -13.454  1.00  0.00      HCT  C
ATOM   5024  HB1 MET H 327       2.253  10.835 -13.295  1.00  0.00      HCT   
ATOM   5025  HB2 MET H 327       0.677  11.083 -13.471  1.00  0.00      HCT  H
ATOM   5026  CG  MET H 327       1.543  12.559 -12.361  1.00  0.00      HCT  C
ATOM   5027  HG1 MET H 327       0.860  13.249 -12.602  1.00  0.00      HCT   
ATOM   5028  HG2 MET H 327       2.430  12.946 -12.290  1.00  0.00      HCT  H
ATOM   5029  SD  MET H 327       1.122  11.881 -10.813  1.00  0.00      HCT  S
ATOM   5030  CE  MET H 327       2.708  11.256 -10.254  1.00  0.00      HCT  C
ATOM   5031  HE1 MET H 327       2.595  10.847  -9.382  1.00  0.00      HCT  H
ATOM   5032  HE2 MET H 327       3.030  10.599 -10.890  1.00  0.00      HCT  H
ATOM   5033  HE3 MET H 327       3.334  11.994 -10.195  1.00  0.00      HCT  H
ATOM   5034  C   MET H 327       2.059  11.223 -15.883  1.00  0.00      HCT  C
ATOM   5035  O   MET H 327       1.974  10.004 -15.723  1.00  0.00      HCT  O
ATOM   5036  N   ASP H 328       2.446  11.779 -17.015  1.00  0.00      HCT  N
ATOM   5037  HN  ASP H 328       2.480  12.761 -17.179  1.00  0.00      HCT   
ATOM   5038  CA  ASP H 328       2.865  11.010 -18.145  1.00  0.00      HCT  C
ATOM   5039  HA  ASP H 328       2.375  10.173 -18.173  1.00  0.00      HCT  H
ATOM   5040  CB  ASP H 328       2.618  11.770 -19.458  1.00  0.00      HCT  C
ATOM   5041  HB1 ASP H 328       1.627  11.839 -19.570  1.00  0.00      HCT   
ATOM   5042  HB2 ASP H 328       3.036  11.285 -20.186  1.00  0.00      HCT  H
ATOM   5043  CG  ASP H 328       3.189  13.191 -19.449  1.00  0.00      HCT  C
ATOM   5044  OD1 ASP H 328       4.174  13.459 -18.735  1.00  0.00      HCT  O
ATOM   5045  OD2 ASP H 328       2.661  14.043 -20.187  1.00  0.00      HCT  O
ATOM   5046  C   ASP H 328       4.335  10.707 -17.984  1.00  0.00      HCT  C
ATOM   5047  O   ASP H 328       4.948  11.073 -16.973  1.00  0.00      HCT  O
ATOM   5048  N   ASN H 329       4.891  10.057 -19.000  1.00  0.00      HCT  N
ATOM   5049  HN  ASN H 329       4.390   9.819 -19.831  1.00  0.00      HCT   
ATOM   5050  CA  ASN H 329       6.270   9.636 -18.992  1.00  0.00      HCT  C
ATOM   5051  HA  ASN H 329       6.394   8.996 -18.272  1.00  0.00      HCT  H
ATOM   5052  CB  ASN H 329       6.614   8.934 -20.296  1.00  0.00      HCT  C
ATOM   5053  HB1 ASN H 329       6.472   9.591 -21.037  1.00  0.00      HCT   
ATOM   5054  HB2 ASN H 329       6.045   8.155 -20.396  1.00  0.00      HCT  H
ATOM   5055  CG  ASN H 329       8.047   8.476 -20.336  1.00  0.00      HCT  C
ATOM   5056  OD1 ASN H 329       8.456   7.541 -19.622  1.00  0.00      HCT  O
ATOM   5057  ND2 ASN H 329       8.827   9.121 -21.187  1.00  0.00      HCT  N
ATOM   5058 HD21 ASN H 329       9.657   8.907 -21.257  1.00  0.00      HCT  H
ATOM   5059 HD22 ASN H 329       8.504   9.756 -21.670  1.00  0.00      HCT  H
ATOM   5060  C   ASN H 329       7.214  10.767 -18.757  1.00  0.00      HCT  C
ATOM   5061  O   ASN H 329       8.163  10.612 -18.003  1.00  0.00      HCT  O
ATOM   5062  N   ASP H 330       6.987  11.910 -19.393  1.00  0.00      HCT  N
[truncated: 5,060,745 more chars]
