# Supplementary material for: Structural and dynamic basis of substrate permissiveness in hydroxycinnamoyltransferase (HCT)
Source: PLoS Comput Biol. 2018 Oct 26;14(10):e1006511. doi: 10.1371/journal.pcbi.1006511 (PMC6203249; doi:10.1371/journal.pcbi.1006511)
Supplement: S1 Data — SSSE mesh files and Mathematica scripts for both CbHCT and the cylindrical enzyme model are also provided. (ZIP) [file pcbi.1006511.s002.zip › SI_data/01_MD_Simulation_Files/01-Inputs/01_Topology_and_Structure/CbHCT-HAP1.pdb]

CRYST1    0.000    0.000    0.000  90.00  90.00  90.00 P 1           1
ATOM      1  O01 HAP H 800       2.756   7.794  -0.273  1.00  0.00      HAP  O
ATOM      2  C02 HAP H 800       1.383   7.659   0.000  1.00  0.00      HAP  C
ATOM      3  C03 HAP H 800       0.889   6.461   0.493  1.00  0.00      HAP  C
ATOM      4  C04 HAP H 800      -0.463   6.328   0.763  1.00  0.00      HAP  C
ATOM      5  C05 HAP H 800      -1.001   5.022   1.299  1.00  0.00      HAP  C
ATOM      6  C06 HAP H 800      -0.079   3.832   1.443  1.00  0.00      HAP  C
ATOM      7  O07 HAP H 800      -2.171   4.928   1.614  1.00  0.00      HAP  O
ATOM      8  C08 HAP H 800      -1.323   7.391   0.538  1.00  0.00      HAP  C
ATOM      9  C09 HAP H 800      -0.828   8.586   0.044  1.00  0.00      HAP  C
ATOM     10  C10 HAP H 800       0.525   8.721  -0.225  1.00  0.00      HAP  C
ATOM     11  H01 HAP H 800      -0.425   3.082   0.880  1.00  0.00      HAP  H
ATOM     12  H02 HAP H 800      -0.054   3.554   2.403  1.00  0.00      HAP  H
ATOM     13  H03 HAP H 800       0.838   4.092   1.139  1.00  0.00      HAP  H
ATOM     14  H04 HAP H 800      -2.299   7.296   0.732  1.00  0.00      HAP  H
ATOM     15  H05 HAP H 800      -1.449   9.353  -0.119  1.00  0.00      HAP  H
ATOM     16  H06 HAP H 800       0.882   9.584  -0.581  1.00  0.00      HAP  H
ATOM     17  H07 HAP H 800       1.508   5.692   0.654  1.00  0.00      HAP  H
ATOM     18  H08 HAP H 800       2.876   8.519  -0.572  1.00  0.00      HAP  H
ATOM     19  C31 COA C 800       1.783  -1.443  -1.411  1.00  0.00      COA   
ATOM     20  C32 COA C 800       0.982  -2.405  -0.808  1.00  0.00      COA   
ATOM     21  C33 COA C 800       1.526  -3.588  -0.124  1.00  0.00      COA   
ATOM     22  C34 COA C 800       2.594  -3.648   0.819  1.00  0.00      COA   
ATOM     23  C35 COA C 800       3.057  -4.878   1.358  1.00  0.00      COA   
ATOM     24  C36 COA C 800       2.358  -6.051   1.037  1.00  0.00      COA   
ATOM     25  C37 COA C 800       1.294  -5.978   0.141  1.00  0.00      COA   
ATOM     26  C38 COA C 800       0.939  -4.783  -0.516  1.00  0.00      COA   
ATOM     27  O31 COA C 800       2.698  -7.212   1.801  1.00  0.00      COA   
ATOM     28  H31 COA C 800       2.108  -7.934   1.574  1.00  0.00      COA   
ATOM     29  H32 COA C 800       3.952  -5.041   1.940  1.00  0.00      COA   
ATOM     30  H33 COA C 800       0.813  -6.914  -0.101  1.00  0.00      COA   
ATOM     31  H34 COA C 800       0.209  -4.793  -1.312  1.00  0.00      COA   
ATOM     32  H35 COA C 800       3.161  -2.763   1.070  1.00  0.00      COA   
ATOM     33  H36 COA C 800      -0.096  -2.227  -0.679  1.00  0.00      COA   
ATOM     34  H37 COA C 800       2.845  -1.664  -1.593  1.00  0.00      COA   
ATOM     35  C   COA C 800       1.099  -0.326  -2.005  1.00  0.00      COA   
ATOM     36  O   COA C 800      -0.135  -0.121  -1.810  1.00  0.00      COA   
ATOM     37  S1P COA C 800       2.019   0.683  -3.219  1.00  0.00      COA   
ATOM     38  C2P COA C 800       0.618   1.554  -4.052  1.00  0.00      COA   
ATOM     39  H12 COA C 800      -0.283   1.544  -3.403  1.00  0.00      COA   
ATOM     40  H22 COA C 800       0.937   2.598  -4.260  1.00  0.00      COA   
ATOM     41  C3P COA C 800       0.344   0.778  -5.301  1.00  0.00      COA   
ATOM     42  H13 COA C 800       0.309  -0.303  -5.045  1.00  0.00      COA   
ATOM     43  H23 COA C 800       1.162   0.775  -6.053  1.00  0.00      COA   
ATOM     44  N4P COA C 800      -0.940   1.052  -5.828  1.00  0.00      COA   
ATOM     45  H4P COA C 800      -1.739   0.698  -5.348  1.00  0.00      COA   
ATOM     46  C5P COA C 800      -1.027   1.525  -7.081  1.00  0.00      COA   
ATOM     47  O5P COA C 800      -0.011   1.798  -7.670  1.00  0.00      COA   
ATOM     48  C6P COA C 800      -2.332   1.559  -7.718  1.00  0.00      COA   
ATOM     49  H16 COA C 800      -3.126   1.213  -7.022  1.00  0.00      COA   
ATOM     50  H26 COA C 800      -2.363   0.964  -8.655  1.00  0.00      COA   
ATOM     51  C7P COA C 800      -2.704   2.999  -8.078  1.00  0.00      COA   
ATOM     52  H17 COA C 800      -1.945   3.467  -8.740  1.00  0.00      COA   
ATOM     53  H27 COA C 800      -2.757   3.628  -7.164  1.00  0.00      COA   
ATOM     54  N8P COA C 800      -3.905   2.981  -8.862  1.00  0.00      COA   
ATOM     55  H8P COA C 800      -3.941   2.373  -9.652  1.00  0.00      COA   
ATOM     56  C9P COA C 800      -4.894   3.928  -8.818  1.00  0.00      COA   
ATOM     57  O9P COA C 800      -4.805   4.844  -7.939  1.00  0.00      COA   
ATOM     58  CAP COA C 800      -6.039   3.863  -9.816  1.00  0.00      COA   
ATOM     59  OAP COA C 800      -6.570   2.536 -10.080  1.00  0.00      COA   
ATOM     60  HO2 COA C 800      -7.022   2.605 -10.924  1.00  0.00      COA   
ATOM     61  HAP COA C 800      -6.792   4.332  -9.146  1.00  0.00      COA   
ATOM     62  CBP COA C 800      -5.944   4.747 -11.067  1.00  0.00      COA   
ATOM     63  CEP COA C 800      -4.901   4.010 -11.961  1.00  0.00      COA   
ATOM     64 H1EP COA C 800      -5.041   4.429 -12.980  1.00  0.00      COA   
ATOM     65 H2EP COA C 800      -5.107   2.918 -11.937  1.00  0.00      COA   
ATOM     66 H3EP COA C 800      -3.889   4.131 -11.519  1.00  0.00      COA   
ATOM     67  CDP COA C 800      -5.577   6.237 -10.814  1.00  0.00      COA   
ATOM     68 H1DP COA C 800      -6.277   6.680 -10.074  1.00  0.00      COA   
ATOM     69 H2DP COA C 800      -5.549   6.877 -11.722  1.00  0.00      COA   
ATOM     70 H3DP COA C 800      -4.533   6.275 -10.435  1.00  0.00      COA   
ATOM     71  CCP COA C 800      -7.308   4.675 -11.809  1.00  0.00      COA   
ATOM     72 H1CP COA C 800      -7.153   5.385 -12.649  1.00  0.00      COA   
ATOM     73 H2CP COA C 800      -7.995   5.133 -11.065  1.00  0.00      COA   
ATOM     74  O6A COA C 800      -7.721   3.299 -12.152  1.00  0.00      COA   
ATOM     75  P2  COA C 800      -7.805   2.856 -13.654  1.00  0.00      COA   
ATOM     76 O1P2 COA C 800      -6.955   1.628 -13.639  1.00  0.00      COA   
ATOM     77 O2P2 COA C 800      -9.251   2.588 -14.028  1.00  0.00      COA   
ATOM     78  O12 COA C 800      -7.266   4.017 -14.626  1.00  0.00      COA   
ATOM     79  P   COA C 800      -6.572   3.776 -16.037  1.00  0.00      COA   
ATOM     80  O1P COA C 800      -7.426   2.951 -16.900  1.00  0.00      COA   
ATOM     81  O2P COA C 800      -5.139   3.437 -15.864  1.00  0.00      COA   
ATOM     82  O5' COA C 800      -6.579   5.257 -16.677  1.00  0.00      COA   
ATOM     83  C5' COA C 800      -7.778   6.057 -16.610  1.00  0.00      COA   
ATOM     84  H5' COA C 800      -8.601   5.381 -16.293  1.00  0.00      COA   
ATOM     85 H5'' COA C 800      -7.684   6.879 -15.869  1.00  0.00      COA   
ATOM     86  C4' COA C 800      -8.118   6.644 -17.964  1.00  0.00      COA   
ATOM     87  H4' COA C 800      -9.103   7.092 -17.766  1.00  0.00      COA   
ATOM     88  O4' COA C 800      -7.224   7.666 -18.375  1.00  0.00      COA   
ATOM     89  C1' COA C 800      -6.293   7.279 -19.453  1.00  0.00      COA   
ATOM     90  H1' COA C 800      -5.292   7.271 -18.996  1.00  0.00      COA   
ATOM     91  C5  COA C 800      -6.069   9.859 -22.115  1.00  0.00      COA   
ATOM     92  N7  COA C 800      -7.063   9.079 -22.663  1.00  0.00      COA   
ATOM     93  C8  COA C 800      -7.268   8.174 -21.755  1.00  0.00      COA   
ATOM     94  H8  COA C 800      -7.998   7.372 -21.861  1.00  0.00      COA   
ATOM     95  N9  COA C 800      -6.423   8.239 -20.639  1.00  0.00      COA   
ATOM     96  N1  COA C 800      -4.354  11.489 -21.829  1.00  0.00      COA   
ATOM     97  C2  COA C 800      -4.015  10.870 -20.684  1.00  0.00      COA   
ATOM     98  H2  COA C 800      -3.276  11.407 -20.090  1.00  0.00      COA   
ATOM     99  N3  COA C 800      -4.783   9.905 -20.078  1.00  0.00      COA   
ATOM    100  C4  COA C 800      -5.696   9.390 -20.866  1.00  0.00      COA   
ATOM    101  C6  COA C 800      -5.387  11.052 -22.572  1.00  0.00      COA   
ATOM    102  N6  COA C 800      -5.685  11.690 -23.683  1.00  0.00      COA   
ATOM    103  H61 COA C 800      -5.187  12.486 -24.027  1.00  0.00      COA   
ATOM    104  H62 COA C 800      -6.462  11.334 -24.202  1.00  0.00      COA   
ATOM    105  C2' COA C 800      -6.729   5.834 -19.742  1.00  0.00      COA   
ATOM    106 H2'' COA C 800      -6.635   5.725 -20.833  1.00  0.00      COA   
ATOM    107  O2' COA C 800      -5.794   4.967 -19.165  1.00  0.00      COA   
ATOM    108  H2' COA C 800      -5.991   5.024 -18.227  1.00  0.00      COA   
ATOM    109  C3' COA C 800      -8.083   5.657 -19.121  1.00  0.00      COA   
ATOM    110  H3' COA C 800      -8.340   4.687 -18.670  1.00  0.00      COA   
ATOM    111  O3' COA C 800      -9.089   6.093 -20.097  1.00  0.00      COA   
ATOM    112  P3  COA C 800      -9.834   4.997 -20.897  1.00  0.00      COA   
ATOM    113 O1P3 COA C 800     -10.907   4.507 -20.023  1.00  0.00      COA   
ATOM    114 O2P3 COA C 800     -10.258   5.672 -22.206  1.00  0.00      COA   
ATOM    115  O3T COA C 800      -8.790   3.824 -21.163  1.00  0.00      COA   
ATOM    116  H3T COA C 800      -8.670   3.303 -20.366  1.00  0.00      COA   
ATOM    117  N   MET H   1      -6.222 -11.023  23.810  1.00  0.00      HCT  N
ATOM    118  HT1 MET H   1      -7.210 -10.933  23.682  1.00  0.00      HCT   
ATOM    119  HT2 MET H   1      -5.761 -10.193  23.496  1.00  0.00      HCT   
ATOM    120  HT3 MET H   1      -6.016 -11.183  24.775  1.00  0.00      HCT   
ATOM    121  CA  MET H   1      -5.743 -12.158  23.028  1.00  0.00      HCT  C
ATOM    122  HA  MET H   1      -6.223 -13.045  23.424  1.00  0.00      HCT   
ATOM    123  CB  MET H   1      -6.086 -11.979  21.546  1.00  0.00      HCT  C
ATOM    124  HB1 MET H   1      -7.197 -11.914  21.476  1.00  0.00      HCT   
ATOM    125  HB2 MET H   1      -5.694 -11.000  21.192  1.00  0.00      HCT   
ATOM    126  CG  MET H   1      -5.598 -13.114  20.656  1.00  0.00      HCT  C
ATOM    127  HG1 MET H   1      -4.519 -13.308  20.835  1.00  0.00      HCT   
ATOM    128  HG2 MET H   1      -6.153 -14.046  20.901  1.00  0.00      HCT   
ATOM    129  SD  MET H   1      -5.803 -12.777  18.892  1.00  0.00      HCT  S
ATOM    130  CE  MET H   1      -7.577 -12.547  18.789  1.00  0.00      HCT  C
ATOM    131  HE1 MET H   1      -7.889 -12.335  17.744  1.00  0.00      HCT   
ATOM    132  HE2 MET H   1      -8.118 -13.457  19.129  1.00  0.00      HCT   
ATOM    133  HE3 MET H   1      -7.907 -11.696  19.422  1.00  0.00      HCT   
ATOM    134  C   MET H   1      -4.241 -12.338  23.189  1.00  0.00      HCT  C
ATOM    135  O   MET H   1      -3.478 -11.387  23.043  1.00  0.00      HCT  O
ATOM    136  N   LYS H   2      -3.818 -13.560  23.492  1.00  0.00      HCT  N
ATOM    137  HN  LYS H   2      -4.422 -14.334  23.676  1.00  0.00      HCT   
ATOM    138  CA  LYS H   2      -2.394 -13.854  23.577  1.00  0.00      HCT  C
ATOM    139  HA  LYS H   2      -1.862 -12.912  23.512  1.00  0.00      HCT   
ATOM    140  CB  LYS H   2      -2.055 -14.546  24.901  1.00  0.00      HCT  C
ATOM    141  HB1 LYS H   2      -0.951 -14.700  24.917  1.00  0.00      HCT   
ATOM    142  HB2 LYS H   2      -2.287 -13.854  25.741  1.00  0.00      HCT   
ATOM    143  CG  LYS H   2      -2.736 -15.884  25.116  1.00  0.00      HCT  C
ATOM    144  HG1 LYS H   2      -3.834 -15.762  24.971  1.00  0.00      HCT   
ATOM    145  HG2 LYS H   2      -2.377 -16.602  24.343  1.00  0.00      HCT   
ATOM    146  CD  LYS H   2      -2.468 -16.419  26.513  1.00  0.00      HCT  C
ATOM    147  HD1 LYS H   2      -2.977 -17.405  26.616  1.00  0.00      HCT   
ATOM    148  HD2 LYS H   2      -1.372 -16.598  26.612  1.00  0.00      HCT   
ATOM    149  CE  LYS H   2      -2.949 -15.444  27.577  1.00  0.00      HCT  C
ATOM    150  HE1 LYS H   2      -2.444 -14.459  27.460  1.00  0.00      HCT   
ATOM    151  HE2 LYS H   2      -4.047 -15.288  27.496  1.00  0.00      HCT   
ATOM    152  NZ  LYS H   2      -2.663 -15.935  28.953  1.00  0.00      HCT  N
ATOM    153  HZ1 LYS H   2      -3.003 -15.246  29.655  1.00  0.00      HCT   
ATOM    154  HZ2 LYS H   2      -3.142 -16.846  29.103  1.00  0.00      HCT   
ATOM    155  HZ3 LYS H   2      -1.637 -16.066  29.067  1.00  0.00      HCT   
ATOM    156  C   LYS H   2      -1.957 -14.707  22.390  1.00  0.00      HCT  C
ATOM    157  O   LYS H   2      -2.688 -15.588  21.933  1.00  0.00      HCT  O
ATOM    158  N   ILE H   3      -0.764 -14.422  21.885  1.00  0.00      HCT  N
ATOM    159  HN  ILE H   3      -0.155 -13.725  22.256  1.00  0.00      HCT   
ATOM    160  CA  ILE H   3      -0.235 -15.118  20.723  1.00  0.00      HCT  C
ATOM    161  HA  ILE H   3      -0.928 -15.919  20.499  1.00  0.00      HCT   
ATOM    162  CB  ILE H   3      -0.062 -14.161  19.532  1.00  0.00      HCT  C
ATOM    163  HB  ILE H   3       0.397 -13.241  19.976  1.00  0.00      HCT   
ATOM    164  CG2 ILE H   3       0.775 -14.806  18.439  1.00  0.00      HCT  C
ATOM    165 HG21 ILE H   3       1.030 -14.065  17.653  1.00  0.00      HCT   
ATOM    166 HG22 ILE H   3       1.728 -15.201  18.850  1.00  0.00      HCT   
ATOM    167 HG23 ILE H   3       0.226 -15.644  17.960  1.00  0.00      HCT   
ATOM    168  CG1 ILE H   3      -1.431 -13.758  18.983  1.00  0.00      HCT  C
ATOM    169 HG11 ILE H   3      -1.918 -14.636  18.503  1.00  0.00      HCT   
ATOM    170 HG12 ILE H   3      -2.082 -13.445  19.831  1.00  0.00      HCT   
ATOM    171  CD  ILE H   3      -1.380 -12.624  17.990  1.00  0.00      HCT  C
ATOM    172  HD1 ILE H   3      -2.407 -12.341  17.674  1.00  0.00      HCT   
ATOM    173  HD2 ILE H   3      -0.896 -11.730  18.440  1.00  0.00      HCT   
ATOM    174  HD3 ILE H   3      -0.809 -12.914  17.083  1.00  0.00      HCT   
ATOM    175  C   ILE H   3       1.098 -15.769  21.054  1.00  0.00      HCT  C
ATOM    176  O   ILE H   3       2.033 -15.101  21.495  1.00  0.00      HCT  O
ATOM    177  N   HSE H   4       1.180 -17.078  20.850  1.00  0.00      HCT  N
ATOM    178  HN  HSE H   4       0.437 -17.641  20.491  1.00  0.00      HCT   
ATOM    179  CA  HSE H   4       2.401 -17.812  21.145  1.00  0.00      HCT  C
ATOM    180  HA  HSE H   4       3.109 -17.098  21.548  1.00  0.00      HCT   
ATOM    181  CB  HSE H   4       2.122 -18.929  22.150  1.00  0.00      HCT  C
ATOM    182  HB1 HSE H   4       1.543 -18.494  22.993  1.00  0.00      HCT   
ATOM    183  HB2 HSE H   4       1.479 -19.700  21.677  1.00  0.00      HCT   
ATOM    184  ND1 HSE H   4       3.980 -20.632  22.127  1.00  0.00      HCT  N
ATOM    185  CG  HSE H   4       3.362 -19.552  22.711  1.00  0.00      HCT  C
ATOM    186  CE1 HSE H   4       5.053 -20.957  22.832  1.00  0.00      HCT  C
ATOM    187  HE1 HSE H   4       5.727 -21.782  22.590  1.00  0.00      HCT   
ATOM    188  NE2 HSE H   4       5.145 -20.126  23.851  1.00  0.00      HCT  N
ATOM    189  HE2 HSE H   4       5.853 -20.162  24.556  1.00  0.00      HCT   
ATOM    190  CD2 HSE H   4       4.102 -19.231  23.801  1.00  0.00      HCT  C
ATOM    191  HD2 HSE H   4       3.955 -18.450  24.533  1.00  0.00      HCT   
ATOM    192  C   HSE H   4       3.020 -18.389  19.875  1.00  0.00      HCT  C
ATOM    193  O   HSE H   4       2.327 -18.969  19.040  1.00  0.00      HCT  O
ATOM    194  N   VAL H   5       4.328 -18.217  19.731  1.00  0.00      HCT  N
ATOM    195  HN  VAL H   5       4.894 -17.719  20.383  1.00  0.00      HCT   
ATOM    196  CA  VAL H   5       5.056 -18.752  18.588  1.00  0.00      HCT  C
ATOM    197  HA  VAL H   5       4.392 -18.720  17.733  1.00  0.00      HCT   
ATOM    198  CB  VAL H   5       6.331 -17.922  18.307  1.00  0.00      HCT  C
ATOM    199  HB  VAL H   5       6.937 -17.905  19.246  1.00  0.00      HCT   
ATOM    200  CG1 VAL H   5       7.149 -18.554  17.200  1.00  0.00      HCT  C
ATOM    201 HG11 VAL H   5       8.042 -17.932  16.977  1.00  0.00      HCT   
ATOM    202 HG12 VAL H   5       7.512 -19.563  17.484  1.00  0.00      HCT   
ATOM    203 HG13 VAL H   5       6.549 -18.640  16.269  1.00  0.00      HCT   
ATOM    204  CG2 VAL H   5       5.969 -16.476  17.960  1.00  0.00      HCT  C
ATOM    205 HG21 VAL H   5       6.881 -15.890  17.719  1.00  0.00      HCT   
ATOM    206 HG22 VAL H   5       5.290 -16.444  17.080  1.00  0.00      HCT   
ATOM    207 HG23 VAL H   5       5.462 -15.974  18.810  1.00  0.00      HCT   
ATOM    208  C   VAL H   5       5.434 -20.220  18.822  1.00  0.00      HCT  C
ATOM    209  O   VAL H   5       6.055 -20.547  19.833  1.00  0.00      HCT  O
ATOM    210  N   ARG H   6       5.047 -21.100  17.902  1.00  0.00      HCT  N
ATOM    211  HN  ARG H   6       4.456 -20.840  17.142  1.00  0.00      HCT   
ATOM    212  CA  ARG H   6       5.469 -22.499  17.956  1.00  0.00      HCT  C
ATOM    213  HA  ARG H   6       5.544 -22.794  18.996  1.00  0.00      HCT   
ATOM    214  CB  ARG H   6       4.471 -23.393  17.227  1.00  0.00      HCT  C
ATOM    215  HB1 ARG H   6       4.287 -22.916  16.235  1.00  0.00      HCT   
ATOM    216  HB2 ARG H   6       4.942 -24.378  17.011  1.00  0.00      HCT   
ATOM    217  CG  ARG H   6       3.145 -23.551  17.954  1.00  0.00      HCT  C
ATOM    218  HG1 ARG H   6       3.330 -24.072  18.919  1.00  0.00      HCT   
ATOM    219  HG2 ARG H   6       2.760 -22.542  18.228  1.00  0.00      HCT   
ATOM    220  CD  ARG H   6       2.130 -24.257  17.065  1.00  0.00      HCT  C
ATOM    221  HD1 ARG H   6       2.005 -23.683  16.118  1.00  0.00      HCT   
ATOM    222  HD2 ARG H   6       2.457 -25.293  16.814  1.00  0.00      HCT   
ATOM    223  NE  ARG H   6       0.816 -24.396  17.692  1.00  0.00      HCT  N
ATOM    224  HE  ARG H   6       0.823 -24.186  18.676  1.00  0.00      HCT   
ATOM    225  CZ  ARG H   6      -0.285 -24.761  17.041  1.00  0.00      HCT  C
ATOM    226  NH1 ARG H   6      -0.242 -25.038  15.740  1.00  0.00      HCT  N
ATOM    227 HH11 ARG H   6      -1.066 -25.285  15.250  1.00  0.00      HCT   
ATOM    228 HH12 ARG H   6       0.625 -24.850  15.274  1.00  0.00      HCT   
ATOM    229  NH2 ARG H   6      -1.426 -24.866  17.693  1.00  0.00      HCT  N
ATOM    230 HH21 ARG H   6      -2.227 -25.220  17.232  1.00  0.00      HCT   
ATOM    231 HH22 ARG H   6      -1.387 -24.783  18.680  1.00  0.00      HCT   
ATOM    232  C   ARG H   6       6.855 -22.676  17.352  1.00  0.00      HCT  C
ATOM    233  O   ARG H   6       7.692 -23.390  17.901  1.00  0.00      HCT  O
ATOM    234  N   ASP H   7       7.098 -22.012  16.226  1.00  0.00      HCT  N
ATOM    235  HN  ASP H   7       6.462 -21.404  15.758  1.00  0.00      HCT   
ATOM    236  CA  ASP H   7       8.382 -22.124  15.545  1.00  0.00      HCT  C
ATOM    237  HA  ASP H   7       9.147 -22.060  16.310  1.00  0.00      HCT   
ATOM    238  CB  ASP H   7       8.458 -23.454  14.788  1.00  0.00      HCT  C
ATOM    239  HB1 ASP H   7       8.163 -24.278  15.468  1.00  0.00      HCT   
ATOM    240  HB2 ASP H   7       7.766 -23.451  13.923  1.00  0.00      HCT   
ATOM    241  CG  ASP H   7       9.858 -23.763  14.282  1.00  0.00      HCT  C
ATOM    242  OD1 ASP H   7      10.838 -23.367  14.945  1.00  0.00      HCT  O
ATOM    243  OD2 ASP H   7       9.977 -24.412  13.223  1.00  0.00      HCT  O
ATOM    244  C   ASP H   7       8.621 -20.960  14.585  1.00  0.00      HCT  C
ATOM    245  O   ASP H   7       7.679 -20.358  14.070  1.00  0.00      HCT  O
ATOM    246  N   SER H   8       9.891 -20.646  14.356  1.00  0.00      HCT  N
ATOM    247  HN  SER H   8      10.661 -21.072  14.830  1.00  0.00      HCT   
ATOM    248  CA  SER H   8      10.276 -19.638  13.378  1.00  0.00      HCT  C
ATOM    249  HA  SER H   8       9.485 -19.594  12.641  1.00  0.00      HCT   
ATOM    250  CB  SER H   8      10.500 -18.280  14.045  1.00  0.00      HCT  C
ATOM    251  HB1 SER H   8      10.638 -17.519  13.243  1.00  0.00      HCT   
ATOM    252  HB2 SER H   8       9.600 -17.981  14.628  1.00  0.00      HCT   
ATOM    253  OG  SER H   8      11.657 -18.298  14.861  1.00  0.00      HCT  O
ATOM    254  HG1 SER H   8      11.871 -17.380  15.069  1.00  0.00      HCT   
ATOM    255  C   SER H   8      11.538 -20.097  12.660  1.00  0.00      HCT  C
ATOM    256  O   SER H   8      12.471 -20.595  13.291  1.00  0.00      HCT  O
ATOM    257  N   THR H   9      11.568 -19.938  11.343  1.00  0.00      HCT  N
ATOM    258  HN  THR H   9      10.858 -19.495  10.797  1.00  0.00      HCT   
ATOM    259  CA  THR H   9      12.700 -20.426  10.570  1.00  0.00      HCT  C
ATOM    260  HA  THR H   9      13.558 -20.331  11.222  1.00  0.00      HCT   
ATOM    261  CB  THR H   9      12.469 -21.883  10.117  1.00  0.00      HCT  C
ATOM    262  HB  THR H   9      12.219 -22.459  11.041  1.00  0.00      HCT   
ATOM    263  OG1 THR H   9      13.682 -22.424   9.576  1.00  0.00      HCT  O
ATOM    264  HG1 THR H   9      13.464 -23.322   9.305  1.00  0.00      HCT   
ATOM    265  CG2 THR H   9      11.363 -21.955   9.073  1.00  0.00      HCT  C
ATOM    266 HG21 THR H   9      11.117 -23.010   8.830  1.00  0.00      HCT   
ATOM    267 HG22 THR H   9      10.439 -21.468   9.453  1.00  0.00      HCT   
ATOM    268 HG23 THR H   9      11.665 -21.443   8.134  1.00  0.00      HCT   
ATOM    269  C   THR H   9      12.983 -19.552   9.351  1.00  0.00      HCT  C
ATOM    270  O   THR H   9      12.110 -18.822   8.876  1.00  0.00      HCT  O
ATOM    271  N   LEU H  10      14.214 -19.621   8.858  1.00  0.00      HCT  N
ATOM    272  HN  LEU H  10      14.953 -20.149   9.270  1.00  0.00      HCT   
ATOM    273  CA  LEU H  10      14.591 -18.911   7.643  1.00  0.00      HCT  C
ATOM    274  HA  LEU H  10      13.904 -18.083   7.528  1.00  0.00      HCT   
ATOM    275  CB  LEU H  10      16.035 -18.410   7.722  1.00  0.00      HCT  C
ATOM    276  HB1 LEU H  10      16.684 -19.301   7.887  1.00  0.00      HCT   
ATOM    277  HB2 LEU H  10      16.329 -17.995   6.732  1.00  0.00      HCT   
ATOM    278  CG  LEU H  10      16.375 -17.390   8.810  1.00  0.00      HCT  C
ATOM    279  HG  LEU H  10      16.162 -17.875   9.793  1.00  0.00      HCT   
ATOM    280  CD1 LEU H  10      17.846 -17.008   8.739  1.00  0.00      HCT  C
ATOM    281 HD11 LEU H  10      18.084 -16.232   9.497  1.00  0.00      HCT   
ATOM    282 HD12 LEU H  10      18.490 -17.893   8.931  1.00  0.00      HCT   
ATOM    283 HD13 LEU H  10      18.098 -16.602   7.736  1.00  0.00      HCT   
ATOM    284  CD2 LEU H  10      15.490 -16.159   8.692  1.00  0.00      HCT  C
ATOM    285 HD21 LEU H  10      15.731 -15.432   9.497  1.00  0.00      HCT   
ATOM    286 HD22 LEU H  10      15.631 -15.644   7.720  1.00  0.00      HCT   
ATOM    287 HD23 LEU H  10      14.419 -16.440   8.787  1.00  0.00      HCT   
ATOM    288  C   LEU H  10      14.419 -19.821   6.436  1.00  0.00      HCT  C
ATOM    289  O   LEU H  10      15.093 -20.846   6.324  1.00  0.00      HCT  O
ATOM    290  N   VAL H  11      13.512 -19.452   5.538  1.00  0.00      HCT  N
ATOM    291  HN  VAL H  11      12.929 -18.647   5.619  1.00  0.00      HCT   
ATOM    292  CA  VAL H  11      13.299 -20.230   4.325  1.00  0.00      HCT  C
ATOM    293  HA  VAL H  11      13.673 -21.231   4.503  1.00  0.00      HCT   
ATOM    294  CB  VAL H  11      11.813 -20.292   3.937  1.00  0.00      HCT  C
ATOM    295  HB  VAL H  11      11.455 -19.241   3.805  1.00  0.00      HCT   
ATOM    296  CG1 VAL H  11      11.640 -21.053   2.628  1.00  0.00      HCT  C
ATOM    297 HG11 VAL H  11      10.562 -21.132   2.367  1.00  0.00      HCT   
ATOM    298 HG12 VAL H  11      12.147 -20.539   1.785  1.00  0.00      HCT   
ATOM    299 HG13 VAL H  11      12.049 -22.082   2.715  1.00  0.00      HCT   
ATOM    300  CG2 VAL H  11      11.002 -20.940   5.048  1.00  0.00      HCT  C
ATOM    301 HG21 VAL H  11       9.933 -21.024   4.757  1.00  0.00      HCT   
ATOM    302 HG22 VAL H  11      11.386 -21.960   5.268  1.00  0.00      HCT   
ATOM    303 HG23 VAL H  11      11.049 -20.341   5.981  1.00  0.00      HCT   
ATOM    304  C   VAL H  11      14.102 -19.641   3.174  1.00  0.00      HCT  C
ATOM    305  O   VAL H  11      13.930 -18.477   2.812  1.00  0.00      HCT  O
ATOM    306  N   ARG H  12      14.983 -20.456   2.608  1.00  0.00      HCT  N
ATOM    307  HN  ARG H  12      15.079 -21.401   2.912  1.00  0.00      HCT   
ATOM    308  CA  ARG H  12      15.853 -20.027   1.523  1.00  0.00      HCT  C
ATOM    309  HA  ARG H  12      15.813 -18.947   1.451  1.00  0.00      HCT   
ATOM    310  CB  ARG H  12      17.288 -20.485   1.799  1.00  0.00      HCT  C
ATOM    311  HB1 ARG H  12      17.257 -21.599   1.862  1.00  0.00      HCT   
ATOM    312  HB2 ARG H  12      17.930 -20.246   0.923  1.00  0.00      HCT   
ATOM    313  CG  ARG H  12      17.865 -19.926   3.095  1.00  0.00      HCT  C
ATOM    314  HG1 ARG H  12      17.836 -18.815   3.045  1.00  0.00      HCT   
ATOM    315  HG2 ARG H  12      17.194 -20.205   3.940  1.00  0.00      HCT   
ATOM    316  CD  ARG H  12      19.260 -20.464   3.385  1.00  0.00      HCT  C
ATOM    317  HD1 ARG H  12      19.886 -20.384   2.467  1.00  0.00      HCT   
ATOM    318  HD2 ARG H  12      19.755 -19.895   4.206  1.00  0.00      HCT   
ATOM    319  NE  ARG H  12      19.240 -21.859   3.814  1.00  0.00      HCT  N
ATOM    320  HE  ARG H  12      18.651 -22.018   4.615  1.00  0.00      HCT   
ATOM    321  CZ  ARG H  12      19.922 -22.834   3.222  1.00  0.00      HCT  C
ATOM    322  NH1 ARG H  12      20.686 -22.569   2.170  1.00  0.00      HCT  N
ATOM    323 HH11 ARG H  12      21.177 -23.294   1.708  1.00  0.00      HCT   
ATOM    324 HH12 ARG H  12      20.625 -21.640   1.800  1.00  0.00      HCT   
ATOM    325  NH2 ARG H  12      19.841 -24.075   3.683  1.00  0.00      HCT  N
ATOM    326 HH21 ARG H  12      20.415 -24.783   3.297  1.00  0.00      HCT   
ATOM    327 HH22 ARG H  12      19.359 -24.204   4.540  1.00  0.00      HCT   
ATOM    328  C   ARG H  12      15.347 -20.574   0.187  1.00  0.00      HCT  C
ATOM    329  O   ARG H  12      14.537 -21.502   0.169  1.00  0.00      HCT  O
ATOM    330  N   PRO H  13      15.798 -19.985  -0.935  1.00  0.00      HCT  N
ATOM    331  CD  PRO H  13      16.545 -18.718  -1.042  1.00  0.00      HCT  C
ATOM    332  HD1 PRO H  13      17.608 -18.828  -0.729  1.00  0.00      HCT   
ATOM    333  HD2 PRO H  13      16.076 -17.900  -0.448  1.00  0.00      HCT   
ATOM    334  CA  PRO H  13      15.427 -20.506  -2.256  1.00  0.00      HCT  C
ATOM    335  HA  PRO H  13      14.375 -20.327  -2.443  1.00  0.00      HCT   
ATOM    336  CB  PRO H  13      16.303 -19.690  -3.207  1.00  0.00      HCT  C
ATOM    337  HB1 PRO H  13      15.811 -19.514  -4.190  1.00  0.00      HCT   
ATOM    338  HB2 PRO H  13      17.304 -20.151  -3.361  1.00  0.00      HCT   
ATOM    339  CG  PRO H  13      16.471 -18.395  -2.513  1.00  0.00      HCT  C
ATOM    340  HG1 PRO H  13      15.625 -17.726  -2.766  1.00  0.00      HCT   
ATOM    341  HG2 PRO H  13      17.413 -17.888  -2.825  1.00  0.00      HCT   
ATOM    342  C   PRO H  13      15.713 -22.001  -2.399  1.00  0.00      HCT  C
ATOM    343  O   PRO H  13      16.785 -22.459  -2.004  1.00  0.00      HCT  O
ATOM    344  N   SER H  14      14.756 -22.741  -2.954  1.00  0.00      HCT  N
ATOM    345  HN  SER H  14      13.899 -22.359  -3.300  1.00  0.00      HCT   
ATOM    346  CA  SER H  14      14.872 -24.191  -3.109  1.00  0.00      HCT  C
ATOM    347  HA  SER H  14      15.124 -24.565  -2.125  1.00  0.00      HCT   
ATOM    348  CB  SER H  14      13.552 -24.776  -3.617  1.00  0.00      HCT  C
ATOM    349  HB1 SER H  14      13.272 -24.238  -4.551  1.00  0.00      HCT   
ATOM    350  HB2 SER H  14      13.681 -25.850  -3.884  1.00  0.00      HCT   
ATOM    351  OG  SER H  14      12.519 -24.605  -2.665  1.00  0.00      HCT  O
ATOM    352  HG1 SER H  14      11.684 -24.782  -3.117  1.00  0.00      HCT   
ATOM    353  C   SER H  14      16.002 -24.597  -4.052  1.00  0.00      HCT  C
ATOM    354  O   SER H  14      16.462 -25.736  -4.022  1.00  0.00      HCT  O
ATOM    355  N   ALA H  15      16.439 -23.665  -4.892  1.00  0.00      HCT  N
ATOM    356  HN  ALA H  15      16.056 -22.743  -4.929  1.00  0.00      HCT   
ATOM    357  CA  ALA H  15      17.523 -23.930  -5.830  1.00  0.00      HCT  C
ATOM    358  HA  ALA H  15      18.104 -24.788  -5.512  1.00  0.00      HCT   
ATOM    359  CB  ALA H  15      16.967 -24.234  -7.213  1.00  0.00      HCT  C
ATOM    360  HB1 ALA H  15      16.304 -25.124  -7.161  1.00  0.00      HCT   
ATOM    361  HB2 ALA H  15      16.366 -23.382  -7.598  1.00  0.00      HCT   
ATOM    362  HB3 ALA H  15      17.778 -24.452  -7.941  1.00  0.00      HCT   
ATOM    363  C   ALA H  15      18.490 -22.753  -5.889  1.00  0.00      HCT  C
ATOM    364  O   ALA H  15      18.280 -21.732  -5.233  1.00  0.00      HCT  O
ATOM    365  N   ALA H  16      19.548 -22.900  -6.683  1.00  0.00      HCT  N
ATOM    366  HN  ALA H  16      19.694 -23.712  -7.248  1.00  0.00      HCT   
ATOM    367  CA  ALA H  16      20.579 -21.874  -6.784  1.00  0.00      HCT  C
ATOM    368  HA  ALA H  16      20.929 -21.594  -5.797  1.00  0.00      HCT   
ATOM    369  CB  ALA H  16      21.773 -22.402  -7.564  1.00  0.00      HCT  C
ATOM    370  HB1 ALA H  16      22.182 -23.301  -7.056  1.00  0.00      HCT   
ATOM    371  HB2 ALA H  16      21.478 -22.697  -8.595  1.00  0.00      HCT   
ATOM    372  HB3 ALA H  16      22.585 -21.646  -7.631  1.00  0.00      HCT   
ATOM    373  C   ALA H  16      20.044 -20.598  -7.430  1.00  0.00      HCT  C
ATOM    374  O   ALA H  16      19.203 -20.647  -8.329  1.00  0.00      HCT  O
ATOM    375  N   THR H  17      20.542 -19.460  -6.956  1.00  0.00      HCT  N
ATOM    376  HN  THR H  17      21.238 -19.422  -6.239  1.00  0.00      HCT   
ATOM    377  CA  THR H  17      20.113 -18.154  -7.445  1.00  0.00      HCT  C
ATOM    378  HA  THR H  17      19.655 -18.322  -8.411  1.00  0.00      HCT   
ATOM    379  CB  THR H  17      19.157 -17.465  -6.444  1.00  0.00      HCT  C
ATOM    380  HB  THR H  17      19.018 -16.421  -6.816  1.00  0.00      HCT   
ATOM    381  OG1 THR H  17      19.777 -17.396  -5.155  1.00  0.00      HCT  O
ATOM    382  HG1 THR H  17      19.130 -16.971  -4.582  1.00  0.00      HCT   
ATOM    383  CG2 THR H  17      17.848 -18.233  -6.336  1.00  0.00      HCT  C
ATOM    384 HG21 THR H  17      17.117 -17.682  -5.707  1.00  0.00      HCT   
ATOM    385 HG22 THR H  17      17.397 -18.372  -7.341  1.00  0.00      HCT   
ATOM    386 HG23 THR H  17      18.008 -19.236  -5.885  1.00  0.00      HCT   
ATOM    387  C   THR H  17      21.335 -17.272  -7.691  1.00  0.00      HCT  C
ATOM    388  O   THR H  17      22.407 -17.546  -7.152  1.00  0.00      HCT  O
ATOM    389  N   PRO H  18      21.189 -16.221  -8.519  1.00  0.00      HCT  N
ATOM    390  CD  PRO H  18      20.032 -15.905  -9.378  1.00  0.00      HCT  C
ATOM    391  HD1 PRO H  18      19.205 -15.420  -8.811  1.00  0.00      HCT   
ATOM    392  HD2 PRO H  18      19.633 -16.806  -9.899  1.00  0.00      HCT   
ATOM    393  CA  PRO H  18      22.319 -15.319  -8.773  1.00  0.00      HCT  C
ATOM    394  HA  PRO H  18      23.104 -15.859  -9.289  1.00  0.00      HCT   
ATOM    395  CB  PRO H  18      21.707 -14.243  -9.675  1.00  0.00      HCT  C
ATOM    396  HB1 PRO H  18      22.434 -13.861 -10.427  1.00  0.00      HCT   
ATOM    397  HB2 PRO H  18      21.285 -13.395  -9.091  1.00  0.00      HCT   
ATOM    398  CG  PRO H  18      20.602 -14.942 -10.381  1.00  0.00      HCT  C
ATOM    399  HG1 PRO H  18      20.993 -15.444 -11.288  1.00  0.00      HCT   
ATOM    400  HG2 PRO H  18      19.806 -14.231 -10.700  1.00  0.00      HCT   
ATOM    401  C   PRO H  18      22.896 -14.689  -7.503  1.00  0.00      HCT  C
ATOM    402  O   PRO H  18      22.150 -14.249  -6.628  1.00  0.00      HCT  O
ATOM    403  N   ALA H  19      24.221 -14.662  -7.412  1.00  0.00      HCT  N
ATOM    404  HN  ALA H  19      24.818 -15.081  -8.096  1.00  0.00      HCT   
ATOM    405  CA  ALA H  19      24.903 -14.015  -6.300  1.00  0.00      HCT  C
ATOM    406  HA  ALA H  19      24.237 -13.880  -5.455  1.00  0.00      HCT   
ATOM    407  CB  ALA H  19      26.086 -14.849  -5.839  1.00  0.00      HCT  C
ATOM    408  HB1 ALA H  19      25.729 -15.842  -5.492  1.00  0.00      HCT   
ATOM    409  HB2 ALA H  19      26.806 -15.015  -6.670  1.00  0.00      HCT   
ATOM    410  HB3 ALA H  19      26.625 -14.364  -4.996  1.00  0.00      HCT   
ATOM    411  C   ALA H  19      25.356 -12.622  -6.718  1.00  0.00      HCT  C
ATOM    412  O   ALA H  19      26.519 -12.413  -7.060  1.00  0.00      HCT  O
ATOM    413  N   VAL H  20      24.427 -11.672  -6.697  1.00  0.00      HCT  N
ATOM    414  HN  VAL H  20      23.497 -11.809  -6.365  1.00  0.00      HCT   
ATOM    415  CA  VAL H  20      24.705 -10.321  -7.170  1.00  0.00      HCT  C
ATOM    416  HA  VAL H  20      25.779 -10.243  -7.281  1.00  0.00      HCT   
ATOM    417  CB  VAL H  20      24.003 -10.042  -8.517  1.00  0.00      HCT  C
ATOM    418  HB  VAL H  20      24.212  -8.979  -8.792  1.00  0.00      HCT   
ATOM    419  CG1 VAL H  20      24.545 -10.954  -9.606  1.00  0.00      HCT  C
ATOM    420 HG11 VAL H  20      24.008 -10.774 -10.562  1.00  0.00      HCT   
ATOM    421 HG12 VAL H  20      25.624 -10.772  -9.794  1.00  0.00      HCT   
ATOM    422 HG13 VAL H  20      24.406 -12.021  -9.330  1.00  0.00      HCT   
ATOM    423  CG2 VAL H  20      22.498 -10.211  -8.374  1.00  0.00      HCT  C
ATOM    424 HG21 VAL H  20      21.990 -10.051  -9.349  1.00  0.00      HCT   
ATOM    425 HG22 VAL H  20      22.252 -11.234  -8.016  1.00  0.00      HCT   
ATOM    426 HG23 VAL H  20      22.078  -9.479  -7.653  1.00  0.00      HCT   
ATOM    427  C   VAL H  20      24.270  -9.253  -6.172  1.00  0.00      HCT  C
ATOM    428  O   VAL H  20      23.550  -9.534  -5.216  1.00  0.00      HCT  O
ATOM    429  N   SER H  21      24.724  -8.026  -6.402  1.00  0.00      HCT  N
ATOM    430  HN  SER H  21      25.409  -7.805  -7.097  1.00  0.00      HCT   
ATOM    431  CA  SER H  21      24.251  -6.876  -5.644  1.00  0.00      HCT  C
ATOM    432  HA  SER H  21      23.709  -7.260  -4.790  1.00  0.00      HCT   
ATOM    433  CB  SER H  21      25.414  -5.981  -5.215  1.00  0.00      HCT  C
ATOM    434  HB1 SER H  21      26.026  -5.752  -6.117  1.00  0.00      HCT   
ATOM    435  HB2 SER H  21      25.033  -5.011  -4.824  1.00  0.00      HCT   
ATOM    436  OG  SER H  21      26.235  -6.631  -4.260  1.00  0.00      HCT  O
ATOM    437  HG1 SER H  21      27.054  -6.124  -4.198  1.00  0.00      HCT   
ATOM    438  C   SER H  21      23.260  -6.098  -6.497  1.00  0.00      HCT  C
ATOM    439  O   SER H  21      23.628  -5.515  -7.515  1.00  0.00      HCT  O
ATOM    440  N   LEU H  22      21.999  -6.099  -6.082  1.00  0.00      HCT  N
ATOM    441  HN  LEU H  22      21.693  -6.500  -5.221  1.00  0.00      HCT   
ATOM    442  CA  LEU H  22      20.935  -5.498  -6.873  1.00  0.00      HCT  C
ATOM    443  HA  LEU H  22      21.204  -5.644  -7.911  1.00  0.00      HCT   
ATOM    444  CB  LEU H  22      19.604  -6.177  -6.560  1.00  0.00      HCT  C
ATOM    445  HB1 LEU H  22      19.783  -7.277  -6.579  1.00  0.00      HCT   
ATOM    446  HB2 LEU H  22      19.309  -5.932  -5.516  1.00  0.00      HCT   
ATOM    447  CG  LEU H  22      18.438  -5.880  -7.498  1.00  0.00      HCT  C
ATOM    448  HG  LEU H  22      18.145  -4.808  -7.384  1.00  0.00      HCT   
ATOM    449  CD1 LEU H  22      18.831  -6.154  -8.940  1.00  0.00      HCT  C
ATOM    450 HD11 LEU H  22      17.968  -5.984  -9.618  1.00  0.00      HCT   
ATOM    451 HD12 LEU H  22      19.659  -5.483  -9.254  1.00  0.00      HCT   
ATOM    452 HD13 LEU H  22      19.166  -7.206  -9.062  1.00  0.00      HCT   
ATOM    453  CD2 LEU H  22      17.256  -6.732  -7.105  1.00  0.00      HCT  C
ATOM    454 HD21 LEU H  22      16.388  -6.517  -7.766  1.00  0.00      HCT   
ATOM    455 HD22 LEU H  22      17.484  -7.814  -7.191  1.00  0.00      HCT   
ATOM    456 HD23 LEU H  22      16.955  -6.520  -6.056  1.00  0.00      HCT   
ATOM    457  C   LEU H  22      20.833  -3.995  -6.630  1.00  0.00      HCT  C
ATOM    458  O   LEU H  22      20.514  -3.556  -5.527  1.00  0.00      HCT  O
ATOM    459  N   TRP H  23      21.107  -3.215  -7.671  1.00  0.00      HCT  N
ATOM    460  HN  TRP H  23      21.341  -3.572  -8.572  1.00  0.00      HCT   
ATOM    461  CA  TRP H  23      21.085  -1.759  -7.570  1.00  0.00      HCT  C
ATOM    462  HA  TRP H  23      21.695  -1.484  -6.718  1.00  0.00      HCT   
ATOM    463  CB  TRP H  23      21.631  -1.126  -8.855  1.00  0.00      HCT  C
ATOM    464  HB1 TRP H  23      22.645  -1.547  -9.038  1.00  0.00      HCT   
ATOM    465  HB2 TRP H  23      20.998  -1.421  -9.720  1.00  0.00      HCT   
ATOM    466  CG  TRP H  23      21.767   0.366  -8.781  1.00  0.00      HCT  C
ATOM    467  CD1 TRP H  23      22.726   1.070  -8.112  1.00  0.00      HCT  C
ATOM    468  HD1 TRP H  23      23.543   0.620  -7.563  1.00  0.00      HCT   
ATOM    469  NE1 TRP H  23      22.523   2.420  -8.275  1.00  0.00      HCT  N
ATOM    470  HE1 TRP H  23      23.087   3.137  -7.924  1.00  0.00      HCT   
ATOM    471  CE2 TRP H  23      21.415   2.612  -9.062  1.00  0.00      HCT  C
ATOM    472  CD2 TRP H  23      20.915   1.338  -9.399  1.00  0.00      HCT  C
ATOM    473  CE3 TRP H  23      19.772   1.258 -10.203  1.00  0.00      HCT  C
ATOM    474  HE3 TRP H  23      19.338   0.308 -10.485  1.00  0.00      HCT   
ATOM    475  CZ3 TRP H  23      19.182   2.430 -10.638  1.00  0.00      HCT  C
ATOM    476  HZ3 TRP H  23      18.299   2.382 -11.259  1.00  0.00      HCT   
ATOM    477  CZ2 TRP H  23      20.820   3.791  -9.499  1.00  0.00      HCT  C
ATOM    478  HZ2 TRP H  23      21.205   4.766  -9.243  1.00  0.00      HCT   
ATOM    479  CH2 TRP H  23      19.706   3.679 -10.285  1.00  0.00      HCT  C
ATOM    480  HH2 TRP H  23      19.223   4.579 -10.638  1.00  0.00      HCT   
ATOM    481  C   TRP H  23      19.679  -1.246  -7.293  1.00  0.00      HCT  C
ATOM    482  O   TRP H  23      18.701  -1.819  -7.765  1.00  0.00      HCT  O
ATOM    483  N   ASN H  24      19.584  -0.166  -6.525  1.00  0.00      HCT  N
ATOM    484  HN  ASN H  24      20.373   0.289  -6.115  1.00  0.00      HCT   
ATOM    485  CA  ASN H  24      18.300   0.452  -6.214  1.00  0.00      HCT  C
ATOM    486  HA  ASN H  24      17.549  -0.220  -6.616  1.00  0.00      HCT   
ATOM    487  CB  ASN H  24      18.146   0.630  -4.702  1.00  0.00      HCT  C
ATOM    488  HB1 ASN H  24      19.120   0.985  -4.300  1.00  0.00      HCT   
ATOM    489  HB2 ASN H  24      17.390   1.411  -4.481  1.00  0.00      HCT   
ATOM    490  CG  ASN H  24      17.789  -0.662  -3.996  1.00  0.00      HCT  C
ATOM    491  OD1 ASN H  24      17.863  -1.743  -4.579  1.00  0.00      HCT  O
ATOM    492  ND2 ASN H  24      17.409  -0.557  -2.729  1.00  0.00      HCT  N
ATOM    493 HD21 ASN H  24      17.182  -1.399  -2.248  1.00  0.00      HCT   
ATOM    494 HD22 ASN H  24      17.388   0.334  -2.287  1.00  0.00      HCT   
ATOM    495  C   ASN H  24      18.133   1.799  -6.908  1.00  0.00      HCT  C
ATOM    496  O   ASN H  24      19.024   2.647  -6.854  1.00  0.00      HCT  O
ATOM    497  N   SER H  25      16.991   1.992  -7.559  1.00  0.00      HCT  N
ATOM    498  HN  SER H  25      16.281   1.299  -7.682  1.00  0.00      HCT   
ATOM    499  CA  SER H  25      16.680   3.279  -8.165  1.00  0.00      HCT  C
ATOM    500  HA  SER H  25      17.601   3.658  -8.589  1.00  0.00      HCT   
ATOM    501  CB  SER H  25      15.589   3.139  -9.227  1.00  0.00      HCT  C
ATOM    502  HB1 SER H  25      15.617   4.046  -9.874  1.00  0.00      HCT   
ATOM    503  HB2 SER H  25      15.796   2.263  -9.883  1.00  0.00      HCT   
ATOM    504  OG  SER H  25      14.308   3.042  -8.630  1.00  0.00      HCT  O
ATOM    505  HG1 SER H  25      13.658   3.181  -9.330  1.00  0.00      HCT   
ATOM    506  C   SER H  25      16.246   4.255  -7.080  1.00  0.00      HCT  C
ATOM    507  O   SER H  25      16.059   3.864  -5.928  1.00  0.00      HCT  O
ATOM    508  N   ASN H  26      16.086   5.522  -7.448  1.00  0.00      HCT  N
ATOM    509  HN  ASN H  26      16.225   5.861  -8.378  1.00  0.00      HCT   
ATOM    510  CA  ASN H  26      15.682   6.541  -6.488  1.00  0.00      HCT  C
ATOM    511  HA  ASN H  26      16.393   6.471  -5.672  1.00  0.00      HCT   
ATOM    512  CB  ASN H  26      15.721   7.927  -7.130  1.00  0.00      HCT  C
ATOM    513  HB1 ASN H  26      15.060   7.907  -8.024  1.00  0.00      HCT   
ATOM    514  HB2 ASN H  26      15.314   8.687  -6.432  1.00  0.00      HCT   
ATOM    515  CG  ASN H  26      17.113   8.320  -7.582  1.00  0.00      HCT  C
ATOM    516  OD1 ASN H  26      18.108   7.766  -7.117  1.00  0.00      HCT  O
ATOM    517  ND2 ASN H  26      17.191   9.290  -8.489  1.00  0.00      HCT  N
ATOM    518 HD21 ASN H  26      18.100   9.551  -8.803  1.00  0.00      HCT   
ATOM    519 HD22 ASN H  26      16.361   9.704  -8.848  1.00  0.00      HCT   
ATOM    520  C   ASN H  26      14.296   6.264  -5.917  1.00  0.00      HCT  C
ATOM    521  O   ASN H  26      13.997   6.635  -4.782  1.00  0.00      HCT  O
ATOM    522  N   VAL H  27      13.454   5.605  -6.707  1.00  0.00      HCT  N
ATOM    523  HN  VAL H  27      13.659   5.343  -7.646  1.00  0.00      HCT   
ATOM    524  CA  VAL H  27      12.131   5.206  -6.246  1.00  0.00      HCT  C
ATOM    525  HA  VAL H  27      11.658   6.074  -5.804  1.00  0.00      HCT   
ATOM    526  CB  VAL H  27      11.268   4.650  -7.390  1.00  0.00      HCT  C
ATOM    527  HB  VAL H  27      11.654   3.631  -7.639  1.00  0.00      HCT   
ATOM    528  CG1 VAL H  27       9.816   4.545  -6.952  1.00  0.00      HCT  C
ATOM    529 HG11 VAL H  27       9.186   4.180  -7.791  1.00  0.00      HCT   
ATOM    530 HG12 VAL H  27       9.692   3.831  -6.111  1.00  0.00      HCT   
ATOM    531 HG13 VAL H  27       9.428   5.537  -6.637  1.00  0.00      HCT   
ATOM    532  CG2 VAL H  27      11.389   5.530  -8.616  1.00  0.00      HCT  C
ATOM    533 HG21 VAL H  27      10.737   5.156  -9.434  1.00  0.00      HCT   
ATOM    534 HG22 VAL H  27      11.089   6.574  -8.379  1.00  0.00      HCT   
ATOM    535 HG23 VAL H  27      12.431   5.545  -8.999  1.00  0.00      HCT   
ATOM    536  C   VAL H  27      12.252   4.147  -5.157  1.00  0.00      HCT  C
ATOM    537  O   VAL H  27      11.452   4.107  -4.221  1.00  0.00      HCT  O
ATOM    538  N   ASP H  28      13.262   3.293  -5.287  1.00  0.00      HCT  N
ATOM    539  HN  ASP H  28      13.937   3.308  -6.020  1.00  0.00      HCT   
ATOM    540  CA  ASP H  28      13.484   2.214  -4.333  1.00  0.00      HCT  C
ATOM    541  HA  ASP H  28      12.507   1.845  -4.042  1.00  0.00      HCT   
ATOM    542  CB  ASP H  28      14.328   1.102  -4.963  1.00  0.00      HCT  C
ATOM    543  HB1 ASP H  28      15.328   1.505  -5.223  1.00  0.00      HCT   
ATOM    544  HB2 ASP H  28      14.464   0.264  -4.251  1.00  0.00      HCT   
ATOM    545  CG  ASP H  28      13.715   0.554  -6.239  1.00  0.00      HCT  C
ATOM    546  OD1 ASP H  28      12.726  -0.203  -6.150  1.00  0.00      HCT  O
ATOM    547  OD2 ASP H  28      14.227   0.873  -7.332  1.00  0.00      HCT  O
ATOM    548  C   ASP H  28      14.159   2.719  -3.063  1.00  0.00      HCT  C
ATOM    549  O   ASP H  28      14.351   1.963  -2.115  1.00  0.00      HCT  O
ATOM    550  N   LEU H  29      14.519   3.998  -3.050  1.00  0.00      HCT  N
ATOM    551  HN  LEU H  29      14.364   4.638  -3.800  1.00  0.00      HCT   
ATOM    552  CA  LEU H  29      15.192   4.581  -1.895  1.00  0.00      HCT  C
ATOM    553  HA  LEU H  29      15.471   3.753  -1.256  1.00  0.00      HCT   
ATOM    554  CB  LEU H  29      16.440   5.349  -2.336  1.00  0.00      HCT  C
ATOM    555  HB1 LEU H  29      16.117   6.087  -3.106  1.00  0.00      HCT   
ATOM    556  HB2 LEU H  29      16.820   5.946  -1.477  1.00  0.00      HCT   
ATOM    557  CG  LEU H  29      17.567   4.500  -2.925  1.00  0.00      HCT  C
ATOM    558  HG  LEU H  29      17.186   4.051  -3.874  1.00  0.00      HCT   
ATOM    559  CD1 LEU H  29      18.775   5.361  -3.220  1.00  0.00      HCT  C
ATOM    560 HD11 LEU H  29      19.612   4.740  -3.603  1.00  0.00      HCT   
ATOM    561 HD12 LEU H  29      18.531   6.128  -3.986  1.00  0.00      HCT   
ATOM    562 HD13 LEU H  29      19.121   5.880  -2.301  1.00  0.00      HCT   
ATOM    563  CD2 LEU H  29      17.936   3.363  -1.980  1.00  0.00      HCT  C
ATOM    564 HD21 LEU H  29      18.743   2.739  -2.423  1.00  0.00      HCT   
ATOM    565 HD22 LEU H  29      18.302   3.743  -1.005  1.00  0.00      HCT   
ATOM    566 HD23 LEU H  29      17.055   2.711  -1.793  1.00  0.00      HCT   
ATOM    567  C   LEU H  29      14.268   5.493  -1.091  1.00  0.00      HCT  C
ATOM    568  O   LEU H  29      14.392   5.588   0.127  1.00  0.00      HCT  O
ATOM    569  N   VAL H  30      13.338   6.160  -1.767  1.00  0.00      HCT  N
ATOM    570  HN  VAL H  30      13.245   6.161  -2.759  1.00  0.00      HCT   
ATOM    571  CA  VAL H  30      12.347   6.973  -1.067  1.00  0.00      HCT  C
ATOM    572  HA  VAL H  30      12.837   7.472  -0.241  1.00  0.00      HCT   
ATOM    573  CB  VAL H  30      11.709   8.027  -2.001  1.00  0.00      HCT  C
ATOM    574  HB  VAL H  30      11.075   7.481  -2.742  1.00  0.00      HCT   
ATOM    575  CG1 VAL H  30      10.832   8.994  -1.211  1.00  0.00      HCT  C
ATOM    576 HG11 VAL H  30      10.410   9.770  -1.885  1.00  0.00      HCT   
ATOM    577 HG12 VAL H  30       9.978   8.473  -0.731  1.00  0.00      HCT   
ATOM    578 HG13 VAL H  30      11.424   9.508  -0.424  1.00  0.00      HCT   
ATOM    579  CG2 VAL H  30      12.791   8.795  -2.730  1.00  0.00      HCT  C
ATOM    580 HG21 VAL H  30      12.347   9.583  -3.375  1.00  0.00      HCT   
ATOM    581 HG22 VAL H  30      13.479   9.282  -2.006  1.00  0.00      HCT   
ATOM    582 HG23 VAL H  30      13.389   8.125  -3.383  1.00  0.00      HCT   
ATOM    583  C   VAL H  30      11.277   6.054  -0.478  1.00  0.00      HCT  C
ATOM    584  O   VAL H  30      10.127   6.043  -0.919  1.00  0.00      HCT  O
ATOM    585  N   VAL H  31      11.683   5.262   0.513  1.00  0.00      HCT  N
ATOM    586  HN  VAL H  31      12.612   5.281   0.873  1.00  0.00      HCT   
ATOM    587  CA  VAL H  31      10.806   4.295   1.162  1.00  0.00      HCT  C
ATOM    588  HA  VAL H  31       9.783   4.599   0.977  1.00  0.00      HCT   
ATOM    589  CB  VAL H  31      11.051   2.860   0.636  1.00  0.00      HCT  C
ATOM    590  HB  VAL H  31      10.317   2.185   1.142  1.00  0.00      HCT   
ATOM    591  CG1 VAL H  31      10.836   2.785  -0.869  1.00  0.00      HCT  C
ATOM    592 HG11 VAL H  31      11.053   1.760  -1.239  1.00  0.00      HCT   
ATOM    593 HG12 VAL H  31       9.788   3.021  -1.145  1.00  0.00      HCT   
ATOM    594 HG13 VAL H  31      11.511   3.491  -1.398  1.00  0.00      HCT   
ATOM    595  CG2 VAL H  31      12.450   2.389   1.007  1.00  0.00      HCT  C
ATOM    596 HG21 VAL H  31      12.645   1.375   0.597  1.00  0.00      HCT   
ATOM    597 HG22 VAL H  31      13.216   3.084   0.600  1.00  0.00      HCT   
ATOM    598 HG23 VAL H  31      12.577   2.336   2.108  1.00  0.00      HCT   
ATOM    599  C   VAL H  31      11.024   4.315   2.678  1.00  0.00      HCT  C
ATOM    600  O   VAL H  31      12.072   4.756   3.146  1.00  0.00      HCT  O
ATOM    601  N   PRO H  32      10.028   3.851   3.449  1.00  0.00      HCT  N
ATOM    602  CD  PRO H  32       8.635   3.587   3.048  1.00  0.00      HCT  C
ATOM    603  HD1 PRO H  32       8.512   2.585   2.579  1.00  0.00      HCT   
ATOM    604  HD2 PRO H  32       8.240   4.363   2.352  1.00  0.00      HCT   
ATOM    605  CA  PRO H  32      10.213   3.715   4.899  1.00  0.00      HCT  C
ATOM    606  HA  PRO H  32      10.430   4.682   5.338  1.00  0.00      HCT   
ATOM    607  CB  PRO H  32       8.861   3.178   5.375  1.00  0.00      HCT  C
ATOM    608  HB1 PRO H  32       8.569   3.598   6.364  1.00  0.00      HCT   
ATOM    609  HB2 PRO H  32       8.844   2.066   5.416  1.00  0.00      HCT   
ATOM    610  CG  PRO H  32       7.893   3.639   4.349  1.00  0.00      HCT  C
ATOM    611  HG1 PRO H  32       7.533   4.656   4.601  1.00  0.00      HCT   
ATOM    612  HG2 PRO H  32       7.006   2.967   4.292  1.00  0.00      HCT   
ATOM    613  C   PRO H  32      11.333   2.741   5.257  1.00  0.00      HCT  C
ATOM    614  O   PRO H  32      11.698   1.891   4.445  1.00  0.00      HCT  O
ATOM    615  N   ASN H  33      11.870   2.870   6.465  1.00  0.00      HCT  N
ATOM    616  HN  ASN H  33      11.602   3.571   7.125  1.00  0.00      HCT   
ATOM    617  CA  ASN H  33      12.920   1.973   6.930  1.00  0.00      HCT  C
ATOM    618  HA  ASN H  33      13.467   1.680   6.040  1.00  0.00      HCT   
ATOM    619  CB  ASN H  33      13.831   2.687   7.931  1.00  0.00      HCT  C
ATOM    620  HB1 ASN H  33      13.183   3.191   8.681  1.00  0.00      HCT   
ATOM    621  HB2 ASN H  33      14.458   1.951   8.474  1.00  0.00      HCT   
ATOM    622  CG  ASN H  33      14.702   3.740   7.277  1.00  0.00      HCT  C
ATOM    623  OD1 ASN H  33      15.712   3.424   6.646  1.00  0.00      HCT  O
ATOM    624  ND2 ASN H  33      14.318   5.003   7.426  1.00  0.00      HCT  N
ATOM    625 HD21 ASN H  33      14.875   5.705   6.991  1.00  0.00      HCT   
ATOM    626 HD22 ASN H  33      13.486   5.215   7.930  1.00  0.00      HCT   
ATOM    627  C   ASN H  33      12.350   0.708   7.559  1.00  0.00      HCT  C
ATOM    628  O   ASN H  33      13.064  -0.275   7.745  1.00  0.00      HCT  O
ATOM    629  N   PHE H  34      11.062   0.736   7.886  1.00  0.00      HCT  N
ATOM    630  HN  PHE H  34      10.458   1.518   7.739  1.00  0.00      HCT   
ATOM    631  CA  PHE H  34      10.419  -0.416   8.505  1.00  0.00      HCT  C
ATOM    632  HA  PHE H  34      11.210  -0.982   8.981  1.00  0.00      HCT   
ATOM    633  CB  PHE H  34       9.367   0.032   9.527  1.00  0.00      HCT  C
ATOM    634  HB1 PHE H  34       8.822  -0.861   9.904  1.00  0.00      HCT   
ATOM    635  HB2 PHE H  34       9.844   0.519  10.405  1.00  0.00      HCT   
ATOM    636  CG  PHE H  34       8.315   0.951   8.966  1.00  0.00      HCT  C
ATOM    637  CD1 PHE H  34       7.194   0.443   8.328  1.00  0.00      HCT  C
ATOM    638  HD1 PHE H  34       7.076  -0.627   8.224  1.00  0.00      HCT   
ATOM    639  CE1 PHE H  34       6.225   1.287   7.816  1.00  0.00      HCT  C
ATOM    640  HE1 PHE H  34       5.359   0.876   7.316  1.00  0.00      HCT   
ATOM    641  CZ  PHE H  34       6.363   2.654   7.950  1.00  0.00      HCT  C
ATOM    642  HZ  PHE H  34       5.604   3.317   7.560  1.00  0.00      HCT   
ATOM    643  CD2 PHE H  34       8.437   2.325   9.098  1.00  0.00      HCT  C
ATOM    644  HD2 PHE H  34       9.307   2.746   9.582  1.00  0.00      HCT   
ATOM    645  CE2 PHE H  34       7.470   3.174   8.593  1.00  0.00      HCT  C
ATOM    646  HE2 PHE H  34       7.583   4.244   8.701  1.00  0.00      HCT   
ATOM    647  C   PHE H  34       9.782  -1.328   7.460  1.00  0.00      HCT  C
ATOM    648  O   PHE H  34       9.803  -1.031   6.264  1.00  0.00      HCT  O
ATOM    649  N   HSE H  35       9.224  -2.440   7.925  1.00  0.00      HCT  N
ATOM    650  HN  HSE H  35       9.239  -2.702   8.889  1.00  0.00      HCT   
ATOM    651  CA  HSE H  35       8.534  -3.385   7.056  1.00  0.00      HCT  C
ATOM    652  HA  HSE H  35       8.991  -3.314   6.077  1.00  0.00      HCT   
ATOM    653  CB  HSE H  35       8.639  -4.807   7.614  1.00  0.00      HCT  C
ATOM    654  HB1 HSE H  35       8.377  -4.771   8.693  1.00  0.00      HCT   
ATOM    655  HB2 HSE H  35       7.887  -5.456   7.118  1.00  0.00      HCT   
ATOM    656  ND1 HSE H  35      11.100  -4.910   8.165  1.00  0.00      HCT  N
ATOM    657  CG  HSE H  35      10.006  -5.406   7.491  1.00  0.00      HCT  C
ATOM    658  CE1 HSE H  35      12.165  -5.632   7.864  1.00  0.00      HCT  C
ATOM    659  HE1 HSE H  35      13.169  -5.451   8.257  1.00  0.00      HCT   
ATOM    660  NE2 HSE H  35      11.801  -6.580   7.020  1.00  0.00      HCT  N
ATOM    661  HE2 HSE H  35      12.415  -7.258   6.615  1.00  0.00      HCT   
ATOM    662  CD2 HSE H  35      10.454  -6.462   6.770  1.00  0.00      HCT  C
ATOM    663  HD2 HSE H  35       9.919  -7.121   6.100  1.00  0.00      HCT   
ATOM    664  C   HSE H  35       7.071  -2.991   6.896  1.00  0.00      HCT  C
ATOM    665  O   HSE H  35       6.375  -2.755   7.880  1.00  0.00      HCT  O
ATOM    666  N   THR H  36       6.602  -2.921   5.656  1.00  0.00      HCT  N
ATOM    667  HN  THR H  36       7.134  -3.094   4.828  1.00  0.00      HCT   
ATOM    668  CA  THR H  36       5.211  -2.570   5.411  1.00  0.00      HCT  C
ATOM    669  HA  THR H  36       4.975  -1.779   6.110  1.00  0.00      HCT   
ATOM    670  CB  THR H  36       4.991  -2.167   3.976  1.00  0.00      HCT  C
ATOM    671  HB  THR H  36       5.212  -3.074   3.362  1.00  0.00      HCT   
ATOM    672  OG1 THR H  36       5.935  -1.146   3.621  1.00  0.00      HCT  O
ATOM    673  HG1 THR H  36       5.739  -0.923   2.705  1.00  0.00      HCT   
ATOM    674  CG2 THR H  36       3.571  -1.656   3.742  1.00  0.00      HCT  C
ATOM    675 HG21 THR H  36       3.390  -1.471   2.662  1.00  0.00      HCT   
ATOM    676 HG22 THR H  36       2.828  -2.405   4.089  1.00  0.00      HCT   
ATOM    677 HG23 THR H  36       3.391  -0.707   4.292  1.00  0.00      HCT   
ATOM    678  C   THR H  36       4.294  -3.732   5.747  1.00  0.00      HCT  C
ATOM    679  O   THR H  36       4.455  -4.832   5.217  1.00  0.00      HCT  O
ATOM    680  N   PRO H  37       3.327  -3.481   6.635  1.00  0.00      HCT  N
ATOM    681  CD  PRO H  37       3.142  -2.176   7.295  1.00  0.00      HCT  C
ATOM    682  HD1 PRO H  37       2.829  -1.384   6.577  1.00  0.00      HCT   
ATOM    683  HD2 PRO H  37       4.063  -1.840   7.825  1.00  0.00      HCT   
ATOM    684  CA  PRO H  37       2.429  -4.501   7.181  1.00  0.00      HCT  C
ATOM    685  HA  PRO H  37       2.978  -5.427   7.307  1.00  0.00      HCT   
ATOM    686  CB  PRO H  37       2.031  -3.906   8.530  1.00  0.00      HCT  C
ATOM    687  HB1 PRO H  37       2.764  -4.147   9.332  1.00  0.00      HCT   
ATOM    688  HB2 PRO H  37       1.009  -4.215   8.845  1.00  0.00      HCT   
ATOM    689  CG  PRO H  37       2.041  -2.436   8.289  1.00  0.00      HCT  C
ATOM    690  HG1 PRO H  37       2.193  -1.907   9.250  1.00  0.00      HCT   
ATOM    691  HG2 PRO H  37       1.071  -2.093   7.860  1.00  0.00      HCT   
ATOM    692  C   PRO H  37       1.192  -4.767   6.328  1.00  0.00      HCT  C
ATOM    693  O   PRO H  37       0.573  -3.832   5.829  1.00  0.00      HCT  O
ATOM    694  N   SER H  38       0.845  -6.042   6.176  1.00  0.00      HCT  N
ATOM    695  HN  SER H  38       1.399  -6.802   6.515  1.00  0.00      HCT   
ATOM    696  CA  SER H  38      -0.381  -6.452   5.498  1.00  0.00      HCT  C
ATOM    697  HA  SER H  38      -1.138  -5.724   5.759  1.00  0.00      HCT   
ATOM    698  CB  SER H  38      -0.170  -6.521   3.984  1.00  0.00      HCT  C
ATOM    699  HB1 SER H  38      -1.105  -6.912   3.522  1.00  0.00      HCT   
ATOM    700  HB2 SER H  38      -0.002  -5.501   3.569  1.00  0.00      HCT   
ATOM    701  OG  SER H  38       0.899  -7.390   3.657  1.00  0.00      HCT  O
ATOM    702  HG1 SER H  38       0.841  -7.567   2.710  1.00  0.00      HCT   
ATOM    703  C   SER H  38      -0.845  -7.805   6.038  1.00  0.00      HCT  C
ATOM    704  O   SER H  38      -0.026  -8.627   6.454  1.00  0.00      HCT  O
ATOM    705  N   VAL H  39      -2.156  -8.032   6.040  1.00  0.00      HCT  N
ATOM    706  HN  VAL H  39      -2.827  -7.418   5.633  1.00  0.00      HCT   
ATOM    707  CA  VAL H  39      -2.727  -9.230   6.656  1.00  0.00      HCT  C
ATOM    708  HA  VAL H  39      -1.910  -9.929   6.784  1.00  0.00      HCT   
ATOM    709  CB  VAL H  39      -3.376  -8.903   8.027  1.00  0.00      HCT  C
ATOM    710  HB  VAL H  39      -4.182  -8.150   7.848  1.00  0.00      HCT   
ATOM    711  CG1 VAL H  39      -3.987 -10.151   8.641  1.00  0.00      HCT  C
ATOM    712 HG11 VAL H  39      -4.416  -9.919   9.640  1.00  0.00      HCT   
ATOM    713 HG12 VAL H  39      -4.809 -10.556   8.015  1.00  0.00      HCT   
ATOM    714 HG13 VAL H  39      -3.217 -10.941   8.773  1.00  0.00      HCT   
ATOM    715  CG2 VAL H  39      -2.361  -8.294   8.980  1.00  0.00      HCT  C
ATOM    716 HG21 VAL H  39      -2.821  -8.099   9.972  1.00  0.00      HCT   
ATOM    717 HG22 VAL H  39      -1.499  -8.981   9.123  1.00  0.00      HCT   
ATOM    718 HG23 VAL H  39      -1.976  -7.328   8.593  1.00  0.00      HCT   
ATOM    719  C   VAL H  39      -3.781  -9.910   5.780  1.00  0.00      HCT  C
ATOM    720  O   VAL H  39      -4.655  -9.248   5.223  1.00  0.00      HCT  O
ATOM    721  N   TYR H  40      -3.687 -11.232   5.666  1.00  0.00      HCT  N
ATOM    722  HN  TYR H  40      -2.913 -11.753   6.022  1.00  0.00      HCT   
ATOM    723  CA  TYR H  40      -4.710 -12.040   5.008  1.00  0.00      HCT  C
ATOM    724  HA  TYR H  40      -5.418 -11.354   4.559  1.00  0.00      HCT   
ATOM    725  CB  TYR H  40      -4.093 -12.995   3.979  1.00  0.00      HCT  C
ATOM    726  HB1 TYR H  40      -3.346 -13.644   4.486  1.00  0.00      HCT   
ATOM    727  HB2 TYR H  40      -4.870 -13.663   3.547  1.00  0.00      HCT   
ATOM    728  CG  TYR H  40      -3.350 -12.352   2.833  1.00  0.00      HCT  C
ATOM    729  CD1 TYR H  40      -2.124 -11.731   3.031  1.00  0.00      HCT  C
ATOM    730  HD1 TYR H  40      -1.701 -11.681   4.025  1.00  0.00      HCT   
ATOM    731  CE1 TYR H  40      -1.438 -11.152   1.981  1.00  0.00      HCT  C
ATOM    732  HE1 TYR H  40      -0.493 -10.658   2.148  1.00  0.00      HCT   
ATOM    733  CZ  TYR H  40      -1.972 -11.201   0.710  1.00  0.00      HCT  C
ATOM    734  OH  TYR H  40      -1.293 -10.629  -0.340  1.00  0.00      HCT  O
ATOM    735  HH  TYR H  40      -1.782 -10.827  -1.141  1.00  0.00      HCT   
ATOM    736  CD2 TYR H  40      -3.860 -12.395   1.543  1.00  0.00      HCT  C
ATOM    737  HD2 TYR H  40      -4.823 -12.850   1.358  1.00  0.00      HCT   
ATOM    738  CE2 TYR H  40      -3.182 -11.821   0.486  1.00  0.00      HCT  C
ATOM    739  HE2 TYR H  40      -3.614 -11.843  -0.503  1.00  0.00      HCT   
ATOM    740  C   TYR H  40      -5.471 -12.856   6.047  1.00  0.00      HCT  C
ATOM    741  O   TYR H  40      -4.866 -13.371   6.982  1.00  0.00      HCT  O
ATOM    742  N   PHE H  41      -6.783 -12.994   5.882  1.00  0.00      HCT  N
ATOM    743  HN  PHE H  41      -7.316 -12.535   5.173  1.00  0.00      HCT   
ATOM    744  CA  PHE H  41      -7.567 -13.863   6.764  1.00  0.00      HCT  C
ATOM    745  HA  PHE H  41      -6.857 -14.315   7.446  1.00  0.00      HCT   
ATOM    746  CB  PHE H  41      -8.633 -13.064   7.515  1.00  0.00      HCT  C
ATOM    747  HB1 PHE H  41      -9.096 -12.331   6.819  1.00  0.00      HCT   
ATOM    748  HB2 PHE H  41      -9.446 -13.727   7.881  1.00  0.00      HCT   
ATOM    749  CG  PHE H  41      -8.097 -12.261   8.664  1.00  0.00      HCT  C
ATOM    750  CD1 PHE H  41      -7.851 -12.859   9.889  1.00  0.00      HCT  C
ATOM    751  HD1 PHE H  41      -8.047 -13.915  10.018  1.00  0.00      HCT   
ATOM    752  CE1 PHE H  41      -7.362 -12.120  10.953  1.00  0.00      HCT  C
ATOM    753  HE1 PHE H  41      -7.165 -12.601  11.900  1.00  0.00      HCT   
ATOM    754  CZ  PHE H  41      -7.120 -10.767  10.800  1.00  0.00      HCT  C
ATOM    755  HZ  PHE H  41      -6.732 -10.188  11.626  1.00  0.00      HCT   
ATOM    756  CD2 PHE H  41      -7.853 -10.904   8.525  1.00  0.00      HCT  C
ATOM    757  HD2 PHE H  41      -8.063 -10.411   7.586  1.00  0.00      HCT   
ATOM    758  CE2 PHE H  41      -7.366 -10.158   9.585  1.00  0.00      HCT  C
ATOM    759  HE2 PHE H  41      -7.181  -9.100   9.459  1.00  0.00      HCT   
ATOM    760  C   PHE H  41      -8.231 -15.000   5.990  1.00  0.00      HCT  C
ATOM    761  O   PHE H  41      -8.693 -14.804   4.867  1.00  0.00      HCT  O
ATOM    762  N   TYR H  42      -8.285 -16.181   6.602  1.00  0.00      HCT  N
ATOM    763  HN  TYR H  42      -7.928 -16.340   7.521  1.00  0.00      HCT   
ATOM    764  CA  TYR H  42      -8.880 -17.357   5.970  1.00  0.00      HCT  C
ATOM    765  HA  TYR H  42      -9.487 -16.985   5.154  1.00  0.00      HCT   
ATOM    766  CB  TYR H  42      -7.789 -18.310   5.475  1.00  0.00      HCT  C
ATOM    767  HB1 TYR H  42      -7.154 -18.615   6.335  1.00  0.00      HCT   
ATOM    768  HB2 TYR H  42      -8.237 -19.235   5.053  1.00  0.00      HCT   
ATOM    769  CG  TYR H  42      -6.850 -17.718   4.450  1.00  0.00      HCT  C
ATOM    770  CD1 TYR H  42      -5.758 -16.954   4.840  1.00  0.00      HCT  C
ATOM    771  HD1 TYR H  42      -5.585 -16.760   5.890  1.00  0.00      HCT   
ATOM    772  CE1 TYR H  42      -4.895 -16.416   3.908  1.00  0.00      HCT  C
ATOM    773  HE1 TYR H  42      -4.053 -15.816   4.221  1.00  0.00      HCT   
ATOM    774  CZ  TYR H  42      -5.114 -16.641   2.564  1.00  0.00      HCT  C
ATOM    775  OH  TYR H  42      -4.254 -16.104   1.634  1.00  0.00      HCT  O
ATOM    776  HH  TYR H  42      -4.525 -16.426   0.772  1.00  0.00      HCT   
ATOM    777  CD2 TYR H  42      -7.048 -17.935   3.093  1.00  0.00      HCT  C
ATOM    778  HD2 TYR H  42      -7.908 -18.497   2.756  1.00  0.00      HCT   
ATOM    779  CE2 TYR H  42      -6.187 -17.400   2.150  1.00  0.00      HCT  C
ATOM    780  HE2 TYR H  42      -6.374 -17.563   1.099  1.00  0.00      HCT   
ATOM    781  C   TYR H  42      -9.813 -18.111   6.919  1.00  0.00      HCT  C
ATOM    782  O   TYR H  42      -9.488 -18.317   8.088  1.00  0.00      HCT  O
ATOM    783  N   ARG H  43     -10.969 -18.525   6.408  1.00  0.00      HCT  N
ATOM    784  HN  ARG H  43     -11.248 -18.278   5.483  1.00  0.00      HCT   
ATOM    785  CA  ARG H  43     -11.892 -19.362   7.169  1.00  0.00      HCT  C
ATOM    786  HA  ARG H  43     -11.712 -19.213   8.227  1.00  0.00      HCT   
ATOM    787  CB  ARG H  43     -13.347 -19.024   6.829  1.00  0.00      HCT  C
ATOM    788  HB1 ARG H  43     -13.439 -19.109   5.720  1.00  0.00      HCT   
ATOM    789  HB2 ARG H  43     -14.019 -19.803   7.253  1.00  0.00      HCT   
ATOM    790  CG  ARG H  43     -13.796 -17.631   7.244  1.00  0.00      HCT  C
ATOM    791  HG1 ARG H  43     -13.078 -16.890   6.829  1.00  0.00      HCT   
ATOM    792  HG2 ARG H  43     -14.773 -17.406   6.758  1.00  0.00      HCT   
ATOM    793  CD  ARG H  43     -13.963 -17.506   8.750  1.00  0.00      HCT  C
ATOM    794  HD1 ARG H  43     -14.707 -18.256   9.104  1.00  0.00      HCT   
ATOM    795  HD2 ARG H  43     -13.000 -17.679   9.284  1.00  0.00      HCT   
ATOM    796  NE  ARG H  43     -14.416 -16.170   9.129  1.00  0.00      HCT  N
ATOM    797  HE  ARG H  43     -14.529 -15.552   8.342  1.00  0.00      HCT   
ATOM    798  CZ  ARG H  43     -14.661 -15.786  10.378  1.00  0.00      HCT  C
ATOM    799  NH1 ARG H  43     -14.496 -16.639  11.380  1.00  0.00      HCT  N
ATOM    800 HH11 ARG H  43     -14.700 -16.369  12.311  1.00  0.00      HCT   
ATOM    801 HH12 ARG H  43     -14.292 -17.587  11.127  1.00  0.00      HCT   
ATOM    802  NH2 ARG H  43     -15.071 -14.549  10.628  1.00  0.00      HCT  N
ATOM    803 HH21 ARG H  43     -15.169 -14.241  11.564  1.00  0.00      HCT   
ATOM    804 HH22 ARG H  43     -15.064 -13.912   9.868  1.00  0.00      HCT   
ATOM    805  C   ARG H  43     -11.612 -20.835   6.882  1.00  0.00      HCT  C
ATOM    806  O   ARG H  43     -11.172 -21.179   5.786  1.00  0.00      HCT  O
ATOM    807  N   PRO H  44     -11.859 -21.710   7.872  1.00  0.00      HCT  N
ATOM    808  CD  PRO H  44     -12.314 -21.387   9.234  1.00  0.00      HCT  C
ATOM    809  HD1 PRO H  44     -13.410 -21.198   9.282  1.00  0.00      HCT   
ATOM    810  HD2 PRO H  44     -11.777 -20.511   9.665  1.00  0.00      HCT   
ATOM    811  CA  PRO H  44     -11.644 -23.152   7.696  1.00  0.00      HCT  C
ATOM    812  HA  PRO H  44     -10.598 -23.353   7.496  1.00  0.00      HCT   
ATOM    813  CB  PRO H  44     -12.078 -23.742   9.041  1.00  0.00      HCT  C
ATOM    814  HB1 PRO H  44     -11.404 -24.565   9.370  1.00  0.00      HCT   
ATOM    815  HB2 PRO H  44     -13.131 -24.101   9.016  1.00  0.00      HCT   
ATOM    816  CG  PRO H  44     -11.974 -22.622  10.000  1.00  0.00      HCT  C
ATOM    817  HG1 PRO H  44     -10.953 -22.597  10.430  1.00  0.00      HCT   
ATOM    818  HG2 PRO H  44     -12.695 -22.742  10.841  1.00  0.00      HCT   
ATOM    819  C   PRO H  44     -12.488 -23.726   6.563  1.00  0.00      HCT  C
ATOM    820  O   PRO H  44     -13.678 -23.429   6.474  1.00  0.00      HCT  O
ATOM    821  N   SER H  45     -11.873 -24.539   5.712  1.00  0.00      HCT  N
ATOM    822  HN  SER H  45     -10.908 -24.793   5.772  1.00  0.00      HCT   
ATOM    823  CA  SER H  45     -12.581 -25.143   4.590  1.00  0.00      HCT  C
ATOM    824  HA  SER H  45     -13.479 -24.555   4.453  1.00  0.00      HCT   
ATOM    825  CB  SER H  45     -11.703 -25.139   3.341  1.00  0.00      HCT  C
ATOM    826  HB1 SER H  45     -12.304 -25.542   2.494  1.00  0.00      HCT   
ATOM    827  HB2 SER H  45     -11.416 -24.097   3.072  1.00  0.00      HCT   
ATOM    828  OG  SER H  45     -10.563 -25.957   3.525  1.00  0.00      HCT  O
ATOM    829  HG1 SER H  45     -10.171 -26.097   2.654  1.00  0.00      HCT   
ATOM    830  C   SER H  45     -13.017 -26.568   4.912  1.00  0.00      HCT  C
ATOM    831  O   SER H  45     -13.679 -27.220   4.105  1.00  0.00      HCT  O
ATOM    832  N   GLY H  46     -12.637 -27.048   6.091  1.00  0.00      HCT  N
ATOM    833  HN  GLY H  46     -12.097 -26.516   6.742  1.00  0.00      HCT   
ATOM    834  CA  GLY H  46     -12.986 -28.391   6.515  1.00  0.00      HCT  C
ATOM    835  HA1 GLY H  46     -13.876 -28.669   5.968  1.00  0.00      HCT   
ATOM    836  HA2 GLY H  46     -13.116 -28.360   7.588  1.00  0.00      HCT   
ATOM    837  C   GLY H  46     -11.906 -29.409   6.204  1.00  0.00      HCT  C
ATOM    838  O   GLY H  46     -12.033 -30.585   6.543  1.00  0.00      HCT  O
ATOM    839  N   ALA H  47     -10.838 -28.955   5.555  1.00  0.00      HCT  N
ATOM    840  HN  ALA H  47     -10.736 -28.001   5.274  1.00  0.00      HCT   
ATOM    841  CA  ALA H  47      -9.727 -29.834   5.205  1.00  0.00      HCT  C
ATOM    842  HA  ALA H  47     -10.092 -30.761   4.777  1.00  0.00      HCT   
ATOM    843  CB  ALA H  47      -8.829 -29.167   4.177  1.00  0.00      HCT  C
ATOM    844  HB1 ALA H  47      -9.416 -28.938   3.262  1.00  0.00      HCT   
ATOM    845  HB2 ALA H  47      -8.417 -28.211   4.567  1.00  0.00      HCT   
ATOM    846  HB3 ALA H  47      -7.981 -29.824   3.886  1.00  0.00      HCT   
ATOM    847  C   ALA H  47      -8.925 -30.218   6.444  1.00  0.00      HCT  C
ATOM    848  O   ALA H  47      -8.809 -29.433   7.386  1.00  0.00      HCT  O
ATOM    849  N   ASP H  48      -8.374 -31.428   6.436  1.00  0.00      HCT  N
ATOM    850  HN  ASP H  48      -8.429 -32.083   5.687  1.00  0.00      HCT   
ATOM    851  CA  ASP H  48      -7.606 -31.927   7.572  1.00  0.00      HCT  C
ATOM    852  HA  ASP H  48      -8.119 -31.596   8.468  1.00  0.00      HCT   
ATOM    853  CB  ASP H  48      -7.509 -33.455   7.523  1.00  0.00      HCT  C
ATOM    854  HB1 ASP H  48      -7.005 -33.818   8.441  1.00  0.00      HCT   
ATOM    855  HB2 ASP H  48      -8.519 -33.909   7.477  1.00  0.00      HCT   
ATOM    856  CG  ASP H  48      -6.703 -33.953   6.336  1.00  0.00      HCT  C
ATOM    857  OD1 ASP H  48      -6.663 -33.255   5.300  1.00  0.00      HCT  O
ATOM    858  OD2 ASP H  48      -6.108 -35.047   6.440  1.00  0.00      HCT  O
ATOM    859  C   ASP H  48      -6.208 -31.318   7.615  1.00  0.00      HCT  C
ATOM    860  O   ASP H  48      -5.566 -31.284   8.666  1.00  0.00      HCT  O
ATOM    861  N   ASN H  49      -5.744 -30.836   6.467  1.00  0.00      HCT  N
ATOM    862  HN  ASN H  49      -6.269 -30.832   5.617  1.00  0.00      HCT   
ATOM    863  CA  ASN H  49      -4.408 -30.264   6.355  1.00  0.00      HCT  C
ATOM    864  HA  ASN H  49      -3.932 -30.458   7.310  1.00  0.00      HCT   
ATOM    865  CB  ASN H  49      -3.649 -30.919   5.197  1.00  0.00      HCT  C
ATOM    866  HB1 ASN H  49      -2.604 -30.540   5.217  1.00  0.00      HCT   
ATOM    867  HB2 ASN H  49      -3.607 -32.018   5.337  1.00  0.00      HCT   
ATOM    868  CG  ASN H  49      -4.249 -30.581   3.842  1.00  0.00      HCT  C
ATOM    869  OD1 ASN H  49      -5.467 -30.493   3.693  1.00  0.00      HCT  O
ATOM    870  ND2 ASN H  49      -3.390 -30.370   2.851  1.00  0.00      HCT  N
ATOM    871 HD21 ASN H  49      -3.768 -30.136   1.959  1.00  0.00      HCT   
ATOM    872 HD22 ASN H  49      -2.411 -30.419   3.021  1.00  0.00      HCT   
ATOM    873  C   ASN H  49      -4.439 -28.753   6.153  1.00  0.00      HCT  C
ATOM    874  O   ASN H  49      -3.590 -28.203   5.452  1.00  0.00      HCT  O
ATOM    875  N   PHE H  50      -5.411 -28.091   6.777  1.00  0.00      HCT  N
ATOM    876  HN  PHE H  50      -6.046 -28.524   7.414  1.00  0.00      HCT   
ATOM    877  CA  PHE H  50      -5.633 -26.659   6.580  1.00  0.00      HCT  C
ATOM    878  HA  PHE H  50      -5.868 -26.541   5.529  1.00  0.00      HCT   
ATOM    879  CB  PHE H  50      -6.779 -26.169   7.467  1.00  0.00      HCT  C
ATOM    880  HB1 PHE H  50      -7.662 -26.828   7.318  1.00  0.00      HCT   
ATOM    881  HB2 PHE H  50      -6.505 -26.226   8.543  1.00  0.00      HCT   
ATOM    882  CG  PHE H  50      -7.242 -24.772   7.146  1.00  0.00      HCT  C
ATOM    883  CD1 PHE H  50      -8.010 -24.524   6.021  1.00  0.00      HCT  C
ATOM    884  HD1 PHE H  50      -8.274 -25.341   5.363  1.00  0.00      HCT   
ATOM    885  CE1 PHE H  50      -8.440 -23.243   5.722  1.00  0.00      HCT  C
ATOM    886  HE1 PHE H  50      -9.040 -23.066   4.841  1.00  0.00      HCT   
ATOM    887  CZ  PHE H  50      -8.106 -22.195   6.554  1.00  0.00      HCT  C
ATOM    888  HZ  PHE H  50      -8.448 -21.194   6.330  1.00  0.00      HCT   
ATOM    889  CD2 PHE H  50      -6.914 -23.710   7.973  1.00  0.00      HCT  C
ATOM    890  HD2 PHE H  50      -6.300 -23.875   8.847  1.00  0.00      HCT   
ATOM    891  CE2 PHE H  50      -7.342 -22.427   7.680  1.00  0.00      HCT  C
ATOM    892  HE2 PHE H  50      -7.076 -21.608   8.334  1.00  0.00      HCT   
ATOM    893  C   PHE H  50      -4.381 -25.834   6.853  1.00  0.00      HCT  C
ATOM    894  O   PHE H  50      -3.888 -25.785   7.981  1.00  0.00      HCT  O
ATOM    895  N   PHE H  51      -3.884 -25.187   5.801  1.00  0.00      HCT  N
ATOM    896  HN  PHE H  51      -4.327 -25.209   4.906  1.00  0.00      HCT   
ATOM    897  CA  PHE H  51      -2.659 -24.393   5.850  1.00  0.00      HCT  C
ATOM    898  HA  PHE H  51      -2.407 -24.176   4.819  1.00  0.00      HCT   
ATOM    899  CB  PHE H  51      -2.892 -23.095   6.619  1.00  0.00      HCT  C
ATOM    900  HB1 PHE H  51      -3.711 -23.250   7.355  1.00  0.00      HCT   
ATOM    901  HB2 PHE H  51      -1.987 -22.802   7.194  1.00  0.00      HCT   
ATOM    902  CG  PHE H  51      -3.320 -21.958   5.744  1.00  0.00      HCT  C
ATOM    903  CD1 PHE H  51      -4.657 -21.758   5.449  1.00  0.00      HCT  C
ATOM    904  HD1 PHE H  51      -5.401 -22.425   5.862  1.00  0.00      HCT   
ATOM    905  CE1 PHE H  51      -5.052 -20.718   4.627  1.00  0.00      HCT  C
ATOM    906  HE1 PHE H  51      -6.100 -20.566   4.413  1.00  0.00      HCT   
ATOM    907  CZ  PHE H  51      -4.104 -19.869   4.085  1.00  0.00      HCT  C
ATOM    908  HZ  PHE H  51      -4.409 -19.049   3.451  1.00  0.00      HCT   
ATOM    909  CD2 PHE H  51      -2.380 -21.107   5.187  1.00  0.00      HCT  C
ATOM    910  HD2 PHE H  51      -1.328 -21.266   5.377  1.00  0.00      HCT   
ATOM    911  CE2 PHE H  51      -2.765 -20.065   4.364  1.00  0.00      HCT  C
ATOM    912  HE2 PHE H  51      -2.017 -19.408   3.941  1.00  0.00      HCT   
ATOM    913  C   PHE H  51      -1.490 -25.171   6.441  1.00  0.00      HCT  C
ATOM    914  O   PHE H  51      -0.850 -24.732   7.397  1.00  0.00      HCT  O
ATOM    915  N   ASP H  52      -1.228 -26.330   5.848  1.00  0.00      HCT  N
ATOM    916  HN  ASP H  52      -1.787 -26.727   5.125  1.00  0.00      HCT   
ATOM    917  CA  ASP H  52      -0.081 -27.154   6.195  1.00  0.00      HCT  C
ATOM    918  HA  ASP H  52      -0.155 -27.386   7.251  1.00  0.00      HCT   
ATOM    919  CB  ASP H  52      -0.078 -28.421   5.336  1.00  0.00      HCT  C
ATOM    920  HB1 ASP H  52      -1.067 -28.916   5.412  1.00  0.00      HCT   
ATOM    921  HB2 ASP H  52       0.106 -28.171   4.272  1.00  0.00      HCT   
ATOM    922  CG  ASP H  52       0.963 -29.426   5.778  1.00  0.00      HCT  C
ATOM    923  OD1 ASP H  52       2.149 -29.242   5.438  1.00  0.00      HCT  O
ATOM    924  OD2 ASP H  52       0.593 -30.399   6.467  1.00  0.00      HCT  O
ATOM    925  C   ASP H  52       1.213 -26.362   6.007  1.00  0.00      HCT  C
ATOM    926  O   ASP H  52       1.553 -25.977   4.886  1.00  0.00      HCT  O
ATOM    927  N   THR H  53       1.927 -26.114   7.103  1.00  0.00      HCT  N
ATOM    928  HN  THR H  53       1.712 -26.483   8.007  1.00  0.00      HCT   
ATOM    929  CA  THR H  53       3.113 -25.260   7.069  1.00  0.00      HCT  C
ATOM    930  HA  THR H  53       2.791 -24.344   6.592  1.00  0.00      HCT   
ATOM    931  CB  THR H  53       3.683 -25.014   8.482  1.00  0.00      HCT  C
ATOM    932  HB  THR H  53       4.619 -24.421   8.340  1.00  0.00      HCT   
ATOM    933  OG1 THR H  53       4.039 -26.266   9.084  1.00  0.00      HCT  O
ATOM    934  HG1 THR H  53       4.374 -26.044   9.960  1.00  0.00      HCT   
ATOM    935  CG2 THR H  53       2.664 -24.300   9.358  1.00  0.00      HCT  C
ATOM    936 HG21 THR H  53       3.110 -24.021  10.336  1.00  0.00      HCT   
ATOM    937 HG22 THR H  53       2.314 -23.369   8.864  1.00  0.00      HCT   
ATOM    938 HG23 THR H  53       1.780 -24.945   9.551  1.00  0.00      HCT   
ATOM    939  C   THR H  53       4.226 -25.835   6.198  1.00  0.00      HCT  C
ATOM    940  O   THR H  53       5.039 -25.090   5.654  1.00  0.00      HCT  O
ATOM    941  N   ALA H  54       4.270 -27.158   6.075  1.00  0.00      HCT  N
ATOM    942  HN  ALA H  54       3.647 -27.781   6.547  1.00  0.00      HCT   
ATOM    943  CA  ALA H  54       5.262 -27.796   5.216  1.00  0.00      HCT  C
ATOM    944  HA  ALA H  54       6.254 -27.404   5.409  1.00  0.00      HCT   
ATOM    945  CB  ALA H  54       5.301 -29.295   5.459  1.00  0.00      HCT  C
ATOM    946  HB1 ALA H  54       5.572 -29.494   6.518  1.00  0.00      HCT   
ATOM    947  HB2 ALA H  54       4.308 -29.756   5.268  1.00  0.00      HCT   
ATOM    948  HB3 ALA H  54       6.054 -29.795   4.812  1.00  0.00      HCT   
ATOM    949  C   ALA H  54       4.958 -27.496   3.753  1.00  0.00      HCT  C
ATOM    950  O   ALA H  54       5.868 -27.284   2.951  1.00  0.00      HCT  O
ATOM    951  N   VAL H  55       3.672 -27.477   3.414  1.00  0.00      HCT  N
ATOM    952  HN  VAL H  55       2.932 -27.695   4.046  1.00  0.00      HCT   
ATOM    953  CA  VAL H  55       3.232 -27.130   2.067  1.00  0.00      HCT  C
ATOM    954  HA  VAL H  55       3.808 -27.723   1.368  1.00  0.00      HCT   
ATOM    955  CB  VAL H  55       1.723 -27.394   1.877  1.00  0.00      HCT  C
ATOM    956  HB  VAL H  55       1.183 -26.881   2.710  1.00  0.00      HCT   
ATOM    957  CG1 VAL H  55       1.243 -26.830   0.549  1.00  0.00      HCT  C
ATOM    958 HG11 VAL H  55       0.165 -27.057   0.400  1.00  0.00      HCT   
ATOM    959 HG12 VAL H  55       1.357 -25.727   0.507  1.00  0.00      HCT   
ATOM    960 HG13 VAL H  55       1.808 -27.279  -0.296  1.00  0.00      HCT   
ATOM    961  CG2 VAL H  55       1.427 -28.884   1.971  1.00  0.00      HCT  C
ATOM    962 HG21 VAL H  55       0.348 -29.082   1.795  1.00  0.00      HCT   
ATOM    963 HG22 VAL H  55       2.014 -29.447   1.214  1.00  0.00      HCT   
ATOM    964 HG23 VAL H  55       1.681 -29.282   2.975  1.00  0.00      HCT   
ATOM    965  C   VAL H  55       3.527 -25.666   1.776  1.00  0.00      HCT  C
ATOM    966  O   VAL H  55       4.020 -25.318   0.701  1.00  0.00      HCT  O
ATOM    967  N   MET H  56       3.224 -24.813   2.749  1.00  0.00      HCT  N
ATOM    968  HN  MET H  56       2.827 -25.092   3.621  1.00  0.00      HCT   
ATOM    969  CA  MET H  56       3.449 -23.379   2.622  1.00  0.00      HCT  C
ATOM    970  HA  MET H  56       2.921 -23.054   1.734  1.00  0.00      HCT   
ATOM    971  CB  MET H  56       2.915 -22.646   3.856  1.00  0.00      HCT  C
ATOM    972  HB1 MET H  56       3.438 -23.078   4.741  1.00  0.00      HCT   
ATOM    973  HB2 MET H  56       3.216 -21.576   3.809  1.00  0.00      HCT   
ATOM    974  CG  MET H  56       1.412 -22.776   4.058  1.00  0.00      HCT  C
ATOM    975  HG1 MET H  56       1.095 -23.832   3.926  1.00  0.00      HCT   
ATOM    976  HG2 MET H  56       1.147 -22.473   5.094  1.00  0.00      HCT   
ATOM    977  SD  MET H  56       0.456 -21.770   2.904  1.00  0.00      HCT  S
ATOM    978  CE  MET H  56       0.821 -20.123   3.509  1.00  0.00      HCT  C
ATOM    979  HE1 MET H  56       0.293 -19.353   2.906  1.00  0.00      HCT   
ATOM    980  HE2 MET H  56       0.501 -20.007   4.567  1.00  0.00      HCT   
ATOM    981  HE3 MET H  56       1.910 -19.910   3.456  1.00  0.00      HCT   
ATOM    982  C   MET H  56       4.926 -23.061   2.421  1.00  0.00      HCT  C
ATOM    983  O   MET H  56       5.288 -22.308   1.521  1.00  0.00      HCT  O
ATOM    984  N   LYS H  57       5.778 -23.652   3.251  1.00  0.00      HCT  N
ATOM    985  HN  LYS H  57       5.505 -24.312   3.949  1.00  0.00      HCT   
ATOM    986  CA  LYS H  57       7.206 -23.367   3.194  1.00  0.00      HCT  C
ATOM    987  HA  LYS H  57       7.304 -22.290   3.131  1.00  0.00      HCT   
ATOM    988  CB  LYS H  57       7.899 -23.880   4.458  1.00  0.00      HCT  C
ATOM    989  HB1 LYS H  57       7.437 -24.862   4.710  1.00  0.00      HCT   
ATOM    990  HB2 LYS H  57       8.968 -24.088   4.226  1.00  0.00      HCT   
ATOM    991  CG  LYS H  57       7.766 -22.937   5.645  1.00  0.00      HCT  C
ATOM    992  HG1 LYS H  57       8.177 -21.940   5.366  1.00  0.00      HCT   
ATOM    993  HG2 LYS H  57       6.685 -22.798   5.878  1.00  0.00      HCT   
ATOM    994  CD  LYS H  57       8.510 -23.464   6.857  1.00  0.00      HCT  C
ATOM    995  HD1 LYS H  57       9.548 -23.723   6.547  1.00  0.00      HCT   
ATOM    996  HD2 LYS H  57       8.581 -22.641   7.605  1.00  0.00      HCT   
ATOM    997  CE  LYS H  57       7.802 -24.666   7.448  1.00  0.00      HCT  C
ATOM    998  HE1 LYS H  57       6.794 -24.380   7.822  1.00  0.00      HCT   
ATOM    999  HE2 LYS H  57       7.680 -25.463   6.682  1.00  0.00      HCT   
ATOM   1000  NZ  LYS H  57       8.559 -25.247   8.590  1.00  0.00      HCT  N
ATOM   1001  HZ1 LYS H  57       8.049 -26.068   8.975  1.00  0.00      HCT   
ATOM   1002  HZ2 LYS H  57       9.501 -25.547   8.266  1.00  0.00      HCT   
ATOM   1003  HZ3 LYS H  57       8.667 -24.529   9.334  1.00  0.00      HCT   
ATOM   1004  C   LYS H  57       7.868 -23.958   1.952  1.00  0.00      HCT  C
ATOM   1005  O   LYS H  57       8.787 -23.360   1.392  1.00  0.00      HCT  O
ATOM   1006  N   ALA H  58       7.404 -25.130   1.527  1.00  0.00      HCT  N
ATOM   1007  HN  ALA H  58       6.693 -25.642   2.008  1.00  0.00      HCT   
ATOM   1008  CA  ALA H  58       7.912 -25.755   0.311  1.00  0.00      HCT  C
ATOM   1009  HA  ALA H  58       8.980 -25.929   0.378  1.00  0.00      HCT   
ATOM   1010  CB  ALA H  58       7.235 -27.093   0.071  1.00  0.00      HCT  C
ATOM   1011  HB1 ALA H  58       7.440 -27.773   0.925  1.00  0.00      HCT   
ATOM   1012  HB2 ALA H  58       6.133 -26.973  -0.014  1.00  0.00      HCT   
ATOM   1013  HB3 ALA H  58       7.610 -27.582  -0.854  1.00  0.00      HCT   
ATOM   1014  C   ALA H  58       7.702 -24.828  -0.879  1.00  0.00      HCT  C
ATOM   1015  O   ALA H  58       8.635 -24.541  -1.629  1.00  0.00      HCT  O
ATOM   1016  N   ALA H  59       6.470 -24.355  -1.033  1.00  0.00      HCT  N
ATOM   1017  HN  ALA H  59       5.720 -24.606  -0.422  1.00  0.00      HCT   
ATOM   1018  CA  ALA H  59       6.122 -23.435  -2.105  1.00  0.00      HCT  C
ATOM   1019  HA  ALA H  59       6.432 -23.835  -3.064  1.00  0.00      HCT   
ATOM   1020  CB  ALA H  59       4.624 -23.226  -2.149  1.00  0.00      HCT  C
ATOM   1021  HB1 ALA H  59       4.117 -24.200  -2.316  1.00  0.00      HCT   
ATOM   1022  HB2 ALA H  59       4.251 -22.806  -1.189  1.00  0.00      HCT   
ATOM   1023  HB3 ALA H  59       4.330 -22.541  -2.973  1.00  0.00      HCT   
ATOM   1024  C   ALA H  59       6.838 -22.099  -1.945  1.00  0.00      HCT  C
ATOM   1025  O   ALA H  59       7.191 -21.458  -2.932  1.00  0.00      HCT  O
ATOM   1026  N   LEU H  60       7.046 -21.683  -0.699  1.00  0.00      HCT  N
ATOM   1027  HN  LEU H  60       6.741 -22.179   0.112  1.00  0.00      HCT   
ATOM   1028  CA  LEU H  60       7.753 -20.440  -0.411  1.00  0.00      HCT  C
ATOM   1029  HA  LEU H  60       7.235 -19.652  -0.942  1.00  0.00      HCT   
ATOM   1030  CB  LEU H  60       7.762 -20.160   1.095  1.00  0.00      HCT  C
ATOM   1031  HB1 LEU H  60       6.709 -19.959   1.399  1.00  0.00      HCT   
ATOM   1032  HB2 LEU H  60       8.066 -21.085   1.633  1.00  0.00      HCT   
ATOM   1033  CG  LEU H  60       8.614 -18.989   1.593  1.00  0.00      HCT  C
ATOM   1034  HG  LEU H  60       9.676 -19.235   1.349  1.00  0.00      HCT   
ATOM   1035  CD1 LEU H  60       8.219 -17.690   0.903  1.00  0.00      HCT  C
ATOM   1036 HD11 LEU H  60       8.810 -16.839   1.306  1.00  0.00      HCT   
ATOM   1037 HD12 LEU H  60       8.403 -17.756  -0.191  1.00  0.00      HCT   
ATOM   1038 HD13 LEU H  60       7.142 -17.471   1.065  1.00  0.00      HCT   
ATOM   1039  CD2 LEU H  60       8.498 -18.851   3.101  1.00  0.00      HCT  C
ATOM   1040 HD21 LEU H  60       9.132 -18.012   3.462  1.00  0.00      HCT   
ATOM   1041 HD22 LEU H  60       7.455 -18.643   3.414  1.00  0.00      HCT   
ATOM   1042 HD23 LEU H  60       8.836 -19.783   3.604  1.00  0.00      HCT   
ATOM   1043  C   LEU H  60       9.178 -20.496  -0.946  1.00  0.00      HCT  C
ATOM   1044  O   LEU H  60       9.654 -19.546  -1.564  1.00  0.00      HCT  O
ATOM   1045  N   GLY H  61       9.851 -21.619  -0.716  1.00  0.00      HCT  N
ATOM   1046  HN  GLY H  61       9.468 -22.382  -0.197  1.00  0.00      HCT   
ATOM   1047  CA  GLY H  61      11.201 -21.812  -1.210  1.00  0.00      HCT  C
ATOM   1048  HA1 GLY H  61      11.532 -22.778  -0.855  1.00  0.00      HCT   
ATOM   1049  HA2 GLY H  61      11.794 -20.981  -0.853  1.00  0.00      HCT   
ATOM   1050  C   GLY H  61      11.271 -21.820  -2.725  1.00  0.00      HCT  C
ATOM   1051  O   GLY H  61      12.222 -21.301  -3.314  1.00  0.00      HCT  O
ATOM   1052  N   ARG H  62      10.260 -22.409  -3.356  1.00  0.00      HCT  N
ATOM   1053  HN  ARG H  62       9.499 -22.816  -2.856  1.00  0.00      HCT   
ATOM   1054  CA  ARG H  62      10.206 -22.493  -4.811  1.00  0.00      HCT  C
ATOM   1055  HA  ARG H  62      11.159 -22.867  -5.166  1.00  0.00      HCT   
ATOM   1056  CB  ARG H  62       9.080 -23.436  -5.245  1.00  0.00      HCT  C
ATOM   1057  HB1 ARG H  62       9.315 -24.433  -4.802  1.00  0.00      HCT   
ATOM   1058  HB2 ARG H  62       8.123 -23.112  -4.779  1.00  0.00      HCT   
ATOM   1059  CG  ARG H  62       8.936 -23.594  -6.748  1.00  0.00      HCT  C
ATOM   1060  HG1 ARG H  62       8.807 -22.586  -7.199  1.00  0.00      HCT   
ATOM   1061  HG2 ARG H  62       9.892 -23.988  -7.164  1.00  0.00      HCT   
ATOM   1062  CD  ARG H  62       7.809 -24.555  -7.098  1.00  0.00      HCT  C
ATOM   1063  HD1 ARG H  62       8.190 -25.602  -7.061  1.00  0.00      HCT   
ATOM   1064  HD2 ARG H  62       6.955 -24.460  -6.388  1.00  0.00      HCT   
ATOM   1065  NE  ARG H  62       7.269 -24.297  -8.429  1.00  0.00      HCT  N
ATOM   1066  HE  ARG H  62       7.557 -23.410  -8.807  1.00  0.00      HCT   
ATOM   1067  CZ  ARG H  62       6.477 -25.133  -9.092  1.00  0.00      HCT  C
ATOM   1068  NH1 ARG H  62       6.130 -26.293  -8.554  1.00  0.00      HCT  N
ATOM   1069 HH11 ARG H  62       5.561 -26.931  -9.054  1.00  0.00      HCT   
ATOM   1070 HH12 ARG H  62       6.582 -26.536  -7.693  1.00  0.00      HCT   
ATOM   1071  NH2 ARG H  62       6.035 -24.807 -10.300  1.00  0.00      HCT  N
ATOM   1072 HH21 ARG H  62       5.377 -25.388 -10.758  1.00  0.00      HCT   
ATOM   1073 HH22 ARG H  62       6.222 -23.885 -10.612  1.00  0.00      HCT   
ATOM   1074  C   ARG H  62      10.016 -21.113  -5.441  1.00  0.00      HCT  C
ATOM   1075  O   ARG H  62      10.623 -20.800  -6.466  1.00  0.00      HCT  O
ATOM   1076  N   ALA H  63       9.178 -20.290  -4.819  1.00  0.00      HCT  N
ATOM   1077  HN  ALA H  63       8.692 -20.544  -3.983  1.00  0.00      HCT   
ATOM   1078  CA  ALA H  63       8.907 -18.946  -5.317  1.00  0.00      HCT  C
ATOM   1079  HA  ALA H  63       8.684 -18.973  -6.377  1.00  0.00      HCT   
ATOM   1080  CB  ALA H  63       7.701 -18.352  -4.606  1.00  0.00      HCT  C
ATOM   1081  HB1 ALA H  63       6.814 -18.999  -4.773  1.00  0.00      HCT   
ATOM   1082  HB2 ALA H  63       7.875 -18.287  -3.510  1.00  0.00      HCT   
ATOM   1083  HB3 ALA H  63       7.461 -17.336  -4.987  1.00  0.00      HCT   
ATOM   1084  C   ALA H  63      10.120 -18.036  -5.156  1.00  0.00      HCT  C
ATOM   1085  O   ALA H  63      10.346 -17.139  -5.970  1.00  0.00      HCT  O
ATOM   1086  N   LEU H  64      10.902 -18.281  -4.110  1.00  0.00      HCT  N
ATOM   1087  HN  LEU H  64      10.751 -19.028  -3.465  1.00  0.00      HCT   
ATOM   1088  CA  LEU H  64      12.071 -17.459  -3.813  1.00  0.00      HCT  C
ATOM   1089  HA  LEU H  64      11.759 -16.432  -3.951  1.00  0.00      HCT   
ATOM   1090  CB  LEU H  64      12.534 -17.689  -2.370  1.00  0.00      HCT  C
ATOM   1091  HB1 LEU H  64      12.590 -18.791  -2.214  1.00  0.00      HCT   
ATOM   1092  HB2 LEU H  64      13.574 -17.309  -2.259  1.00  0.00      HCT   
ATOM   1093  CG  LEU H  64      11.661 -17.107  -1.255  1.00  0.00      HCT  C
ATOM   1094  HG  LEU H  64      10.627 -17.497  -1.417  1.00  0.00      HCT   
ATOM   1095  CD1 LEU H  64      12.166 -17.552   0.108  1.00  0.00      HCT  C
ATOM   1096 HD11 LEU H  64      11.561 -17.090   0.918  1.00  0.00      HCT   
ATOM   1097 HD12 LEU H  64      12.099 -18.657   0.209  1.00  0.00      HCT   
ATOM   1098 HD13 LEU H  64      13.225 -17.250   0.252  1.00  0.00      HCT   
ATOM   1099  CD2 LEU H  64      11.610 -15.591  -1.339  1.00  0.00      HCT  C
ATOM   1100 HD21 LEU H  64      10.959 -15.182  -0.537  1.00  0.00      HCT   
ATOM   1101 HD22 LEU H  64      12.616 -15.140  -1.219  1.00  0.00      HCT   
ATOM   1102 HD23 LEU H  64      11.197 -15.269  -2.319  1.00  0.00      HCT   
ATOM   1103  C   LEU H  64      13.228 -17.723  -4.773  1.00  0.00      HCT  C
ATOM   1104  O   LEU H  64      14.261 -17.060  -4.699  1.00  0.00      HCT  O
ATOM   1105  N   VAL H  65      13.057 -18.692  -5.666  1.00  0.00      HCT  N
ATOM   1106  HN  VAL H  65      12.255 -19.282  -5.710  1.00  0.00      HCT   
ATOM   1107  CA  VAL H  65      14.067 -18.970  -6.682  1.00  0.00      HCT  C
ATOM   1108  HA  VAL H  65      15.038 -18.932  -6.205  1.00  0.00      HCT   
ATOM   1109  CB  VAL H  65      13.855 -20.351  -7.331  1.00  0.00      HCT  C
ATOM   1110  HB  VAL H  65      12.807 -20.384  -7.719  1.00  0.00      HCT   
ATOM   1111  CG1 VAL H  65      14.823 -20.551  -8.486  1.00  0.00      HCT  C
ATOM   1112 HG11 VAL H  65      14.694 -21.563  -8.927  1.00  0.00      HCT   
ATOM   1113 HG12 VAL H  65      14.651 -19.813  -9.297  1.00  0.00      HCT   
ATOM   1114 HG13 VAL H  65      15.874 -20.460  -8.138  1.00  0.00      HCT   
ATOM   1115  CG2 VAL H  65      14.019 -21.454  -6.294  1.00  0.00      HCT  C
ATOM   1116 HG21 VAL H  65      13.907 -22.454  -6.764  1.00  0.00      HCT   
ATOM   1117 HG22 VAL H  65      15.024 -21.400  -5.822  1.00  0.00      HCT   
ATOM   1118 HG23 VAL H  65      13.254 -21.371  -5.495  1.00  0.00      HCT   
ATOM   1119  C   VAL H  65      14.042 -17.886  -7.755  1.00  0.00      HCT  C
ATOM   1120  O   VAL H  65      15.085 -17.356  -8.143  1.00  0.00      HCT  O
ATOM   1121  N   SER H  66      12.847 -17.549  -8.227  1.00  0.00      HCT  N
ATOM   1122  HN  SER H  66      11.989 -17.986  -7.958  1.00  0.00      HCT   
ATOM   1123  CA  SER H  66      12.692 -16.480  -9.206  1.00  0.00      HCT  C
ATOM   1124  HA  SER H  66      13.580 -16.503  -9.825  1.00  0.00      HCT   
ATOM   1125  CB  SER H  66      11.427 -16.687 -10.041  1.00  0.00      HCT  C
ATOM   1126  HB1 SER H  66      11.420 -15.925 -10.854  1.00  0.00      HCT   
ATOM   1127  HB2 SER H  66      11.445 -17.687 -10.530  1.00  0.00      HCT   
ATOM   1128  OG  SER H  66      10.261 -16.524  -9.255  1.00  0.00      HCT  O
ATOM   1129  HG1 SER H  66       9.517 -16.443  -9.865  1.00  0.00      HCT   
ATOM   1130  C   SER H  66      12.656 -15.121  -8.514  1.00  0.00      HCT  C
ATOM   1131  O   SER H  66      13.150 -14.130  -9.049  1.00  0.00      HCT  O
ATOM   1132  N   PHE H  67      12.071 -15.080  -7.320  1.00  0.00      HCT  N
ATOM   1133  HN  PHE H  67      11.624 -15.864  -6.893  1.00  0.00      HCT   
ATOM   1134  CA  PHE H  67      12.037 -13.857  -6.524  1.00  0.00      HCT  C
ATOM   1135  HA  PHE H  67      12.178 -13.039  -7.220  1.00  0.00      HCT   
ATOM   1136  CB  PHE H  67      10.713 -13.738  -5.766  1.00  0.00      HCT  C
ATOM   1137  HB1 PHE H  67      10.470 -14.719  -5.301  1.00  0.00      HCT   
ATOM   1138  HB2 PHE H  67      10.788 -12.995  -4.943  1.00  0.00      HCT   
ATOM   1139  CG  PHE H  67       9.542 -13.391  -6.637  1.00  0.00      HCT  C
ATOM   1140  CD1 PHE H  67       9.284 -12.074  -6.978  1.00  0.00      HCT  C
ATOM   1141  HD1 PHE H  67       9.931 -11.289  -6.609  1.00  0.00      HCT   
ATOM   1142  CE1 PHE H  67       8.205 -11.748  -7.780  1.00  0.00      HCT  C
ATOM   1143  HE1 PHE H  67       8.021 -10.717  -8.045  1.00  0.00      HCT   
ATOM   1144  CZ  PHE H  67       7.369 -12.742  -8.246  1.00  0.00      HCT  C
ATOM   1145  HZ  PHE H  67       6.528 -12.493  -8.877  1.00  0.00      HCT   
ATOM   1146  CD2 PHE H  67       8.696 -14.380  -7.111  1.00  0.00      HCT  C
ATOM   1147  HD2 PHE H  67       8.865 -15.412  -6.838  1.00  0.00      HCT   
ATOM   1148  CE2 PHE H  67       7.615 -14.061  -7.912  1.00  0.00      HCT  C
ATOM   1149  HE2 PHE H  67       6.964 -14.844  -8.274  1.00  0.00      HCT   
ATOM   1150  C   PHE H  67      13.195 -13.807  -5.537  1.00  0.00      HCT  C
ATOM   1151  O   PHE H  67      13.008 -13.460  -4.373  1.00  0.00      HCT  O
ATOM   1152  N   TYR H  68      14.393 -14.141  -6.007  1.00  0.00      HCT  N
ATOM   1153  HN  TYR H  68      14.581 -14.344  -6.966  1.00  0.00      HCT   
ATOM   1154  CA  TYR H  68      15.555 -14.238  -5.127  1.00  0.00      HCT  C
ATOM   1155  HA  TYR H  68      15.251 -14.950  -4.370  1.00  0.00      HCT   
ATOM   1156  CB  TYR H  68      16.754 -14.800  -5.906  1.00  0.00      HCT  C
ATOM   1157  HB1 TYR H  68      17.623 -14.895  -5.219  1.00  0.00      HCT   
ATOM   1158  HB2 TYR H  68      16.529 -15.817  -6.294  1.00  0.00      HCT   
ATOM   1159  CG  TYR H  68      17.250 -13.963  -7.065  1.00  0.00      HCT  C
ATOM   1160  CD1 TYR H  68      18.206 -12.971  -6.874  1.00  0.00      HCT  C
ATOM   1161  HD1 TYR H  68      18.586 -12.775  -5.881  1.00  0.00      HCT   
ATOM   1162  CE1 TYR H  68      18.669 -12.211  -7.927  1.00  0.00      HCT  C
ATOM   1163  HE1 TYR H  68      19.397 -11.431  -7.763  1.00  0.00      HCT   
ATOM   1164  CZ  TYR H  68      18.190 -12.447  -9.198  1.00  0.00      HCT  C
ATOM   1165  OH  TYR H  68      18.655 -11.692 -10.249  1.00  0.00      HCT  O
ATOM   1166  HH  TYR H  68      18.266 -12.046 -11.052  1.00  0.00      HCT   
ATOM   1167  CD2 TYR H  68      16.788 -14.186  -8.356  1.00  0.00      HCT  C
ATOM   1168  HD2 TYR H  68      16.027 -14.933  -8.536  1.00  0.00      HCT   
ATOM   1169  CE2 TYR H  68      17.250 -13.432  -9.419  1.00  0.00      HCT  C
ATOM   1170  HE2 TYR H  68      16.857 -13.605 -10.410  1.00  0.00      HCT   
ATOM   1171  C   TYR H  68      15.981 -12.951  -4.395  1.00  0.00      HCT  C
ATOM   1172  O   TYR H  68      16.575 -13.045  -3.319  1.00  0.00      HCT  O
ATOM   1173  N   PRO H  69      15.691 -11.751  -4.949  1.00  0.00      HCT  N
ATOM   1174  CD  PRO H  69      15.263 -11.332  -6.298  1.00  0.00      HCT  C
ATOM   1175  HD1 PRO H  69      14.156 -11.352  -6.415  1.00  0.00      HCT   
ATOM   1176  HD2 PRO H  69      15.723 -11.955  -7.100  1.00  0.00      HCT   
ATOM   1177  CA  PRO H  69      16.056 -10.594  -4.121  1.00  0.00      HCT  C
ATOM   1178  HA  PRO H  69      17.119 -10.617  -3.911  1.00  0.00      HCT   
ATOM   1179  CB  PRO H  69      15.698  -9.398  -5.009  1.00  0.00      HCT  C
ATOM   1180  HB1 PRO H  69      16.430  -8.566  -4.904  1.00  0.00      HCT   
ATOM   1181  HB2 PRO H  69      14.668  -9.024  -4.811  1.00  0.00      HCT   
ATOM   1182  CG  PRO H  69      15.762  -9.927  -6.393  1.00  0.00      HCT  C
ATOM   1183  HG1 PRO H  69      16.799  -9.862  -6.776  1.00  0.00      HCT   
ATOM   1184  HG2 PRO H  69      15.106  -9.351  -7.085  1.00  0.00      HCT   
ATOM   1185  C   PRO H  69      15.288 -10.529  -2.803  1.00  0.00      HCT  C
ATOM   1186  O   PRO H  69      15.759  -9.908  -1.850  1.00  0.00      HCT  O
ATOM   1187  N   MET H  70      14.125 -11.171  -2.752  1.00  0.00      HCT  N
ATOM   1188  HN  MET H  70      13.739 -11.676  -3.521  1.00  0.00      HCT   
ATOM   1189  CA  MET H  70      13.305 -11.189  -1.548  1.00  0.00      HCT  C
ATOM   1190  HA  MET H  70      13.165 -10.158  -1.246  1.00  0.00      HCT   
ATOM   1191  CB  MET H  70      11.955 -11.849  -1.832  1.00  0.00      HCT  C
ATOM   1192  HB1 MET H  70      11.641 -11.519  -2.850  1.00  0.00      HCT   
ATOM   1193  HB2 MET H  70      12.088 -12.952  -1.889  1.00  0.00      HCT   
ATOM   1194  CG  MET H  70      10.867 -11.489  -0.841  1.00  0.00      HCT  C
ATOM   1195  HG1 MET H  70      10.008 -12.186  -0.940  1.00  0.00      HCT   
ATOM   1196  HG2 MET H  70      11.259 -11.584   0.195  1.00  0.00      HCT   
ATOM   1197  SD  MET H  70      10.257  -9.809  -1.088  1.00  0.00      HCT  S
ATOM   1198  CE  MET H  70       9.178 -10.026  -2.499  1.00  0.00      HCT  C
ATOM   1199  HE1 MET H  70       8.716  -9.061  -2.797  1.00  0.00      HCT   
ATOM   1200  HE2 MET H  70       9.739 -10.420  -3.374  1.00  0.00      HCT   
ATOM   1201  HE3 MET H  70       8.358 -10.740  -2.269  1.00  0.00      HCT   
ATOM   1202  C   MET H  70      14.010 -11.915  -0.401  1.00  0.00      HCT  C
ATOM   1203  O   MET H  70      13.791 -11.608   0.769  1.00  0.00      HCT  O
ATOM   1204  N   ALA H  71      14.861 -12.875  -0.748  1.00  0.00      HCT  N
ATOM   1205  HN  ALA H  71      15.062 -13.100  -1.701  1.00  0.00      HCT   
ATOM   1206  CA  ALA H  71      15.567 -13.675   0.246  1.00  0.00      HCT  C
ATOM   1207  HA  ALA H  71      15.007 -13.699   1.174  1.00  0.00      HCT   
ATOM   1208  CB  ALA H  71      15.715 -15.106  -0.245  1.00  0.00      HCT  C
ATOM   1209  HB1 ALA H  71      14.711 -15.539  -0.440  1.00  0.00      HCT   
ATOM   1210  HB2 ALA H  71      16.294 -15.145  -1.194  1.00  0.00      HCT   
ATOM   1211  HB3 ALA H  71      16.225 -15.746   0.507  1.00  0.00      HCT   
ATOM   1212  C   ALA H  71      16.936 -13.088   0.583  1.00  0.00      HCT  C
ATOM   1213  O   ALA H  71      17.738 -13.716   1.273  1.00  0.00      HCT  O
ATOM   1214  N   GLY H  72      17.195 -11.880   0.097  1.00  0.00      HCT  N
ATOM   1215  HN  GLY H  72      16.527 -11.348  -0.422  1.00  0.00      HCT   
ATOM   1216  CA  GLY H  72      18.486 -11.247   0.293  1.00  0.00      HCT  C
ATOM   1217  HA1 GLY H  72      18.643 -10.609  -0.566  1.00  0.00      HCT   
ATOM   1218  HA2 GLY H  72      19.208 -12.046   0.391  1.00  0.00      HCT   
ATOM   1219  C   GLY H  72      18.570 -10.386   1.540  1.00  0.00      HCT  C
ATOM   1220  O   GLY H  72      17.743 -10.497   2.444  1.00  0.00      HCT  O
ATOM   1221  N   ARG H  73      19.582  -9.526   1.581  1.00  0.00      HCT  N
ATOM   1222  HN  ARG H  73      20.231  -9.464   0.827  1.00  0.00      HCT   
ATOM   1223  CA  ARG H  73      19.805  -8.632   2.712  1.00  0.00      HCT  C
ATOM   1224  HA  ARG H  73      18.873  -8.525   3.255  1.00  0.00      HCT   
ATOM   1225  CB  ARG H  73      20.897  -9.185   3.634  1.00  0.00      HCT  C
ATOM   1226  HB1 ARG H  73      21.774  -9.413   2.982  1.00  0.00      HCT   
ATOM   1227  HB2 ARG H  73      21.234  -8.387   4.332  1.00  0.00      HCT   
ATOM   1228  CG  ARG H  73      20.515 -10.448   4.389  1.00  0.00      HCT  C
ATOM   1229  HG1 ARG H  73      20.326 -11.258   3.651  1.00  0.00      HCT   
ATOM   1230  HG2 ARG H  73      21.389 -10.789   4.990  1.00  0.00      HCT   
ATOM   1231  CD  ARG H  73      19.339 -10.193   5.317  1.00  0.00      HCT  C
ATOM   1232  HD1 ARG H  73      19.579  -9.341   5.994  1.00  0.00      HCT   
ATOM   1233  HD2 ARG H  73      18.414  -9.946   4.746  1.00  0.00      HCT   
ATOM   1234  NE  ARG H  73      19.013 -11.358   6.134  1.00  0.00      HCT  N
ATOM   1235  HE  ARG H  73      19.422 -11.323   7.053  1.00  0.00      HCT   
ATOM   1236  CZ  ARG H  73      18.255 -12.371   5.723  1.00  0.00      HCT  C
ATOM   1237  NH1 ARG H  73      17.749 -12.370   4.498  1.00  0.00      HCT  N
ATOM   1238 HH11 ARG H  73      17.163 -13.108   4.194  1.00  0.00      HCT   
ATOM   1239 HH12 ARG H  73      17.879 -11.531   3.965  1.00  0.00      HCT   
ATOM   1240  NH2 ARG H  73      18.010 -13.391   6.536  1.00  0.00      HCT  N
ATOM   1241 HH21 ARG H  73      17.519 -14.183   6.201  1.00  0.00      HCT   
ATOM   1242 HH22 ARG H  73      18.510 -13.412   7.392  1.00  0.00      HCT   
ATOM   1243  C   ARG H  73      20.193  -7.238   2.234  1.00  0.00      HCT  C
ATOM   1244  O   ARG H  73      20.774  -7.081   1.161  1.00  0.00      HCT  O
ATOM   1245  N   LEU H  74      19.870  -6.228   3.037  1.00  0.00      HCT  N
ATOM   1246  HN  LEU H  74      19.366  -6.329   3.892  1.00  0.00      HCT   
ATOM   1247  CA  LEU H  74      20.239  -4.853   2.718  1.00  0.00      HCT  C
ATOM   1248  HA  LEU H  74      20.074  -4.723   1.656  1.00  0.00      HCT   
ATOM   1249  CB  LEU H  74      19.401  -3.860   3.528  1.00  0.00      HCT  C
ATOM   1250  HB1 LEU H  74      19.602  -4.062   4.605  1.00  0.00      HCT   
ATOM   1251  HB2 LEU H  74      19.773  -2.830   3.333  1.00  0.00      HCT   
ATOM   1252  CG  LEU H  74      17.882  -3.865   3.354  1.00  0.00      HCT  C
ATOM   1253  HG  LEU H  74      17.526  -4.888   3.628  1.00  0.00      HCT   
ATOM   1254  CD1 LEU H  74      17.238  -2.838   4.275  1.00  0.00      HCT  C
ATOM   1255 HD11 LEU H  74      16.139  -2.806   4.116  1.00  0.00      HCT   
ATOM   1256 HD12 LEU H  74      17.429  -3.093   5.340  1.00  0.00      HCT   
ATOM   1257 HD13 LEU H  74      17.646  -1.824   4.078  1.00  0.00      HCT   
ATOM   1258  CD2 LEU H  74      17.499  -3.606   1.904  1.00  0.00      HCT  C
ATOM   1259 HD21 LEU H  74      16.394  -3.631   1.786  1.00  0.00      HCT   
ATOM   1260 HD22 LEU H  74      17.852  -2.614   1.558  1.00  0.00      HCT   
ATOM   1261 HD23 LEU H  74      17.936  -4.384   1.241  1.00  0.00      HCT   
ATOM   1262  C   LEU H  74      21.718  -4.609   2.986  1.00  0.00      HCT  C
ATOM   1263  O   LEU H  74      22.249  -5.041   4.009  1.00  0.00      HCT  O
ATOM   1264  N   LYS H  75      22.375  -3.925   2.053  1.00  0.00      HCT  N
ATOM   1265  HN  LYS H  75      21.962  -3.694   1.173  1.00  0.00      HCT   
ATOM   1266  CA  LYS H  75      23.746  -3.458   2.236  1.00  0.00      HCT  C
ATOM   1267  HA  LYS H  75      23.932  -3.366   3.299  1.00  0.00      HCT   
ATOM   1268  CB  LYS H  75      24.757  -4.411   1.589  1.00  0.00      HCT  C
ATOM   1269  HB1 LYS H  75      24.527  -4.442   0.499  1.00  0.00      HCT   
ATOM   1270  HB2 LYS H  75      25.777  -3.975   1.682  1.00  0.00      HCT   
ATOM   1271  CG  LYS H  75      24.742  -5.832   2.128  1.00  0.00      HCT  C
ATOM   1272  HG1 LYS H  75      23.703  -6.230   2.078  1.00  0.00      HCT   
ATOM   1273  HG2 LYS H  75      25.375  -6.475   1.474  1.00  0.00      HCT   
ATOM   1274  CD  LYS H  75      25.227  -5.912   3.564  1.00  0.00      HCT  C
ATOM   1275  HD1 LYS H  75      26.303  -5.622   3.589  1.00  0.00      HCT   
ATOM   1276  HD2 LYS H  75      24.665  -5.158   4.162  1.00  0.00      HCT   
ATOM   1277  CE  LYS H  75      25.022  -7.310   4.128  1.00  0.00      HCT  C
ATOM   1278  HE1 LYS H  75      25.323  -7.347   5.199  1.00  0.00      HCT   
ATOM   1279  HE2 LYS H  75      23.953  -7.609   4.053  1.00  0.00      HCT   
ATOM   1280  NZ  LYS H  75      25.828  -8.327   3.398  1.00  0.00      HCT  N
ATOM   1281  HZ1 LYS H  75      25.667  -9.270   3.807  1.00  0.00      HCT   
ATOM   1282  HZ2 LYS H  75      25.552  -8.334   2.395  1.00  0.00      HCT   
ATOM   1283  HZ3 LYS H  75      26.837  -8.087   3.473  1.00  0.00      HCT   
ATOM   1284  C   LYS H  75      23.880  -2.067   1.629  1.00  0.00      HCT  C
ATOM   1285  O   LYS H  75      22.980  -1.597   0.937  1.00  0.00      HCT  O
ATOM   1286  N   ARG H  76      25.007  -1.412   1.889  1.00  0.00      HCT  N
ATOM   1287  HN  ARG H  76      25.703  -1.785   2.499  1.00  0.00      HCT   
ATOM   1288  CA  ARG H  76      25.287  -0.111   1.296  1.00  0.00      HCT  C
ATOM   1289  HA  ARG H  76      24.501   0.126   0.589  1.00  0.00      HCT   
ATOM   1290  CB  ARG H  76      25.367   0.971   2.375  1.00  0.00      HCT  C
ATOM   1291  HB1 ARG H  76      26.146   0.635   3.101  1.00  0.00      HCT   
ATOM   1292  HB2 ARG H  76      25.751   1.914   1.928  1.00  0.00      HCT   
ATOM   1293  CG  ARG H  76      24.067   1.203   3.126  1.00  0.00      HCT  C
ATOM   1294  HG1 ARG H  76      23.270   1.441   2.388  1.00  0.00      HCT   
ATOM   1295  HG2 ARG H  76      23.753   0.249   3.609  1.00  0.00      HCT   
ATOM   1296  CD  ARG H  76      24.234   2.271   4.194  1.00  0.00      HCT  C
ATOM   1297  HD1 ARG H  76      25.069   1.986   4.875  1.00  0.00      HCT   
ATOM   1298  HD2 ARG H  76      24.462   3.266   3.745  1.00  0.00      HCT   
ATOM   1299  NE  ARG H  76      23.021   2.448   4.988  1.00  0.00      HCT  N
ATOM   1300  HE  ARG H  76      22.983   1.845   5.793  1.00  0.00      HCT   
ATOM   1301  CZ  ARG H  76      22.056   3.312   4.693  1.00  0.00      HCT  C
ATOM   1302  NH1 ARG H  76      22.163   4.084   3.620  1.00  0.00      HCT  N
ATOM   1303 HH11 ARG H  76      21.461   4.749   3.405  1.00  0.00      HCT   
ATOM   1304 HH12 ARG H  76      23.039   4.050   3.134  1.00  0.00      HCT   
ATOM   1305  NH2 ARG H  76      20.986   3.407   5.472  1.00  0.00      HCT  N
ATOM   1306 HH21 ARG H  76      20.230   3.987   5.204  1.00  0.00      HCT   
ATOM   1307 HH22 ARG H  76      20.894   2.731   6.191  1.00  0.00      HCT   
ATOM   1308  C   ARG H  76      26.586  -0.160   0.502  1.00  0.00      HCT  C
ATOM   1309  O   ARG H  76      27.553  -0.789   0.930  1.00  0.00      HCT  O
ATOM   1310  N   ASP H  77      26.613   0.498  -0.654  1.00  0.00      HCT  N
ATOM   1311  HN  ASP H  77      25.859   1.001  -1.069  1.00  0.00      HCT   
ATOM   1312  CA  ASP H  77      27.831   0.535  -1.456  1.00  0.00      HCT  C
ATOM   1313  HA  ASP H  77      28.293  -0.443  -1.389  1.00  0.00      HCT   
ATOM   1314  CB  ASP H  77      27.524   0.874  -2.921  1.00  0.00      HCT  C
ATOM   1315  HB1 ASP H  77      28.477   0.997  -3.475  1.00  0.00      HCT   
ATOM   1316  HB2 ASP H  77      26.947   0.057  -3.398  1.00  0.00      HCT   
ATOM   1317  CG  ASP H  77      26.741   2.167  -3.086  1.00  0.00      HCT  C
ATOM   1318  OD1 ASP H  77      26.734   3.007  -2.161  1.00  0.00      HCT  O
ATOM   1319  OD2 ASP H  77      26.129   2.346  -4.161  1.00  0.00      HCT  O
ATOM   1320  C   ASP H  77      28.824   1.532  -0.866  1.00  0.00      HCT  C
ATOM   1321  O   ASP H  77      28.617   2.046   0.231  1.00  0.00      HCT  O
ATOM   1322  N   GLU H  78      29.899   1.802  -1.600  1.00  0.00      HCT  N
ATOM   1323  HN  GLU H  78      30.070   1.429  -2.508  1.00  0.00      HCT   
ATOM   1324  CA  GLU H  78      30.948   2.695  -1.119  1.00  0.00      HCT  C
ATOM   1325  HA  GLU H  78      31.267   2.336  -0.149  1.00  0.00      HCT   
ATOM   1326  CB  GLU H  78      32.140   2.675  -2.078  1.00  0.00      HCT  C
ATOM   1327  HB1 GLU H  78      31.777   2.970  -3.090  1.00  0.00      HCT   
ATOM   1328  HB2 GLU H  78      32.877   3.454  -1.780  1.00  0.00      HCT   
ATOM   1329  CG  GLU H  78      32.831   1.321  -2.178  1.00  0.00      HCT  C
ATOM   1330  HG1 GLU H  78      32.083   0.542  -2.413  1.00  0.00      HCT   
ATOM   1331  HG2 GLU H  78      33.609   1.330  -2.967  1.00  0.00      HCT   
ATOM   1332  CD  GLU H  78      33.475   0.892  -0.869  1.00  0.00      HCT  C
ATOM   1333  OE1 GLU H  78      34.063   1.755  -0.183  1.00  0.00      HCT  O
ATOM   1334  OE2 GLU H  78      33.392  -0.308  -0.525  1.00  0.00      HCT  O
ATOM   1335  C   GLU H  78      30.446   4.127  -0.930  1.00  0.00      HCT  C
ATOM   1336  O   GLU H  78      31.009   4.890  -0.145  1.00  0.00      HCT  O
ATOM   1337  N   ASP H  79      29.384   4.488  -1.644  1.00  0.00      HCT  N
ATOM   1338  HN  ASP H  79      28.902   3.910  -2.297  1.00  0.00      HCT   
ATOM   1339  CA  ASP H  79      28.804   5.822  -1.529  1.00  0.00      HCT  C
ATOM   1340  HA  ASP H  79      29.600   6.484  -1.207  1.00  0.00      HCT   
ATOM   1341  CB  ASP H  79      28.223   6.271  -2.870  1.00  0.00      HCT  C
ATOM   1342  HB1 ASP H  79      27.697   5.418  -3.344  1.00  0.00      HCT   
ATOM   1343  HB2 ASP H  79      27.494   7.092  -2.724  1.00  0.00      HCT   
ATOM   1344  CG  ASP H  79      29.290   6.741  -3.838  1.00  0.00      HCT  C
ATOM   1345  OD1 ASP H  79      30.180   7.507  -3.413  1.00  0.00      HCT  O
ATOM   1346  OD2 ASP H  79      29.242   6.341  -5.019  1.00  0.00      HCT  O
ATOM   1347  C   ASP H  79      27.727   5.874  -0.454  1.00  0.00      HCT  C
ATOM   1348  O   ASP H  79      27.168   6.935  -0.174  1.00  0.00      HCT  O
ATOM   1349  N   GLY H  80      27.436   4.723   0.143  1.00  0.00      HCT  N
ATOM   1350  HN  GLY H  80      27.881   3.862  -0.101  1.00  0.00      HCT   
ATOM   1351  CA  GLY H  80      26.444   4.640   1.198  1.00  0.00      HCT  C
ATOM   1352  HA1 GLY H  80      26.490   5.572   1.744  1.00  0.00      HCT   
ATOM   1353  HA2 GLY H  80      26.683   3.766   1.790  1.00  0.00      HCT   
ATOM   1354  C   GLY H  80      25.033   4.475   0.669  1.00  0.00      HCT  C
ATOM   1355  O   GLY H  80      24.059   4.704   1.387  1.00  0.00      HCT  O
ATOM   1356  N   ARG H  81      24.921   4.078  -0.595  1.00  0.00      HCT  N
ATOM   1357  HN  ARG H  81      25.720   3.909  -1.167  1.00  0.00      HCT   
ATOM   1358  CA  ARG H  81      23.618   3.868  -1.213  1.00  0.00      HCT  C
ATOM   1359  HA  ARG H  81      22.911   4.569  -0.785  1.00  0.00      HCT   
ATOM   1360  CB  ARG H  81      23.703   4.063  -2.728  1.00  0.00      HCT  C
ATOM   1361  HB1 ARG H  81      24.140   5.077  -2.891  1.00  0.00      HCT   
ATOM   1362  HB2 ARG H  81      24.434   3.342  -3.156  1.00  0.00      HCT   
ATOM   1363  CG  ARG H  81      22.367   3.987  -3.449  1.00  0.00      HCT  C
ATOM   1364  HG1 ARG H  81      21.836   3.069  -3.114  1.00  0.00      HCT   
ATOM   1365  HG2 ARG H  81      21.729   4.839  -3.119  1.00  0.00      HCT   
ATOM   1366  CD  ARG H  81      22.564   4.058  -4.953  1.00  0.00      HCT  C
ATOM   1367  HD1 ARG H  81      23.192   4.944  -5.203  1.00  0.00      HCT   
ATOM   1368  HD2 ARG H  81      23.066   3.142  -5.343  1.00  0.00      HCT   
ATOM   1369  NE  ARG H  81      21.299   4.166  -5.674  1.00  0.00      HCT  N
ATOM   1370  HE  ARG H  81      20.894   3.272  -5.898  1.00  0.00      HCT   
ATOM   1371  CZ  ARG H  81      20.728   5.319  -6.008  1.00  0.00      HCT  C
ATOM   1372  NH1 ARG H  81      21.307   6.466  -5.679  1.00  0.00      HCT  N
ATOM   1373 HH11 ARG H  81      20.877   7.330  -5.901  1.00  0.00      HCT   
ATOM   1374 HH12 ARG H  81      22.113   6.403  -5.086  1.00  0.00      HCT   
ATOM   1375  NH2 ARG H  81      19.575   5.326  -6.665  1.00  0.00      HCT  N
ATOM   1376 HH21 ARG H  81      19.196   6.182  -6.988  1.00  0.00      HCT   
ATOM   1377 HH22 ARG H  81      19.239   4.452  -6.991  1.00  0.00      HCT   
ATOM   1378  C   ARG H  81      23.099   2.473  -0.887  1.00  0.00      HCT  C
ATOM   1379  O   ARG H  81      23.801   1.482  -1.083  1.00  0.00      HCT  O
ATOM   1380  N   VAL H  82      21.872   2.401  -0.383  1.00  0.00      HCT  N
ATOM   1381  HN  VAL H  82      21.291   3.191  -0.204  1.00  0.00      HCT   
ATOM   1382  CA  VAL H  82      21.267   1.119  -0.045  1.00  0.00      HCT  C
ATOM   1383  HA  VAL H  82      21.962   0.589   0.594  1.00  0.00      HCT   
ATOM   1384  CB  VAL H  82      19.916   1.295   0.674  1.00  0.00      HCT  C
ATOM   1385  HB  VAL H  82      19.255   1.902   0.007  1.00  0.00      HCT   
ATOM   1386  CG1 VAL H  82      19.268  -0.061   0.926  1.00  0.00      HCT  C
ATOM   1387 HG11 VAL H  82      18.312   0.065   1.479  1.00  0.00      HCT   
ATOM   1388 HG12 VAL H  82      19.033  -0.586  -0.023  1.00  0.00      HCT   
ATOM   1389 HG13 VAL H  82      19.935  -0.708   1.535  1.00  0.00      HCT   
ATOM   1390  CG2 VAL H  82      20.105   2.048   1.980  1.00  0.00      HCT  C
ATOM   1391 HG21 VAL H  82      19.140   2.143   2.522  1.00  0.00      HCT   
ATOM   1392 HG22 VAL H  82      20.825   1.514   2.638  1.00  0.00      HCT   
ATOM   1393 HG23 VAL H  82      20.491   3.073   1.801  1.00  0.00      HCT   
ATOM   1394  C   VAL H  82      21.057   0.273  -1.292  1.00  0.00      HCT  C
ATOM   1395  O   VAL H  82      20.434   0.712  -2.259  1.00  0.00      HCT  O
ATOM   1396  N   GLU H  83      21.597  -0.939  -1.263  1.00  0.00      HCT  N
ATOM   1397  HN  GLU H  83      22.165  -1.280  -0.519  1.00  0.00      HCT   
ATOM   1398  CA  GLU H  83      21.400  -1.894  -2.342  1.00  0.00      HCT  C
ATOM   1399  HA  GLU H  83      20.572  -1.568  -2.958  1.00  0.00      HCT   
ATOM   1400  CB  GLU H  83      22.658  -2.019  -3.201  1.00  0.00      HCT  C
ATOM   1401  HB1 GLU H  83      22.419  -2.669  -4.074  1.00  0.00      HCT   
ATOM   1402  HB2 GLU H  83      22.926  -1.025  -3.625  1.00  0.00      HCT   
ATOM   1403  CG  GLU H  83      23.859  -2.603  -2.474  1.00  0.00      HCT  C
ATOM   1404  HG1 GLU H  83      24.095  -1.980  -1.592  1.00  0.00      HCT   
ATOM   1405  HG2 GLU H  83      23.657  -3.641  -2.144  1.00  0.00      HCT   
ATOM   1406  CD  GLU H  83      25.110  -2.599  -3.332  1.00  0.00      HCT  C
ATOM   1407  OE1 GLU H  83      25.081  -1.990  -4.420  1.00  0.00      HCT  O
ATOM   1408  OE2 GLU H  83      26.121  -3.205  -2.919  1.00  0.00      HCT  O
ATOM   1409  C   GLU H  83      21.018  -3.239  -1.748  1.00  0.00      HCT  C
ATOM   1410  O   GLU H  83      21.103  -3.437  -0.534  1.00  0.00      HCT  O
ATOM   1411  N   ILE H  84      20.594  -4.165  -2.596  1.00  0.00      HCT  N
ATOM   1412  HN  ILE H  84      20.529  -4.058  -3.586  1.00  0.00      HCT   
ATOM   1413  CA  ILE H  84      20.174  -5.468  -2.109  1.00  0.00      HCT  C
ATOM   1414  HA  ILE H  84      20.097  -5.375  -1.033  1.00  0.00      HCT   
ATOM   1415  CB  ILE H  84      18.839  -5.893  -2.732  1.00  0.00      HCT  C
ATOM   1416  HB  ILE H  84      19.009  -5.820  -3.836  1.00  0.00      HCT   
ATOM   1417  CG2 ILE H  84      18.447  -7.284  -2.249  1.00  0.00      HCT  C
ATOM   1418 HG21 ILE H  84      17.568  -7.660  -2.813  1.00  0.00      HCT   
ATOM   1419 HG22 ILE H  84      19.277  -8.005  -2.401  1.00  0.00      HCT   
ATOM   1420 HG23 ILE H  84      18.187  -7.271  -1.169  1.00  0.00      HCT   
ATOM   1421  CG1 ILE H  84      17.755  -4.876  -2.376  1.00  0.00      HCT  C
ATOM   1422 HG11 ILE H  84      17.725  -4.728  -1.273  1.00  0.00      HCT   
ATOM   1423 HG12 ILE H  84      18.017  -3.894  -2.833  1.00  0.00      HCT   
ATOM   1424  CD  ILE H  84      16.387  -5.262  -2.854  1.00  0.00      HCT  C
ATOM   1425  HD1 ILE H  84      15.655  -4.460  -2.617  1.00  0.00      HCT   
ATOM   1426  HD2 ILE H  84      16.386  -5.420  -3.954  1.00  0.00      HCT   
ATOM   1427  HD3 ILE H  84      16.043  -6.197  -2.363  1.00  0.00      HCT   
ATOM   1428  C   ILE H  84      21.219  -6.538  -2.384  1.00  0.00      HCT  C
ATOM   1429  O   ILE H  84      21.482  -6.891  -3.533  1.00  0.00      HCT  O
ATOM   1430  N   ASP H  85      21.820  -7.042  -1.313  1.00  0.00      HCT  N
ATOM   1431  HN  ASP H  85      21.699  -6.713  -0.380  1.00  0.00      HCT   
ATOM   1432  CA  ASP H  85      22.744  -8.161  -1.403  1.00  0.00      HCT  C
ATOM   1433  HA  ASP H  85      23.313  -8.052  -2.319  1.00  0.00      HCT   
ATOM   1434  CB  ASP H  85      23.658  -8.203  -0.175  1.00  0.00      HCT  C
ATOM   1435  HB1 ASP H  85      24.255  -7.270  -0.132  1.00  0.00      HCT   
ATOM   1436  HB2 ASP H  85      23.060  -8.277   0.755  1.00  0.00      HCT   
ATOM   1437  CG  ASP H  85      24.640  -9.363  -0.204  1.00  0.00      HCT  C
ATOM   1438  OD1 ASP H  85      24.861  -9.952  -1.284  1.00  0.00      HCT  O
ATOM   1439  OD2 ASP H  85      25.201  -9.677   0.867  1.00  0.00      HCT  O
ATOM   1440  C   ASP H  85      21.949  -9.450  -1.531  1.00  0.00      HCT  C
ATOM   1441  O   ASP H  85      21.437  -9.976  -0.545  1.00  0.00      HCT  O
ATOM   1442  N   CYS H  86      21.834  -9.946  -2.757  1.00  0.00      HCT  N
ATOM   1443  HN  CYS H  86      22.219  -9.516  -3.571  1.00  0.00      HCT   
ATOM   1444  CA  CYS H  86      21.119 -11.186  -3.004  1.00  0.00      HCT  C
ATOM   1445  HA  CYS H  86      20.236 -11.178  -2.376  1.00  0.00      HCT   
ATOM   1446  CB  CYS H  86      20.732 -11.294  -4.481  1.00  0.00      HCT  C
ATOM   1447  HB1 CYS H  86      21.677 -11.347  -5.067  1.00  0.00      HCT   
ATOM   1448  HB2 CYS H  86      20.203 -12.256  -4.663  1.00  0.00      HCT   
ATOM   1449  SG  CYS H  86      19.756  -9.889  -5.103  1.00  0.00      HCT  S
ATOM   1450  HG1 CYS H  86      19.679 -10.290  -6.373  1.00  0.00      HCT   
ATOM   1451  C   CYS H  86      21.984 -12.369  -2.575  1.00  0.00      HCT  C
ATOM   1452  O   CYS H  86      22.656 -12.991  -3.398  1.00  0.00      HCT  O
ATOM   1453  N   ASN H  87      21.967 -12.670  -1.278  1.00  0.00      HCT  N
ATOM   1454  HN  ASN H  87      21.385 -12.209  -0.610  1.00  0.00      HCT   
ATOM   1455  CA  ASN H  87      22.815 -13.719  -0.720  1.00  0.00      HCT  C
ATOM   1456  HA  ASN H  87      23.487 -13.993  -1.526  1.00  0.00      HCT   
ATOM   1457  CB  ASN H  87      23.595 -13.185   0.487  1.00  0.00      HCT  C
ATOM   1458  HB1 ASN H  87      24.128 -14.042   0.954  1.00  0.00      HCT   
ATOM   1459  HB2 ASN H  87      24.363 -12.456   0.158  1.00  0.00      HCT   
ATOM   1460  CG  ASN H  87      22.696 -12.558   1.545  1.00  0.00      HCT  C
ATOM   1461  OD1 ASN H  87      21.491 -12.803   1.587  1.00  0.00      HCT  O
ATOM   1462  ND2 ASN H  87      23.290 -11.745   2.411  1.00  0.00      HCT  N
ATOM   1463 HD21 ASN H  87      22.721 -11.334   3.118  1.00  0.00      HCT   
ATOM   1464 HD22 ASN H  87      24.272 -11.590   2.357  1.00  0.00      HCT   
ATOM   1465  C   ASN H  87      22.040 -14.972  -0.317  1.00  0.00      HCT  C
ATOM   1466  O   ASN H  87      22.614 -15.910   0.236  1.00  0.00      HCT  O
ATOM   1467  N   ALA H  88      20.738 -14.969  -0.591  1.00  0.00      HCT  N
ATOM   1468  HN  ALA H  88      20.292 -14.176  -1.004  1.00  0.00      HCT   
ATOM   1469  CA  ALA H  88      19.863 -16.108  -0.315  1.00  0.00      HCT  C
ATOM   1470  HA  ALA H  88      18.835 -15.840  -0.531  1.00  0.00      HCT   
ATOM   1471  CB  ALA H  88      20.223 -17.281  -1.221  1.00  0.00      HCT  C
ATOM   1472  HB1 ALA H  88      20.149 -16.967  -2.284  1.00  0.00      HCT   
ATOM   1473  HB2 ALA H  88      21.265 -17.623  -1.037  1.00  0.00      HCT   
ATOM   1474  HB3 ALA H  88      19.536 -18.142  -1.069  1.00  0.00      HCT   
ATOM   1475  C   ALA H  88      19.895 -16.547   1.147  1.00  0.00      HCT  C
ATOM   1476  O   ALA H  88      19.755 -17.733   1.445  1.00  0.00      HCT  O
ATOM   1477  N   GLU H  89      20.074 -15.593   2.056  1.00  0.00      HCT  N
ATOM   1478  HN  GLU H  89      20.220 -14.630   1.849  1.00  0.00      HCT   
ATOM   1479  CA  GLU H  89      20.069 -15.900   3.484  1.00  0.00      HCT  C
ATOM   1480  HA  GLU H  89      20.783 -16.694   3.663  1.00  0.00      HCT   
ATOM   1481  CB  GLU H  89      20.460 -14.673   4.308  1.00  0.00      HCT  C
ATOM   1482  HB1 GLU H  89      20.349 -13.771   3.663  1.00  0.00      HCT   
ATOM   1483  HB2 GLU H  89      19.742 -14.538   5.147  1.00  0.00      HCT   
ATOM   1484  CG  GLU H  89      21.880 -14.719   4.848  1.00  0.00      HCT  C
ATOM   1485  HG1 GLU H  89      22.098 -15.734   5.228  1.00  0.00      HCT   
ATOM   1486  HG2 GLU H  89      22.614 -14.460   4.059  1.00  0.00      HCT   
ATOM   1487  CD  GLU H  89      22.085 -13.785   6.025  1.00  0.00      HCT  C
ATOM   1488  OE1 GLU H  89      21.295 -13.861   6.990  1.00  0.00      HCT  O
ATOM   1489  OE2 GLU H  89      23.033 -12.974   5.986  1.00  0.00      HCT  O
ATOM   1490  C   GLU H  89      18.702 -16.413   3.927  1.00  0.00      HCT  C
ATOM   1491  O   GLU H  89      18.606 -17.240   4.834  1.00  0.00      HCT  O
ATOM   1492  N   GLY H  90      17.648 -15.916   3.289  1.00  0.00      HCT  N
ATOM   1493  HN  GLY H  90      17.715 -15.170   2.628  1.00  0.00      HCT   
ATOM   1494  CA  GLY H  90      16.312 -16.435   3.516  1.00  0.00      HCT  C
ATOM   1495  HA1 GLY H  90      16.434 -17.263   4.201  1.00  0.00      HCT   
ATOM   1496  HA2 GLY H  90      15.935 -16.716   2.542  1.00  0.00      HCT   
ATOM   1497  C   GLY H  90      15.330 -15.457   4.133  1.00  0.00      HCT  C
ATOM   1498  O   GLY H  90      15.720 -14.466   4.753  1.00  0.00      HCT  O
ATOM   1499  N   VAL H  91      14.045 -15.746   3.955  1.00  0.00      HCT  N
ATOM   1500  HN  VAL H  91      13.725 -16.510   3.401  1.00  0.00      HCT   
ATOM   1501  CA  VAL H  91      12.982 -14.958   4.565  1.00  0.00      HCT  C
ATOM   1502  HA  VAL H  91      13.391 -13.990   4.827  1.00  0.00      HCT   
ATOM   1503  CB  VAL H  91      11.781 -14.786   3.615  1.00  0.00      HCT  C
ATOM   1504  HB  VAL H  91      11.045 -14.113   4.120  1.00  0.00      HCT   
ATOM   1505  CG1 VAL H  91      12.226 -14.150   2.304  1.00  0.00      HCT  C
ATOM   1506 HG11 VAL H  91      11.365 -14.063   1.606  1.00  0.00      HCT   
ATOM   1507 HG12 VAL H  91      12.629 -13.128   2.460  1.00  0.00      HCT   
ATOM   1508 HG13 VAL H  91      13.006 -14.769   1.812  1.00  0.00      HCT   
ATOM   1509  CG2 VAL H  91      11.105 -16.126   3.359  1.00  0.00      HCT  C
ATOM   1510 HG21 VAL H  91      10.263 -16.011   2.643  1.00  0.00      HCT   
ATOM   1511 HG22 VAL H  91      11.829 -16.854   2.933  1.00  0.00      HCT   
ATOM   1512 HG23 VAL H  91      10.692 -16.553   4.296  1.00  0.00      HCT   
ATOM   1513  C   VAL H  91      12.519 -15.624   5.857  1.00  0.00      HCT  C
ATOM   1514  O   VAL H  91      12.702 -16.826   6.043  1.00  0.00      HCT  O
ATOM   1515  N   LEU H  92      11.921 -14.840   6.749  1.00  0.00      HCT  N
ATOM   1516  HN  LEU H  92      11.738 -13.869   6.612  1.00  0.00      HCT   
ATOM   1517  CA  LEU H  92      11.473 -15.358   8.036  1.00  0.00      HCT  C
ATOM   1518  HA  LEU H  92      12.136 -16.177   8.283  1.00  0.00      HCT   
ATOM   1519  CB  LEU H  92      11.540 -14.266   9.108  1.00  0.00      HCT  C
ATOM   1520  HB1 LEU H  92      12.607 -13.955   9.195  1.00  0.00      HCT   
ATOM   1521  HB2 LEU H  92      10.987 -13.371   8.747  1.00  0.00      HCT   
ATOM   1522  CG  LEU H  92      11.039 -14.677  10.494  1.00  0.00      HCT  C
ATOM   1523  HG  LEU H  92       9.982 -15.012  10.357  1.00  0.00      HCT   
ATOM   1524  CD1 LEU H  92      11.870 -15.826  11.053  1.00  0.00      HCT  C
ATOM   1525 HD11 LEU H  92      11.533 -16.088  12.079  1.00  0.00      HCT   
ATOM   1526 HD12 LEU H  92      11.772 -16.728  10.412  1.00  0.00      HCT   
ATOM   1527 HD13 LEU H  92      12.944 -15.546  11.102  1.00  0.00      HCT   
ATOM   1528  CD2 LEU H  92      11.038 -13.493  11.454  1.00  0.00      HCT  C
ATOM   1529 HD21 LEU H  92      10.654 -13.804  12.450  1.00  0.00      HCT   
ATOM   1530 HD22 LEU H  92      12.058 -13.083  11.599  1.00  0.00      HCT   
ATOM   1531 HD23 LEU H  92      10.385 -12.680  11.068  1.00  0.00      HCT   
ATOM   1532  C   LEU H  92      10.058 -15.918   7.960  1.00  0.00      HCT  C
ATOM   1533  O   LEU H  92       9.130 -15.230   7.538  1.00  0.00      HCT  O
ATOM   1534  N   PHE H  93       9.901 -17.171   8.373  1.00  0.00      HCT  N
ATOM   1535  HN  PHE H  93      10.654 -17.758   8.666  1.00  0.00      HCT   
ATOM   1536  CA  PHE H  93       8.587 -17.800   8.432  1.00  0.00      HCT  C
ATOM   1537  HA  PHE H  93       7.871 -17.049   8.123  1.00  0.00      HCT   
ATOM   1538  CB  PHE H  93       8.532 -19.039   7.535  1.00  0.00      HCT  C
ATOM   1539  HB1 PHE H  93       8.760 -18.741   6.488  1.00  0.00      HCT   
ATOM   1540  HB2 PHE H  93       9.298 -19.786   7.837  1.00  0.00      HCT   
ATOM   1541  CG  PHE H  93       7.181 -19.700   7.497  1.00  0.00      HCT  C
ATOM   1542  CD1 PHE H  93       6.225 -19.297   6.580  1.00  0.00      HCT  C
ATOM   1543  HD1 PHE H  93       6.450 -18.496   5.889  1.00  0.00      HCT   
ATOM   1544  CE1 PHE H  93       4.981 -19.903   6.541  1.00  0.00      HCT  C
ATOM   1545  HE1 PHE H  93       4.244 -19.578   5.820  1.00  0.00      HCT   
ATOM   1546  CZ  PHE H  93       4.685 -20.929   7.421  1.00  0.00      HCT  C
ATOM   1547  HZ  PHE H  93       3.720 -21.414   7.385  1.00  0.00      HCT   
ATOM   1548  CD2 PHE H  93       6.871 -20.729   8.373  1.00  0.00      HCT  C
ATOM   1549  HD2 PHE H  93       7.596 -21.050   9.108  1.00  0.00      HCT   
ATOM   1550  CE2 PHE H  93       5.630 -21.340   8.340  1.00  0.00      HCT  C
ATOM   1551  HE2 PHE H  93       5.403 -22.137   9.035  1.00  0.00      HCT   
ATOM   1552  C   PHE H  93       8.244 -18.181   9.866  1.00  0.00      HCT  C
ATOM   1553  O   PHE H  93       8.898 -19.038  10.460  1.00  0.00      HCT  O
ATOM   1554  N   VAL H  94       7.212 -17.549  10.412  1.00  0.00      HCT  N
ATOM   1555  HN  VAL H  94       6.663 -16.865   9.940  1.00  0.00      HCT   
ATOM   1556  CA  VAL H  94       6.794 -17.816  11.779  1.00  0.00      HCT  C
ATOM   1557  HA  VAL H  94       7.539 -18.466  12.219  1.00  0.00      HCT   
ATOM   1558  CB  VAL H  94       6.671 -16.511  12.598  1.00  0.00      HCT  C
ATOM   1559  HB  VAL H  94       5.939 -15.850  12.072  1.00  0.00      HCT   
ATOM   1560  CG1 VAL H  94       6.160 -16.805  14.001  1.00  0.00      HCT  C
ATOM   1561 HG11 VAL H  94       6.111 -15.869  14.598  1.00  0.00      HCT   
ATOM   1562 HG12 VAL H  94       5.139 -17.239  13.983  1.00  0.00      HCT   
ATOM   1563 HG13 VAL H  94       6.838 -17.511  14.526  1.00  0.00      HCT   
ATOM   1564  CG2 VAL H  94       8.007 -15.790  12.656  1.00  0.00      HCT  C
ATOM   1565 HG21 VAL H  94       7.931 -14.872  13.277  1.00  0.00      HCT   
ATOM   1566 HG22 VAL H  94       8.787 -16.448  13.097  1.00  0.00      HCT   
ATOM   1567 HG23 VAL H  94       8.342 -15.483  11.644  1.00  0.00      HCT   
ATOM   1568  C   VAL H  94       5.460 -18.551  11.827  1.00  0.00      HCT  C
ATOM   1569  O   VAL H  94       4.487 -18.126  11.211  1.00  0.00      HCT  O
ATOM   1570  N   GLU H  95       5.424 -19.665  12.551  1.00  0.00      HCT  N
ATOM   1571  HN  GLU H  95       6.224 -20.130  12.921  1.00  0.00      HCT   
ATOM   1572  CA  GLU H  95       4.160 -20.316  12.871  1.00  0.00      HCT  C
ATOM   1573  HA  GLU H  95       3.393 -19.957  12.196  1.00  0.00      HCT   
ATOM   1574  CB  GLU H  95       4.268 -21.837  12.754  1.00  0.00      HCT  C
ATOM   1575  HB1 GLU H  95       4.563 -22.085  11.708  1.00  0.00      HCT   
ATOM   1576  HB2 GLU H  95       5.095 -22.207  13.400  1.00  0.00      HCT   
ATOM   1577  CG  GLU H  95       2.974 -22.559  13.093  1.00  0.00      HCT  C
ATOM   1578  HG1 GLU H  95       2.687 -22.332  14.136  1.00  0.00      HCT   
ATOM   1579  HG2 GLU H  95       2.156 -22.247  12.414  1.00  0.00      HCT   
ATOM   1580  CD  GLU H  95       3.104 -24.066  13.024  1.00  0.00      HCT  C
ATOM   1581  OE1 GLU H  95       4.124 -24.555  12.495  1.00  0.00      HCT  O
ATOM   1582  OE2 GLU H  95       2.185 -24.759  13.506  1.00  0.00      HCT  O
ATOM   1583  C   GLU H  95       3.743 -19.918  14.281  1.00  0.00      HCT  C
ATOM   1584  O   GLU H  95       4.542 -19.988  15.214  1.00  0.00      HCT  O
ATOM   1585  N   ALA H  96       2.495 -19.494  14.436  1.00  0.00      HCT  N
ATOM   1586  HN  ALA H  96       1.819 -19.487  13.699  1.00  0.00      HCT   
ATOM   1587  CA  ALA H  96       2.022 -19.000  15.724  1.00  0.00      HCT  C
ATOM   1588  HA  ALA H  96       2.643 -19.378  16.528  1.00  0.00      HCT   
ATOM   1589  CB  ALA H  96       2.085 -17.471  15.763  1.00  0.00      HCT  C
ATOM   1590  HB1 ALA H  96       3.132 -17.137  15.601  1.00  0.00      HCT   
ATOM   1591  HB2 ALA H  96       1.456 -17.025  14.962  1.00  0.00      HCT   
ATOM   1592  HB3 ALA H  96       1.745 -17.072  16.743  1.00  0.00      HCT   
ATOM   1593  C   ALA H  96       0.607 -19.481  16.011  1.00  0.00      HCT  C
ATOM   1594  O   ALA H  96      -0.124 -19.860  15.097  1.00  0.00      HCT  O
ATOM   1595  N   GLU H  97       0.229 -19.489  17.283  1.00  0.00      HCT  N
ATOM   1596  HN  GLU H  97       0.810 -19.238  18.052  1.00  0.00      HCT   
ATOM   1597  CA  GLU H  97      -1.122 -19.882  17.664  1.00  0.00      HCT  C
ATOM   1598  HA  GLU H  97      -1.714 -20.013  16.767  1.00  0.00      HCT   
ATOM   1599  CB  GLU H  97      -1.118 -21.194  18.461  1.00  0.00      HCT  C
ATOM   1600  HB1 GLU H  97      -2.175 -21.472  18.677  1.00  0.00      HCT   
ATOM   1601  HB2 GLU H  97      -0.709 -22.016  17.832  1.00  0.00      HCT   
ATOM   1602  CG  GLU H  97      -0.354 -21.135  19.778  1.00  0.00      HCT  C
ATOM   1603  HG1 GLU H  97       0.732 -21.102  19.574  1.00  0.00      HCT   
ATOM   1604  HG2 GLU H  97      -0.642 -20.240  20.365  1.00  0.00      HCT   
ATOM   1605  CD  GLU H  97      -0.570 -22.368  20.646  1.00  0.00      HCT  C
ATOM   1606  OE1 GLU H  97      -1.438 -22.325  21.543  1.00  0.00      HCT  O
ATOM   1607  OE2 GLU H  97       0.126 -23.381  20.430  1.00  0.00      HCT  O
ATOM   1608  C   GLU H  97      -1.769 -18.770  18.473  1.00  0.00      HCT  C
ATOM   1609  O   GLU H  97      -1.087 -18.042  19.193  1.00  0.00      HCT  O
ATOM   1610  N   SER H  98      -3.083 -18.640  18.346  1.00  0.00      HCT  N
ATOM   1611  HN  SER H  98      -3.653 -19.228  17.772  1.00  0.00      HCT   
ATOM   1612  CA  SER H  98      -3.819 -17.603  19.052  1.00  0.00      HCT  C
ATOM   1613  HA  SER H  98      -3.107 -17.116  19.705  1.00  0.00      HCT   
ATOM   1614  CB  SER H  98      -4.439 -16.620  18.057  1.00  0.00      HCT  C
ATOM   1615  HB1 SER H  98      -3.611 -16.088  17.534  1.00  0.00      HCT   
ATOM   1616  HB2 SER H  98      -5.018 -17.168  17.280  1.00  0.00      HCT   
ATOM   1617  OG  SER H  98      -5.248 -15.665  18.718  1.00  0.00      HCT  O
ATOM   1618  HG1 SER H  98      -5.423 -14.956  18.086  1.00  0.00      HCT   
ATOM   1619  C   SER H  98      -4.895 -18.216  19.933  1.00  0.00      HCT  C
ATOM   1620  O   SER H  98      -5.521 -19.209  19.560  1.00  0.00      HCT  O
ATOM   1621  N   ASP H  99      -5.105 -17.627  21.107  1.00  0.00      HCT  N
ATOM   1622  HN  ASP H  99      -4.594 -16.850  21.466  1.00  0.00      HCT   
ATOM   1623  CA  ASP H  99      -6.149 -18.088  22.013  1.00  0.00      HCT  C
ATOM   1624  HA  ASP H  99      -6.299 -19.144  21.821  1.00  0.00      HCT   
ATOM   1625  CB  ASP H  99      -5.744 -17.851  23.471  1.00  0.00      HCT  C
ATOM   1626  HB1 ASP H  99      -6.441 -18.398  24.137  1.00  0.00      HCT   
ATOM   1627  HB2 ASP H  99      -4.718 -18.226  23.657  1.00  0.00      HCT   
ATOM   1628  CG  ASP H  99      -5.798 -16.387  23.864  1.00  0.00      HCT  C
ATOM   1629  OD1 ASP H  99      -5.555 -15.520  22.999  1.00  0.00      HCT  O
ATOM   1630  OD2 ASP H  99      -6.078 -16.102  25.048  1.00  0.00      HCT  O
ATOM   1631  C   ASP H  99      -7.473 -17.392  21.705  1.00  0.00      HCT  C
ATOM   1632  O   ASP H  99      -8.449 -17.537  22.438  1.00  0.00      HCT  O
ATOM   1633  N   GLY H 100      -7.494 -16.632  20.615  1.00  0.00      HCT  N
ATOM   1634  HN  GLY H 100      -6.687 -16.496  20.042  1.00  0.00      HCT   
ATOM   1635  CA  GLY H 100      -8.696 -15.944  20.180  1.00  0.00      HCT  C
ATOM   1636  HA1 GLY H 100      -8.442 -14.899  20.062  1.00  0.00      HCT   
ATOM   1637  HA2 GLY H 100      -9.464 -16.134  20.917  1.00  0.00      HCT   
ATOM   1638  C   GLY H 100      -9.193 -16.461  18.843  1.00  0.00      HCT  C
ATOM   1639  O   GLY H 100      -8.643 -17.414  18.294  1.00  0.00      HCT  O
ATOM   1640  N   THR H 101     -10.235 -15.829  18.313  1.00  0.00      HCT  N
ATOM   1641  HN  THR H 101     -10.676 -15.030  18.720  1.00  0.00      HCT   
ATOM   1642  CA  THR H 101     -10.832 -16.269  17.057  1.00  0.00      HCT  C
ATOM   1643  HA  THR H 101     -10.227 -17.102  16.726  1.00  0.00      HCT   
ATOM   1644  CB  THR H 101     -12.310 -16.650  17.246  1.00  0.00      HCT  C
ATOM   1645  HB  THR H 101     -12.653 -17.059  16.264  1.00  0.00      HCT   
ATOM   1646  OG1 THR H 101     -13.076 -15.473  17.528  1.00  0.00      HCT  O
ATOM   1647  HG1 THR H 101     -13.982 -15.779  17.646  1.00  0.00      HCT   
ATOM   1648  CG2 THR H 101     -12.469 -17.645  18.385  1.00  0.00      HCT  C
ATOM   1649 HG21 THR H 101     -13.517 -18.008  18.450  1.00  0.00      HCT   
ATOM   1650 HG22 THR H 101     -11.812 -18.526  18.224  1.00  0.00      HCT   
ATOM   1651 HG23 THR H 101     -12.200 -17.184  19.360  1.00  0.00      HCT   
ATOM   1652  C   THR H 101     -10.736 -15.204  15.970  1.00  0.00      HCT  C
ATOM   1653  O   THR H 101     -10.411 -14.050  16.243  1.00  0.00      HCT  O
ATOM   1654  N   VAL H 102     -11.018 -15.603  14.735  1.00  0.00      HCT  N
ATOM   1655  HN  VAL H 102     -11.226 -16.546  14.490  1.00  0.00      HCT   
ATOM   1656  CA  VAL H 102     -11.046 -14.670  13.616  1.00  0.00      HCT  C
ATOM   1657  HA  VAL H 102     -10.109 -14.127  13.608  1.00  0.00      HCT   
ATOM   1658  CB  VAL H 102     -11.242 -15.406  12.269  1.00  0.00      HCT  C
ATOM   1659  HB  VAL H 102     -12.140 -16.063  12.371  1.00  0.00      HCT   
ATOM   1660  CG1 VAL H 102     -11.479 -14.417  11.129  1.00  0.00      HCT  C
ATOM   1661 HG11 VAL H 102     -11.579 -14.958  10.163  1.00  0.00      HCT   
ATOM   1662 HG12 VAL H 102     -12.411 -13.834  11.279  1.00  0.00      HCT   
ATOM   1663 HG13 VAL H 102     -10.627 -13.709  11.040  1.00  0.00      HCT   
ATOM   1664  CG2 VAL H 102     -10.043 -16.287  11.969  1.00  0.00      HCT  C
ATOM   1665 HG21 VAL H 102     -10.160 -16.787  10.984  1.00  0.00      HCT   
ATOM   1666 HG22 VAL H 102      -9.111 -15.683  11.946  1.00  0.00      HCT   
ATOM   1667 HG23 VAL H 102      -9.925 -17.080  12.736  1.00  0.00      HCT   
ATOM   1668  C   VAL H 102     -12.163 -13.652  13.824  1.00  0.00      HCT  C
ATOM   1669  O   VAL H 102     -12.031 -12.484  13.457  1.00  0.00      HCT  O
ATOM   1670  N   ASP H 103     -13.254 -14.101  14.439  1.00  0.00      HCT  N
ATOM   1671  HN  ASP H 103     -13.385 -15.034  14.763  1.00  0.00      HCT   
ATOM   1672  CA  ASP H 103     -14.402 -13.240  14.707  1.00  0.00      HCT  C
ATOM   1673  HA  ASP H 103     -14.694 -12.813  13.754  1.00  0.00      HCT   
ATOM   1674  CB  ASP H 103     -15.547 -14.050  15.320  1.00  0.00      HCT  C
ATOM   1675  HB1 ASP H 103     -15.146 -14.695  16.128  1.00  0.00      HCT   
ATOM   1676  HB2 ASP H 103     -16.311 -13.377  15.758  1.00  0.00      HCT   
ATOM   1677  CG  ASP H 103     -16.227 -14.957  14.313  1.00  0.00      HCT  C
ATOM   1678  OD1 ASP H 103     -16.011 -14.762  13.099  1.00  0.00      HCT  O
ATOM   1679  OD2 ASP H 103     -16.981 -15.858  14.736  1.00  0.00      HCT  O
ATOM   1680  C   ASP H 103     -14.054 -12.072  15.624  1.00  0.00      HCT  C
ATOM   1681  O   ASP H 103     -14.724 -11.040  15.601  1.00  0.00      HCT  O
ATOM   1682  N   ASP H 104     -13.005 -12.237  16.426  1.00  0.00      HCT  N
ATOM   1683  HN  ASP H 104     -12.436 -13.055  16.466  1.00  0.00      HCT   
ATOM   1684  CA  ASP H 104     -12.573 -11.197  17.357  1.00  0.00      HCT  C
ATOM   1685  HA  ASP H 104     -13.435 -10.958  17.970  1.00  0.00      HCT   
ATOM   1686  CB  ASP H 104     -11.411 -11.698  18.221  1.00  0.00      HCT  C
ATOM   1687  HB1 ASP H 104     -10.639 -12.151  17.567  1.00  0.00      HCT   
ATOM   1688  HB2 ASP H 104     -10.948 -10.859  18.778  1.00  0.00      HCT   
ATOM   1689  CG  ASP H 104     -11.837 -12.759  19.219  1.00  0.00      HCT  C
ATOM   1690  OD1 ASP H 104     -13.001 -12.726  19.673  1.00  0.00      HCT  O
ATOM   1691  OD2 ASP H 104     -11.001 -13.626  19.552  1.00  0.00      HCT  O
ATOM   1692  C   ASP H 104     -12.164  -9.905  16.647  1.00  0.00      HCT  C
ATOM   1693  O   ASP H 104     -12.149  -8.837  17.258  1.00  0.00      HCT  O
ATOM   1694  N   TYR H 105     -11.836  -9.998  15.361  1.00  0.00      HCT  N
ATOM   1695  HN  TYR H 105     -11.846 -10.848  14.837  1.00  0.00      HCT   
ATOM   1696  CA  TYR H 105     -11.424  -8.821  14.600  1.00  0.00      HCT  C
ATOM   1697  HA  TYR H 105     -11.036  -8.116  15.325  1.00  0.00      HCT   
ATOM   1698  CB  TYR H 105     -10.343  -9.196  13.583  1.00  0.00      HCT  C
ATOM   1699  HB1 TYR H 105     -10.717 -10.025  12.943  1.00  0.00      HCT   
ATOM   1700  HB2 TYR H 105     -10.120  -8.338  12.913  1.00  0.00      HCT   
ATOM   1701  CG  TYR H 105      -9.068  -9.679  14.234  1.00  0.00      HCT  C
ATOM   1702  CD1 TYR H 105      -8.159  -8.779  14.776  1.00  0.00      HCT  C
ATOM   1703  HD1 TYR H 105      -8.350  -7.717  14.711  1.00  0.00      HCT   
ATOM   1704  CE1 TYR H 105      -6.997  -9.215  15.382  1.00  0.00      HCT  C
ATOM   1705  HE1 TYR H 105      -6.292  -8.507  15.793  1.00  0.00      HCT   
ATOM   1706  CZ  TYR H 105      -6.734 -10.565  15.455  1.00  0.00      HCT  C
ATOM   1707  OH  TYR H 105      -5.577 -11.006  16.057  1.00  0.00      HCT  O
ATOM   1708  HH  TYR H 105      -5.608 -11.965  16.074  1.00  0.00      HCT   
ATOM   1709  CD2 TYR H 105      -8.782 -11.032  14.325  1.00  0.00      HCT  C
ATOM   1710  HD2 TYR H 105      -9.453 -11.757  13.884  1.00  0.00      HCT   
ATOM   1711  CE2 TYR H 105      -7.623 -11.477  14.929  1.00  0.00      HCT  C
ATOM   1712  HE2 TYR H 105      -7.410 -12.535  14.967  1.00  0.00      HCT   
ATOM   1713  C   TYR H 105     -12.603  -8.145  13.900  1.00  0.00      HCT  C
ATOM   1714  O   TYR H 105     -12.444  -7.095  13.280  1.00  0.00      HCT  O
ATOM   1715  N   GLY H 106     -13.781  -8.755  14.008  1.00  0.00      HCT  N
ATOM   1716  HN  GLY H 106     -13.876  -9.653  14.437  1.00  0.00      HCT   
ATOM   1717  CA  GLY H 106     -15.012  -8.162  13.512  1.00  0.00      HCT  C
ATOM   1718  HA1 GLY H 106     -15.147  -7.249  14.075  1.00  0.00      HCT   
ATOM   1719  HA2 GLY H 106     -15.786  -8.901  13.671  1.00  0.00      HCT   
ATOM   1720  C   GLY H 106     -15.001  -7.807  12.038  1.00  0.00      HCT  C
ATOM   1721  O   GLY H 106     -14.934  -8.691  11.180  1.00  0.00      HCT  O
ATOM   1722  N   ASP H 107     -15.067  -6.510  11.747  1.00  0.00      HCT  N
ATOM   1723  HN  ASP H 107     -15.098  -5.775  12.419  1.00  0.00      HCT   
ATOM   1724  CA  ASP H 107     -15.102  -6.024  10.369  1.00  0.00      HCT  C
ATOM   1725  HA  ASP H 107     -15.603  -6.786   9.783  1.00  0.00      HCT   
ATOM   1726  CB  ASP H 107     -15.859  -4.690  10.284  1.00  0.00      HCT  C
ATOM   1727  HB1 ASP H 107     -15.770  -4.285   9.256  1.00  0.00      HCT   
ATOM   1728  HB2 ASP H 107     -16.934  -4.836  10.510  1.00  0.00      HCT   
ATOM   1729  CG  ASP H 107     -15.310  -3.630  11.235  1.00  0.00      HCT  C
ATOM   1730  OD1 ASP H 107     -14.150  -3.748  11.686  1.00  0.00      HCT  O
ATOM   1731  OD2 ASP H 107     -16.047  -2.665  11.524  1.00  0.00      HCT  O
ATOM   1732  C   ASP H 107     -13.701  -5.867   9.782  1.00  0.00      HCT  C
ATOM   1733  O   ASP H 107     -13.539  -5.347   8.680  1.00  0.00      HCT  O
ATOM   1734  N   PHE H 108     -12.701  -6.309  10.539  1.00  0.00      HCT  N
ATOM   1735  HN  PHE H 108     -12.852  -6.705  11.443  1.00  0.00      HCT   
ATOM   1736  CA  PHE H 108     -11.300  -6.259  10.126  1.00  0.00      HCT  C
ATOM   1737  HA  PHE H 108     -10.736  -6.626  10.975  1.00  0.00      HCT   
ATOM   1738  CB  PHE H 108     -11.076  -7.138   8.892  1.00  0.00      HCT  C
ATOM   1739  HB1 PHE H 108     -11.711  -6.764   8.059  1.00  0.00      HCT   
ATOM   1740  HB2 PHE H 108     -10.020  -7.084   8.549  1.00  0.00      HCT   
ATOM   1741  CG  PHE H 108     -11.458  -8.573   9.095  1.00  0.00      HCT  C
ATOM   1742  CD1 PHE H 108     -10.730  -9.380   9.952  1.00  0.00      HCT  C
ATOM   1743  HD1 PHE H 108      -9.875  -8.972  10.473  1.00  0.00      HCT   
ATOM   1744  CE1 PHE H 108     -11.080 -10.700  10.144  1.00  0.00      HCT  C
ATOM   1745  HE1 PHE H 108     -10.508 -11.318  10.821  1.00  0.00      HCT   
ATOM   1746  CZ  PHE H 108     -12.164 -11.230   9.477  1.00  0.00      HCT  C
ATOM   1747  HZ  PHE H 108     -12.446 -12.262   9.631  1.00  0.00      HCT   
ATOM   1748  CD2 PHE H 108     -12.543  -9.116   8.430  1.00  0.00      HCT  C
ATOM   1749  HD2 PHE H 108     -13.111  -8.510   7.738  1.00  0.00      HCT   
ATOM   1750  CE2 PHE H 108     -12.896 -10.437   8.619  1.00  0.00      HCT  C
ATOM   1751  HE2 PHE H 108     -13.746 -10.848   8.092  1.00  0.00      HCT   
ATOM   1752  C   PHE H 108     -10.810  -4.839   9.843  1.00  0.00      HCT  C
ATOM   1753  O   PHE H 108     -10.013  -4.623   8.932  1.00  0.00      HCT  O
ATOM   1754  N   ALA H 109     -11.290  -3.877  10.625  1.00  0.00      HCT  N
ATOM   1755  HN  ALA H 109     -12.022  -4.019  11.291  1.00  0.00      HCT   
ATOM   1756  CA  ALA H 109     -10.763  -2.521  10.555  1.00  0.00      HCT  C
ATOM   1757  HA  ALA H 109     -10.819  -2.120   9.549  1.00  0.00      HCT   
ATOM   1758  CB  ALA H 109     -11.535  -1.589  11.475  1.00  0.00      HCT  C
ATOM   1759  HB1 ALA H 109     -12.598  -1.546  11.155  1.00  0.00      HCT   
ATOM   1760  HB2 ALA H 109     -11.508  -1.952  12.525  1.00  0.00      HCT   
ATOM   1761  HB3 ALA H 109     -11.126  -0.556  11.448  1.00  0.00      HCT   
ATOM   1762  C   ALA H 109      -9.285  -2.551  10.924  1.00  0.00      HCT  C
ATOM   1763  O   ALA H 109      -8.920  -3.072  11.978  1.00  0.00      HCT  O
ATOM   1764  N   PRO H 110      -8.428  -2.004  10.048  1.00  0.00      HCT  N
ATOM   1765  CD  PRO H 110      -8.797  -1.318   8.798  1.00  0.00      HCT  C
ATOM   1766  HD1 PRO H 110      -9.576  -0.538   8.958  1.00  0.00      HCT   
ATOM   1767  HD2 PRO H 110      -9.152  -2.028   8.015  1.00  0.00      HCT   
ATOM   1768  CA  PRO H 110      -6.973  -2.095  10.222  1.00  0.00      HCT  C
ATOM   1769  HA  PRO H 110      -6.693  -3.134  10.352  1.00  0.00      HCT   
ATOM   1770  CB  PRO H 110      -6.427  -1.556   8.895  1.00  0.00      HCT  C
ATOM   1771  HB1 PRO H 110      -6.231  -2.372   8.164  1.00  0.00      HCT   
ATOM   1772  HB2 PRO H 110      -5.506  -0.948   9.041  1.00  0.00      HCT   
ATOM   1773  CG  PRO H 110      -7.510  -0.678   8.365  1.00  0.00      HCT  C
ATOM   1774  HG1 PRO H 110      -7.419  -0.593   7.264  1.00  0.00      HCT   
ATOM   1775  HG2 PRO H 110      -7.449   0.349   8.793  1.00  0.00      HCT   
ATOM   1776  C   PRO H 110      -6.436  -1.281  11.399  1.00  0.00      HCT  C
ATOM   1777  O   PRO H 110      -5.742  -0.283  11.196  1.00  0.00      HCT  O
ATOM   1778  N   SER H 111      -6.751  -1.714  12.616  1.00  0.00      HCT  N
ATOM   1779  HN  SER H 111      -7.394  -2.458  12.797  1.00  0.00      HCT   
ATOM   1780  CA  SER H 111      -6.170  -1.123  13.814  1.00  0.00      HCT  C
ATOM   1781  HA  SER H 111      -5.990  -0.079  13.596  1.00  0.00      HCT   
ATOM   1782  CB  SER H 111      -7.099  -1.297  15.017  1.00  0.00      HCT  C
ATOM   1783  HB1 SER H 111      -6.638  -0.779  15.888  1.00  0.00      HCT   
ATOM   1784  HB2 SER H 111      -8.079  -0.804  14.825  1.00  0.00      HCT   
ATOM   1785  OG  SER H 111      -7.267  -2.667  15.336  1.00  0.00      HCT  O
ATOM   1786  HG1 SER H 111      -7.666  -2.707  16.214  1.00  0.00      HCT   
ATOM   1787  C   SER H 111      -4.817  -1.770  14.082  1.00  0.00      HCT  C
ATOM   1788  O   SER H 111      -4.464  -2.762  13.443  1.00  0.00      HCT  O
ATOM   1789  N   LEU H 112      -4.067  -1.221  15.033  1.00  0.00      HCT  N
ATOM   1790  HN  LEU H 112      -4.356  -0.456  15.605  1.00  0.00      HCT   
ATOM   1791  CA  LEU H 112      -2.720  -1.712  15.322  1.00  0.00      HCT  C
ATOM   1792  HA  LEU H 112      -2.226  -1.800  14.363  1.00  0.00      HCT   
ATOM   1793  CB  LEU H 112      -1.975  -0.719  16.213  1.00  0.00      HCT  C
ATOM   1794  HB1 LEU H 112      -2.685  -0.392  17.007  1.00  0.00      HCT   
ATOM   1795  HB2 LEU H 112      -1.151  -1.251  16.738  1.00  0.00      HCT   
ATOM   1796  CG  LEU H 112      -1.438   0.521  15.498  1.00  0.00      HCT  C
ATOM   1797  HG  LEU H 112      -2.312   1.049  15.046  1.00  0.00      HCT   
ATOM   1798  CD1 LEU H 112      -0.740   1.445  16.480  1.00  0.00      HCT  C
ATOM   1799 HD11 LEU H 112      -0.309   2.322  15.951  1.00  0.00      HCT   
ATOM   1800 HD12 LEU H 112      -1.456   1.816  17.245  1.00  0.00      HCT   
ATOM   1801 HD13 LEU H 112       0.085   0.914  17.000  1.00  0.00      HCT   
ATOM   1802  CD2 LEU H 112      -0.500   0.118  14.374  1.00  0.00      HCT  C
ATOM   1803 HD21 LEU H 112      -0.125   1.019  13.843  1.00  0.00      HCT   
ATOM   1804 HD22 LEU H 112       0.380  -0.439  14.754  1.00  0.00      HCT   
ATOM   1805 HD23 LEU H 112      -1.029  -0.524  13.637  1.00  0.00      HCT   
ATOM   1806  C   LEU H 112      -2.712  -3.094  15.973  1.00  0.00      HCT  C
ATOM   1807  O   LEU H 112      -1.650  -3.670  16.205  1.00  0.00      HCT  O
ATOM   1808  N   GLU H 113      -3.894  -3.626  16.264  1.00  0.00      HCT  N
ATOM   1809  HN  GLU H 113      -4.769  -3.165  16.144  1.00  0.00      HCT   
ATOM   1810  CA  GLU H 113      -4.005  -4.974  16.801  1.00  0.00      HCT  C
ATOM   1811  HA  GLU H 113      -3.316  -5.066  17.631  1.00  0.00      HCT   
ATOM   1812  CB  GLU H 113      -5.431  -5.245  17.289  1.00  0.00      HCT  C
ATOM   1813  HB1 GLU H 113      -6.123  -5.121  16.425  1.00  0.00      HCT   
ATOM   1814  HB2 GLU H 113      -5.526  -6.308  17.606  1.00  0.00      HCT   
ATOM   1815  CG  GLU H 113      -5.893  -4.332  18.419  1.00  0.00      HCT  C
ATOM   1816  HG1 GLU H 113      -5.672  -3.281  18.158  1.00  0.00      HCT   
ATOM   1817  HG2 GLU H 113      -6.981  -4.442  18.599  1.00  0.00      HCT   
ATOM   1818  CD  GLU H 113      -5.163  -4.589  19.727  1.00  0.00      HCT  C
ATOM   1819  OE1 GLU H 113      -4.555  -5.670  19.874  1.00  0.00      HCT  O
ATOM   1820  OE2 GLU H 113      -5.199  -3.705  20.609  1.00  0.00      HCT  O
ATOM   1821  C   GLU H 113      -3.599  -6.013  15.757  1.00  0.00      HCT  C
ATOM   1822  O   GLU H 113      -3.294  -7.155  16.096  1.00  0.00      HCT  O
ATOM   1823  N   LEU H 114      -3.597  -5.613  14.488  1.00  0.00      HCT  N
ATOM   1824  HN  LEU H 114      -3.847  -4.694  14.189  1.00  0.00      HCT   
ATOM   1825  CA  LEU H 114      -3.218  -6.515  13.404  1.00  0.00      HCT  C
ATOM   1826  HA  LEU H 114      -3.695  -7.464  13.613  1.00  0.00      HCT   
ATOM   1827  CB  LEU H 114      -3.688  -5.964  12.056  1.00  0.00      HCT  C
ATOM   1828  HB1 LEU H 114      -3.266  -4.937  11.955  1.00  0.00      HCT   
ATOM   1829  HB2 LEU H 114      -3.231  -6.566  11.240  1.00  0.00      HCT   
ATOM   1830  CG  LEU H 114      -5.200  -5.872  11.835  1.00  0.00      HCT  C
ATOM   1831  HG  LEU H 114      -5.598  -5.121  12.560  1.00  0.00      HCT   
ATOM   1832  CD1 LEU H 114      -5.507  -5.424  10.414  1.00  0.00      HCT  C
ATOM   1833 HD11 LEU H 114      -6.604  -5.404  10.240  1.00  0.00      HCT   
ATOM   1834 HD12 LEU H 114      -5.106  -4.404  10.230  1.00  0.00      HCT   
ATOM   1835 HD13 LEU H 114      -5.052  -6.119   9.676  1.00  0.00      HCT   
ATOM   1836  CD2 LEU H 114      -5.864  -7.207  12.129  1.00  0.00      HCT  C
ATOM   1837 HD21 LEU H 114      -6.964  -7.131  11.986  1.00  0.00      HCT   
ATOM   1838 HD22 LEU H 114      -5.491  -8.007  11.458  1.00  0.00      HCT   
ATOM   1839 HD23 LEU H 114      -5.671  -7.514  13.180  1.00  0.00      HCT   
ATOM   1840  C   LEU H 114      -1.710  -6.754  13.371  1.00  0.00      HCT  C
ATOM   1841  O   LEU H 114      -1.248  -7.758  12.832  1.00  0.00      HCT  O
ATOM   1842  N   ARG H 115      -0.954  -5.827  13.953  1.00  0.00      HCT  N
ATOM   1843  HN  ARG H 115      -1.363  -5.030  14.391  1.00  0.00      HCT   
ATOM   1844  CA  ARG H 115       0.507  -5.917  13.986  1.00  0.00      HCT  C
ATOM   1845  HA  ARG H 115       0.858  -5.988  12.963  1.00  0.00      HCT   
ATOM   1846  CB  ARG H 115       1.099  -4.678  14.661  1.00  0.00      HCT  C
ATOM   1847  HB1 ARG H 115       0.631  -4.617  15.673  1.00  0.00      HCT   
ATOM   1848  HB2 ARG H 115       2.187  -4.833  14.835  1.00  0.00      HCT   
ATOM   1849  CG  ARG H 115       0.837  -3.377  13.923  1.00  0.00      HCT  C
ATOM   1850  HG1 ARG H 115      -0.250  -3.312  13.695  1.00  0.00      HCT   
ATOM   1851  HG2 ARG H 115       1.051  -2.524  14.607  1.00  0.00      HCT   
ATOM   1852  CD  ARG H 115       1.713  -3.255  12.690  1.00  0.00      HCT  C
ATOM   1853  HD1 ARG H 115       2.781  -3.179  13.000  1.00  0.00      HCT   
ATOM   1854  HD2 ARG H 115       1.598  -4.137  12.018  1.00  0.00      HCT   
ATOM   1855  NE  ARG H 115       1.366  -2.080  11.896  1.00  0.00      HCT  N
ATOM   1856  HE  ARG H 115       0.626  -2.253  11.236  1.00  0.00      HCT   
ATOM   1857  CZ  ARG H 115       1.954  -0.894  12.015  1.00  0.00      HCT  C
ATOM   1858  NH1 ARG H 115       2.927  -0.718  12.898  1.00  0.00      HCT  N
ATOM   1859 HH11 ARG H 115       3.352   0.169  13.010  1.00  0.00      HCT   
ATOM   1860 HH12 ARG H 115       3.102  -1.481  13.523  1.00  0.00      HCT   
ATOM   1861  NH2 ARG H 115       1.569   0.117  11.248  1.00  0.00      HCT  N
ATOM   1862 HH21 ARG H 115       2.064   0.974  11.276  1.00  0.00      HCT   
ATOM   1863 HH22 ARG H 115       0.928  -0.091  10.521  1.00  0.00      HCT   
ATOM   1864  C   ARG H 115       0.998  -7.173  14.705  1.00  0.00      HCT  C
ATOM   1865  O   ARG H 115       2.107  -7.643  14.460  1.00  0.00      HCT  O
ATOM   1866  N   ARG H 116       0.171  -7.710  15.594  1.00  0.00      HCT  N
ATOM   1867  HN  ARG H 116      -0.728  -7.319  15.778  1.00  0.00      HCT   
ATOM   1868  CA  ARG H 116       0.533  -8.904  16.351  1.00  0.00      HCT  C
ATOM   1869  HA  ARG H 116       1.547  -8.784  16.713  1.00  0.00      HCT   
ATOM   1870  CB  ARG H 116      -0.425  -9.104  17.523  1.00  0.00      HCT  C
ATOM   1871  HB1 ARG H 116      -1.413  -9.375  17.080  1.00  0.00      HCT   
ATOM   1872  HB2 ARG H 116      -0.104  -9.987  18.119  1.00  0.00      HCT   
ATOM   1873  CG  ARG H 116      -0.600  -7.876  18.397  1.00  0.00      HCT  C
ATOM   1874  HG1 ARG H 116       0.406  -7.499  18.684  1.00  0.00      HCT   
ATOM   1875  HG2 ARG H 116      -1.062  -7.063  17.791  1.00  0.00      HCT   
ATOM   1876  CD  ARG H 116      -1.490  -8.188  19.583  1.00  0.00      HCT  C
ATOM   1877  HD1 ARG H 116      -1.590  -7.279  20.220  1.00  0.00      HCT   
ATOM   1878  HD2 ARG H 116      -2.507  -8.510  19.258  1.00  0.00      HCT   
ATOM   1879  NE  ARG H 116      -0.938  -9.277  20.383  1.00  0.00      HCT  N
ATOM   1880  HE  ARG H 116      -0.020  -9.561  20.084  1.00  0.00      HCT   
ATOM   1881  CZ  ARG H 116      -1.567  -9.847  21.403  1.00  0.00      HCT  C
ATOM   1882  NH1 ARG H 116      -2.777  -9.432  21.753  1.00  0.00      HCT  N
ATOM   1883 HH11 ARG H 116      -3.243  -9.834  22.529  1.00  0.00      HCT   
ATOM   1884 HH12 ARG H 116      -3.119  -8.615  21.284  1.00  0.00      HCT   
ATOM   1885  NH2 ARG H 116      -0.987 -10.834  22.075  1.00  0.00      HCT  N
ATOM   1886 HH21 ARG H 116      -1.491 -11.315  22.778  1.00  0.00      HCT   
ATOM   1887 HH22 ARG H 116      -0.140 -11.192  21.704  1.00  0.00      HCT   
ATOM   1888  C   ARG H 116       0.531 -10.142  15.462  1.00  0.00      HCT  C
ATOM   1889  O   ARG H 116       1.117 -11.168  15.804  1.00  0.00      HCT  O
ATOM   1890  N   LEU H 117      -0.137 -10.033  14.318  1.00  0.00      HCT  N
ATOM   1891  HN  LEU H 117      -0.618  -9.207  14.032  1.00  0.00      HCT   
ATOM   1892  CA  LEU H 117      -0.223 -11.133  13.370  1.00  0.00      HCT  C
ATOM   1893  HA  LEU H 117      -0.126 -12.049  13.938  1.00  0.00      HCT   
ATOM   1894  CB  LEU H 117      -1.559 -11.090  12.631  1.00  0.00      HCT  C
ATOM   1895  HB1 LEU H 117      -1.525 -10.216  11.940  1.00  0.00      HCT   
ATOM   1896  HB2 LEU H 117      -1.644 -11.991  11.984  1.00  0.00      HCT   
ATOM   1897  CG  LEU H 117      -2.787 -10.958  13.532  1.00  0.00      HCT  C
ATOM   1898  HG  LEU H 117      -2.663 -10.011  14.111  1.00  0.00      HCT   
ATOM   1899  CD1 LEU H 117      -4.060 -10.884  12.705  1.00  0.00      HCT  C
ATOM   1900 HD11 LEU H 117      -4.952 -10.837  13.366  1.00  0.00      HCT   
ATOM   1901 HD12 LEU H 117      -4.055  -9.980  12.060  1.00  0.00      HCT   
ATOM   1902 HD13 LEU H 117      -4.158 -11.779  12.054  1.00  0.00      HCT   
ATOM   1903  CD2 LEU H 117      -2.849 -12.113  14.524  1.00  0.00      HCT  C
ATOM   1904 HD21 LEU H 117      -3.733 -12.003  15.189  1.00  0.00      HCT   
ATOM   1905 HD22 LEU H 117      -2.935 -13.091  14.009  1.00  0.00      HCT   
ATOM   1906 HD23 LEU H 117      -1.937 -12.130  15.158  1.00  0.00      HCT   
ATOM   1907  C   LEU H 117       0.936 -11.078  12.384  1.00  0.00      HCT  C
ATOM   1908  O   LEU H 117       0.996 -11.856  11.434  1.00  0.00      HCT  O
ATOM   1909  N   ILE H 118       1.853 -10.146  12.623  1.00  0.00      HCT  N
ATOM   1910  HN  ILE H 118       1.799  -9.522  13.400  1.00  0.00      HCT   
ATOM   1911  CA  ILE H 118       3.023  -9.945  11.775  1.00  0.00      HCT  C
ATOM   1912  HA  ILE H 118       3.092 -10.802  11.117  1.00  0.00      HCT   
ATOM   1913  CB  ILE H 118       2.918  -8.617  10.991  1.00  0.00      HCT  C
ATOM   1914  HB  ILE H 118       2.811  -7.832  11.782  1.00  0.00      HCT   
ATOM   1915  CG2 ILE H 118       4.131  -8.399  10.098  1.00  0.00      HCT  C
ATOM   1916 HG21 ILE H 118       4.118  -7.378   9.664  1.00  0.00      HCT   
ATOM   1917 HG22 ILE H 118       5.073  -8.507  10.676  1.00  0.00      HCT   
ATOM   1918 HG23 ILE H 118       4.146  -9.131   9.263  1.00  0.00      HCT   
ATOM   1919  CG1 ILE H 118       1.632  -8.590  10.162  1.00  0.00      HCT  C
ATOM   1920 HG11 ILE H 118       1.657  -9.403   9.402  1.00  0.00      HCT   
ATOM   1921 HG12 ILE H 118       0.766  -8.793  10.833  1.00  0.00      HCT   
ATOM   1922  CD  ILE H 118       1.385  -7.275   9.465  1.00  0.00      HCT  C
ATOM   1923  HD1 ILE H 118       0.411  -7.299   8.929  1.00  0.00      HCT   
ATOM   1924  HD2 ILE H 118       1.357  -6.441  10.199  1.00  0.00      HCT   
ATOM   1925  HD3 ILE H 118       2.181  -7.063   8.721  1.00  0.00      HCT   
ATOM   1926  C   ILE H 118       4.280  -9.950  12.640  1.00  0.00      HCT  C
ATOM   1927  O   ILE H 118       4.305  -9.311  13.691  1.00  0.00      HCT  O
ATOM   1928  N   PRO H 119       5.323 -10.680  12.211  1.00  0.00      HCT  N
ATOM   1929  CD  PRO H 119       5.398 -11.492  10.985  1.00  0.00      HCT  C
ATOM   1930  HD1 PRO H 119       5.634 -10.882  10.084  1.00  0.00      HCT   
ATOM   1931  HD2 PRO H 119       4.462 -12.067  10.797  1.00  0.00      HCT   
ATOM   1932  CA  PRO H 119       6.564 -10.759  12.992  1.00  0.00      HCT  C
ATOM   1933  HA  PRO H 119       6.366 -11.203  13.960  1.00  0.00      HCT   
ATOM   1934  CB  PRO H 119       7.463 -11.661  12.139  1.00  0.00      HCT  C
ATOM   1935  HB1 PRO H 119       8.050 -12.372  12.763  1.00  0.00      HCT   
ATOM   1936  HB2 PRO H 119       8.149 -11.070  11.491  1.00  0.00      HCT   
ATOM   1937  CG  PRO H 119       6.525 -12.431  11.278  1.00  0.00      HCT  C
ATOM   1938  HG1 PRO H 119       6.197 -13.349  11.803  1.00  0.00      HCT   
ATOM   1939  HG2 PRO H 119       7.005 -12.739  10.320  1.00  0.00      HCT   
ATOM   1940  C   PRO H 119       7.214  -9.396  13.193  1.00  0.00      HCT  C
ATOM   1941  O   PRO H 119       7.330  -8.618  12.243  1.00  0.00      HCT  O
ATOM   1942  N   ALA H 120       7.630  -9.114  14.422  1.00  0.00      HCT  N
ATOM   1943  HN  ALA H 120       7.513  -9.738  15.194  1.00  0.00      HCT   
ATOM   1944  CA  ALA H 120       8.295  -7.856  14.730  1.00  0.00      HCT  C
ATOM   1945  HA  ALA H 120       7.873  -7.041  14.153  1.00  0.00      HCT   
ATOM   1946  CB  ALA H 120       8.142  -7.517  16.197  1.00  0.00      HCT  C
ATOM   1947  HB1 ALA H 120       7.064  -7.416  16.446  1.00  0.00      HCT   
ATOM   1948  HB2 ALA H 120       8.567  -8.319  16.839  1.00  0.00      HCT   
ATOM   1949  HB3 ALA H 120       8.644  -6.558  16.450  1.00  0.00      HCT   
ATOM   1950  C   ALA H 120       9.765  -7.933  14.351  1.00  0.00      HCT  C
ATOM   1951  O   ALA H 120      10.363  -9.010  14.361  1.00  0.00      HCT  O
ATOM   1952  N   VAL H 121      10.341  -6.783  14.022  1.00  0.00      HCT  N
ATOM   1953  HN  VAL H 121       9.877  -5.902  14.067  1.00  0.00      HCT   
ATOM   1954  CA  VAL H 121      11.720  -6.714  13.561  1.00  0.00      HCT  C
ATOM   1955  HA  VAL H 121      12.142  -7.706  13.665  1.00  0.00      HCT   
ATOM   1956  CB  VAL H 121      11.792  -6.251  12.093  1.00  0.00      HCT  C
ATOM   1957  HB  VAL H 121      11.280  -5.260  12.026  1.00  0.00      HCT   
ATOM   1958  CG1 VAL H 121      13.236  -6.097  11.652  1.00  0.00      HCT  C
ATOM   1959 HG11 VAL H 121      13.283  -5.801  10.582  1.00  0.00      HCT   
ATOM   1960 HG12 VAL H 121      13.761  -5.312  12.235  1.00  0.00      HCT   
ATOM   1961 HG13 VAL H 121      13.786  -7.055  11.768  1.00  0.00      HCT   
ATOM   1962  CG2 VAL H 121      11.052  -7.227  11.190  1.00  0.00      HCT  C
ATOM   1963 HG21 VAL H 121      11.135  -6.918  10.126  1.00  0.00      HCT   
ATOM   1964 HG22 VAL H 121      11.475  -8.250  11.292  1.00  0.00      HCT   
ATOM   1965 HG23 VAL H 121       9.972  -7.269  11.443  1.00  0.00      HCT   
ATOM   1966  C   VAL H 121      12.552  -5.771  14.421  1.00  0.00      HCT  C
ATOM   1967  O   VAL H 121      12.142  -4.645  14.696  1.00  0.00      HCT  O
ATOM   1968  N   ASP H 122      13.721  -6.238  14.844  1.00  0.00      HCT  N
ATOM   1969  HN  ASP H 122      14.059  -7.164  14.696  1.00  0.00      HCT   
ATOM   1970  CA  ASP H 122      14.653  -5.406  15.594  1.00  0.00      HCT  C
ATOM   1971  HA  ASP H 122      14.068  -4.736  16.213  1.00  0.00      HCT   
ATOM   1972  CB  ASP H 122      15.584  -6.276  16.442  1.00  0.00      HCT  C
ATOM   1973  HB1 ASP H 122      14.980  -7.018  17.003  1.00  0.00      HCT   
ATOM   1974  HB2 ASP H 122      16.300  -6.825  15.798  1.00  0.00      HCT   
ATOM   1975  CG  ASP H 122      16.374  -5.475  17.461  1.00  0.00      HCT  C
ATOM   1976  OD1 ASP H 122      16.399  -4.231  17.362  1.00  0.00      HCT  O
ATOM   1977  OD2 ASP H 122      16.971  -6.092  18.367  1.00  0.00      HCT  O
ATOM   1978  C   ASP H 122      15.458  -4.531  14.636  1.00  0.00      HCT  C
ATOM   1979  O   ASP H 122      16.373  -5.009  13.965  1.00  0.00      HCT  O
ATOM   1980  N   TYR H 123      15.116  -3.248  14.577  1.00  0.00      HCT  N
ATOM   1981  HN  TYR H 123      14.401  -2.837  15.140  1.00  0.00      HCT   
ATOM   1982  CA  TYR H 123      15.776  -2.320  13.662  1.00  0.00      HCT  C
ATOM   1983  HA  TYR H 123      16.143  -2.923  12.840  1.00  0.00      HCT   
ATOM   1984  CB  TYR H 123      14.788  -1.257  13.175  1.00  0.00      HCT  C
ATOM   1985  HB1 TYR H 123      14.345  -0.741  14.055  1.00  0.00      HCT   
ATOM   1986  HB2 TYR H 123      15.309  -0.485  12.569  1.00  0.00      HCT   
ATOM   1987  CG  TYR H 123      13.630  -1.809  12.376  1.00  0.00      HCT  C
ATOM   1988  CD1 TYR H 123      13.814  -2.281  11.082  1.00  0.00      HCT  C
ATOM   1989  HD1 TYR H 123      14.795  -2.241  10.630  1.00  0.00      HCT   
ATOM   1990  CE1 TYR H 123      12.758  -2.785  10.347  1.00  0.00      HCT  C
ATOM   1991  HE1 TYR H 123      12.912  -3.147   9.341  1.00  0.00      HCT   
ATOM   1992  CZ  TYR H 123      11.497  -2.818  10.903  1.00  0.00      HCT  C
ATOM   1993  OH  TYR H 123      10.442  -3.318  10.174  1.00  0.00      HCT  O
ATOM   1994  HH  TYR H 123       9.673  -3.325  10.748  1.00  0.00      HCT   
ATOM   1995  CD2 TYR H 123      12.350  -1.850  12.912  1.00  0.00      HCT  C
ATOM   1996  HD2 TYR H 123      12.165  -1.450  13.899  1.00  0.00      HCT   
ATOM   1997  CE2 TYR H 123      11.286  -2.352  12.183  1.00  0.00      HCT  C
ATOM   1998  HE2 TYR H 123      10.296  -2.356  12.613  1.00  0.00      HCT   
ATOM   1999  C   TYR H 123      16.986  -1.636  14.295  1.00  0.00      HCT  C
ATOM   2000  O   TYR H 123      17.541  -0.700  13.726  1.00  0.00      HCT  O
ATOM   2001  N   SER H 124      17.395  -2.105  15.467  1.00  0.00      HCT  N
ATOM   2002  HN  SER H 124      17.007  -2.900  15.933  1.00  0.00      HCT   
ATOM   2003  CA  SER H 124      18.487  -1.464  16.188  1.00  0.00      HCT  C
ATOM   2004  HA  SER H 124      18.542  -0.459  15.791  1.00  0.00      HCT   
ATOM   2005  CB  SER H 124      18.194  -1.457  17.692  1.00  0.00      HCT  C
ATOM   2006  HB1 SER H 124      18.928  -0.779  18.184  1.00  0.00      HCT   
ATOM   2007  HB2 SER H 124      17.180  -1.040  17.888  1.00  0.00      HCT   
ATOM   2008  OG  SER H 124      18.330  -2.755  18.244  1.00  0.00      HCT  O
ATOM   2009  HG1 SER H 124      18.357  -2.654  19.204  1.00  0.00      HCT   
ATOM   2010  C   SER H 124      19.839  -2.131  15.928  1.00  0.00      HCT  C
ATOM   2011  O   SER H 124      20.852  -1.713  16.485  1.00  0.00      HCT  O
ATOM   2012  N   GLN H 125      19.857  -3.155  15.077  1.00  0.00      HCT  N
ATOM   2013  HN  GLN H 125      19.075  -3.430  14.520  1.00  0.00      HCT   
ATOM   2014  CA  GLN H 125      21.055  -3.977  14.888  1.00  0.00      HCT  C
ATOM   2015  HA  GLN H 125      21.793  -3.587  15.578  1.00  0.00      HCT   
ATOM   2016  CB  GLN H 125      20.746  -5.443  15.206  1.00  0.00      HCT  C
ATOM   2017  HB1 GLN H 125      20.013  -5.791  14.442  1.00  0.00      HCT   
ATOM   2018  HB2 GLN H 125      21.665  -6.055  15.056  1.00  0.00      HCT   
ATOM   2019  CG  GLN H 125      20.172  -5.673  16.590  1.00  0.00      HCT  C
ATOM   2020  HG1 GLN H 125      19.355  -4.948  16.796  1.00  0.00      HCT   
ATOM   2021  HG2 GLN H 125      19.750  -6.695  16.675  1.00  0.00      HCT   
ATOM   2022  CD  GLN H 125      21.202  -5.479  17.684  1.00  0.00      HCT  C
ATOM   2023  OE1 GLN H 125      22.323  -5.985  17.596  1.00  0.00      HCT  O
ATOM   2024  NE2 GLN H 125      20.825  -4.750  18.727  1.00  0.00      HCT  N
ATOM   2025 HE21 GLN H 125      21.498  -4.615  19.448  1.00  0.00      HCT   
ATOM   2026 HE22 GLN H 125      19.902  -4.383  18.766  1.00  0.00      HCT   
ATOM   2027  C   GLN H 125      21.647  -3.887  13.481  1.00  0.00      HCT  C
ATOM   2028  O   GLN H 125      22.293  -4.825  13.017  1.00  0.00      HCT  O
ATOM   2029  N   GLY H 126      21.432  -2.762  12.808  1.00  0.00      HCT  N
ATOM   2030  HN  GLY H 126      20.932  -1.987  13.194  1.00  0.00      HCT   
ATOM   2031  CA  GLY H 126      21.916  -2.584  11.451  1.00  0.00      HCT  C
ATOM   2032  HA1 GLY H 126      22.781  -3.223  11.338  1.00  0.00      HCT   
ATOM   2033  HA2 GLY H 126      22.122  -1.530  11.320  1.00  0.00      HCT   
ATOM   2034  C   GLY H 126      20.892  -2.992  10.411  1.00  0.00      HCT  C
ATOM   2035  O   GLY H 126      20.106  -3.902  10.648  1.00  0.00      HCT  O
ATOM   2036  N   ILE H 127      20.948  -2.374   9.234  1.00  0.00      HCT  N
ATOM   2037  HN  ILE H 127      21.622  -1.679   8.991  1.00  0.00      HCT   
ATOM   2038  CA  ILE H 127      19.991  -2.679   8.171  1.00  0.00      HCT  C
ATOM   2039  HA  ILE H 127      19.022  -2.723   8.652  1.00  0.00      HCT   
ATOM   2040  CB  ILE H 127      20.023  -1.617   7.054  1.00  0.00      HCT  C
ATOM   2041  HB  ILE H 127      19.222  -1.937   6.340  1.00  0.00      HCT   
ATOM   2042  CG2 ILE H 127      19.805  -0.237   7.629  1.00  0.00      HCT  C
ATOM   2043 HG21 ILE H 127      19.672   0.508   6.817  1.00  0.00      HCT   
ATOM   2044 HG22 ILE H 127      18.893  -0.211   8.262  1.00  0.00      HCT   
ATOM   2045 HG23 ILE H 127      20.671   0.077   8.249  1.00  0.00      HCT   
ATOM   2046  CG1 ILE H 127      21.348  -1.680   6.289  1.00  0.00      HCT  C
ATOM   2047 HG11 ILE H 127      22.191  -1.437   6.974  1.00  0.00      HCT   
ATOM   2048 HG12 ILE H 127      21.507  -2.722   5.928  1.00  0.00      HCT   
ATOM   2049  CD  ILE H 127      21.407  -0.755   5.092  1.00  0.00      HCT  C
ATOM   2050  HD1 ILE H 127      22.367  -0.889   4.548  1.00  0.00      HCT   
ATOM   2051  HD2 ILE H 127      20.575  -0.971   4.388  1.00  0.00      HCT   
ATOM   2052  HD3 ILE H 127      21.336   0.308   5.406  1.00  0.00      HCT   
ATOM   2053  C   ILE H 127      20.232  -4.049   7.537  1.00  0.00      HCT  C
ATOM   2054  O   ILE H 127      19.416  -4.536   6.752  1.00  0.00      HCT  O
ATOM   2055  N   SER H 128      21.358  -4.665   7.876  1.00  0.00      HCT  N
ATOM   2056  HN  SER H 128      22.013  -4.316   8.546  1.00  0.00      HCT   
ATOM   2057  CA  SER H 128      21.737  -5.937   7.278  1.00  0.00      HCT  C
ATOM   2058  HA  SER H 128      21.153  -6.022   6.371  1.00  0.00      HCT   
ATOM   2059  CB  SER H 128      23.240  -5.955   6.993  1.00  0.00      HCT  C
ATOM   2060  HB1 SER H 128      23.778  -5.916   7.968  1.00  0.00      HCT   
ATOM   2061  HB2 SER H 128      23.529  -6.910   6.498  1.00  0.00      HCT   
ATOM   2062  OG  SER H 128      23.627  -4.837   6.214  1.00  0.00      HCT  O
ATOM   2063  HG1 SER H 128      24.590  -4.781   6.257  1.00  0.00      HCT   
ATOM   2064  C   SER H 128      21.362  -7.116   8.172  1.00  0.00      HCT  C
ATOM   2065  O   SER H 128      21.604  -8.275   7.825  1.00  0.00      HCT  O
ATOM   2066  N   ALA H 129      20.756  -6.812   9.315  1.00  0.00      HCT  N
ATOM   2067  HN  ALA H 129      20.448  -5.886   9.532  1.00  0.00      HCT   
ATOM   2068  CA  ALA H 129      20.495  -7.815  10.341  1.00  0.00      HCT  C
ATOM   2069  HA  ALA H 129      21.309  -8.531  10.358  1.00  0.00      HCT   
ATOM   2070  CB  ALA H 129      20.437  -7.147  11.707  1.00  0.00      HCT  C
ATOM   2071  HB1 ALA H 129      21.387  -6.604  11.897  1.00  0.00      HCT   
ATOM   2072  HB2 ALA H 129      19.606  -6.410  11.756  1.00  0.00      HCT   
ATOM   2073  HB3 ALA H 129      20.298  -7.891  12.521  1.00  0.00      HCT   
ATOM   2074  C   ALA H 129      19.218  -8.619  10.105  1.00  0.00      HCT  C
ATOM   2075  O   ALA H 129      19.113  -9.760  10.547  1.00  0.00      HCT  O
ATOM   2076  N   TYR H 130      18.250  -8.028   9.413  1.00  0.00      HCT  N
ATOM   2077  HN  TYR H 130      18.343  -7.151   8.945  1.00  0.00      HCT   
ATOM   2078  CA  TYR H 130      16.932  -8.647   9.285  1.00  0.00      HCT  C
ATOM   2079  HA  TYR H 130      16.982  -9.558   9.869  1.00  0.00      HCT   
ATOM   2080  CB  TYR H 130      15.862  -7.696   9.829  1.00  0.00      HCT  C
ATOM   2081  HB1 TYR H 130      14.865  -8.019   9.457  1.00  0.00      HCT   
ATOM   2082  HB2 TYR H 130      15.828  -7.737  10.939  1.00  0.00      HCT   
ATOM   2083  CG  TYR H 130      16.040  -6.260   9.392  1.00  0.00      HCT  C
ATOM   2084  CD1 TYR H 130      15.634  -5.841   8.132  1.00  0.00      HCT  C
ATOM   2085  HD1 TYR H 130      15.199  -6.552   7.444  1.00  0.00      HCT   
ATOM   2086  CE1 TYR H 130      15.796  -4.528   7.729  1.00  0.00      HCT  C
ATOM   2087  HE1 TYR H 130      15.485  -4.213   6.744  1.00  0.00      HCT   
ATOM   2088  CZ  TYR H 130      16.367  -3.617   8.592  1.00  0.00      HCT  C
ATOM   2089  OH  TYR H 130      16.530  -2.308   8.194  1.00  0.00      HCT  O
ATOM   2090  HH  TYR H 130      16.872  -1.819   8.945  1.00  0.00      HCT   
ATOM   2091  CD2 TYR H 130      16.611  -5.322  10.241  1.00  0.00      HCT  C
ATOM   2092  HD2 TYR H 130      16.971  -5.623  11.215  1.00  0.00      HCT   
ATOM   2093  CE2 TYR H 130      16.777  -4.009   9.849  1.00  0.00      HCT  C
ATOM   2094  HE2 TYR H 130      17.245  -3.304  10.520  1.00  0.00      HCT   
ATOM   2095  C   TYR H 130      16.585  -9.048   7.853  1.00  0.00      HCT  C
ATOM   2096  O   TYR H 130      17.103  -8.470   6.896  1.00  0.00      HCT  O
ATOM   2097  N   PRO H 131      15.704 -10.052   7.704  1.00  0.00      HCT  N
ATOM   2098  CD  PRO H 131      15.242 -10.968   8.762  1.00  0.00      HCT  C
ATOM   2099  HD1 PRO H 131      14.391 -10.547   9.345  1.00  0.00      HCT   
ATOM   2100  HD2 PRO H 131      16.059 -11.249   9.466  1.00  0.00      HCT   
ATOM   2101  CA  PRO H 131      15.182 -10.432   6.386  1.00  0.00      HCT  C
ATOM   2102  HA  PRO H 131      15.994 -10.693   5.717  1.00  0.00      HCT   
ATOM   2103  CB  PRO H 131      14.292 -11.643   6.690  1.00  0.00      HCT  C
ATOM   2104  HB1 PRO H 131      14.392 -12.437   5.916  1.00  0.00      HCT   
ATOM   2105  HB2 PRO H 131      13.223 -11.355   6.802  1.00  0.00      HCT   
ATOM   2106  CG  PRO H 131      14.793 -12.170   7.995  1.00  0.00      HCT  C
ATOM   2107  HG1 PRO H 131      15.608 -12.899   7.819  1.00  0.00      HCT   
ATOM   2108  HG2 PRO H 131      13.987 -12.688   8.564  1.00  0.00      HCT   
ATOM   2109  C   PRO H 131      14.363  -9.309   5.761  1.00  0.00      HCT  C
ATOM   2110  O   PRO H 131      13.847  -8.453   6.481  1.00  0.00      HCT  O
ATOM   2111  N   LEU H 132      14.248  -9.315   4.438  1.00  0.00      HCT  N
ATOM   2112  HN  LEU H 132      14.673  -9.990   3.838  1.00  0.00      HCT   
ATOM   2113  CA  LEU H 132      13.468  -8.303   3.741  1.00  0.00      HCT  C
ATOM   2114  HA  LEU H 132      13.632  -7.364   4.253  1.00  0.00      HCT   
ATOM   2115  CB  LEU H 132      13.899  -8.202   2.278  1.00  0.00      HCT  C
ATOM   2116  HB1 LEU H 132      13.597  -9.152   1.780  1.00  0.00      HCT   
ATOM   2117  HB2 LEU H 132      13.313  -7.396   1.783  1.00  0.00      HCT   
ATOM   2118  CG  LEU H 132      15.398  -7.987   2.056  1.00  0.00      HCT  C
ATOM   2119  HG  LEU H 132      15.916  -8.908   2.418  1.00  0.00      HCT   
ATOM   2120  CD1 LEU H 132      15.704  -7.778   0.584  1.00  0.00      HCT  C
ATOM   2121 HD11 LEU H 132      16.786  -7.575   0.436  1.00  0.00      HCT   
ATOM   2122 HD12 LEU H 132      15.435  -8.682  -0.004  1.00  0.00      HCT   
ATOM   2123 HD13 LEU H 132      15.131  -6.915   0.183  1.00  0.00      HCT   
ATOM   2124  CD2 LEU H 132      15.894  -6.812   2.884  1.00  0.00      HCT  C
ATOM   2125 HD21 LEU H 132      16.986  -6.669   2.736  1.00  0.00      HCT   
ATOM   2126 HD22 LEU H 132      15.389  -5.867   2.598  1.00  0.00      HCT   
ATOM   2127 HD23 LEU H 132      15.711  -6.993   3.965  1.00  0.00      HCT   
ATOM   2128  C   LEU H 132      11.985  -8.627   3.839  1.00  0.00      HCT  C
ATOM   2129  O   LEU H 132      11.132  -7.746   3.733  1.00  0.00      HCT  O
ATOM   2130  N   LEU H 133      11.685  -9.903   4.050  1.00  0.00      HCT  N
ATOM   2131  HN  LEU H 133      12.358 -10.632   4.154  1.00  0.00      HCT   
ATOM   2132  CA  LEU H 133      10.304 -10.347   4.149  1.00  0.00      HCT  C
ATOM   2133  HA  LEU H 133       9.699  -9.459   4.278  1.00  0.00      HCT   
ATOM   2134  CB  LEU H 133       9.895 -11.106   2.887  1.00  0.00      HCT  C
ATOM   2135  HB1 LEU H 133      10.121 -10.445   2.018  1.00  0.00      HCT   
ATOM   2136  HB2 LEU H 133      10.550 -11.998   2.773  1.00  0.00      HCT   
ATOM   2137  CG  LEU H 133       8.427 -11.522   2.803  1.00  0.00      HCT  C
ATOM   2138  HG  LEU H 133       8.176 -12.018   3.771  1.00  0.00      HCT   
ATOM   2139  CD1 LEU H 133       7.529 -10.306   2.610  1.00  0.00      HCT  C
ATOM   2140 HD11 LEU H 133       6.468 -10.618   2.502  1.00  0.00      HCT   
ATOM   2141 HD12 LEU H 133       7.604  -9.622   3.482  1.00  0.00      HCT   
ATOM   2142 HD13 LEU H 133       7.820  -9.744   1.697  1.00  0.00      HCT   
ATOM   2143  CD2 LEU H 133       8.224 -12.535   1.689  1.00  0.00      HCT  C
ATOM   2144 HD21 LEU H 133       7.159 -12.850   1.643  1.00  0.00      HCT   
ATOM   2145 HD22 LEU H 133       8.494 -12.115   0.699  1.00  0.00      HCT   
ATOM   2146 HD23 LEU H 133       8.846 -13.439   1.867  1.00  0.00      HCT   
ATOM   2147  C   LEU H 133      10.099 -11.225   5.375  1.00  0.00      HCT  C
ATOM   2148  O   LEU H 133      10.800 -12.222   5.560  1.00  0.00      HCT  O
ATOM   2149  N   VAL H 134       9.140 -10.847   6.214  1.00  0.00      HCT  N
ATOM   2150  HN  VAL H 134       8.598 -10.018   6.105  1.00  0.00      HCT   
ATOM   2151  CA  VAL H 134       8.800 -11.639   7.389  1.00  0.00      HCT  C
ATOM   2152  HA  VAL H 134       9.438 -12.514   7.399  1.00  0.00      HCT   
ATOM   2153  CB  VAL H 134       9.009 -10.843   8.699  1.00  0.00      HCT  C
ATOM   2154  HB  VAL H 134       8.582 -11.450   9.535  1.00  0.00      HCT   
ATOM   2155  CG1 VAL H 134      10.493 -10.617   8.948  1.00  0.00      HCT  C
ATOM   2156 HG11 VAL H 134      10.642 -10.012   9.868  1.00  0.00      HCT   
ATOM   2157 HG12 VAL H 134      11.035 -11.575   9.091  1.00  0.00      HCT   
ATOM   2158 HG13 VAL H 134      10.955 -10.070   8.098  1.00  0.00      HCT   
ATOM   2159  CG2 VAL H 134       8.271  -9.514   8.654  1.00  0.00      HCT  C
ATOM   2160 HG21 VAL H 134       8.457  -8.930   9.580  1.00  0.00      HCT   
ATOM   2161 HG22 VAL H 134       8.609  -8.909   7.785  1.00  0.00      HCT   
ATOM   2162 HG23 VAL H 134       7.175  -9.666   8.568  1.00  0.00      HCT   
ATOM   2163  C   VAL H 134       7.358 -12.125   7.284  1.00  0.00      HCT  C
ATOM   2164  O   VAL H 134       6.448 -11.352   6.987  1.00  0.00      HCT  O
ATOM   2165  N   LEU H 135       7.161 -13.419   7.511  1.00  0.00      HCT  N
ATOM   2166  HN  LEU H 135       7.873 -14.045   7.822  1.00  0.00      HCT   
ATOM   2167  CA  LEU H 135       5.856 -14.044   7.319  1.00  0.00      HCT  C
ATOM   2168  HA  LEU H 135       5.155 -13.242   7.125  1.00  0.00      HCT   
ATOM   2169  CB  LEU H 135       5.909 -15.026   6.146  1.00  0.00      HCT  C
ATOM   2170  HB1 LEU H 135       6.573 -15.867   6.451  1.00  0.00      HCT   
ATOM   2171  HB2 LEU H 135       4.899 -15.469   5.999  1.00  0.00      HCT   
ATOM   2172  CG  LEU H 135       6.427 -14.472   4.817  1.00  0.00      HCT  C
ATOM   2173  HG  LEU H 135       7.382 -13.935   5.035  1.00  0.00      HCT   
ATOM   2174  CD1 LEU H 135       6.689 -15.597   3.830  1.00  0.00      HCT  C
ATOM   2175 HD11 LEU H 135       7.019 -15.188   2.851  1.00  0.00      HCT   
ATOM   2176 HD12 LEU H 135       7.483 -16.275   4.211  1.00  0.00      HCT   
ATOM   2177 HD13 LEU H 135       5.768 -16.195   3.663  1.00  0.00      HCT   
ATOM   2178  CD2 LEU H 135       5.444 -13.467   4.238  1.00  0.00      HCT  C
ATOM   2179 HD21 LEU H 135       5.833 -13.053   3.282  1.00  0.00      HCT   
ATOM   2180 HD22 LEU H 135       4.459 -13.931   4.028  1.00  0.00      HCT   
ATOM   2181 HD23 LEU H 135       5.289 -12.623   4.944  1.00  0.00      HCT   
ATOM   2182  C   LEU H 135       5.392 -14.766   8.577  1.00  0.00      HCT  C
ATOM   2183  O   LEU H 135       6.174 -15.459   9.223  1.00  0.00      HCT  O
ATOM   2184  N   GLN H 136       4.117 -14.609   8.919  1.00  0.00      HCT  N
ATOM   2185  HN  GLN H 136       3.463 -14.042   8.421  1.00  0.00      HCT   
ATOM   2186  CA  GLN H 136       3.565 -15.281  10.091  1.00  0.00      HCT  C
ATOM   2187  HA  GLN H 136       4.262 -16.069  10.349  1.00  0.00      HCT   
ATOM   2188  CB  GLN H 136       3.421 -14.300  11.256  1.00  0.00      HCT  C
ATOM   2189  HB1 GLN H 136       4.453 -14.030  11.579  1.00  0.00      HCT   
ATOM   2190  HB2 GLN H 136       2.954 -13.358  10.889  1.00  0.00      HCT   
ATOM   2191  CG  GLN H 136       2.651 -14.853  12.444  1.00  0.00      HCT  C
ATOM   2192  HG1 GLN H 136       1.565 -14.904  12.212  1.00  0.00      HCT   
ATOM   2193  HG2 GLN H 136       2.995 -15.878  12.692  1.00  0.00      HCT   
ATOM   2194  CD  GLN H 136       2.783 -13.983  13.681  1.00  0.00      HCT  C
ATOM   2195  OE1 GLN H 136       3.791 -13.301  13.870  1.00  0.00      HCT  O
ATOM   2196  NE2 GLN H 136       1.762 -14.001  14.529  1.00  0.00      HCT  N
ATOM   2197 HE21 GLN H 136       1.841 -13.429  15.340  1.00  0.00      HCT   
ATOM   2198 HE22 GLN H 136       0.976 -14.581  14.345  1.00  0.00      HCT   
ATOM   2199  C   GLN H 136       2.220 -15.933   9.806  1.00  0.00      HCT  C
ATOM   2200  O   GLN H 136       1.245 -15.260   9.481  1.00  0.00      HCT  O
ATOM   2201  N   VAL H 137       2.179 -17.253   9.932  1.00  0.00      HCT  N
ATOM   2202  HN  VAL H 137       2.978 -17.825  10.099  1.00  0.00      HCT   
ATOM   2203  CA  VAL H 137       0.926 -17.984   9.832  1.00  0.00      HCT  C
ATOM   2204  HA  VAL H 137       0.200 -17.351   9.338  1.00  0.00      HCT   
ATOM   2205  CB  VAL H 137       1.093 -19.300   9.052  1.00  0.00      HCT  C
ATOM   2206  HB  VAL H 137       1.910 -19.883   9.544  1.00  0.00      HCT   
ATOM   2207  CG1 VAL H 137      -0.194 -20.112   9.091  1.00  0.00      HCT  C
ATOM   2208 HG11 VAL H 137      -0.081 -21.043   8.494  1.00  0.00      HCT   
ATOM   2209 HG12 VAL H 137      -0.457 -20.413  10.126  1.00  0.00      HCT   
ATOM   2210 HG13 VAL H 137      -1.039 -19.530   8.664  1.00  0.00      HCT   
ATOM   2211  CG2 VAL H 137       1.504 -19.012   7.620  1.00  0.00      HCT  C
ATOM   2212 HG21 VAL H 137       1.588 -19.955   7.038  1.00  0.00      HCT   
ATOM   2213 HG22 VAL H 137       0.754 -18.360   7.122  1.00  0.00      HCT   
ATOM   2214 HG23 VAL H 137       2.490 -18.504   7.579  1.00  0.00      HCT   
ATOM   2215  C   VAL H 137       0.407 -18.267  11.232  1.00  0.00      HCT  C
ATOM   2216  O   VAL H 137       0.999 -19.047  11.977  1.00  0.00      HCT  O
ATOM   2217  N   THR H 138      -0.694 -17.620  11.595  1.00  0.00      HCT  N
ATOM   2218  HN  THR H 138      -1.207 -17.001  11.002  1.00  0.00      HCT   
ATOM   2219  CA  THR H 138      -1.254 -17.770  12.931  1.00  0.00      HCT  C
ATOM   2220  HA  THR H 138      -0.526 -18.336  13.496  1.00  0.00      HCT   
ATOM   2221  CB  THR H 138      -1.557 -16.402  13.576  1.00  0.00      HCT  C
ATOM   2222  HB  THR H 138      -2.339 -15.924  12.937  1.00  0.00      HCT   
ATOM   2223  OG1 THR H 138      -0.383 -15.580  13.530  1.00  0.00      HCT  O
ATOM   2224  HG1 THR H 138      -0.633 -14.752  13.955  1.00  0.00      HCT   
ATOM   2225  CG2 THR H 138      -1.990 -16.581  15.023  1.00  0.00      HCT  C
ATOM   2226 HG21 THR H 138      -2.319 -15.614  15.460  1.00  0.00      HCT   
ATOM   2227 HG22 THR H 138      -2.841 -17.292  15.088  1.00  0.00      HCT   
ATOM   2228 HG23 THR H 138      -1.158 -16.978  15.644  1.00  0.00      HCT   
ATOM   2229  C   THR H 138      -2.527 -18.607  12.903  1.00  0.00      HCT  C
ATOM   2230  O   THR H 138      -3.438 -18.341  12.120  1.00  0.00      HCT  O
ATOM   2231  N   PHE H 139      -2.576 -19.624  13.757  1.00  0.00      HCT  N
ATOM   2232  HN  PHE H 139      -1.829 -19.862  14.376  1.00  0.00      HCT   
ATOM   2233  CA  PHE H 139      -3.745 -20.489  13.861  1.00  0.00      HCT  C
ATOM   2234  HA  PHE H 139      -4.314 -20.348  12.950  1.00  0.00      HCT   
ATOM   2235  CB  PHE H 139      -3.314 -21.946  14.039  1.00  0.00      HCT  C
ATOM   2236  HB1 PHE H 139      -2.553 -22.004  14.848  1.00  0.00      HCT   
ATOM   2237  HB2 PHE H 139      -4.171 -22.582  14.349  1.00  0.00      HCT   
ATOM   2238  CG  PHE H 139      -2.672 -22.536  12.816  1.00  0.00      HCT  C
ATOM   2239  CD1 PHE H 139      -1.320 -22.356  12.570  1.00  0.00      HCT  C
ATOM   2240  HD1 PHE H 139      -0.721 -21.785  13.266  1.00  0.00      HCT   
ATOM   2241  CE1 PHE H 139      -0.730 -22.894  11.441  1.00  0.00      HCT  C
ATOM   2242  HE1 PHE H 139       0.327 -22.752  11.264  1.00  0.00      HCT   
ATOM   2243  CZ  PHE H 139      -1.491 -23.618  10.543  1.00  0.00      HCT  C
ATOM   2244  HZ  PHE H 139      -1.033 -24.046   9.663  1.00  0.00      HCT   
ATOM   2245  CD2 PHE H 139      -3.424 -23.264  11.910  1.00  0.00      HCT  C
ATOM   2246  HD2 PHE H 139      -4.484 -23.398  12.072  1.00  0.00      HCT   
ATOM   2247  CE2 PHE H 139      -2.839 -23.803  10.778  1.00  0.00      HCT  C
ATOM   2248  HE2 PHE H 139      -3.440 -24.368  10.078  1.00  0.00      HCT   
ATOM   2249  C   PHE H 139      -4.636 -20.048  15.018  1.00  0.00      HCT  C
ATOM   2250  O   PHE H 139      -4.209 -20.037  16.173  1.00  0.00      HCT  O
ATOM   2251  N   PHE H 140      -5.875 -19.685  14.700  1.00  0.00      HCT  N
ATOM   2252  HN  PHE H 140      -6.264 -19.769  13.784  1.00  0.00      HCT   
ATOM   2253  CA  PHE H 140      -6.783 -19.122  15.692  1.00  0.00      HCT  C
ATOM   2254  HA  PHE H 140      -6.149 -18.686  16.454  1.00  0.00      HCT   
ATOM   2255  CB  PHE H 140      -7.681 -18.069  15.041  1.00  0.00      HCT  C
ATOM   2256  HB1 PHE H 140      -8.064 -18.464  14.075  1.00  0.00      HCT   
ATOM   2257  HB2 PHE H 140      -8.565 -17.848  15.677  1.00  0.00      HCT   
ATOM   2258  CG  PHE H 140      -6.966 -16.788  14.717  1.00  0.00      HCT  C
ATOM   2259  CD1 PHE H 140      -6.868 -15.778  15.660  1.00  0.00      HCT  C
ATOM   2260  HD1 PHE H 140      -7.319 -15.910  16.634  1.00  0.00      HCT   
ATOM   2261  CE1 PHE H 140      -6.206 -14.601  15.367  1.00  0.00      HCT  C
ATOM   2262  HE1 PHE H 140      -6.135 -13.821  16.112  1.00  0.00      HCT   
ATOM   2263  CZ  PHE H 140      -5.631 -14.425  14.126  1.00  0.00      HCT  C
ATOM   2264  HZ  PHE H 140      -5.106 -13.509  13.896  1.00  0.00      HCT   
ATOM   2265  CD2 PHE H 140      -6.381 -16.599  13.476  1.00  0.00      HCT  C
ATOM   2266  HD2 PHE H 140      -6.459 -17.367  12.719  1.00  0.00      HCT   
ATOM   2267  CE2 PHE H 140      -5.718 -15.425  13.180  1.00  0.00      HCT  C
ATOM   2268  HE2 PHE H 140      -5.269 -15.291  12.206  1.00  0.00      HCT   
ATOM   2269  C   PHE H 140      -7.636 -20.188  16.376  1.00  0.00      HCT  C
ATOM   2270  O   PHE H 140      -7.647 -21.348  15.966  1.00  0.00      HCT  O
ATOM   2271  N   LYS H 141      -8.352 -19.779  17.421  1.00  0.00      HCT  N
ATOM   2272  HN  LYS H 141      -8.370 -18.826  17.720  1.00  0.00      HCT   
ATOM   2273  CA  LYS H 141      -9.169 -20.692  18.214  1.00  0.00      HCT  C
ATOM   2274  HA  LYS H 141      -8.682 -21.659  18.185  1.00  0.00      HCT   
ATOM   2275  CB  LYS H 141      -9.280 -20.190  19.657  1.00  0.00      HCT  C
ATOM   2276  HB1 LYS H 141      -8.300 -19.729  19.920  1.00  0.00      HCT   
ATOM   2277  HB2 LYS H 141     -10.032 -19.371  19.699  1.00  0.00      HCT   
ATOM   2278  CG  LYS H 141      -9.607 -21.267  20.681  1.00  0.00      HCT  C
ATOM   2279  HG1 LYS H 141     -10.569 -21.755  20.402  1.00  0.00      HCT   
ATOM   2280  HG2 LYS H 141      -8.815 -22.051  20.649  1.00  0.00      HCT   
ATOM   2281  CD  LYS H 141      -9.726 -20.681  22.080  1.00  0.00      HCT  C
ATOM   2282  HD1 LYS H 141      -9.800 -21.521  22.808  1.00  0.00      HCT   
ATOM   2283  HD2 LYS H 141      -8.786 -20.126  22.305  1.00  0.00      HCT   
ATOM   2284  CE  LYS H 141     -10.929 -19.757  22.197  1.00  0.00      HCT  C
ATOM   2285  HE1 LYS H 141     -10.851 -18.921  21.467  1.00  0.00      HCT   
ATOM   2286  HE2 LYS H 141     -11.871 -20.314  21.995  1.00  0.00      HCT   
ATOM   2287  NZ  LYS H 141     -11.040 -19.158  23.558  1.00  0.00      HCT  N
ATOM   2288  HZ1 LYS H 141     -11.870 -18.532  23.605  1.00  0.00      HCT   
ATOM   2289  HZ2 LYS H 141     -11.139 -19.916  24.264  1.00  0.00      HCT   
ATOM   2290  HZ3 LYS H 141     -10.182 -18.608  23.765  1.00  0.00      HCT   
ATOM   2291  C   LYS H 141     -10.562 -20.865  17.609  1.00  0.00      HCT  C
ATOM   2292  O   LYS H 141     -11.567 -20.904  18.321  1.00  0.00      HCT  O
ATOM   2293  N   CYS H 142     -10.615 -20.957  16.288  1.00  0.00      HCT  N
ATOM   2294  HN  CYS H 142      -9.817 -20.844  15.699  1.00  0.00      HCT   
ATOM   2295  CA  CYS H 142     -11.857 -21.233  15.585  1.00  0.00      HCT  C
ATOM   2296  HA  CYS H 142     -12.483 -21.829  16.239  1.00  0.00      HCT   
ATOM   2297  CB  CYS H 142     -12.568 -19.937  15.183  1.00  0.00      HCT  C
ATOM   2298  HB1 CYS H 142     -13.452 -20.222  14.570  1.00  0.00      HCT   
ATOM   2299  HB2 CYS H 142     -12.972 -19.432  16.088  1.00  0.00      HCT   
ATOM   2300  SG  CYS H 142     -11.564 -18.790  14.211  1.00  0.00      HCT  S
ATOM   2301  HG1 CYS H 142     -12.510 -17.871  14.009  1.00  0.00      HCT   
ATOM   2302  C   CYS H 142     -11.534 -22.073  14.363  1.00  0.00      HCT  C
ATOM   2303  O   CYS H 142     -12.417 -22.434  13.585  1.00  0.00      HCT  O
ATOM   2304  N   GLY H 143     -10.251 -22.384  14.208  1.00  0.00      HCT  N
ATOM   2305  HN  GLY H 143      -9.556 -22.137  14.882  1.00  0.00      HCT   
ATOM   2306  CA  GLY H 143      -9.769 -23.106  13.046  1.00  0.00      HCT  C
ATOM   2307  HA1 GLY H 143     -10.598 -23.681  12.656  1.00  0.00      HCT   
ATOM   2308  HA2 GLY H 143      -8.922 -23.702  13.358  1.00  0.00      HCT   
ATOM   2309  C   GLY H 143      -9.299 -22.161  11.957  1.00  0.00      HCT  C
ATOM   2310  O   GLY H 143      -8.682 -22.583  10.979  1.00  0.00      HCT  O
ATOM   2311  N   GLY H 144      -9.596 -20.875  12.125  1.00  0.00      HCT  N
ATOM   2312  HN  GLY H 144     -10.100 -20.542  12.921  1.00  0.00      HCT   
ATOM   2313  CA  GLY H 144      -9.207 -19.862  11.160  1.00  0.00      HCT  C
ATOM   2314  HA1 GLY H 144      -9.733 -18.956  11.427  1.00  0.00      HCT   
ATOM   2315  HA2 GLY H 144      -9.453 -20.246  10.179  1.00  0.00      HCT   
ATOM   2316  C   GLY H 144      -7.719 -19.567  11.187  1.00  0.00      HCT  C
ATOM   2317  O   GLY H 144      -7.026 -19.918  12.143  1.00  0.00      HCT  O
ATOM   2318  N   VAL H 145      -7.231 -18.920  10.132  1.00  0.00      HCT  N
ATOM   2319  HN  VAL H 145      -7.799 -18.592   9.381  1.00  0.00      HCT   
ATOM   2320  CA  VAL H 145      -5.807 -18.632   9.982  1.00  0.00      HCT  C
ATOM   2321  HA  VAL H 145      -5.371 -18.639  10.973  1.00  0.00      HCT   
ATOM   2322  CB  VAL H 145      -5.115 -19.690   9.083  1.00  0.00      HCT  C
ATOM   2323  HB  VAL H 145      -5.769 -19.855   8.191  1.00  0.00      HCT   
ATOM   2324  CG1 VAL H 145      -3.749 -19.210   8.608  1.00  0.00      HCT  C
ATOM   2325 HG11 VAL H 145      -3.254 -19.997   7.999  1.00  0.00      HCT   
ATOM   2326 HG12 VAL H 145      -3.831 -18.303   7.973  1.00  0.00      HCT   
ATOM   2327 HG13 VAL H 145      -3.091 -18.981   9.473  1.00  0.00      HCT   
ATOM   2328  CG2 VAL H 145      -4.982 -21.012   9.819  1.00  0.00      HCT  C
ATOM   2329 HG21 VAL H 145      -4.451 -21.759   9.192  1.00  0.00      HCT   
ATOM   2330 HG22 VAL H 145      -4.410 -20.878  10.762  1.00  0.00      HCT   
ATOM   2331 HG23 VAL H 145      -5.977 -21.433  10.072  1.00  0.00      HCT   
ATOM   2332  C   VAL H 145      -5.581 -17.242   9.391  1.00  0.00      HCT  C
ATOM   2333  O   VAL H 145      -6.306 -16.820   8.491  1.00  0.00      HCT  O
ATOM   2334  N   SER H 146      -4.589 -16.525   9.914  1.00  0.00      HCT  N
ATOM   2335  HN  SER H 146      -4.078 -16.776  10.736  1.00  0.00      HCT   
ATOM   2336  CA  SER H 146      -4.159 -15.271   9.302  1.00  0.00      HCT  C
ATOM   2337  HA  SER H 146      -4.832 -15.094   8.473  1.00  0.00      HCT   
ATOM   2338  CB  SER H 146      -4.206 -14.120  10.311  1.00  0.00      HCT  C
ATOM   2339  HB1 SER H 146      -3.997 -13.172   9.765  1.00  0.00      HCT   
ATOM   2340  HB2 SER H 146      -5.227 -14.028  10.747  1.00  0.00      HCT   
ATOM   2341  OG  SER H 146      -3.231 -14.284  11.326  1.00  0.00      HCT  O
ATOM   2342  HG1 SER H 146      -3.158 -13.440  11.788  1.00  0.00      HCT   
ATOM   2343  C   SER H 146      -2.751 -15.399   8.725  1.00  0.00      HCT  C
ATOM   2344  O   SER H 146      -1.889 -16.066   9.299  1.00  0.00      HCT  O
ATOM   2345  N   LEU H 147      -2.532 -14.767   7.578  1.00  0.00      HCT  N
ATOM   2346  HN  LEU H 147      -3.247 -14.333   7.034  1.00  0.00      HCT   
ATOM   2347  CA  LEU H 147      -1.195 -14.655   7.008  1.00  0.00      HCT  C
ATOM   2348  HA  LEU H 147      -0.536 -15.275   7.602  1.00  0.00      HCT   
ATOM   2349  CB  LEU H 147      -1.182 -15.096   5.543  1.00  0.00      HCT  C
ATOM   2350  HB1 LEU H 147      -1.412 -16.186   5.526  1.00  0.00      HCT   
ATOM   2351  HB2 LEU H 147      -2.020 -14.597   5.007  1.00  0.00      HCT   
ATOM   2352  CG  LEU H 147       0.125 -14.876   4.775  1.00  0.00      HCT  C
ATOM   2353  HG  LEU H 147       0.308 -13.775   4.753  1.00  0.00      HCT   
ATOM   2354  CD1 LEU H 147       1.285 -15.573   5.460  1.00  0.00      HCT  C
ATOM   2355 HD11 LEU H 147       2.218 -15.448   4.870  1.00  0.00      HCT   
ATOM   2356 HD12 LEU H 147       1.453 -15.149   6.473  1.00  0.00      HCT   
ATOM   2357 HD13 LEU H 147       1.084 -16.660   5.563  1.00  0.00      HCT   
ATOM   2358  CD2 LEU H 147      -0.015 -15.357   3.342  1.00  0.00      HCT  C
ATOM   2359 HD21 LEU H 147       0.928 -15.179   2.781  1.00  0.00      HCT   
ATOM   2360 HD22 LEU H 147      -0.236 -16.442   3.294  1.00  0.00      HCT   
ATOM   2361 HD23 LEU H 147      -0.834 -14.810   2.826  1.00  0.00      HCT   
ATOM   2362  C   LEU H 147      -0.709 -13.220   7.131  1.00  0.00      HCT  C
ATOM   2363  O   LEU H 147      -1.171 -12.337   6.411  1.00  0.00      HCT  O
ATOM   2364  N   GLY H 148       0.215 -12.987   8.057  1.00  0.00      HCT  N
ATOM   2365  HN  GLY H 148       0.575 -13.699   8.658  1.00  0.00      HCT   
ATOM   2366  CA  GLY H 148       0.767 -11.660   8.255  1.00  0.00      HCT  C
ATOM   2367  HA1 GLY H 148       1.026 -11.565   9.301  1.00  0.00      HCT   
ATOM   2368  HA2 GLY H 148       0.036 -10.941   7.911  1.00  0.00      HCT   
ATOM   2369  C   GLY H 148       2.029 -11.469   7.441  1.00  0.00      HCT  C
ATOM   2370  O   GLY H 148       2.892 -12.346   7.410  1.00  0.00      HCT  O
ATOM   2371  N   VAL H 149       2.136 -10.321   6.779  1.00  0.00      HCT  N
ATOM   2372  HN  VAL H 149       1.469  -9.583   6.830  1.00  0.00      HCT   
ATOM   2373  CA  VAL H 149       3.271 -10.049   5.904  1.00  0.00      HCT  C
ATOM   2374  HA  VAL H 149       4.004 -10.823   6.092  1.00  0.00      HCT   
ATOM   2375  CB  VAL H 149       2.853 -10.055   4.418  1.00  0.00      HCT  C
ATOM   2376  HB  VAL H 149       2.027  -9.312   4.297  1.00  0.00      HCT   
ATOM   2377  CG1 VAL H 149       4.027  -9.651   3.536  1.00  0.00      HCT  C
ATOM   2378 HG11 VAL H 149       3.736  -9.693   2.464  1.00  0.00      HCT   
ATOM   2379 HG12 VAL H 149       4.360  -8.614   3.747  1.00  0.00      HCT   
ATOM   2380 HG13 VAL H 149       4.886 -10.339   3.687  1.00  0.00      HCT   
ATOM   2381  CG2 VAL H 149       2.315 -11.420   4.016  1.00  0.00      HCT  C
ATOM   2382 HG21 VAL H 149       2.051 -11.436   2.937  1.00  0.00      HCT   
ATOM   2383 HG22 VAL H 149       3.075 -12.209   4.202  1.00  0.00      HCT   
ATOM   2384 HG23 VAL H 149       1.399 -11.676   4.588  1.00  0.00      HCT   
ATOM   2385  C   VAL H 149       3.931  -8.711   6.210  1.00  0.00      HCT  C
ATOM   2386  O   VAL H 149       3.275  -7.669   6.212  1.00  0.00      HCT  O
ATOM   2387  N   GLY H 150       5.234  -8.749   6.472  1.00  0.00      HCT  N
ATOM   2388  HN  GLY H 150       5.734  -9.607   6.583  1.00  0.00      HCT   
ATOM   2389  CA  GLY H 150       6.023  -7.541   6.616  1.00  0.00      HCT  C
ATOM   2390  HA1 GLY H 150       6.535  -7.579   7.567  1.00  0.00      HCT   
ATOM   2391  HA2 GLY H 150       5.371  -6.686   6.497  1.00  0.00      HCT   
ATOM   2392  C   GLY H 150       7.071  -7.487   5.520  1.00  0.00      HCT  C
ATOM   2393  O   GLY H 150       7.972  -8.322   5.480  1.00  0.00      HCT  O
ATOM   2394  N   MET H 151       6.951  -6.516   4.619  1.00  0.00      HCT  N
ATOM   2395  HN  MET H 151       6.255  -5.801   4.639  1.00  0.00      HCT   
ATOM   2396  CA  MET H 151       7.872  -6.429   3.490  1.00  0.00      HCT  C
ATOM   2397  HA  MET H 151       8.587  -7.233   3.616  1.00  0.00      HCT   
ATOM   2398  CB  MET H 151       7.118  -6.597   2.169  1.00  0.00      HCT  C
ATOM   2399  HB1 MET H 151       6.581  -7.573   2.224  1.00  0.00      HCT   
ATOM   2400  HB2 MET H 151       6.332  -5.813   2.090  1.00  0.00      HCT   
ATOM   2401  CG  MET H 151       8.025  -6.591   0.944  1.00  0.00      HCT  C
ATOM   2402  HG1 MET H 151       8.527  -5.606   0.840  1.00  0.00      HCT   
ATOM   2403  HG2 MET H 151       8.818  -7.362   1.062  1.00  0.00      HCT   
ATOM   2404  SD  MET H 151       7.161  -6.912  -0.609  1.00  0.00      HCT  S
ATOM   2405  CE  MET H 151       6.177  -5.427  -0.763  1.00  0.00      HCT  C
ATOM   2406  HE1 MET H 151       5.556  -5.457  -1.684  1.00  0.00      HCT   
ATOM   2407  HE2 MET H 151       5.494  -5.309   0.106  1.00  0.00      HCT   
ATOM   2408  HE3 MET H 151       6.822  -4.524  -0.816  1.00  0.00      HCT   
ATOM   2409  C   MET H 151       8.653  -5.119   3.465  1.00  0.00      HCT  C
ATOM   2410  O   MET H 151       8.064  -4.037   3.460  1.00  0.00      HCT  O
ATOM   2411  N   GLN H 152       9.979  -5.227   3.446  1.00  0.00      HCT  N
ATOM   2412  HN  GLN H 152      10.478  -6.089   3.521  1.00  0.00      HCT   
ATOM   2413  CA  GLN H 152      10.826  -4.050   3.309  1.00  0.00      HCT  C
ATOM   2414  HA  GLN H 152      10.427  -3.275   3.952  1.00  0.00      HCT   
ATOM   2415  CB  GLN H 152      12.276  -4.341   3.701  1.00  0.00      HCT  C
ATOM   2416  HB1 GLN H 152      12.252  -4.763   4.732  1.00  0.00      HCT   
ATOM   2417  HB2 GLN H 152      12.681  -5.145   3.045  1.00  0.00      HCT   
ATOM   2418  CG  GLN H 152      13.171  -3.100   3.671  1.00  0.00      HCT  C
ATOM   2419  HG1 GLN H 152      14.218  -3.371   3.925  1.00  0.00      HCT   
ATOM   2420  HG2 GLN H 152      13.174  -2.642   2.661  1.00  0.00      HCT   
ATOM   2421  CD  GLN H 152      12.754  -2.038   4.679  1.00  0.00      HCT  C
ATOM   2422  OE1 GLN H 152      12.443  -2.349   5.830  1.00  0.00      HCT  O
ATOM   2423  NE2 GLN H 152      12.743  -0.780   4.250  1.00  0.00      HCT  N
ATOM   2424 HE21 GLN H 152      12.475  -0.082   4.908  1.00  0.00      HCT   
ATOM   2425 HE22 GLN H 152      12.980  -0.577   3.306  1.00  0.00      HCT   
ATOM   2426  C   GLN H 152      10.747  -3.544   1.879  1.00  0.00      HCT  C
ATOM   2427  O   GLN H 152      11.041  -4.265   0.923  1.00  0.00      HCT  O
ATOM   2428  N   HSD H 153      10.428  -2.272   1.764  1.00  0.00      HCT  N
ATOM   2429  HN  HSD H 153      10.438  -1.647   2.543  1.00  0.00      HCT   
ATOM   2430  CA  HSD H 153      10.038  -1.678   0.500  1.00  0.00      HCT  C
ATOM   2431  HA  HSD H 153       9.594  -2.463  -0.100  1.00  0.00      HCT   
ATOM   2432  CB  HSD H 153       8.939  -0.680   0.878  1.00  0.00      HCT  C
ATOM   2433  HB1 HSD H 153       9.001  -0.469   1.968  1.00  0.00      HCT   
ATOM   2434  HB2 HSD H 153       9.117   0.285   0.354  1.00  0.00      HCT   
ATOM   2435  ND1 HSD H 153       6.713  -1.656   1.519  1.00  0.00      HCT  N
ATOM   2436  HD1 HSD H 153       6.887  -1.682   2.504  1.00  0.00      HCT   
ATOM   2437  CG  HSD H 153       7.570  -1.184   0.555  1.00  0.00      HCT  C
ATOM   2438  CE1 HSD H 153       5.559  -1.971   0.955  1.00  0.00      HCT  C
ATOM   2439  HE1 HSD H 153       4.741  -2.472   1.479  1.00  0.00      HCT   
ATOM   2440  NE2 HSD H 153       5.587  -1.573  -0.300  1.00  0.00      HCT  N
ATOM   2441  CD2 HSD H 153       6.823  -1.049  -0.575  1.00  0.00      HCT  C
ATOM   2442  HD2 HSD H 153       7.101  -0.650  -1.543  1.00  0.00      HCT   
ATOM   2443  C   HSD H 153      11.227  -1.140  -0.268  1.00  0.00      HCT  C
ATOM   2444  O   HSD H 153      11.076  -0.480  -1.292  1.00  0.00      HCT  O
ATOM   2445  N   HSE H 154      12.406  -1.486   0.252  1.00  0.00      HCT  N
ATOM   2446  HN  HSE H 154      12.500  -1.830   1.185  1.00  0.00      HCT   
ATOM   2447  CA  HSE H 154      13.650  -1.397  -0.479  1.00  0.00      HCT  C
ATOM   2448  HA  HSE H 154      13.637  -0.477  -1.050  1.00  0.00      HCT   
ATOM   2449  CB  HSE H 154      14.849  -1.466   0.466  1.00  0.00      HCT  C
ATOM   2450  HB1 HSE H 154      14.623  -2.220   1.251  1.00  0.00      HCT   
ATOM   2451  HB2 HSE H 154      15.738  -1.832  -0.089  1.00  0.00      HCT   
ATOM   2452  ND1 HSE H 154      15.639   0.932   0.475  1.00  0.00      HCT  N
ATOM   2453  CG  HSE H 154      15.162  -0.173   1.149  1.00  0.00      HCT  C
ATOM   2454  CE1 HSE H 154      15.821   1.919   1.333  1.00  0.00      HCT  C
ATOM   2455  HE1 HSE H 154      16.197   2.910   1.068  1.00  0.00      HCT   
ATOM   2456  NE2 HSE H 154      15.481   1.496   2.537  1.00  0.00      HCT  N
ATOM   2457  HE2 HSE H 154      15.537   2.037   3.376  1.00  0.00      HCT   
ATOM   2458  CD2 HSE H 154      15.068   0.189   2.449  1.00  0.00      HCT  C
ATOM   2459  HD2 HSE H 154      14.750  -0.386   3.307  1.00  0.00      HCT   
ATOM   2460  C   HSE H 154      13.716  -2.549  -1.484  1.00  0.00      HCT  C
ATOM   2461  O   HSE H 154      14.385  -2.454  -2.516  1.00  0.00      HCT  O
ATOM   2462  N   ALA H 155      13.031  -3.646  -1.168  1.00  0.00      HCT  N
ATOM   2463  HN  ALA H 155      12.525  -3.744  -0.312  1.00  0.00      HCT   
ATOM   2464  CA  ALA H 155      12.973  -4.792  -2.063  1.00  0.00      HCT  C
ATOM   2465  HA  ALA H 155      13.960  -5.044  -2.435  1.00  0.00      HCT   
ATOM   2466  CB  ALA H 155      12.421  -6.012  -1.340  1.00  0.00      HCT  C
ATOM   2467  HB1 ALA H 155      13.079  -6.266  -0.482  1.00  0.00      HCT   
ATOM   2468  HB2 ALA H 155      11.402  -5.813  -0.943  1.00  0.00      HCT   
ATOM   2469  HB3 ALA H 155      12.373  -6.898  -2.010  1.00  0.00      HCT   
ATOM   2470  C   ALA H 155      12.126  -4.468  -3.281  1.00  0.00      HCT  C
ATOM   2471  O   ALA H 155      12.573  -4.623  -4.417  1.00  0.00      HCT  O
ATOM   2472  N   ALA H 156      10.904  -4.009  -3.027  1.00  0.00      HCT  N
ATOM   2473  HN  ALA H 156      10.584  -3.852  -2.093  1.00  0.00      HCT   
ATOM   2474  CA  ALA H 156       9.943  -3.701  -4.078  1.00  0.00      HCT  C
ATOM   2475  HA  ALA H 156      10.356  -3.002  -4.797  1.00  0.00      HCT   
ATOM   2476  CB  ALA H 156       9.537  -4.962  -4.818  1.00  0.00      HCT  C
ATOM   2477  HB1 ALA H 156      10.430  -5.418  -5.296  1.00  0.00      HCT   
ATOM   2478  HB2 ALA H 156       9.102  -5.712  -4.121  1.00  0.00      HCT   
ATOM   2479  HB3 ALA H 156       8.793  -4.747  -5.615  1.00  0.00      HCT   
ATOM   2480  C   ALA H 156       8.723  -3.023  -3.472  1.00  0.00      HCT  C
ATOM   2481  O   ALA H 156       8.568  -2.997  -2.249  1.00  0.00      HCT  O
ATOM   2482  N   ASP H 157       7.858  -2.471  -4.318  1.00  0.00      HCT  N
ATOM   2483  HN  ASP H 157       7.951  -2.409  -5.308  1.00  0.00      HCT   
ATOM   2484  CA  ASP H 157       6.622  -1.873  -3.824  1.00  0.00      HCT  C
ATOM   2485  HA  ASP H 157       6.839  -1.423  -2.862  1.00  0.00      HCT   
ATOM   2486  CB  ASP H 157       6.085  -0.809  -4.791  1.00  0.00      HCT  C
ATOM   2487  HB1 ASP H 157       5.101  -0.450  -4.429  1.00  0.00      HCT   
ATOM   2488  HB2 ASP H 157       6.775   0.057  -4.841  1.00  0.00      HCT   
ATOM   2489  CG  ASP H 157       5.877  -1.334  -6.206  1.00  0.00      HCT  C
ATOM   2490  OD1 ASP H 157       5.660  -2.550  -6.388  1.00  0.00      HCT  O
ATOM   2491  OD2 ASP H 157       5.924  -0.516  -7.149  1.00  0.00      HCT  O
ATOM   2492  C   ASP H 157       5.580  -2.955  -3.577  1.00  0.00      HCT  C
ATOM   2493  O   ASP H 157       5.846  -4.140  -3.775  1.00  0.00      HCT  O
ATOM   2494  N   GLY H 158       4.393  -2.542  -3.150  1.00  0.00      HCT  N
ATOM   2495  HN  GLY H 158       4.168  -1.578  -3.013  1.00  0.00      HCT   
ATOM   2496  CA  GLY H 158       3.332  -3.481  -2.851  1.00  0.00      HCT  C
ATOM   2497  HA1 GLY H 158       2.502  -2.893  -2.484  1.00  0.00      HCT   
ATOM   2498  HA2 GLY H 158       3.734  -4.181  -2.131  1.00  0.00      HCT   
ATOM   2499  C   GLY H 158       2.852  -4.272  -4.053  1.00  0.00      HCT  C
ATOM   2500  O   GLY H 158       2.391  -5.403  -3.912  1.00  0.00      HCT  O
ATOM   2501  N   PHE H 159       2.942  -3.668  -5.234  1.00  0.00      HCT  N
ATOM   2502  HN  PHE H 159       3.319  -2.752  -5.359  1.00  0.00      HCT   
ATOM   2503  CA  PHE H 159       2.488  -4.309  -6.465  1.00  0.00      HCT  C
ATOM   2504  HA  PHE H 159       1.467  -4.625  -6.290  1.00  0.00      HCT   
ATOM   2505  CB  PHE H 159       2.585  -3.338  -7.645  1.00  0.00      HCT  C
ATOM   2506  HB1 PHE H 159       2.060  -2.394  -7.383  1.00  0.00      HCT   
ATOM   2507  HB2 PHE H 159       3.643  -3.075  -7.861  1.00  0.00      HCT   
ATOM   2508  CG  PHE H 159       1.934  -3.838  -8.906  1.00  0.00      HCT  C
ATOM   2509  CD1 PHE H 159       2.648  -4.598  -9.819  1.00  0.00      HCT  C
ATOM   2510  HD1 PHE H 159       3.685  -4.834  -9.623  1.00  0.00      HCT   
ATOM   2511  CE1 PHE H 159       2.053  -5.054 -10.982  1.00  0.00      HCT  C
ATOM   2512  HE1 PHE H 159       2.620  -5.653 -11.680  1.00  0.00      HCT   
ATOM   2513  CZ  PHE H 159       0.732  -4.749 -11.247  1.00  0.00      HCT  C
ATOM   2514  HZ  PHE H 159       0.261  -5.109 -12.150  1.00  0.00      HCT   
ATOM   2515  CD2 PHE H 159       0.610  -3.536  -9.184  1.00  0.00      HCT  C
ATOM   2516  HD2 PHE H 159       0.040  -2.923  -8.499  1.00  0.00      HCT   
ATOM   2517  CE2 PHE H 159       0.009  -3.989 -10.348  1.00  0.00      HCT  C
ATOM   2518  HE2 PHE H 159      -1.025  -3.745 -10.550  1.00  0.00      HCT   
ATOM   2519  C   PHE H 159       3.303  -5.565  -6.742  1.00  0.00      HCT  C
ATOM   2520  O   PHE H 159       2.752  -6.613  -7.082  1.00  0.00      HCT  O
ATOM   2521  N   SER H 160       4.619  -5.451  -6.593  1.00  0.00      HCT  N
ATOM   2522  HN  SER H 160       5.087  -4.599  -6.360  1.00  0.00      HCT   
ATOM   2523  CA  SER H 160       5.508  -6.593  -6.762  1.00  0.00      HCT  C
ATOM   2524  HA  SER H 160       5.156  -7.122  -7.638  1.00  0.00      HCT   
ATOM   2525  CB  SER H 160       6.956  -6.131  -6.931  1.00  0.00      HCT  C
ATOM   2526  HB1 SER H 160       7.207  -5.460  -6.078  1.00  0.00      HCT   
ATOM   2527  HB2 SER H 160       7.649  -7.001  -6.878  1.00  0.00      HCT   
ATOM   2528  OG  SER H 160       7.128  -5.413  -8.141  1.00  0.00      HCT  O
ATOM   2529  HG1 SER H 160       7.981  -4.964  -8.086  1.00  0.00      HCT   
ATOM   2530  C   SER H 160       5.398  -7.549  -5.580  1.00  0.00      HCT  C
ATOM   2531  O   SER H 160       5.606  -8.751  -5.724  1.00  0.00      HCT  O
ATOM   2532  N   GLY H 161       5.076  -7.008  -4.410  1.00  0.00      HCT  N
ATOM   2533  HN  GLY H 161       4.955  -6.025  -4.278  1.00  0.00      HCT   
ATOM   2534  CA  GLY H 161       4.877  -7.828  -3.230  1.00  0.00      HCT  C
ATOM   2535  HA1 GLY H 161       4.695  -7.168  -2.393  1.00  0.00      HCT   
ATOM   2536  HA2 GLY H 161       5.742  -8.467  -3.112  1.00  0.00      HCT   
ATOM   2537  C   GLY H 161       3.662  -8.715  -3.401  1.00  0.00      HCT  C
ATOM   2538  O   GLY H 161       3.677  -9.892  -3.043  1.00  0.00      HCT  O
ATOM   2539  N   LEU H 162       2.602  -8.138  -3.956  1.00  0.00      HCT  N
ATOM   2540  HN  LEU H 162       2.555  -7.170  -4.194  1.00  0.00      HCT   
ATOM   2541  CA  LEU H 162       1.395  -8.890  -4.268  1.00  0.00      HCT  C
ATOM   2542  HA  LEU H 162       1.104  -9.411  -3.365  1.00  0.00      HCT   
ATOM   2543  CB  LEU H 162       0.286  -7.953  -4.743  1.00  0.00      HCT  C
ATOM   2544  HB1 LEU H 162       0.222  -7.119  -4.007  1.00  0.00      HCT   
ATOM   2545  HB2 LEU H 162       0.592  -7.490  -5.707  1.00  0.00      HCT   
ATOM   2546  CG  LEU H 162      -1.093  -8.596  -4.874  1.00  0.00      HCT  C
ATOM   2547  HG  LEU H 162      -0.941  -9.586  -5.369  1.00  0.00      HCT   
ATOM   2548  CD1 LEU H 162      -1.715  -8.811  -3.504  1.00  0.00      HCT  C
ATOM   2549 HD11 LEU H 162      -2.738  -9.234  -3.602  1.00  0.00      HCT   
ATOM   2550 HD12 LEU H 162      -1.102  -9.516  -2.902  1.00  0.00      HCT   
ATOM   2551 HD13 LEU H 162      -1.789  -7.850  -2.952  1.00  0.00      HCT   
ATOM   2552  CD2 LEU H 162      -1.989  -7.761  -5.763  1.00  0.00      HCT  C
ATOM   2553 HD21 LEU H 162      -2.985  -8.243  -5.870  1.00  0.00      HCT   
ATOM   2554 HD22 LEU H 162      -2.150  -6.747  -5.346  1.00  0.00      HCT   
ATOM   2555 HD23 LEU H 162      -1.544  -7.656  -6.776  1.00  0.00      HCT   
ATOM   2556  C   LEU H 162       1.681  -9.941  -5.334  1.00  0.00      HCT  C
ATOM   2557  O   LEU H 162       1.129 -11.040  -5.300  1.00  0.00      HCT  O
ATOM   2558  N   HSE H 163       2.543  -9.587  -6.283  1.00  0.00      HCT  N
ATOM   2559  HN  HSE H 163       2.954  -8.678  -6.343  1.00  0.00      HCT   
ATOM   2560  CA  HSE H 163       2.967 -10.509  -7.330  1.00  0.00      HCT  C
ATOM   2561  HA  HSE H 163       2.075 -10.843  -7.847  1.00  0.00      HCT   
ATOM   2562  CB  HSE H 163       3.935  -9.812  -8.290  1.00  0.00      HCT  C
ATOM   2563  HB1 HSE H 163       3.414  -8.929  -8.719  1.00  0.00      HCT   
ATOM   2564  HB2 HSE H 163       4.809  -9.430  -7.722  1.00  0.00      HCT   
ATOM   2565  ND1 HSE H 163       5.484 -10.346 -10.208  1.00  0.00      HCT  N
ATOM   2566  CG  HSE H 163       4.394 -10.670  -9.428  1.00  0.00      HCT  C
ATOM   2567  CE1 HSE H 163       5.657 -11.276 -11.130  1.00  0.00      HCT  C
ATOM   2568  HE1 HSE H 163       6.449 -11.263 -11.883  1.00  0.00      HCT   
ATOM   2569  NE2 HSE H 163       4.716 -12.192 -10.978  1.00  0.00      HCT  N
ATOM   2570  HE2 HSE H 163       4.602 -13.001 -11.554  1.00  0.00      HCT   
ATOM   2571  CD2 HSE H 163       3.911 -11.835  -9.923  1.00  0.00      HCT  C
ATOM   2572  HD2 HSE H 163       3.059 -12.421  -9.609  1.00  0.00      HCT   
ATOM   2573  C   HSE H 163       3.618 -11.746  -6.714  1.00  0.00      HCT  C
ATOM   2574  O   HSE H 163       3.361 -12.872  -7.139  1.00  0.00      HCT  O
ATOM   2575  N   PHE H 164       4.450 -11.526  -5.700  1.00  0.00      HCT  N
ATOM   2576  HN  PHE H 164       4.652 -10.617  -5.340  1.00  0.00      HCT   
ATOM   2577  CA  PHE H 164       5.146 -12.614  -5.021  1.00  0.00      HCT  C
ATOM   2578  HA  PHE H 164       5.596 -13.209  -5.806  1.00  0.00      HCT   
ATOM   2579  CB  PHE H 164       6.201 -12.054  -4.060  1.00  0.00      HCT  C
ATOM   2580  HB1 PHE H 164       7.026 -11.599  -4.650  1.00  0.00      HCT   
ATOM   2581  HB2 PHE H 164       5.774 -11.251  -3.421  1.00  0.00      HCT   
ATOM   2582  CG  PHE H 164       6.838 -13.100  -3.187  1.00  0.00      HCT  C
ATOM   2583  CD1 PHE H 164       7.870 -13.885  -3.669  1.00  0.00      HCT  C
ATOM   2584  HD1 PHE H 164       8.221 -13.744  -4.682  1.00  0.00      HCT   
ATOM   2585  CE1 PHE H 164       8.455 -14.852  -2.874  1.00  0.00      HCT  C
ATOM   2586  HE1 PHE H 164       9.264 -15.454  -3.262  1.00  0.00      HCT   
ATOM   2587  CZ  PHE H 164       8.009 -15.043  -1.582  1.00  0.00      HCT  C
ATOM   2588  HZ  PHE H 164       8.471 -15.791  -0.954  1.00  0.00      HCT   
ATOM   2589  CD2 PHE H 164       6.400 -13.301  -1.889  1.00  0.00      HCT  C
ATOM   2590  HD2 PHE H 164       5.583 -12.712  -1.497  1.00  0.00      HCT   
ATOM   2591  CE2 PHE H 164       6.979 -14.270  -1.089  1.00  0.00      HCT  C
ATOM   2592  HE2 PHE H 164       6.621 -14.419  -0.080  1.00  0.00      HCT   
ATOM   2593  C   PHE H 164       4.192 -13.530  -4.257  1.00  0.00      HCT  C
ATOM   2594  O   PHE H 164       4.273 -14.754  -4.370  1.00  0.00      HCT  O
ATOM   2595  N   ILE H 165       3.304 -12.936  -3.467  1.00  0.00      HCT  N
ATOM   2596  HN  ILE H 165       3.193 -11.947  -3.392  1.00  0.00      HCT   
ATOM   2597  CA  ILE H 165       2.395 -13.705  -2.623  1.00  0.00      HCT  C
ATOM   2598  HA  ILE H 165       3.016 -14.378  -2.046  1.00  0.00      HCT   
ATOM   2599  CB  ILE H 165       1.564 -12.785  -1.712  1.00  0.00      HCT  C
ATOM   2600  HB  ILE H 165       1.111 -12.036  -2.409  1.00  0.00      HCT   
ATOM   2601  CG2 ILE H 165       0.551 -13.590  -0.916  1.00  0.00      HCT  C
ATOM   2602 HG21 ILE H 165      -0.149 -12.916  -0.380  1.00  0.00      HCT   
ATOM   2603 HG22 ILE H 165      -0.053 -14.239  -1.585  1.00  0.00      HCT   
ATOM   2604 HG23 ILE H 165       1.056 -14.234  -0.165  1.00  0.00      HCT   
ATOM   2605  CG1 ILE H 165       2.481 -12.013  -0.764  1.00  0.00      HCT  C
ATOM   2606 HG11 ILE H 165       3.301 -11.531  -1.342  1.00  0.00      HCT   
ATOM   2607 HG12 ILE H 165       1.896 -11.198  -0.280  1.00  0.00      HCT   
ATOM   2608  CD  ILE H 165       3.092 -12.865   0.334  1.00  0.00      HCT  C
ATOM   2609  HD1 ILE H 165       3.699 -12.234   1.019  1.00  0.00      HCT   
ATOM   2610  HD2 ILE H 165       2.298 -13.363   0.931  1.00  0.00      HCT   
ATOM   2611  HD3 ILE H 165       3.756 -13.647  -0.091  1.00  0.00      HCT   
ATOM   2612  C   ILE H 165       1.458 -14.573  -3.454  1.00  0.00      HCT  C
ATOM   2613  O   ILE H 165       1.241 -15.741  -3.140  1.00  0.00      HCT  O
ATOM   2614  N   ASN H 166       0.912 -14.006  -4.524  1.00  0.00      HCT  N
ATOM   2615  HN  ASN H 166       1.057 -13.057  -4.802  1.00  0.00      HCT   
ATOM   2616  CA  ASN H 166       0.028 -14.764  -5.400  1.00  0.00      HCT  C
ATOM   2617  HA  ASN H 166      -0.703 -15.227  -4.746  1.00  0.00      HCT   
ATOM   2618  CB  ASN H 166      -0.653 -13.838  -6.407  1.00  0.00      HCT  C
ATOM   2619  HB1 ASN H 166       0.132 -13.199  -6.867  1.00  0.00      HCT   
ATOM   2620  HB2 ASN H 166      -1.120 -14.430  -7.221  1.00  0.00      HCT   
ATOM   2621  CG  ASN H 166      -1.681 -12.929  -5.759  1.00  0.00      HCT  C
ATOM   2622  OD1 ASN H 166      -2.266 -13.269  -4.729  1.00  0.00      HCT  O
ATOM   2623  ND2 ASN H 166      -1.901 -11.763  -6.356  1.00  0.00      HCT  N
ATOM   2624 HD21 ASN H 166      -2.565 -11.151  -5.935  1.00  0.00      HCT   
ATOM   2625 HD22 ASN H 166      -1.389 -11.517  -7.173  1.00  0.00      HCT   
ATOM   2626  C   ASN H 166       0.771 -15.881  -6.127  1.00  0.00      HCT  C
ATOM   2627  O   ASN H 166       0.201 -16.936  -6.396  1.00  0.00      HCT  O
ATOM   2628  N   THR H 167       2.043 -15.650  -6.436  1.00  0.00      HCT  N
ATOM   2629  HN  THR H 167       2.512 -14.784  -6.266  1.00  0.00      HCT   
ATOM   2630  CA  THR H 167       2.877 -16.671  -7.065  1.00  0.00      HCT  C
ATOM   2631  HA  THR H 167       2.291 -17.083  -7.876  1.00  0.00      HCT   
ATOM   2632  CB  THR H 167       4.224 -16.094  -7.539  1.00  0.00      HCT  C
ATOM   2633  HB  THR H 167       4.682 -15.602  -6.646  1.00  0.00      HCT   
ATOM   2634  OG1 THR H 167       3.993 -15.086  -8.530  1.00  0.00      HCT  O
ATOM   2635  HG1 THR H 167       4.867 -14.777  -8.790  1.00  0.00      HCT   
ATOM   2636  CG2 THR H 167       5.097 -17.190  -8.135  1.00  0.00      HCT  C
ATOM   2637 HG21 THR H 167       6.110 -16.803  -8.373  1.00  0.00      HCT   
ATOM   2638 HG22 THR H 167       5.213 -18.028  -7.415  1.00  0.00      HCT   
ATOM   2639 HG23 THR H 167       4.650 -17.594  -9.069  1.00  0.00      HCT   
ATOM   2640  C   THR H 167       3.137 -17.817  -6.092  1.00  0.00      HCT  C
ATOM   2641  O   THR H 167       3.069 -18.992  -6.461  1.00  0.00      HCT  O
ATOM   2642  N   TRP H 168       3.441 -17.456  -4.850  1.00  0.00      HCT  N
ATOM   2643  HN  TRP H 168       3.552 -16.501  -4.586  1.00  0.00      HCT   
ATOM   2644  CA  TRP H 168       3.637 -18.418  -3.775  1.00  0.00      HCT  C
ATOM   2645  HA  TRP H 168       4.470 -19.056  -4.046  1.00  0.00      HCT   
ATOM   2646  CB  TRP H 168       3.920 -17.680  -2.460  1.00  0.00      HCT  C
ATOM   2647  HB1 TRP H 168       4.872 -17.117  -2.583  1.00  0.00      HCT   
ATOM   2648  HB2 TRP H 168       3.124 -16.928  -2.270  1.00  0.00      HCT   
ATOM   2649  CG  TRP H 168       4.089 -18.558  -1.254  1.00  0.00      HCT  C
ATOM   2650  CD1 TRP H 168       4.357 -19.894  -1.238  1.00  0.00      HCT  C
ATOM   2651  HD1 TRP H 168       4.516 -20.496  -2.123  1.00  0.00      HCT   
ATOM   2652  NE1 TRP H 168       4.436 -20.346   0.058  1.00  0.00      HCT  N
ATOM   2653  HE1 TRP H 168       4.647 -21.256   0.342  1.00  0.00      HCT   
ATOM   2654  CE2 TRP H 168       4.219 -19.296   0.907  1.00  0.00      HCT  C
ATOM   2655  CD2 TRP H 168       3.995 -18.151   0.118  1.00  0.00      HCT  C
ATOM   2656  CE3 TRP H 168       3.745 -16.931   0.752  1.00  0.00      HCT  C
ATOM   2657  HE3 TRP H 168       3.561 -16.024   0.192  1.00  0.00      HCT   
ATOM   2658  CZ3 TRP H 168       3.726 -16.893   2.137  1.00  0.00      HCT  C
ATOM   2659  HZ3 TRP H 168       3.531 -15.956   2.640  1.00  0.00      HCT   
ATOM   2660  CZ2 TRP H 168       4.198 -19.255   2.300  1.00  0.00      HCT  C
ATOM   2661  HZ2 TRP H 168       4.370 -20.131   2.906  1.00  0.00      HCT   
ATOM   2662  CH2 TRP H 168       3.951 -18.049   2.893  1.00  0.00      HCT  C
ATOM   2663  HH2 TRP H 168       3.929 -17.993   3.972  1.00  0.00      HCT   
ATOM   2664  C   TRP H 168       2.410 -19.320  -3.645  1.00  0.00      HCT  C
ATOM   2665  O   TRP H 168       2.532 -20.544  -3.639  1.00  0.00      HCT  O
ATOM   2666  N   SER H 169       1.234 -18.706  -3.558  1.00  0.00      HCT  N
ATOM   2667  HN  SER H 169       1.124 -17.712  -3.583  1.00  0.00      HCT   
ATOM   2668  CA  SER H 169      -0.017 -19.442  -3.416  1.00  0.00      HCT  C
ATOM   2669  HA  SER H 169       0.115 -20.084  -2.555  1.00  0.00      HCT   
ATOM   2670  CB  SER H 169      -1.185 -18.473  -3.223  1.00  0.00      HCT  C
ATOM   2671  HB1 SER H 169      -2.100 -19.072  -3.012  1.00  0.00      HCT   
ATOM   2672  HB2 SER H 169      -1.008 -17.824  -2.336  1.00  0.00      HCT   
ATOM   2673  OG  SER H 169      -1.404 -17.699  -4.389  1.00  0.00      HCT  O
ATOM   2674  HG1 SER H 169      -2.269 -17.281  -4.293  1.00  0.00      HCT   
ATOM   2675  C   SER H 169      -0.283 -20.344  -4.619  1.00  0.00      HCT  C
ATOM   2676  O   SER H 169      -0.760 -21.471  -4.466  1.00  0.00      HCT  O
ATOM   2677  N   ASP H 170       0.021 -19.838  -5.811  1.00  0.00      HCT  N
ATOM   2678  HN  ASP H 170       0.344 -18.909  -5.974  1.00  0.00      HCT   
ATOM   2679  CA  ASP H 170      -0.094 -20.623  -7.034  1.00  0.00      HCT  C
ATOM   2680  HA  ASP H 170      -1.130 -20.931  -7.123  1.00  0.00      HCT   
ATOM   2681  CB  ASP H 170       0.352 -19.805  -8.248  1.00  0.00      HCT  C
ATOM   2682  HB1 ASP H 170       1.304 -19.289  -8.011  1.00  0.00      HCT   
ATOM   2683  HB2 ASP H 170       0.522 -20.464  -9.122  1.00  0.00      HCT   
ATOM   2684  CG  ASP H 170      -0.654 -18.740  -8.639  1.00  0.00      HCT  C
ATOM   2685  OD1 ASP H 170      -1.623 -18.521  -7.882  1.00  0.00      HCT  O
ATOM   2686  OD2 ASP H 170      -0.464 -18.110  -9.698  1.00  0.00      HCT  O
ATOM   2687  C   ASP H 170       0.735 -21.894  -6.932  1.00  0.00      HCT  C
ATOM   2688  O   ASP H 170       0.229 -22.995  -7.138  1.00  0.00      HCT  O
ATOM   2689  N   MET H 171       2.011 -21.729  -6.600  1.00  0.00      HCT  N
ATOM   2690  HN  MET H 171       2.426 -20.841  -6.414  1.00  0.00      HCT   
ATOM   2691  CA  MET H 171       2.924 -22.857  -6.479  1.00  0.00      HCT  C
ATOM   2692  HA  MET H 171       2.870 -23.408  -7.410  1.00  0.00      HCT   
ATOM   2693  CB  MET H 171       4.346 -22.360  -6.244  1.00  0.00      HCT  C
ATOM   2694  HB1 MET H 171       4.322 -21.734  -5.321  1.00  0.00      HCT   
ATOM   2695  HB2 MET H 171       5.007 -23.226  -6.017  1.00  0.00      HCT   
ATOM   2696  CG  MET H 171       4.893 -21.539  -7.392  1.00  0.00      HCT  C
ATOM   2697  HG1 MET H 171       4.893 -22.137  -8.328  1.00  0.00      HCT   
ATOM   2698  HG2 MET H 171       4.244 -20.652  -7.560  1.00  0.00      HCT   
ATOM   2699  SD  MET H 171       6.571 -20.989  -7.076  1.00  0.00      HCT  S
ATOM   2700  CE  MET H 171       7.040 -20.382  -8.694  1.00  0.00      HCT  C
ATOM   2701  HE1 MET H 171       8.084 -20.001  -8.687  1.00  0.00      HCT   
ATOM   2702  HE2 MET H 171       6.976 -21.188  -9.457  1.00  0.00      HCT   
ATOM   2703  HE3 MET H 171       6.376 -19.552  -9.017  1.00  0.00      HCT   
ATOM   2704  C   MET H 171       2.501 -23.803  -5.359  1.00  0.00      HCT  C
ATOM   2705  O   MET H 171       2.742 -25.008  -5.430  1.00  0.00      HCT  O
ATOM   2706  N   ALA H 172       1.864 -23.250  -4.331  1.00  0.00      HCT  N
ATOM   2707  HN  ALA H 172       1.700 -22.267  -4.258  1.00  0.00      HCT   
ATOM   2708  CA  ALA H 172       1.355 -24.054  -3.225  1.00  0.00      HCT  C
ATOM   2709  HA  ALA H 172       2.131 -24.699  -2.829  1.00  0.00      HCT   
ATOM   2710  CB  ALA H 172       0.875 -23.158  -2.094  1.00  0.00      HCT  C
ATOM   2711  HB1 ALA H 172       1.718 -22.533  -1.730  1.00  0.00      HCT   
ATOM   2712  HB2 ALA H 172       0.068 -22.475  -2.440  1.00  0.00      HCT   
ATOM   2713  HB3 ALA H 172       0.492 -23.752  -1.236  1.00  0.00      HCT   
ATOM   2714  C   ALA H 172       0.235 -24.969  -3.697  1.00  0.00      HCT  C
ATOM   2715  O   ALA H 172      -0.041 -25.999  -3.083  1.00  0.00      HCT  O
ATOM   2716  N   ARG H 173      -0.410 -24.589  -4.794  1.00  0.00      HCT  N
ATOM   2717  HN  ARG H 173      -0.200 -23.731  -5.257  1.00  0.00      HCT   
ATOM   2718  CA  ARG H 173      -1.461 -25.408  -5.380  1.00  0.00      HCT  C
ATOM   2719  HA  ARG H 173      -1.806 -26.114  -4.634  1.00  0.00      HCT   
ATOM   2720  CB  ARG H 173      -2.626 -24.533  -5.842  1.00  0.00      HCT  C
ATOM   2721  HB1 ARG H 173      -2.203 -23.807  -6.577  1.00  0.00      HCT   
ATOM   2722  HB2 ARG H 173      -3.355 -25.153  -6.409  1.00  0.00      HCT   
ATOM   2723  CG  ARG H 173      -3.291 -23.768  -4.715  1.00  0.00      HCT  C
ATOM   2724  HG1 ARG H 173      -3.351 -24.431  -3.824  1.00  0.00      HCT   
ATOM   2725  HG2 ARG H 173      -2.632 -22.922  -4.414  1.00  0.00      HCT   
ATOM   2726  CD  ARG H 173      -4.642 -23.211  -5.127  1.00  0.00      HCT  C
ATOM   2727  HD1 ARG H 173      -5.264 -24.029  -5.558  1.00  0.00      HCT   
ATOM   2728  HD2 ARG H 173      -5.184 -22.769  -4.259  1.00  0.00      HCT   
ATOM   2729  NE  ARG H 173      -4.524 -22.146  -6.116  1.00  0.00      HCT  N
ATOM   2730  HE  ARG H 173      -4.147 -21.293  -5.736  1.00  0.00      HCT   
ATOM   2731  CZ  ARG H 173      -4.872 -22.268  -7.392  1.00  0.00      HCT  C
ATOM   2732  NH1 ARG H 173      -5.368 -23.414  -7.843  1.00  0.00      HCT  N
ATOM   2733 HH11 ARG H 173      -5.606 -23.519  -8.799  1.00  0.00      HCT   
ATOM   2734 HH12 ARG H 173      -5.355 -24.186  -7.203  1.00  0.00      HCT   
ATOM   2735  NH2 ARG H 173      -4.729 -21.239  -8.217  1.00  0.00      HCT  N
ATOM   2736 HH21 ARG H 173      -5.068 -21.300  -9.145  1.00  0.00      HCT   
ATOM   2737 HH22 ARG H 173      -4.475 -20.371  -7.811  1.00  0.00      HCT   
ATOM   2738  C   ARG H 173      -0.915 -26.231  -6.540  1.00  0.00      HCT  C
ATOM   2739  O   ARG H 173      -1.675 -26.831  -7.301  1.00  0.00      HCT  O
ATOM   2740  N   GLY H 174       0.407 -26.252  -6.672  1.00  0.00      HCT  N
ATOM   2741  HN  GLY H 174       1.012 -25.704  -6.096  1.00  0.00      HCT   
ATOM   2742  CA  GLY H 174       1.066 -27.078  -7.668  1.00  0.00      HCT  C
ATOM   2743  HA1 GLY H 174       0.441 -27.951  -7.795  1.00  0.00      HCT   
ATOM   2744  HA2 GLY H 174       2.054 -27.291  -7.282  1.00  0.00      HCT   
ATOM   2745  C   GLY H 174       1.227 -26.416  -9.022  1.00  0.00      HCT  C
ATOM   2746  O   GLY H 174       1.774 -27.010  -9.949  1.00  0.00      HCT  O
ATOM   2747  N   LEU H 175       0.752 -25.181  -9.136  1.00  0.00      HCT  N
ATOM   2748  HN  LEU H 175       0.315 -24.676  -8.395  1.00  0.00      HCT   
ATOM   2749  CA  LEU H 175       0.836 -24.447 -10.392  1.00  0.00      HCT  C
ATOM   2750  HA  LEU H 175       0.578 -25.148 -11.175  1.00  0.00      HCT   
ATOM   2751  CB  LEU H 175      -0.128 -23.256 -10.389  1.00  0.00      HCT  C
ATOM   2752  HB1 LEU H 175      -0.060 -22.780  -9.384  1.00  0.00      HCT   
ATOM   2753  HB2 LEU H 175       0.235 -22.495 -11.115  1.00  0.00      HCT   
ATOM   2754  CG  LEU H 175      -1.612 -23.516 -10.659  1.00  0.00      HCT  C
ATOM   2755  HG  LEU H 175      -1.658 -24.167 -11.565  1.00  0.00      HCT   
ATOM   2756  CD1 LEU H 175      -2.282 -24.220  -9.492  1.00  0.00      HCT  C
ATOM   2757 HD11 LEU H 175      -3.367 -24.355  -9.689  1.00  0.00      HCT   
ATOM   2758 HD12 LEU H 175      -1.830 -25.221  -9.327  1.00  0.00      HCT   
ATOM   2759 HD13 LEU H 175      -2.171 -23.627  -8.559  1.00  0.00      HCT   
ATOM   2760  CD2 LEU H 175      -2.324 -22.210 -10.981  1.00  0.00      HCT  C
ATOM   2761 HD21 LEU H 175      -3.398 -22.399 -11.196  1.00  0.00      HCT   
ATOM   2762 HD22 LEU H 175      -2.271 -21.495 -10.136  1.00  0.00      HCT   
ATOM   2763 HD23 LEU H 175      -1.870 -21.730 -11.875  1.00  0.00      HCT   
ATOM   2764  C   LEU H 175       2.253 -23.956 -10.663  1.00  0.00      HCT  C
ATOM   2765  O   LEU H 175       3.032 -23.722  -9.739  1.00  0.00      HCT  O
ATOM   2766  N   ASP H 176       2.582 -23.806 -11.942  1.00  0.00      HCT  N
ATOM   2767  HN  ASP H 176       2.020 -24.077 -12.719  1.00  0.00      HCT   
ATOM   2768  CA  ASP H 176       3.847 -23.206 -12.338  1.00  0.00      HCT  C
ATOM   2769  HA  ASP H 176       4.569 -23.405 -11.554  1.00  0.00      HCT   
ATOM   2770  CB  ASP H 176       4.320 -23.761 -13.681  1.00  0.00      HCT  C
ATOM   2771  HB1 ASP H 176       3.483 -23.723 -14.407  1.00  0.00      HCT   
ATOM   2772  HB2 ASP H 176       5.157 -23.155 -14.081  1.00  0.00      HCT   
ATOM   2773  CG  ASP H 176       4.773 -25.202 -13.590  1.00  0.00      HCT  C
ATOM   2774  OD1 ASP H 176       5.460 -25.549 -12.606  1.00  0.00      HCT  O
ATOM   2775  OD2 ASP H 176       4.444 -25.989 -14.503  1.00  0.00      HCT  O
ATOM   2776  C   ASP H 176       3.686 -21.697 -12.412  1.00  0.00      HCT  C
ATOM   2777  O   ASP H 176       2.565 -21.186 -12.388  1.00  0.00      HCT  O
ATOM   2778  N   ILE H 177       4.802 -20.983 -12.506  1.00  0.00      HCT  N
ATOM   2779  HN  ILE H 177       5.721 -21.363 -12.588  1.00  0.00      HCT   
ATOM   2780  CA  ILE H 177       4.757 -19.529 -12.495  1.00  0.00      HCT  C
ATOM   2781  HA  ILE H 177       4.127 -19.243 -11.662  1.00  0.00      HCT   
ATOM   2782  CB  ILE H 177       6.173 -18.921 -12.336  1.00  0.00      HCT  C
ATOM   2783  HB  ILE H 177       6.588 -19.414 -11.420  1.00  0.00      HCT   
ATOM   2784  CG2 ILE H 177       7.044 -19.199 -13.555  1.00  0.00      HCT  C
ATOM   2785 HG21 ILE H 177       8.094 -18.896 -13.362  1.00  0.00      HCT   
ATOM   2786 HG22 ILE H 177       7.046 -20.281 -13.802  1.00  0.00      HCT   
ATOM   2787 HG23 ILE H 177       6.678 -18.638 -14.441  1.00  0.00      HCT   
ATOM   2788  CG1 ILE H 177       6.087 -17.426 -12.031  1.00  0.00      HCT  C
ATOM   2789 HG11 ILE H 177       5.841 -16.865 -12.961  1.00  0.00      HCT   
ATOM   2790 HG12 ILE H 177       5.254 -17.252 -11.312  1.00  0.00      HCT   
ATOM   2791  CD  ILE H 177       7.357 -16.863 -11.432  1.00  0.00      HCT  C
ATOM   2792  HD1 ILE H 177       7.221 -15.790 -11.177  1.00  0.00      HCT   
ATOM   2793  HD2 ILE H 177       7.628 -17.410 -10.503  1.00  0.00      HCT   
ATOM   2794  HD3 ILE H 177       8.203 -16.941 -12.147  1.00  0.00      HCT   
ATOM   2795  C   ILE H 177       4.078 -19.009 -13.762  1.00  0.00      HCT  C
ATOM   2796  O   ILE H 177       4.342 -19.478 -14.870  1.00  0.00      HCT  O
ATOM   2797  N   THR H 178       3.163 -18.064 -13.579  1.00  0.00      HCT  N
ATOM   2798  HN  THR H 178       2.925 -17.684 -12.686  1.00  0.00      HCT   
ATOM   2799  CA  THR H 178       2.416 -17.493 -14.691  1.00  0.00      HCT  C
ATOM   2800  HA  THR H 178       2.401 -18.248 -15.465  1.00  0.00      HCT   
ATOM   2801  CB  THR H 178       1.005 -17.055 -14.259  1.00  0.00      HCT  C
ATOM   2802  HB  THR H 178       1.149 -16.230 -13.519  1.00  0.00      HCT   
ATOM   2803  OG1 THR H 178       0.348 -18.138 -13.591  1.00  0.00      HCT  O
ATOM   2804  HG1 THR H 178      -0.526 -17.805 -13.359  1.00  0.00      HCT   
ATOM   2805  CG2 THR H 178       0.186 -16.627 -15.468  1.00  0.00      HCT  C
ATOM   2806 HG21 THR H 178      -0.791 -16.203 -15.154  1.00  0.00      HCT   
ATOM   2807 HG22 THR H 178       0.726 -15.847 -16.046  1.00  0.00      HCT   
ATOM   2808 HG23 THR H 178      -0.009 -17.487 -16.144  1.00  0.00      HCT   
ATOM   2809  C   THR H 178       3.157 -16.296 -15.268  1.00  0.00      HCT  C
ATOM   2810  O   THR H 178       3.398 -16.214 -16.471  1.00  0.00      HCT  O
ATOM   2811  N   LEU H 179       3.517 -15.368 -14.391  1.00  0.00      HCT  N
ATOM   2812  HN  LEU H 179       3.316 -15.415 -13.415  1.00  0.00      HCT   
ATOM   2813  CA  LEU H 179       4.251 -14.180 -14.793  1.00  0.00      HCT  C
ATOM   2814  HA  LEU H 179       4.427 -14.259 -15.858  1.00  0.00      HCT   
ATOM   2815  CB  LEU H 179       3.449 -12.919 -14.468  1.00  0.00      HCT  C
ATOM   2816  HB1 LEU H 179       2.463 -13.015 -14.979  1.00  0.00      HCT   
ATOM   2817  HB2 LEU H 179       3.230 -12.900 -13.377  1.00  0.00      HCT   
ATOM   2818  CG  LEU H 179       4.063 -11.581 -14.887  1.00  0.00      HCT  C
ATOM   2819  HG  LEU H 179       5.066 -11.507 -14.400  1.00  0.00      HCT   
ATOM   2820  CD1 LEU H 179       4.224 -11.521 -16.396  1.00  0.00      HCT  C
ATOM   2821 HD11 LEU H 179       4.625 -10.532 -16.706  1.00  0.00      HCT   
ATOM   2822 HD12 LEU H 179       4.926 -12.308 -16.746  1.00  0.00      HCT   
ATOM   2823 HD13 LEU H 179       3.247 -11.673 -16.901  1.00  0.00      HCT   
ATOM   2824  CD2 LEU H 179       3.211 -10.421 -14.389  1.00  0.00      HCT  C
ATOM   2825 HD21 LEU H 179       3.671  -9.452 -14.680  1.00  0.00      HCT   
ATOM   2826 HD22 LEU H 179       2.189 -10.450 -14.817  1.00  0.00      HCT   
ATOM   2827 HD23 LEU H 179       3.127 -10.447 -13.281  1.00  0.00      HCT   
ATOM   2828  C   LEU H 179       5.610 -14.142 -14.104  1.00  0.00      HCT  C
ATOM   2829  O   LEU H 179       5.707 -13.742 -12.945  1.00  0.00      HCT  O
ATOM   2830  N   PRO H 180       6.659 -14.588 -14.808  1.00  0.00      HCT  N
ATOM   2831  CD  PRO H 180       6.612 -15.292 -16.101  1.00  0.00      HCT  C
ATOM   2832  HD1 PRO H 180       6.540 -14.591 -16.964  1.00  0.00      HCT   
ATOM   2833  HD2 PRO H 180       5.772 -16.022 -16.157  1.00  0.00      HCT   
ATOM   2834  CA  PRO H 180       8.023 -14.518 -14.274  1.00  0.00      HCT  C
ATOM   2835  HA  PRO H 180       8.103 -15.086 -13.355  1.00  0.00      HCT   
ATOM   2836  CB  PRO H 180       8.870 -15.142 -15.386  1.00  0.00      HCT  C
ATOM   2837  HB1 PRO H 180       9.696 -15.768 -14.980  1.00  0.00      HCT   
ATOM   2838  HB2 PRO H 180       9.281 -14.374 -16.079  1.00  0.00      HCT   
ATOM   2839  CG  PRO H 180       7.923 -16.015 -16.136  1.00  0.00      HCT  C
ATOM   2840  HG1 PRO H 180       7.877 -17.017 -15.665  1.00  0.00      HCT   
ATOM   2841  HG2 PRO H 180       8.239 -16.150 -17.196  1.00  0.00      HCT   
ATOM   2842  C   PRO H 180       8.441 -13.077 -14.007  1.00  0.00      HCT  C
ATOM   2843  O   PRO H 180       8.166 -12.200 -14.826  1.00  0.00      HCT  O
ATOM   2844  N   PRO H 181       9.095 -12.833 -12.863  1.00  0.00      HCT  N
ATOM   2845  CD  PRO H 181       9.431 -13.825 -11.827  1.00  0.00      HCT  C
ATOM   2846  HD1 PRO H 181       9.952 -14.715 -12.247  1.00  0.00      HCT   
ATOM   2847  HD2 PRO H 181       8.534 -14.165 -11.259  1.00  0.00      HCT   
ATOM   2848  CA  PRO H 181       9.518 -11.481 -12.490  1.00  0.00      HCT  C
ATOM   2849  HA  PRO H 181       8.682 -10.797 -12.584  1.00  0.00      HCT   
ATOM   2850  CB  PRO H 181       9.940 -11.643 -11.026  1.00  0.00      HCT  C
ATOM   2851  HB1 PRO H 181       9.097 -11.458 -10.323  1.00  0.00      HCT   
ATOM   2852  HB2 PRO H 181      10.803 -10.992 -10.763  1.00  0.00      HCT   
ATOM   2853  CG  PRO H 181      10.357 -13.068 -10.919  1.00  0.00      HCT  C
ATOM   2854  HG1 PRO H 181      10.295 -13.400  -9.864  1.00  0.00      HCT   
ATOM   2855  HG2 PRO H 181      11.407 -13.214 -11.262  1.00  0.00      HCT   
ATOM   2856  C   PRO H 181      10.683 -10.964 -13.332  1.00  0.00      HCT  C
ATOM   2857  O   PRO H 181      11.540 -11.741 -13.755  1.00  0.00      HCT  O
ATOM   2858  N   PHE H 182      10.698  -9.658 -13.575  1.00  0.00      HCT  N
ATOM   2859  HN  PHE H 182       9.956  -9.041 -13.317  1.00  0.00      HCT   
ATOM   2860  CA  PHE H 182      11.815  -9.010 -14.248  1.00  0.00      HCT  C
ATOM   2861  HA  PHE H 182      12.464  -9.794 -14.621  1.00  0.00      HCT   
ATOM   2862  CB  PHE H 182      11.324  -8.097 -15.374  1.00  0.00      HCT  C
ATOM   2863  HB1 PHE H 182      10.865  -8.719 -16.173  1.00  0.00      HCT   
ATOM   2864  HB2 PHE H 182      10.539  -7.400 -15.010  1.00  0.00      HCT   
ATOM   2865  CG  PHE H 182      12.419  -7.308 -16.037  1.00  0.00      HCT  C
ATOM   2866  CD1 PHE H 182      13.118  -7.835 -17.111  1.00  0.00      HCT  C
ATOM   2867  HD1 PHE H 182      12.877  -8.826 -17.472  1.00  0.00      HCT   
ATOM   2868  CE1 PHE H 182      14.126  -7.110 -17.724  1.00  0.00      HCT  C
ATOM   2869  HE1 PHE H 182      14.660  -7.531 -18.564  1.00  0.00      HCT   
ATOM   2870  CZ  PHE H 182      14.443  -5.848 -17.266  1.00  0.00      HCT  C
ATOM   2871  HZ  PHE H 182      15.223  -5.275 -17.747  1.00  0.00      HCT   
ATOM   2872  CD2 PHE H 182      12.747  -6.037 -15.590  1.00  0.00      HCT  C
ATOM   2873  HD2 PHE H 182      12.227  -5.611 -14.744  1.00  0.00      HCT   
ATOM   2874  CE2 PHE H 182      13.753  -5.312 -16.196  1.00  0.00      HCT  C
ATOM   2875  HE2 PHE H 182      14.000  -4.325 -15.831  1.00  0.00      HCT   
ATOM   2876  C   PHE H 182      12.614  -8.219 -13.225  1.00  0.00      HCT  C
ATOM   2877  O   PHE H 182      12.074  -7.350 -12.543  1.00  0.00      HCT  O
ATOM   2878  N   ILE H 183      13.904  -8.518 -13.123  1.00  0.00      HCT  N
ATOM   2879  HN  ILE H 183      14.397  -9.128 -13.740  1.00  0.00      HCT   
ATOM   2880  CA  ILE H 183      14.724  -7.954 -12.062  1.00  0.00      HCT  C
ATOM   2881  HA  ILE H 183      14.081  -7.272 -11.520  1.00  0.00      HCT   
ATOM   2882  CB  ILE H 183      15.266  -9.067 -11.143  1.00  0.00      HCT  C
ATOM   2883  HB  ILE H 183      15.897  -9.702 -11.815  1.00  0.00      HCT   
ATOM   2884  CG2 ILE H 183      16.015  -8.473  -9.969  1.00  0.00      HCT  C
ATOM   2885 HG21 ILE H 183      16.536  -9.268  -9.395  1.00  0.00      HCT   
ATOM   2886 HG22 ILE H 183      16.783  -7.749 -10.314  1.00  0.00      HCT   
ATOM   2887 HG23 ILE H 183      15.321  -7.946  -9.280  1.00  0.00      HCT   
ATOM   2888  CG1 ILE H 183      14.115  -9.945 -10.649  1.00  0.00      HCT  C
ATOM   2889 HG11 ILE H 183      13.414  -9.337 -10.035  1.00  0.00      HCT   
ATOM   2890 HG12 ILE H 183      13.543 -10.318 -11.529  1.00  0.00      HCT   
ATOM   2891  CD  ILE H 183      14.553 -11.145  -9.838  1.00  0.00      HCT  C
ATOM   2892  HD1 ILE H 183      13.674 -11.766  -9.563  1.00  0.00      HCT   
ATOM   2893  HD2 ILE H 183      15.256 -11.777 -10.422  1.00  0.00      HCT   
ATOM   2894  HD3 ILE H 183      15.057 -10.830  -8.901  1.00  0.00      HCT   
ATOM   2895  C   ILE H 183      15.884  -7.126 -12.609  1.00  0.00      HCT  C
ATOM   2896  O   ILE H 183      16.960  -7.653 -12.898  1.00  0.00      HCT  O
ATOM   2897  N   ASP H 184      15.636  -5.827 -12.752  1.00  0.00      HCT  N
ATOM   2898  HN  ASP H 184      14.745  -5.418 -12.574  1.00  0.00      HCT   
ATOM   2899  CA  ASP H 184      16.633  -4.853 -13.184  1.00  0.00      HCT  C
ATOM   2900  HA  ASP H 184      17.474  -4.905 -12.502  1.00  0.00      HCT   
ATOM   2901  CB  ASP H 184      17.077  -5.111 -14.628  1.00  0.00      HCT  C
ATOM   2902  HB1 ASP H 184      17.550  -6.112 -14.691  1.00  0.00      HCT   
ATOM   2903  HB2 ASP H 184      16.207  -5.093 -15.313  1.00  0.00      HCT   
ATOM   2904  CG  ASP H 184      18.097  -4.097 -15.122  1.00  0.00      HCT  C
ATOM   2905  OD1 ASP H 184      18.730  -3.418 -14.286  1.00  0.00      HCT  O
ATOM   2906  OD2 ASP H 184      18.277  -3.987 -16.353  1.00  0.00      HCT  O
ATOM   2907  C   ASP H 184      16.038  -3.455 -13.043  1.00  0.00      HCT  C
ATOM   2908  O   ASP H 184      15.209  -3.040 -13.854  1.00  0.00      HCT  O
ATOM   2909  N   ARG H 185      16.456  -2.733 -12.008  1.00  0.00      HCT  N
ATOM   2910  HN  ARG H 185      17.177  -3.049 -11.395  1.00  0.00      HCT   
ATOM   2911  CA  ARG H 185      15.874  -1.430 -11.716  1.00  0.00      HCT  C
ATOM   2912  HA  ARG H 185      14.880  -1.409 -12.147  1.00  0.00      HCT   
ATOM   2913  CB  ARG H 185      15.784  -1.219 -10.204  1.00  0.00      HCT  C
ATOM   2914  HB1 ARG H 185      16.722  -0.693  -9.903  1.00  0.00      HCT   
ATOM   2915  HB2 ARG H 185      14.952  -0.517  -9.975  1.00  0.00      HCT   
ATOM   2916  CG  ARG H 185      15.663  -2.502  -9.393  1.00  0.00      HCT  C
ATOM   2917  HG1 ARG H 185      14.753  -3.047  -9.727  1.00  0.00      HCT   
ATOM   2918  HG2 ARG H 185      16.520  -3.170  -9.642  1.00  0.00      HCT   
ATOM   2919  CD  ARG H 185      15.677  -2.186  -7.907  1.00  0.00      HCT  C
ATOM   2920  HD1 ARG H 185      16.540  -1.519  -7.678  1.00  0.00      HCT   
ATOM   2921  HD2 ARG H 185      14.737  -1.677  -7.588  1.00  0.00      HCT   
ATOM   2922  NE  ARG H 185      15.787  -3.375  -7.068  1.00  0.00      HCT  N
ATOM   2923  HE  ARG H 185      16.739  -3.658  -6.906  1.00  0.00      HCT   
ATOM   2924  CZ  ARG H 185      14.748  -4.028  -6.563  1.00  0.00      HCT  C
ATOM   2925  NH1 ARG H 185      13.525  -3.608  -6.815  1.00  0.00      HCT  N
ATOM   2926 HH11 ARG H 185      12.742  -4.071  -6.424  1.00  0.00      HCT   
ATOM   2927 HH12 ARG H 185      13.447  -2.734  -7.298  1.00  0.00      HCT   
ATOM   2928  NH2 ARG H 185      14.926  -5.096  -5.802  1.00  0.00      HCT  N
ATOM   2929 HH21 ARG H 185      14.144  -5.625  -5.503  1.00  0.00      HCT   
ATOM   2930 HH22 ARG H 185      15.850  -5.448  -5.732  1.00  0.00      HCT   
ATOM   2931  C   ARG H 185      16.652  -0.280 -12.356  1.00  0.00      HCT  C
ATOM   2932  O   ARG H 185      16.294   0.888 -12.188  1.00  0.00      HCT  O
ATOM   2933  N   THR H 186      17.704  -0.605 -13.103  1.00  0.00      HCT  N
ATOM   2934  HN  THR H 186      18.043  -1.536 -13.237  1.00  0.00      HCT   
ATOM   2935  CA  THR H 186      18.469   0.420 -13.810  1.00  0.00      HCT  C
ATOM   2936  HA  THR H 186      18.690   1.184 -13.077  1.00  0.00      HCT   
ATOM   2937  CB  THR H 186      19.744  -0.153 -14.457  1.00  0.00      HCT  C
ATOM   2938  HB  THR H 186      20.238   0.703 -14.979  1.00  0.00      HCT   
ATOM   2939  OG1 THR H 186      19.388  -1.128 -15.446  1.00  0.00      HCT  O
ATOM   2940  HG1 THR H 186      20.224  -1.452 -15.800  1.00  0.00      HCT   
ATOM   2941  CG2 THR H 186      20.637  -0.795 -13.406  1.00  0.00      HCT  C
ATOM   2942 HG21 THR H 186      21.606  -1.107 -13.848  1.00  0.00      HCT   
ATOM   2943 HG22 THR H 186      20.851  -0.075 -12.588  1.00  0.00      HCT   
ATOM   2944 HG23 THR H 186      20.152  -1.691 -12.962  1.00  0.00      HCT   
ATOM   2945  C   THR H 186      17.622   1.088 -14.893  1.00  0.00      HCT  C
ATOM   2946  O   THR H 186      18.005   2.118 -15.449  1.00  0.00      HCT  O
ATOM   2947  N   LEU H 187      16.469   0.496 -15.187  1.00  0.00      HCT  N
ATOM   2948  HN  LEU H 187      16.177  -0.378 -14.803  1.00  0.00      HCT   
ATOM   2949  CA  LEU H 187      15.517   1.090 -16.115  1.00  0.00      HCT  C
ATOM   2950  HA  LEU H 187      16.061   1.311 -17.024  1.00  0.00      HCT   
ATOM   2951  CB  LEU H 187      14.364   0.125 -16.392  1.00  0.00      HCT  C
ATOM   2952  HB1 LEU H 187      13.954  -0.189 -15.405  1.00  0.00      HCT   
ATOM   2953  HB2 LEU H 187      13.545   0.677 -16.904  1.00  0.00      HCT   
ATOM   2954  CG  LEU H 187      14.713  -1.136 -17.185  1.00  0.00      HCT  C
ATOM   2955  HG  LEU H 187      15.512  -1.676 -16.622  1.00  0.00      HCT   
ATOM   2956  CD1 LEU H 187      13.495  -2.030 -17.324  1.00  0.00      HCT  C
ATOM   2957 HD11 LEU H 187      13.735  -2.923 -17.940  1.00  0.00      HCT   
ATOM   2958 HD12 LEU H 187      13.149  -2.377 -16.327  1.00  0.00      HCT   
ATOM   2959 HD13 LEU H 187      12.661  -1.484 -17.815  1.00  0.00      HCT   
ATOM   2960  CD2 LEU H 187      15.267  -0.768 -18.551  1.00  0.00      HCT  C
ATOM   2961 HD21 LEU H 187      15.537  -1.685 -19.118  1.00  0.00      HCT   
ATOM   2962 HD22 LEU H 187      14.527  -0.205 -19.155  1.00  0.00      HCT   
ATOM   2963 HD23 LEU H 187      16.180  -0.143 -18.445  1.00  0.00      HCT   
ATOM   2964  C   LEU H 187      14.978   2.408 -15.570  1.00  0.00      HCT  C
ATOM   2965  O   LEU H 187      14.490   3.251 -16.325  1.00  0.00      HCT  O
ATOM   2966  N   LEU H 188      15.066   2.581 -14.254  1.00  0.00      HCT  N
ATOM   2967  HN  LEU H 188      15.445   1.909 -13.621  1.00  0.00      HCT   
ATOM   2968  CA  LEU H 188      14.600   3.807 -13.617  1.00  0.00      HCT  C
ATOM   2969  HA  LEU H 188      14.074   4.368 -14.378  1.00  0.00      HCT   
ATOM   2970  CB  LEU H 188      13.664   3.486 -12.453  1.00  0.00      HCT  C
ATOM   2971  HB1 LEU H 188      14.245   2.879 -11.721  1.00  0.00      HCT   
ATOM   2972  HB2 LEU H 188      13.401   4.431 -11.928  1.00  0.00      HCT   
ATOM   2973  CG  LEU H 188      12.399   2.717 -12.831  1.00  0.00      HCT  C
ATOM   2974  HG  LEU H 188      12.721   1.682 -13.100  1.00  0.00      HCT   
ATOM   2975  CD1 LEU H 188      11.427   2.659 -11.662  1.00  0.00      HCT  C
ATOM   2976 HD11 LEU H 188      10.490   2.140 -11.959  1.00  0.00      HCT   
ATOM   2977 HD12 LEU H 188      11.875   2.108 -10.807  1.00  0.00      HCT   
ATOM   2978 HD13 LEU H 188      11.163   3.682 -11.320  1.00  0.00      HCT   
ATOM   2979  CD2 LEU H 188      11.739   3.338 -14.056  1.00  0.00      HCT  C
ATOM   2980 HD21 LEU H 188      10.830   2.764 -14.338  1.00  0.00      HCT   
ATOM   2981 HD22 LEU H 188      11.430   4.386 -13.868  1.00  0.00      HCT   
ATOM   2982 HD23 LEU H 188      12.437   3.329 -14.921  1.00  0.00      HCT   
ATOM   2983  C   LEU H 188      15.762   4.665 -13.134  1.00  0.00      HCT  C
ATOM   2984  O   LEU H 188      15.624   5.434 -12.181  1.00  0.00      HCT  O
ATOM   2985  N   SER H 189      16.908   4.529 -13.792  1.00  0.00      HCT  N
ATOM   2986  HN  SER H 189      17.078   3.843 -14.500  1.00  0.00      HCT   
ATOM   2987  CA  SER H 189      18.042   5.401 -13.521  1.00  0.00      HCT  C
ATOM   2988  HA  SER H 189      18.154   5.441 -12.445  1.00  0.00      HCT   
ATOM   2989  CB  SER H 189      19.310   4.888 -14.209  1.00  0.00      HCT  C
ATOM   2990  HB1 SER H 189      19.236   5.127 -15.294  1.00  0.00      HCT   
ATOM   2991  HB2 SER H 189      20.206   5.420 -13.817  1.00  0.00      HCT   
ATOM   2992  OG  SER H 189      19.445   3.488 -14.062  1.00  0.00      HCT  O
ATOM   2993  HG1 SER H 189      20.119   3.201 -14.690  1.00  0.00      HCT   
ATOM   2994  C   SER H 189      17.727   6.812 -13.996  1.00  0.00      HCT  C
ATOM   2995  O   SER H 189      17.066   6.996 -15.018  1.00  0.00      HCT  O
ATOM   2996  N   ALA H 190      18.193   7.806 -13.250  1.00  0.00      HCT  N
ATOM   2997  HN  ALA H 190      18.669   7.669 -12.382  1.00  0.00      HCT   
ATOM   2998  CA  ALA H 190      18.034   9.192 -13.663  1.00  0.00      HCT  C
ATOM   2999  HA  ALA H 190      17.023   9.387 -14.001  1.00  0.00      HCT   
ATOM   3000  CB  ALA H 190      18.334  10.134 -12.510  1.00  0.00      HCT  C
ATOM   3001  HB1 ALA H 190      17.626   9.939 -11.676  1.00  0.00      HCT   
ATOM   3002  HB2 ALA H 190      19.366   9.979 -12.126  1.00  0.00      HCT   
ATOM   3003  HB3 ALA H 190      18.225  11.198 -12.812  1.00  0.00      HCT   
ATOM   3004  C   ALA H 190      18.947   9.484 -14.846  1.00  0.00      HCT  C
ATOM   3005  O   ALA H 190      19.947   8.797 -15.051  1.00  0.00      HCT  O
ATOM   3006  N   ARG H 191      18.596  10.499 -15.628  1.00  0.00      HCT  N
ATOM   3007  HN  ARG H 191      17.752  11.012 -15.485  1.00  0.00      HCT   
ATOM   3008  CA  ARG H 191      19.434  10.917 -16.743  1.00  0.00      HCT  C
ATOM   3009  HA  ARG H 191      19.688  10.046 -17.336  1.00  0.00      HCT   
ATOM   3010  CB  ARG H 191      18.706  11.952 -17.606  1.00  0.00      HCT  C
ATOM   3011  HB1 ARG H 191      18.426  12.790 -16.924  1.00  0.00      HCT   
ATOM   3012  HB2 ARG H 191      19.415  12.384 -18.347  1.00  0.00      HCT   
ATOM   3013  CG  ARG H 191      17.446  11.430 -18.282  1.00  0.00      HCT  C
ATOM   3014  HG1 ARG H 191      17.712  10.532 -18.882  1.00  0.00      HCT   
ATOM   3015  HG2 ARG H 191      16.739  11.068 -17.500  1.00  0.00      HCT   
ATOM   3016  CD  ARG H 191      16.761  12.519 -19.105  1.00  0.00      HCT  C
ATOM   3017  HD1 ARG H 191      17.534  13.144 -19.608  1.00  0.00      HCT   
ATOM   3018  HD2 ARG H 191      16.092  12.083 -19.883  1.00  0.00      HCT   
ATOM   3019  NE  ARG H 191      15.918  13.390 -18.287  1.00  0.00      HCT  N
ATOM   3020  HE  ARG H 191      16.421  13.838 -17.539  1.00  0.00      HCT   
ATOM   3021  CZ  ARG H 191      14.618  13.583 -18.496  1.00  0.00      HCT  C
ATOM   3022  NH1 ARG H 191      14.009  12.972 -19.502  1.00  0.00      HCT  N
ATOM   3023 HH11 ARG H 191      13.048  13.130 -19.680  1.00  0.00      HCT   
ATOM   3024 HH12 ARG H 191      14.598  12.465 -20.136  1.00  0.00      HCT   
ATOM   3025  NH2 ARG H 191      13.929  14.394 -17.704  1.00  0.00      HCT  N
ATOM   3026 HH21 ARG H 191      12.947  14.468 -17.807  1.00  0.00      HCT   
ATOM   3027 HH22 ARG H 191      14.395  14.738 -16.900  1.00  0.00      HCT   
ATOM   3028  C   ARG H 191      20.748  11.490 -16.225  1.00  0.00      HCT  C
ATOM   3029  O   ARG H 191      20.806  12.012 -15.111  1.00  0.00      HCT  O
ATOM   3030  N   ASP H 192      21.806  11.378 -17.022  1.00  0.00      HCT  N
ATOM   3031  HN  ASP H 192      21.845  10.871 -17.879  1.00  0.00      HCT   
ATOM   3032  CA  ASP H 192      23.071  12.027 -16.687  1.00  0.00      HCT  C
ATOM   3033  HA  ASP H 192      22.908  12.614 -15.790  1.00  0.00      HCT   
ATOM   3034  CB  ASP H 192      24.176  10.991 -16.440  1.00  0.00      HCT  C
ATOM   3035  HB1 ASP H 192      25.117  11.516 -16.178  1.00  0.00      HCT   
ATOM   3036  HB2 ASP H 192      23.904  10.323 -15.599  1.00  0.00      HCT   
ATOM   3037  CG  ASP H 192      24.465  10.132 -17.656  1.00  0.00      HCT  C
ATOM   3038  OD1 ASP H 192      23.519   9.824 -18.411  1.00  0.00      HCT  O
ATOM   3039  OD2 ASP H 192      25.643   9.766 -17.856  1.00  0.00      HCT  O
ATOM   3040  C   ASP H 192      23.468  13.009 -17.791  1.00  0.00      HCT  C
ATOM   3041  O   ASP H 192      23.766  12.606 -18.915  1.00  0.00      HCT  O
ATOM   3042  N   PRO H 193      23.455  14.313 -17.475  1.00  0.00      HCT  N
ATOM   3043  CD  PRO H 193      23.796  15.367 -18.449  1.00  0.00      HCT  C
ATOM   3044  HD1 PRO H 193      23.145  15.331 -19.352  1.00  0.00      HCT   
ATOM   3045  HD2 PRO H 193      24.862  15.314 -18.770  1.00  0.00      HCT   
ATOM   3046  CA  PRO H 193      23.115  14.876 -16.164  1.00  0.00      HCT  C
ATOM   3047  HA  PRO H 193      23.594  14.300 -15.381  1.00  0.00      HCT   
ATOM   3048  CB  PRO H 193      23.684  16.292 -16.245  1.00  0.00      HCT  C
ATOM   3049  HB1 PRO H 193      24.759  16.335 -15.960  1.00  0.00      HCT   
ATOM   3050  HB2 PRO H 193      23.101  17.020 -15.637  1.00  0.00      HCT   
ATOM   3051  CG  PRO H 193      23.550  16.645 -17.684  1.00  0.00      HCT  C
ATOM   3052  HG1 PRO H 193      24.271  17.447 -17.939  1.00  0.00      HCT   
ATOM   3053  HG2 PRO H 193      22.527  17.020 -17.916  1.00  0.00      HCT   
ATOM   3054  C   PRO H 193      21.608  14.914 -15.906  1.00  0.00      HCT  C
ATOM   3055  O   PRO H 193      20.829  14.892 -16.859  1.00  0.00      HCT  O
ATOM   3056  N   PRO H 194      21.201  14.958 -14.627  1.00  0.00      HCT  N
ATOM   3057  CD  PRO H 194      22.066  14.822 -13.442  1.00  0.00      HCT  C
ATOM   3058  HD1 PRO H 194      22.521  15.791 -13.135  1.00  0.00      HCT   
ATOM   3059  HD2 PRO H 194      22.877  14.073 -13.591  1.00  0.00      HCT   
ATOM   3060  CA  PRO H 194      19.782  15.050 -14.263  1.00  0.00      HCT  C
ATOM   3061  HA  PRO H 194      19.229  14.224 -14.694  1.00  0.00      HCT   
ATOM   3062  CB  PRO H 194      19.801  14.966 -12.732  1.00  0.00      HCT  C
ATOM   3063  HB1 PRO H 194      18.984  14.318 -12.344  1.00  0.00      HCT   
ATOM   3064  HB2 PRO H 194      19.742  15.973 -12.262  1.00  0.00      HCT   
ATOM   3065  CG  PRO H 194      21.118  14.346 -12.391  1.00  0.00      HCT  C
ATOM   3066  HG1 PRO H 194      21.020  13.243 -12.366  1.00  0.00      HCT   
ATOM   3067  HG2 PRO H 194      21.481  14.679 -11.392  1.00  0.00      HCT   
ATOM   3068  C   PRO H 194      19.156  16.364 -14.724  1.00  0.00      HCT  C
ATOM   3069  O   PRO H 194      19.682  17.430 -14.408  1.00  0.00      HCT  O
ATOM   3070  N   GLN H 195      18.050  16.287 -15.460  1.00  0.00      HCT  N
ATOM   3071  HN  GLN H 195      17.595  15.431 -15.699  1.00  0.00      HCT   
ATOM   3072  CA  GLN H 195      17.401  17.484 -15.988  1.00  0.00      HCT  C
ATOM   3073  HA  GLN H 195      17.896  18.333 -15.532  1.00  0.00      HCT   
ATOM   3074  CB  GLN H 195      17.531  17.543 -17.513  1.00  0.00      HCT  C
ATOM   3075  HB1 GLN H 195      16.784  16.827 -17.928  1.00  0.00      HCT   
ATOM   3076  HB2 GLN H 195      17.225  18.553 -17.871  1.00  0.00      HCT   
ATOM   3077  CG  GLN H 195      18.904  17.189 -18.051  1.00  0.00      HCT  C
ATOM   3078  HG1 GLN H 195      19.636  17.987 -17.801  1.00  0.00      HCT   
ATOM   3079  HG2 GLN H 195      19.269  16.241 -17.604  1.00  0.00      HCT   
ATOM   3080  CD  GLN H 195      18.912  17.054 -19.562  1.00  0.00      HCT  C
ATOM   3081  OE1 GLN H 195      19.534  16.144 -20.113  1.00  0.00      HCT  O
ATOM   3082  NE2 GLN H 195      18.219  17.962 -20.242  1.00  0.00      HCT  N
ATOM   3083 HE21 GLN H 195      18.217  17.876 -21.234  1.00  0.00      HCT   
ATOM   3084 HE22 GLN H 195      17.749  18.691 -19.756  1.00  0.00      HCT   
ATOM   3085  C   GLN H 195      15.930  17.548 -15.601  1.00  0.00      HCT  C
ATOM   3086  O   GLN H 195      15.062  17.190 -16.401  1.00  0.00      HCT  O
ATOM   3087  N   PRO H 196      15.647  18.013 -14.370  1.00  0.00      HCT  N
ATOM   3088  CD  PRO H 196      16.599  18.301 -13.289  1.00  0.00      HCT  C
ATOM   3089  HD1 PRO H 196      17.402  19.004 -13.607  1.00  0.00      HCT   
ATOM   3090  HD2 PRO H 196      17.069  17.377 -12.879  1.00  0.00      HCT   
ATOM   3091  CA  PRO H 196      14.272  18.197 -13.915  1.00  0.00      HCT  C
ATOM   3092  HA  PRO H 196      13.676  17.319 -14.136  1.00  0.00      HCT   
ATOM   3093  CB  PRO H 196      14.414  18.401 -12.414  1.00  0.00      HCT  C
ATOM   3094  HB1 PRO H 196      14.342  17.441 -11.856  1.00  0.00      HCT   
ATOM   3095  HB2 PRO H 196      13.666  19.125 -12.020  1.00  0.00      HCT   
ATOM   3096  CG  PRO H 196      15.733  18.948 -12.239  1.00  0.00      HCT  C
ATOM   3097  HG1 PRO H 196      16.082  18.747 -11.207  1.00  0.00      HCT   
ATOM   3098  HG2 PRO H 196      15.735  20.052 -12.391  1.00  0.00      HCT   
ATOM   3099  C   PRO H 196      13.633  19.404 -14.564  1.00  0.00      HCT  C
ATOM   3100  O   PRO H 196      14.255  20.378 -14.975  1.00  0.00      HCT  O
ATOM   3101  N   GLN H 197      12.331  19.297 -14.643  1.00  0.00      HCT  N
ATOM   3102  HN  GLN H 197      11.802  18.735 -14.010  1.00  0.00      HCT   
ATOM   3103  CA  GLN H 197      11.552  19.966 -15.630  1.00  0.00      HCT  C
ATOM   3104  HA  GLN H 197      12.170  20.710 -16.118  1.00  0.00      HCT   
ATOM   3105  CB  GLN H 197      11.046  18.925 -16.627  1.00  0.00      HCT  C
ATOM   3106  HB1 GLN H 197      10.371  18.240 -16.063  1.00  0.00      HCT   
ATOM   3107  HB2 GLN H 197      10.411  19.426 -17.393  1.00  0.00      HCT   
ATOM   3108  CG  GLN H 197      12.170  18.134 -17.269  1.00  0.00      HCT  C
ATOM   3109  HG1 GLN H 197      12.959  17.904 -16.521  1.00  0.00      HCT   
ATOM   3110  HG2 GLN H 197      11.793  17.172 -17.672  1.00  0.00      HCT   
ATOM   3111  CD  GLN H 197      12.852  18.929 -18.407  1.00  0.00      HCT  C
ATOM   3112  OE1 GLN H 197      14.086  19.103 -18.372  1.00  0.00      HCT  O
ATOM   3113  NE2 GLN H 197      12.111  19.154 -19.523  1.00  0.00      HCT  N
ATOM   3114 HE21 GLN H 197      12.549  19.662 -20.259  1.00  0.00      HCT   
ATOM   3115 HE22 GLN H 197      11.172  18.829 -19.567  1.00  0.00      HCT   
ATOM   3116  C   GLN H 197      10.450  20.696 -14.906  1.00  0.00      HCT  C
ATOM   3117  O   GLN H 197      10.127  21.822 -15.249  1.00  0.00      HCT  O
ATOM   3118  N   PHE H 198      10.004  20.116 -13.795  1.00  0.00      HCT  N
ATOM   3119  HN  PHE H 198      10.317  19.216 -13.496  1.00  0.00      HCT   
ATOM   3120  CA  PHE H 198       9.021  20.738 -12.913  1.00  0.00      HCT  C
ATOM   3121  HA  PHE H 198       8.869  21.750 -13.267  1.00  0.00      HCT   
ATOM   3122  CB  PHE H 198       7.717  19.934 -12.923  1.00  0.00      HCT  C
ATOM   3123  HB1 PHE H 198       7.893  18.949 -12.439  1.00  0.00      HCT   
ATOM   3124  HB2 PHE H 198       6.925  20.449 -12.338  1.00  0.00      HCT   
ATOM   3125  CG  PHE H 198       7.219  19.646 -14.306  1.00  0.00      HCT  C
ATOM   3126  CD1 PHE H 198       7.605  18.494 -14.972  1.00  0.00      HCT  C
ATOM   3127  HD1 PHE H 198       8.261  17.787 -14.482  1.00  0.00      HCT   
ATOM   3128  CE1 PHE H 198       7.166  18.242 -16.257  1.00  0.00      HCT  C
ATOM   3129  HE1 PHE H 198       7.472  17.338 -16.765  1.00  0.00      HCT   
ATOM   3130  CZ  PHE H 198       6.332  19.144 -16.885  1.00  0.00      HCT  C
ATOM   3131  HZ  PHE H 198       5.978  18.947 -17.887  1.00  0.00      HCT   
ATOM   3132  CD2 PHE H 198       6.384  20.541 -14.951  1.00  0.00      HCT  C
ATOM   3133  HD2 PHE H 198       6.090  21.457 -14.458  1.00  0.00      HCT   
ATOM   3134  CE2 PHE H 198       5.941  20.294 -16.229  1.00  0.00      HCT  C
ATOM   3135  HE2 PHE H 198       5.287  21.002 -16.719  1.00  0.00      HCT   
ATOM   3136  C   PHE H 198       9.603  20.838 -11.514  1.00  0.00      HCT  C
ATOM   3137  O   PHE H 198      10.525  20.104 -11.167  1.00  0.00      HCT  O
ATOM   3138  N   LYS H 199       9.072  21.765 -10.725  1.00  0.00      HCT  N
ATOM   3139  HN  LYS H 199       8.373  22.405 -11.040  1.00  0.00      HCT   
ATOM   3140  CA  LYS H 199       9.472  21.921  -9.329  1.00  0.00      HCT  C
ATOM   3141  HA  LYS H 199      10.555  21.915  -9.301  1.00  0.00      HCT   
ATOM   3142  CB  LYS H 199       8.913  23.220  -8.751  1.00  0.00      HCT  C
ATOM   3143  HB1 LYS H 199       8.316  23.707  -9.556  1.00  0.00      HCT   
ATOM   3144  HB2 LYS H 199       8.197  22.975  -7.935  1.00  0.00      HCT   
ATOM   3145  CG  LYS H 199       9.959  24.197  -8.261  1.00  0.00      HCT  C
ATOM   3146  HG1 LYS H 199      10.887  23.638  -8.001  1.00  0.00      HCT   
ATOM   3147  HG2 LYS H 199      10.215  24.899  -9.088  1.00  0.00      HCT   
ATOM   3148  CD  LYS H 199       9.456  24.947  -7.045  1.00  0.00      HCT  C
ATOM   3149  HD1 LYS H 199       9.499  24.263  -6.167  1.00  0.00      HCT   
ATOM   3150  HD2 LYS H 199      10.155  25.792  -6.845  1.00  0.00      HCT   
ATOM   3151  CE  LYS H 199       8.046  25.463  -7.261  1.00  0.00      HCT  C
ATOM   3152  HE1 LYS H 199       8.050  26.327  -7.962  1.00  0.00      HCT   
ATOM   3153  HE2 LYS H 199       7.399  24.666  -7.689  1.00  0.00      HCT   
ATOM   3154  NZ  LYS H 199       7.440  25.911  -5.982  1.00  0.00      HCT  N
ATOM   3155  HZ1 LYS H 199       6.475  26.262  -6.149  1.00  0.00      HCT   
ATOM   3156  HZ2 LYS H 199       7.407  25.113  -5.315  1.00  0.00      HCT   
ATOM   3157  HZ3 LYS H 199       8.018  26.673  -5.574  1.00  0.00      HCT   
ATOM   3158  C   LYS H 199       8.990  20.742  -8.494  1.00  0.00      HCT  C
ATOM   3159  O   LYS H 199       9.478  20.508  -7.387  1.00  0.00      HCT  O
ATOM   3160  N   HSE H 200       8.017  20.019  -9.040  1.00  0.00      HCT  N
ATOM   3161  HN  HSE H 200       7.642  20.231  -9.942  1.00  0.00      HCT   
ATOM   3162  CA  HSE H 200       7.406  18.861  -8.390  1.00  0.00      HCT  C
ATOM   3163  HA  HSE H 200       6.623  18.510  -9.052  1.00  0.00      HCT   
ATOM   3164  CB  HSE H 200       8.436  17.750  -8.189  1.00  0.00      HCT  C
ATOM   3165  HB1 HSE H 200       9.353  18.208  -7.759  1.00  0.00      HCT   
ATOM   3166  HB2 HSE H 200       8.055  17.022  -7.442  1.00  0.00      HCT   
ATOM   3167  ND1 HSE H 200       7.957  16.192 -10.111  1.00  0.00      HCT  N
ATOM   3168  CG  HSE H 200       8.809  17.058  -9.461  1.00  0.00      HCT  C
ATOM   3169  CE1 HSE H 200       8.538  15.746 -11.209  1.00  0.00      HCT  C
ATOM   3170  HE1 HSE H 200       8.086  15.035 -11.905  1.00  0.00      HCT   
ATOM   3171  NE2 HSE H 200       9.736  16.300 -11.300  1.00  0.00      HCT  N
ATOM   3172  HE2 HSE H 200      10.399  16.123 -12.027  1.00  0.00      HCT   
ATOM   3173  CD2 HSE H 200       9.926  17.129 -10.222  1.00  0.00      HCT  C
ATOM   3174  HD2 HSE H 200      10.834  17.696 -10.070  1.00  0.00      HCT   
ATOM   3175  C   HSE H 200       6.744  19.236  -7.075  1.00  0.00      HCT  C
ATOM   3176  O   HSE H 200       7.357  19.193  -6.008  1.00  0.00      HCT  O
ATOM   3177  N   VAL H 201       5.468  19.594  -7.180  1.00  0.00      HCT  N
ATOM   3178  HN  VAL H 201       4.979  19.578  -8.048  1.00  0.00      HCT   
ATOM   3179  CA  VAL H 201       4.670  20.039  -6.049  1.00  0.00      HCT  C
ATOM   3180  HA  VAL H 201       5.224  20.825  -5.552  1.00  0.00      HCT   
ATOM   3181  CB  VAL H 201       3.299  20.581  -6.527  1.00  0.00      HCT  C
ATOM   3182  HB  VAL H 201       3.496  21.348  -7.316  1.00  0.00      HCT   
ATOM   3183  CG1 VAL H 201       2.456  19.461  -7.119  1.00  0.00      HCT  C
ATOM   3184 HG11 VAL H 201       1.460  19.848  -7.424  1.00  0.00      HCT   
ATOM   3185 HG12 VAL H 201       2.931  19.024  -8.022  1.00  0.00      HCT   
ATOM   3186 HG13 VAL H 201       2.297  18.653  -6.373  1.00  0.00      HCT   
ATOM   3187  CG2 VAL H 201       2.558  21.295  -5.399  1.00  0.00      HCT  C
ATOM   3188 HG21 VAL H 201       1.561  21.644  -5.743  1.00  0.00      HCT   
ATOM   3189 HG22 VAL H 201       2.411  20.612  -4.535  1.00  0.00      HCT   
ATOM   3190 HG23 VAL H 201       3.121  22.184  -5.048  1.00  0.00      HCT   
ATOM   3191  C   VAL H 201       4.468  18.909  -5.037  1.00  0.00      HCT  C
ATOM   3192  O   VAL H 201       4.152  19.156  -3.873  1.00  0.00      HCT  O
ATOM   3193  N   GLU H 202       4.680  17.671  -5.480  1.00  0.00      HCT  N
ATOM   3194  HN  GLU H 202       4.985  17.453  -6.403  1.00  0.00      HCT   
ATOM   3195  CA  GLU H 202       4.479  16.501  -4.630  1.00  0.00      HCT  C
ATOM   3196  HA  GLU H 202       3.446  16.507  -4.304  1.00  0.00      HCT   
ATOM   3197  CB  GLU H 202       4.771  15.212  -5.403  1.00  0.00      HCT  C
ATOM   3198  HB1 GLU H 202       5.875  15.064  -5.427  1.00  0.00      HCT   
ATOM   3199  HB2 GLU H 202       4.358  14.339  -4.850  1.00  0.00      HCT   
ATOM   3200  CG  GLU H 202       4.253  15.195  -6.827  1.00  0.00      HCT  C
ATOM   3201  HG1 GLU H 202       3.883  14.183  -7.073  1.00  0.00      HCT   
ATOM   3202  HG2 GLU H 202       3.431  15.926  -6.959  1.00  0.00      HCT   
ATOM   3203  CD  GLU H 202       5.341  15.498  -7.837  1.00  0.00      HCT  C
ATOM   3204  OE1 GLU H 202       6.294  14.696  -7.948  1.00  0.00      HCT  O
ATOM   3205  OE2 GLU H 202       5.244  16.536  -8.520  1.00  0.00      HCT  O
ATOM   3206  C   GLU H 202       5.349  16.536  -3.377  1.00  0.00      HCT  C
ATOM   3207  O   GLU H 202       4.967  16.007  -2.335  1.00  0.00      HCT  O
ATOM   3208  N   TYR H 203       6.519  17.160  -3.483  1.00  0.00      HCT  N
ATOM   3209  HN  TYR H 203       6.816  17.660  -4.295  1.00  0.00      HCT   
ATOM   3210  CA  TYR H 203       7.482  17.158  -2.385  1.00  0.00      HCT  C
ATOM   3211  HA  TYR H 203       7.134  16.405  -1.689  1.00  0.00      HCT   
ATOM   3212  CB  TYR H 203       8.878  16.815  -2.910  1.00  0.00      HCT  C
ATOM   3213  HB1 TYR H 203       9.176  17.568  -3.672  1.00  0.00      HCT   
ATOM   3214  HB2 TYR H 203       9.628  16.861  -2.091  1.00  0.00      HCT   
ATOM   3215  CG  TYR H 203       8.956  15.463  -3.582  1.00  0.00      HCT  C
ATOM   3216  CD1 TYR H 203       8.955  14.291  -2.834  1.00  0.00      HCT  C
ATOM   3217  HD1 TYR H 203       8.918  14.342  -1.754  1.00  0.00      HCT   
ATOM   3218  CE1 TYR H 203       9.023  13.053  -3.447  1.00  0.00      HCT  C
ATOM   3219  HE1 TYR H 203       9.028  12.148  -2.858  1.00  0.00      HCT   
ATOM   3220  CZ  TYR H 203       9.092  12.976  -4.822  1.00  0.00      HCT  C
ATOM   3221  OH  TYR H 203       9.160  11.746  -5.438  1.00  0.00      HCT  O
ATOM   3222  HH  TYR H 203       9.129  11.896  -6.385  1.00  0.00      HCT   
ATOM   3223  CD2 TYR H 203       9.025  15.357  -4.965  1.00  0.00      HCT  C
ATOM   3224  HD2 TYR H 203       9.065  16.250  -5.574  1.00  0.00      HCT   
ATOM   3225  CE2 TYR H 203       9.094  14.125  -5.586  1.00  0.00      HCT  C
ATOM   3226  HE2 TYR H 203       9.170  14.071  -6.662  1.00  0.00      HCT   
ATOM   3227  C   TYR H 203       7.523  18.484  -1.630  1.00  0.00      HCT  C
ATOM   3228  O   TYR H 203       8.399  18.703  -0.795  1.00  0.00      HCT  O
ATOM   3229  N   GLN H 204       6.574  19.366  -1.923  1.00  0.00      HCT  N
ATOM   3230  HN  GLN H 204       5.880  19.234  -2.629  1.00  0.00      HCT   
ATOM   3231  CA  GLN H 204       6.475  20.635  -1.209  1.00  0.00      HCT  C
ATOM   3232  HA  GLN H 204       7.482  20.973  -0.998  1.00  0.00      HCT   
ATOM   3233  CB  GLN H 204       5.722  21.672  -2.049  1.00  0.00      HCT  C
ATOM   3234  HB1 GLN H 204       4.661  21.335  -2.102  1.00  0.00      HCT   
ATOM   3235  HB2 GLN H 204       5.712  22.647  -1.510  1.00  0.00      HCT   
ATOM   3236  CG  GLN H 204       6.258  21.851  -3.460  1.00  0.00      HCT  C
ATOM   3237  HG1 GLN H 204       6.224  20.888  -4.013  1.00  0.00      HCT   
ATOM   3238  HG2 GLN H 204       5.648  22.588  -4.022  1.00  0.00      HCT   
ATOM   3239  CD  GLN H 204       7.704  22.303  -3.497  1.00  0.00      HCT  C
ATOM   3240  OE1 GLN H 204       8.150  23.074  -2.647  1.00  0.00      HCT  O
ATOM   3241  NE2 GLN H 204       8.446  21.826  -4.490  1.00  0.00      HCT  N
ATOM   3242 HE21 GLN H 204       9.399  22.115  -4.519  1.00  0.00      HCT   
ATOM   3243 HE22 GLN H 204       8.037  21.224  -5.168  1.00  0.00      HCT   
ATOM   3244  C   GLN H 204       5.773  20.420   0.127  1.00  0.00      HCT  C
ATOM   3245  O   GLN H 204       4.992  19.478   0.269  1.00  0.00      HCT  O
ATOM   3246  N   PRO H 205       6.055  21.282   1.120  1.00  0.00      HCT  N
ATOM   3247  CD  PRO H 205       7.057  22.362   1.115  1.00  0.00      HCT  C
ATOM   3248  HD1 PRO H 205       6.684  23.283   0.612  1.00  0.00      HCT   
ATOM   3249  HD2 PRO H 205       8.014  22.051   0.636  1.00  0.00      HCT   
ATOM   3250  CA  PRO H 205       5.369  21.174   2.412  1.00  0.00      HCT  C
ATOM   3251  HA  PRO H 205       5.569  20.212   2.868  1.00  0.00      HCT   
ATOM   3252  CB  PRO H 205       5.980  22.312   3.240  1.00  0.00      HCT  C
ATOM   3253  HB1 PRO H 205       6.180  21.999   4.289  1.00  0.00      HCT   
ATOM   3254  HB2 PRO H 205       5.338  23.221   3.231  1.00  0.00      HCT   
ATOM   3255  CG  PRO H 205       7.276  22.626   2.571  1.00  0.00      HCT  C
ATOM   3256  HG1 PRO H 205       8.081  22.003   3.007  1.00  0.00      HCT   
ATOM   3257  HG2 PRO H 205       7.557  23.695   2.712  1.00  0.00      HCT   
ATOM   3258  C   PRO H 205       3.861  21.353   2.267  1.00  0.00      HCT  C
ATOM   3259  O   PRO H 205       3.420  22.241   1.538  1.00  0.00      HCT  O
ATOM   3260  N   PRO H 206       3.077  20.510   2.953  1.00  0.00      HCT  N
ATOM   3261  CD  PRO H 206       3.552  19.475   3.889  1.00  0.00      HCT  C
ATOM   3262  HD1 PRO H 206       4.193  19.899   4.695  1.00  0.00      HCT   
ATOM   3263  HD2 PRO H 206       4.113  18.663   3.371  1.00  0.00      HCT   
ATOM   3264  CA  PRO H 206       1.615  20.526   2.853  1.00  0.00      HCT  C
ATOM   3265  HA  PRO H 206       1.315  20.598   1.814  1.00  0.00      HCT   
ATOM   3266  CB  PRO H 206       1.224  19.177   3.455  1.00  0.00      HCT  C
ATOM   3267  HB1 PRO H 206       1.245  18.355   2.704  1.00  0.00      HCT   
ATOM   3268  HB2 PRO H 206       0.230  19.208   3.956  1.00  0.00      HCT   
ATOM   3269  CG  PRO H 206       2.275  18.926   4.478  1.00  0.00      HCT  C
ATOM   3270  HG1 PRO H 206       2.332  17.842   4.699  1.00  0.00      HCT   
ATOM   3271  HG2 PRO H 206       2.052  19.458   5.431  1.00  0.00      HCT   
ATOM   3272  C   PRO H 206       0.988  21.678   3.635  1.00  0.00      HCT  C
ATOM   3273  O   PRO H 206       1.664  22.277   4.470  1.00  0.00      HCT  O
ATOM   3274  N   PRO H 207      -0.287  21.996   3.350  1.00  0.00      HCT  N
ATOM   3275  CD  PRO H 207      -1.060  21.495   2.200  1.00  0.00      HCT  C
ATOM   3276  HD1 PRO H 207      -1.422  20.454   2.357  1.00  0.00      HCT   
ATOM   3277  HD2 PRO H 207      -0.479  21.536   1.250  1.00  0.00      HCT   
ATOM   3278  CA  PRO H 207      -1.036  22.995   4.117  1.00  0.00      HCT  C
ATOM   3279  HA  PRO H 207      -0.603  23.979   3.981  1.00  0.00      HCT   
ATOM   3280  CB  PRO H 207      -2.441  22.912   3.516  1.00  0.00      HCT  C
ATOM   3281  HB1 PRO H 207      -2.943  23.905   3.485  1.00  0.00      HCT   
ATOM   3282  HB2 PRO H 207      -3.084  22.179   4.053  1.00  0.00      HCT   
ATOM   3283  CG  PRO H 207      -2.223  22.438   2.131  1.00  0.00      HCT  C
ATOM   3284  HG1 PRO H 207      -2.038  23.304   1.465  1.00  0.00      HCT   
ATOM   3285  HG2 PRO H 207      -3.114  21.893   1.743  1.00  0.00      HCT   
ATOM   3286  C   PRO H 207      -1.061  22.663   5.605  1.00  0.00      HCT  C
ATOM   3287  O   PRO H 207      -1.206  21.496   5.962  1.00  0.00      HCT  O
ATOM   3288  N   ALA H 208      -0.922  23.676   6.455  1.00  0.00      HCT  N
ATOM   3289  HN  ALA H 208      -0.842  24.627   6.158  1.00  0.00      HCT   
ATOM   3290  CA  ALA H 208      -0.876  23.464   7.899  1.00  0.00      HCT  C
ATOM   3291  HA  ALA H 208      -0.741  22.412   8.122  1.00  0.00      HCT   
ATOM   3292  CB  ALA H 208       0.298  24.214   8.500  1.00  0.00      HCT  C
ATOM   3293  HB1 ALA H 208       1.243  23.861   8.035  1.00  0.00      HCT   
ATOM   3294  HB2 ALA H 208       0.212  25.307   8.313  1.00  0.00      HCT   
ATOM   3295  HB3 ALA H 208       0.372  24.048   9.596  1.00  0.00      HCT   
ATOM   3296  C   ALA H 208      -2.183  23.883   8.571  1.00  0.00      HCT  C
ATOM   3297  O   ALA H 208      -3.030  24.529   7.952  1.00  0.00      HCT  O
ATOM   3298  N   MET H 209      -2.331  23.525   9.844  1.00  0.00      HCT  N
ATOM   3299  HN  MET H 209      -1.596  23.133  10.393  1.00  0.00      HCT   
ATOM   3300  CA  MET H 209      -3.599  23.678  10.555  1.00  0.00      HCT  C
ATOM   3301  HA  MET H 209      -4.324  23.988   9.812  1.00  0.00      HCT   
ATOM   3302  CB  MET H 209      -3.997  22.336  11.176  1.00  0.00      HCT  C
ATOM   3303  HB1 MET H 209      -3.617  21.538  10.496  1.00  0.00      HCT   
ATOM   3304  HB2 MET H 209      -3.461  22.203  12.142  1.00  0.00      HCT   
ATOM   3305  CG  MET H 209      -5.489  22.127  11.372  1.00  0.00      HCT  C
ATOM   3306  HG1 MET H 209      -5.677  21.189  11.937  1.00  0.00      HCT   
ATOM   3307  HG2 MET H 209      -5.909  22.967  11.967  1.00  0.00      HCT   
ATOM   3308  SD  MET H 209      -6.371  22.021   9.808  1.00  0.00      HCT  S
ATOM   3309  CE  MET H 209      -7.449  23.438   9.938  1.00  0.00      HCT  C
ATOM   3310  HE1 MET H 209      -8.095  23.529   9.039  1.00  0.00      HCT   
ATOM   3311  HE2 MET H 209      -8.111  23.355  10.827  1.00  0.00      HCT   
ATOM   3312  HE3 MET H 209      -6.864  24.378  10.033  1.00  0.00      HCT   
ATOM   3313  C   MET H 209      -3.560  24.756  11.641  1.00  0.00      HCT  C
ATOM   3314  O   MET H 209      -4.265  24.651  12.646  1.00  0.00      HCT  O
ATOM   3315  N   LYS H 210      -2.750  25.791  11.431  1.00  0.00      HCT  N
ATOM   3316  HN  LYS H 210      -2.224  25.890  10.588  1.00  0.00      HCT   
ATOM   3317  CA  LYS H 210      -2.562  26.868  12.413  1.00  0.00      HCT  C
ATOM   3318  HA  LYS H 210      -1.777  27.511  12.033  1.00  0.00      HCT   
ATOM   3319  CB  LYS H 210      -3.847  27.679  12.604  1.00  0.00      HCT  C
ATOM   3320  HB1 LYS H 210      -4.642  26.964  12.918  1.00  0.00      HCT   
ATOM   3321  HB2 LYS H 210      -3.707  28.384  13.454  1.00  0.00      HCT   
ATOM   3322  CG  LYS H 210      -4.307  28.418  11.362  1.00  0.00      HCT  C
ATOM   3323  HG1 LYS H 210      -3.429  28.908  10.883  1.00  0.00      HCT   
ATOM   3324  HG2 LYS H 210      -4.715  27.682  10.632  1.00  0.00      HCT   
ATOM   3325  CD  LYS H 210      -5.351  29.476  11.691  1.00  0.00      HCT  C
ATOM   3326  HD1 LYS H 210      -4.851  30.303  12.245  1.00  0.00      HCT   
ATOM   3327  HD2 LYS H 210      -5.731  29.899  10.732  1.00  0.00      HCT   
ATOM   3328  CE  LYS H 210      -6.504  28.909  12.506  1.00  0.00      HCT  C
ATOM   3329  HE1 LYS H 210      -6.883  27.970  12.045  1.00  0.00      HCT   
ATOM   3330  HE2 LYS H 210      -6.175  28.683  13.544  1.00  0.00      HCT   
ATOM   3331  NZ  LYS H 210      -7.645  29.866  12.588  1.00  0.00      HCT  N
ATOM   3332  HZ1 LYS H 210      -8.417  29.452  13.149  1.00  0.00      HCT   
ATOM   3333  HZ2 LYS H 210      -7.326  30.748  13.037  1.00  0.00      HCT   
ATOM   3334  HZ3 LYS H 210      -7.989  30.076  11.629  1.00  0.00      HCT   
ATOM   3335  C   LYS H 210      -2.090  26.318  13.757  1.00  0.00      HCT  C
ATOM   3336  O   LYS H 210      -0.895  26.314  14.050  1.00  0.00      HCT  O
ATOM   3337  N   THR H 211      -3.030  25.862  14.578  1.00  0.00      HCT  N
ATOM   3338  HN  THR H 211      -4.014  25.943  14.422  1.00  0.00      HCT   
ATOM   3339  CA  THR H 211      -2.674  25.182  15.816  1.00  0.00      HCT  C
ATOM   3340  HA  THR H 211      -1.606  25.303  15.941  1.00  0.00      HCT   
ATOM   3341  CB  THR H 211      -3.474  25.694  17.024  1.00  0.00      HCT  C
ATOM   3342  HB  THR H 211      -2.958  25.293  17.930  1.00  0.00      HCT   
ATOM   3343  OG1 THR H 211      -4.798  25.147  16.990  1.00  0.00      HCT  O
ATOM   3344  HG1 THR H 211      -5.247  25.513  17.760  1.00  0.00      HCT   
ATOM   3345  CG2 THR H 211      -3.550  27.207  17.011  1.00  0.00      HCT  C
ATOM   3346 HG21 THR H 211      -4.027  27.587  17.939  1.00  0.00      HCT   
ATOM   3347 HG22 THR H 211      -2.531  27.646  16.947  1.00  0.00      HCT   
ATOM   3348 HG23 THR H 211      -4.140  27.571  16.142  1.00  0.00      HCT   
ATOM   3349  C   THR H 211      -2.924  23.694  15.662  1.00  0.00      HCT  C
ATOM   3350  O   THR H 211      -3.807  23.275  14.917  1.00  0.00      HCT  O
ATOM   3351  N   TYR H 212      -2.149  22.887  16.368  1.00  0.00      HCT  N
ATOM   3352  HN  TYR H 212      -1.394  23.171  16.957  1.00  0.00      HCT   
ATOM   3353  CA  TYR H 212      -2.369  21.455  16.320  1.00  0.00      HCT  C
ATOM   3354  HA  TYR H 212      -3.215  21.300  15.661  1.00  0.00      HCT   
ATOM   3355  CB  TYR H 212      -1.133  20.739  15.780  1.00  0.00      HCT  C
ATOM   3356  HB1 TYR H 212      -0.227  21.326  16.046  1.00  0.00      HCT   
ATOM   3357  HB2 TYR H 212      -1.024  19.737  16.248  1.00  0.00      HCT   
ATOM   3358  CG  TYR H 212      -1.158  20.607  14.279  1.00  0.00      HCT  C
ATOM   3359  CD1 TYR H 212      -1.907  19.611  13.666  1.00  0.00      HCT  C
ATOM   3360  HD1 TYR H 212      -2.459  18.904  14.271  1.00  0.00      HCT   
ATOM   3361  CE1 TYR H 212      -1.944  19.491  12.292  1.00  0.00      HCT  C
ATOM   3362  HE1 TYR H 212      -2.522  18.708  11.824  1.00  0.00      HCT   
ATOM   3363  CZ  TYR H 212      -1.229  20.376  11.512  1.00  0.00      HCT  C
ATOM   3364  OH  TYR H 212      -1.264  20.260  10.140  1.00  0.00      HCT  O
ATOM   3365  HH  TYR H 212      -0.771  20.998   9.776  1.00  0.00      HCT   
ATOM   3366  CD2 TYR H 212      -0.451  21.489  13.474  1.00  0.00      HCT  C
ATOM   3367  HD2 TYR H 212       0.166  22.255  13.923  1.00  0.00      HCT   
ATOM   3368  CE2 TYR H 212      -0.481  21.377  12.098  1.00  0.00      HCT  C
ATOM   3369  HE2 TYR H 212       0.097  22.059  11.492  1.00  0.00      HCT   
ATOM   3370  C   TYR H 212      -2.750  20.899  17.673  1.00  0.00      HCT  C
ATOM   3371  O   TYR H 212      -1.888  20.600  18.492  1.00  0.00      HCT  O
ATOM   3372  N   GLU H 213      -4.052  20.780  17.905  1.00  0.00      HCT  N
ATOM   3373  HN  GLU H 213      -4.789  21.168  17.358  1.00  0.00      HCT   
ATOM   3374  CA  GLU H 213      -4.505  20.025  19.048  1.00  0.00      HCT  C
ATOM   3375  HA  GLU H 213      -3.833  20.183  19.882  1.00  0.00      HCT   
ATOM   3376  CB  GLU H 213      -5.912  20.435  19.495  1.00  0.00      HCT  C
ATOM   3377  HB1 GLU H 213      -6.197  19.803  20.367  1.00  0.00      HCT   
ATOM   3378  HB2 GLU H 213      -5.898  21.483  19.869  1.00  0.00      HCT   
ATOM   3379  CG  GLU H 213      -6.981  20.300  18.446  1.00  0.00      HCT  C
ATOM   3380  HG1 GLU H 213      -6.586  20.639  17.471  1.00  0.00      HCT   
ATOM   3381  HG2 GLU H 213      -7.319  19.249  18.357  1.00  0.00      HCT   
ATOM   3382  CD  GLU H 213      -8.156  21.179  18.762  1.00  0.00      HCT  C
ATOM   3383  OE1 GLU H 213      -8.044  21.966  19.726  1.00  0.00      HCT  O
ATOM   3384  OE2 GLU H 213      -9.183  21.081  18.062  1.00  0.00      HCT  O
ATOM   3385  C   GLU H 213      -4.432  18.554  18.684  1.00  0.00      HCT  C
ATOM   3386  O   GLU H 213      -4.861  18.135  17.591  1.00  0.00      HCT  O
ATOM   3387  N   PRO H 214      -3.856  17.767  19.593  1.00  0.00      HCT  N
ATOM   3388  CD  PRO H 214      -3.273  18.323  20.809  1.00  0.00      HCT  C
ATOM   3389  HD1 PRO H 214      -3.999  18.357  21.653  1.00  0.00      HCT   
ATOM   3390  HD2 PRO H 214      -2.852  19.343  20.653  1.00  0.00      HCT   
ATOM   3391  CA  PRO H 214      -3.527  16.352  19.444  1.00  0.00      HCT  C
ATOM   3392  HA  PRO H 214      -2.902  16.227  18.567  1.00  0.00      HCT   
ATOM   3393  CB  PRO H 214      -2.736  16.058  20.697  1.00  0.00      HCT  C
ATOM   3394  HB1 PRO H 214      -1.889  15.362  20.504  1.00  0.00      HCT   
ATOM   3395  HB2 PRO H 214      -3.378  15.657  21.513  1.00  0.00      HCT   
ATOM   3396  CG  PRO H 214      -2.195  17.376  21.111  1.00  0.00      HCT  C
ATOM   3397  HG1 PRO H 214      -1.258  17.599  20.563  1.00  0.00      HCT   
ATOM   3398  HG2 PRO H 214      -1.970  17.412  22.202  1.00  0.00      HCT   
ATOM   3399  C   PRO H 214      -4.744  15.420  19.331  1.00  0.00      HCT  C
ATOM   3400  O   PRO H 214      -5.849  15.814  19.695  1.00  0.00      HCT  O
ATOM   3401  N   ALA H 215      -4.519  14.189  18.864  1.00  0.00      HCT  N
ATOM   3402  HN  ALA H 215      -3.607  13.783  18.823  1.00  0.00      HCT   
ATOM   3403  CA  ALA H 215      -5.600  13.346  18.378  1.00  0.00      HCT  C
ATOM   3404  HA  ALA H 215      -6.543  13.794  18.669  1.00  0.00      HCT   
ATOM   3405  CB  ALA H 215      -5.548  13.298  16.859  1.00  0.00      HCT  C
ATOM   3406  HB1 ALA H 215      -5.586  14.331  16.452  1.00  0.00      HCT   
ATOM   3407  HB2 ALA H 215      -4.605  12.826  16.506  1.00  0.00      HCT   
ATOM   3408  HB3 ALA H 215      -6.406  12.731  16.438  1.00  0.00      HCT   
ATOM   3409  C   ALA H 215      -5.616  11.916  18.921  1.00  0.00      HCT  C
ATOM   3410  O   ALA H 215      -4.600  11.216  18.908  1.00  0.00      HCT  O
ATOM   3411  N   GLU H 216      -6.787  11.491  19.387  1.00  0.00      HCT  N
ATOM   3412  HN  GLU H 216      -7.543  12.103  19.602  1.00  0.00      HCT   
ATOM   3413  CA  GLU H 216      -7.078  10.083  19.629  1.00  0.00      HCT  C
ATOM   3414  HA  GLU H 216      -6.172   9.572  19.930  1.00  0.00      HCT   
ATOM   3415  CB  GLU H 216      -8.157   9.934  20.706  1.00  0.00      HCT  C
ATOM   3416  HB1 GLU H 216      -7.812  10.470  21.620  1.00  0.00      HCT   
ATOM   3417  HB2 GLU H 216      -9.087  10.452  20.382  1.00  0.00      HCT   
ATOM   3418  CG  GLU H 216      -8.504   8.503  21.103  1.00  0.00      HCT  C
ATOM   3419  HG1 GLU H 216      -8.837   7.943  20.210  1.00  0.00      HCT   
ATOM   3420  HG2 GLU H 216      -7.628   7.991  21.549  1.00  0.00      HCT   
ATOM   3421  CD  GLU H 216      -9.659   8.454  22.087  1.00  0.00      HCT  C
ATOM   3422  OE1 GLU H 216     -10.211   9.528  22.404  1.00  0.00      HCT  O
ATOM   3423  OE2 GLU H 216     -10.017   7.348  22.545  1.00  0.00      HCT  O
ATOM   3424  C   GLU H 216      -7.533   9.460  18.313  1.00  0.00      HCT  C
ATOM   3425  O   GLU H 216      -8.731   9.358  18.048  1.00  0.00      HCT  O
ATOM   3426  N   THR H 217      -6.576   9.070  17.477  1.00  0.00      HCT  N
ATOM   3427  HN  THR H 217      -5.597   9.109  17.675  1.00  0.00      HCT   
ATOM   3428  CA  THR H 217      -6.901   8.536  16.158  1.00  0.00      HCT  C
ATOM   3429  HA  THR H 217      -7.684   9.174  15.771  1.00  0.00      HCT   
ATOM   3430  CB  THR H 217      -5.662   8.522  15.234  1.00  0.00      HCT  C
ATOM   3431  HB  THR H 217      -5.469   9.587  14.958  1.00  0.00      HCT   
ATOM   3432  OG1 THR H 217      -5.964   7.801  14.032  1.00  0.00      HCT  O
ATOM   3433  HG1 THR H 217      -5.154   7.820  13.511  1.00  0.00      HCT   
ATOM   3434  CG2 THR H 217      -4.473   7.877  15.928  1.00  0.00      HCT  C
ATOM   3435 HG21 THR H 217      -3.556   7.969  15.309  1.00  0.00      HCT   
ATOM   3436 HG22 THR H 217      -4.278   8.373  16.903  1.00  0.00      HCT   
ATOM   3437 HG23 THR H 217      -4.657   6.798  16.117  1.00  0.00      HCT   
ATOM   3438  C   THR H 217      -7.490   7.128  16.243  1.00  0.00      HCT  C
ATOM   3439  O   THR H 217      -6.955   6.252  16.926  1.00  0.00      HCT  O
ATOM   3440  N   VAL H 218      -8.608   6.925  15.554  1.00  0.00      HCT  N
ATOM   3441  HN  VAL H 218      -9.076   7.635  15.035  1.00  0.00      HCT   
ATOM   3442  CA  VAL H 218      -9.251   5.620  15.503  1.00  0.00      HCT  C
ATOM   3443  HA  VAL H 218      -8.641   4.927  16.069  1.00  0.00      HCT   
ATOM   3444  CB  VAL H 218     -10.678   5.660  16.083  1.00  0.00      HCT  C
ATOM   3445  HB  VAL H 218     -11.097   4.625  16.021  1.00  0.00      HCT   
ATOM   3446  CG1 VAL H 218     -10.648   6.102  17.536  1.00  0.00      HCT  C
ATOM   3447 HG11 VAL H 218     -11.681   6.168  17.940  1.00  0.00      HCT   
ATOM   3448 HG12 VAL H 218     -10.089   5.384  18.171  1.00  0.00      HCT   
ATOM   3449 HG13 VAL H 218     -10.177   7.104  17.632  1.00  0.00      HCT   
ATOM   3450  CG2 VAL H 218     -11.557   6.583  15.259  1.00  0.00      HCT  C
ATOM   3451 HG21 VAL H 218     -12.577   6.647  15.695  1.00  0.00      HCT   
ATOM   3452 HG22 VAL H 218     -11.125   7.607  15.226  1.00  0.00      HCT   
ATOM   3453 HG23 VAL H 218     -11.661   6.215  14.217  1.00  0.00      HCT   
ATOM   3454  C   VAL H 218      -9.302   5.116  14.067  1.00  0.00      HCT  C
ATOM   3455  O   VAL H 218      -9.180   5.894  13.121  1.00  0.00      HCT  O
ATOM   3456  N   VAL H 219      -9.476   3.809  13.910  1.00  0.00      HCT  N
ATOM   3457  HN  VAL H 219      -9.571   3.163  14.663  1.00  0.00      HCT   
ATOM   3458  CA  VAL H 219      -9.543   3.205  12.589  1.00  0.00      HCT  C
ATOM   3459  HA  VAL H 219      -9.463   4.001  11.860  1.00  0.00      HCT   
ATOM   3460  CB  VAL H 219      -8.417   2.177  12.382  1.00  0.00      HCT  C
ATOM   3461  HB  VAL H 219      -8.580   1.346  13.112  1.00  0.00      HCT   
ATOM   3462  CG1 VAL H 219      -8.465   1.622  10.970  1.00  0.00      HCT  C
ATOM   3463 HG11 VAL H 219      -7.628   0.909  10.807  1.00  0.00      HCT   
ATOM   3464 HG12 VAL H 219      -9.410   1.073  10.778  1.00  0.00      HCT   
ATOM   3465 HG13 VAL H 219      -8.370   2.439  10.223  1.00  0.00      HCT   
ATOM   3466  CG2 VAL H 219      -7.067   2.815  12.651  1.00  0.00      HCT  C
ATOM   3467 HG21 VAL H 219      -6.246   2.090  12.465  1.00  0.00      HCT   
ATOM   3468 HG22 VAL H 219      -6.913   3.695  11.990  1.00  0.00      HCT   
ATOM   3469 HG23 VAL H 219      -6.985   3.152  13.705  1.00  0.00      HCT   
ATOM   3470  C   VAL H 219     -10.888   2.526  12.377  1.00  0.00      HCT  C
ATOM   3471  O   VAL H 219     -11.374   1.805  13.248  1.00  0.00      HCT  O
ATOM   3472  N   SER H 220     -11.492   2.766  11.218  1.00  0.00      HCT  N
ATOM   3473  HN  SER H 220     -11.130   3.365  10.504  1.00  0.00      HCT   
ATOM   3474  CA  SER H 220     -12.770   2.153  10.890  1.00  0.00      HCT  C
ATOM   3475  HA  SER H 220     -12.845   1.263  11.501  1.00  0.00      HCT   
ATOM   3476  CB  SER H 220     -13.916   3.125  11.165  1.00  0.00      HCT  C
ATOM   3477  HB1 SER H 220     -13.784   4.012  10.504  1.00  0.00      HCT   
ATOM   3478  HB2 SER H 220     -14.892   2.660  10.897  1.00  0.00      HCT   
ATOM   3479  OG  SER H 220     -13.905   3.555  12.517  1.00  0.00      HCT  O
ATOM   3480  HG1 SER H 220     -14.493   4.319  12.576  1.00  0.00      HCT   
ATOM   3481  C   SER H 220     -12.794   1.707   9.435  1.00  0.00      HCT  C
ATOM   3482  O   SER H 220     -11.893   2.031   8.663  1.00  0.00      HCT  O
ATOM   3483  N   ILE H 221     -13.826   0.955   9.071  1.00  0.00      HCT  N
ATOM   3484  HN  ILE H 221     -14.548   0.655   9.691  1.00  0.00      HCT   
ATOM   3485  CA  ILE H 221     -13.989   0.497   7.701  1.00  0.00      HCT  C
ATOM   3486  HA  ILE H 221     -13.513   1.227   7.059  1.00  0.00      HCT   
ATOM   3487  CB  ILE H 221     -13.363  -0.908   7.493  1.00  0.00      HCT  C
ATOM   3488  HB  ILE H 221     -12.278  -0.769   7.732  1.00  0.00      HCT   
ATOM   3489  CG2 ILE H 221     -14.006  -1.953   8.408  1.00  0.00      HCT  C
ATOM   3490 HG21 ILE H 221     -13.447  -2.911   8.361  1.00  0.00      HCT   
ATOM   3491 HG22 ILE H 221     -14.000  -1.612   9.464  1.00  0.00      HCT   
ATOM   3492 HG23 ILE H 221     -15.057  -2.150   8.109  1.00  0.00      HCT   
ATOM   3493  CG1 ILE H 221     -13.437  -1.328   6.024  1.00  0.00      HCT  C
ATOM   3494 HG11 ILE H 221     -14.501  -1.432   5.715  1.00  0.00      HCT   
ATOM   3495 HG12 ILE H 221     -12.989  -0.524   5.396  1.00  0.00      HCT   
ATOM   3496  CD  ILE H 221     -12.705  -2.623   5.733  1.00  0.00      HCT  C
ATOM   3497  HD1 ILE H 221     -12.741  -2.851   4.646  1.00  0.00      HCT   
ATOM   3498  HD2 ILE H 221     -11.639  -2.548   6.037  1.00  0.00      HCT   
ATOM   3499  HD3 ILE H 221     -13.168  -3.473   6.277  1.00  0.00      HCT   
ATOM   3500  C   ILE H 221     -15.476   0.502   7.349  1.00  0.00      HCT  C
ATOM   3501  O   ILE H 221     -16.315   0.082   8.148  1.00  0.00      HCT  O
ATOM   3502  N   PHE H 222     -15.797   1.012   6.164  1.00  0.00      HCT  N
ATOM   3503  HN  PHE H 222     -15.127   1.297   5.480  1.00  0.00      HCT   
ATOM   3504  CA  PHE H 222     -17.188   1.199   5.762  1.00  0.00      HCT  C
ATOM   3505  HA  PHE H 222     -17.782   0.644   6.478  1.00  0.00      HCT   
ATOM   3506  CB  PHE H 222     -17.543   2.686   5.750  1.00  0.00      HCT  C
ATOM   3507  HB1 PHE H 222     -17.056   3.169   4.875  1.00  0.00      HCT   
ATOM   3508  HB2 PHE H 222     -18.639   2.835   5.639  1.00  0.00      HCT   
ATOM   3509  CG  PHE H 222     -17.064   3.436   6.956  1.00  0.00      HCT  C
ATOM   3510  CD1 PHE H 222     -17.808   3.448   8.124  1.00  0.00      HCT  C
ATOM   3511  HD1 PHE H 222     -18.745   2.911   8.167  1.00  0.00      HCT   
ATOM   3512  CE1 PHE H 222     -17.371   4.143   9.234  1.00  0.00      HCT  C
ATOM   3513  HE1 PHE H 222     -17.959   4.138  10.141  1.00  0.00      HCT   
ATOM   3514  CZ  PHE H 222     -16.180   4.839   9.185  1.00  0.00      HCT  C
ATOM   3515  HZ  PHE H 222     -15.832   5.377  10.055  1.00  0.00      HCT   
ATOM   3516  CD2 PHE H 222     -15.871   4.142   6.919  1.00  0.00      HCT  C
ATOM   3517  HD2 PHE H 222     -15.287   4.168   6.010  1.00  0.00      HCT   
ATOM   3518  CE2 PHE H 222     -15.429   4.839   8.028  1.00  0.00      HCT  C
ATOM   3519  HE2 PHE H 222     -14.496   5.383   7.985  1.00  0.00      HCT   
ATOM   3520  C   PHE H 222     -17.467   0.599   4.389  1.00  0.00      HCT  C
ATOM   3521  O   PHE H 222     -16.769   0.896   3.421  1.00  0.00      HCT  O
ATOM   3522  N   LYS H 223     -18.496  -0.236   4.304  1.00  0.00      HCT  N
ATOM   3523  HN  LYS H 223     -19.074  -0.485   5.079  1.00  0.00      HCT   
ATOM   3524  CA  LYS H 223     -18.857  -0.860   3.037  1.00  0.00      HCT  C
ATOM   3525  HA  LYS H 223     -17.936  -1.019   2.490  1.00  0.00      HCT   
ATOM   3526  CB  LYS H 223     -19.571  -2.194   3.274  1.00  0.00      HCT  C
ATOM   3527  HB1 LYS H 223     -18.929  -2.792   3.962  1.00  0.00      HCT   
ATOM   3528  HB2 LYS H 223     -20.522  -2.004   3.820  1.00  0.00      HCT   
ATOM   3529  CG  LYS H 223     -19.822  -2.990   2.001  1.00  0.00      HCT  C
ATOM   3530  HG1 LYS H 223     -20.352  -2.343   1.265  1.00  0.00      HCT   
ATOM   3531  HG2 LYS H 223     -18.843  -3.272   1.550  1.00  0.00      HCT   
ATOM   3532  CD  LYS H 223     -20.660  -4.234   2.258  1.00  0.00      HCT  C
ATOM   3533  HD1 LYS H 223     -21.513  -3.954   2.917  1.00  0.00      HCT   
ATOM   3534  HD2 LYS H 223     -21.087  -4.571   1.285  1.00  0.00      HCT   
ATOM   3535  CE  LYS H 223     -19.836  -5.349   2.889  1.00  0.00      HCT  C
ATOM   3536  HE1 LYS H 223     -18.934  -5.563   2.274  1.00  0.00      HCT   
ATOM   3537  HE2 LYS H 223     -19.504  -5.060   3.910  1.00  0.00      HCT   
ATOM   3538  NZ  LYS H 223     -20.616  -6.618   3.007  1.00  0.00      HCT  N
ATOM   3539  HZ1 LYS H 223     -20.027  -7.359   3.439  1.00  0.00      HCT   
ATOM   3540  HZ2 LYS H 223     -21.456  -6.455   3.598  1.00  0.00      HCT   
ATOM   3541  HZ3 LYS H 223     -20.919  -6.927   2.061  1.00  0.00      HCT   
ATOM   3542  C   LYS H 223     -19.737   0.054   2.190  1.00  0.00      HCT  C
ATOM   3543  O   LYS H 223     -20.668   0.683   2.696  1.00  0.00      HCT  O
ATOM   3544  N   LEU H 224     -19.426   0.124   0.900  1.00  0.00      HCT  N
ATOM   3545  HN  LEU H 224     -18.612  -0.296   0.504  1.00  0.00      HCT   
ATOM   3546  CA  LEU H 224     -20.263   0.833  -0.062  1.00  0.00      HCT  C
ATOM   3547  HA  LEU H 224     -21.115   1.224   0.479  1.00  0.00      HCT   
ATOM   3548  CB  LEU H 224     -19.482   1.964  -0.731  1.00  0.00      HCT  C
ATOM   3549  HB1 LEU H 224     -18.485   1.553  -1.014  1.00  0.00      HCT   
ATOM   3550  HB2 LEU H 224     -19.985   2.236  -1.686  1.00  0.00      HCT   
ATOM   3551  CG  LEU H 224     -19.268   3.210   0.129  1.00  0.00      HCT  C
ATOM   3552  HG  LEU H 224     -18.869   2.871   1.116  1.00  0.00      HCT   
ATOM   3553  CD1 LEU H 224     -18.272   4.147  -0.527  1.00  0.00      HCT  C
ATOM   3554 HD11 LEU H 224     -18.154   5.073   0.075  1.00  0.00      HCT   
ATOM   3555 HD12 LEU H 224     -17.277   3.660  -0.617  1.00  0.00      HCT   
ATOM   3556 HD13 LEU H 224     -18.615   4.435  -1.543  1.00  0.00      HCT   
ATOM   3557  CD2 LEU H 224     -20.591   3.917   0.374  1.00  0.00      HCT  C
ATOM   3558 HD21 LEU H 224     -20.437   4.812   1.015  1.00  0.00      HCT   
ATOM   3559 HD22 LEU H 224     -21.055   4.257  -0.573  1.00  0.00      HCT   
ATOM   3560 HD23 LEU H 224     -21.305   3.239   0.890  1.00  0.00      HCT   
ATOM   3561  C   LEU H 224     -20.791  -0.144  -1.108  1.00  0.00      HCT  C
ATOM   3562  O   LEU H 224     -20.015  -0.833  -1.771  1.00  0.00      HCT  O
ATOM   3563  N   THR H 225     -22.112  -0.210  -1.246  1.00  0.00      HCT  N
ATOM   3564  HN  THR H 225     -22.757   0.360  -0.738  1.00  0.00      HCT   
ATOM   3565  CA  THR H 225     -22.740  -1.144  -2.175  1.00  0.00      HCT  C
ATOM   3566  HA  THR H 225     -22.216  -2.081  -2.046  1.00  0.00      HCT   
ATOM   3567  CB  THR H 225     -24.253  -1.272  -1.913  1.00  0.00      HCT  C
ATOM   3568  HB  THR H 225     -24.620  -2.073  -2.600  1.00  0.00      HCT   
ATOM   3569  OG1 THR H 225     -24.907  -0.048  -2.269  1.00  0.00      HCT  O
ATOM   3570  HG1 THR H 225     -25.839  -0.189  -2.072  1.00  0.00      HCT   
ATOM   3571  CG2 THR H 225     -24.523  -1.581  -0.447  1.00  0.00      HCT  C
ATOM   3572 HG21 THR H 225     -25.601  -1.786  -0.278  1.00  0.00      HCT   
ATOM   3573 HG22 THR H 225     -23.951  -2.479  -0.129  1.00  0.00      HCT   
ATOM   3574 HG23 THR H 225     -24.225  -0.730   0.203  1.00  0.00      HCT   
ATOM   3575  C   THR H 225     -22.528  -0.725  -3.625  1.00  0.00      HCT  C
ATOM   3576  O   THR H 225     -22.125   0.406  -3.902  1.00  0.00      HCT  O
ATOM   3577  N   LYS H 226     -22.804  -1.643  -4.546  1.00  0.00      HCT  N
ATOM   3578  HN  LYS H 226     -23.107  -2.567  -4.318  1.00  0.00      HCT   
ATOM   3579  CA  LYS H 226     -22.684  -1.365  -5.972  1.00  0.00      HCT  C
ATOM   3580  HA  LYS H 226     -21.684  -0.986  -6.145  1.00  0.00      HCT   
ATOM   3581  CB  LYS H 226     -22.920  -2.637  -6.791  1.00  0.00      HCT  C
ATOM   3582  HB1 LYS H 226     -22.156  -3.381  -6.468  1.00  0.00      HCT   
ATOM   3583  HB2 LYS H 226     -23.910  -3.066  -6.517  1.00  0.00      HCT   
ATOM   3584  CG  LYS H 226     -22.818  -2.447  -8.298  1.00  0.00      HCT  C
ATOM   3585  HG1 LYS H 226     -23.695  -1.858  -8.651  1.00  0.00      HCT   
ATOM   3586  HG2 LYS H 226     -21.904  -1.852  -8.527  1.00  0.00      HCT   
ATOM   3587  CD  LYS H 226     -22.785  -3.790  -9.018  1.00  0.00      HCT  C
ATOM   3588  HD1 LYS H 226     -21.850  -4.322  -8.728  1.00  0.00      HCT   
ATOM   3589  HD2 LYS H 226     -23.643  -4.400  -8.653  1.00  0.00      HCT   
ATOM   3590  CE  LYS H 226     -22.861  -3.619 -10.529  1.00  0.00      HCT  C
ATOM   3591  HE1 LYS H 226     -23.820  -3.135 -10.819  1.00  0.00      HCT   
ATOM   3592  HE2 LYS H 226     -22.023  -2.985 -10.893  1.00  0.00      HCT   
ATOM   3593  NZ  LYS H 226     -22.782  -4.925 -11.243  1.00  0.00      HCT  N
ATOM   3594  HZ1 LYS H 226     -22.838  -4.773 -12.271  1.00  0.00      HCT   
ATOM   3595  HZ2 LYS H 226     -21.883  -5.393 -11.012  1.00  0.00      HCT   
ATOM   3596  HZ3 LYS H 226     -23.571  -5.532 -10.941  1.00  0.00      HCT   
ATOM   3597  C   LYS H 226     -23.663  -0.272  -6.389  1.00  0.00      HCT  C
ATOM   3598  O   LYS H 226     -23.353   0.562  -7.239  1.00  0.00      HCT  O
ATOM   3599  N   ASP H 227     -24.844  -0.275  -5.778  1.00  0.00      HCT  N
ATOM   3600  HN  ASP H 227     -25.147  -0.947  -5.107  1.00  0.00      HCT   
ATOM   3601  CA  ASP H 227     -25.846   0.750  -6.048  1.00  0.00      HCT  C
ATOM   3602  HA  ASP H 227     -25.943   0.827  -7.125  1.00  0.00      HCT   
ATOM   3603  CB  ASP H 227     -27.184   0.383  -5.402  1.00  0.00      HCT  C
ATOM   3604  HB1 ASP H 227     -27.026   0.185  -4.323  1.00  0.00      HCT   
ATOM   3605  HB2 ASP H 227     -27.907   1.216  -5.502  1.00  0.00      HCT   
ATOM   3606  CG  ASP H 227     -27.802  -0.867  -6.007  1.00  0.00      HCT  C
ATOM   3607  OD1 ASP H 227     -27.432  -1.228  -7.144  1.00  0.00      HCT  O
ATOM   3608  OD2 ASP H 227     -28.663  -1.486  -5.347  1.00  0.00      HCT  O
ATOM   3609  C   ASP H 227     -25.376   2.113  -5.549  1.00  0.00      HCT  C
ATOM   3610  O   ASP H 227     -25.578   3.127  -6.217  1.00  0.00      HCT  O
ATOM   3611  N   GLN H 228     -24.749   2.131  -4.376  1.00  0.00      HCT  N
ATOM   3612  HN  GLN H 228     -24.606   1.324  -3.806  1.00  0.00      HCT   
ATOM   3613  CA  GLN H 228     -24.208   3.366  -3.820  1.00  0.00      HCT  C
ATOM   3614  HA  GLN H 228     -25.016   4.087  -3.802  1.00  0.00      HCT   
ATOM   3615  CB  GLN H 228     -23.679   3.129  -2.405  1.00  0.00      HCT  C
ATOM   3616  HB1 GLN H 228     -23.090   2.183  -2.435  1.00  0.00      HCT   
ATOM   3617  HB2 GLN H 228     -22.957   3.936  -2.141  1.00  0.00      HCT   
ATOM   3618  CG  GLN H 228     -24.775   3.014  -1.357  1.00  0.00      HCT  C
ATOM   3619  HG1 GLN H 228     -25.242   4.006  -1.174  1.00  0.00      HCT   
ATOM   3620  HG2 GLN H 228     -25.572   2.320  -1.696  1.00  0.00      HCT   
ATOM   3621  CD  GLN H 228     -24.264   2.536  -0.014  1.00  0.00      HCT  C
ATOM   3622  OE1 GLN H 228     -23.387   1.677   0.062  1.00  0.00      HCT  O
ATOM   3623  NE2 GLN H 228     -24.816   3.091   1.056  1.00  0.00      HCT  N
ATOM   3624 HE21 GLN H 228     -24.483   2.786   1.944  1.00  0.00      HCT   
ATOM   3625 HE22 GLN H 228     -25.538   3.765   0.946  1.00  0.00      HCT   
ATOM   3626  C   GLN H 228     -23.106   3.932  -4.712  1.00  0.00      HCT  C
ATOM   3627  O   GLN H 228     -23.023   5.142  -4.914  1.00  0.00      HCT  O
ATOM   3628  N   LEU H 229     -22.270   3.052  -5.252  1.00  0.00      HCT  N
ATOM   3629  HN  LEU H 229     -22.306   2.069  -5.086  1.00  0.00      HCT   
ATOM   3630  CA  LEU H 229     -21.203   3.469  -6.156  1.00  0.00      HCT  C
ATOM   3631  HA  LEU H 229     -20.707   4.312  -5.691  1.00  0.00      HCT   
ATOM   3632  CB  LEU H 229     -20.220   2.324  -6.390  1.00  0.00      HCT  C
ATOM   3633  HB1 LEU H 229     -20.797   1.480  -6.834  1.00  0.00      HCT   
ATOM   3634  HB2 LEU H 229     -19.483   2.633  -7.164  1.00  0.00      HCT   
ATOM   3635  CG  LEU H 229     -19.508   1.830  -5.130  1.00  0.00      HCT  C
ATOM   3636  HG  LEU H 229     -20.302   1.577  -4.386  1.00  0.00      HCT   
ATOM   3637  CD1 LEU H 229     -18.681   0.590  -5.426  1.00  0.00      HCT  C
ATOM   3638 HD11 LEU H 229     -18.129   0.264  -4.519  1.00  0.00      HCT   
ATOM   3639 HD12 LEU H 229     -19.334  -0.246  -5.756  1.00  0.00      HCT   
ATOM   3640 HD13 LEU H 229     -17.940   0.795  -6.228  1.00  0.00      HCT   
ATOM   3641  CD2 LEU H 229     -18.646   2.938  -4.540  1.00  0.00      HCT  C
ATOM   3642 HD21 LEU H 229     -18.143   2.584  -3.614  1.00  0.00      HCT   
ATOM   3643 HD22 LEU H 229     -17.857   3.264  -5.247  1.00  0.00      HCT   
ATOM   3644 HD23 LEU H 229     -19.270   3.820  -4.281  1.00  0.00      HCT   
ATOM   3645  C   LEU H 229     -21.778   3.948  -7.481  1.00  0.00      HCT  C
ATOM   3646  O   LEU H 229     -21.282   4.903  -8.080  1.00  0.00      HCT  O
ATOM   3647  N   THR H 230     -22.828   3.270  -7.933  1.00  0.00      HCT  N
ATOM   3648  HN  THR H 230     -23.223   2.473  -7.477  1.00  0.00      HCT   
ATOM   3649  CA  THR H 230     -23.501   3.649  -9.162  1.00  0.00      HCT  C
ATOM   3650  HA  THR H 230     -22.726   3.799  -9.902  1.00  0.00      HCT   
ATOM   3651  CB  THR H 230     -24.530   2.590  -9.601  1.00  0.00      HCT  C
ATOM   3652  HB  THR H 230     -25.211   2.439  -8.728  1.00  0.00      HCT   
ATOM   3653  OG1 THR H 230     -23.856   1.354  -9.860  1.00  0.00      HCT  O
ATOM   3654  HG1 THR H 230     -24.544   0.740 -10.139  1.00  0.00      HCT   
ATOM   3655  CG2 THR H 230     -25.255   3.035 -10.870  1.00  0.00      HCT  C
ATOM   3656 HG21 THR H 230     -26.074   2.330 -11.125  1.00  0.00      HCT   
ATOM   3657 HG22 THR H 230     -25.703   4.042 -10.728  1.00  0.00      HCT   
ATOM   3658 HG23 THR H 230     -24.557   3.084 -11.733  1.00  0.00      HCT   
ATOM   3659  C   THR H 230     -24.189   4.989  -8.980  1.00  0.00      HCT  C
ATOM   3660  O   THR H 230     -24.184   5.806  -9.891  1.00  0.00      HCT  O
ATOM   3661  N   THR H 231     -24.760   5.222  -7.801  1.00  0.00      HCT  N
ATOM   3662  HN  THR H 231     -24.771   4.568  -7.046  1.00  0.00      HCT   
ATOM   3663  CA  THR H 231     -25.434   6.487  -7.510  1.00  0.00      HCT  C
ATOM   3664  HA  THR H 231     -26.028   6.713  -8.385  1.00  0.00      HCT   
ATOM   3665  CB  THR H 231     -26.309   6.381  -6.243  1.00  0.00      HCT  C
ATOM   3666  HB  THR H 231     -25.619   6.091  -5.413  1.00  0.00      HCT   
ATOM   3667  OG1 THR H 231     -27.267   5.329  -6.416  1.00  0.00      HCT  O
ATOM   3668  HG1 THR H 231     -27.787   5.319  -5.605  1.00  0.00      HCT   
ATOM   3669  CG2 THR H 231     -27.054   7.685  -5.989  1.00  0.00      HCT  C
ATOM   3670 HG21 THR H 231     -27.593   7.650  -5.019  1.00  0.00      HCT   
ATOM   3671 HG22 THR H 231     -26.342   8.537  -5.953  1.00  0.00      HCT   
ATOM   3672 HG23 THR H 231     -27.796   7.885  -6.792  1.00  0.00      HCT   
ATOM   3673  C   THR H 231     -24.426   7.636  -7.358  1.00  0.00      HCT  C
ATOM   3674  O   THR H 231     -24.720   8.776  -7.718  1.00  0.00      HCT  O
ATOM   3675  N   LEU H 232     -23.228   7.331  -6.873  1.00  0.00      HCT  N
ATOM   3676  HN  LEU H 232     -22.948   6.423  -6.569  1.00  0.00      HCT   
ATOM   3677  CA  LEU H 232     -22.192   8.352  -6.747  1.00  0.00      HCT  C
ATOM   3678  HA  LEU H 232     -22.665   9.215  -6.296  1.00  0.00      HCT   
ATOM   3679  CB  LEU H 232     -21.049   7.847  -5.861  1.00  0.00      HCT  C
ATOM   3680  HB1 LEU H 232     -21.483   7.626  -4.858  1.00  0.00      HCT   
ATOM   3681  HB2 LEU H 232     -20.685   6.874  -6.260  1.00  0.00      HCT   
ATOM   3682  CG  LEU H 232     -19.858   8.786  -5.654  1.00  0.00      HCT  C
ATOM   3683  HG  LEU H 232     -19.367   8.917  -6.648  1.00  0.00      HCT   
ATOM   3684  CD1 LEU H 232     -20.314  10.139  -5.124  1.00  0.00      HCT  C
ATOM   3685 HD11 LEU H 232     -19.440  10.797  -4.931  1.00  0.00      HCT   
ATOM   3686 HD12 LEU H 232     -20.976  10.644  -5.859  1.00  0.00      HCT   
ATOM   3687 HD13 LEU H 232     -20.874  10.019  -4.172  1.00  0.00      HCT   
ATOM   3688  CD2 LEU H 232     -18.846   8.158  -4.709  1.00  0.00      HCT  C
ATOM   3689 HD21 LEU H 232     -17.973   8.833  -4.574  1.00  0.00      HCT   
ATOM   3690 HD22 LEU H 232     -19.283   7.969  -3.708  1.00  0.00      HCT   
ATOM   3691 HD23 LEU H 232     -18.478   7.192  -5.118  1.00  0.00      HCT   
ATOM   3692  C   LEU H 232     -21.651   8.783  -8.113  1.00  0.00      HCT  C
ATOM   3693  O   LEU H 232     -21.240   9.928  -8.291  1.00  0.00      HCT  O
ATOM   3694  N   LYS H 233     -21.668   7.872  -9.080  1.00  0.00      HCT  N
ATOM   3695  HN  LYS H 233     -22.102   6.978  -8.985  1.00  0.00      HCT   
ATOM   3696  CA  LYS H 233     -21.039   8.122 -10.377  1.00  0.00      HCT  C
ATOM   3697  HA  LYS H 233     -20.091   8.598 -10.156  1.00  0.00      HCT   
ATOM   3698  CB  LYS H 233     -20.796   6.793 -11.097  1.00  0.00      HCT  C
ATOM   3699  HB1 LYS H 233     -20.199   6.151 -10.408  1.00  0.00      HCT   
ATOM   3700  HB2 LYS H 233     -21.771   6.275 -11.240  1.00  0.00      HCT   
ATOM   3701  CG  LYS H 233     -20.057   6.919 -12.420  1.00  0.00      HCT  C
ATOM   3702  HG1 LYS H 233     -20.688   7.493 -13.137  1.00  0.00      HCT   
ATOM   3703  HG2 LYS H 233     -19.122   7.503 -12.259  1.00  0.00      HCT   
ATOM   3704  CD  LYS H 233     -19.740   5.553 -13.012  1.00  0.00      HCT  C
ATOM   3705  HD1 LYS H 233     -19.273   4.926 -12.219  1.00  0.00      HCT   
ATOM   3706  HD2 LYS H 233     -20.702   5.067 -13.298  1.00  0.00      HCT   
ATOM   3707  CE  LYS H 233     -18.823   5.669 -14.220  1.00  0.00      HCT  C
ATOM   3708  HE1 LYS H 233     -18.552   4.660 -14.602  1.00  0.00      HCT   
ATOM   3709  HE2 LYS H 233     -19.324   6.232 -15.038  1.00  0.00      HCT   
ATOM   3710  NZ  LYS H 233     -17.557   6.379 -13.899  1.00  0.00      HCT  N
ATOM   3711  HZ1 LYS H 233     -16.957   6.438 -14.747  1.00  0.00      HCT   
ATOM   3712  HZ2 LYS H 233     -17.773   7.339 -13.562  1.00  0.00      HCT   
ATOM   3713  HZ3 LYS H 233     -17.050   5.861 -13.153  1.00  0.00      HCT   
ATOM   3714  C   LYS H 233     -21.828   9.073 -11.290  1.00  0.00      HCT  C
ATOM   3715  O   LYS H 233     -21.234   9.889 -11.995  1.00  0.00      HCT  O
ATOM   3716  N   ALA H 234     -23.155   8.974 -11.289  1.00  0.00      HCT  N
ATOM   3717  HN  ALA H 234     -23.659   8.306 -10.742  1.00  0.00      HCT   
ATOM   3718  CA  ALA H 234     -23.978   9.862 -12.112  1.00  0.00      HCT  C
ATOM   3719  HA  ALA H 234     -23.474  10.097 -13.043  1.00  0.00      HCT   
ATOM   3720  CB  ALA H 234     -25.308   9.201 -12.467  1.00  0.00      HCT  C
ATOM   3721  HB1 ALA H 234     -25.119   8.259 -13.024  1.00  0.00      HCT   
ATOM   3722  HB2 ALA H 234     -25.885   8.947 -11.551  1.00  0.00      HCT   
ATOM   3723  HB3 ALA H 234     -25.934   9.859 -13.108  1.00  0.00      HCT   
ATOM   3724  C   ALA H 234     -24.220  11.190 -11.407  1.00  0.00      HCT  C
ATOM   3725  O   ALA H 234     -24.988  12.019 -11.887  1.00  0.00      HCT  O
ATOM   3726  N   LYS H 235     -23.568  11.391 -10.265  1.00  0.00      HCT  N
ATOM   3727  HN  LYS H 235     -23.071  10.679  -9.770  1.00  0.00      HCT   
ATOM   3728  CA  LYS H 235     -23.539  12.713  -9.644  1.00  0.00      HCT  C
ATOM   3729  HA  LYS H 235     -24.540  13.124  -9.693  1.00  0.00      HCT   
ATOM   3730  CB  LYS H 235     -23.076  12.644  -8.189  1.00  0.00      HCT  C
ATOM   3731  HB1 LYS H 235     -22.194  11.963  -8.157  1.00  0.00      HCT   
ATOM   3732  HB2 LYS H 235     -22.707  13.647  -7.878  1.00  0.00      HCT   
ATOM   3733  CG  LYS H 235     -24.125  12.136  -7.216  1.00  0.00      HCT  C
ATOM   3734  HG1 LYS H 235     -25.119  12.548  -7.504  1.00  0.00      HCT   
ATOM   3735  HG2 LYS H 235     -24.189  11.027  -7.298  1.00  0.00      HCT   
ATOM   3736  CD  LYS H 235     -23.789  12.559  -5.791  1.00  0.00      HCT  C
ATOM   3737  HD1 LYS H 235     -22.753  12.221  -5.559  1.00  0.00      HCT   
ATOM   3738  HD2 LYS H 235     -23.794  13.673  -5.750  1.00  0.00      HCT   
ATOM   3739  CE  LYS H 235     -24.779  11.987  -4.793  1.00  0.00      HCT  C
ATOM   3740  HE1 LYS H 235     -25.819  12.086  -5.175  1.00  0.00      HCT   
ATOM   3741  HE2 LYS H 235     -24.572  10.909  -4.611  1.00  0.00      HCT   
ATOM   3742  NZ  LYS H 235     -24.720  12.682  -3.477  1.00  0.00      HCT  N
ATOM   3743  HZ1 LYS H 235     -25.412  12.264  -2.822  1.00  0.00      HCT   
ATOM   3744  HZ2 LYS H 235     -23.765  12.587  -3.077  1.00  0.00      HCT   
ATOM   3745  HZ3 LYS H 235     -24.937  13.691  -3.609  1.00  0.00      HCT   
ATOM   3746  C   LYS H 235     -22.629  13.636 -10.443  1.00  0.00      HCT  C
ATOM   3747  O   LYS H 235     -22.552  14.835 -10.178  1.00  0.00      HCT  O
ATOM   3748  N   SER H 236     -21.939  13.065 -11.425  1.00  0.00      HCT  N
ATOM   3749  HN  SER H 236     -21.922  12.079 -11.592  1.00  0.00      HCT   
ATOM   3750  CA  SER H 236     -21.135  13.841 -12.356  1.00  0.00      HCT  C
ATOM   3751  HA  SER H 236     -20.554  14.528 -11.755  1.00  0.00      HCT   
ATOM   3752  CB  SER H 236     -20.239  12.918 -13.184  1.00  0.00      HCT  C
ATOM   3753  HB1 SER H 236     -19.688  13.543 -13.924  1.00  0.00      HCT   
ATOM   3754  HB2 SER H 236     -19.477  12.432 -12.534  1.00  0.00      HCT   
ATOM   3755  OG  SER H 236     -21.010  11.954 -13.882  1.00  0.00      HCT  O
ATOM   3756  HG1 SER H 236     -20.433  11.556 -14.546  1.00  0.00      HCT   
ATOM   3757  C   SER H 236     -22.025  14.680 -13.273  1.00  0.00      HCT  C
ATOM   3758  O   SER H 236     -21.544  15.573 -13.971  1.00  0.00      HCT  O
ATOM   3759  N   LYS H 237     -23.322  14.383 -13.268  1.00  0.00      HCT  N
ATOM   3760  HN  LYS H 237     -23.706  13.643 -12.718  1.00  0.00      HCT   
ATOM   3761  CA  LYS H 237     -24.289  15.123 -14.072  1.00  0.00      HCT  C
ATOM   3762  HA  LYS H 237     -23.773  15.462 -14.962  1.00  0.00      HCT   
ATOM   3763  CB  LYS H 237     -25.474  14.227 -14.446  1.00  0.00      HCT  C
ATOM   3764  HB1 LYS H 237     -26.121  14.144 -13.542  1.00  0.00      HCT   
ATOM   3765  HB2 LYS H 237     -26.085  14.740 -15.222  1.00  0.00      HCT   
ATOM   3766  CG  LYS H 237     -25.084  12.830 -14.906  1.00  0.00      HCT  C
ATOM   3767  HG1 LYS H 237     -24.174  12.505 -14.352  1.00  0.00      HCT   
ATOM   3768  HG2 LYS H 237     -25.903  12.121 -14.645  1.00  0.00      HCT   
ATOM   3769  CD  LYS H 237     -24.798  12.778 -16.396  1.00  0.00      HCT  C
ATOM   3770  HD1 LYS H 237     -24.022  13.542 -16.632  1.00  0.00      HCT   
ATOM   3771  HD2 LYS H 237     -24.364  11.779 -16.631  1.00  0.00      HCT   
ATOM   3772  CE  LYS H 237     -26.059  13.016 -17.210  1.00  0.00      HCT  C
ATOM   3773  HE1 LYS H 237     -26.813  12.225 -17.001  1.00  0.00      HCT   
ATOM   3774  HE2 LYS H 237     -26.506  14.003 -16.959  1.00  0.00      HCT   
ATOM   3775  NZ  LYS H 237     -25.782  13.002 -18.673  1.00  0.00      HCT  N
ATOM   3776  HZ1 LYS H 237     -26.662  13.166 -19.204  1.00  0.00      HCT   
ATOM   3777  HZ2 LYS H 237     -25.095  13.749 -18.904  1.00  0.00      HCT   
ATOM   3778  HZ3 LYS H 237     -25.385  12.079 -18.941  1.00  0.00      HCT   
ATOM   3779  C   LYS H 237     -24.782  16.363 -13.331  1.00  0.00      HCT  C
ATOM   3780  O   LYS H 237     -25.460  17.215 -13.906  1.00  0.00      HCT  O
ATOM   3781  N   GLU H 238     -24.433  16.456 -12.050  1.00  0.00      HCT  N
ATOM   3782  HN  GLU H 238     -23.861  15.787 -11.584  1.00  0.00      HCT   
ATOM   3783  CA  GLU H 238     -24.864  17.563 -11.200  1.00  0.00      HCT  C
ATOM   3784  HA  GLU H 238     -25.943  17.631 -11.266  1.00  0.00      HCT   
ATOM   3785  CB  GLU H 238     -24.454  17.299  -9.748  1.00  0.00      HCT  C
ATOM   3786  HB1 GLU H 238     -24.756  16.259  -9.485  1.00  0.00      HCT   
ATOM   3787  HB2 GLU H 238     -23.345  17.326  -9.658  1.00  0.00      HCT   
ATOM   3788  CG  GLU H 238     -25.063  18.247  -8.727  1.00  0.00      HCT  C
ATOM   3789  HG1 GLU H 238     -24.680  19.270  -8.899  1.00  0.00      HCT   
ATOM   3790  HG2 GLU H 238     -26.169  18.254  -8.802  1.00  0.00      HCT   
ATOM   3791  CD  GLU H 238     -24.677  17.896  -7.302  1.00  0.00      HCT  C
ATOM   3792  OE1 GLU H 238     -24.411  16.705  -7.031  1.00  0.00      HCT  O
ATOM   3793  OE2 GLU H 238     -24.641  18.810  -6.452  1.00  0.00      HCT  O
ATOM   3794  C   GLU H 238     -24.295  18.900 -11.674  1.00  0.00      HCT  C
ATOM   3795  O   GLU H 238     -23.186  18.955 -12.210  1.00  0.00      HCT  O
ATOM   3796  N   ASP H 239     -25.071  19.965 -11.474  1.00  0.00      HCT  N
ATOM   3797  HN  ASP H 239     -25.970  19.921 -11.047  1.00  0.00      HCT   
ATOM   3798  CA  ASP H 239     -24.689  21.325 -11.861  1.00  0.00      HCT  C
ATOM   3799  HA  ASP H 239     -25.561  21.948 -11.697  1.00  0.00      HCT   
ATOM   3800  CB  ASP H 239     -23.512  21.817 -11.015  1.00  0.00      HCT  C
ATOM   3801  HB1 ASP H 239     -22.776  20.996 -10.900  1.00  0.00      HCT   
ATOM   3802  HB2 ASP H 239     -23.007  22.671 -11.508  1.00  0.00      HCT   
ATOM   3803  CG  ASP H 239     -23.936  22.244  -9.626  1.00  0.00      HCT  C
ATOM   3804  OD1 ASP H 239     -25.033  21.838  -9.189  1.00  0.00      HCT  O
ATOM   3805  OD2 ASP H 239     -23.176  22.989  -8.972  1.00  0.00      HCT  O
ATOM   3806  C   ASP H 239     -24.344  21.432 -13.342  1.00  0.00      HCT  C
ATOM   3807  O   ASP H 239     -23.514  22.251 -13.741  1.00  0.00      HCT  O
ATOM   3808  N   GLY H 240     -24.986  20.595 -14.152  1.00  0.00      HCT  N
ATOM   3809  HN  GLY H 240     -25.620  19.901 -13.814  1.00  0.00      HCT   
ATOM   3810  CA  GLY H 240     -24.807  20.633 -15.594  1.00  0.00      HCT  C
ATOM   3811  HA1 GLY H 240     -25.010  21.653 -15.891  1.00  0.00      HCT   
ATOM   3812  HA2 GLY H 240     -25.497  19.906 -16.002  1.00  0.00      HCT   
ATOM   3813  C   GLY H 240     -23.408  20.272 -16.073  1.00  0.00      HCT  C
ATOM   3814  O   GLY H 240     -22.989  20.667 -17.160  1.00  0.00      HCT  O
ATOM   3815  N   ASN H 241     -22.675  19.513 -15.269  1.00  0.00      HCT  N
ATOM   3816  HN  ASN H 241     -22.945  19.227 -14.350  1.00  0.00      HCT   
ATOM   3817  CA  ASN H 241     -21.370  19.026 -15.694  1.00  0.00      HCT  C
ATOM   3818  HA  ASN H 241     -20.913  19.828 -16.264  1.00  0.00      HCT   
ATOM   3819  CB  ASN H 241     -20.509  18.637 -14.492  1.00  0.00      HCT  C
ATOM   3820  HB1 ASN H 241     -20.304  19.560 -13.907  1.00  0.00      HCT   
ATOM   3821  HB2 ASN H 241     -21.063  17.940 -13.830  1.00  0.00      HCT   
ATOM   3822  CG  ASN H 241     -19.179  18.031 -14.908  1.00  0.00      HCT  C
ATOM   3823  OD1 ASN H 241     -18.973  16.825 -14.793  1.00  0.00      HCT  O
ATOM   3824  ND2 ASN H 241     -18.274  18.870 -15.412  1.00  0.00      HCT  N
ATOM   3825 HD21 ASN H 241     -17.402  18.484 -15.699  1.00  0.00      HCT   
ATOM   3826 HD22 ASN H 241     -18.493  19.835 -15.517  1.00  0.00      HCT   
ATOM   3827  C   ASN H 241     -21.544  17.829 -16.634  1.00  0.00      HCT  C
ATOM   3828  O   ASN H 241     -22.426  16.994 -16.429  1.00  0.00      HCT  O
ATOM   3829  N   THR H 242     -20.691  18.082 -17.872  1.00  0.00      HCT  N
ATOM   3830  HN  THR H 242     -20.031  18.807 -18.065  1.00  0.00      HCT   
ATOM   3831  CA  THR H 242     -20.859  17.106 -18.968  1.00  0.00      HCT  C
ATOM   3832  HA  THR H 242     -21.547  16.362 -18.590  1.00  0.00      HCT   
ATOM   3833  CB  THR H 242     -21.418  17.786 -20.244  1.00  0.00      HCT  C
ATOM   3834  HB  THR H 242     -21.136  17.123 -21.098  1.00  0.00      HCT   
ATOM   3835  OG1 THR H 242     -20.780  19.061 -20.449  1.00  0.00      HCT  O
ATOM   3836  HG1 THR H 242     -21.183  19.425 -21.245  1.00  0.00      HCT   
ATOM   3837  CG2 THR H 242     -22.945  17.972 -20.093  1.00  0.00      HCT  C
ATOM   3838 HG21 THR H 242     -23.392  18.352 -21.036  1.00  0.00      HCT   
ATOM   3839 HG22 THR H 242     -23.431  17.003 -19.851  1.00  0.00      HCT   
ATOM   3840 HG23 THR H 242     -23.182  18.692 -19.281  1.00  0.00      HCT   
ATOM   3841  C   THR H 242     -19.552  16.369 -19.288  1.00  0.00      HCT  C
ATOM   3842  O   THR H 242     -19.391  15.783 -20.369  1.00  0.00      HCT  O
ATOM   3843  N   THR H 243     -18.631  16.386 -18.323  1.00  0.00      HCT  N
ATOM   3844  HN  THR H 243     -18.696  16.950 -17.501  1.00  0.00      HCT   
ATOM   3845  CA  THR H 243     -17.422  15.559 -18.393  1.00  0.00      HCT  C
ATOM   3846  HA  THR H 243     -17.420  15.080 -19.363  1.00  0.00      HCT   
ATOM   3847  CB  THR H 243     -16.162  16.393 -18.172  1.00  0.00      HCT  C
ATOM   3848  HB  THR H 243     -15.451  15.738 -17.613  1.00  0.00      HCT   
ATOM   3849  OG1 THR H 243     -16.475  17.525 -17.339  1.00  0.00      HCT  O
ATOM   3850  HG1 THR H 243     -15.649  18.013 -17.248  1.00  0.00      HCT   
ATOM   3851  CG2 THR H 243     -15.634  16.907 -19.476  1.00  0.00      HCT  C
ATOM   3852 HG21 THR H 243     -14.658  17.417 -19.334  1.00  0.00      HCT   
ATOM   3853 HG22 THR H 243     -15.481  16.069 -20.189  1.00  0.00      HCT   
ATOM   3854 HG23 THR H 243     -16.340  17.631 -19.936  1.00  0.00      HCT   
ATOM   3855  C   THR H 243     -17.547  14.427 -17.342  1.00  0.00      HCT  C
ATOM   3856  O   THR H 243     -17.899  14.663 -16.173  1.00  0.00      HCT  O
ATOM   3857  N   THR H 244     -17.361  13.130 -17.915  1.00  0.00      HCT  N
ATOM   3858  HN  THR H 244     -17.130  12.894 -18.858  1.00  0.00      HCT   
ATOM   3859  CA  THR H 244     -17.523  11.981 -17.032  1.00  0.00      HCT  C
ATOM   3860  HA  THR H 244     -18.186  12.306 -16.242  1.00  0.00      HCT   
ATOM   3861  CB  THR H 244     -18.070  10.753 -17.790  1.00  0.00      HCT  C
ATOM   3862  HB  THR H 244     -18.176   9.941 -17.030  1.00  0.00      HCT   
ATOM   3863  OG1 THR H 244     -17.112  10.323 -18.766  1.00  0.00      HCT  O
ATOM   3864  HG1 THR H 244     -17.516   9.568 -19.207  1.00  0.00      HCT   
ATOM   3865  CG2 THR H 244     -19.381  11.091 -18.483  1.00  0.00      HCT  C
ATOM   3866 HG21 THR H 244     -19.835  10.183 -18.934  1.00  0.00      HCT   
ATOM   3867 HG22 THR H 244     -20.107  11.511 -17.755  1.00  0.00      HCT   
ATOM   3868 HG23 THR H 244     -19.226  11.839 -19.290  1.00  0.00      HCT   
ATOM   3869  C   THR H 244     -16.205  11.607 -16.365  1.00  0.00      HCT  C
ATOM   3870  O   THR H 244     -15.171  11.490 -17.024  1.00  0.00      HCT  O
ATOM   3871  N   TYR H 245     -16.245  11.430 -15.050  1.00  0.00      HCT  N
ATOM   3872  HN  TYR H 245     -17.050  11.607 -14.486  1.00  0.00      HCT   
ATOM   3873  CA  TYR H 245     -15.086  10.951 -14.314  1.00  0.00      HCT  C
ATOM   3874  HA  TYR H 245     -14.258  10.894 -15.011  1.00  0.00      HCT   
ATOM   3875  CB  TYR H 245     -14.752  11.889 -13.150  1.00  0.00      HCT  C
ATOM   3876  HB1 TYR H 245     -15.638  11.972 -12.483  1.00  0.00      HCT   
ATOM   3877  HB2 TYR H 245     -13.919  11.477 -12.540  1.00  0.00      HCT   
ATOM   3878  CG  TYR H 245     -14.406  13.290 -13.599  1.00  0.00      HCT  C
ATOM   3879  CD1 TYR H 245     -13.146  13.586 -14.104  1.00  0.00      HCT  C
ATOM   3880  HD1 TYR H 245     -12.392  12.812 -14.156  1.00  0.00      HCT   
ATOM   3881  CE1 TYR H 245     -12.826  14.860 -14.524  1.00  0.00      HCT  C
ATOM   3882  HE1 TYR H 245     -11.841  15.081 -14.908  1.00  0.00      HCT   
ATOM   3883  CZ  TYR H 245     -13.770  15.861 -14.445  1.00  0.00      HCT  C
ATOM   3884  OH  TYR H 245     -13.451  17.132 -14.866  1.00  0.00      HCT  O
ATOM   3885  HH  TYR H 245     -14.246  17.665 -14.802  1.00  0.00      HCT   
ATOM   3886  CD2 TYR H 245     -15.341  14.312 -13.532  1.00  0.00      HCT  C
ATOM   3887  HD2 TYR H 245     -16.319  14.123 -13.112  1.00  0.00      HCT   
ATOM   3888  CE2 TYR H 245     -15.029  15.593 -13.950  1.00  0.00      HCT  C
ATOM   3889  HE2 TYR H 245     -15.765  16.378 -13.866  1.00  0.00      HCT   
ATOM   3890  C   TYR H 245     -15.359   9.537 -13.826  1.00  0.00      HCT  C
ATOM   3891  O   TYR H 245     -16.509   9.157 -13.609  1.00  0.00      HCT  O
ATOM   3892  N   SER H 246     -14.297   8.756 -13.665  1.00  0.00      HCT  N
ATOM   3893  HN  SER H 246     -13.351   9.062 -13.773  1.00  0.00      HCT   
ATOM   3894  CA  SER H 246     -14.433   7.350 -13.308  1.00  0.00      HCT  C
ATOM   3895  HA  SER H 246     -15.186   6.957 -13.978  1.00  0.00      HCT   
ATOM   3896  CB  SER H 246     -13.097   6.640 -13.470  1.00  0.00      HCT  C
ATOM   3897  HB1 SER H 246     -13.252   5.558 -13.257  1.00  0.00      HCT   
ATOM   3898  HB2 SER H 246     -12.741   6.718 -14.522  1.00  0.00      HCT   
ATOM   3899  OG  SER H 246     -12.140   7.154 -12.563  1.00  0.00      HCT  O
ATOM   3900  HG1 SER H 246     -11.400   6.534 -12.550  1.00  0.00      HCT   
ATOM   3901  C   SER H 246     -14.941   7.147 -11.888  1.00  0.00      HCT  C
ATOM   3902  O   SER H 246     -14.983   8.084 -11.093  1.00  0.00      HCT  O
ATOM   3903  N   SER H 247     -15.319   5.912 -11.577  1.00  0.00      HCT  N
ATOM   3904  HN  SER H 247     -15.300   5.147 -12.221  1.00  0.00      HCT   
ATOM   3905  CA  SER H 247     -15.802   5.561 -10.247  1.00  0.00      HCT  C
ATOM   3906  HA  SER H 247     -16.621   6.235 -10.034  1.00  0.00      HCT   
ATOM   3907  CB  SER H 247     -16.245   4.097 -10.210  1.00  0.00      HCT  C
ATOM   3908  HB1 SER H 247     -15.336   3.458 -10.295  1.00  0.00      HCT   
ATOM   3909  HB2 SER H 247     -16.721   3.860  -9.231  1.00  0.00      HCT   
ATOM   3910  OG  SER H 247     -17.115   3.802 -11.289  1.00  0.00      HCT  O
ATOM   3911  HG1 SER H 247     -17.180   2.840 -11.346  1.00  0.00      HCT   
ATOM   3912  C   SER H 247     -14.724   5.813  -9.201  1.00  0.00      HCT  C
ATOM   3913  O   SER H 247     -15.003   6.285  -8.100  1.00  0.00      HCT  O
ATOM   3914  N   TYR H 248     -13.488   5.499  -9.569  1.00  0.00      HCT  N
ATOM   3915  HN  TYR H 248     -13.274   5.108 -10.462  1.00  0.00      HCT   
ATOM   3916  CA  TYR H 248     -12.334   5.697  -8.703  1.00  0.00      HCT  C
ATOM   3917  HA  TYR H 248     -12.585   5.236  -7.755  1.00  0.00      HCT   
ATOM   3918  CB  TYR H 248     -11.103   5.047  -9.335  1.00  0.00      HCT  C
ATOM   3919  HB1 TYR H 248     -11.145   3.948  -9.169  1.00  0.00      HCT   
ATOM   3920  HB2 TYR H 248     -11.092   5.213 -10.434  1.00  0.00      HCT   
ATOM   3921  CG  TYR H 248      -9.779   5.500  -8.771  1.00  0.00      HCT  C
ATOM   3922  CD1 TYR H 248      -9.315   5.010  -7.560  1.00  0.00      HCT  C
ATOM   3923  HD1 TYR H 248      -9.919   4.312  -6.996  1.00  0.00      HCT   
ATOM   3924  CE1 TYR H 248      -8.100   5.415  -7.048  1.00  0.00      HCT  C
ATOM   3925  HE1 TYR H 248      -7.752   5.041  -6.097  1.00  0.00      HCT   
ATOM   3926  CZ  TYR H 248      -7.329   6.308  -7.751  1.00  0.00      HCT  C
ATOM   3927  OH  TYR H 248      -6.119   6.707  -7.240  1.00  0.00      HCT  O
ATOM   3928  HH  TYR H 248      -5.700   7.267  -7.896  1.00  0.00      HCT   
ATOM   3929  CD2 TYR H 248      -8.979   6.396  -9.467  1.00  0.00      HCT  C
ATOM   3930  HD2 TYR H 248      -9.324   6.815 -10.402  1.00  0.00      HCT   
ATOM   3931  CE2 TYR H 248      -7.762   6.805  -8.963  1.00  0.00      HCT  C
ATOM   3932  HE2 TYR H 248      -7.170   7.524  -9.509  1.00  0.00      HCT   
ATOM   3933  C   TYR H 248     -12.074   7.175  -8.429  1.00  0.00      HCT  C
ATOM   3934  O   TYR H 248     -11.809   7.569  -7.293  1.00  0.00      HCT  O
ATOM   3935  N   GLU H 249     -12.152   7.994  -9.473  1.00  0.00      HCT  N
ATOM   3936  HN  GLU H 249     -12.351   7.708 -10.406  1.00  0.00      HCT   
ATOM   3937  CA  GLU H 249     -11.944   9.428  -9.325  1.00  0.00      HCT  C
ATOM   3938  HA  GLU H 249     -11.013   9.586  -8.795  1.00  0.00      HCT   
ATOM   3939  CB  GLU H 249     -11.870  10.104 -10.695  1.00  0.00      HCT  C
ATOM   3940  HB1 GLU H 249     -12.753   9.777 -11.292  1.00  0.00      HCT   
ATOM   3941  HB2 GLU H 249     -11.972  11.206 -10.578  1.00  0.00      HCT   
ATOM   3942  CG  GLU H 249     -10.602   9.782 -11.472  1.00  0.00      HCT  C
ATOM   3943  HG1 GLU H 249      -9.745  10.311 -11.016  1.00  0.00      HCT   
ATOM   3944  HG2 GLU H 249     -10.401   8.692 -11.470  1.00  0.00      HCT   
ATOM   3945  CD  GLU H 249     -10.660  10.257 -12.908  1.00  0.00      HCT  C
ATOM   3946  OE1 GLU H 249     -11.778  10.476 -13.418  1.00  0.00      HCT  O
ATOM   3947  OE2 GLU H 249      -9.586  10.415 -13.527  1.00  0.00      HCT  O
ATOM   3948  C   GLU H 249     -13.054  10.045  -8.484  1.00  0.00      HCT  C
ATOM   3949  O   GLU H 249     -12.802  10.902  -7.635  1.00  0.00      HCT  O
ATOM   3950  N   MET H 250     -14.281   9.594  -8.718  1.00  0.00      HCT  N
ATOM   3951  HN  MET H 250     -14.498   8.893  -9.394  1.00  0.00      HCT   
ATOM   3952  CA  MET H 250     -15.435  10.101  -7.986  1.00  0.00      HCT  C
ATOM   3953  HA  MET H 250     -15.367  11.182  -8.008  1.00  0.00      HCT   
ATOM   3954  CB  MET H 250     -16.730   9.645  -8.660  1.00  0.00      HCT  C
ATOM   3955  HB1 MET H 250     -16.650   8.542  -8.803  1.00  0.00      HCT   
ATOM   3956  HB2 MET H 250     -17.585   9.808  -7.966  1.00  0.00      HCT   
ATOM   3957  CG  MET H 250     -16.984  10.306 -10.004  1.00  0.00      HCT  C
ATOM   3958  HG1 MET H 250     -16.112  10.160 -10.677  1.00  0.00      HCT   
ATOM   3959  HG2 MET H 250     -17.867   9.836 -10.491  1.00  0.00      HCT   
ATOM   3960  SD  MET H 250     -17.276  12.077  -9.839  1.00  0.00      HCT  S
ATOM   3961  CE  MET H 250     -18.827  12.078  -8.945  1.00  0.00      HCT  C
ATOM   3962  HE1 MET H 250     -19.176  13.116  -8.758  1.00  0.00      HCT   
ATOM   3963  HE2 MET H 250     -19.619  11.550  -9.519  1.00  0.00      HCT   
ATOM   3964  HE3 MET H 250     -18.722  11.571  -7.962  1.00  0.00      HCT   
ATOM   3965  C   MET H 250     -15.423   9.668  -6.522  1.00  0.00      HCT  C
ATOM   3966  O   MET H 250     -15.771  10.452  -5.638  1.00  0.00      HCT  O
ATOM   3967  N   LEU H 251     -15.025   8.425  -6.266  1.00  0.00      HCT  N
ATOM   3968  HN  LEU H 251     -14.731   7.770  -6.959  1.00  0.00      HCT   
ATOM   3969  CA  LEU H 251     -14.989   7.910  -4.899  1.00  0.00      HCT  C
ATOM   3970  HA  LEU H 251     -15.941   8.162  -4.450  1.00  0.00      HCT   
ATOM   3971  CB  LEU H 251     -14.778   6.397  -4.889  1.00  0.00      HCT  C
ATOM   3972  HB1 LEU H 251     -15.605   5.946  -5.485  1.00  0.00      HCT   
ATOM   3973  HB2 LEU H 251     -13.839   6.159  -5.436  1.00  0.00      HCT   
ATOM   3974  CG  LEU H 251     -14.773   5.796  -3.483  1.00  0.00      HCT  C
ATOM   3975  HG  LEU H 251     -13.971   6.318  -2.908  1.00  0.00      HCT   
ATOM   3976  CD1 LEU H 251     -16.115   6.029  -2.810  1.00  0.00      HCT  C
ATOM   3977 HD11 LEU H 251     -16.135   5.553  -1.806  1.00  0.00      HCT   
ATOM   3978 HD12 LEU H 251     -16.307   7.116  -2.685  1.00  0.00      HCT   
ATOM   3979 HD13 LEU H 251     -16.939   5.595  -3.416  1.00  0.00      HCT   
ATOM   3980  CD2 LEU H 251     -14.437   4.316  -3.519  1.00  0.00      HCT  C
ATOM   3981 HD21 LEU H 251     -14.419   3.899  -2.489  1.00  0.00      HCT   
ATOM   3982 HD22 LEU H 251     -15.184   3.740  -4.102  1.00  0.00      HCT   
ATOM   3983 HD23 LEU H 251     -13.437   4.155  -3.976  1.00  0.00      HCT   
ATOM   3984  C   LEU H 251     -13.900   8.583  -4.075  1.00  0.00      HCT  C
ATOM   3985  O   LEU H 251     -14.135   8.988  -2.936  1.00  0.00      HCT  O
ATOM   3986  N   SER H 252     -12.709   8.691  -4.655  1.00  0.00      HCT  N
ATOM   3987  HN  SER H 252     -12.489   8.332  -5.562  1.00  0.00      HCT   
ATOM   3988  CA  SER H 252     -11.597   9.362  -3.993  1.00  0.00      HCT  C
ATOM   3989  HA  SER H 252     -11.466   8.866  -3.040  1.00  0.00      HCT   
ATOM   3990  CB  SER H 252     -10.331   9.281  -4.847  1.00  0.00      HCT  C
ATOM   3991  HB1 SER H 252     -10.561   9.711  -5.849  1.00  0.00      HCT   
ATOM   3992  HB2 SER H 252      -9.522   9.904  -4.402  1.00  0.00      HCT   
ATOM   3993  OG  SER H 252      -9.913   7.937  -5.011  1.00  0.00      HCT  O
ATOM   3994  HG1 SER H 252      -9.262   7.927  -5.724  1.00  0.00      HCT   
ATOM   3995  C   SER H 252     -11.946  10.817  -3.702  1.00  0.00      HCT  C
ATOM   3996  O   SER H 252     -11.581  11.352  -2.657  1.00  0.00      HCT  O
ATOM   3997  N   GLY H 253     -12.657  11.449  -4.631  1.00  0.00      HCT  N
ATOM   3998  HN  GLY H 253     -12.902  11.028  -5.503  1.00  0.00      HCT   
ATOM   3999  CA  GLY H 253     -13.128  12.807  -4.436  1.00  0.00      HCT  C
ATOM   4000  HA1 GLY H 253     -13.593  13.129  -5.358  1.00  0.00      HCT   
ATOM   4001  HA2 GLY H 253     -12.285  13.411  -4.128  1.00  0.00      HCT   
ATOM   4002  C   GLY H 253     -14.172  12.868  -3.338  1.00  0.00      HCT  C
ATOM   4003  O   GLY H 253     -14.189  13.799  -2.534  1.00  0.00      HCT  O
ATOM   4004  N   HSE H 254     -15.043  11.863  -3.311  1.00  0.00      HCT  N
ATOM   4005  HN  HSE H 254     -15.049  11.124  -3.984  1.00  0.00      HCT   
ATOM   4006  CA  HSE H 254     -16.076  11.752  -2.286  1.00  0.00      HCT  C
ATOM   4007  HA  HSE H 254     -16.636  12.679  -2.297  1.00  0.00      HCT   
ATOM   4008  CB  HSE H 254     -16.983  10.554  -2.581  1.00  0.00      HCT  C
ATOM   4009  HB1 HSE H 254     -17.420  10.697  -3.593  1.00  0.00      HCT   
ATOM   4010  HB2 HSE H 254     -16.373   9.628  -2.619  1.00  0.00      HCT   
ATOM   4011  ND1 HSE H 254     -18.998  11.404  -1.319  1.00  0.00      HCT  N
ATOM   4012  CG  HSE H 254     -18.114  10.388  -1.613  1.00  0.00      HCT  C
ATOM   4013  CE1 HSE H 254     -19.890  10.969  -0.446  1.00  0.00      HCT  C
ATOM   4014  HE1 HSE H 254     -20.702  11.574  -0.035  1.00  0.00      HCT   
ATOM   4015  NE2 HSE H 254     -19.619   9.706  -0.168  1.00  0.00      HCT  N
ATOM   4016  HE2 HSE H 254     -20.126   9.137   0.478  1.00  0.00      HCT   
ATOM   4017  CD2 HSE H 254     -18.516   9.318  -0.887  1.00  0.00      HCT  C
ATOM   4018  HD2 HSE H 254     -18.095   8.324  -0.825  1.00  0.00      HCT   
ATOM   4019  C   HSE H 254     -15.453  11.621  -0.900  1.00  0.00      HCT  C
ATOM   4020  O   HSE H 254     -15.852  12.309   0.039  1.00  0.00      HCT  O
ATOM   4021  N   VAL H 255     -14.469  10.736  -0.784  1.00  0.00      HCT  N
ATOM   4022  HN  VAL H 255     -14.150  10.165  -1.536  1.00  0.00      HCT   
ATOM   4023  CA  VAL H 255     -13.764  10.525   0.474  1.00  0.00      HCT  C
ATOM   4024  HA  VAL H 255     -14.507  10.297   1.228  1.00  0.00      HCT   
ATOM   4025  CB  VAL H 255     -12.748   9.372   0.360  1.00  0.00      HCT  C
ATOM   4026  HB  VAL H 255     -12.113   9.569  -0.539  1.00  0.00      HCT   
ATOM   4027  CG1 VAL H 255     -11.862   9.314   1.594  1.00  0.00      HCT  C
ATOM   4028 HG11 VAL H 255     -11.158   8.457   1.523  1.00  0.00      HCT   
ATOM   4029 HG12 VAL H 255     -11.252  10.234   1.704  1.00  0.00      HCT   
ATOM   4030 HG13 VAL H 255     -12.474   9.181   2.511  1.00  0.00      HCT   
ATOM   4031  CG2 VAL H 255     -13.469   8.048   0.144  1.00  0.00      HCT  C
ATOM   4032 HG21 VAL H 255     -12.743   7.208   0.101  1.00  0.00      HCT   
ATOM   4033 HG22 VAL H 255     -14.182   7.852   0.974  1.00  0.00      HCT   
ATOM   4034 HG23 VAL H 255     -14.036   8.050  -0.810  1.00  0.00      HCT   
ATOM   4035  C   VAL H 255     -13.038  11.790   0.915  1.00  0.00      HCT  C
ATOM   4036  O   VAL H 255     -13.149  12.209   2.069  1.00  0.00      HCT  O
ATOM   4037  N   TRP H 256     -12.299  12.390  -0.014  1.00  0.00      HCT  N
ATOM   4038  HN  TRP H 256     -12.196  12.023  -0.936  1.00  0.00      HCT   
ATOM   4039  CA  TRP H 256     -11.578  13.634   0.239  1.00  0.00      HCT  C
ATOM   4040  HA  TRP H 256     -10.856  13.443   1.024  1.00  0.00      HCT   
ATOM   4041  CB  TRP H 256     -10.884  14.114  -1.039  1.00  0.00      HCT  C
ATOM   4042  HB1 TRP H 256     -10.298  13.262  -1.450  1.00  0.00      HCT   
ATOM   4043  HB2 TRP H 256     -11.645  14.381  -1.805  1.00  0.00      HCT   
ATOM   4044  CG  TRP H 256      -9.925  15.254  -0.841  1.00  0.00      HCT  C
ATOM   4045  CD1 TRP H 256      -9.417  15.708   0.342  1.00  0.00      HCT  C
ATOM   4046  HD1 TRP H 256      -9.630  15.268   1.307  1.00  0.00      HCT   
ATOM   4047  NE1 TRP H 256      -8.572  16.769   0.119  1.00  0.00      HCT  N
ATOM   4048  HE1 TRP H 256      -8.057  17.252   0.794  1.00  0.00      HCT   
ATOM   4049  CE2 TRP H 256      -8.522  17.020  -1.229  1.00  0.00      HCT  C
ATOM   4050  CD2 TRP H 256      -9.362  16.084  -1.864  1.00  0.00      HCT  C
ATOM   4051  CE3 TRP H 256      -9.487  16.128  -3.257  1.00  0.00      HCT  C
ATOM   4052  HE3 TRP H 256     -10.124  15.439  -3.795  1.00  0.00      HCT   
ATOM   4053  CZ3 TRP H 256      -8.778  17.089  -3.959  1.00  0.00      HCT  C
ATOM   4054  HZ3 TRP H 256      -8.867  17.134  -5.035  1.00  0.00      HCT   
ATOM   4055  CZ2 TRP H 256      -7.810  17.986  -1.936  1.00  0.00      HCT  C
ATOM   4056  HZ2 TRP H 256      -7.165  18.701  -1.449  1.00  0.00      HCT   
ATOM   4057  CH2 TRP H 256      -7.951  18.005  -3.298  1.00  0.00      HCT  C
ATOM   4058  HH2 TRP H 256      -7.411  18.746  -3.871  1.00  0.00      HCT   
ATOM   4059  C   TRP H 256     -12.527  14.708   0.761  1.00  0.00      HCT  C
ATOM   4060  O   TRP H 256     -12.233  15.387   1.746  1.00  0.00      HCT  O
ATOM   4061  N   ARG H 257     -13.673  14.837   0.101  1.00  0.00      HCT  N
ATOM   4062  HN  ARG H 257     -13.889  14.252  -0.677  1.00  0.00      HCT   
ATOM   4063  CA  ARG H 257     -14.673  15.831   0.470  1.00  0.00      HCT  C
ATOM   4064  HA  ARG H 257     -14.184  16.796   0.533  1.00  0.00      HCT   
ATOM   4065  CB  ARG H 257     -15.786  15.876  -0.579  1.00  0.00      HCT  C
ATOM   4066  HB1 ARG H 257     -15.292  16.110  -1.552  1.00  0.00      HCT   
ATOM   4067  HB2 ARG H 257     -16.228  14.862  -0.696  1.00  0.00      HCT   
ATOM   4068  CG  ARG H 257     -16.859  16.920  -0.313  1.00  0.00      HCT  C
ATOM   4069  HG1 ARG H 257     -17.272  16.752   0.706  1.00  0.00      HCT   
ATOM   4070  HG2 ARG H 257     -16.384  17.927  -0.281  1.00  0.00      HCT   
ATOM   4071  CD  ARG H 257     -17.924  16.907  -1.401  1.00  0.00      HCT  C
ATOM   4072  HD1 ARG H 257     -17.447  17.102  -2.389  1.00  0.00      HCT   
ATOM   4073  HD2 ARG H 257     -18.450  15.925  -1.446  1.00  0.00      HCT   
ATOM   4074  NE  ARG H 257     -18.955  17.915  -1.170  1.00  0.00      HCT  N
ATOM   4075  HE  ARG H 257     -18.767  18.787  -1.636  1.00  0.00      HCT   
ATOM   4076  CZ  ARG H 257     -20.038  17.718  -0.424  1.00  0.00      HCT  C
ATOM   4077  NH1 ARG H 257     -20.236  16.548   0.168  1.00  0.00      HCT  N
ATOM   4078 HH11 ARG H 257     -21.053  16.386   0.704  1.00  0.00      HCT   
ATOM   4079 HH12 ARG H 257     -19.595  15.816  -0.070  1.00  0.00      HCT   
ATOM   4080  NH2 ARG H 257     -20.925  18.691  -0.269  1.00  0.00      HCT  N
ATOM   4081 HH21 ARG H 257     -21.684  18.572   0.355  1.00  0.00      HCT   
ATOM   4082 HH22 ARG H 257     -20.679  19.583  -0.626  1.00  0.00      HCT   
ATOM   4083  C   ARG H 257     -15.263  15.549   1.851  1.00  0.00      HCT  C
ATOM   4084  O   ARG H 257     -15.383  16.454   2.680  1.00  0.00      HCT  O
ATOM   4085  N   CYS H 258     -15.622  14.291   2.093  1.00  0.00      HCT  N
ATOM   4086  HN  CYS H 258     -15.513  13.556   1.427  1.00  0.00      HCT   
ATOM   4087  CA  CYS H 258     -16.210  13.882   3.365  1.00  0.00      HCT  C
ATOM   4088  HA  CYS H 258     -17.074  14.519   3.518  1.00  0.00      HCT   
ATOM   4089  CB  CYS H 258     -16.625  12.409   3.317  1.00  0.00      HCT  C
ATOM   4090  HB1 CYS H 258     -15.752  11.832   2.937  1.00  0.00      HCT   
ATOM   4091  HB2 CYS H 258     -16.813  12.036   4.348  1.00  0.00      HCT   
ATOM   4092  SG  CYS H 258     -18.037  12.053   2.245  1.00  0.00      HCT  S
ATOM   4093  HG1 CYS H 258     -18.041  10.729   2.409  1.00  0.00      HCT   
ATOM   4094  C   CYS H 258     -15.253  14.110   4.532  1.00  0.00      HCT  C
ATOM   4095  O   CYS H 258     -15.671  14.500   5.620  1.00  0.00      HCT  O
ATOM   4096  N   THR H 259     -13.970  13.861   4.295  1.00  0.00      HCT  N
ATOM   4097  HN  THR H 259     -13.618  13.537   3.417  1.00  0.00      HCT   
ATOM   4098  CA  THR H 259     -12.948  14.045   5.319  1.00  0.00      HCT  C
ATOM   4099  HA  THR H 259     -13.285  13.484   6.180  1.00  0.00      HCT   
ATOM   4100  CB  THR H 259     -11.568  13.576   4.817  1.00  0.00      HCT  C
ATOM   4101  HB  THR H 259     -11.415  14.069   3.826  1.00  0.00      HCT   
ATOM   4102  OG1 THR H 259     -11.592  12.158   4.609  1.00  0.00      HCT  O
ATOM   4103  HG1 THR H 259     -10.706  11.928   4.310  1.00  0.00      HCT   
ATOM   4104  CG2 THR H 259     -10.481  13.914   5.824  1.00  0.00      HCT  C
ATOM   4105 HG21 THR H 259      -9.476  13.680   5.414  1.00  0.00      HCT   
ATOM   4106 HG22 THR H 259     -10.505  14.997   6.071  1.00  0.00      HCT   
ATOM   4107 HG23 THR H 259     -10.615  13.339   6.766  1.00  0.00      HCT   
ATOM   4108  C   THR H 259     -12.867  15.504   5.757  1.00  0.00      HCT  C
ATOM   4109  O   THR H 259     -12.775  15.800   6.948  1.00  0.00      HCT  O
ATOM   4110  N   CYS H 260     -12.916  16.412   4.786  1.00  0.00      HCT  N
ATOM   4111  HN  CYS H 260     -13.004  16.180   3.819  1.00  0.00      HCT   
ATOM   4112  CA  CYS H 260     -12.844  17.841   5.067  1.00  0.00      HCT  C
ATOM   4113  HA  CYS H 260     -11.950  17.988   5.661  1.00  0.00      HCT   
ATOM   4114  CB  CYS H 260     -12.760  18.636   3.762  1.00  0.00      HCT  C
ATOM   4115  HB1 CYS H 260     -13.636  18.343   3.140  1.00  0.00      HCT   
ATOM   4116  HB2 CYS H 260     -12.882  19.721   3.973  1.00  0.00      HCT   
ATOM   4117  SG  CYS H 260     -11.256  18.323   2.811  1.00  0.00      HCT  S
ATOM   4118  HG1 CYS H 260     -11.557  19.094   1.765  1.00  0.00      HCT   
ATOM   4119  C   CYS H 260     -14.033  18.316   5.893  1.00  0.00      HCT  C
ATOM   4120  O   CYS H 260     -13.874  19.096   6.831  1.00  0.00      HCT  O
ATOM   4121  N   LEU H 261     -15.224  17.839   5.543  1.00  0.00      HCT  N
ATOM   4122  HN  LEU H 261     -15.376  17.208   4.785  1.00  0.00      HCT   
ATOM   4123  CA  LEU H 261     -16.437  18.214   6.264  1.00  0.00      HCT  C
ATOM   4124  HA  LEU H 261     -16.400  19.288   6.392  1.00  0.00      HCT   
ATOM   4125  CB  LEU H 261     -17.681  17.811   5.466  1.00  0.00      HCT  C
ATOM   4126  HB1 LEU H 261     -17.545  16.748   5.159  1.00  0.00      HCT   
ATOM   4127  HB2 LEU H 261     -18.565  17.826   6.142  1.00  0.00      HCT   
ATOM   4128  CG  LEU H 261     -17.996  18.620   4.205  1.00  0.00      HCT  C
ATOM   4129  HG  LEU H 261     -17.092  18.570   3.551  1.00  0.00      HCT   
ATOM   4130  CD1 LEU H 261     -19.192  18.029   3.471  1.00  0.00      HCT  C
ATOM   4131 HD11 LEU H 261     -19.448  18.646   2.583  1.00  0.00      HCT   
ATOM   4132 HD12 LEU H 261     -18.969  16.997   3.126  1.00  0.00      HCT   
ATOM   4133 HD13 LEU H 261     -20.081  17.992   4.136  1.00  0.00      HCT   
ATOM   4134  CD2 LEU H 261     -18.247  20.080   4.549  1.00  0.00      HCT  C
ATOM   4135 HD21 LEU H 261     -18.456  20.664   3.626  1.00  0.00      HCT   
ATOM   4136 HD22 LEU H 261     -19.117  20.198   5.226  1.00  0.00      HCT   
ATOM   4137 HD23 LEU H 261     -17.356  20.522   5.045  1.00  0.00      HCT   
ATOM   4138  C   LEU H 261     -16.478  17.584   7.657  1.00  0.00      HCT  C
ATOM   4139  O   LEU H 261     -16.969  18.194   8.607  1.00  0.00      HCT  O
ATOM   4140  N   ALA H 262     -15.959  16.365   7.774  1.00  0.00      HCT  N
ATOM   4141  HN  ALA H 262     -15.545  15.872   7.009  1.00  0.00      HCT   
ATOM   4142  CA  ALA H 262     -15.960  15.656   9.049  1.00  0.00      HCT  C
ATOM   4143  HA  ALA H 262     -16.941  15.700   9.508  1.00  0.00      HCT   
ATOM   4144  CB  ALA H 262     -15.608  14.189   8.842  1.00  0.00      HCT  C
ATOM   4145  HB1 ALA H 262     -16.349  13.721   8.159  1.00  0.00      HCT   
ATOM   4146  HB2 ALA H 262     -14.602  14.081   8.381  1.00  0.00      HCT   
ATOM   4147  HB3 ALA H 262     -15.621  13.626   9.800  1.00  0.00      HCT   
ATOM   4148  C   ALA H 262     -14.993  16.297  10.037  1.00  0.00      HCT  C
ATOM   4149  O   ALA H 262     -15.258  16.353  11.238  1.00  0.00      HCT  O
ATOM   4150  N   ARG H 263     -13.869  16.780   9.519  1.00  0.00      HCT  N
ATOM   4151  HN  ARG H 263     -13.684  16.731   8.540  1.00  0.00      HCT   
ATOM   4152  CA  ARG H 263     -12.848  17.406  10.347  1.00  0.00      HCT  C
ATOM   4153  HA  ARG H 263     -12.755  16.830  11.260  1.00  0.00      HCT   
ATOM   4154  CB  ARG H 263     -11.512  17.434   9.607  1.00  0.00      HCT  C
ATOM   4155  HB1 ARG H 263     -11.739  17.743   8.559  1.00  0.00      HCT   
ATOM   4156  HB2 ARG H 263     -10.869  18.237  10.030  1.00  0.00      HCT   
ATOM   4157  CG  ARG H 263     -10.796  16.098   9.583  1.00  0.00      HCT  C
ATOM   4158  HG1 ARG H 263     -10.486  15.844  10.620  1.00  0.00      HCT   
ATOM   4159  HG2 ARG H 263     -11.520  15.305   9.285  1.00  0.00      HCT   
ATOM   4160  CD  ARG H 263      -9.642  16.113   8.600  1.00  0.00      HCT  C
ATOM   4161  HD1 ARG H 263     -10.039  16.034   7.562  1.00  0.00      HCT   
ATOM   4162  HD2 ARG H 263      -9.045  17.051   8.684  1.00  0.00      HCT   
ATOM   4163  NE  ARG H 263      -8.715  15.012   8.835  1.00  0.00      HCT  N
ATOM   4164  HE  ARG H 263      -8.904  14.511   9.687  1.00  0.00      HCT   
ATOM   4165  CZ  ARG H 263      -7.718  14.688   8.020  1.00  0.00      HCT  C
ATOM   4166  NH1 ARG H 263      -7.522  15.376   6.905  1.00  0.00      HCT  N
ATOM   4167 HH11 ARG H 263      -6.797  15.126   6.279  1.00  0.00      HCT   
ATOM   4168 HH12 ARG H 263      -8.221  16.057   6.675  1.00  0.00      HCT   
ATOM   4169  NH2 ARG H 263      -6.919  13.672   8.316  1.00  0.00      HCT  N
ATOM   4170 HH21 ARG H 263      -6.126  13.487   7.753  1.00  0.00      HCT   
ATOM   4171 HH22 ARG H 263      -7.028  13.262   9.212  1.00  0.00      HCT   
ATOM   4172  C   ARG H 263     -13.244  18.819  10.761  1.00  0.00      HCT  C
ATOM   4173  O   ARG H 263     -12.553  19.455  11.557  1.00  0.00      HCT  O
ATOM   4174  N   GLY H 264     -14.358  19.302  10.221  1.00  0.00      HCT  N
ATOM   4175  HN  GLY H 264     -14.923  18.775   9.588  1.00  0.00      HCT   
ATOM   4176  CA  GLY H 264     -14.831  20.640  10.519  1.00  0.00      HCT  C
ATOM   4177  HA1 GLY H 264     -14.958  20.705  11.591  1.00  0.00      HCT   
ATOM   4178  HA2 GLY H 264     -15.739  20.799   9.953  1.00  0.00      HCT   
ATOM   4179  C   GLY H 264     -13.830  21.697  10.101  1.00  0.00      HCT  C
ATOM   4180  O   GLY H 264     -13.577  22.651  10.837  1.00  0.00      HCT  O
ATOM   4181  N   LEU H 265     -13.254  21.516   8.916  1.00  0.00      HCT  N
ATOM   4182  HN  LEU H 265     -13.460  20.749   8.312  1.00  0.00      HCT   
ATOM   4183  CA  LEU H 265     -12.256  22.440   8.392  1.00  0.00      HCT  C
ATOM   4184  HA  LEU H 265     -11.520  22.578   9.173  1.00  0.00      HCT   
ATOM   4185  CB  LEU H 265     -11.611  21.877   7.124  1.00  0.00      HCT  C
ATOM   4186  HB1 LEU H 265     -12.438  21.565   6.445  1.00  0.00      HCT   
ATOM   4187  HB2 LEU H 265     -11.073  22.696   6.597  1.00  0.00      HCT   
ATOM   4188  CG  LEU H 265     -10.677  20.684   7.308  1.00  0.00      HCT  C
ATOM   4189  HG  LEU H 265     -11.284  19.815   7.660  1.00  0.00      HCT   
ATOM   4190  CD1 LEU H 265     -10.009  20.334   5.990  1.00  0.00      HCT  C
ATOM   4191 HD11 LEU H 265      -9.291  19.497   6.127  1.00  0.00      HCT   
ATOM   4192 HD12 LEU H 265     -10.766  20.025   5.237  1.00  0.00      HCT   
ATOM   4193 HD13 LEU H 265      -9.451  21.207   5.589  1.00  0.00      HCT   
ATOM   4194  CD2 LEU H 265      -9.644  20.996   8.372  1.00  0.00      HCT  C
ATOM   4195 HD21 LEU H 265      -8.972  20.124   8.525  1.00  0.00      HCT   
ATOM   4196 HD22 LEU H 265      -9.013  21.862   8.089  1.00  0.00      HCT   
ATOM   4197 HD23 LEU H 265     -10.140  21.226   9.340  1.00  0.00      HCT   
ATOM   4198  C   LEU H 265     -12.866  23.797   8.093  1.00  0.00      HCT  C
ATOM   4199  O   LEU H 265     -13.967  23.880   7.548  1.00  0.00      HCT  O
ATOM   4200  N   PRO H 266     -12.152  24.869   8.454  1.00  0.00      HCT  N
ATOM   4201  CD  PRO H 266     -10.913  24.905   9.246  1.00  0.00      HCT  C
ATOM   4202  HD1 PRO H 266     -10.006  24.713   8.629  1.00  0.00      HCT   
ATOM   4203  HD2 PRO H 266     -10.929  24.187  10.098  1.00  0.00      HCT   
ATOM   4204  CA  PRO H 266     -12.643  26.211   8.139  1.00  0.00      HCT  C
ATOM   4205  HA  PRO H 266     -13.599  26.398   8.614  1.00  0.00      HCT   
ATOM   4206  CB  PRO H 266     -11.554  27.129   8.698  1.00  0.00      HCT  C
ATOM   4207  HB1 PRO H 266     -11.978  28.052   9.154  1.00  0.00      HCT   
ATOM   4208  HB2 PRO H 266     -10.798  27.399   7.927  1.00  0.00      HCT   
ATOM   4209  CG  PRO H 266     -10.894  26.319   9.764  1.00  0.00      HCT  C
ATOM   4210  HG1 PRO H 266     -11.437  26.435  10.722  1.00  0.00      HCT   
ATOM   4211  HG2 PRO H 266      -9.838  26.635   9.929  1.00  0.00      HCT   
ATOM   4212  C   PRO H 266     -12.792  26.384   6.636  1.00  0.00      HCT  C
ATOM   4213  O   PRO H 266     -12.083  25.733   5.868  1.00  0.00      HCT  O
ATOM   4214  N   GLU H 267     -13.714  27.249   6.233  1.00  0.00      HCT  N
ATOM   4215  HN  GLU H 267     -14.260  27.799   6.859  1.00  0.00      HCT   
ATOM   4216  CA  GLU H 267     -14.016  27.477   4.827  1.00  0.00      HCT  C
ATOM   4217  HA  GLU H 267     -14.409  26.552   4.424  1.00  0.00      HCT   
ATOM   4218  CB  GLU H 267     -15.063  28.585   4.711  1.00  0.00      HCT  C
ATOM   4219  HB1 GLU H 267     -15.942  28.299   5.334  1.00  0.00      HCT   
ATOM   4220  HB2 GLU H 267     -14.668  29.526   5.156  1.00  0.00      HCT   
ATOM   4221  CG  GLU H 267     -15.538  28.855   3.306  1.00  0.00      HCT  C
ATOM   4222  HG1 GLU H 267     -14.692  29.217   2.694  1.00  0.00      HCT   
ATOM   4223  HG2 GLU H 267     -15.955  27.938   2.845  1.00  0.00      HCT   
ATOM   4224  CD  GLU H 267     -16.586  29.946   3.254  1.00  0.00      HCT  C
ATOM   4225  OE1 GLU H 267     -16.896  30.527   4.317  1.00  0.00      HCT  O
ATOM   4226  OE2 GLU H 267     -17.103  30.218   2.152  1.00  0.00      HCT  O
ATOM   4227  C   GLU H 267     -12.773  27.836   4.009  1.00  0.00      HCT  C
ATOM   4228  O   GLU H 267     -12.659  27.466   2.841  1.00  0.00      HCT  O
ATOM   4229  N   GLU H 268     -11.835  28.538   4.637  1.00  0.00      HCT  N
ATOM   4230  HN  GLU H 268     -11.859  28.767   5.606  1.00  0.00      HCT   
ATOM   4231  CA  GLU H 268     -10.660  29.045   3.937  1.00  0.00      HCT  C
ATOM   4232  HA  GLU H 268     -10.929  29.159   2.894  1.00  0.00      HCT   
ATOM   4233  CB  GLU H 268     -10.250  30.404   4.514  1.00  0.00      HCT  C
ATOM   4234  HB1 GLU H 268      -9.401  30.797   3.908  1.00  0.00      HCT   
ATOM   4235  HB2 GLU H 268     -11.080  31.134   4.385  1.00  0.00      HCT   
ATOM   4236  CG  GLU H 268      -9.826  30.369   5.980  1.00  0.00      HCT  C
ATOM   4237  HG1 GLU H 268      -9.288  29.426   6.186  1.00  0.00      HCT   
ATOM   4238  HG2 GLU H 268      -9.167  31.226   6.223  1.00  0.00      HCT   
ATOM   4239  CD  GLU H 268     -11.003  30.384   6.943  1.00  0.00      HCT  C
ATOM   4240  OE1 GLU H 268     -12.162  30.418   6.475  1.00  0.00      HCT  O
ATOM   4241  OE2 GLU H 268     -10.767  30.362   8.170  1.00  0.00      HCT  O
ATOM   4242  C   GLU H 268      -9.472  28.084   3.996  1.00  0.00      HCT  C
ATOM   4243  O   GLU H 268      -8.491  28.262   3.274  1.00  0.00      HCT  O
ATOM   4244  N   GLN H 269      -9.564  27.067   4.847  1.00  0.00      HCT  N
ATOM   4245  HN  GLN H 269     -10.378  26.858   5.387  1.00  0.00      HCT   
ATOM   4246  CA  GLN H 269      -8.445  26.152   5.061  1.00  0.00      HCT  C
ATOM   4247  HA  GLN H 269      -7.589  26.769   5.305  1.00  0.00      HCT   
ATOM   4248  CB  GLN H 269      -8.749  25.192   6.213  1.00  0.00      HCT  C
ATOM   4249  HB1 GLN H 269      -8.835  25.812   7.135  1.00  0.00      HCT   
ATOM   4250  HB2 GLN H 269      -9.751  24.731   6.054  1.00  0.00      HCT   
ATOM   4251  CG  GLN H 269      -7.686  24.123   6.418  1.00  0.00      HCT  C
ATOM   4252  HG1 GLN H 269      -7.971  23.449   7.254  1.00  0.00      HCT   
ATOM   4253  HG2 GLN H 269      -7.571  23.503   5.505  1.00  0.00      HCT   
ATOM   4254  CD  GLN H 269      -6.329  24.698   6.783  1.00  0.00      HCT  C
ATOM   4255  OE1 GLN H 269      -6.220  25.563   7.652  1.00  0.00      HCT  O
ATOM   4256  NE2 GLN H 269      -5.287  24.218   6.117  1.00  0.00      HCT  N
ATOM   4257 HE21 GLN H 269      -4.393  24.587   6.354  1.00  0.00      HCT   
ATOM   4258 HE22 GLN H 269      -5.425  23.534   5.408  1.00  0.00      HCT   
ATOM   4259  C   GLN H 269      -8.094  25.354   3.809  1.00  0.00      HCT  C
ATOM   4260  O   GLN H 269      -8.968  24.783   3.157  1.00  0.00      HCT  O
ATOM   4261  N   GLU H 270      -6.808  25.324   3.480  1.00  0.00      HCT  N
ATOM   4262  HN  GLU H 270      -6.090  25.806   3.974  1.00  0.00      HCT   
ATOM   4263  CA  GLU H 270      -6.329  24.560   2.333  1.00  0.00      HCT  C
ATOM   4264  HA  GLU H 270      -7.091  24.591   1.564  1.00  0.00      HCT   
ATOM   4265  CB  GLU H 270      -5.030  25.153   1.795  1.00  0.00      HCT  C
ATOM   4266  HB1 GLU H 270      -4.310  25.238   2.642  1.00  0.00      HCT   
ATOM   4267  HB2 GLU H 270      -4.566  24.448   1.070  1.00  0.00      HCT   
ATOM   4268  CG  GLU H 270      -5.186  26.516   1.151  1.00  0.00      HCT  C
ATOM   4269  HG1 GLU H 270      -5.904  26.448   0.314  1.00  0.00      HCT   
ATOM   4270  HG2 GLU H 270      -5.550  27.262   1.885  1.00  0.00      HCT   
ATOM   4271  CD  GLU H 270      -3.891  27.016   0.549  1.00  0.00      HCT  C
ATOM   4272  OE1 GLU H 270      -2.826  26.466   0.904  1.00  0.00      HCT  O
ATOM   4273  OE2 GLU H 270      -3.933  27.949  -0.282  1.00  0.00      HCT  O
ATOM   4274  C   GLU H 270      -6.116  23.100   2.699  1.00  0.00      HCT  C
ATOM   4275  O   GLU H 270      -5.756  22.778   3.833  1.00  0.00      HCT  O
ATOM   4276  N   THR H 271      -6.333  22.219   1.729  1.00  0.00      HCT  N
ATOM   4277  HN  THR H 271      -6.638  22.461   0.809  1.00  0.00      HCT   
ATOM   4278  CA  THR H 271      -6.137  20.793   1.938  1.00  0.00      HCT  C
ATOM   4279  HA  THR H 271      -5.474  20.702   2.788  1.00  0.00      HCT   
ATOM   4280  CB  THR H 271      -7.477  20.067   2.168  1.00  0.00      HCT  C
ATOM   4281  HB  THR H 271      -7.879  20.457   3.135  1.00  0.00      HCT   
ATOM   4282  OG1 THR H 271      -7.247  18.661   2.321  1.00  0.00      HCT  O
ATOM   4283  HG1 THR H 271      -8.118  18.271   2.448  1.00  0.00      HCT   
ATOM   4284  CG2 THR H 271      -8.429  20.305   0.998  1.00  0.00      HCT  C
ATOM   4285 HG21 THR H 271      -9.432  19.879   1.212  1.00  0.00      HCT   
ATOM   4286 HG22 THR H 271      -8.552  21.394   0.814  1.00  0.00      HCT   
ATOM   4287 HG23 THR H 271      -8.044  19.836   0.067  1.00  0.00      HCT   
ATOM   4288  C   THR H 271      -5.408  20.173   0.751  1.00  0.00      HCT  C
ATOM   4289  O   THR H 271      -5.634  20.548  -0.398  1.00  0.00      HCT  O
ATOM   4290  N   LYS H 272      -4.523  19.228   1.041  1.00  0.00      HCT  N
ATOM   4291  HN  LYS H 272      -4.337  18.920   1.973  1.00  0.00      HCT   
ATOM   4292  CA  LYS H 272      -3.748  18.563   0.004  1.00  0.00      HCT  C
ATOM   4293  HA  LYS H 272      -4.132  18.893  -0.954  1.00  0.00      HCT   
ATOM   4294  CB  LYS H 272      -2.268  18.916   0.142  1.00  0.00      HCT  C
ATOM   4295  HB1 LYS H 272      -2.199  20.027   0.189  1.00  0.00      HCT   
ATOM   4296  HB2 LYS H 272      -1.895  18.538   1.120  1.00  0.00      HCT   
ATOM   4297  CG  LYS H 272      -1.375  18.426  -0.981  1.00  0.00      HCT  C
ATOM   4298  HG1 LYS H 272      -1.345  17.313  -0.963  1.00  0.00      HCT   
ATOM   4299  HG2 LYS H 272      -1.819  18.731  -1.957  1.00  0.00      HCT   
ATOM   4300  CD  LYS H 272       0.028  18.988  -0.811  1.00  0.00      HCT  C
ATOM   4301  HD1 LYS H 272      -0.034  20.100  -0.829  1.00  0.00      HCT   
ATOM   4302  HD2 LYS H 272       0.401  18.691   0.196  1.00  0.00      HCT   
ATOM   4303  CE  LYS H 272       0.971  18.490  -1.886  1.00  0.00      HCT  C
ATOM   4304  HE1 LYS H 272       1.073  17.383  -1.833  1.00  0.00      HCT   
ATOM   4305  HE2 LYS H 272       0.590  18.760  -2.896  1.00  0.00      HCT   
ATOM   4306  NZ  LYS H 272       2.331  19.077  -1.742  1.00  0.00      HCT  N
ATOM   4307  HZ1 LYS H 272       2.956  18.716  -2.492  1.00  0.00      HCT   
ATOM   4308  HZ2 LYS H 272       2.271  20.113  -1.811  1.00  0.00      HCT   
ATOM   4309  HZ3 LYS H 272       2.722  18.819  -0.814  1.00  0.00      HCT   
ATOM   4310  C   LYS H 272      -3.951  17.055   0.080  1.00  0.00      HCT  C
ATOM   4311  O   LYS H 272      -3.790  16.448   1.141  1.00  0.00      HCT  O
ATOM   4312  N   LEU H 273      -4.317  16.458  -1.051  1.00  0.00      HCT  N
ATOM   4313  HN  LEU H 273      -4.439  16.939  -1.917  1.00  0.00      HCT   
ATOM   4314  CA  LEU H 273      -4.575  15.026  -1.120  1.00  0.00      HCT  C
ATOM   4315  HA  LEU H 273      -4.664  14.675  -0.100  1.00  0.00      HCT   
ATOM   4316  CB  LEU H 273      -5.858  14.753  -1.905  1.00  0.00      HCT  C
ATOM   4317  HB1 LEU H 273      -6.701  15.186  -1.318  1.00  0.00      HCT   
ATOM   4318  HB2 LEU H 273      -5.825  15.321  -2.861  1.00  0.00      HCT   
ATOM   4319  CG  LEU H 273      -6.200  13.290  -2.198  1.00  0.00      HCT  C
ATOM   4320  HG  LEU H 273      -5.341  12.865  -2.772  1.00  0.00      HCT   
ATOM   4321  CD1 LEU H 273      -6.388  12.512  -0.909  1.00  0.00      HCT  C
ATOM   4322 HD11 LEU H 273      -6.683  11.463  -1.126  1.00  0.00      HCT   
ATOM   4323 HD12 LEU H 273      -5.445  12.495  -0.321  1.00  0.00      HCT   
ATOM   4324 HD13 LEU H 273      -7.182  12.973  -0.285  1.00  0.00      HCT   
ATOM   4325  CD2 LEU H 273      -7.444  13.190  -3.069  1.00  0.00      HCT  C
ATOM   4326 HD21 LEU H 273      -7.674  12.126  -3.292  1.00  0.00      HCT   
ATOM   4327 HD22 LEU H 273      -8.331  13.628  -2.569  1.00  0.00      HCT   
ATOM   4328 HD23 LEU H 273      -7.288  13.721  -4.033  1.00  0.00      HCT   
ATOM   4329  C   LEU H 273      -3.405  14.291  -1.758  1.00  0.00      HCT  C
ATOM   4330  O   LEU H 273      -2.913  14.691  -2.809  1.00  0.00      HCT  O
ATOM   4331  N   TYR H 274      -2.963  13.214  -1.117  1.00  0.00      HCT  N
ATOM   4332  HN  TYR H 274      -3.332  12.895  -0.246  1.00  0.00      HCT   
ATOM   4333  CA  TYR H 274      -1.879  12.398  -1.651  1.00  0.00      HCT  C
ATOM   4334  HA  TYR H 274      -1.456  12.942  -2.487  1.00  0.00      HCT   
ATOM   4335  CB  TYR H 274      -0.821  12.132  -0.577  1.00  0.00      HCT  C
ATOM   4336  HB1 TYR H 274      -1.317  11.723   0.330  1.00  0.00      HCT   
ATOM   4337  HB2 TYR H 274      -0.091  11.369  -0.925  1.00  0.00      HCT   
ATOM   4338  CG  TYR H 274      -0.077  13.373  -0.142  1.00  0.00      HCT  C
ATOM   4339  CD1 TYR H 274      -0.618  14.236   0.801  1.00  0.00      HCT  C
ATOM   4340  HD1 TYR H 274      -1.592  14.029   1.222  1.00  0.00      HCT   
ATOM   4341  CE1 TYR H 274       0.058  15.373   1.199  1.00  0.00      HCT  C
ATOM   4342  HE1 TYR H 274      -0.373  16.040   1.931  1.00  0.00      HCT   
ATOM   4343  CZ  TYR H 274       1.290  15.662   0.652  1.00  0.00      HCT  C
ATOM   4344  OH  TYR H 274       1.966  16.794   1.048  1.00  0.00      HCT  O
ATOM   4345  HH  TYR H 274       2.823  16.784   0.616  1.00  0.00      HCT   
ATOM   4346  CD2 TYR H 274       1.164  13.685  -0.679  1.00  0.00      HCT  C
ATOM   4347  HD2 TYR H 274       1.595  13.055  -1.445  1.00  0.00      HCT   
ATOM   4348  CE2 TYR H 274       1.848  14.822  -0.288  1.00  0.00      HCT  C
ATOM   4349  HE2 TYR H 274       2.802  15.054  -0.736  1.00  0.00      HCT   
ATOM   4350  C   TYR H 274      -2.426  11.089  -2.199  1.00  0.00      HCT  C
ATOM   4351  O   TYR H 274      -3.008  10.293  -1.465  1.00  0.00      HCT  O
ATOM   4352  N   ILE H 275      -2.243  10.876  -3.498  1.00  0.00      HCT  N
ATOM   4353  HN  ILE H 275      -1.725  11.482  -4.098  1.00  0.00      HCT   
ATOM   4354  CA  ILE H 275      -2.800   9.708  -4.166  1.00  0.00      HCT  C
ATOM   4355  HA  ILE H 275      -3.317   9.146  -3.399  1.00  0.00      HCT   
ATOM   4356  CB  ILE H 275      -3.730  10.115  -5.316  1.00  0.00      HCT  C
ATOM   4357  HB  ILE H 275      -3.083  10.723  -5.998  1.00  0.00      HCT   
ATOM   4358  CG2 ILE H 275      -4.319   8.887  -5.970  1.00  0.00      HCT  C
ATOM   4359 HG21 ILE H 275      -4.866   9.162  -6.896  1.00  0.00      HCT   
ATOM   4360 HG22 ILE H 275      -3.522   8.167  -6.251  1.00  0.00      HCT   
ATOM   4361 HG23 ILE H 275      -5.029   8.375  -5.287  1.00  0.00      HCT   
ATOM   4362  CG1 ILE H 275      -4.833  11.044  -4.809  1.00  0.00      HCT  C
ATOM   4363 HG11 ILE H 275      -5.702  10.442  -4.461  1.00  0.00      HCT   
ATOM   4364 HG12 ILE H 275      -4.451  11.610  -3.929  1.00  0.00      HCT   
ATOM   4365  CD  ILE H 275      -5.303  12.038  -5.841  1.00  0.00      HCT  C
ATOM   4366  HD1 ILE H 275      -6.061  12.722  -5.401  1.00  0.00      HCT   
ATOM   4367  HD2 ILE H 275      -4.453  12.651  -6.210  1.00  0.00      HCT   
ATOM   4368  HD3 ILE H 275      -5.768  11.523  -6.708  1.00  0.00      HCT   
ATOM   4369  C   ILE H 275      -1.718   8.796  -4.726  1.00  0.00      HCT  C
ATOM   4370  O   ILE H 275      -0.962   9.192  -5.611  1.00  0.00      HCT  O
ATOM   4371  N   ALA H 276      -1.652   7.573  -4.211  1.00  0.00      HCT  N
ATOM   4372  HN  ALA H 276      -2.230   7.263  -3.456  1.00  0.00      HCT   
ATOM   4373  CA  ALA H 276      -0.712   6.585  -4.726  1.00  0.00      HCT  C
ATOM   4374  HA  ALA H 276       0.286   7.001  -4.804  1.00  0.00      HCT   
ATOM   4375  CB  ALA H 276      -0.646   5.378  -3.804  1.00  0.00      HCT  C
ATOM   4376  HB1 ALA H 276      -0.305   5.697  -2.796  1.00  0.00      HCT   
ATOM   4377  HB2 ALA H 276      -1.646   4.905  -3.693  1.00  0.00      HCT   
ATOM   4378  HB3 ALA H 276       0.067   4.613  -4.181  1.00  0.00      HCT   
ATOM   4379  C   ALA H 276      -1.113   6.162  -6.135  1.00  0.00      HCT  C
ATOM   4380  O   ALA H 276      -2.223   5.679  -6.353  1.00  0.00      HCT  O
ATOM   4381  N   THR H 277      -0.208   6.354  -7.090  1.00  0.00      HCT  N
ATOM   4382  HN  THR H 277       0.693   6.759  -6.938  1.00  0.00      HCT   
ATOM   4383  CA  THR H 277      -0.469   5.976  -8.474  1.00  0.00      HCT  C
ATOM   4384  HA  THR H 277      -1.329   5.321  -8.450  1.00  0.00      HCT   
ATOM   4385  CB  THR H 277      -0.716   7.217  -9.364  1.00  0.00      HCT  C
ATOM   4386  HB  THR H 277      -1.598   7.743  -8.924  1.00  0.00      HCT   
ATOM   4387  OG1 THR H 277      -1.066   6.798 -10.690  1.00  0.00      HCT  O
ATOM   4388  HG1 THR H 277      -1.194   7.611 -11.191  1.00  0.00      HCT   
ATOM   4389  CG2 THR H 277       0.515   8.115  -9.418  1.00  0.00      HCT  C
ATOM   4390 HG21 THR H 277       0.294   9.057  -9.963  1.00  0.00      HCT   
ATOM   4391 HG22 THR H 277       0.844   8.384  -8.391  1.00  0.00      HCT   
ATOM   4392 HG23 THR H 277       1.359   7.606  -9.931  1.00  0.00      HCT   
ATOM   4393  C   THR H 277       0.689   5.152  -9.034  1.00  0.00      HCT  C
ATOM   4394  O   THR H 277       1.853   5.389  -8.705  1.00  0.00      HCT  O
ATOM   4395  N   ASP H 278       0.361   4.174  -9.873  1.00  0.00      HCT  N
ATOM   4396  HN  ASP H 278      -0.558   3.984 -10.209  1.00  0.00      HCT   
ATOM   4397  CA  ASP H 278       1.360   3.252 -10.399  1.00  0.00      HCT  C
ATOM   4398  HA  ASP H 278       2.143   3.181  -9.653  1.00  0.00      HCT   
ATOM   4399  CB  ASP H 278       0.730   1.885 -10.674  1.00  0.00      HCT  C
ATOM   4400  HB1 ASP H 278       0.014   1.643  -9.863  1.00  0.00      HCT   
ATOM   4401  HB2 ASP H 278       0.178   1.895 -11.635  1.00  0.00      HCT   
ATOM   4402  CG  ASP H 278       1.754   0.767 -10.721  1.00  0.00      HCT  C
ATOM   4403  OD1 ASP H 278       2.951   1.056 -10.925  1.00  0.00      HCT  O
ATOM   4404  OD2 ASP H 278       1.361  -0.406 -10.555  1.00  0.00      HCT  O
ATOM   4405  C   ASP H 278       2.011   3.789 -11.671  1.00  0.00      HCT  C
ATOM   4406  O   ASP H 278       1.346   3.979 -12.689  1.00  0.00      HCT  O
ATOM   4407  N   GLY H 279       3.319   4.017 -11.608  1.00  0.00      HCT  N
ATOM   4408  HN  GLY H 279       3.857   3.852 -10.782  1.00  0.00      HCT   
ATOM   4409  CA  GLY H 279       4.060   4.526 -12.748  1.00  0.00      HCT  C
ATOM   4410  HA1 GLY H 279       5.031   4.820 -12.374  1.00  0.00      HCT   
ATOM   4411  HA2 GLY H 279       3.477   5.340 -13.158  1.00  0.00      HCT   
ATOM   4412  C   GLY H 279       4.271   3.501 -13.848  1.00  0.00      HCT  C
ATOM   4413  O   GLY H 279       4.737   3.844 -14.932  1.00  0.00      HCT  O
ATOM   4414  N   ARG H 280       3.934   2.243 -13.570  1.00  0.00      HCT  N
ATOM   4415  HN  ARG H 280       3.577   1.987 -12.674  1.00  0.00      HCT   
ATOM   4416  CA  ARG H 280       4.066   1.171 -14.554  1.00  0.00      HCT  C
ATOM   4417  HA  ARG H 280       5.093   1.155 -14.899  1.00  0.00      HCT   
ATOM   4418  CB  ARG H 280       3.695  -0.181 -13.935  1.00  0.00      HCT  C
ATOM   4419  HB1 ARG H 280       2.715  -0.034 -13.421  1.00  0.00      HCT   
ATOM   4420  HB2 ARG H 280       3.509  -0.922 -14.743  1.00  0.00      HCT   
ATOM   4421  CG  ARG H 280       4.687  -0.729 -12.919  1.00  0.00      HCT  C
ATOM   4422  HG1 ARG H 280       5.658  -0.905 -13.432  1.00  0.00      HCT   
ATOM   4423  HG2 ARG H 280       4.891   0.054 -12.153  1.00  0.00      HCT   
ATOM   4424  CD  ARG H 280       4.111  -1.969 -12.245  1.00  0.00      HCT  C
ATOM   4425  HD1 ARG H 280       3.190  -1.691 -11.682  1.00  0.00      HCT   
ATOM   4426  HD2 ARG H 280       3.850  -2.756 -12.991  1.00  0.00      HCT   
ATOM   4427  NE  ARG H 280       5.038  -2.605 -11.311  1.00  0.00      HCT  N
ATOM   4428  HE  ARG H 280       5.573  -3.348 -11.729  1.00  0.00      HCT   
ATOM   4429  CZ  ARG H 280       5.178  -2.255 -10.037  1.00  0.00      HCT  C
ATOM   4430  NH1 ARG H 280       4.463  -1.256  -9.536  1.00  0.00      HCT  N
ATOM   4431 HH11 ARG H 280       4.581  -0.974  -8.594  1.00  0.00      HCT   
ATOM   4432 HH12 ARG H 280       3.915  -0.731 -10.190  1.00  0.00      HCT   
ATOM   4433  NH2 ARG H 280       6.042  -2.899  -9.266  1.00  0.00      HCT  N
ATOM   4434 HH21 ARG H 280       6.085  -2.698  -8.298  1.00  0.00      HCT   
ATOM   4435 HH22 ARG H 280       6.469  -3.708  -9.649  1.00  0.00      HCT   
ATOM   4436  C   ARG H 280       3.198   1.421 -15.782  1.00  0.00      HCT  C
ATOM   4437  O   ARG H 280       3.547   1.024 -16.890  1.00  0.00      HCT  O
ATOM   4438  N   SER H 281       2.066   2.085 -15.573  1.00  0.00      HCT  N
ATOM   4439  HN  SER H 281       1.802   2.468 -14.688  1.00  0.00      HCT   
ATOM   4440  CA  SER H 281       1.097   2.315 -16.636  1.00  0.00      HCT  C
ATOM   4441  HA  SER H 281       1.058   1.385 -17.187  1.00  0.00      HCT   
ATOM   4442  CB  SER H 281      -0.263   2.680 -16.038  1.00  0.00      HCT  C
ATOM   4443  HB1 SER H 281      -0.120   3.552 -15.360  1.00  0.00      HCT   
ATOM   4444  HB2 SER H 281      -0.966   3.001 -16.840  1.00  0.00      HCT   
ATOM   4445  OG  SER H 281      -0.804   1.609 -15.289  1.00  0.00      HCT  O
ATOM   4446  HG1 SER H 281      -1.531   1.968 -14.765  1.00  0.00      HCT   
ATOM   4447  C   SER H 281       1.521   3.406 -17.616  1.00  0.00      HCT  C
ATOM   4448  O   SER H 281       1.042   3.444 -18.748  1.00  0.00      HCT  O
ATOM   4449  N   ARG H 282       2.415   4.290 -17.182  1.00  0.00      HCT  N
ATOM   4450  HN  ARG H 282       2.932   4.158 -16.340  1.00  0.00      HCT   
ATOM   4451  CA  ARG H 282       2.684   5.515 -17.932  1.00  0.00      HCT  C
ATOM   4452  HA  ARG H 282       2.121   5.443 -18.855  1.00  0.00      HCT   
ATOM   4453  CB  ARG H 282       2.205   6.723 -17.124  1.00  0.00      HCT  C
ATOM   4454  HB1 ARG H 282       2.867   6.785 -16.228  1.00  0.00      HCT   
ATOM   4455  HB2 ARG H 282       2.387   7.655 -17.704  1.00  0.00      HCT   
ATOM   4456  CG  ARG H 282       0.759   6.622 -16.664  1.00  0.00      HCT  C
ATOM   4457  HG1 ARG H 282       0.577   5.589 -16.294  1.00  0.00      HCT   
ATOM   4458  HG2 ARG H 282       0.613   7.286 -15.781  1.00  0.00      HCT   
ATOM   4459  CD  ARG H 282      -0.211   7.039 -17.758  1.00  0.00      HCT  C
ATOM   4460  HD1 ARG H 282       0.021   6.477 -18.692  1.00  0.00      HCT   
ATOM   4461  HD2 ARG H 282      -1.268   6.831 -17.469  1.00  0.00      HCT   
ATOM   4462  NE  ARG H 282      -0.135   8.470 -18.038  1.00  0.00      HCT  N
ATOM   4463  HE  ARG H 282       0.377   8.682 -18.878  1.00  0.00      HCT   
ATOM   4464  CZ  ARG H 282      -0.682   9.407 -17.269  1.00  0.00      HCT  C
ATOM   4465  NH1 ARG H 282      -1.342   9.065 -16.172  1.00  0.00      HCT  N
ATOM   4466 HH11 ARG H 282      -1.774   9.755 -15.608  1.00  0.00      HCT   
ATOM   4467 HH12 ARG H 282      -1.491   8.084 -16.031  1.00  0.00      HCT   
ATOM   4468  NH2 ARG H 282      -0.568  10.687 -17.597  1.00  0.00      HCT  N
ATOM   4469 HH21 ARG H 282      -0.900  11.386 -16.980  1.00  0.00      HCT   
ATOM   4470 HH22 ARG H 282       0.034  10.904 -18.354  1.00  0.00      HCT   
ATOM   4471  C   ARG H 282       4.147   5.723 -18.328  1.00  0.00      HCT  C
ATOM   4472  O   ARG H 282       4.444   6.550 -19.190  1.00  0.00      HCT  O
ATOM   4473  N   LEU H 283       5.060   4.987 -17.702  1.00  0.00      HCT  N
ATOM   4474  HN  LEU H 283       4.862   4.318 -16.988  1.00  0.00      HCT   
ATOM   4475  CA  LEU H 283       6.478   5.112 -18.031  1.00  0.00      HCT  C
ATOM   4476  HA  LEU H 283       6.701   6.171 -18.034  1.00  0.00      HCT   
ATOM   4477  CB  LEU H 283       7.339   4.391 -16.995  1.00  0.00      HCT  C
ATOM   4478  HB1 LEU H 283       6.826   3.432 -16.751  1.00  0.00      HCT   
ATOM   4479  HB2 LEU H 283       8.309   4.111 -17.463  1.00  0.00      HCT   
ATOM   4480  CG  LEU H 283       7.598   5.133 -15.683  1.00  0.00      HCT  C
ATOM   4481  HG  LEU H 283       6.632   5.585 -15.353  1.00  0.00      HCT   
ATOM   4482  CD1 LEU H 283       8.097   4.170 -14.626  1.00  0.00      HCT  C
ATOM   4483 HD11 LEU H 283       8.332   4.712 -13.685  1.00  0.00      HCT   
ATOM   4484 HD12 LEU H 283       7.327   3.401 -14.403  1.00  0.00      HCT   
ATOM   4485 HD13 LEU H 283       9.019   3.654 -14.969  1.00  0.00      HCT   
ATOM   4486  CD2 LEU H 283       8.594   6.258 -15.895  1.00  0.00      HCT  C
ATOM   4487 HD21 LEU H 283       8.765   6.806 -14.943  1.00  0.00      HCT   
ATOM   4488 HD22 LEU H 283       9.574   5.877 -16.245  1.00  0.00      HCT   
ATOM   4489 HD23 LEU H 283       8.211   6.980 -16.648  1.00  0.00      HCT   
ATOM   4490  C   LEU H 283       6.781   4.573 -19.427  1.00  0.00      HCT  C
ATOM   4491  O   LEU H 283       6.218   3.562 -19.846  1.00  0.00      HCT  O
ATOM   4492  N   GLN H 284       7.675   5.258 -20.136  1.00  0.00      HCT  N
ATOM   4493  HN  GLN H 284       8.147   6.066 -19.787  1.00  0.00      HCT   
ATOM   4494  CA  GLN H 284       8.045   4.882 -21.499  1.00  0.00      HCT  C
ATOM   4495  HA  GLN H 284       7.601   3.912 -21.687  1.00  0.00      HCT   
ATOM   4496  CB  GLN H 284       7.522   5.914 -22.500  1.00  0.00      HCT  C
ATOM   4497  HB1 GLN H 284       7.901   6.908 -22.166  1.00  0.00      HCT   
ATOM   4498  HB2 GLN H 284       7.981   5.726 -23.497  1.00  0.00      HCT   
ATOM   4499  CG  GLN H 284       6.010   5.964 -22.608  1.00  0.00      HCT  C
ATOM   4500  HG1 GLN H 284       5.617   5.000 -22.997  1.00  0.00      HCT   
ATOM   4501  HG2 GLN H 284       5.551   6.142 -21.614  1.00  0.00      HCT   
ATOM   4502  CD  GLN H 284       5.534   7.037 -23.563  1.00  0.00      HCT  C
ATOM   4503  OE1 GLN H 284       6.338   7.724 -24.194  1.00  0.00      HCT  O
ATOM   4504  NE2 GLN H 284       4.220   7.191 -23.671  1.00  0.00      HCT  N
ATOM   4505 HE21 GLN H 284       3.899   7.893 -24.301  1.00  0.00      HCT   
ATOM   4506 HE22 GLN H 284       3.609   6.629 -23.123  1.00  0.00      HCT   
ATOM   4507  C   GLN H 284       9.560   4.733 -21.654  1.00  0.00      HCT  C
ATOM   4508  O   GLN H 284      10.322   5.550 -21.137  1.00  0.00      HCT  O
ATOM   4509  N   PRO H 285      10.003   3.677 -22.359  1.00  0.00      HCT  N
ATOM   4510  CD  PRO H 285      11.418   3.480 -22.717  1.00  0.00      HCT  C
ATOM   4511  HD1 PRO H 285      12.090   3.546 -21.831  1.00  0.00      HCT   
ATOM   4512  HD2 PRO H 285      11.764   4.207 -23.488  1.00  0.00      HCT   
ATOM   4513  CA  PRO H 285       9.148   2.613 -22.900  1.00  0.00      HCT  C
ATOM   4514  HA  PRO H 285       8.309   3.033 -23.443  1.00  0.00      HCT   
ATOM   4515  CB  PRO H 285      10.086   1.853 -23.839  1.00  0.00      HCT  C
ATOM   4516  HB1 PRO H 285      10.050   2.250 -24.878  1.00  0.00      HCT   
ATOM   4517  HB2 PRO H 285       9.878   0.759 -23.844  1.00  0.00      HCT   
ATOM   4518  CG  PRO H 285      11.441   2.086 -23.278  1.00  0.00      HCT  C
ATOM   4519  HG1 PRO H 285      12.201   1.953 -24.072  1.00  0.00      HCT   
ATOM   4520  HG2 PRO H 285      11.671   1.365 -22.460  1.00  0.00      HCT   
ATOM   4521  C   PRO H 285       8.621   1.710 -21.786  1.00  0.00      HCT  C
ATOM   4522  O   PRO H 285       9.149   1.751 -20.675  1.00  0.00      HCT  O
ATOM   4523  N   GLN H 286       7.585   0.930 -22.079  1.00  0.00      HCT  N
ATOM   4524  HN  GLN H 286       7.220   0.813 -23.001  1.00  0.00      HCT   
ATOM   4525  CA  GLN H 286       6.886   0.168 -21.052  1.00  0.00      HCT  C
ATOM   4526  HA  GLN H 286       6.510   0.892 -20.339  1.00  0.00      HCT   
ATOM   4527  CB  GLN H 286       5.731  -0.618 -21.671  1.00  0.00      HCT  C
ATOM   4528  HB1 GLN H 286       5.086   0.121 -22.201  1.00  0.00      HCT   
ATOM   4529  HB2 GLN H 286       6.129  -1.302 -22.455  1.00  0.00      HCT   
ATOM   4530  CG  GLN H 286       4.899  -1.382 -20.658  1.00  0.00      HCT  C
ATOM   4531  HG1 GLN H 286       3.930  -1.691 -21.106  1.00  0.00      HCT   
ATOM   4532  HG2 GLN H 286       5.428  -2.299 -20.327  1.00  0.00      HCT   
ATOM   4533  CD  GLN H 286       4.559  -0.548 -19.437  1.00  0.00      HCT  C
ATOM   4534  OE1 GLN H 286       5.188  -0.681 -18.385  1.00  0.00      HCT  O
ATOM   4535  NE2 GLN H 286       3.565   0.324 -19.573  1.00  0.00      HCT  N
ATOM   4536 HE21 GLN H 286       3.340   0.878 -18.776  1.00  0.00      HCT   
ATOM   4537 HE22 GLN H 286       3.076   0.386 -20.437  1.00  0.00      HCT   
ATOM   4538  C   GLN H 286       7.807  -0.783 -20.298  1.00  0.00      HCT  C
ATOM   4539  O   GLN H 286       8.563  -1.543 -20.905  1.00  0.00      HCT  O
ATOM   4540  N   LEU H 287       7.748  -0.712 -18.969  1.00  0.00      HCT  N
ATOM   4541  HN  LEU H 287       7.217  -0.026 -18.476  1.00  0.00      HCT   
ATOM   4542  CA  LEU H 287       8.466  -1.645 -18.110  1.00  0.00      HCT  C
ATOM   4543  HA  LEU H 287       9.519  -1.553 -18.342  1.00  0.00      HCT   
ATOM   4544  CB  LEU H 287       8.195  -1.349 -16.631  1.00  0.00      HCT  C
ATOM   4545  HB1 LEU H 287       7.101  -1.484 -16.464  1.00  0.00      HCT   
ATOM   4546  HB2 LEU H 287       8.699  -2.122 -16.009  1.00  0.00      HCT   
ATOM   4547  CG  LEU H 287       8.554   0.024 -16.058  1.00  0.00      HCT  C
ATOM   4548  HG  LEU H 287       7.978   0.789 -16.632  1.00  0.00      HCT   
ATOM   4549  CD1 LEU H 287       8.171   0.089 -14.589  1.00  0.00      HCT  C
ATOM   4550 HD11 LEU H 287       8.471   1.065 -14.151  1.00  0.00      HCT   
ATOM   4551 HD12 LEU H 287       7.073  -0.026 -14.465  1.00  0.00      HCT   
ATOM   4552 HD13 LEU H 287       8.675  -0.718 -14.016  1.00  0.00      HCT   
ATOM   4553  CD2 LEU H 287      10.035   0.321 -16.233  1.00  0.00      HCT  C
ATOM   4554 HD21 LEU H 287      10.277   1.328 -15.829  1.00  0.00      HCT   
ATOM   4555 HD22 LEU H 287      10.667  -0.417 -15.698  1.00  0.00      HCT   
ATOM   4556 HD23 LEU H 287      10.311   0.303 -17.310  1.00  0.00      HCT   
ATOM   4557  C   LEU H 287       8.047  -3.070 -18.436  1.00  0.00      HCT  C
ATOM   4558  O   LEU H 287       6.863  -3.329 -18.658  1.00  0.00      HCT  O
ATOM   4559  N   PRO H 288       9.016  -3.995 -18.480  1.00  0.00      HCT  N
ATOM   4560  CD  PRO H 288      10.461  -3.752 -18.336  1.00  0.00      HCT  C
ATOM   4561  HD1 PRO H 288      10.762  -3.604 -17.274  1.00  0.00      HCT   
ATOM   4562  HD2 PRO H 288      10.806  -2.878 -18.935  1.00  0.00      HCT   
ATOM   4563  CA  PRO H 288       8.721  -5.410 -18.721  1.00  0.00      HCT  C
ATOM   4564  HA  PRO H 288       8.319  -5.553 -19.717  1.00  0.00      HCT   
ATOM   4565  CB  PRO H 288      10.087  -6.086 -18.568  1.00  0.00      HCT  C
ATOM   4566  HB1 PRO H 288      10.225  -6.919 -19.293  1.00  0.00      HCT   
ATOM   4567  HB2 PRO H 288      10.258  -6.453 -17.531  1.00  0.00      HCT   
ATOM   4568  CG  PRO H 288      11.070  -5.013 -18.871  1.00  0.00      HCT  C
ATOM   4569  HG1 PRO H 288      11.259  -4.972 -19.962  1.00  0.00      HCT   
ATOM   4570  HG2 PRO H 288      12.044  -5.194 -18.362  1.00  0.00      HCT   
ATOM   4571  C   PRO H 288       7.727  -5.947 -17.701  1.00  0.00      HCT  C
ATOM   4572  O   PRO H 288       7.798  -5.567 -16.532  1.00  0.00      HCT  O
ATOM   4573  N   PRO H 289       6.798  -6.807 -18.142  1.00  0.00      HCT  N
ATOM   4574  CD  PRO H 289       6.613  -7.241 -19.538  1.00  0.00      HCT  C
ATOM   4575  HD1 PRO H 289       7.364  -8.003 -19.849  1.00  0.00      HCT   
ATOM   4576  HD2 PRO H 289       6.644  -6.389 -20.256  1.00  0.00      HCT   
ATOM   4577  CA  PRO H 289       5.814  -7.414 -17.242  1.00  0.00      HCT  C
ATOM   4578  HA  PRO H 289       5.144  -6.661 -16.846  1.00  0.00      HCT   
ATOM   4579  CB  PRO H 289       5.066  -8.397 -18.147  1.00  0.00      HCT  C
ATOM   4580  HB1 PRO H 289       3.979  -8.440 -17.910  1.00  0.00      HCT   
ATOM   4581  HB2 PRO H 289       5.504  -9.420 -18.106  1.00  0.00      HCT   
ATOM   4582  CG  PRO H 289       5.242  -7.848 -19.522  1.00  0.00      HCT  C
ATOM   4583  HG1 PRO H 289       4.442  -7.113 -19.739  1.00  0.00      HCT   
ATOM   4584  HG2 PRO H 289       5.187  -8.651 -20.293  1.00  0.00      HCT   
ATOM   4585  C   PRO H 289       6.492  -8.138 -16.083  1.00  0.00      HCT  C
ATOM   4586  O   PRO H 289       7.476  -8.848 -16.292  1.00  0.00      HCT  O
ATOM   4587  N   GLY H 290       5.977  -7.945 -14.876  1.00  0.00      HCT  N
ATOM   4588  HN  GLY H 290       5.179  -7.366 -14.711  1.00  0.00      HCT   
ATOM   4589  CA  GLY H 290       6.550  -8.573 -13.702  1.00  0.00      HCT  C
ATOM   4590  HA1 GLY H 290       6.859  -9.566 -13.996  1.00  0.00      HCT   
ATOM   4591  HA2 GLY H 290       5.794  -8.554 -12.929  1.00  0.00      HCT   
ATOM   4592  C   GLY H 290       7.769  -7.837 -13.181  1.00  0.00      HCT  C
ATOM   4593  O   GLY H 290       8.538  -8.392 -12.396  1.00  0.00      HCT  O
ATOM   4594  N   TYR H 291       7.945  -6.595 -13.628  1.00  0.00      HCT  N
ATOM   4595  HN  TYR H 291       7.358  -6.178 -14.320  1.00  0.00      HCT   
ATOM   4596  CA  TYR H 291       9.018  -5.731 -13.142  1.00  0.00      HCT  C
ATOM   4597  HA  TYR H 291       9.951  -6.173 -13.470  1.00  0.00      HCT   
ATOM   4598  CB  TYR H 291       8.858  -4.303 -13.682  1.00  0.00      HCT  C
ATOM   4599  HB1 TYR H 291       8.984  -4.315 -14.787  1.00  0.00      HCT   
ATOM   4600  HB2 TYR H 291       7.838  -3.915 -13.471  1.00  0.00      HCT   
ATOM   4601  CG  TYR H 291       9.880  -3.318 -13.145  1.00  0.00      HCT  C
ATOM   4602  CD1 TYR H 291       9.633  -2.590 -11.987  1.00  0.00      HCT  C
ATOM   4603  HD1 TYR H 291       8.692  -2.709 -11.468  1.00  0.00      HCT   
ATOM   4604  CE1 TYR H 291      10.563  -1.694 -11.492  1.00  0.00      HCT  C
ATOM   4605  HE1 TYR H 291      10.360  -1.133 -10.592  1.00  0.00      HCT   
ATOM   4606  CZ  TYR H 291      11.756  -1.511 -12.158  1.00  0.00      HCT  C
ATOM   4607  OH  TYR H 291      12.677  -0.617 -11.665  1.00  0.00      HCT  O
ATOM   4608  HH  TYR H 291      13.461  -0.679 -12.214  1.00  0.00      HCT   
ATOM   4609  CD2 TYR H 291      11.089  -3.115 -13.799  1.00  0.00      HCT  C
ATOM   4610  HD2 TYR H 291      11.296  -3.633 -14.725  1.00  0.00      HCT   
ATOM   4611  CE2 TYR H 291      12.025  -2.217 -13.312  1.00  0.00      HCT  C
ATOM   4612  HE2 TYR H 291      12.948  -2.061 -13.850  1.00  0.00      HCT   
ATOM   4613  C   TYR H 291       9.039  -5.717 -11.619  1.00  0.00      HCT  C
ATOM   4614  O   TYR H 291       8.052  -5.355 -10.981  1.00  0.00      HCT  O
ATOM   4615  N   PHE H 292      10.168  -6.119 -11.045  1.00  0.00      HCT  N
ATOM   4616  HN  PHE H 292      11.000  -6.343 -11.550  1.00  0.00      HCT   
ATOM   4617  CA  PHE H 292      10.281  -6.267  -9.601  1.00  0.00      HCT  C
ATOM   4618  HA  PHE H 292       9.267  -6.296  -9.222  1.00  0.00      HCT   
ATOM   4619  CB  PHE H 292      11.045  -7.548  -9.260  1.00  0.00      HCT  C
ATOM   4620  HB1 PHE H 292      10.520  -8.417  -9.714  1.00  0.00      HCT   
ATOM   4621  HB2 PHE H 292      12.072  -7.527  -9.685  1.00  0.00      HCT   
ATOM   4622  CG  PHE H 292      11.124  -7.832  -7.789  1.00  0.00      HCT  C
ATOM   4623  CD1 PHE H 292      10.046  -8.389  -7.120  1.00  0.00      HCT  C
ATOM   4624  HD1 PHE H 292       9.138  -8.615  -7.663  1.00  0.00      HCT   
ATOM   4625  CE1 PHE H 292      10.116  -8.654  -5.765  1.00  0.00      HCT  C
ATOM   4626  HE1 PHE H 292       9.270  -9.093  -5.256  1.00  0.00      HCT   
ATOM   4627  CZ  PHE H 292      11.270  -8.363  -5.065  1.00  0.00      HCT  C
ATOM   4628  HZ  PHE H 292      11.330  -8.574  -4.007  1.00  0.00      HCT   
ATOM   4629  CD2 PHE H 292      12.277  -7.549  -7.076  1.00  0.00      HCT  C
ATOM   4630  HD2 PHE H 292      13.124  -7.099  -7.575  1.00  0.00      HCT   
ATOM   4631  CE2 PHE H 292      12.352  -7.811  -5.720  1.00  0.00      HCT  C
ATOM   4632  HE2 PHE H 292      13.258  -7.581  -5.177  1.00  0.00      HCT   
ATOM   4633  C   PHE H 292      10.961  -5.058  -8.967  1.00  0.00      HCT  C
ATOM   4634  O   PHE H 292      12.180  -4.901  -9.052  1.00  0.00      HCT  O
ATOM   4635  N   GLY H 293      10.164  -4.204  -8.331  1.00  0.00      HCT  N
ATOM   4636  HN  GLY H 293       9.175  -4.329  -8.258  1.00  0.00      HCT   
ATOM   4637  CA  GLY H 293      10.694  -3.016  -7.692  1.00  0.00      HCT  C
ATOM   4638  HA1 GLY H 293      11.325  -2.537  -8.428  1.00  0.00      HCT   
ATOM   4639  HA2 GLY H 293      11.219  -3.355  -6.809  1.00  0.00      HCT   
ATOM   4640  C   GLY H 293       9.644  -2.018  -7.255  1.00  0.00      HCT  C
ATOM   4641  O   GLY H 293       8.467  -2.351  -7.153  1.00  0.00      HCT  O
ATOM   4642  N   ASN H 294      10.086  -0.793  -6.987  1.00  0.00      HCT  N
ATOM   4643  HN  ASN H 294      11.054  -0.547  -7.000  1.00  0.00      HCT   
ATOM   4644  CA  ASN H 294       9.188   0.304  -6.648  1.00  0.00      HCT  C
ATOM   4645  HA  ASN H 294       8.255  -0.160  -6.347  1.00  0.00      HCT   
ATOM   4646  CB  ASN H 294       9.781   1.159  -5.528  1.00  0.00      HCT  C
ATOM   4647  HB1 ASN H 294      10.818   1.433  -5.821  1.00  0.00      HCT   
ATOM   4648  HB2 ASN H 294       9.207   2.101  -5.417  1.00  0.00      HCT   
ATOM   4649  CG  ASN H 294       9.845   0.426  -4.208  1.00  0.00      HCT  C
ATOM   4650  OD1 ASN H 294       8.913   0.489  -3.407  1.00  0.00      HCT  O
ATOM   4651  ND2 ASN H 294      10.946  -0.276  -3.971  1.00  0.00      HCT  N
ATOM   4652 HD21 ASN H 294      10.995  -0.773  -3.109  1.00  0.00      HCT   
ATOM   4653 HD22 ASN H 294      11.669  -0.315  -4.654  1.00  0.00      HCT   
ATOM   4654  C   ASN H 294       8.898   1.178  -7.863  1.00  0.00      HCT  C
ATOM   4655  O   ASN H 294       9.817   1.673  -8.512  1.00  0.00      HCT  O
ATOM   4656  N   VAL H 295       7.618   1.346  -8.183  1.00  0.00      HCT  N
ATOM   4657  HN  VAL H 295       6.865   0.910  -7.697  1.00  0.00      HCT   
ATOM   4658  CA  VAL H 295       7.206   2.199  -9.294  1.00  0.00      HCT  C
ATOM   4659  HA  VAL H 295       8.022   2.875  -9.516  1.00  0.00      HCT   
ATOM   4660  CB  VAL H 295       6.836   1.382 -10.558  1.00  0.00      HCT  C
ATOM   4661  HB  VAL H 295       5.752   1.120 -10.485  1.00  0.00      HCT   
ATOM   4662  CG1 VAL H 295       7.070   2.210 -11.810  1.00  0.00      HCT  C
ATOM   4663 HG11 VAL H 295       6.842   1.610 -12.717  1.00  0.00      HCT   
ATOM   4664 HG12 VAL H 295       6.419   3.108 -11.835  1.00  0.00      HCT   
ATOM   4665 HG13 VAL H 295       8.130   2.537 -11.872  1.00  0.00      HCT   
ATOM   4666  CG2 VAL H 295       7.640   0.094 -10.637  1.00  0.00      HCT  C
ATOM   4667 HG21 VAL H 295       7.397  -0.465 -11.566  1.00  0.00      HCT   
ATOM   4668 HG22 VAL H 295       8.730   0.313 -10.636  1.00  0.00      HCT   
ATOM   4669 HG23 VAL H 295       7.418  -0.572  -9.777  1.00  0.00      HCT   
ATOM   4670  C   VAL H 295       6.006   3.049  -8.881  1.00  0.00      HCT  C
ATOM   4671  O   VAL H 295       5.258   3.544  -9.724  1.00  0.00      HCT  O
ATOM   4672  N   ILE H 296       5.817   3.209  -7.578  1.00  0.00      HCT  N
ATOM   4673  HN  ILE H 296       6.413   2.846  -6.865  1.00  0.00      HCT   
ATOM   4674  CA  ILE H 296       4.675   3.960  -7.076  1.00  0.00      HCT  C
ATOM   4675  HA  ILE H 296       3.927   3.927  -7.858  1.00  0.00      HCT   
ATOM   4676  CB  ILE H 296       4.146   3.364  -5.762  1.00  0.00      HCT  C
ATOM   4677  HB  ILE H 296       5.019   3.409  -5.063  1.00  0.00      HCT   
ATOM   4678  CG2 ILE H 296       2.930   4.140  -5.278  1.00  0.00      HCT  C
ATOM   4679 HG21 ILE H 296       2.640   3.815  -4.257  1.00  0.00      HCT   
ATOM   4680 HG22 ILE H 296       3.146   5.228  -5.236  1.00  0.00      HCT   
ATOM   4681 HG23 ILE H 296       2.062   3.980  -5.952  1.00  0.00      HCT   
ATOM   4682  CG1 ILE H 296       3.803   1.884  -5.952  1.00  0.00      HCT  C
ATOM   4683 HG11 ILE H 296       4.730   1.307  -6.167  1.00  0.00      HCT   
ATOM   4684 HG12 ILE H 296       3.381   1.487  -5.001  1.00  0.00      HCT   
ATOM   4685  CD  ILE H 296       2.798   1.627  -7.055  1.00  0.00      HCT  C
ATOM   4686  HD1 ILE H 296       2.548   0.545  -7.105  1.00  0.00      HCT   
ATOM   4687  HD2 ILE H 296       1.860   2.193  -6.870  1.00  0.00      HCT   
ATOM   4688  HD3 ILE H 296       3.204   1.931  -8.043  1.00  0.00      HCT   
ATOM   4689  C   ILE H 296       5.018   5.428  -6.856  1.00  0.00      HCT  C
ATOM   4690  O   ILE H 296       5.930   5.758  -6.102  1.00  0.00      HCT  O
ATOM   4691  N   PHE H 297       4.277   6.303  -7.528  1.00  0.00      HCT  N
ATOM   4692  HN  PHE H 297       3.567   6.038  -8.178  1.00  0.00      HCT   
ATOM   4693  CA  PHE H 297       4.443   7.740  -7.369  1.00  0.00      HCT  C
ATOM   4694  HA  PHE H 297       5.272   7.889  -6.688  1.00  0.00      HCT   
ATOM   4695  CB  PHE H 297       4.701   8.410  -8.719  1.00  0.00      HCT  C
ATOM   4696  HB1 PHE H 297       3.906   8.106  -9.434  1.00  0.00      HCT   
ATOM   4697  HB2 PHE H 297       4.656   9.517  -8.631  1.00  0.00      HCT   
ATOM   4698  CG  PHE H 297       6.006   8.014  -9.352  1.00  0.00      HCT  C
ATOM   4699  CD1 PHE H 297       6.106   6.854 -10.103  1.00  0.00      HCT  C
ATOM   4700  HD1 PHE H 297       5.237   6.223 -10.231  1.00  0.00      HCT   
ATOM   4701  CE1 PHE H 297       7.306   6.489 -10.686  1.00  0.00      HCT  C
ATOM   4702  HE1 PHE H 297       7.369   5.583 -11.273  1.00  0.00      HCT   
ATOM   4703  CZ  PHE H 297       8.422   7.286 -10.523  1.00  0.00      HCT  C
ATOM   4704  HZ  PHE H 297       9.359   7.009 -10.984  1.00  0.00      HCT   
ATOM   4705  CD2 PHE H 297       7.133   8.805  -9.196  1.00  0.00      HCT  C
ATOM   4706  HD2 PHE H 297       7.084   9.704  -8.598  1.00  0.00      HCT   
ATOM   4707  CE2 PHE H 297       8.336   8.444  -9.777  1.00  0.00      HCT  C
ATOM   4708  HE2 PHE H 297       9.207   9.070  -9.644  1.00  0.00      HCT   
ATOM   4709  C   PHE H 297       3.205   8.325  -6.701  1.00  0.00      HCT  C
ATOM   4710  O   PHE H 297       2.326   7.582  -6.261  1.00  0.00      HCT  O
ATOM   4711  N   THR H 298       3.127   9.652  -6.626  1.00  0.00      HCT  N
ATOM   4712  HN  THR H 298       3.788  10.291  -7.018  1.00  0.00      HCT   
ATOM   4713  CA  THR H 298       2.015  10.292  -5.931  1.00  0.00      HCT  C
ATOM   4714  HA  THR H 298       1.217   9.563  -5.955  1.00  0.00      HCT   
ATOM   4715  CB  THR H 298       2.410  10.686  -4.492  1.00  0.00      HCT  C
ATOM   4716  HB  THR H 298       3.167  11.502  -4.591  1.00  0.00      HCT   
ATOM   4717  OG1 THR H 298       3.040   9.574  -3.843  1.00  0.00      HCT  O
ATOM   4718  HG1 THR H 298       3.249   9.880  -2.954  1.00  0.00      HCT   
ATOM   4719  CG2 THR H 298       1.186  11.110  -3.696  1.00  0.00      HCT  C
ATOM   4720 HG21 THR H 298       1.479  11.502  -2.699  1.00  0.00      HCT   
ATOM   4721 HG22 THR H 298       0.636  11.914  -4.230  1.00  0.00      HCT   
ATOM   4722 HG23 THR H 298       0.492  10.256  -3.544  1.00  0.00      HCT   
ATOM   4723  C   THR H 298       1.487  11.537  -6.639  1.00  0.00      HCT  C
ATOM   4724  O   THR H 298       2.231  12.485  -6.896  1.00  0.00      HCT  O
ATOM   4725  N   ALA H 299       0.194  11.525  -6.949  1.00  0.00      HCT  N
ATOM   4726  HN  ALA H 299      -0.376  10.708  -6.865  1.00  0.00      HCT   
ATOM   4727  CA  ALA H 299      -0.487  12.714  -7.438  1.00  0.00      HCT  C
ATOM   4728  HA  ALA H 299       0.184  13.360  -7.993  1.00  0.00      HCT   
ATOM   4729  CB  ALA H 299      -1.642  12.341  -8.351  1.00  0.00      HCT  C
ATOM   4730  HB1 ALA H 299      -1.255  11.794  -9.237  1.00  0.00      HCT   
ATOM   4731  HB2 ALA H 299      -2.366  11.678  -7.829  1.00  0.00      HCT   
ATOM   4732  HB3 ALA H 299      -2.184  13.241  -8.714  1.00  0.00      HCT   
ATOM   4733  C   ALA H 299      -0.976  13.525  -6.247  1.00  0.00      HCT  C
ATOM   4734  O   ALA H 299      -1.562  12.974  -5.314  1.00  0.00      HCT  O
ATOM   4735  N   THR H 300      -0.729  14.830  -6.271  1.00  0.00      HCT  N
ATOM   4736  HN  THR H 300      -0.315  15.315  -7.041  1.00  0.00      HCT   
ATOM   4737  CA  THR H 300      -1.056  15.682  -5.132  1.00  0.00      HCT  C
ATOM   4738  HA  THR H 300      -1.701  15.079  -4.508  1.00  0.00      HCT   
ATOM   4739  CB  THR H 300       0.216  16.140  -4.397  1.00  0.00      HCT  C
ATOM   4740  HB  THR H 300      -0.128  16.798  -3.562  1.00  0.00      HCT   
ATOM   4741  OG1 THR H 300       1.027  16.930  -5.276  1.00  0.00      HCT  O
ATOM   4742  HG1 THR H 300       1.804  17.171  -4.761  1.00  0.00      HCT   
ATOM   4743  CG2 THR H 300       1.019  14.944  -3.909  1.00  0.00      HCT  C
ATOM   4744 HG21 THR H 300       1.875  15.272  -3.282  1.00  0.00      HCT   
ATOM   4745 HG22 THR H 300       0.381  14.274  -3.293  1.00  0.00      HCT   
ATOM   4746 HG23 THR H 300       1.419  14.355  -4.762  1.00  0.00      HCT   
ATOM   4747  C   THR H 300      -1.859  16.922  -5.517  1.00  0.00      HCT  C
ATOM   4748  O   THR H 300      -1.300  18.013  -5.632  1.00  0.00      HCT  O
ATOM   4749  N   PRO H 301      -3.177  16.759  -5.711  1.00  0.00      HCT  N
ATOM   4750  CD  PRO H 301      -3.909  15.481  -5.773  1.00  0.00      HCT  C
ATOM   4751  HD1 PRO H 301      -3.687  14.824  -4.901  1.00  0.00      HCT   
ATOM   4752  HD2 PRO H 301      -3.700  14.919  -6.712  1.00  0.00      HCT   
ATOM   4753  CA  PRO H 301      -4.053  17.904  -5.977  1.00  0.00      HCT  C
ATOM   4754  HA  PRO H 301      -3.642  18.507  -6.778  1.00  0.00      HCT   
ATOM   4755  CB  PRO H 301      -5.370  17.246  -6.400  1.00  0.00      HCT  C
ATOM   4756  HB1 PRO H 301      -5.433  17.106  -7.502  1.00  0.00      HCT   
ATOM   4757  HB2 PRO H 301      -6.257  17.813  -6.038  1.00  0.00      HCT   
ATOM   4758  CG  PRO H 301      -5.347  15.909  -5.741  1.00  0.00      HCT  C
ATOM   4759  HG1 PRO H 301      -6.018  15.210  -6.278  1.00  0.00      HCT   
ATOM   4760  HG2 PRO H 301      -5.689  15.966  -4.682  1.00  0.00      HCT   
ATOM   4761  C   PRO H 301      -4.259  18.783  -4.745  1.00  0.00      HCT  C
ATOM   4762  O   PRO H 301      -4.344  18.268  -3.630  1.00  0.00      HCT  O
ATOM   4763  N   LEU H 302      -4.337  20.094  -4.958  1.00  0.00      HCT  N
ATOM   4764  HN  LEU H 302      -4.216  20.509  -5.858  1.00  0.00      HCT   
ATOM   4765  CA  LEU H 302      -4.608  21.051  -3.887  1.00  0.00      HCT  C
ATOM   4766  HA  LEU H 302      -4.518  20.516  -2.950  1.00  0.00      HCT   
ATOM   4767  CB  LEU H 302      -3.632  22.228  -3.950  1.00  0.00      HCT  C
ATOM   4768  HB1 LEU H 302      -3.453  22.449  -5.027  1.00  0.00      HCT   
ATOM   4769  HB2 LEU H 302      -4.127  23.131  -3.528  1.00  0.00      HCT   
ATOM   4770  CG  LEU H 302      -2.263  22.065  -3.290  1.00  0.00      HCT  C
ATOM   4771  HG  LEU H 302      -1.878  21.047  -3.540  1.00  0.00      HCT   
ATOM   4772  CD1 LEU H 302      -1.297  23.118  -3.814  1.00  0.00      HCT  C
ATOM   4773 HD11 LEU H 302      -0.314  23.034  -3.302  1.00  0.00      HCT   
ATOM   4774 HD12 LEU H 302      -1.134  22.991  -4.906  1.00  0.00      HCT   
ATOM   4775 HD13 LEU H 302      -1.695  24.139  -3.635  1.00  0.00      HCT   
ATOM   4776  CD2 LEU H 302      -2.395  22.160  -1.779  1.00  0.00      HCT  C
ATOM   4777 HD21 LEU H 302      -1.403  22.023  -1.296  1.00  0.00      HCT   
ATOM   4778 HD22 LEU H 302      -2.790  23.147  -1.463  1.00  0.00      HCT   
ATOM   4779 HD23 LEU H 302      -3.079  21.371  -1.398  1.00  0.00      HCT   
ATOM   4780  C   LEU H 302      -6.038  21.562  -3.988  1.00  0.00      HCT  C
ATOM   4781  O   LEU H 302      -6.610  21.589  -5.075  1.00  0.00      HCT  O
ATOM   4782  N   ALA H 303      -6.610  21.981  -2.862  1.00  0.00      HCT  N
ATOM   4783  HN  ALA H 303      -6.163  21.959  -1.968  1.00  0.00      HCT   
ATOM   4784  CA  ALA H 303      -7.969  22.514  -2.870  1.00  0.00      HCT  C
ATOM   4785  HA  ALA H 303      -8.104  23.165  -3.726  1.00  0.00      HCT   
ATOM   4786  CB  ALA H 303      -8.979  21.384  -2.992  1.00  0.00      HCT  C
ATOM   4787  HB1 ALA H 303      -8.780  20.804  -3.918  1.00  0.00      HCT   
ATOM   4788  HB2 ALA H 303      -8.904  20.686  -2.129  1.00  0.00      HCT   
ATOM   4789  HB3 ALA H 303     -10.020  21.770  -3.046  1.00  0.00      HCT   
ATOM   4790  C   ALA H 303      -8.279  23.355  -1.636  1.00  0.00      HCT  C
ATOM   4791  O   ALA H 303      -7.516  23.377  -0.669  1.00  0.00      HCT  O
ATOM   4792  N   VAL H 304      -9.412  24.049  -1.691  1.00  0.00      HCT  N
ATOM   4793  HN  VAL H 304      -9.989  24.073  -2.503  1.00  0.00      HCT   
ATOM   4794  CA  VAL H 304      -9.913  24.836  -0.573  1.00  0.00      HCT  C
ATOM   4795  HA  VAL H 304      -9.140  24.884   0.183  1.00  0.00      HCT   
ATOM   4796  CB  VAL H 304     -10.323  26.256  -1.009  1.00  0.00      HCT  C
ATOM   4797  HB  VAL H 304     -11.069  26.153  -1.835  1.00  0.00      HCT   
ATOM   4798  CG1 VAL H 304     -10.957  27.006   0.145  1.00  0.00      HCT  C
ATOM   4799 HG11 VAL H 304     -11.215  28.042  -0.164  1.00  0.00      HCT   
ATOM   4800 HG12 VAL H 304     -11.895  26.519   0.484  1.00  0.00      HCT   
ATOM   4801 HG13 VAL H 304     -10.256  27.068   1.005  1.00  0.00      HCT   
ATOM   4802  CG2 VAL H 304      -9.120  27.015  -1.547  1.00  0.00      HCT  C
ATOM   4803 HG21 VAL H 304      -9.403  28.053  -1.825  1.00  0.00      HCT   
ATOM   4804 HG22 VAL H 304      -8.316  27.065  -0.781  1.00  0.00      HCT   
ATOM   4805 HG23 VAL H 304      -8.708  26.525  -2.454  1.00  0.00      HCT   
ATOM   4806  C   VAL H 304     -11.110  24.121   0.042  1.00  0.00      HCT  C
ATOM   4807  O   VAL H 304     -12.070  23.799  -0.658  1.00  0.00      HCT  O
ATOM   4808  N   ALA H 305     -11.040  23.874   1.349  1.00  0.00      HCT  N
ATOM   4809  HN  ALA H 305     -10.291  24.218   1.915  1.00  0.00      HCT   
ATOM   4810  CA  ALA H 305     -12.049  23.084   2.055  1.00  0.00      HCT  C
ATOM   4811  HA  ALA H 305     -12.041  22.064   1.688  1.00  0.00      HCT   
ATOM   4812  CB  ALA H 305     -11.730  23.039   3.544  1.00  0.00      HCT  C
ATOM   4813  HB1 ALA H 305     -10.716  22.610   3.695  1.00  0.00      HCT   
ATOM   4814  HB2 ALA H 305     -11.739  24.060   3.985  1.00  0.00      HCT   
ATOM   4815  HB3 ALA H 305     -12.456  22.407   4.099  1.00  0.00      HCT   
ATOM   4816  C   ALA H 305     -13.466  23.608   1.839  1.00  0.00      HCT  C
ATOM   4817  O   ALA H 305     -14.413  22.828   1.736  1.00  0.00      HCT  O
ATOM   4818  N   GLY H 306     -13.604  24.927   1.767  1.00  0.00      HCT  N
ATOM   4819  HN  GLY H 306     -12.836  25.559   1.864  1.00  0.00      HCT   
ATOM   4820  CA  GLY H 306     -14.898  25.543   1.540  1.00  0.00      HCT  C
ATOM   4821  HA1 GLY H 306     -14.762  26.613   1.612  1.00  0.00      HCT   
ATOM   4822  HA2 GLY H 306     -15.586  25.133   2.267  1.00  0.00      HCT   
ATOM   4823  C   GLY H 306     -15.437  25.230   0.158  1.00  0.00      HCT  C
ATOM   4824  O   GLY H 306     -16.646  25.086  -0.026  1.00  0.00      HCT  O
ATOM   4825  N   ASP H 307     -14.537  25.120  -0.815  1.00  0.00      HCT  N
ATOM   4826  HN  ASP H 307     -13.552  25.225  -0.709  1.00  0.00      HCT   
ATOM   4827  CA  ASP H 307     -14.932  24.822  -2.187  1.00  0.00      HCT  C
ATOM   4828  HA  ASP H 307     -15.804  25.429  -2.403  1.00  0.00      HCT   
ATOM   4829  CB  ASP H 307     -13.794  25.143  -3.157  1.00  0.00      HCT  C
ATOM   4830  HB1 ASP H 307     -12.862  24.663  -2.798  1.00  0.00      HCT   
ATOM   4831  HB2 ASP H 307     -14.021  24.751  -4.168  1.00  0.00      HCT   
ATOM   4832  CG  ASP H 307     -13.526  26.633  -3.265  1.00  0.00      HCT  C
ATOM   4833  OD1 ASP H 307     -14.455  27.425  -3.008  1.00  0.00      HCT  O
ATOM   4834  OD2 ASP H 307     -12.389  27.012  -3.611  1.00  0.00      HCT  O
ATOM   4835  C   ASP H 307     -15.359  23.369  -2.339  1.00  0.00      HCT  C
ATOM   4836  O   ASP H 307     -16.372  23.085  -2.972  1.00  0.00      HCT  O
ATOM   4837  N   LEU H 308     -14.585  22.455  -1.759  1.00  0.00      HCT  N
ATOM   4838  HN  LEU H 308     -13.742  22.669  -1.269  1.00  0.00      HCT   
ATOM   4839  CA  LEU H 308     -14.914  21.035  -1.794  1.00  0.00      HCT  C
ATOM   4840  HA  LEU H 308     -14.914  20.745  -2.837  1.00  0.00      HCT   
ATOM   4841  CB  LEU H 308     -13.882  20.224  -1.005  1.00  0.00      HCT  C
ATOM   4842  HB1 LEU H 308     -13.757  20.724  -0.017  1.00  0.00      HCT   
ATOM   4843  HB2 LEU H 308     -14.302  19.216  -0.789  1.00  0.00      HCT   
ATOM   4844  CG  LEU H 308     -12.491  20.068  -1.623  1.00  0.00      HCT  C
ATOM   4845  HG  LEU H 308     -12.012  21.077  -1.624  1.00  0.00      HCT   
ATOM   4846  CD1 LEU H 308     -11.650  19.103  -0.799  1.00  0.00      HCT  C
ATOM   4847 HD11 LEU H 308     -10.656  18.951  -1.272  1.00  0.00      HCT   
ATOM   4848 HD12 LEU H 308     -11.492  19.500   0.227  1.00  0.00      HCT   
ATOM   4849 HD13 LEU H 308     -12.151  18.115  -0.720  1.00  0.00      HCT   
ATOM   4850  CD2 LEU H 308     -12.593  19.594  -3.065  1.00  0.00      HCT  C
ATOM   4851 HD21 LEU H 308     -11.580  19.501  -3.513  1.00  0.00      HCT   
ATOM   4852 HD22 LEU H 308     -13.085  18.603  -3.137  1.00  0.00      HCT   
ATOM   4853 HD23 LEU H 308     -13.176  20.319  -3.673  1.00  0.00      HCT   
ATOM   4854  C   LEU H 308     -16.313  20.768  -1.241  1.00  0.00      HCT  C
ATOM   4855  O   LEU H 308     -17.071  19.977  -1.801  1.00  0.00      HCT  O
ATOM   4856  N   GLY H 309     -16.651  21.447  -0.149  1.00  0.00      HCT  N
ATOM   4857  HN  GLY H 309     -16.045  22.119   0.275  1.00  0.00      HCT   
ATOM   4858  CA  GLY H 309     -17.933  21.257   0.506  1.00  0.00      HCT  C
ATOM   4859  HA1 GLY H 309     -17.836  21.709   1.484  1.00  0.00      HCT   
ATOM   4860  HA2 GLY H 309     -18.106  20.189   0.525  1.00  0.00      HCT   
ATOM   4861  C   GLY H 309     -19.108  21.908  -0.197  1.00  0.00      HCT  C
ATOM   4862  O   GLY H 309     -20.206  21.352  -0.224  1.00  0.00      HCT  O
ATOM   4863  N   SER H 310     -18.885  23.088  -0.770  1.00  0.00      HCT  N
ATOM   4864  HN  SER H 310     -17.993  23.537  -0.817  1.00  0.00      HCT   
ATOM   4865  CA  SER H 310     -19.968  23.843  -1.396  1.00  0.00      HCT  C
ATOM   4866  HA  SER H 310     -20.863  23.567  -0.855  1.00  0.00      HCT   
ATOM   4867  CB  SER H 310     -19.694  25.345  -1.298  1.00  0.00      HCT  C
ATOM   4868  HB1 SER H 310     -20.525  25.883  -1.809  1.00  0.00      HCT   
ATOM   4869  HB2 SER H 310     -19.699  25.671  -0.233  1.00  0.00      HCT   
ATOM   4870  OG  SER H 310     -18.473  25.680  -1.933  1.00  0.00      HCT  O
ATOM   4871  HG1 SER H 310     -18.462  26.640  -2.038  1.00  0.00      HCT   
ATOM   4872  C   SER H 310     -20.182  23.453  -2.856  1.00  0.00      HCT  C
ATOM   4873  O   SER H 310     -21.185  23.827  -3.465  1.00  0.00      HCT  O
ATOM   4874  N   LYS H 311     -19.239  22.702  -3.414  1.00  0.00      HCT  N
ATOM   4875  HN  LYS H 311     -18.432  22.376  -2.923  1.00  0.00      HCT   
ATOM   4876  CA  LYS H 311     -19.320  22.294  -4.811  1.00  0.00      HCT  C
ATOM   4877  HA  LYS H 311     -20.187  22.781  -5.240  1.00  0.00      HCT   
ATOM   4878  CB  LYS H 311     -18.053  22.722  -5.556  1.00  0.00      HCT  C
ATOM   4879  HB1 LYS H 311     -17.188  22.267  -5.020  1.00  0.00      HCT   
ATOM   4880  HB2 LYS H 311     -18.062  22.272  -6.574  1.00  0.00      HCT   
ATOM   4881  CG  LYS H 311     -17.880  24.233  -5.618  1.00  0.00      HCT  C
ATOM   4882  HG1 LYS H 311     -18.804  24.688  -6.042  1.00  0.00      HCT   
ATOM   4883  HG2 LYS H 311     -17.761  24.627  -4.583  1.00  0.00      HCT   
ATOM   4884  CD  LYS H 311     -16.695  24.643  -6.473  1.00  0.00      HCT  C
ATOM   4885  HD1 LYS H 311     -15.762  24.309  -5.965  1.00  0.00      HCT   
ATOM   4886  HD2 LYS H 311     -16.761  24.096  -7.442  1.00  0.00      HCT   
ATOM   4887  CE  LYS H 311     -16.688  26.149  -6.701  1.00  0.00      HCT  C
ATOM   4888  HE1 LYS H 311     -17.618  26.469  -7.221  1.00  0.00      HCT   
ATOM   4889  HE2 LYS H 311     -16.623  26.691  -5.732  1.00  0.00      HCT   
ATOM   4890  NZ  LYS H 311     -15.537  26.583  -7.536  1.00  0.00      HCT  N
ATOM   4891  HZ1 LYS H 311     -15.564  27.614  -7.672  1.00  0.00      HCT   
ATOM   4892  HZ2 LYS H 311     -14.648  26.320  -7.065  1.00  0.00      HCT   
ATOM   4893  HZ3 LYS H 311     -15.585  26.112  -8.462  1.00  0.00      HCT   
ATOM   4894  C   LYS H 311     -19.543  20.785  -4.920  1.00  0.00      HCT  C
ATOM   4895  O   LYS H 311     -19.248  20.047  -3.979  1.00  0.00      HCT  O
ATOM   4896  N   PRO H 312     -20.082  20.322  -6.061  1.00  0.00      HCT  N
ATOM   4897  CD  PRO H 312     -20.545  21.114  -7.216  1.00  0.00      HCT  C
ATOM   4898  HD1 PRO H 312     -19.716  21.370  -7.914  1.00  0.00      HCT   
ATOM   4899  HD2 PRO H 312     -21.061  22.052  -6.907  1.00  0.00      HCT   
ATOM   4900  CA  PRO H 312     -20.367  18.892  -6.235  1.00  0.00      HCT  C
ATOM   4901  HA  PRO H 312     -21.064  18.562  -5.474  1.00  0.00      HCT   
ATOM   4902  CB  PRO H 312     -21.004  18.825  -7.626  1.00  0.00      HCT  C
ATOM   4903  HB1 PRO H 312     -21.857  18.111  -7.656  1.00  0.00      HCT   
ATOM   4904  HB2 PRO H 312     -20.259  18.559  -8.409  1.00  0.00      HCT   
ATOM   4905  CG  PRO H 312     -21.512  20.197  -7.887  1.00  0.00      HCT  C
ATOM   4906  HG1 PRO H 312     -22.544  20.297  -7.497  1.00  0.00      HCT   
ATOM   4907  HG2 PRO H 312     -21.536  20.424  -8.978  1.00  0.00      HCT   
ATOM   4908  C   PRO H 312     -19.115  18.022  -6.176  1.00  0.00      HCT  C
ATOM   4909  O   PRO H 312     -18.000  18.537  -6.256  1.00  0.00      HCT  O
ATOM   4910  N   VAL H 313     -19.311  16.714  -6.039  1.00  0.00      HCT  N
ATOM   4911  HN  VAL H 313     -20.214  16.294  -6.006  1.00  0.00      HCT   
ATOM   4912  CA  VAL H 313     -18.203  15.771  -5.924  1.00  0.00      HCT  C
ATOM   4913  HA  VAL H 313     -17.603  16.086  -5.080  1.00  0.00      HCT   
ATOM   4914  CB  VAL H 313     -18.720  14.331  -5.689  1.00  0.00      HCT  C
ATOM   4915  HB  VAL H 313     -19.415  14.081  -6.528  1.00  0.00      HCT   
ATOM   4916  CG1 VAL H 313     -17.570  13.331  -5.683  1.00  0.00      HCT  C
ATOM   4917 HG11 VAL H 313     -17.950  12.308  -5.475  1.00  0.00      HCT   
ATOM   4918 HG12 VAL H 313     -17.051  13.298  -6.663  1.00  0.00      HCT   
ATOM   4919 HG13 VAL H 313     -16.829  13.589  -4.896  1.00  0.00      HCT   
ATOM   4920  CG2 VAL H 313     -19.489  14.258  -4.382  1.00  0.00      HCT  C
ATOM   4921 HG21 VAL H 313     -19.830  13.220  -4.185  1.00  0.00      HCT   
ATOM   4922 HG22 VAL H 313     -18.849  14.583  -3.534  1.00  0.00      HCT   
ATOM   4923 HG23 VAL H 313     -20.389  14.907  -4.408  1.00  0.00      HCT   
ATOM   4924  C   VAL H 313     -17.304  15.797  -7.161  1.00  0.00      HCT  C
ATOM   4925  O   VAL H 313     -16.087  15.636  -7.050  1.00  0.00      HCT  O
ATOM   4926  N   TRP H 314     -17.892  16.028  -8.334  1.00  0.00      HCT  N
ATOM   4927  HN  TRP H 314     -18.866  16.209  -8.450  1.00  0.00      HCT   
ATOM   4928  CA  TRP H 314     -17.112  16.029  -9.568  1.00  0.00      HCT  C
ATOM   4929  HA  TRP H 314     -16.572  15.091  -9.607  1.00  0.00      HCT   
ATOM   4930  CB  TRP H 314     -18.019  16.139 -10.804  1.00  0.00      HCT  C
ATOM   4931  HB1 TRP H 314     -17.368  16.132 -11.706  1.00  0.00      HCT   
ATOM   4932  HB2 TRP H 314     -18.674  15.244 -10.873  1.00  0.00      HCT   
ATOM   4933  CG  TRP H 314     -18.866  17.383 -10.905  1.00  0.00      HCT  C
ATOM   4934  CD1 TRP H 314     -20.205  17.480 -10.655  1.00  0.00      HCT  C
ATOM   4935  HD1 TRP H 314     -20.822  16.662 -10.307  1.00  0.00      HCT   
ATOM   4936  NE1 TRP H 314     -20.636  18.767 -10.869  1.00  0.00      HCT  N
ATOM   4937  HE1 TRP H 314     -21.542  19.104 -10.727  1.00  0.00      HCT   
ATOM   4938  CE2 TRP H 314     -19.573  19.532 -11.271  1.00  0.00      HCT  C
ATOM   4939  CD2 TRP H 314     -18.441  18.694 -11.313  1.00  0.00      HCT  C
ATOM   4940  CE3 TRP H 314     -17.213  19.240 -11.704  1.00  0.00      HCT  C
ATOM   4941  HE3 TRP H 314     -16.315  18.640 -11.763  1.00  0.00      HCT   
ATOM   4942  CZ3 TRP H 314     -17.157  20.583 -12.030  1.00  0.00      HCT  C
ATOM   4943  HZ3 TRP H 314     -16.215  21.018 -12.333  1.00  0.00      HCT   
ATOM   4944  CZ2 TRP H 314     -19.515  20.885 -11.602  1.00  0.00      HCT  C
ATOM   4945  HZ2 TRP H 314     -20.381  21.528 -11.567  1.00  0.00      HCT   
ATOM   4946  CH2 TRP H 314     -18.300  21.390 -11.979  1.00  0.00      HCT  C
ATOM   4947  HH2 TRP H 314     -18.227  22.436 -12.244  1.00  0.00      HCT   
ATOM   4948  C   TRP H 314     -16.068  17.144  -9.575  1.00  0.00      HCT  C
ATOM   4949  O   TRP H 314     -15.091  17.077 -10.320  1.00  0.00      HCT  O
ATOM   4950  N   TYR H 315     -16.273  18.167  -8.750  1.00  0.00      HCT  N
ATOM   4951  HN  TYR H 315     -17.092  18.293  -8.193  1.00  0.00      HCT   
ATOM   4952  CA  TYR H 315     -15.271  19.215  -8.600  1.00  0.00      HCT  C
ATOM   4953  HA  TYR H 315     -15.010  19.555  -9.595  1.00  0.00      HCT   
ATOM   4954  CB  TYR H 315     -15.798  20.371  -7.747  1.00  0.00      HCT  C
ATOM   4955  HB1 TYR H 315     -16.623  20.879  -8.292  1.00  0.00      HCT   
ATOM   4956  HB2 TYR H 315     -16.220  19.993  -6.791  1.00  0.00      HCT   
ATOM   4957  CG  TYR H 315     -14.759  21.428  -7.450  1.00  0.00      HCT  C
ATOM   4958  CD1 TYR H 315     -14.376  22.346  -8.420  1.00  0.00      HCT  C
ATOM   4959  HD1 TYR H 315     -14.813  22.298  -9.408  1.00  0.00      HCT   
ATOM   4960  CE1 TYR H 315     -13.424  23.316  -8.155  1.00  0.00      HCT  C
ATOM   4961  HE1 TYR H 315     -13.130  24.020  -8.919  1.00  0.00      HCT   
ATOM   4962  CZ  TYR H 315     -12.843  23.376  -6.905  1.00  0.00      HCT  C
ATOM   4963  OH  TYR H 315     -11.896  24.339  -6.634  1.00  0.00      HCT  O
ATOM   4964  HH  TYR H 315     -11.668  24.265  -5.705  1.00  0.00      HCT   
ATOM   4965  CD2 TYR H 315     -14.159  21.510  -6.199  1.00  0.00      HCT  C
ATOM   4966  HD2 TYR H 315     -14.405  20.787  -5.433  1.00  0.00      HCT   
ATOM   4967  CE2 TYR H 315     -13.206  22.476  -5.922  1.00  0.00      HCT  C
ATOM   4968  HE2 TYR H 315     -12.739  22.505  -4.949  1.00  0.00      HCT   
ATOM   4969  C   TYR H 315     -14.011  18.628  -7.981  1.00  0.00      HCT  C
ATOM   4970  O   TYR H 315     -12.899  18.890  -8.442  1.00  0.00      HCT  O
ATOM   4971  N   ALA H 316     -14.195  17.826  -6.939  1.00  0.00      HCT  N
ATOM   4972  HN  ALA H 316     -15.095  17.664  -6.535  1.00  0.00      HCT   
ATOM   4973  CA  ALA H 316     -13.088  17.120  -6.306  1.00  0.00      HCT  C
ATOM   4974  HA  ALA H 316     -12.292  17.806  -6.040  1.00  0.00      HCT   
ATOM   4975  CB  ALA H 316     -13.555  16.426  -5.036  1.00  0.00      HCT  C
ATOM   4976  HB1 ALA H 316     -13.950  17.181  -4.323  1.00  0.00      HCT   
ATOM   4977  HB2 ALA H 316     -14.370  15.702  -5.253  1.00  0.00      HCT   
ATOM   4978  HB3 ALA H 316     -12.723  15.883  -4.537  1.00  0.00      HCT   
ATOM   4979  C   ALA H 316     -12.480  16.110  -7.272  1.00  0.00      HCT  C
ATOM   4980  O   ALA H 316     -11.258  15.983  -7.368  1.00  0.00      HCT  O
ATOM   4981  N   ALA H 317     -13.340  15.398  -7.991  1.00  0.00      HCT  N
ATOM   4982  HN  ALA H 317     -14.331  15.512  -7.923  1.00  0.00      HCT   
ATOM   4983  CA  ALA H 317     -12.891  14.388  -8.941  1.00  0.00      HCT  C
ATOM   4984  HA  ALA H 317     -12.236  13.675  -8.454  1.00  0.00      HCT   
ATOM   4985  CB  ALA H 317     -14.077  13.618  -9.495  1.00  0.00      HCT  C
ATOM   4986  HB1 ALA H 317     -14.627  13.131  -8.662  1.00  0.00      HCT   
ATOM   4987  HB2 ALA H 317     -14.784  14.297 -10.020  1.00  0.00      HCT   
ATOM   4988  HB3 ALA H 317     -13.755  12.825 -10.204  1.00  0.00      HCT   
ATOM   4989  C   ALA H 317     -12.083  15.009 -10.076  1.00  0.00      HCT  C
ATOM   4990  O   ALA H 317     -11.138  14.399 -10.574  1.00  0.00      HCT  O
ATOM   4991  N   SER H 318     -12.454  16.220 -10.479  1.00  0.00      HCT  N
ATOM   4992  HN  SER H 318     -13.213  16.740 -10.086  1.00  0.00      HCT   
ATOM   4993  CA  SER H 318     -11.757  16.906 -11.563  1.00  0.00      HCT  C
ATOM   4994  HA  SER H 318     -11.724  16.210 -12.391  1.00  0.00      HCT   
ATOM   4995  CB  SER H 318     -12.482  18.199 -11.952  1.00  0.00      HCT  C
ATOM   4996  HB1 SER H 318     -11.981  18.619 -12.854  1.00  0.00      HCT   
ATOM   4997  HB2 SER H 318     -13.537  17.982 -12.235  1.00  0.00      HCT   
ATOM   4998  OG  SER H 318     -12.424  19.162 -10.914  1.00  0.00      HCT  O
ATOM   4999  HG1 SER H 318     -12.692  20.007 -11.296  1.00  0.00      HCT   
ATOM   5000  C   SER H 318     -10.316  17.209 -11.167  1.00  0.00      HCT  C
ATOM   5001  O   SER H 318      -9.389  16.984 -11.947  1.00  0.00      HCT  O
ATOM   5002  N   LYS H 319     -10.136  17.713  -9.952  1.00  0.00      HCT  N
ATOM   5003  HN  LYS H 319     -10.892  17.924  -9.335  1.00  0.00      HCT   
ATOM   5004  CA  LYS H 319      -8.808  17.998  -9.423  1.00  0.00      HCT  C
ATOM   5005  HA  LYS H 319      -8.329  18.679 -10.116  1.00  0.00      HCT   
ATOM   5006  CB  LYS H 319      -8.911  18.626  -8.032  1.00  0.00      HCT  C
ATOM   5007  HB1 LYS H 319      -9.653  18.026  -7.456  1.00  0.00      HCT   
ATOM   5008  HB2 LYS H 319      -7.937  18.506  -7.507  1.00  0.00      HCT   
ATOM   5009  CG  LYS H 319      -9.344  20.079  -8.033  1.00  0.00      HCT  C
ATOM   5010  HG1 LYS H 319      -8.647  20.667  -8.673  1.00  0.00      HCT   
ATOM   5011  HG2 LYS H 319     -10.358  20.155  -8.489  1.00  0.00      HCT   
ATOM   5012  CD  LYS H 319      -9.340  20.646  -6.622  1.00  0.00      HCT  C
ATOM   5013  HD1 LYS H 319     -10.208  20.219  -6.069  1.00  0.00      HCT   
ATOM   5014  HD2 LYS H 319      -8.414  20.296  -6.110  1.00  0.00      HCT   
ATOM   5015  CE  LYS H 319      -9.400  22.164  -6.632  1.00  0.00      HCT  C
ATOM   5016  HE1 LYS H 319     -10.237  22.517  -7.275  1.00  0.00      HCT   
ATOM   5017  HE2 LYS H 319      -9.558  22.556  -5.603  1.00  0.00      HCT   
ATOM   5018  NZ  LYS H 319      -8.140  22.766  -7.158  1.00  0.00      HCT  N
ATOM   5019  HZ1 LYS H 319      -8.212  23.804  -7.154  1.00  0.00      HCT   
ATOM   5020  HZ2 LYS H 319      -7.340  22.473  -6.562  1.00  0.00      HCT   
ATOM   5021  HZ3 LYS H 319      -7.979  22.436  -8.131  1.00  0.00      HCT   
ATOM   5022  C   LYS H 319      -7.954  16.739  -9.361  1.00  0.00      HCT  C
ATOM   5023  O   LYS H 319      -6.770  16.761  -9.701  1.00  0.00      HCT  O
ATOM   5024  N   ILE H 320      -8.564  15.644  -8.919  1.00  0.00      HCT  N
ATOM   5025  HN  ILE H 320      -9.512  15.623  -8.610  1.00  0.00      HCT   
ATOM   5026  CA  ILE H 320      -7.884  14.357  -8.848  1.00  0.00      HCT  C
ATOM   5027  HA  ILE H 320      -6.961  14.522  -8.307  1.00  0.00      HCT   
ATOM   5028  CB  ILE H 320      -8.764  13.298  -8.158  1.00  0.00      HCT  C
ATOM   5029  HB  ILE H 320      -9.757  13.385  -8.667  1.00  0.00      HCT   
ATOM   5030  CG2 ILE H 320      -8.140  11.916  -8.274  1.00  0.00      HCT  C
ATOM   5031 HG21 ILE H 320      -8.846  11.137  -7.916  1.00  0.00      HCT   
ATOM   5032 HG22 ILE H 320      -7.888  11.682  -9.330  1.00  0.00      HCT   
ATOM   5033 HG23 ILE H 320      -7.212  11.847  -7.669  1.00  0.00      HCT   
ATOM   5034  CG1 ILE H 320      -8.978  13.673  -6.690  1.00  0.00      HCT  C
ATOM   5035 HG11 ILE H 320      -7.996  13.735  -6.170  1.00  0.00      HCT   
ATOM   5036 HG12 ILE H 320      -9.441  14.685  -6.640  1.00  0.00      HCT   
ATOM   5037  CD  ILE H 320      -9.864  12.718  -5.947  1.00  0.00      HCT  C
ATOM   5038  HD1 ILE H 320     -10.028  13.074  -4.907  1.00  0.00      HCT   
ATOM   5039  HD2 ILE H 320     -10.854  12.633  -6.445  1.00  0.00      HCT   
ATOM   5040  HD3 ILE H 320      -9.407  11.708  -5.896  1.00  0.00      HCT   
ATOM   5041  C   ILE H 320      -7.498  13.882 -10.245  1.00  0.00      HCT  C
ATOM   5042  O   ILE H 320      -6.374  13.432 -10.470  1.00  0.00      HCT  O
ATOM   5043  N   HSE H 321      -8.432  14.001 -11.183  1.00  0.00      HCT  N
ATOM   5044  HN  HSE H 321      -9.350  14.360 -11.019  1.00  0.00      HCT   
ATOM   5045  CA  HSE H 321      -8.179  13.604 -12.562  1.00  0.00      HCT  C
ATOM   5046  HA  HSE H 321      -7.855  12.571 -12.533  1.00  0.00      HCT   
ATOM   5047  CB  HSE H 321      -9.444  13.757 -13.405  1.00  0.00      HCT  C
ATOM   5048  HB1 HSE H 321     -10.190  13.019 -13.039  1.00  0.00      HCT   
ATOM   5049  HB2 HSE H 321      -9.878  14.766 -13.243  1.00  0.00      HCT   
ATOM   5050  ND1 HSE H 321      -9.046  12.248 -15.387  1.00  0.00      HCT  N
ATOM   5051  CG  HSE H 321      -9.227  13.510 -14.865  1.00  0.00      HCT  C
ATOM   5052  CE1 HSE H 321      -8.877  12.335 -16.694  1.00  0.00      HCT  C
ATOM   5053  HE1 HSE H 321      -8.709  11.482 -17.356  1.00  0.00      HCT   
ATOM   5054  NE2 HSE H 321      -8.940  13.609 -17.039  1.00  0.00      HCT  N
ATOM   5055  HE2 HSE H 321      -8.826  13.961 -17.968  1.00  0.00      HCT   
ATOM   5056  CD2 HSE H 321      -9.158  14.365 -15.913  1.00  0.00      HCT  C
ATOM   5057  HD2 HSE H 321      -9.238  15.443 -15.935  1.00  0.00      HCT   
ATOM   5058  C   HSE H 321      -7.045  14.412 -13.186  1.00  0.00      HCT  C
ATOM   5059  O   HSE H 321      -6.186  13.861 -13.873  1.00  0.00      HCT  O
ATOM   5060  N   ASP H 322      -7.045  15.719 -12.938  1.00  0.00      HCT  N
ATOM   5061  HN  ASP H 322      -7.704  16.201 -12.367  1.00  0.00      HCT   
ATOM   5062  CA  ASP H 322      -6.032  16.602 -13.507  1.00  0.00      HCT  C
[truncated: 5,056,637 more chars]
