# Supplementary material for: Structural and dynamic basis of substrate permissiveness in hydroxycinnamoyltransferase (HCT)
Source: PLoS Comput Biol. 2018 Oct 26;14(10):e1006511. doi: 10.1371/journal.pcbi.1006511 (PMC6203249; doi:10.1371/journal.pcbi.1006511)
Supplement: S1 Data — SSSE mesh files and Mathematica scripts for both CbHCT and the cylindrical enzyme model are also provided. (ZIP) [file pcbi.1006511.s002.zip › SI_data/01_MD_Simulation_Files/01-Inputs/01_Topology_and_Structure/AtHCT-apo1.pdb]

CRYST1   93.350   93.350   93.350  90.00  90.00  90.00 P 1           1
ATOM      1  N   MET H   1      -6.769 -10.240  22.819  1.00  0.00      HCT  N
ATOM      2  HT1 MET H   1      -7.714  -9.971  22.632  1.00  0.00      HCT   
ATOM      3  HT2 MET H   1      -6.211  -9.428  22.990  1.00  0.00      HCT   
ATOM      4  HT3 MET H   1      -6.738 -10.848  23.612  1.00  0.00      HCT   
ATOM      5  CA  MET H   1      -6.236 -10.948  21.655  1.00  0.00      HCT  C
ATOM      6  HA  MET H   1      -6.841 -11.838  21.533  1.00  0.00      HCT   
ATOM      7  CB  MET H   1      -6.372 -10.060  20.420  1.00  0.00      HCT  C
ATOM      8  HB1 MET H   1      -7.430 -10.141  20.078  1.00  0.00      HCT   
ATOM      9  HB2 MET H   1      -6.219  -8.997  20.711  1.00  0.00      HCT   
ATOM     10  CG  MET H   1      -5.472 -10.413  19.261  1.00  0.00      HCT  C
ATOM     11  HG1 MET H   1      -5.469  -9.594  18.511  1.00  0.00      HCT   
ATOM     12  HG2 MET H   1      -4.429 -10.541  19.623  1.00  0.00      HCT   
ATOM     13  SD  MET H   1      -5.929 -11.906  18.390  1.00  0.00      HCT  S
ATOM     14  CE  MET H   1      -5.203 -11.469  16.847  1.00  0.00      HCT  C
ATOM     15  HE1 MET H   1      -5.365 -12.268  16.092  1.00  0.00      HCT   
ATOM     16  HE2 MET H   1      -5.645 -10.530  16.450  1.00  0.00      HCT   
ATOM     17  HE3 MET H   1      -4.107 -11.314  16.950  1.00  0.00      HCT   
ATOM     18  C   MET H   1      -4.776 -11.402  21.856  1.00  0.00      HCT  C
ATOM     19  O   MET H   1      -3.841 -10.614  21.740  1.00  0.00      HCT  O
ATOM     20  N   LYS H   2      -4.598 -12.689  22.156  1.00  0.00      HCT  N
ATOM     21  HN  LYS H   2      -5.332 -13.362  22.084  1.00  0.00      HCT   
ATOM     22  CA  LYS H   2      -3.314 -13.218  22.614  1.00  0.00      HCT  C
ATOM     23  HA  LYS H   2      -2.631 -12.379  22.668  1.00  0.00      HCT   
ATOM     24  CB  LYS H   2      -3.460 -13.882  23.996  1.00  0.00      HCT  C
ATOM     25  HB1 LYS H   2      -3.902 -13.121  24.680  1.00  0.00      HCT   
ATOM     26  HB2 LYS H   2      -4.203 -14.707  23.925  1.00  0.00      HCT   
ATOM     27  CG  LYS H   2      -2.146 -14.395  24.609  1.00  0.00      HCT  C
ATOM     28  HG1 LYS H   2      -2.376 -14.974  25.532  1.00  0.00      HCT   
ATOM     29  HG2 LYS H   2      -1.660 -15.095  23.891  1.00  0.00      HCT   
ATOM     30  CD  LYS H   2      -1.205 -13.237  24.957  1.00  0.00      HCT  C
ATOM     31  HD1 LYS H   2      -1.405 -12.397  24.253  1.00  0.00      HCT   
ATOM     32  HD2 LYS H   2      -1.458 -12.880  25.982  1.00  0.00      HCT   
ATOM     33  CE  LYS H   2       0.270 -13.639  24.896  1.00  0.00      HCT  C
ATOM     34  HE1 LYS H   2       0.398 -14.701  25.202  1.00  0.00      HCT   
ATOM     35  HE2 LYS H   2       0.665 -13.521  23.863  1.00  0.00      HCT   
ATOM     36  NZ  LYS H   2       1.108 -12.800  25.804  1.00  0.00      HCT  N
ATOM     37  HZ1 LYS H   2       2.104 -13.095  25.744  1.00  0.00      HCT   
ATOM     38  HZ2 LYS H   2       1.026 -11.801  25.527  1.00  0.00      HCT   
ATOM     39  HZ3 LYS H   2       0.775 -12.911  26.783  1.00  0.00      HCT   
ATOM     40  C   LYS H   2      -2.731 -14.214  21.631  1.00  0.00      HCT  C
ATOM     41  O   LYS H   2      -3.424 -15.091  21.129  1.00  0.00      HCT  O
ATOM     42  N   ILE H   3      -1.438 -14.085  21.383  1.00  0.00      HCT  N
ATOM     43  HN  ILE H   3      -0.839 -13.464  21.884  1.00  0.00      HCT   
ATOM     44  CA  ILE H   3      -0.772 -14.845  20.349  1.00  0.00      HCT  C
ATOM     45  HA  ILE H   3      -1.528 -15.498  19.932  1.00  0.00      HCT   
ATOM     46  CB  ILE H   3      -0.180 -13.910  19.314  1.00  0.00      HCT  C
ATOM     47  HB  ILE H   3       0.398 -13.160  19.912  1.00  0.00      HCT   
ATOM     48  CG2 ILE H   3       0.692 -14.683  18.336  1.00  0.00      HCT  C
ATOM     49 HG21 ILE H   3       1.249 -13.987  17.675  1.00  0.00      HCT   
ATOM     50 HG22 ILE H   3       1.437 -15.304  18.876  1.00  0.00      HCT   
ATOM     51 HG23 ILE H   3       0.076 -15.350  17.696  1.00  0.00      HCT   
ATOM     52  CG1 ILE H   3      -1.310 -13.150  18.603  1.00  0.00      HCT  C
ATOM     53 HG11 ILE H   3      -2.173 -13.024  19.295  1.00  0.00      HCT   
ATOM     54 HG12 ILE H   3      -0.948 -12.130  18.339  1.00  0.00      HCT   
ATOM     55  CD  ILE H   3      -1.801 -13.812  17.329  1.00  0.00      HCT  C
ATOM     56  HD1 ILE H   3      -2.574 -13.181  16.840  1.00  0.00      HCT   
ATOM     57  HD2 ILE H   3      -0.963 -13.954  16.613  1.00  0.00      HCT   
ATOM     58  HD3 ILE H   3      -2.253 -14.803  17.544  1.00  0.00      HCT   
ATOM     59  C   ILE H   3       0.327 -15.738  20.896  1.00  0.00      HCT  C
ATOM     60  O   ILE H   3       1.204 -15.288  21.629  1.00  0.00      HCT  O
ATOM     61  N   ASN H   4       0.276 -17.013  20.535  1.00  0.00      HCT  N
ATOM     62  HN  ASN H   4      -0.428 -17.401  19.942  1.00  0.00      HCT   
ATOM     63  CA  ASN H   4       1.272 -17.967  20.991  1.00  0.00      HCT  C
ATOM     64  HA  ASN H   4       1.942 -17.410  21.637  1.00  0.00      HCT   
ATOM     65  CB  ASN H   4       0.612 -19.134  21.729  1.00  0.00      HCT  C
ATOM     66  HB1 ASN H   4       0.066 -19.746  20.978  1.00  0.00      HCT   
ATOM     67  HB2 ASN H   4       1.383 -19.784  22.191  1.00  0.00      HCT   
ATOM     68  CG  ASN H   4      -0.375 -18.674  22.767  1.00  0.00      HCT  C
ATOM     69  OD1 ASN H   4      -0.113 -17.727  23.496  1.00  0.00      HCT  O
ATOM     70  ND2 ASN H   4      -1.522 -19.338  22.838  1.00  0.00      HCT  N
ATOM     71 HD21 ASN H   4      -2.186 -19.033  23.515  1.00  0.00      HCT   
ATOM     72 HD22 ASN H   4      -1.703 -20.088  22.210  1.00  0.00      HCT   
ATOM     73  C   ASN H   4       2.085 -18.498  19.840  1.00  0.00      HCT  C
ATOM     74  O   ASN H   4       1.654 -19.425  19.150  1.00  0.00      HCT  O
ATOM     75  N   ILE H   5       3.252 -17.909  19.617  1.00  0.00      HCT  N
ATOM     76  HN  ILE H   5       3.612 -17.121  20.113  1.00  0.00      HCT   
ATOM     77  CA  ILE H   5       4.132 -18.408  18.571  1.00  0.00      HCT  C
ATOM     78  HA  ILE H   5       3.609 -18.321  17.627  1.00  0.00      HCT   
ATOM     79  CB  ILE H   5       5.487 -17.679  18.534  1.00  0.00      HCT  C
ATOM     80  HB  ILE H   5       5.874 -17.754  19.582  1.00  0.00      HCT   
ATOM     81  CG2 ILE H   5       6.396 -18.281  17.479  1.00  0.00      HCT  C
ATOM     82 HG21 ILE H   5       7.420 -17.861  17.560  1.00  0.00      HCT   
ATOM     83 HG22 ILE H   5       6.473 -19.381  17.604  1.00  0.00      HCT   
ATOM     84 HG23 ILE H   5       6.014 -18.070  16.458  1.00  0.00      HCT   
ATOM     85  CG1 ILE H   5       5.292 -16.200  18.244  1.00  0.00      HCT  C
ATOM     86 HG11 ILE H   5       4.739 -16.074  17.287  1.00  0.00      HCT   
ATOM     87 HG12 ILE H   5       4.663 -15.755  19.049  1.00  0.00      HCT   
ATOM     88  CD  ILE H   5       6.592 -15.451  18.178  1.00  0.00      HCT  C
ATOM     89  HD1 ILE H   5       6.405 -14.366  18.022  1.00  0.00      HCT   
ATOM     90  HD2 ILE H   5       7.163 -15.573  19.123  1.00  0.00      HCT   
ATOM     91  HD3 ILE H   5       7.219 -15.815  17.337  1.00  0.00      HCT   
ATOM     92  C   ILE H   5       4.347 -19.888  18.818  1.00  0.00      HCT  C
ATOM     93  O   ILE H   5       4.552 -20.307  19.942  1.00  0.00      HCT  O
ATOM     94  N   ARG H   6       4.253 -20.682  17.768  1.00  0.00      HCT  N
ATOM     95  HN  ARG H   6       4.070 -20.341  16.849  1.00  0.00      HCT   
ATOM     96  CA  ARG H   6       4.415 -22.111  17.910  1.00  0.00      HCT  C
ATOM     97  HA  ARG H   6       4.493 -22.345  18.965  1.00  0.00      HCT   
ATOM     98  CB  ARG H   6       3.200 -22.816  17.299  1.00  0.00      HCT  C
ATOM     99  HB1 ARG H   6       2.315 -22.498  17.901  1.00  0.00      HCT   
ATOM    100  HB2 ARG H   6       3.025 -22.431  16.270  1.00  0.00      HCT   
ATOM    101  CG  ARG H   6       3.266 -24.317  17.308  1.00  0.00      HCT  C
ATOM    102  HG1 ARG H   6       4.313 -24.624  17.522  1.00  0.00      HCT   
ATOM    103  HG2 ARG H   6       2.661 -24.701  18.162  1.00  0.00      HCT   
ATOM    104  CD  ARG H   6       2.724 -24.888  16.015  1.00  0.00      HCT  C
ATOM    105  HD1 ARG H   6       3.237 -24.404  15.153  1.00  0.00      HCT   
ATOM    106  HD2 ARG H   6       2.886 -25.989  15.955  1.00  0.00      HCT   
ATOM    107  NE  ARG H   6       1.282 -24.687  15.864  1.00  0.00      HCT  N
ATOM    108  HE  ARG H   6       0.889 -24.094  16.576  1.00  0.00      HCT   
ATOM    109  CZ  ARG H   6       0.560 -25.232  14.885  1.00  0.00      HCT  C
ATOM    110  NH1 ARG H   6       1.152 -26.013  13.981  1.00  0.00      HCT  N
ATOM    111 HH11 ARG H   6       0.632 -26.404  13.234  1.00  0.00      HCT   
ATOM    112 HH12 ARG H   6       2.152 -26.063  14.025  1.00  0.00      HCT   
ATOM    113  NH2 ARG H   6      -0.747 -24.998  14.808  1.00  0.00      HCT  N
ATOM    114 HH21 ARG H   6      -1.294 -25.472  14.133  1.00  0.00      HCT   
ATOM    115 HH22 ARG H   6      -1.161 -24.513  15.567  1.00  0.00      HCT   
ATOM    116  C   ARG H   6       5.723 -22.580  17.259  1.00  0.00      HCT  C
ATOM    117  O   ARG H   6       6.296 -23.589  17.651  1.00  0.00      HCT  O
ATOM    118  N   ASP H   7       6.210 -21.819  16.285  1.00  0.00      HCT  N
ATOM    119  HN  ASP H   7       5.882 -20.909  16.046  1.00  0.00      HCT   
ATOM    120  CA  ASP H   7       7.313 -22.264  15.444  1.00  0.00      HCT  C
ATOM    121  HA  ASP H   7       8.097 -22.618  16.103  1.00  0.00      HCT   
ATOM    122  CB  ASP H   7       6.823 -23.358  14.494  1.00  0.00      HCT  C
ATOM    123  HB1 ASP H   7       5.865 -23.768  14.872  1.00  0.00      HCT   
ATOM    124  HB2 ASP H   7       6.650 -22.946  13.480  1.00  0.00      HCT   
ATOM    125  CG  ASP H   7       7.788 -24.509  14.381  1.00  0.00      HCT  C
ATOM    126  OD1 ASP H   7       7.344 -25.669  14.536  1.00  0.00      HCT  O
ATOM    127  OD2 ASP H   7       8.986 -24.256  14.127  1.00  0.00      HCT  O
ATOM    128  C   ASP H   7       7.896 -21.093  14.654  1.00  0.00      HCT  C
ATOM    129  O   ASP H   7       7.158 -20.238  14.166  1.00  0.00      HCT  O
ATOM    130  N   SER H   8       9.216 -21.049  14.520  1.00  0.00      HCT  N
ATOM    131  HN  SER H   8       9.862 -21.706  14.909  1.00  0.00      HCT   
ATOM    132  CA  SER H   8       9.841 -19.980  13.754  1.00  0.00      HCT  C
ATOM    133  HA  SER H   8       9.063 -19.605  13.102  1.00  0.00      HCT   
ATOM    134  CB  SER H   8      10.361 -18.895  14.679  1.00  0.00      HCT  C
ATOM    135  HB1 SER H   8       9.582 -18.694  15.449  1.00  0.00      HCT   
ATOM    136  HB2 SER H   8      11.270 -19.247  15.217  1.00  0.00      HCT   
ATOM    137  OG  SER H   8      10.600 -17.727  13.919  1.00  0.00      HCT  O
ATOM    138  HG1 SER H   8      10.711 -17.000  14.544  1.00  0.00      HCT   
ATOM    139  C   SER H   8      10.974 -20.469  12.871  1.00  0.00      HCT  C
ATOM    140  O   SER H   8      11.889 -21.127  13.344  1.00  0.00      HCT  O
ATOM    141  N   THR H   9      10.925 -20.110  11.595  1.00  0.00      HCT  N
ATOM    142  HN  THR H   9      10.259 -19.468  11.216  1.00  0.00      HCT   
ATOM    143  CA  THR H   9      11.869 -20.642  10.618  1.00  0.00      HCT  C
ATOM    144  HA  THR H   9      12.738 -20.912  11.203  1.00  0.00      HCT   
ATOM    145  CB  THR H   9      11.261 -21.838   9.862  1.00  0.00      HCT  C
ATOM    146  HB  THR H   9      10.451 -21.418   9.217  1.00  0.00      HCT   
ATOM    147  OG1 THR H   9      10.655 -22.748  10.795  1.00  0.00      HCT  O
ATOM    148  HG1 THR H   9      10.309 -23.471  10.260  1.00  0.00      HCT   
ATOM    149  CG2 THR H   9      12.341 -22.546   9.035  1.00  0.00      HCT  C
ATOM    150 HG21 THR H   9      11.895 -23.338   8.398  1.00  0.00      HCT   
ATOM    151 HG22 THR H   9      12.856 -21.821   8.368  1.00  0.00      HCT   
ATOM    152 HG23 THR H   9      13.104 -23.017   9.692  1.00  0.00      HCT   
ATOM    153  C   THR H   9      12.347 -19.624   9.568  1.00  0.00      HCT  C
ATOM    154  O   THR H   9      11.547 -18.950   8.906  1.00  0.00      HCT  O
ATOM    155  N   MET H  10      13.661 -19.533   9.410  1.00  0.00      HCT  N
ATOM    156  HN  MET H  10      14.330 -19.999   9.986  1.00  0.00      HCT   
ATOM    157  CA  MET H  10      14.239 -18.725   8.356  1.00  0.00      HCT  C
ATOM    158  HA  MET H  10      13.579 -17.883   8.187  1.00  0.00      HCT   
ATOM    159  CB  MET H  10      15.626 -18.239   8.757  1.00  0.00      HCT  C
ATOM    160  HB1 MET H  10      15.512 -17.694   9.723  1.00  0.00      HCT   
ATOM    161  HB2 MET H  10      16.277 -19.116   8.970  1.00  0.00      HCT   
ATOM    162  CG  MET H  10      16.261 -17.316   7.729  1.00  0.00      HCT  C
ATOM    163  HG1 MET H  10      17.333 -17.151   7.968  1.00  0.00      HCT   
ATOM    164  HG2 MET H  10      16.210 -17.786   6.723  1.00  0.00      HCT   
ATOM    165  SD  MET H  10      15.435 -15.727   7.688  1.00  0.00      HCT  S
ATOM    166  CE  MET H  10      15.759 -15.134   9.342  1.00  0.00      HCT  C
ATOM    167  HE1 MET H  10      15.298 -14.136   9.503  1.00  0.00      HCT   
ATOM    168  HE2 MET H  10      15.343 -15.829  10.103  1.00  0.00      HCT   
ATOM    169  HE3 MET H  10      16.851 -15.039   9.526  1.00  0.00      HCT   
ATOM    170  C   MET H  10      14.302 -19.535   7.050  1.00  0.00      HCT  C
ATOM    171  O   MET H  10      15.250 -20.279   6.818  1.00  0.00      HCT  O
ATOM    172  N   VAL H  11      13.292 -19.382   6.197  1.00  0.00      HCT  N
ATOM    173  HN  VAL H  11      12.535 -18.748   6.331  1.00  0.00      HCT   
ATOM    174  CA  VAL H  11      13.218 -20.153   4.970  1.00  0.00      HCT  C
ATOM    175  HA  VAL H  11      13.564 -21.155   5.189  1.00  0.00      HCT   
ATOM    176  CB  VAL H  11      11.783 -20.200   4.449  1.00  0.00      HCT  C
ATOM    177  HB  VAL H  11      11.475 -19.152   4.212  1.00  0.00      HCT   
ATOM    178  CG1 VAL H  11      11.706 -21.049   3.179  1.00  0.00      HCT  C
ATOM    179 HG11 VAL H  11      10.655 -21.115   2.822  1.00  0.00      HCT   
ATOM    180 HG12 VAL H  11      12.307 -20.611   2.356  1.00  0.00      HCT   
ATOM    181 HG13 VAL H  11      12.068 -22.081   3.374  1.00  0.00      HCT   
ATOM    182  CG2 VAL H  11      10.849 -20.732   5.540  1.00  0.00      HCT  C
ATOM    183 HG21 VAL H  11       9.807 -20.809   5.162  1.00  0.00      HCT   
ATOM    184 HG22 VAL H  11      11.175 -21.740   5.876  1.00  0.00      HCT   
ATOM    185 HG23 VAL H  11      10.836 -20.058   6.422  1.00  0.00      HCT   
ATOM    186  C   VAL H  11      14.152 -19.566   3.916  1.00  0.00      HCT  C
ATOM    187  O   VAL H  11      14.177 -18.358   3.714  1.00  0.00      HCT  O
ATOM    188  N   ARG H  12      14.928 -20.427   3.264  1.00  0.00      HCT  N
ATOM    189  HN  ARG H  12      14.861 -21.406   3.440  1.00  0.00      HCT   
ATOM    190  CA  ARG H  12      15.910 -20.006   2.267  1.00  0.00      HCT  C
ATOM    191  HA  ARG H  12      15.920 -18.924   2.218  1.00  0.00      HCT   
ATOM    192  CB  ARG H  12      17.307 -20.531   2.633  1.00  0.00      HCT  C
ATOM    193  HB1 ARG H  12      17.192 -21.625   2.825  1.00  0.00      HCT   
ATOM    194  HB2 ARG H  12      17.980 -20.444   1.752  1.00  0.00      HCT   
ATOM    195  CG  ARG H  12      17.915 -19.866   3.878  1.00  0.00      HCT  C
ATOM    196  HG1 ARG H  12      17.790 -18.765   3.787  1.00  0.00      HCT   
ATOM    197  HG2 ARG H  12      17.321 -20.162   4.773  1.00  0.00      HCT   
ATOM    198  CD  ARG H  12      19.376 -20.268   4.118  1.00  0.00      HCT  C
ATOM    199  HD1 ARG H  12      19.760 -19.745   5.024  1.00  0.00      HCT   
ATOM    200  HD2 ARG H  12      19.478 -21.368   4.271  1.00  0.00      HCT   
ATOM    201  NE  ARG H  12      20.214 -19.922   2.971  1.00  0.00      HCT  N
ATOM    202  HE  ARG H  12      19.740 -20.025   2.089  1.00  0.00      HCT   
ATOM    203  CZ  ARG H  12      21.476 -19.510   3.051  1.00  0.00      HCT  C
ATOM    204  NH1 ARG H  12      22.074 -19.392   4.232  1.00  0.00      HCT  N
ATOM    205 HH11 ARG H  12      23.005 -19.061   4.295  1.00  0.00      HCT   
ATOM    206 HH12 ARG H  12      21.493 -19.522   5.039  1.00  0.00      HCT   
ATOM    207  NH2 ARG H  12      22.146 -19.219   1.943  1.00  0.00      HCT  N
ATOM    208 HH21 ARG H  12      23.109 -18.996   1.993  1.00  0.00      HCT   
ATOM    209 HH22 ARG H  12      21.706 -19.440   1.082  1.00  0.00      HCT   
ATOM    210  C   ARG H  12      15.491 -20.502   0.884  1.00  0.00      HCT  C
ATOM    211  O   ARG H  12      14.706 -21.446   0.794  1.00  0.00      HCT  O
ATOM    212  N   PRO H  13      15.989 -19.856  -0.200  1.00  0.00      HCT  N
ATOM    213  CD  PRO H  13      16.852 -18.659  -0.258  1.00  0.00      HCT  C
ATOM    214  HD1 PRO H  13      17.913 -18.890  -0.011  1.00  0.00      HCT   
ATOM    215  HD2 PRO H  13      16.494 -17.845   0.414  1.00  0.00      HCT   
ATOM    216  CA  PRO H  13      15.628 -20.310  -1.545  1.00  0.00      HCT  C
ATOM    217  HA  PRO H  13      14.578 -20.135  -1.749  1.00  0.00      HCT   
ATOM    218  CB  PRO H  13      16.524 -19.464  -2.451  1.00  0.00      HCT  C
ATOM    219  HB1 PRO H  13      16.031 -19.220  -3.419  1.00  0.00      HCT   
ATOM    220  HB2 PRO H  13      17.508 -19.950  -2.639  1.00  0.00      HCT   
ATOM    221  CG  PRO H  13      16.739 -18.226  -1.700  1.00  0.00      HCT  C
ATOM    222  HG1 PRO H  13      15.901 -17.523  -1.876  1.00  0.00      HCT   
ATOM    223  HG2 PRO H  13      17.682 -17.716  -2.005  1.00  0.00      HCT   
ATOM    224  C   PRO H  13      15.924 -21.795  -1.699  1.00  0.00      HCT  C
ATOM    225  O   PRO H  13      16.953 -22.218  -1.186  1.00  0.00      HCT  O
ATOM    226  N   ALA H  14      15.059 -22.558  -2.367  1.00  0.00      HCT  N
ATOM    227  HN  ALA H  14      14.256 -22.190  -2.835  1.00  0.00      HCT   
ATOM    228  CA  ALA H  14      15.230 -24.008  -2.460  1.00  0.00      HCT  C
ATOM    229  HA  ALA H  14      15.205 -24.449  -1.470  1.00  0.00      HCT   
ATOM    230  CB  ALA H  14      14.119 -24.631  -3.259  1.00  0.00      HCT  C
ATOM    231  HB1 ALA H  14      13.142 -24.392  -2.788  1.00  0.00      HCT   
ATOM    232  HB2 ALA H  14      14.104 -24.235  -4.298  1.00  0.00      HCT   
ATOM    233  HB3 ALA H  14      14.217 -25.737  -3.303  1.00  0.00      HCT   
ATOM    234  C   ALA H  14      16.562 -24.391  -3.064  1.00  0.00      HCT  C
ATOM    235  O   ALA H  14      17.128 -25.406  -2.687  1.00  0.00      HCT  O
ATOM    236  N   THR H  15      17.055 -23.599  -4.014  1.00  0.00      HCT  N
ATOM    237  HN  THR H  15      16.595 -22.790  -4.379  1.00  0.00      HCT   
ATOM    238  CA  THR H  15      18.361 -23.871  -4.615  1.00  0.00      HCT  C
ATOM    239  HA  THR H  15      18.855 -24.559  -3.942  1.00  0.00      HCT   
ATOM    240  CB  THR H  15      18.232 -24.460  -6.045  1.00  0.00      HCT  C
ATOM    241  HB  THR H  15      19.270 -24.717  -6.369  1.00  0.00      HCT   
ATOM    242  OG1 THR H  15      17.728 -23.468  -6.942  1.00  0.00      HCT  O
ATOM    243  HG1 THR H  15      17.664 -23.905  -7.798  1.00  0.00      HCT   
ATOM    244  CG2 THR H  15      17.309 -25.656  -6.073  1.00  0.00      HCT  C
ATOM    245 HG21 THR H  15      17.314 -26.136  -7.074  1.00  0.00      HCT   
ATOM    246 HG22 THR H  15      17.635 -26.414  -5.329  1.00  0.00      HCT   
ATOM    247 HG23 THR H  15      16.265 -25.361  -5.834  1.00  0.00      HCT   
ATOM    248  C   THR H  15      19.231 -22.615  -4.668  1.00  0.00      HCT  C
ATOM    249  O   THR H  15      18.802 -21.535  -4.269  1.00  0.00      HCT  O
ATOM    250  N   GLU H  16      20.459 -22.783  -5.153  1.00  0.00      HCT  N
ATOM    251  HN  GLU H  16      20.788 -23.668  -5.470  1.00  0.00      HCT   
ATOM    252  CA  GLU H  16      21.440 -21.709  -5.271  1.00  0.00      HCT  C
ATOM    253  HA  GLU H  16      21.639 -21.326  -4.278  1.00  0.00      HCT   
ATOM    254  CB  GLU H  16      22.736 -22.256  -5.889  1.00  0.00      HCT  C
ATOM    255  HB1 GLU H  16      22.556 -23.312  -6.196  1.00  0.00      HCT   
ATOM    256  HB2 GLU H  16      22.970 -21.702  -6.826  1.00  0.00      HCT   
ATOM    257  CG  GLU H  16      23.957 -22.224  -4.965  1.00  0.00      HCT  C
ATOM    258  HG1 GLU H  16      23.628 -22.329  -3.915  1.00  0.00      HCT   
ATOM    259  HG2 GLU H  16      24.662 -23.043  -5.210  1.00  0.00      HCT   
ATOM    260  CD  GLU H  16      24.733 -20.902  -5.013  1.00  0.00      HCT  C
ATOM    261  OE1 GLU H  16      25.484 -20.689  -5.992  1.00  0.00      HCT  O
ATOM    262  OE2 GLU H  16      24.597 -20.084  -4.072  1.00  0.00      HCT  O
ATOM    263  C   GLU H  16      20.901 -20.548  -6.105  1.00  0.00      HCT  C
ATOM    264  O   GLU H  16      20.573 -20.713  -7.277  1.00  0.00      HCT  O
ATOM    265  N   THR H  17      20.775 -19.380  -5.493  1.00  0.00      HCT  N
ATOM    266  HN  THR H  17      20.989 -19.207  -4.532  1.00  0.00      HCT   
ATOM    267  CA  THR H  17      20.292 -18.213  -6.218  1.00  0.00      HCT  C
ATOM    268  HA  THR H  17      19.953 -18.557  -7.186  1.00  0.00      HCT   
ATOM    269  CB  THR H  17      19.155 -17.474  -5.445  1.00  0.00      HCT  C
ATOM    270  HB  THR H  17      19.074 -16.460  -5.907  1.00  0.00      HCT   
ATOM    271  OG1 THR H  17      19.521 -17.300  -4.075  1.00  0.00      HCT  O
ATOM    272  HG1 THR H  17      18.773 -16.852  -3.665  1.00  0.00      HCT   
ATOM    273  CG2 THR H  17      17.836 -18.247  -5.528  1.00  0.00      HCT  C
ATOM    274 HG21 THR H  17      17.007 -17.663  -5.075  1.00  0.00      HCT   
ATOM    275 HG22 THR H  17      17.572 -18.450  -6.588  1.00  0.00      HCT   
ATOM    276 HG23 THR H  17      17.908 -19.220  -4.995  1.00  0.00      HCT   
ATOM    277  C   THR H  17      21.481 -17.285  -6.477  1.00  0.00      HCT  C
ATOM    278  O   THR H  17      22.521 -17.426  -5.835  1.00  0.00      HCT  O
ATOM    279  N   PRO H  18      21.344 -16.352  -7.437  1.00  0.00      HCT  N
ATOM    280  CD  PRO H  18      20.191 -16.144  -8.334  1.00  0.00      HCT  C
ATOM    281  HD1 PRO H  18      19.355 -15.609  -7.829  1.00  0.00      HCT   
ATOM    282  HD2 PRO H  18      19.805 -17.101  -8.754  1.00  0.00      HCT   
ATOM    283  CA  PRO H  18      22.467 -15.460  -7.762  1.00  0.00      HCT  C
ATOM    284  HA  PRO H  18      23.302 -16.054  -8.114  1.00  0.00      HCT   
ATOM    285  CB  PRO H  18      21.905 -14.575  -8.882  1.00  0.00      HCT  C
ATOM    286  HB1 PRO H  18      22.652 -14.422  -9.693  1.00  0.00      HCT   
ATOM    287  HB2 PRO H  18      21.563 -13.591  -8.490  1.00  0.00      HCT   
ATOM    288  CG  PRO H  18      20.753 -15.299  -9.424  1.00  0.00      HCT  C
ATOM    289  HG1 PRO H  18      21.087 -15.889 -10.300  1.00  0.00      HCT   
ATOM    290  HG2 PRO H  18      19.973 -14.583  -9.772  1.00  0.00      HCT   
ATOM    291  C   PRO H  18      22.932 -14.585  -6.593  1.00  0.00      HCT  C
ATOM    292  O   PRO H  18      22.127 -13.942  -5.922  1.00  0.00      HCT  O
ATOM    293  N   ILE H  19      24.235 -14.560  -6.362  1.00  0.00      HCT  N
ATOM    294  HN  ILE H  19      24.907 -15.139  -6.820  1.00  0.00      HCT   
ATOM    295  CA  ILE H  19      24.804 -13.647  -5.381  1.00  0.00      HCT  C
ATOM    296  HA  ILE H  19      24.018 -13.429  -4.669  1.00  0.00      HCT   
ATOM    297  CB  ILE H  19      26.025 -14.272  -4.693  1.00  0.00      HCT  C
ATOM    298  HB  ILE H  19      26.633 -14.696  -5.532  1.00  0.00      HCT   
ATOM    299  CG2 ILE H  19      26.824 -13.199  -3.924  1.00  0.00      HCT  C
ATOM    300 HG21 ILE H  19      27.786 -13.615  -3.558  1.00  0.00      HCT   
ATOM    301 HG22 ILE H  19      27.059 -12.335  -4.580  1.00  0.00      HCT   
ATOM    302 HG23 ILE H  19      26.251 -12.829  -3.048  1.00  0.00      HCT   
ATOM    303  CG1 ILE H  19      25.561 -15.450  -3.822  1.00  0.00      HCT  C
ATOM    304 HG11 ILE H  19      24.658 -15.157  -3.242  1.00  0.00      HCT   
ATOM    305 HG12 ILE H  19      25.266 -16.295  -4.486  1.00  0.00      HCT   
ATOM    306  CD  ILE H  19      26.595 -15.957  -2.871  1.00  0.00      HCT  C
ATOM    307  HD1 ILE H  19      26.210 -16.841  -2.318  1.00  0.00      HCT   
ATOM    308  HD2 ILE H  19      27.514 -16.261  -3.417  1.00  0.00      HCT   
ATOM    309  HD3 ILE H  19      26.867 -15.179  -2.127  1.00  0.00      HCT   
ATOM    310  C   ILE H  19      25.188 -12.315  -6.040  1.00  0.00      HCT  C
ATOM    311  O   ILE H  19      26.153 -12.236  -6.808  1.00  0.00      HCT  O
ATOM    312  N   THR H  20      24.419 -11.271  -5.741  1.00  0.00      HCT  N
ATOM    313  HN  THR H  20      23.684 -11.285  -5.064  1.00  0.00      HCT   
ATOM    314  CA  THR H  20      24.599  -9.985  -6.402  1.00  0.00      HCT  C
ATOM    315  HA  THR H  20      25.668  -9.820  -6.425  1.00  0.00      HCT   
ATOM    316  CB  THR H  20      23.985 -10.012  -7.826  1.00  0.00      HCT  C
ATOM    317  HB  THR H  20      24.651 -10.668  -8.438  1.00  0.00      HCT   
ATOM    318  OG1 THR H  20      24.017  -8.700  -8.395  1.00  0.00      HCT  O
ATOM    319  HG1 THR H  20      23.614  -8.788  -9.265  1.00  0.00      HCT   
ATOM    320  CG2 THR H  20      22.524 -10.523  -7.800  1.00  0.00      HCT  C
ATOM    321 HG21 THR H  20      22.130 -10.647  -8.831  1.00  0.00      HCT   
ATOM    322 HG22 THR H  20      22.468 -11.509  -7.292  1.00  0.00      HCT   
ATOM    323 HG23 THR H  20      21.862  -9.814  -7.258  1.00  0.00      HCT   
ATOM    324  C   THR H  20      23.995  -8.825  -5.594  1.00  0.00      HCT  C
ATOM    325  O   THR H  20      23.219  -9.037  -4.656  1.00  0.00      HCT  O
ATOM    326  N   ASN H  21      24.380  -7.601  -5.949  1.00  0.00      HCT  N
ATOM    327  HN  ASN H  21      25.077  -7.416  -6.641  1.00  0.00      HCT   
ATOM    328  CA  ASN H  21      23.801  -6.410  -5.342  1.00  0.00      HCT  C
ATOM    329  HA  ASN H  21      23.241  -6.738  -4.473  1.00  0.00      HCT   
ATOM    330  CB  ASN H  21      24.878  -5.399  -4.938  1.00  0.00      HCT  C
ATOM    331  HB1 ASN H  21      25.462  -5.142  -5.849  1.00  0.00      HCT   
ATOM    332  HB2 ASN H  21      24.410  -4.464  -4.568  1.00  0.00      HCT   
ATOM    333  CG  ASN H  21      25.850  -5.956  -3.891  1.00  0.00      HCT  C
ATOM    334  OD1 ASN H  21      25.497  -6.824  -3.082  1.00  0.00      HCT  O
ATOM    335  ND2 ASN H  21      27.088  -5.458  -3.913  1.00  0.00      HCT  N
ATOM    336 HD21 ASN H  21      27.737  -5.816  -3.247  1.00  0.00      HCT   
ATOM    337 HD22 ASN H  21      27.340  -4.779  -4.595  1.00  0.00      HCT   
ATOM    338  C   ASN H  21      22.814  -5.794  -6.320  1.00  0.00      HCT  C
ATOM    339  O   ASN H  21      23.079  -5.699  -7.517  1.00  0.00      HCT  O
ATOM    340  N   LEU H  22      21.659  -5.403  -5.804  1.00  0.00      HCT  N
ATOM    341  HN  LEU H  22      21.456  -5.352  -4.828  1.00  0.00      HCT   
ATOM    342  CA  LEU H  22      20.568  -5.007  -6.657  1.00  0.00      HCT  C
ATOM    343  HA  LEU H  22      20.886  -5.158  -7.681  1.00  0.00      HCT   
ATOM    344  CB  LEU H  22      19.342  -5.869  -6.355  1.00  0.00      HCT  C
ATOM    345  HB1 LEU H  22      19.595  -6.914  -6.647  1.00  0.00      HCT   
ATOM    346  HB2 LEU H  22      19.176  -5.889  -5.255  1.00  0.00      HCT   
ATOM    347  CG  LEU H  22      18.021  -5.520  -7.041  1.00  0.00      HCT  C
ATOM    348  HG  LEU H  22      17.638  -4.601  -6.536  1.00  0.00      HCT   
ATOM    349  CD1 LEU H  22      18.220  -5.237  -8.516  1.00  0.00      HCT  C
ATOM    350 HD11 LEU H  22      17.245  -5.032  -9.009  1.00  0.00      HCT   
ATOM    351 HD12 LEU H  22      18.876  -4.352  -8.660  1.00  0.00      HCT   
ATOM    352 HD13 LEU H  22      18.689  -6.107  -9.023  1.00  0.00      HCT   
ATOM    353  CD2 LEU H  22      17.002  -6.637  -6.826  1.00  0.00      HCT  C
ATOM    354 HD21 LEU H  22      16.035  -6.376  -7.309  1.00  0.00      HCT   
ATOM    355 HD22 LEU H  22      17.347  -7.596  -7.262  1.00  0.00      HCT   
ATOM    356 HD23 LEU H  22      16.818  -6.792  -5.741  1.00  0.00      HCT   
ATOM    357  C   LEU H  22      20.290  -3.514  -6.476  1.00  0.00      HCT  C
ATOM    358  O   LEU H  22      19.817  -3.083  -5.429  1.00  0.00      HCT  O
ATOM    359  N   TRP H  23      20.621  -2.731  -7.501  1.00  0.00      HCT  N
ATOM    360  HN  TRP H  23      20.992  -3.086  -8.356  1.00  0.00      HCT   
ATOM    361  CA  TRP H  23      20.465  -1.278  -7.451  1.00  0.00      HCT  C
ATOM    362  HA  TRP H  23      21.019  -0.921  -6.591  1.00  0.00      HCT   
ATOM    363  CB  TRP H  23      20.993  -0.646  -8.745  1.00  0.00      HCT  C
ATOM    364  HB1 TRP H  23      22.046  -0.979  -8.882  1.00  0.00      HCT   
ATOM    365  HB2 TRP H  23      20.418  -1.030  -9.615  1.00  0.00      HCT   
ATOM    366  CG  TRP H  23      21.001   0.864  -8.752  1.00  0.00      HCT  C
ATOM    367  CD1 TRP H  23      21.871   1.686  -8.084  1.00  0.00      HCT  C
ATOM    368  HD1 TRP H  23      22.699   1.340  -7.480  1.00  0.00      HCT   
ATOM    369  NE1 TRP H  23      21.558   3.009  -8.332  1.00  0.00      HCT  N
ATOM    370  HE1 TRP H  23      22.036   3.789  -7.991  1.00  0.00      HCT   
ATOM    371  CE2 TRP H  23      20.487   3.063  -9.184  1.00  0.00      HCT  C
ATOM    372  CD2 TRP H  23      20.108   1.729  -9.475  1.00  0.00      HCT  C
ATOM    373  CE3 TRP H  23      19.011   1.506 -10.321  1.00  0.00      HCT  C
ATOM    374  HE3 TRP H  23      18.671   0.508 -10.563  1.00  0.00      HCT   
ATOM    375  CZ3 TRP H  23      18.342   2.605 -10.853  1.00  0.00      HCT  C
ATOM    376  HZ3 TRP H  23      17.495   2.447 -11.506  1.00  0.00      HCT   
ATOM    377  CZ2 TRP H  23      19.810   4.169  -9.713  1.00  0.00      HCT  C
ATOM    378  HZ2 TRP H  23      20.096   5.184  -9.486  1.00  0.00      HCT   
ATOM    379  CH2 TRP H  23      18.749   3.924 -10.550  1.00  0.00      HCT  C
ATOM    380  HH2 TRP H  23      18.216   4.759 -10.983  1.00  0.00      HCT   
ATOM    381  C   TRP H  23      19.004  -0.888  -7.233  1.00  0.00      HCT  C
ATOM    382  O   TRP H  23      18.089  -1.496  -7.812  1.00  0.00      HCT  O
ATOM    383  N   ASN H  24      18.791   0.121  -6.393  1.00  0.00      HCT  N
ATOM    384  HN  ASN H  24      19.513   0.534  -5.839  1.00  0.00      HCT   
ATOM    385  CA  ASN H  24      17.474   0.715  -6.209  1.00  0.00      HCT  C
ATOM    386  HA  ASN H  24      16.759   0.005  -6.611  1.00  0.00      HCT   
ATOM    387  CB  ASN H  24      17.205   1.034  -4.737  1.00  0.00      HCT  C
ATOM    388  HB1 ASN H  24      18.105   1.544  -4.329  1.00  0.00      HCT   
ATOM    389  HB2 ASN H  24      16.353   1.738  -4.645  1.00  0.00      HCT   
ATOM    390  CG  ASN H  24      16.950  -0.211  -3.898  1.00  0.00      HCT  C
ATOM    391  OD1 ASN H  24      15.950  -0.893  -4.059  1.00  0.00      HCT  O
ATOM    392  ND2 ASN H  24      17.854  -0.493  -2.987  1.00  0.00      HCT  N
ATOM    393 HD21 ASN H  24      17.709  -1.310  -2.436  1.00  0.00      HCT   
ATOM    394 HD22 ASN H  24      18.659   0.084  -2.889  1.00  0.00      HCT   
ATOM    395  C   ASN H  24      17.361   1.987  -7.020  1.00  0.00      HCT  C
ATOM    396  O   ASN H  24      18.261   2.826  -6.986  1.00  0.00      HCT  O
ATOM    397  N   SER H  25      16.256   2.144  -7.740  1.00  0.00      HCT  N
ATOM    398  HN  SER H  25      15.552   1.447  -7.875  1.00  0.00      HCT   
ATOM    399  CA  SER H  25      15.982   3.411  -8.417  1.00  0.00      HCT  C
ATOM    400  HA  SER H  25      16.919   3.737  -8.850  1.00  0.00      HCT   
ATOM    401  CB  SER H  25      14.888   3.248  -9.473  1.00  0.00      HCT  C
ATOM    402  HB1 SER H  25      14.937   4.124 -10.160  1.00  0.00      HCT   
ATOM    403  HB2 SER H  25      15.075   2.339 -10.088  1.00  0.00      HCT   
ATOM    404  OG  SER H  25      13.628   3.213  -8.820  1.00  0.00      HCT  O
ATOM    405  HG1 SER H  25      12.953   3.335  -9.499  1.00  0.00      HCT   
ATOM    406  C   SER H  25      15.556   4.474  -7.397  1.00  0.00      HCT  C
ATOM    407  O   SER H  25      15.422   4.193  -6.191  1.00  0.00      HCT  O
ATOM    408  N   ASN H  26      15.311   5.687  -7.884  1.00  0.00      HCT  N
ATOM    409  HN  ASN H  26      15.385   5.950  -8.845  1.00  0.00      HCT   
ATOM    410  CA  ASN H  26      14.898   6.761  -6.995  1.00  0.00      HCT  C
ATOM    411  HA  ASN H  26      15.654   6.804  -6.218  1.00  0.00      HCT   
ATOM    412  CB  ASN H  26      14.862   8.100  -7.751  1.00  0.00      HCT  C
ATOM    413  HB1 ASN H  26      14.314   7.938  -8.705  1.00  0.00      HCT   
ATOM    414  HB2 ASN H  26      14.298   8.857  -7.168  1.00  0.00      HCT   
ATOM    415  CG  ASN H  26      16.271   8.604  -8.078  1.00  0.00      HCT  C
ATOM    416  OD1 ASN H  26      17.243   8.198  -7.424  1.00  0.00      HCT  O
ATOM    417  ND2 ASN H  26      16.395   9.466  -9.089  1.00  0.00      HCT  N
ATOM    418 HD21 ASN H  26      17.313   9.785  -9.309  1.00  0.00      HCT   
ATOM    419 HD22 ASN H  26      15.593   9.743  -9.609  1.00  0.00      HCT   
ATOM    420  C   ASN H  26      13.557   6.455  -6.321  1.00  0.00      HCT  C
ATOM    421  O   ASN H  26      13.357   6.836  -5.172  1.00  0.00      HCT  O
ATOM    422  N   VAL H  27      12.663   5.731  -6.997  1.00  0.00      HCT  N
ATOM    423  HN  VAL H  27      12.795   5.326  -7.898  1.00  0.00      HCT   
ATOM    424  CA  VAL H  27      11.351   5.477  -6.407  1.00  0.00      HCT  C
ATOM    425  HA  VAL H  27      11.139   6.293  -5.728  1.00  0.00      HCT   
ATOM    426  CB  VAL H  27      10.214   5.448  -7.484  1.00  0.00      HCT  C
ATOM    427  HB  VAL H  27       9.247   5.277  -6.950  1.00  0.00      HCT   
ATOM    428  CG1 VAL H  27      10.162   6.779  -8.216  1.00  0.00      HCT  C
ATOM    429 HG11 VAL H  27       9.383   6.753  -9.009  1.00  0.00      HCT   
ATOM    430 HG12 VAL H  27       9.908   7.614  -7.531  1.00  0.00      HCT   
ATOM    431 HG13 VAL H  27      11.138   7.000  -8.700  1.00  0.00      HCT   
ATOM    432  CG2 VAL H  27      10.422   4.355  -8.487  1.00  0.00      HCT  C
ATOM    433 HG21 VAL H  27       9.628   4.378  -9.263  1.00  0.00      HCT   
ATOM    434 HG22 VAL H  27      11.406   4.469  -8.991  1.00  0.00      HCT   
ATOM    435 HG23 VAL H  27      10.391   3.356  -8.005  1.00  0.00      HCT   
ATOM    436  C   VAL H  27      11.353   4.175  -5.579  1.00  0.00      HCT  C
ATOM    437  O   VAL H  27      10.372   3.876  -4.902  1.00  0.00      HCT  O
ATOM    438  N   ASP H  28      12.451   3.416  -5.613  1.00  0.00      HCT  N
ATOM    439  HN  ASP H  28      13.210   3.491  -6.255  1.00  0.00      HCT   
ATOM    440  CA  ASP H  28      12.634   2.332  -4.632  1.00  0.00      HCT  C
ATOM    441  HA  ASP H  28      11.657   1.933  -4.384  1.00  0.00      HCT   
ATOM    442  CB  ASP H  28      13.559   1.214  -5.148  1.00  0.00      HCT  C
ATOM    443  HB1 ASP H  28      14.556   1.641  -5.376  1.00  0.00      HCT   
ATOM    444  HB2 ASP H  28      13.685   0.425  -4.380  1.00  0.00      HCT   
ATOM    445  CG  ASP H  28      13.047   0.571  -6.412  1.00  0.00      HCT  C
ATOM    446  OD1 ASP H  28      12.008  -0.111  -6.347  1.00  0.00      HCT  O
ATOM    447  OD2 ASP H  28      13.674   0.757  -7.478  1.00  0.00      HCT  O
ATOM    448  C   ASP H  28      13.207   2.929  -3.346  1.00  0.00      HCT  C
ATOM    449  O   ASP H  28      13.228   2.279  -2.303  1.00  0.00      HCT  O
ATOM    450  N   LEU H  29      13.660   4.178  -3.426  1.00  0.00      HCT  N
ATOM    451  HN  LEU H  29      13.587   4.751  -4.239  1.00  0.00      HCT   
ATOM    452  CA  LEU H  29      14.319   4.824  -2.293  1.00  0.00      HCT  C
ATOM    453  HA  LEU H  29      14.554   4.029  -1.597  1.00  0.00      HCT   
ATOM    454  CB  LEU H  29      15.596   5.511  -2.759  1.00  0.00      HCT  C
ATOM    455  HB1 LEU H  29      15.334   6.120  -3.655  1.00  0.00      HCT   
ATOM    456  HB2 LEU H  29      15.923   6.235  -1.980  1.00  0.00      HCT   
ATOM    457  CG  LEU H  29      16.764   4.577  -3.134  1.00  0.00      HCT  C
ATOM    458  HG  LEU H  29      16.432   4.025  -4.046  1.00  0.00      HCT   
ATOM    459  CD1 LEU H  29      18.090   5.310  -3.414  1.00  0.00      HCT  C
ATOM    460 HD11 LEU H  29      18.900   4.581  -3.631  1.00  0.00      HCT   
ATOM    461 HD12 LEU H  29      17.986   5.986  -4.289  1.00  0.00      HCT   
ATOM    462 HD13 LEU H  29      18.396   5.917  -2.536  1.00  0.00      HCT   
ATOM    463  CD2 LEU H  29      16.957   3.586  -2.041  1.00  0.00      HCT  C
ATOM    464 HD21 LEU H  29      17.783   2.887  -2.295  1.00  0.00      HCT   
ATOM    465 HD22 LEU H  29      17.216   4.079  -1.082  1.00  0.00      HCT   
ATOM    466 HD23 LEU H  29      16.032   2.989  -1.889  1.00  0.00      HCT   
ATOM    467  C   LEU H  29      13.423   5.826  -1.563  1.00  0.00      HCT  C
ATOM    468  O   LEU H  29      13.519   5.960  -0.344  1.00  0.00      HCT  O
ATOM    469  N   VAL H  30      12.533   6.495  -2.293  1.00  0.00      HCT  N
ATOM    470  HN  VAL H  30      12.352   6.301  -3.254  1.00  0.00      HCT   
ATOM    471  CA  VAL H  30      11.733   7.591  -1.734  1.00  0.00      HCT  C
ATOM    472  HA  VAL H  30      12.313   8.064  -0.951  1.00  0.00      HCT   
ATOM    473  CB  VAL H  30      11.392   8.651  -2.819  1.00  0.00      HCT  C
ATOM    474  HB  VAL H  30      12.296   8.776  -3.465  1.00  0.00      HCT   
ATOM    475  CG1 VAL H  30      10.216   8.213  -3.707  1.00  0.00      HCT  C
ATOM    476 HG11 VAL H  30       9.973   9.008  -4.445  1.00  0.00      HCT   
ATOM    477 HG12 VAL H  30      10.455   7.293  -4.279  1.00  0.00      HCT   
ATOM    478 HG13 VAL H  30       9.309   8.025  -3.093  1.00  0.00      HCT   
ATOM    479  CG2 VAL H  30      11.117   9.978  -2.181  1.00  0.00      HCT  C
ATOM    480 HG21 VAL H  30      10.834  10.731  -2.947  1.00  0.00      HCT   
ATOM    481 HG22 VAL H  30      10.285   9.894  -1.448  1.00  0.00      HCT   
ATOM    482 HG23 VAL H  30      12.012  10.362  -1.649  1.00  0.00      HCT   
ATOM    483  C   VAL H  30      10.469   7.031  -1.092  1.00  0.00      HCT  C
ATOM    484  O   VAL H  30       9.451   7.708  -0.934  1.00  0.00      HCT  O
ATOM    485  N   ILE H  31      10.610   5.785  -0.661  1.00  0.00      HCT  N
ATOM    486  HN  ILE H  31      11.520   5.379  -0.607  1.00  0.00      HCT   
ATOM    487  CA  ILE H  31       9.539   4.903  -0.239  1.00  0.00      HCT  C
ATOM    488  HA  ILE H  31       8.609   5.393  -0.498  1.00  0.00      HCT   
ATOM    489  CB  ILE H  31       9.723   3.533  -0.968  1.00  0.00      HCT  C
ATOM    490  HB  ILE H  31      10.208   3.797  -1.942  1.00  0.00      HCT   
ATOM    491  CG2 ILE H  31      10.716   2.626  -0.225  1.00  0.00      HCT  C
ATOM    492 HG21 ILE H  31      10.954   1.728  -0.832  1.00  0.00      HCT   
ATOM    493 HG22 ILE H  31      11.669   3.160  -0.027  1.00  0.00      HCT   
ATOM    494 HG23 ILE H  31      10.296   2.287   0.745  1.00  0.00      HCT   
ATOM    495  CG1 ILE H  31       8.378   2.894  -1.316  1.00  0.00      HCT  C
ATOM    496 HG11 ILE H  31       8.545   1.933  -1.852  1.00  0.00      HCT   
ATOM    497 HG12 ILE H  31       7.837   2.654  -0.372  1.00  0.00      HCT   
ATOM    498  CD  ILE H  31       7.470   3.787  -2.169  1.00  0.00      HCT  C
ATOM    499  HD1 ILE H  31       6.490   3.291  -2.338  1.00  0.00      HCT   
ATOM    500  HD2 ILE H  31       7.286   4.758  -1.661  1.00  0.00      HCT   
ATOM    501  HD3 ILE H  31       7.928   3.989  -3.160  1.00  0.00      HCT   
ATOM    502  C   ILE H  31       9.551   4.751   1.299  1.00  0.00      HCT  C
ATOM    503  O   ILE H  31      10.596   4.950   1.929  1.00  0.00      HCT  O
ATOM    504  N   PRO H  32       8.388   4.445   1.915  1.00  0.00      HCT  N
ATOM    505  CD  PRO H  32       7.027   4.540   1.343  1.00  0.00      HCT  C
ATOM    506  HD1 PRO H  32       6.839   3.754   0.577  1.00  0.00      HCT   
ATOM    507  HD2 PRO H  32       6.831   5.539   0.891  1.00  0.00      HCT   
ATOM    508  CA  PRO H  32       8.339   4.213   3.370  1.00  0.00      HCT  C
ATOM    509  HA  PRO H  32       8.408   5.166   3.880  1.00  0.00      HCT   
ATOM    510  CB  PRO H  32       6.949   3.605   3.572  1.00  0.00      HCT  C
ATOM    511  HB1 PRO H  32       6.535   3.804   4.586  1.00  0.00      HCT   
ATOM    512  HB2 PRO H  32       6.921   2.513   3.359  1.00  0.00      HCT   
ATOM    513  CG  PRO H  32       6.113   4.324   2.552  1.00  0.00      HCT  C
ATOM    514  HG1 PRO H  32       5.733   5.272   2.981  1.00  0.00      HCT   
ATOM    515  HG2 PRO H  32       5.234   3.713   2.243  1.00  0.00      HCT   
ATOM    516  C   PRO H  32       9.426   3.282   3.902  1.00  0.00      HCT  C
ATOM    517  O   PRO H  32       9.921   2.394   3.191  1.00  0.00      HCT  O
ATOM    518  N   ARG H  33       9.803   3.498   5.154  1.00  0.00      HCT  N
ATOM    519  HN  ARG H  33       9.303   4.107   5.765  1.00  0.00      HCT   
ATOM    520  CA  ARG H  33      10.983   2.845   5.703  1.00  0.00      HCT  C
ATOM    521  HA  ARG H  33      11.619   2.565   4.872  1.00  0.00      HCT   
ATOM    522  CB  ARG H  33      11.719   3.796   6.646  1.00  0.00      HCT  C
ATOM    523  HB1 ARG H  33      11.492   3.450   7.683  1.00  0.00      HCT   
ATOM    524  HB2 ARG H  33      12.817   3.673   6.516  1.00  0.00      HCT   
ATOM    525  CG  ARG H  33      11.299   5.237   6.506  1.00  0.00      HCT  C
ATOM    526  HG1 ARG H  33      11.642   5.611   5.516  1.00  0.00      HCT   
ATOM    527  HG2 ARG H  33      10.186   5.289   6.476  1.00  0.00      HCT   
ATOM    528  CD  ARG H  33      11.809   6.051   7.669  1.00  0.00      HCT  C
ATOM    529  HD1 ARG H  33      11.423   5.619   8.621  1.00  0.00      HCT   
ATOM    530  HD2 ARG H  33      12.923   6.058   7.706  1.00  0.00      HCT   
ATOM    531  NE  ARG H  33      11.389   7.442   7.576  1.00  0.00      HCT  N
ATOM    532  HE  ARG H  33      10.589   7.653   8.150  1.00  0.00      HCT   
ATOM    533  CZ  ARG H  33      11.984   8.360   6.818  1.00  0.00      HCT  C
ATOM    534  NH1 ARG H  33      13.034   8.035   6.077  1.00  0.00      HCT  N
ATOM    535 HH11 ARG H  33      13.497   8.719   5.530  1.00  0.00      HCT   
ATOM    536 HH12 ARG H  33      13.403   7.113   6.210  1.00  0.00      HCT   
ATOM    537  NH2 ARG H  33      11.529   9.608   6.803  1.00  0.00      HCT  N
ATOM    538 HH21 ARG H  33      11.917  10.267   6.175  1.00  0.00      HCT   
ATOM    539 HH22 ARG H  33      10.674   9.779   7.276  1.00  0.00      HCT   
ATOM    540  C   ARG H  33      10.655   1.562   6.450  1.00  0.00      HCT  C
ATOM    541  O   ARG H  33      11.543   0.922   7.017  1.00  0.00      HCT  O
ATOM    542  N   PHE H  34       9.386   1.177   6.443  1.00  0.00      HCT  N
ATOM    543  HN  PHE H  34       8.649   1.615   5.930  1.00  0.00      HCT   
ATOM    544  CA  PHE H  34       8.973   0.030   7.226  1.00  0.00      HCT  C
ATOM    545  HA  PHE H  34       9.876  -0.316   7.714  1.00  0.00      HCT   
ATOM    546  CB  PHE H  34       7.936   0.467   8.253  1.00  0.00      HCT  C
ATOM    547  HB1 PHE H  34       7.227   1.178   7.775  1.00  0.00      HCT   
ATOM    548  HB2 PHE H  34       7.339  -0.399   8.612  1.00  0.00      HCT   
ATOM    549  CG  PHE H  34       8.535   1.189   9.427  1.00  0.00      HCT  C
ATOM    550  CD1 PHE H  34       9.865   0.990   9.769  1.00  0.00      HCT  C
ATOM    551  HD1 PHE H  34      10.470   0.307   9.189  1.00  0.00      HCT   
ATOM    552  CE1 PHE H  34      10.434   1.651  10.852  1.00  0.00      HCT  C
ATOM    553  HE1 PHE H  34      11.472   1.485  11.102  1.00  0.00      HCT   
ATOM    554  CZ  PHE H  34       9.673   2.522  11.601  1.00  0.00      HCT  C
ATOM    555  HZ  PHE H  34      10.110   3.046  12.439  1.00  0.00      HCT   
ATOM    556  CD2 PHE H  34       7.782   2.070  10.186  1.00  0.00      HCT  C
ATOM    557  HD2 PHE H  34       6.739   2.232   9.950  1.00  0.00      HCT   
ATOM    558  CE2 PHE H  34       8.345   2.733  11.270  1.00  0.00      HCT  C
ATOM    559  HE2 PHE H  34       7.744   3.414  11.856  1.00  0.00      HCT   
ATOM    560  C   PHE H  34       8.444  -1.127   6.397  1.00  0.00      HCT  C
ATOM    561  O   PHE H  34       8.461  -1.109   5.159  1.00  0.00      HCT  O
ATOM    562  N   HSE H  35       8.017  -2.157   7.110  1.00  0.00      HCT  N
ATOM    563  HN  HSE H  35       8.047  -2.187   8.108  1.00  0.00      HCT   
ATOM    564  CA  HSE H  35       7.462  -3.347   6.492  1.00  0.00      HCT  C
ATOM    565  HA  HSE H  35       7.914  -3.445   5.512  1.00  0.00      HCT   
ATOM    566  CB  HSE H  35       7.753  -4.587   7.353  1.00  0.00      HCT  C
ATOM    567  HB1 HSE H  35       7.518  -4.333   8.409  1.00  0.00      HCT   
ATOM    568  HB2 HSE H  35       7.071  -5.412   7.058  1.00  0.00      HCT   
ATOM    569  ND1 HSE H  35      10.203  -4.359   7.911  1.00  0.00      HCT  N
ATOM    570  CG  HSE H  35       9.178  -5.042   7.293  1.00  0.00      HCT  C
ATOM    571  CE1 HSE H  35      11.344  -4.985   7.684  1.00  0.00      HCT  C
ATOM    572  HE1 HSE H  35      12.316  -4.659   8.061  1.00  0.00      HCT   
ATOM    573  NE2 HSE H  35      11.098  -6.043   6.933  1.00  0.00      HCT  N
ATOM    574  HE2 HSE H  35      11.788  -6.682   6.595  1.00  0.00      HCT   
ATOM    575  CD2 HSE H  35       9.751  -6.101   6.672  1.00  0.00      HCT  C
ATOM    576  HD2 HSE H  35       9.302  -6.874   6.064  1.00  0.00      HCT   
ATOM    577  C   HSE H  35       5.961  -3.173   6.278  1.00  0.00      HCT  C
ATOM    578  O   HSE H  35       5.172  -3.222   7.225  1.00  0.00      HCT  O
ATOM    579  N   THR H  36       5.579  -2.966   5.024  1.00  0.00      HCT  N
ATOM    580  HN  THR H  36       6.207  -2.911   4.248  1.00  0.00      HCT   
ATOM    581  CA  THR H  36       4.180  -2.799   4.673  1.00  0.00      HCT  C
ATOM    582  HA  THR H  36       3.824  -1.935   5.219  1.00  0.00      HCT   
ATOM    583  CB  THR H  36       3.994  -2.696   3.173  1.00  0.00      HCT  C
ATOM    584  HB  THR H  36       4.031  -3.743   2.783  1.00  0.00      HCT   
ATOM    585  OG1 THR H  36       5.098  -1.968   2.608  1.00  0.00      HCT  O
ATOM    586  HG1 THR H  36       4.920  -1.925   1.662  1.00  0.00      HCT   
ATOM    587  CG2 THR H  36       2.672  -2.016   2.863  1.00  0.00      HCT  C
ATOM    588 HG21 THR H  36       2.465  -2.033   1.772  1.00  0.00      HCT   
ATOM    589 HG22 THR H  36       1.837  -2.539   3.377  1.00  0.00      HCT   
ATOM    590 HG23 THR H  36       2.678  -0.957   3.199  1.00  0.00      HCT   
ATOM    591  C   THR H  36       3.393  -3.980   5.179  1.00  0.00      HCT  C
ATOM    592  O   THR H  36       3.669  -5.114   4.787  1.00  0.00      HCT  O
ATOM    593  N   PRO H  37       2.438  -3.729   6.081  1.00  0.00      HCT  N
ATOM    594  CD  PRO H  37       2.186  -2.450   6.772  1.00  0.00      HCT  C
ATOM    595  HD1 PRO H  37       1.700  -1.702   6.105  1.00  0.00      HCT   
ATOM    596  HD2 PRO H  37       3.120  -2.008   7.190  1.00  0.00      HCT   
ATOM    597  CA  PRO H  37       1.632  -4.829   6.626  1.00  0.00      HCT  C
ATOM    598  HA  PRO H  37       2.234  -5.728   6.683  1.00  0.00      HCT   
ATOM    599  CB  PRO H  37       1.267  -4.336   8.029  1.00  0.00      HCT  C
ATOM    600  HB1 PRO H  37       2.031  -4.622   8.786  1.00  0.00      HCT   
ATOM    601  HB2 PRO H  37       0.263  -4.693   8.350  1.00  0.00      HCT   
ATOM    602  CG  PRO H  37       1.238  -2.835   7.904  1.00  0.00      HCT  C
ATOM    603  HG1 PRO H  37       1.525  -2.391   8.877  1.00  0.00      HCT   
ATOM    604  HG2 PRO H  37       0.210  -2.483   7.657  1.00  0.00      HCT   
ATOM    605  C   PRO H  37       0.373  -5.121   5.805  1.00  0.00      HCT  C
ATOM    606  O   PRO H  37      -0.396  -4.213   5.479  1.00  0.00      HCT  O
ATOM    607  N   SER H  38       0.182  -6.394   5.472  1.00  0.00      HCT  N
ATOM    608  HN  SER H  38       0.858  -7.118   5.609  1.00  0.00      HCT   
ATOM    609  CA  SER H  38      -1.049  -6.841   4.871  1.00  0.00      HCT  C
ATOM    610  HA  SER H  38      -1.795  -6.093   5.107  1.00  0.00      HCT   
ATOM    611  CB  SER H  38      -0.878  -7.006   3.368  1.00  0.00      HCT  C
ATOM    612  HB1 SER H  38      -1.861  -7.309   2.939  1.00  0.00      HCT   
ATOM    613  HB2 SER H  38      -0.602  -6.034   2.900  1.00  0.00      HCT   
ATOM    614  OG  SER H  38       0.080  -8.010   3.102  1.00  0.00      HCT  O
ATOM    615  HG1 SER H  38      -0.002  -8.240   2.168  1.00  0.00      HCT   
ATOM    616  C   SER H  38      -1.503  -8.152   5.508  1.00  0.00      HCT  C
ATOM    617  O   SER H  38      -0.696  -8.934   6.033  1.00  0.00      HCT  O
ATOM    618  N   VAL H  39      -2.807  -8.399   5.462  1.00  0.00      HCT  N
ATOM    619  HN  VAL H  39      -3.484  -7.838   4.993  1.00  0.00      HCT   
ATOM    620  CA  VAL H  39      -3.355  -9.569   6.132  1.00  0.00      HCT  C
ATOM    621  HA  VAL H  39      -2.540 -10.273   6.245  1.00  0.00      HCT   
ATOM    622  CB  VAL H  39      -3.905  -9.197   7.510  1.00  0.00      HCT  C
ATOM    623  HB  VAL H  39      -4.488  -8.250   7.396  1.00  0.00      HCT   
ATOM    624  CG1 VAL H  39      -4.815 -10.281   8.025  1.00  0.00      HCT  C
ATOM    625 HG11 VAL H  39      -5.182 -10.025   9.043  1.00  0.00      HCT   
ATOM    626 HG12 VAL H  39      -5.706 -10.411   7.376  1.00  0.00      HCT   
ATOM    627 HG13 VAL H  39      -4.275 -11.250   8.088  1.00  0.00      HCT   
ATOM    628  CG2 VAL H  39      -2.758  -9.006   8.497  1.00  0.00      HCT  C
ATOM    629 HG21 VAL H  39      -3.147  -8.774   9.511  1.00  0.00      HCT   
ATOM    630 HG22 VAL H  39      -2.141  -9.928   8.561  1.00  0.00      HCT   
ATOM    631 HG23 VAL H  39      -2.100  -8.166   8.191  1.00  0.00      HCT   
ATOM    632  C   VAL H  39      -4.442 -10.256   5.319  1.00  0.00      HCT  C
ATOM    633  O   VAL H  39      -5.342  -9.596   4.810  1.00  0.00      HCT  O
ATOM    634  N   TYR H  40      -4.319 -11.583   5.201  1.00  0.00      HCT  N
ATOM    635  HN  TYR H  40      -3.518 -12.061   5.559  1.00  0.00      HCT   
ATOM    636  CA  TYR H  40      -5.309 -12.452   4.557  1.00  0.00      HCT  C
ATOM    637  HA  TYR H  40      -6.050 -11.805   4.103  1.00  0.00      HCT   
ATOM    638  CB  TYR H  40      -4.645 -13.416   3.570  1.00  0.00      HCT  C
ATOM    639  HB1 TYR H  40      -3.931 -14.066   4.121  1.00  0.00      HCT   
ATOM    640  HB2 TYR H  40      -5.402 -14.082   3.102  1.00  0.00      HCT   
ATOM    641  CG  TYR H  40      -3.829 -12.828   2.447  1.00  0.00      HCT  C
ATOM    642  CD1 TYR H  40      -2.527 -12.418   2.650  1.00  0.00      HCT  C
ATOM    643  HD1 TYR H  40      -2.092 -12.481   3.638  1.00  0.00      HCT   
ATOM    644  CE1 TYR H  40      -1.767 -11.903   1.608  1.00  0.00      HCT  C
ATOM    645  HE1 TYR H  40      -0.756 -11.565   1.780  1.00  0.00      HCT   
ATOM    646  CZ  TYR H  40      -2.312 -11.816   0.343  1.00  0.00      HCT  C
ATOM    647  OH  TYR H  40      -1.561 -11.322  -0.716  1.00  0.00      HCT  O
ATOM    648  HH  TYR H  40      -2.091 -11.411  -1.511  1.00  0.00      HCT   
ATOM    649  CD2 TYR H  40      -4.344 -12.752   1.158  1.00  0.00      HCT  C
ATOM    650  HD2 TYR H  40      -5.363 -13.059   0.964  1.00  0.00      HCT   
ATOM    651  CE2 TYR H  40      -3.604 -12.248   0.122  1.00  0.00      HCT  C
ATOM    652  HE2 TYR H  40      -4.042 -12.171  -0.862  1.00  0.00      HCT   
ATOM    653  C   TYR H  40      -6.030 -13.296   5.605  1.00  0.00      HCT  C
ATOM    654  O   TYR H  40      -5.371 -13.866   6.476  1.00  0.00      HCT  O
ATOM    655  N   PHE H  41      -7.356 -13.433   5.495  1.00  0.00      HCT  N
ATOM    656  HN  PHE H  41      -7.911 -12.946   4.823  1.00  0.00      HCT   
ATOM    657  CA  PHE H  41      -8.114 -14.330   6.374  1.00  0.00      HCT  C
ATOM    658  HA  PHE H  41      -7.395 -14.753   7.066  1.00  0.00      HCT   
ATOM    659  CB  PHE H  41      -9.212 -13.558   7.113  1.00  0.00      HCT  C
ATOM    660  HB1 PHE H  41      -9.680 -12.831   6.413  1.00  0.00      HCT   
ATOM    661  HB2 PHE H  41     -10.016 -14.241   7.462  1.00  0.00      HCT   
ATOM    662  CG  PHE H  41      -8.715 -12.747   8.280  1.00  0.00      HCT  C
ATOM    663  CD1 PHE H  41      -8.497 -11.392   8.155  1.00  0.00      HCT  C
ATOM    664  HD1 PHE H  41      -8.666 -10.909   7.202  1.00  0.00      HCT   
ATOM    665  CE1 PHE H  41      -8.057 -10.640   9.237  1.00  0.00      HCT  C
ATOM    666  HE1 PHE H  41      -7.916  -9.574   9.133  1.00  0.00      HCT   
ATOM    667  CZ  PHE H  41      -7.805 -11.249  10.448  1.00  0.00      HCT  C
ATOM    668  HZ  PHE H  41      -7.456 -10.667  11.289  1.00  0.00      HCT   
ATOM    669  CD2 PHE H  41      -8.474 -13.341   9.506  1.00  0.00      HCT  C
ATOM    670  HD2 PHE H  41      -8.627 -14.404   9.631  1.00  0.00      HCT   
ATOM    671  CE2 PHE H  41      -8.009 -12.597  10.586  1.00  0.00      HCT  C
ATOM    672  HE2 PHE H  41      -7.809 -13.085  11.530  1.00  0.00      HCT   
ATOM    673  C   PHE H  41      -8.728 -15.508   5.582  1.00  0.00      HCT  C
ATOM    674  O   PHE H  41      -9.316 -15.295   4.521  1.00  0.00      HCT  O
ATOM    675  N   TYR H  42      -8.586 -16.741   6.089  1.00  0.00      HCT  N
ATOM    676  HN  TYR H  42      -8.080 -16.945   6.925  1.00  0.00      HCT   
ATOM    677  CA  TYR H  42      -9.183 -17.918   5.432  1.00  0.00      HCT  C
ATOM    678  HA  TYR H  42      -9.817 -17.528   4.644  1.00  0.00      HCT   
ATOM    679  CB  TYR H  42      -8.095 -18.859   4.866  1.00  0.00      HCT  C
ATOM    680  HB1 TYR H  42      -7.486 -19.258   5.706  1.00  0.00      HCT   
ATOM    681  HB2 TYR H  42      -8.557 -19.730   4.352  1.00  0.00      HCT   
ATOM    682  CG  TYR H  42      -7.112 -18.228   3.919  1.00  0.00      HCT  C
ATOM    683  CD1 TYR H  42      -6.024 -17.491   4.412  1.00  0.00      HCT  C
ATOM    684  HD1 TYR H  42      -5.900 -17.364   5.479  1.00  0.00      HCT   
ATOM    685  CE1 TYR H  42      -5.103 -16.895   3.547  1.00  0.00      HCT  C
ATOM    686  HE1 TYR H  42      -4.276 -16.320   3.936  1.00  0.00      HCT   
ATOM    687  CZ  TYR H  42      -5.260 -17.039   2.184  1.00  0.00      HCT  C
ATOM    688  OH  TYR H  42      -4.334 -16.430   1.366  1.00  0.00      HCT  O
ATOM    689  HH  TYR H  42      -4.538 -16.681   0.463  1.00  0.00      HCT   
ATOM    690  CD2 TYR H  42      -7.250 -18.372   2.519  1.00  0.00      HCT  C
ATOM    691  HD2 TYR H  42      -8.097 -18.906   2.112  1.00  0.00      HCT   
ATOM    692  CE2 TYR H  42      -6.334 -17.791   1.657  1.00  0.00      HCT  C
ATOM    693  HE2 TYR H  42      -6.459 -17.899   0.590  1.00  0.00      HCT   
ATOM    694  C   TYR H  42     -10.087 -18.734   6.382  1.00  0.00      HCT  C
ATOM    695  O   TYR H  42      -9.647 -19.137   7.458  1.00  0.00      HCT  O
ATOM    696  N   ARG H  43     -11.334 -18.982   5.980  1.00  0.00      HCT  N
ATOM    697  HN  ARG H  43     -11.745 -18.474   5.227  1.00  0.00      HCT   
ATOM    698  CA  ARG H  43     -12.175 -20.016   6.621  1.00  0.00      HCT  C
ATOM    699  HA  ARG H  43     -12.187 -19.831   7.689  1.00  0.00      HCT   
ATOM    700  CB  ARG H  43     -13.598 -19.994   6.062  1.00  0.00      HCT  C
ATOM    701  HB1 ARG H  43     -13.510 -20.200   4.968  1.00  0.00      HCT   
ATOM    702  HB2 ARG H  43     -14.178 -20.842   6.488  1.00  0.00      HCT   
ATOM    703  CG  ARG H  43     -14.331 -18.689   6.246  1.00  0.00      HCT  C
ATOM    704  HG1 ARG H  43     -13.796 -17.899   5.674  1.00  0.00      HCT   
ATOM    705  HG2 ARG H  43     -15.338 -18.770   5.775  1.00  0.00      HCT   
ATOM    706  CD  ARG H  43     -14.506 -18.337   7.696  1.00  0.00      HCT  C
ATOM    707  HD1 ARG H  43     -14.806 -19.247   8.264  1.00  0.00      HCT   
ATOM    708  HD2 ARG H  43     -13.563 -17.935   8.136  1.00  0.00      HCT   
ATOM    709  NE  ARG H  43     -15.523 -17.308   7.863  1.00  0.00      HCT  N
ATOM    710  HE  ARG H  43     -16.039 -17.121   7.019  1.00  0.00      HCT   
ATOM    711  CZ  ARG H  43     -15.765 -16.666   9.003  1.00  0.00      HCT  C
ATOM    712  NH1 ARG H  43     -15.055 -16.931  10.089  1.00  0.00      HCT  N
ATOM    713 HH11 ARG H  43     -15.251 -16.472  10.944  1.00  0.00      HCT   
ATOM    714 HH12 ARG H  43     -14.419 -17.703  10.026  1.00  0.00      HCT   
ATOM    715  NH2 ARG H  43     -16.722 -15.753   9.055  1.00  0.00      HCT  N
ATOM    716 HH21 ARG H  43     -16.846 -15.214   9.876  1.00  0.00      HCT   
ATOM    717 HH22 ARG H  43     -17.145 -15.498   8.196  1.00  0.00      HCT   
ATOM    718  C   ARG H  43     -11.579 -21.427   6.424  1.00  0.00      HCT  C
ATOM    719  O   ARG H  43     -10.986 -21.716   5.378  1.00  0.00      HCT  O
ATOM    720  N   PRO H  44     -11.745 -22.312   7.419  1.00  0.00      HCT  N
ATOM    721  CD  PRO H  44     -12.480 -22.095   8.685  1.00  0.00      HCT  C
ATOM    722  HD1 PRO H  44     -13.478 -21.630   8.518  1.00  0.00      HCT   
ATOM    723  HD2 PRO H  44     -11.905 -21.467   9.404  1.00  0.00      HCT   
ATOM    724  CA  PRO H  44     -11.243 -23.691   7.289  1.00  0.00      HCT  C
ATOM    725  HA  PRO H  44     -10.202 -23.693   6.987  1.00  0.00      HCT   
ATOM    726  CB  PRO H  44     -11.448 -24.281   8.690  1.00  0.00      HCT  C
ATOM    727  HB1 PRO H  44     -10.571 -24.114   9.355  1.00  0.00      HCT   
ATOM    728  HB2 PRO H  44     -11.703 -25.364   8.663  1.00  0.00      HCT   
ATOM    729  CG  PRO H  44     -12.646 -23.500   9.239  1.00  0.00      HCT  C
ATOM    730  HG1 PRO H  44     -12.648 -23.530  10.346  1.00  0.00      HCT   
ATOM    731  HG2 PRO H  44     -13.614 -23.922   8.884  1.00  0.00      HCT   
ATOM    732  C   PRO H  44     -12.051 -24.474   6.283  1.00  0.00      HCT  C
ATOM    733  O   PRO H  44     -13.257 -24.238   6.249  1.00  0.00      HCT  O
ATOM    734  N   THR H  45     -11.439 -25.376   5.507  1.00  0.00      HCT  N
ATOM    735  HN  THR H  45     -10.450 -25.503   5.434  1.00  0.00      HCT   
ATOM    736  CA  THR H  45     -12.231 -26.290   4.664  1.00  0.00      HCT  C
ATOM    737  HA  THR H  45     -13.054 -25.703   4.280  1.00  0.00      HCT   
ATOM    738  CB  THR H  45     -11.413 -26.955   3.544  1.00  0.00      HCT  C
ATOM    739  HB  THR H  45     -12.088 -27.712   3.075  1.00  0.00      HCT   
ATOM    740  OG1 THR H  45     -10.293 -27.650   4.112  1.00  0.00      HCT  O
ATOM    741  HG1 THR H  45      -9.821 -28.030   3.364  1.00  0.00      HCT   
ATOM    742  CG2 THR H  45     -10.935 -25.930   2.544  1.00  0.00      HCT  C
ATOM    743 HG21 THR H  45     -10.443 -26.422   1.678  1.00  0.00      HCT   
ATOM    744 HG22 THR H  45     -11.791 -25.336   2.159  1.00  0.00      HCT   
ATOM    745 HG23 THR H  45     -10.206 -25.230   3.006  1.00  0.00      HCT   
ATOM    746  C   THR H  45     -12.845 -27.404   5.496  1.00  0.00      HCT  C
ATOM    747  O   THR H  45     -13.833 -28.009   5.107  1.00  0.00      HCT  O
ATOM    748  N   GLY H  46     -12.243 -27.677   6.643  1.00  0.00      HCT  N
ATOM    749  HN  GLY H  46     -11.513 -27.113   7.026  1.00  0.00      HCT   
ATOM    750  CA  GLY H  46     -12.615 -28.832   7.426  1.00  0.00      HCT  C
ATOM    751  HA1 GLY H  46     -13.517 -29.245   6.997  1.00  0.00      HCT   
ATOM    752  HA2 GLY H  46     -12.716 -28.519   8.457  1.00  0.00      HCT   
ATOM    753  C   GLY H  46     -11.537 -29.895   7.364  1.00  0.00      HCT  C
ATOM    754  O   GLY H  46     -11.507 -30.787   8.196  1.00  0.00      HCT  O
ATOM    755  N   ALA H  47     -10.645 -29.796   6.386  1.00  0.00      HCT  N
ATOM    756  HN  ALA H  47     -10.638 -29.035   5.738  1.00  0.00      HCT   
ATOM    757  CA  ALA H  47      -9.599 -30.804   6.185  1.00  0.00      HCT  C
ATOM    758  HA  ALA H  47     -10.011 -31.802   6.283  1.00  0.00      HCT   
ATOM    759  CB  ALA H  47      -8.992 -30.693   4.777  1.00  0.00      HCT  C
ATOM    760  HB1 ALA H  47      -9.790 -30.828   4.016  1.00  0.00      HCT   
ATOM    761  HB2 ALA H  47      -8.533 -29.693   4.618  1.00  0.00      HCT   
ATOM    762  HB3 ALA H  47      -8.216 -31.470   4.603  1.00  0.00      HCT   
ATOM    763  C   ALA H  47      -8.507 -30.688   7.229  1.00  0.00      HCT  C
ATOM    764  O   ALA H  47      -8.141 -29.591   7.644  1.00  0.00      HCT  O
ATOM    765  N   SER H  48      -7.980 -31.825   7.653  1.00  0.00      HCT  N
ATOM    766  HN  SER H  48      -8.272 -32.742   7.381  1.00  0.00      HCT   
ATOM    767  CA  SER H  48      -6.878 -31.808   8.598  1.00  0.00      HCT  C
ATOM    768  HA  SER H  48      -7.194 -31.198   9.434  1.00  0.00      HCT   
ATOM    769  CB  SER H  48      -6.560 -33.234   9.046  1.00  0.00      HCT  C
ATOM    770  HB1 SER H  48      -5.644 -33.202   9.679  1.00  0.00      HCT   
ATOM    771  HB2 SER H  48      -7.383 -33.633   9.681  1.00  0.00      HCT   
ATOM    772  OG  SER H  48      -6.321 -34.057   7.926  1.00  0.00      HCT  O
ATOM    773  HG1 SER H  48      -5.913 -34.869   8.253  1.00  0.00      HCT   
ATOM    774  C   SER H  48      -5.659 -31.117   7.962  1.00  0.00      HCT  C
ATOM    775  O   SER H  48      -4.853 -30.505   8.638  1.00  0.00      HCT  O
ATOM    776  N   ASN H  49      -5.580 -31.210   6.646  1.00  0.00      HCT  N
ATOM    777  HN  ASN H  49      -6.256 -31.763   6.161  1.00  0.00      HCT   
ATOM    778  CA  ASN H  49      -4.575 -30.571   5.776  1.00  0.00      HCT  C
ATOM    779  HA  ASN H  49      -3.666 -31.092   6.057  1.00  0.00      HCT   
ATOM    780  CB  ASN H  49      -5.018 -30.814   4.330  1.00  0.00      HCT  C
ATOM    781  HB1 ASN H  49      -5.558 -31.786   4.298  1.00  0.00      HCT   
ATOM    782  HB2 ASN H  49      -5.730 -30.027   4.007  1.00  0.00      HCT   
ATOM    783  CG  ASN H  49      -3.885 -30.893   3.382  1.00  0.00      HCT  C
ATOM    784  OD1 ASN H  49      -2.770 -31.230   3.765  1.00  0.00      HCT  O
ATOM    785  ND2 ASN H  49      -4.151 -30.584   2.118  1.00  0.00      HCT  N
ATOM    786 HD21 ASN H  49      -3.401 -30.643   1.465  1.00  0.00      HCT   
ATOM    787 HD22 ASN H  49      -5.076 -30.335   1.850  1.00  0.00      HCT   
ATOM    788  C   ASN H  49      -4.308 -29.054   5.917  1.00  0.00      HCT  C
ATOM    789  O   ASN H  49      -3.270 -28.546   5.472  1.00  0.00      HCT  O
ATOM    790  N   PHE H  50      -5.268 -28.347   6.504  1.00  0.00      HCT  N
ATOM    791  HN  PHE H  50      -5.941 -28.767   7.111  1.00  0.00      HCT   
ATOM    792  CA  PHE H  50      -5.433 -26.905   6.323  1.00  0.00      HCT  C
ATOM    793  HA  PHE H  50      -5.596 -26.773   5.260  1.00  0.00      HCT   
ATOM    794  CB  PHE H  50      -6.660 -26.467   7.125  1.00  0.00      HCT  C
ATOM    795  HB1 PHE H  50      -7.531 -27.090   6.827  1.00  0.00      HCT   
ATOM    796  HB2 PHE H  50      -6.503 -26.624   8.214  1.00  0.00      HCT   
ATOM    797  CG  PHE H  50      -7.079 -25.044   6.895  1.00  0.00      HCT  C
ATOM    798  CD1 PHE H  50      -7.664 -24.665   5.708  1.00  0.00      HCT  C
ATOM    799  HD1 PHE H  50      -7.807 -25.397   4.925  1.00  0.00      HCT   
ATOM    800  CE1 PHE H  50      -8.063 -23.362   5.506  1.00  0.00      HCT  C
ATOM    801  HE1 PHE H  50      -8.521 -23.076   4.570  1.00  0.00      HCT   
ATOM    802  CZ  PHE H  50      -7.890 -22.433   6.480  1.00  0.00      HCT  C
ATOM    803  HZ  PHE H  50      -8.209 -21.412   6.324  1.00  0.00      HCT   
ATOM    804  CD2 PHE H  50      -6.923 -24.097   7.884  1.00  0.00      HCT  C
ATOM    805  HD2 PHE H  50      -6.470 -24.370   8.827  1.00  0.00      HCT   
ATOM    806  CE2 PHE H  50      -7.314 -22.799   7.676  1.00  0.00      HCT  C
ATOM    807  HE2 PHE H  50      -7.168 -22.062   8.453  1.00  0.00      HCT   
ATOM    808  C   PHE H  50      -4.177 -26.075   6.697  1.00  0.00      HCT  C
ATOM    809  O   PHE H  50      -3.764 -26.012   7.860  1.00  0.00      HCT  O
ATOM    810  N   PHE H  51      -3.565 -25.482   5.672  1.00  0.00      HCT  N
ATOM    811  HN  PHE H  51      -3.884 -25.592   4.732  1.00  0.00      HCT   
ATOM    812  CA  PHE H  51      -2.388 -24.627   5.815  1.00  0.00      HCT  C
ATOM    813  HA  PHE H  51      -2.085 -24.372   4.807  1.00  0.00      HCT   
ATOM    814  CB  PHE H  51      -2.753 -23.336   6.587  1.00  0.00      HCT  C
ATOM    815  HB1 PHE H  51      -3.520 -23.576   7.356  1.00  0.00      HCT   
ATOM    816  HB2 PHE H  51      -1.870 -22.927   7.123  1.00  0.00      HCT   
ATOM    817  CG  PHE H  51      -3.350 -22.275   5.699  1.00  0.00      HCT  C
ATOM    818  CD1 PHE H  51      -2.529 -21.429   4.959  1.00  0.00      HCT  C
ATOM    819  HD1 PHE H  51      -1.455 -21.511   5.051  1.00  0.00      HCT   
ATOM    820  CE1 PHE H  51      -3.069 -20.476   4.108  1.00  0.00      HCT  C
ATOM    821  HE1 PHE H  51      -2.417 -19.822   3.545  1.00  0.00      HCT   
ATOM    822  CZ  PHE H  51      -4.451 -20.365   3.973  1.00  0.00      HCT  C
ATOM    823  HZ  PHE H  51      -4.874 -19.632   3.301  1.00  0.00      HCT   
ATOM    824  CD2 PHE H  51      -4.725 -22.159   5.558  1.00  0.00      HCT  C
ATOM    825  HD2 PHE H  51      -5.383 -22.796   6.133  1.00  0.00      HCT   
ATOM    826  CE2 PHE H  51      -5.283 -21.202   4.694  1.00  0.00      HCT  C
ATOM    827  HE2 PHE H  51      -6.357 -21.124   4.598  1.00  0.00      HCT   
ATOM    828  C   PHE H  51      -1.218 -25.360   6.462  1.00  0.00      HCT  C
ATOM    829  O   PHE H  51      -0.489 -24.802   7.287  1.00  0.00      HCT  O
ATOM    830  N   ASP H  52      -1.054 -26.621   6.073  1.00  0.00      HCT  N
ATOM    831  HN  ASP H  52      -1.678 -27.114   5.473  1.00  0.00      HCT   
ATOM    832  CA  ASP H  52       0.080 -27.425   6.495  1.00  0.00      HCT  C
ATOM    833  HA  ASP H  52      -0.047 -27.631   7.552  1.00  0.00      HCT   
ATOM    834  CB  ASP H  52       0.150 -28.713   5.680  1.00  0.00      HCT  C
ATOM    835  HB1 ASP H  52      -0.715 -29.356   5.938  1.00  0.00      HCT   
ATOM    836  HB2 ASP H  52       0.108 -28.492   4.595  1.00  0.00      HCT   
ATOM    837  CG  ASP H  52       1.400 -29.498   5.964  1.00  0.00      HCT  C
ATOM    838  OD1 ASP H  52       1.739 -29.665   7.153  1.00  0.00      HCT  O
ATOM    839  OD2 ASP H  52       2.062 -29.919   4.996  1.00  0.00      HCT  O
ATOM    840  C   ASP H  52       1.387 -26.635   6.352  1.00  0.00      HCT  C
ATOM    841  O   ASP H  52       1.776 -26.264   5.242  1.00  0.00      HCT  O
ATOM    842  N   PRO H  53       2.052 -26.352   7.481  1.00  0.00      HCT  N
ATOM    843  CD  PRO H  53       1.655 -26.692   8.863  1.00  0.00      HCT  C
ATOM    844  HD1 PRO H  53       1.948 -27.728   9.146  1.00  0.00      HCT   
ATOM    845  HD2 PRO H  53       0.561 -26.566   9.034  1.00  0.00      HCT   
ATOM    846  CA  PRO H  53       3.248 -25.498   7.427  1.00  0.00      HCT  C
ATOM    847  HA  PRO H  53       2.978 -24.502   7.096  1.00  0.00      HCT   
ATOM    848  CB  PRO H  53       3.719 -25.461   8.882  1.00  0.00      HCT  C
ATOM    849  HB1 PRO H  53       4.145 -24.474   9.169  1.00  0.00      HCT   
ATOM    850  HB2 PRO H  53       4.445 -26.271   9.118  1.00  0.00      HCT   
ATOM    851  CG  PRO H  53       2.419 -25.701   9.684  1.00  0.00      HCT  C
ATOM    852  HG1 PRO H  53       1.873 -24.749   9.830  1.00  0.00      HCT   
ATOM    853  HG2 PRO H  53       2.621 -26.136  10.690  1.00  0.00      HCT   
ATOM    854  C   PRO H  53       4.327 -26.058   6.499  1.00  0.00      HCT  C
ATOM    855  O   PRO H  53       4.948 -25.302   5.763  1.00  0.00      HCT  O
ATOM    856  N   GLN H  54       4.518 -27.369   6.492  1.00  0.00      HCT  N
ATOM    857  HN  GLN H  54       4.057 -28.029   7.082  1.00  0.00      HCT   
ATOM    858  CA  GLN H  54       5.473 -27.956   5.562  1.00  0.00      HCT  C
ATOM    859  HA  GLN H  54       6.426 -27.479   5.757  1.00  0.00      HCT   
ATOM    860  CB  GLN H  54       5.604 -29.460   5.807  1.00  0.00      HCT  C
ATOM    861  HB1 GLN H  54       4.735 -29.761   6.437  1.00  0.00      HCT   
ATOM    862  HB2 GLN H  54       5.490 -30.002   4.841  1.00  0.00      HCT   
ATOM    863  CG  GLN H  54       6.896 -29.842   6.501  1.00  0.00      HCT  C
ATOM    864  HG1 GLN H  54       7.065 -29.195   7.389  1.00  0.00      HCT   
ATOM    865  HG2 GLN H  54       6.859 -30.895   6.849  1.00  0.00      HCT   
ATOM    866  CD  GLN H  54       8.093 -29.662   5.597  1.00  0.00      HCT  C
ATOM    867  OE1 GLN H  54       9.062 -28.983   5.947  1.00  0.00      HCT  O
ATOM    868  NE2 GLN H  54       8.032 -30.270   4.417  1.00  0.00      HCT  N
ATOM    869 HE21 GLN H  54       8.817 -30.162   3.814  1.00  0.00      HCT   
ATOM    870 HE22 GLN H  54       7.220 -30.788   4.169  1.00  0.00      HCT   
ATOM    871  C   GLN H  54       5.104 -27.674   4.090  1.00  0.00      HCT  C
ATOM    872  O   GLN H  54       5.979 -27.361   3.282  1.00  0.00      HCT  O
ATOM    873  N   VAL H  55       3.826 -27.778   3.733  1.00  0.00      HCT  N
ATOM    874  HN  VAL H  55       3.078 -28.091   4.312  1.00  0.00      HCT   
ATOM    875  CA  VAL H  55       3.426 -27.412   2.376  1.00  0.00      HCT  C
ATOM    876  HA  VAL H  55       4.009 -27.999   1.678  1.00  0.00      HCT   
ATOM    877  CB  VAL H  55       1.910 -27.680   2.113  1.00  0.00      HCT  C
ATOM    878  HB  VAL H  55       1.343 -27.312   3.003  1.00  0.00      HCT   
ATOM    879  CG1 VAL H  55       1.420 -26.949   0.895  1.00  0.00      HCT  C
ATOM    880 HG11 VAL H  55       0.351 -27.186   0.707  1.00  0.00      HCT   
ATOM    881 HG12 VAL H  55       1.498 -25.849   1.019  1.00  0.00      HCT   
ATOM    882 HG13 VAL H  55       2.001 -27.248  -0.003  1.00  0.00      HCT   
ATOM    883  CG2 VAL H  55       1.631 -29.177   1.971  1.00  0.00      HCT  C
ATOM    884 HG21 VAL H  55       0.558 -29.357   1.745  1.00  0.00      HCT   
ATOM    885 HG22 VAL H  55       2.240 -29.611   1.149  1.00  0.00      HCT   
ATOM    886 HG23 VAL H  55       1.872 -29.721   2.908  1.00  0.00      HCT   
ATOM    887  C   VAL H  55       3.770 -25.932   2.134  1.00  0.00      HCT  C
ATOM    888  O   VAL H  55       4.385 -25.590   1.120  1.00  0.00      HCT  O
ATOM    889  N   MET H  56       3.416 -25.068   3.081  1.00  0.00      HCT  N
ATOM    890  HN  MET H  56       2.942 -25.325   3.921  1.00  0.00      HCT   
ATOM    891  CA  MET H  56       3.703 -23.631   2.961  1.00  0.00      HCT  C
ATOM    892  HA  MET H  56       3.216 -23.305   2.050  1.00  0.00      HCT   
ATOM    893  CB  MET H  56       3.127 -22.865   4.163  1.00  0.00      HCT  C
ATOM    894  HB1 MET H  56       3.603 -23.291   5.077  1.00  0.00      HCT   
ATOM    895  HB2 MET H  56       3.449 -21.801   4.111  1.00  0.00      HCT   
ATOM    896  CG  MET H  56       1.610 -22.968   4.299  1.00  0.00      HCT  C
ATOM    897  HG1 MET H  56       1.288 -24.029   4.237  1.00  0.00      HCT   
ATOM    898  HG2 MET H  56       1.297 -22.579   5.292  1.00  0.00      HCT   
ATOM    899  SD  MET H  56       0.746 -22.048   3.012  1.00  0.00      HCT  S
ATOM    900  CE  MET H  56       1.094 -20.372   3.539  1.00  0.00      HCT  C
ATOM    901  HE1 MET H  56       0.621 -19.635   2.855  1.00  0.00      HCT   
ATOM    902  HE2 MET H  56       0.704 -20.187   4.563  1.00  0.00      HCT   
ATOM    903  HE3 MET H  56       2.188 -20.175   3.549  1.00  0.00      HCT   
ATOM    904  C   MET H  56       5.202 -23.311   2.827  1.00  0.00      HCT  C
ATOM    905  O   MET H  56       5.586 -22.449   2.031  1.00  0.00      HCT  O
ATOM    906  N   LYS H  57       6.043 -23.996   3.600  1.00  0.00      HCT  N
ATOM    907  HN  LYS H  57       5.767 -24.764   4.175  1.00  0.00      HCT   
ATOM    908  CA  LYS H  57       7.464 -23.657   3.657  1.00  0.00      HCT  C
ATOM    909  HA  LYS H  57       7.536 -22.576   3.653  1.00  0.00      HCT   
ATOM    910  CB  LYS H  57       8.094 -24.184   4.963  1.00  0.00      HCT  C
ATOM    911  HB1 LYS H  57       7.835 -25.265   5.039  1.00  0.00      HCT   
ATOM    912  HB2 LYS H  57       9.203 -24.134   4.876  1.00  0.00      HCT   
ATOM    913  CG  LYS H  57       7.594 -23.442   6.215  1.00  0.00      HCT  C
ATOM    914  HG1 LYS H  57       7.594 -22.347   6.014  1.00  0.00      HCT   
ATOM    915  HG2 LYS H  57       6.540 -23.743   6.418  1.00  0.00      HCT   
ATOM    916  CD  LYS H  57       8.465 -23.718   7.437  1.00  0.00      HCT  C
ATOM    917  HD1 LYS H  57       9.534 -23.650   7.130  1.00  0.00      HCT   
ATOM    918  HD2 LYS H  57       8.281 -22.911   8.184  1.00  0.00      HCT   
ATOM    919  CE  LYS H  57       8.163 -25.086   8.047  1.00  0.00      HCT  C
ATOM    920  HE1 LYS H  57       7.448 -25.649   7.406  1.00  0.00      HCT   
ATOM    921  HE2 LYS H  57       9.095 -25.685   8.145  1.00  0.00      HCT   
ATOM    922  NZ  LYS H  57       7.556 -24.943   9.406  1.00  0.00      HCT  N
ATOM    923  HZ1 LYS H  57       7.355 -25.882   9.807  1.00  0.00      HCT   
ATOM    924  HZ2 LYS H  57       8.216 -24.435  10.029  1.00  0.00      HCT   
ATOM    925  HZ3 LYS H  57       6.670 -24.403   9.334  1.00  0.00      HCT   
ATOM    926  C   LYS H  57       8.206 -24.172   2.409  1.00  0.00      HCT  C
ATOM    927  O   LYS H  57       9.062 -23.460   1.838  1.00  0.00      HCT  O
ATOM    928  N   GLU H  58       7.843 -25.373   1.958  1.00  0.00      HCT  N
ATOM    929  HN  GLU H  58       7.191 -25.978   2.407  1.00  0.00      HCT   
ATOM    930  CA  GLU H  58       8.398 -25.913   0.720  1.00  0.00      HCT  C
ATOM    931  HA  GLU H  58       9.476 -25.933   0.816  1.00  0.00      HCT   
ATOM    932  CB  GLU H  58       7.902 -27.344   0.495  1.00  0.00      HCT  C
ATOM    933  HB1 GLU H  58       6.788 -27.332   0.509  1.00  0.00      HCT   
ATOM    934  HB2 GLU H  58       8.191 -27.688  -0.524  1.00  0.00      HCT   
ATOM    935  CG  GLU H  58       8.421 -28.316   1.562  1.00  0.00      HCT  C
ATOM    936  HG1 GLU H  58       9.524 -28.259   1.607  1.00  0.00      HCT   
ATOM    937  HG2 GLU H  58       8.002 -28.072   2.558  1.00  0.00      HCT   
ATOM    938  CD  GLU H  58       8.109 -29.777   1.268  1.00  0.00      HCT  C
ATOM    939  OE1 GLU H  58       7.222 -30.046   0.431  1.00  0.00      HCT  O
ATOM    940  OE2 GLU H  58       8.759 -30.654   1.881  1.00  0.00      HCT  O
ATOM    941  C   GLU H  58       8.064 -25.017  -0.481  1.00  0.00      HCT  C
ATOM    942  O   GLU H  58       8.949 -24.688  -1.292  1.00  0.00      HCT  O
ATOM    943  N   ALA H  59       6.797 -24.607  -0.581  1.00  0.00      HCT  N
ATOM    944  HN  ALA H  59       6.073 -24.925   0.031  1.00  0.00      HCT   
ATOM    945  CA  ALA H  59       6.375 -23.646  -1.614  1.00  0.00      HCT  C
ATOM    946  HA  ALA H  59       6.588 -24.041  -2.601  1.00  0.00      HCT   
ATOM    947  CB  ALA H  59       4.856 -23.405  -1.541  1.00  0.00      HCT  C
ATOM    948  HB1 ALA H  59       4.319 -24.369  -1.670  1.00  0.00      HCT   
ATOM    949  HB2 ALA H  59       4.566 -22.981  -0.555  1.00  0.00      HCT   
ATOM    950  HB3 ALA H  59       4.513 -22.712  -2.339  1.00  0.00      HCT   
ATOM    951  C   ALA H  59       7.138 -22.307  -1.506  1.00  0.00      HCT  C
ATOM    952  O   ALA H  59       7.639 -21.796  -2.505  1.00  0.00      HCT  O
ATOM    953  N   LEU H  60       7.216 -21.753  -0.297  1.00  0.00      HCT  N
ATOM    954  HN  LEU H  60       6.781 -22.147   0.510  1.00  0.00      HCT   
ATOM    955  CA  LEU H  60       7.950 -20.510  -0.039  1.00  0.00      HCT  C
ATOM    956  HA  LEU H  60       7.443 -19.724  -0.583  1.00  0.00      HCT   
ATOM    957  CB  LEU H  60       7.958 -20.220   1.468  1.00  0.00      HCT  C
ATOM    958  HB1 LEU H  60       6.896 -20.110   1.787  1.00  0.00      HCT   
ATOM    959  HB2 LEU H  60       8.350 -21.111   2.006  1.00  0.00      HCT   
ATOM    960  CG  LEU H  60       8.675 -19.009   2.076  1.00  0.00      HCT  C
ATOM    961  HG  LEU H  60       9.766 -19.200   1.933  1.00  0.00      HCT   
ATOM    962  CD1 LEU H  60       8.282 -17.719   1.383  1.00  0.00      HCT  C
ATOM    963 HD11 LEU H  60       8.775 -16.850   1.869  1.00  0.00      HCT   
ATOM    964 HD12 LEU H  60       8.586 -17.740   0.314  1.00  0.00      HCT   
ATOM    965 HD13 LEU H  60       7.183 -17.566   1.432  1.00  0.00      HCT   
ATOM    966  CD2 LEU H  60       8.405 -18.901   3.588  1.00  0.00      HCT  C
ATOM    967 HD21 LEU H  60       8.947 -18.030   4.016  1.00  0.00      HCT   
ATOM    968 HD22 LEU H  60       7.326 -18.765   3.803  1.00  0.00      HCT   
ATOM    969 HD23 LEU H  60       8.753 -19.817   4.112  1.00  0.00      HCT   
ATOM    970  C   LEU H  60       9.375 -20.606  -0.588  1.00  0.00      HCT  C
ATOM    971  O   LEU H  60       9.851 -19.730  -1.323  1.00  0.00      HCT  O
ATOM    972  N   SER H  61      10.030 -21.709  -0.252  1.00  0.00      HCT  N
ATOM    973  HN  SER H  61       9.634 -22.445   0.296  1.00  0.00      HCT   
ATOM    974  CA  SER H  61      11.401 -21.944  -0.659  1.00  0.00      HCT  C
ATOM    975  HA  SER H  61      11.966 -21.082  -0.329  1.00  0.00      HCT   
ATOM    976  CB  SER H  61      11.926 -23.233  -0.020  1.00  0.00      HCT  C
ATOM    977  HB1 SER H  61      11.601 -23.248   1.046  1.00  0.00      HCT   
ATOM    978  HB2 SER H  61      11.473 -24.123  -0.513  1.00  0.00      HCT   
ATOM    979  OG  SER H  61      13.338 -23.282  -0.069  1.00  0.00      HCT  O
ATOM    980  HG1 SER H  61      13.618 -23.984   0.532  1.00  0.00      HCT   
ATOM    981  C   SER H  61      11.512 -22.005  -2.183  1.00  0.00      HCT  C
ATOM    982  O   SER H  61      12.440 -21.426  -2.753  1.00  0.00      HCT  O
ATOM    983  N   LYS H  62      10.567 -22.688  -2.837  1.00  0.00      HCT  N
ATOM    984  HN  LYS H  62       9.854 -23.211  -2.372  1.00  0.00      HCT   
ATOM    985  CA  LYS H  62      10.507 -22.719  -4.304  1.00  0.00      HCT  C
ATOM    986  HA  LYS H  62      11.450 -23.142  -4.630  1.00  0.00      HCT   
ATOM    987  CB  LYS H  62       9.337 -23.591  -4.782  1.00  0.00      HCT  C
ATOM    988  HB1 LYS H  62       8.439 -23.283  -4.198  1.00  0.00      HCT   
ATOM    989  HB2 LYS H  62       9.116 -23.349  -5.846  1.00  0.00      HCT   
ATOM    990  CG  LYS H  62       9.535 -25.081  -4.614  1.00  0.00      HCT  C
ATOM    991  HG1 LYS H  62      10.595 -25.336  -4.843  1.00  0.00      HCT   
ATOM    992  HG2 LYS H  62       9.351 -25.354  -3.549  1.00  0.00      HCT   
ATOM    993  CD  LYS H  62       8.614 -25.848  -5.539  1.00  0.00      HCT  C
ATOM    994  HD1 LYS H  62       7.570 -25.503  -5.361  1.00  0.00      HCT   
ATOM    995  HD2 LYS H  62       8.878 -25.584  -6.589  1.00  0.00      HCT   
ATOM    996  CE  LYS H  62       8.725 -27.360  -5.330  1.00  0.00      HCT  C
ATOM    997  HE1 LYS H  62       8.833 -27.882  -6.307  1.00  0.00      HCT   
ATOM    998  HE2 LYS H  62       9.609 -27.604  -4.701  1.00  0.00      HCT   
ATOM    999  NZ  LYS H  62       7.529 -27.947  -4.651  1.00  0.00      HCT  N
ATOM   1000  HZ1 LYS H  62       7.654 -28.973  -4.534  1.00  0.00      HCT   
ATOM   1001  HZ2 LYS H  62       7.408 -27.505  -3.717  1.00  0.00      HCT   
ATOM   1002  HZ3 LYS H  62       6.682 -27.766  -5.226  1.00  0.00      HCT   
ATOM   1003  C   LYS H  62      10.377 -21.324  -4.957  1.00  0.00      HCT  C
ATOM   1004  O   LYS H  62      11.065 -21.006  -5.934  1.00  0.00      HCT  O
ATOM   1005  N   ALA H  63       9.477 -20.507  -4.424  1.00  0.00      HCT  N
ATOM   1006  HN  ALA H  63       8.962 -20.731  -3.597  1.00  0.00      HCT   
ATOM   1007  CA  ALA H  63       9.176 -19.214  -5.016  1.00  0.00      HCT  C
ATOM   1008  HA  ALA H  63       9.071 -19.302  -6.091  1.00  0.00      HCT   
ATOM   1009  CB  ALA H  63       7.836 -18.675  -4.458  1.00  0.00      HCT  C
ATOM   1010  HB1 ALA H  63       7.020 -19.392  -4.691  1.00  0.00      HCT   
ATOM   1011  HB2 ALA H  63       7.882 -18.556  -3.353  1.00  0.00      HCT   
ATOM   1012  HB3 ALA H  63       7.570 -17.694  -4.908  1.00  0.00      HCT   
ATOM   1013  C   ALA H  63      10.311 -18.221  -4.774  1.00  0.00      HCT  C
ATOM   1014  O   ALA H  63      10.463 -17.216  -5.502  1.00  0.00      HCT  O
ATOM   1015  N   LEU H  64      11.117 -18.513  -3.755  1.00  0.00      HCT  N
ATOM   1016  HN  LEU H  64      11.020 -19.313  -3.167  1.00  0.00      HCT   
ATOM   1017  CA  LEU H  64      12.234 -17.657  -3.415  1.00  0.00      HCT  C
ATOM   1018  HA  LEU H  64      11.897 -16.641  -3.574  1.00  0.00      HCT   
ATOM   1019  CB  LEU H  64      12.613 -17.859  -1.950  1.00  0.00      HCT  C
ATOM   1020  HB1 LEU H  64      12.555 -18.953  -1.743  1.00  0.00      HCT   
ATOM   1021  HB2 LEU H  64      13.680 -17.576  -1.810  1.00  0.00      HCT   
ATOM   1022  CG  LEU H  64      11.778 -17.156  -0.869  1.00  0.00      HCT  C
ATOM   1023  HG  LEU H  64      10.740 -17.563  -0.934  1.00  0.00      HCT   
ATOM   1024  CD1 LEU H  64      12.357 -17.422   0.502  1.00  0.00      HCT  C
ATOM   1025 HD11 LEU H  64      11.783 -16.875   1.280  1.00  0.00      HCT   
ATOM   1026 HD12 LEU H  64      12.320 -18.507   0.739  1.00  0.00      HCT   
ATOM   1027 HD13 LEU H  64      13.415 -17.088   0.553  1.00  0.00      HCT   
ATOM   1028  CD2 LEU H  64      11.712 -15.665  -1.108  1.00  0.00      HCT  C
ATOM   1029 HD21 LEU H  64      11.089 -15.176  -0.328  1.00  0.00      HCT   
ATOM   1030 HD22 LEU H  64      12.718 -15.200  -1.076  1.00  0.00      HCT   
ATOM   1031 HD23 LEU H  64      11.259 -15.450  -2.100  1.00  0.00      HCT   
ATOM   1032  C   LEU H  64      13.451 -17.895  -4.338  1.00  0.00      HCT  C
ATOM   1033  O   LEU H  64      14.498 -17.278  -4.153  1.00  0.00      HCT  O
ATOM   1034  N   VAL H  65      13.305 -18.777  -5.331  1.00  0.00      HCT  N
ATOM   1035  HN  VAL H  65      12.502 -19.355  -5.453  1.00  0.00      HCT   
ATOM   1036  CA  VAL H  65      14.342 -18.964  -6.340  1.00  0.00      HCT  C
ATOM   1037  HA  VAL H  65      15.294 -18.756  -5.868  1.00  0.00      HCT   
ATOM   1038  CB  VAL H  65      14.371 -20.421  -6.868  1.00  0.00      HCT  C
ATOM   1039  HB  VAL H  65      13.325 -20.701  -7.145  1.00  0.00      HCT   
ATOM   1040  CG1 VAL H  65      15.252 -20.531  -8.091  1.00  0.00      HCT  C
ATOM   1041 HG11 VAL H  65      15.298 -21.585  -8.439  1.00  0.00      HCT   
ATOM   1042 HG12 VAL H  65      14.863 -19.922  -8.933  1.00  0.00      HCT   
ATOM   1043 HG13 VAL H  65      16.287 -20.200  -7.860  1.00  0.00      HCT   
ATOM   1044  CG2 VAL H  65      14.811 -21.381  -5.764  1.00  0.00      HCT  C
ATOM   1045 HG21 VAL H  65      14.872 -22.421  -6.149  1.00  0.00      HCT   
ATOM   1046 HG22 VAL H  65      15.811 -21.094  -5.373  1.00  0.00      HCT   
ATOM   1047 HG23 VAL H  65      14.092 -21.378  -4.919  1.00  0.00      HCT   
ATOM   1048  C   VAL H  65      14.173 -17.962  -7.506  1.00  0.00      HCT  C
ATOM   1049  O   VAL H  65      15.128 -17.250  -7.835  1.00  0.00      HCT  O
ATOM   1050  N   PRO H  66      12.965 -17.872  -8.119  1.00  0.00      HCT  N
ATOM   1051  CD  PRO H  66      11.782 -18.761  -8.089  1.00  0.00      HCT  C
ATOM   1052  HD1 PRO H  66      11.462 -19.000  -7.049  1.00  0.00      HCT   
ATOM   1053  HD2 PRO H  66      11.957 -19.713  -8.641  1.00  0.00      HCT   
ATOM   1054  CA  PRO H  66      12.815 -16.783  -9.111  1.00  0.00      HCT  C
ATOM   1055  HA  PRO H  66      13.614 -16.845  -9.841  1.00  0.00      HCT   
ATOM   1056  CB  PRO H  66      11.449 -17.072  -9.774  1.00  0.00      HCT  C
ATOM   1057  HB1 PRO H  66      11.565 -17.625 -10.733  1.00  0.00      HCT   
ATOM   1058  HB2 PRO H  66      10.866 -16.139  -9.942  1.00  0.00      HCT   
ATOM   1059  CG  PRO H  66      10.708 -17.944  -8.790  1.00  0.00      HCT  C
ATOM   1060  HG1 PRO H  66       9.968 -18.571  -9.324  1.00  0.00      HCT   
ATOM   1061  HG2 PRO H  66      10.159 -17.336  -8.035  1.00  0.00      HCT   
ATOM   1062  C   PRO H  66      12.815 -15.379  -8.483  1.00  0.00      HCT  C
ATOM   1063  O   PRO H  66      13.415 -14.434  -9.047  1.00  0.00      HCT  O
ATOM   1064  N   PHE H  67      12.143 -15.245  -7.340  1.00  0.00      HCT  N
ATOM   1065  HN  PHE H  67      11.621 -15.985  -6.920  1.00  0.00      HCT   
ATOM   1066  CA  PHE H  67      12.114 -13.979  -6.593  1.00  0.00      HCT  C
ATOM   1067  HA  PHE H  67      12.332 -13.199  -7.312  1.00  0.00      HCT   
ATOM   1068  CB  PHE H  67      10.753 -13.770  -5.899  1.00  0.00      HCT  C
ATOM   1069  HB1 PHE H  67      10.532 -14.652  -5.259  1.00  0.00      HCT   
ATOM   1070  HB2 PHE H  67      10.775 -12.880  -5.234  1.00  0.00      HCT   
ATOM   1071  CG  PHE H  67       9.589 -13.646  -6.843  1.00  0.00      HCT  C
ATOM   1072  CD1 PHE H  67       9.194 -12.400  -7.330  1.00  0.00      HCT  C
ATOM   1073  HD1 PHE H  67       9.731 -11.512  -7.025  1.00  0.00      HCT   
ATOM   1074  CE1 PHE H  67       8.130 -12.296  -8.184  1.00  0.00      HCT  C
ATOM   1075  HE1 PHE H  67       7.831 -11.328  -8.560  1.00  0.00      HCT   
ATOM   1076  CZ  PHE H  67       7.432 -13.441  -8.577  1.00  0.00      HCT  C
ATOM   1077  HZ  PHE H  67       6.603 -13.359  -9.265  1.00  0.00      HCT   
ATOM   1078  CD2 PHE H  67       8.875 -14.776  -7.229  1.00  0.00      HCT  C
ATOM   1079  HD2 PHE H  67       9.142 -15.746  -6.833  1.00  0.00      HCT   
ATOM   1080  CE2 PHE H  67       7.806 -14.673  -8.096  1.00  0.00      HCT  C
ATOM   1081  HE2 PHE H  67       7.266 -15.561  -8.393  1.00  0.00      HCT   
ATOM   1082  C   PHE H  67      13.221 -13.933  -5.529  1.00  0.00      HCT  C
ATOM   1083  O   PHE H  67      12.972 -13.525  -4.398  1.00  0.00      HCT  O
ATOM   1084  N   TYR H  68      14.438 -14.338  -5.876  1.00  0.00      HCT  N
ATOM   1085  HN  TYR H  68      14.714 -14.609  -6.797  1.00  0.00      HCT   
ATOM   1086  CA  TYR H  68      15.502 -14.414  -4.876  1.00  0.00      HCT  C
ATOM   1087  HA  TYR H  68      15.128 -15.128  -4.152  1.00  0.00      HCT   
ATOM   1088  CB  TYR H  68      16.776 -14.959  -5.513  1.00  0.00      HCT  C
ATOM   1089  HB1 TYR H  68      17.560 -15.060  -4.731  1.00  0.00      HCT   
ATOM   1090  HB2 TYR H  68      16.602 -15.972  -5.936  1.00  0.00      HCT   
ATOM   1091  CG  TYR H  68      17.372 -14.089  -6.588  1.00  0.00      HCT  C
ATOM   1092  CD1 TYR H  68      18.324 -13.116  -6.263  1.00  0.00      HCT  C
ATOM   1093  HD1 TYR H  68      18.620 -12.977  -5.232  1.00  0.00      HCT   
ATOM   1094  CE1 TYR H  68      18.892 -12.296  -7.241  1.00  0.00      HCT  C
ATOM   1095  HE1 TYR H  68      19.617 -11.542  -6.972  1.00  0.00      HCT   
ATOM   1096  CZ  TYR H  68      18.516 -12.448  -8.563  1.00  0.00      HCT  C
ATOM   1097  OH  TYR H  68      19.099 -11.617  -9.489  1.00  0.00      HCT  O
ATOM   1098  HH  TYR H  68      18.793 -11.892 -10.356  1.00  0.00      HCT   
ATOM   1099  CD2 TYR H  68      16.992 -14.233  -7.938  1.00  0.00      HCT  C
ATOM   1100  HD2 TYR H  68      16.227 -14.947  -8.211  1.00  0.00      HCT   
ATOM   1101  CE2 TYR H  68      17.563 -13.418  -8.935  1.00  0.00      HCT  C
ATOM   1102  HE2 TYR H  68      17.251 -13.530  -9.963  1.00  0.00      HCT   
ATOM   1103  C   TYR H  68      15.836 -13.115  -4.105  1.00  0.00      HCT  C
ATOM   1104  O   TYR H  68      16.203 -13.212  -2.928  1.00  0.00      HCT  O
ATOM   1105  N   PRO H  69      15.713 -11.909  -4.733  1.00  0.00      HCT  N
ATOM   1106  CD  PRO H  69      15.351 -11.563  -6.123  1.00  0.00      HCT  C
ATOM   1107  HD1 PRO H  69      14.261 -11.688  -6.314  1.00  0.00      HCT   
ATOM   1108  HD2 PRO H  69      15.920 -12.168  -6.866  1.00  0.00      HCT   
ATOM   1109  CA  PRO H  69      16.005 -10.696  -3.939  1.00  0.00      HCT  C
ATOM   1110  HA  PRO H  69      17.052 -10.685  -3.660  1.00  0.00      HCT   
ATOM   1111  CB  PRO H  69      15.671  -9.544  -4.897  1.00  0.00      HCT  C
ATOM   1112  HB1 PRO H  69      16.415  -8.720  -4.817  1.00  0.00      HCT   
ATOM   1113  HB2 PRO H  69      14.646  -9.149  -4.716  1.00  0.00      HCT   
ATOM   1114  CG  PRO H  69      15.732 -10.111  -6.242  1.00  0.00      HCT  C
ATOM   1115  HG1 PRO H  69      16.751  -9.964  -6.651  1.00  0.00      HCT   
ATOM   1116  HG2 PRO H  69      15.014  -9.598  -6.922  1.00  0.00      HCT   
ATOM   1117  C   PRO H  69      15.148 -10.585  -2.674  1.00  0.00      HCT  C
ATOM   1118  O   PRO H  69      15.551  -9.932  -1.706  1.00  0.00      HCT  O
ATOM   1119  N   MET H  70      13.978 -11.221  -2.694  1.00  0.00      HCT  N
ATOM   1120  HN  MET H  70      13.661 -11.748  -3.480  1.00  0.00      HCT   
ATOM   1121  CA  MET H  70      13.057 -11.205  -1.571  1.00  0.00      HCT  C
ATOM   1122  HA  MET H  70      12.895 -10.168  -1.304  1.00  0.00      HCT   
ATOM   1123  CB  MET H  70      11.729 -11.860  -1.977  1.00  0.00      HCT  C
ATOM   1124  HB1 MET H  70      11.438 -11.421  -2.960  1.00  0.00      HCT   
ATOM   1125  HB2 MET H  70      11.893 -12.946  -2.157  1.00  0.00      HCT   
ATOM   1126  CG  MET H  70      10.578 -11.652  -0.992  1.00  0.00      HCT  C
ATOM   1127  HG1 MET H  70       9.719 -12.304  -1.259  1.00  0.00      HCT   
ATOM   1128  HG2 MET H  70      10.907 -11.932   0.032  1.00  0.00      HCT   
ATOM   1129  SD  MET H  70       9.943  -9.956  -0.920  1.00  0.00      HCT  S
ATOM   1130  CE  MET H  70       9.098  -9.825  -2.460  1.00  0.00      HCT  C
ATOM   1131  HE1 MET H  70       8.648  -8.816  -2.581  1.00  0.00      HCT   
ATOM   1132  HE2 MET H  70       9.792  -9.994  -3.311  1.00  0.00      HCT   
ATOM   1133  HE3 MET H  70       8.280 -10.574  -2.532  1.00  0.00      HCT   
ATOM   1134  C   MET H  70      13.666 -11.905  -0.355  1.00  0.00      HCT  C
ATOM   1135  O   MET H  70      13.190 -11.746   0.763  1.00  0.00      HCT  O
ATOM   1136  N   ALA H  71      14.740 -12.659  -0.581  1.00  0.00      HCT  N
ATOM   1137  HN  ALA H  71      15.139 -12.754  -1.493  1.00  0.00      HCT   
ATOM   1138  CA  ALA H  71      15.415 -13.401   0.478  1.00  0.00      HCT  C
ATOM   1139  HA  ALA H  71      14.774 -13.459   1.350  1.00  0.00      HCT   
ATOM   1140  CB  ALA H  71      15.694 -14.836   0.001  1.00  0.00      HCT  C
ATOM   1141  HB1 ALA H  71      14.739 -15.326  -0.285  1.00  0.00      HCT   
ATOM   1142  HB2 ALA H  71      16.360 -14.838  -0.890  1.00  0.00      HCT   
ATOM   1143  HB3 ALA H  71      16.168 -15.448   0.799  1.00  0.00      HCT   
ATOM   1144  C   ALA H  71      16.723 -12.729   0.944  1.00  0.00      HCT  C
ATOM   1145  O   ALA H  71      17.426 -13.257   1.826  1.00  0.00      HCT  O
ATOM   1146  N   GLY H  72      17.044 -11.568   0.363  1.00  0.00      HCT  N
ATOM   1147  HN  GLY H  72      16.463 -11.132  -0.323  1.00  0.00      HCT   
ATOM   1148  CA  GLY H  72      18.270 -10.856   0.693  1.00  0.00      HCT  C
ATOM   1149  HA1 GLY H  72      18.573 -10.336  -0.205  1.00  0.00      HCT   
ATOM   1150  HA2 GLY H  72      18.978 -11.598   1.037  1.00  0.00      HCT   
ATOM   1151  C   GLY H  72      18.098  -9.828   1.795  1.00  0.00      HCT  C
ATOM   1152  O   GLY H  72      17.127  -9.852   2.550  1.00  0.00      HCT  O
ATOM   1153  N   ARG H  73      19.046  -8.909   1.885  1.00  0.00      HCT  N
ATOM   1154  HN  ARG H  73      19.787  -8.863   1.219  1.00  0.00      HCT   
ATOM   1155  CA  ARG H  73      19.064  -7.916   2.954  1.00  0.00      HCT  C
ATOM   1156  HA  ARG H  73      18.072  -7.849   3.385  1.00  0.00      HCT   
ATOM   1157  CB  ARG H  73      20.110  -8.288   4.021  1.00  0.00      HCT  C
ATOM   1158  HB1 ARG H  73      21.099  -8.293   3.504  1.00  0.00      HCT   
ATOM   1159  HB2 ARG H  73      20.167  -7.480   4.784  1.00  0.00      HCT   
ATOM   1160  CG  ARG H  73      19.932  -9.639   4.697  1.00  0.00      HCT  C
ATOM   1161  HG1 ARG H  73      19.793 -10.413   3.910  1.00  0.00      HCT   
ATOM   1162  HG2 ARG H  73      20.878  -9.910   5.219  1.00  0.00      HCT   
ATOM   1163  CD  ARG H  73      18.792  -9.594   5.712  1.00  0.00      HCT  C
ATOM   1164  HD1 ARG H  73      19.051  -8.882   6.529  1.00  0.00      HCT   
ATOM   1165  HD2 ARG H  73      17.837  -9.264   5.240  1.00  0.00      HCT   
ATOM   1166  NE  ARG H  73      18.497 -10.896   6.324  1.00  0.00      HCT  N
ATOM   1167  HE  ARG H  73      19.054 -11.084   7.141  1.00  0.00      HCT   
ATOM   1168  CZ  ARG H  73      17.589 -11.750   5.858  1.00  0.00      HCT  C
ATOM   1169  NH1 ARG H  73      16.910 -11.455   4.761  1.00  0.00      HCT  N
ATOM   1170 HH11 ARG H  73      16.214 -12.070   4.418  1.00  0.00      HCT   
ATOM   1171 HH12 ARG H  73      17.043 -10.533   4.391  1.00  0.00      HCT   
ATOM   1172  NH2 ARG H  73      17.357 -12.898   6.475  1.00  0.00      HCT  N
ATOM   1173 HH21 ARG H  73      16.743 -13.561   6.070  1.00  0.00      HCT   
ATOM   1174 HH22 ARG H  73      17.969 -13.140   7.216  1.00  0.00      HCT   
ATOM   1175  C   ARG H  73      19.388  -6.535   2.387  1.00  0.00      HCT  C
ATOM   1176  O   ARG H  73      19.947  -6.433   1.298  1.00  0.00      HCT  O
ATOM   1177  N   LEU H  74      19.054  -5.482   3.133  1.00  0.00      HCT  N
ATOM   1178  HN  LEU H  74      18.470  -5.548   3.939  1.00  0.00      HCT   
ATOM   1179  CA  LEU H  74      19.519  -4.119   2.834  1.00  0.00      HCT  C
ATOM   1180  HA  LEU H  74      19.379  -3.973   1.771  1.00  0.00      HCT   
ATOM   1181  CB  LEU H  74      18.741  -3.091   3.657  1.00  0.00      HCT  C
ATOM   1182  HB1 LEU H  74      18.990  -3.271   4.728  1.00  0.00      HCT   
ATOM   1183  HB2 LEU H  74      19.123  -2.073   3.419  1.00  0.00      HCT   
ATOM   1184  CG  LEU H  74      17.219  -3.112   3.518  1.00  0.00      HCT  C
ATOM   1185  HG  LEU H  74      16.864  -4.119   3.845  1.00  0.00      HCT   
ATOM   1186  CD1 LEU H  74      16.612  -2.047   4.411  1.00  0.00      HCT  C
ATOM   1187 HD11 LEU H  74      15.508  -2.016   4.286  1.00  0.00      HCT   
ATOM   1188 HD12 LEU H  74      16.837  -2.257   5.479  1.00  0.00      HCT   
ATOM   1189 HD13 LEU H  74      17.018  -1.044   4.158  1.00  0.00      HCT   
ATOM   1190  CD2 LEU H  74      16.797  -2.912   2.070  1.00  0.00      HCT  C
ATOM   1191 HD21 LEU H  74      15.689  -2.948   1.982  1.00  0.00      HCT   
ATOM   1192 HD22 LEU H  74      17.134  -1.932   1.677  1.00  0.00      HCT   
ATOM   1193 HD23 LEU H  74      17.223  -3.712   1.427  1.00  0.00      HCT   
ATOM   1194  C   LEU H  74      21.005  -3.952   3.129  1.00  0.00      HCT  C
ATOM   1195  O   LEU H  74      21.500  -4.500   4.109  1.00  0.00      HCT  O
ATOM   1196  N   LYS H  75      21.708  -3.194   2.287  1.00  0.00      HCT  N
ATOM   1197  HN  LYS H  75      21.365  -2.927   1.388  1.00  0.00      HCT   
ATOM   1198  CA  LYS H  75      23.048  -2.691   2.618  1.00  0.00      HCT  C
ATOM   1199  HA  LYS H  75      23.079  -2.448   3.673  1.00  0.00      HCT   
ATOM   1200  CB  LYS H  75      24.150  -3.708   2.288  1.00  0.00      HCT  C
ATOM   1201  HB1 LYS H  75      25.110  -3.285   2.665  1.00  0.00      HCT   
ATOM   1202  HB2 LYS H  75      23.969  -4.639   2.870  1.00  0.00      HCT   
ATOM   1203  CG  LYS H  75      24.309  -4.032   0.816  1.00  0.00      HCT  C
ATOM   1204  HG1 LYS H  75      23.478  -4.701   0.498  1.00  0.00      HCT   
ATOM   1205  HG2 LYS H  75      24.221  -3.091   0.226  1.00  0.00      HCT   
ATOM   1206  CD  LYS H  75      25.641  -4.722   0.511  1.00  0.00      HCT  C
ATOM   1207  HD1 LYS H  75      25.951  -5.301   1.411  1.00  0.00      HCT   
ATOM   1208  HD2 LYS H  75      25.472  -5.452  -0.314  1.00  0.00      HCT   
ATOM   1209  CE  LYS H  75      26.712  -3.705   0.119  1.00  0.00      HCT  C
ATOM   1210  HE1 LYS H  75      26.278  -2.911  -0.529  1.00  0.00      HCT   
ATOM   1211  HE2 LYS H  75      27.143  -3.223   1.024  1.00  0.00      HCT   
ATOM   1212  NZ  LYS H  75      27.845  -4.316  -0.636  1.00  0.00      HCT  N
ATOM   1213  HZ1 LYS H  75      28.545  -3.586  -0.881  1.00  0.00      HCT   
ATOM   1214  HZ2 LYS H  75      28.298  -5.047  -0.051  1.00  0.00      HCT   
ATOM   1215  HZ3 LYS H  75      27.483  -4.752  -1.508  1.00  0.00      HCT   
ATOM   1216  C   LYS H  75      23.250  -1.396   1.848  1.00  0.00      HCT  C
ATOM   1217  O   LYS H  75      22.505  -1.119   0.917  1.00  0.00      HCT  O
ATOM   1218  N   ARG H  76      24.233  -0.588   2.239  1.00  0.00      HCT  N
ATOM   1219  HN  ARG H  76      24.803  -0.770   3.037  1.00  0.00      HCT   
ATOM   1220  CA  ARG H  76      24.523   0.633   1.491  1.00  0.00      HCT  C
ATOM   1221  HA  ARG H  76      23.693   0.845   0.828  1.00  0.00      HCT   
ATOM   1222  CB  ARG H  76      24.740   1.825   2.429  1.00  0.00      HCT  C
ATOM   1223  HB1 ARG H  76      25.551   1.526   3.136  1.00  0.00      HCT   
ATOM   1224  HB2 ARG H  76      25.140   2.686   1.850  1.00  0.00      HCT   
ATOM   1225  CG  ARG H  76      23.511   2.201   3.217  1.00  0.00      HCT  C
ATOM   1226  HG1 ARG H  76      22.664   2.333   2.509  1.00  0.00      HCT   
ATOM   1227  HG2 ARG H  76      23.224   1.345   3.871  1.00  0.00      HCT   
ATOM   1228  CD  ARG H  76      23.739   3.423   4.092  1.00  0.00      HCT  C
ATOM   1229  HD1 ARG H  76      24.691   3.301   4.658  1.00  0.00      HCT   
ATOM   1230  HD2 ARG H  76      23.802   4.355   3.484  1.00  0.00      HCT   
ATOM   1231  NE  ARG H  76      22.638   3.604   5.033  1.00  0.00      HCT  N
ATOM   1232  HE  ARG H  76      22.786   3.134   5.911  1.00  0.00      HCT   
ATOM   1233  CZ  ARG H  76      21.543   4.315   4.772  1.00  0.00      HCT  C
ATOM   1234  NH1 ARG H  76      21.408   4.924   3.601  1.00  0.00      HCT  N
ATOM   1235 HH11 ARG H  76      20.608   5.475   3.409  1.00  0.00      HCT   
ATOM   1236 HH12 ARG H  76      22.207   4.905   2.996  1.00  0.00      HCT   
ATOM   1237  NH2 ARG H  76      20.582   4.429   5.682  1.00  0.00      HCT  N
ATOM   1238 HH21 ARG H  76      19.735   4.885   5.450  1.00  0.00      HCT   
ATOM   1239 HH22 ARG H  76      20.666   3.869   6.496  1.00  0.00      HCT   
ATOM   1240  C   ARG H  76      25.743   0.421   0.606  1.00  0.00      HCT  C
ATOM   1241  O   ARG H  76      26.642  -0.351   0.944  1.00  0.00      HCT  O
ATOM   1242  N   ASP H  77      25.761   1.093  -0.538  1.00  0.00      HCT  N
ATOM   1243  HN  ASP H  77      25.030   1.678  -0.879  1.00  0.00      HCT   
ATOM   1244  CA  ASP H  77      26.908   1.031  -1.440  1.00  0.00      HCT  C
ATOM   1245  HA  ASP H  77      27.309   0.025  -1.386  1.00  0.00      HCT   
ATOM   1246  CB  ASP H  77      26.493   1.394  -2.870  1.00  0.00      HCT  C
ATOM   1247  HB1 ASP H  77      27.377   1.323  -3.536  1.00  0.00      HCT   
ATOM   1248  HB2 ASP H  77      25.719   0.694  -3.242  1.00  0.00      HCT   
ATOM   1249  CG  ASP H  77      25.952   2.814  -2.985  1.00  0.00      HCT  C
ATOM   1250  OD1 ASP H  77      26.005   3.586  -1.989  1.00  0.00      HCT  O
ATOM   1251  OD2 ASP H  77      25.471   3.166  -4.087  1.00  0.00      HCT  O
ATOM   1252  C   ASP H  77      28.011   1.971  -0.960  1.00  0.00      HCT  C
ATOM   1253  O   ASP H  77      27.906   2.557   0.115  1.00  0.00      HCT  O
ATOM   1254  N   ASP H  78      29.040   2.154  -1.782  1.00  0.00      HCT  N
ATOM   1255  HN  ASP H  78      29.145   1.742  -2.684  1.00  0.00      HCT   
ATOM   1256  CA  ASP H  78      30.163   3.019  -1.415  1.00  0.00      HCT  C
ATOM   1257  HA  ASP H  78      30.535   2.641  -0.469  1.00  0.00      HCT   
ATOM   1258  CB  ASP H  78      31.259   2.947  -2.484  1.00  0.00      HCT  C
ATOM   1259  HB1 ASP H  78      30.790   2.812  -3.479  1.00  0.00      HCT   
ATOM   1260  HB2 ASP H  78      31.850   3.884  -2.502  1.00  0.00      HCT   
ATOM   1261  CG  ASP H  78      32.212   1.778  -2.266  1.00  0.00      HCT  C
ATOM   1262  OD1 ASP H  78      31.837   0.819  -1.549  1.00  0.00      HCT  O
ATOM   1263  OD2 ASP H  78      33.337   1.818  -2.810  1.00  0.00      HCT  O
ATOM   1264  C   ASP H  78      29.757   4.477  -1.180  1.00  0.00      HCT  C
ATOM   1265  O   ASP H  78      30.510   5.228  -0.571  1.00  0.00      HCT  O
ATOM   1266  N   ASP H  79      28.570   4.868  -1.643  1.00  0.00      HCT  N
ATOM   1267  HN  ASP H  79      27.921   4.288  -2.129  1.00  0.00      HCT   
ATOM   1268  CA  ASP H  79      28.090   6.245  -1.473  1.00  0.00      HCT  C
ATOM   1269  HA  ASP H  79      28.925   6.803  -1.064  1.00  0.00      HCT   
ATOM   1270  CB  ASP H  79      27.642   6.827  -2.813  1.00  0.00      HCT  C
ATOM   1271  HB1 ASP H  79      26.664   6.386  -3.094  1.00  0.00      HCT   
ATOM   1272  HB2 ASP H  79      27.521   7.926  -2.741  1.00  0.00      HCT   
ATOM   1273  CG  ASP H  79      28.614   6.524  -3.937  1.00  0.00      HCT  C
ATOM   1274  OD1 ASP H  79      29.843   6.536  -3.689  1.00  0.00      HCT  O
ATOM   1275  OD2 ASP H  79      28.147   6.266  -5.069  1.00  0.00      HCT  O
ATOM   1276  C   ASP H  79      26.942   6.375  -0.474  1.00  0.00      HCT  C
ATOM   1277  O   ASP H  79      26.294   7.416  -0.409  1.00  0.00      HCT  O
ATOM   1278  N   GLY H  80      26.678   5.318   0.286  1.00  0.00      HCT  N
ATOM   1279  HN  GLY H  80      27.194   4.464   0.230  1.00  0.00      HCT   
ATOM   1280  CA  GLY H  80      25.606   5.339   1.261  1.00  0.00      HCT  C
ATOM   1281  HA1 GLY H  80      25.639   6.316   1.724  1.00  0.00      HCT   
ATOM   1282  HA2 GLY H  80      25.794   4.518   1.940  1.00  0.00      HCT   
ATOM   1283  C   GLY H  80      24.220   5.147   0.667  1.00  0.00      HCT  C
ATOM   1284  O   GLY H  80      23.221   5.329   1.368  1.00  0.00      HCT  O
ATOM   1285  N   ARG H  81      24.145   4.804  -0.620  1.00  0.00      HCT  N
ATOM   1286  HN  ARG H  81      24.945   4.753  -1.214  1.00  0.00      HCT   
ATOM   1287  CA  ARG H  81      22.849   4.479  -1.230  1.00  0.00      HCT  C
ATOM   1288  HA  ARG H  81      22.103   5.169  -0.853  1.00  0.00      HCT   
ATOM   1289  CB  ARG H  81      22.909   4.574  -2.759  1.00  0.00      HCT  C
ATOM   1290  HB1 ARG H  81      23.382   5.557  -2.995  1.00  0.00      HCT   
ATOM   1291  HB2 ARG H  81      23.602   3.798  -3.153  1.00  0.00      HCT   
ATOM   1292  CG  ARG H  81      21.556   4.508  -3.466  1.00  0.00      HCT  C
ATOM   1293  HG1 ARG H  81      20.963   3.680  -3.019  1.00  0.00      HCT   
ATOM   1294  HG2 ARG H  81      20.985   5.439  -3.243  1.00  0.00      HCT   
ATOM   1295  CD  ARG H  81      21.783   4.379  -4.955  1.00  0.00      HCT  C
ATOM   1296  HD1 ARG H  81      22.527   5.140  -5.283  1.00  0.00      HCT   
ATOM   1297  HD2 ARG H  81      22.165   3.367  -5.224  1.00  0.00      HCT   
ATOM   1298  NE  ARG H  81      20.584   4.559  -5.765  1.00  0.00      HCT  N
ATOM   1299  HE  ARG H  81      20.182   3.690  -6.074  1.00  0.00      HCT   
ATOM   1300  CZ  ARG H  81      20.035   5.730  -6.092  1.00  0.00      HCT  C
ATOM   1301  NH1 ARG H  81      20.550   6.870  -5.664  1.00  0.00      HCT  N
ATOM   1302 HH11 ARG H  81      20.121   7.734  -5.891  1.00  0.00      HCT   
ATOM   1303 HH12 ARG H  81      21.297   6.798  -5.000  1.00  0.00      HCT   
ATOM   1304  NH2 ARG H  81      18.940   5.753  -6.845  1.00  0.00      HCT  N
ATOM   1305 HH21 ARG H  81      18.578   6.618  -7.163  1.00  0.00      HCT   
ATOM   1306 HH22 ARG H  81      18.646   4.890  -7.234  1.00  0.00      HCT   
ATOM   1307  C   ARG H  81      22.401   3.079  -0.810  1.00  0.00      HCT  C
ATOM   1308  O   ARG H  81      23.167   2.107  -0.902  1.00  0.00      HCT  O
ATOM   1309  N   ILE H  82      21.169   2.988  -0.330  1.00  0.00      HCT  N
ATOM   1310  HN  ILE H  82      20.563   3.768  -0.189  1.00  0.00      HCT   
ATOM   1311  CA  ILE H  82      20.585   1.703   0.040  1.00  0.00      HCT  C
ATOM   1312  HA  ILE H  82      21.317   1.195   0.655  1.00  0.00      HCT   
ATOM   1313  CB  ILE H  82      19.261   1.903   0.779  1.00  0.00      HCT  C
ATOM   1314  HB  ILE H  82      18.777   2.767   0.257  1.00  0.00      HCT   
ATOM   1315  CG2 ILE H  82      18.394   0.653   0.748  1.00  0.00      HCT  C
ATOM   1316 HG21 ILE H  82      17.382   0.869   1.151  1.00  0.00      HCT   
ATOM   1317 HG22 ILE H  82      18.270   0.283  -0.291  1.00  0.00      HCT   
ATOM   1318 HG23 ILE H  82      18.844  -0.158   1.358  1.00  0.00      HCT   
ATOM   1319  CG1 ILE H  82      19.547   2.340   2.211  1.00  0.00      HCT  C
ATOM   1320 HG11 ILE H  82      19.677   1.445   2.859  1.00  0.00      HCT   
ATOM   1321 HG12 ILE H  82      20.508   2.903   2.231  1.00  0.00      HCT   
ATOM   1322  CD  ILE H  82      18.466   3.209   2.758  1.00  0.00      HCT  C
ATOM   1323  HD1 ILE H  82      18.731   3.557   3.780  1.00  0.00      HCT   
ATOM   1324  HD2 ILE H  82      18.317   4.102   2.114  1.00  0.00      HCT   
ATOM   1325  HD3 ILE H  82      17.505   2.657   2.822  1.00  0.00      HCT   
ATOM   1326  C   ILE H  82      20.371   0.840  -1.191  1.00  0.00      HCT  C
ATOM   1327  O   ILE H  82      19.803   1.297  -2.167  1.00  0.00      HCT  O
ATOM   1328  N   GLU H  83      20.876  -0.392  -1.145  1.00  0.00      HCT  N
ATOM   1329  HN  GLU H  83      21.425  -0.719  -0.381  1.00  0.00      HCT   
ATOM   1330  CA  GLU H  83      20.679  -1.383  -2.202  1.00  0.00      HCT  C
ATOM   1331  HA  GLU H  83      19.840  -1.085  -2.818  1.00  0.00      HCT   
ATOM   1332  CB  GLU H  83      21.924  -1.517  -3.099  1.00  0.00      HCT  C
ATOM   1333  HB1 GLU H  83      21.798  -2.423  -3.735  1.00  0.00      HCT   
ATOM   1334  HB2 GLU H  83      21.977  -0.656  -3.802  1.00  0.00      HCT   
ATOM   1335  CG  GLU H  83      23.258  -1.637  -2.334  1.00  0.00      HCT  C
ATOM   1336  HG1 GLU H  83      23.460  -0.694  -1.795  1.00  0.00      HCT   
ATOM   1337  HG2 GLU H  83      23.225  -2.473  -1.607  1.00  0.00      HCT   
ATOM   1338  CD  GLU H  83      24.491  -1.852  -3.247  1.00  0.00      HCT  C
ATOM   1339  OE1 GLU H  83      24.567  -1.249  -4.348  1.00  0.00      HCT  O
ATOM   1340  OE2 GLU H  83      25.384  -2.637  -2.849  1.00  0.00      HCT  O
ATOM   1341  C   GLU H  83      20.319  -2.724  -1.562  1.00  0.00      HCT  C
ATOM   1342  O   GLU H  83      20.431  -2.886  -0.338  1.00  0.00      HCT  O
ATOM   1343  N   ILE H  84      19.878  -3.679  -2.382  1.00  0.00      HCT  N
ATOM   1344  HN  ILE H  84      19.726  -3.575  -3.363  1.00  0.00      HCT   
ATOM   1345  CA  ILE H  84      19.574  -5.006  -1.869  1.00  0.00      HCT  C
ATOM   1346  HA  ILE H  84      19.401  -4.890  -0.807  1.00  0.00      HCT   
ATOM   1347  CB  ILE H  84      18.365  -5.659  -2.570  1.00  0.00      HCT  C
ATOM   1348  HB  ILE H  84      18.714  -5.842  -3.618  1.00  0.00      HCT   
ATOM   1349  CG2 ILE H  84      17.988  -6.942  -1.840  1.00  0.00      HCT  C
ATOM   1350 HG21 ILE H  84      17.225  -7.508  -2.414  1.00  0.00      HCT   
ATOM   1351 HG22 ILE H  84      18.873  -7.601  -1.715  1.00  0.00      HCT   
ATOM   1352 HG23 ILE H  84      17.571  -6.720  -0.835  1.00  0.00      HCT   
ATOM   1353  CG1 ILE H  84      17.190  -4.690  -2.668  1.00  0.00      HCT  C
ATOM   1354 HG11 ILE H  84      17.489  -3.794  -3.256  1.00  0.00      HCT   
ATOM   1355 HG12 ILE H  84      16.360  -5.185  -3.222  1.00  0.00      HCT   
ATOM   1356  CD  ILE H  84      16.663  -4.246  -1.351  1.00  0.00      HCT  C
ATOM   1357  HD1 ILE H  84      15.776  -3.591  -1.491  1.00  0.00      HCT   
ATOM   1358  HD2 ILE H  84      16.356  -5.120  -0.737  1.00  0.00      HCT   
ATOM   1359  HD3 ILE H  84      17.429  -3.671  -0.789  1.00  0.00      HCT   
ATOM   1360  C   ILE H  84      20.761  -5.939  -2.021  1.00  0.00      HCT  C
ATOM   1361  O   ILE H  84      21.246  -6.197  -3.128  1.00  0.00      HCT  O
ATOM   1362  N   ASP H  85      21.229  -6.448  -0.893  1.00  0.00      HCT  N
ATOM   1363  HN  ASP H  85      20.926  -6.207   0.025  1.00  0.00      HCT   
ATOM   1364  CA  ASP H  85      22.273  -7.448  -0.898  1.00  0.00      HCT  C
ATOM   1365  HA  ASP H  85      22.916  -7.269  -1.752  1.00  0.00      HCT   
ATOM   1366  CB  ASP H  85      23.070  -7.371   0.408  1.00  0.00      HCT  C
ATOM   1367  HB1 ASP H  85      23.619  -6.409   0.444  1.00  0.00      HCT   
ATOM   1368  HB2 ASP H  85      22.392  -7.419   1.283  1.00  0.00      HCT   
ATOM   1369  CG  ASP H  85      24.110  -8.486   0.551  1.00  0.00      HCT  C
ATOM   1370  OD1 ASP H  85      24.363  -9.242  -0.423  1.00  0.00      HCT  O
ATOM   1371  OD2 ASP H  85      24.686  -8.590   1.662  1.00  0.00      HCT  O
ATOM   1372  C   ASP H  85      21.609  -8.822  -1.121  1.00  0.00      HCT  C
ATOM   1373  O   ASP H  85      21.058  -9.434  -0.198  1.00  0.00      HCT  O
ATOM   1374  N   CYS H  86      21.646  -9.304  -2.358  1.00  0.00      HCT  N
ATOM   1375  HN  CYS H  86      22.079  -8.863  -3.142  1.00  0.00      HCT   
ATOM   1376  CA  CYS H  86      21.016 -10.582  -2.648  1.00  0.00      HCT  C
ATOM   1377  HA  CYS H  86      20.079 -10.608  -2.104  1.00  0.00      HCT   
ATOM   1378  CB  CYS H  86      20.764 -10.738  -4.139  1.00  0.00      HCT  C
ATOM   1379  HB1 CYS H  86      21.753 -10.692  -4.647  1.00  0.00      HCT   
ATOM   1380  HB2 CYS H  86      20.357 -11.752  -4.349  1.00  0.00      HCT   
ATOM   1381  SG  CYS H  86      19.703  -9.431  -4.775  1.00  0.00      HCT  S
ATOM   1382  HG1 CYS H  86      19.736  -9.799  -6.057  1.00  0.00      HCT   
ATOM   1383  C   CYS H  86      21.879 -11.703  -2.129  1.00  0.00      HCT  C
ATOM   1384  O   CYS H  86      22.683 -12.277  -2.862  1.00  0.00      HCT  O
ATOM   1385  N   ASN H  87      21.708 -12.002  -0.848  1.00  0.00      HCT  N
ATOM   1386  HN  ASN H  87      20.993 -11.613  -0.269  1.00  0.00      HCT   
ATOM   1387  CA  ASN H  87      22.582 -12.951  -0.173  1.00  0.00      HCT  C
ATOM   1388  HA  ASN H  87      23.336 -13.212  -0.908  1.00  0.00      HCT   
ATOM   1389  CB  ASN H  87      23.226 -12.294   1.056  1.00  0.00      HCT  C
ATOM   1390  HB1 ASN H  87      23.977 -13.004   1.467  1.00  0.00      HCT   
ATOM   1391  HB2 ASN H  87      23.767 -11.372   0.761  1.00  0.00      HCT   
ATOM   1392  CG  ASN H  87      22.226 -11.979   2.166  1.00  0.00      HCT  C
ATOM   1393  OD1 ASN H  87      21.058 -12.348   2.095  1.00  0.00      HCT  O
ATOM   1394  ND2 ASN H  87      22.699 -11.312   3.214  1.00  0.00      HCT  N
ATOM   1395 HD21 ASN H  87      22.062 -11.108   3.952  1.00  0.00      HCT   
ATOM   1396 HD22 ASN H  87      23.662 -11.062   3.253  1.00  0.00      HCT   
ATOM   1397  C   ASN H  87      21.863 -14.239   0.231  1.00  0.00      HCT  C
ATOM   1398  O   ASN H  87      22.386 -15.021   1.018  1.00  0.00      HCT  O
ATOM   1399  N   GLY H  88      20.652 -14.432  -0.291  1.00  0.00      HCT  N
ATOM   1400  HN  GLY H  88      20.191 -13.722  -0.822  1.00  0.00      HCT   
ATOM   1401  CA  GLY H  88      19.916 -15.675  -0.131  1.00  0.00      HCT  C
ATOM   1402  HA1 GLY H  88      20.513 -16.446  -0.598  1.00  0.00      HCT   
ATOM   1403  HA2 GLY H  88      18.948 -15.524  -0.590  1.00  0.00      HCT   
ATOM   1404  C   GLY H  88      19.691 -16.067   1.313  1.00  0.00      HCT  C
ATOM   1405  O   GLY H  88      19.472 -17.243   1.604  1.00  0.00      HCT  O
ATOM   1406  N   ALA H  89      19.739 -15.074   2.207  1.00  0.00      HCT  N
ATOM   1407  HN  ALA H  89      19.779 -14.114   1.931  1.00  0.00      HCT   
ATOM   1408  CA  ALA H  89      19.737 -15.312   3.646  1.00  0.00      HCT  C
ATOM   1409  HA  ALA H  89      20.454 -16.080   3.912  1.00  0.00      HCT   
ATOM   1410  CB  ALA H  89      20.113 -14.057   4.399  1.00  0.00      HCT  C
ATOM   1411  HB1 ALA H  89      21.129 -13.728   4.092  1.00  0.00      HCT   
ATOM   1412  HB2 ALA H  89      19.404 -13.230   4.176  1.00  0.00      HCT   
ATOM   1413  HB3 ALA H  89      20.125 -14.227   5.497  1.00  0.00      HCT   
ATOM   1414  C   ALA H  89      18.384 -15.817   4.097  1.00  0.00      HCT  C
ATOM   1415  O   ALA H  89      18.285 -16.592   5.040  1.00  0.00      HCT  O
ATOM   1416  N   GLY H  90      17.340 -15.368   3.414  1.00  0.00      HCT  N
ATOM   1417  HN  GLY H  90      17.394 -14.624   2.749  1.00  0.00      HCT   
ATOM   1418  CA  GLY H  90      16.029 -15.946   3.599  1.00  0.00      HCT  C
ATOM   1419  HA1 GLY H  90      16.193 -16.771   4.278  1.00  0.00      HCT   
ATOM   1420  HA2 GLY H  90      15.719 -16.243   2.606  1.00  0.00      HCT   
ATOM   1421  C   GLY H  90      14.941 -15.064   4.185  1.00  0.00      HCT  C
ATOM   1422  O   GLY H  90      15.127 -13.880   4.485  1.00  0.00      HCT  O
ATOM   1423  N   VAL H  91      13.791 -15.693   4.368  1.00  0.00      HCT  N
ATOM   1424  HN  VAL H  91      13.701 -16.673   4.213  1.00  0.00      HCT   
ATOM   1425  CA  VAL H  91      12.577 -15.044   4.800  1.00  0.00      HCT  C
ATOM   1426  HA  VAL H  91      12.806 -14.003   4.992  1.00  0.00      HCT   
ATOM   1427  CB  VAL H  91      11.497 -15.189   3.708  1.00  0.00      HCT  C
ATOM   1428  HB  VAL H  91      11.523 -16.246   3.346  1.00  0.00      HCT   
ATOM   1429  CG1 VAL H  91      10.117 -14.893   4.260  1.00  0.00      HCT  C
ATOM   1430 HG11 VAL H  91       9.356 -14.963   3.453  1.00  0.00      HCT   
ATOM   1431 HG12 VAL H  91       9.828 -15.616   5.051  1.00  0.00      HCT   
ATOM   1432 HG13 VAL H  91      10.075 -13.867   4.683  1.00  0.00      HCT   
ATOM   1433  CG2 VAL H  91      11.828 -14.301   2.530  1.00  0.00      HCT  C
ATOM   1434 HG21 VAL H  91      11.036 -14.367   1.754  1.00  0.00      HCT   
ATOM   1435 HG22 VAL H  91      11.914 -13.241   2.852  1.00  0.00      HCT   
ATOM   1436 HG23 VAL H  91      12.786 -14.601   2.057  1.00  0.00      HCT   
ATOM   1437  C   VAL H  91      12.094 -15.659   6.116  1.00  0.00      HCT  C
ATOM   1438  O   VAL H  91      12.117 -16.885   6.278  1.00  0.00      HCT  O
ATOM   1439  N   LEU H  92      11.665 -14.821   7.053  1.00  0.00      HCT  N
ATOM   1440  HN  LEU H  92      11.681 -13.826   6.977  1.00  0.00      HCT   
ATOM   1441  CA  LEU H  92      11.117 -15.318   8.311  1.00  0.00      HCT  C
ATOM   1442  HA  LEU H  92      11.755 -16.132   8.629  1.00  0.00      HCT   
ATOM   1443  CB  LEU H  92      11.079 -14.213   9.358  1.00  0.00      HCT  C
ATOM   1444  HB1 LEU H  92      12.120 -13.830   9.471  1.00  0.00      HCT   
ATOM   1445  HB2 LEU H  92      10.479 -13.362   8.965  1.00  0.00      HCT   
ATOM   1446  CG  LEU H  92      10.554 -14.717  10.698  1.00  0.00      HCT  C
ATOM   1447  HG  LEU H  92       9.513 -15.093  10.552  1.00  0.00      HCT   
ATOM   1448  CD1 LEU H  92      11.433 -15.839  11.208  1.00  0.00      HCT  C
ATOM   1449 HD11 LEU H  92      11.088 -16.182  12.207  1.00  0.00      HCT   
ATOM   1450 HD12 LEU H  92      11.404 -16.705  10.513  1.00  0.00      HCT   
ATOM   1451 HD13 LEU H  92      12.487 -15.500  11.303  1.00  0.00      HCT   
ATOM   1452  CD2 LEU H  92      10.506 -13.586  11.692  1.00  0.00      HCT  C
ATOM   1453 HD21 LEU H  92      10.106 -13.944  12.665  1.00  0.00      HCT   
ATOM   1454 HD22 LEU H  92      11.513 -13.161  11.878  1.00  0.00      HCT   
ATOM   1455 HD23 LEU H  92       9.845 -12.772  11.323  1.00  0.00      HCT   
ATOM   1456  C   LEU H  92       9.719 -15.881   8.115  1.00  0.00      HCT  C
ATOM   1457  O   LEU H  92       8.834 -15.205   7.585  1.00  0.00      HCT  O
ATOM   1458  N   PHE H  93       9.521 -17.124   8.529  1.00  0.00      HCT  N
ATOM   1459  HN  PHE H  93      10.232 -17.711   8.913  1.00  0.00      HCT   
ATOM   1460  CA  PHE H  93       8.202 -17.744   8.449  1.00  0.00      HCT  C
ATOM   1461  HA  PHE H  93       7.494 -16.966   8.190  1.00  0.00      HCT   
ATOM   1462  CB  PHE H  93       8.166 -18.892   7.418  1.00  0.00      HCT  C
ATOM   1463  HB1 PHE H  93       8.409 -18.485   6.412  1.00  0.00      HCT   
ATOM   1464  HB2 PHE H  93       8.930 -19.665   7.652  1.00  0.00      HCT   
ATOM   1465  CG  PHE H  93       6.809 -19.555   7.286  1.00  0.00      HCT  C
ATOM   1466  CD1 PHE H  93       6.482 -20.677   8.053  1.00  0.00      HCT  C
ATOM   1467  HD1 PHE H  93       7.208 -21.083   8.744  1.00  0.00      HCT   
ATOM   1468  CE1 PHE H  93       5.242 -21.285   7.939  1.00  0.00      HCT  C
ATOM   1469  HE1 PHE H  93       5.008 -22.153   8.539  1.00  0.00      HCT   
ATOM   1470  CZ  PHE H  93       4.294 -20.776   7.058  1.00  0.00      HCT  C
ATOM   1471  HZ  PHE H  93       3.316 -21.230   6.982  1.00  0.00      HCT   
ATOM   1472  CD2 PHE H  93       5.857 -19.058   6.395  1.00  0.00      HCT  C
ATOM   1473  HD2 PHE H  93       6.092 -18.206   5.773  1.00  0.00      HCT   
ATOM   1474  CE2 PHE H  93       4.609 -19.665   6.276  1.00  0.00      HCT  C
ATOM   1475  HE2 PHE H  93       3.885 -19.274   5.575  1.00  0.00      HCT   
ATOM   1476  C   PHE H  93       7.822 -18.251   9.831  1.00  0.00      HCT  C
ATOM   1477  O   PHE H  93       8.461 -19.157  10.358  1.00  0.00      HCT  O
ATOM   1478  N   VAL H  94       6.776 -17.655  10.396  1.00  0.00      HCT  N
ATOM   1479  HN  VAL H  94       6.245 -16.964   9.913  1.00  0.00      HCT   
ATOM   1480  CA  VAL H  94       6.305 -17.941  11.749  1.00  0.00      HCT  C
ATOM   1481  HA  VAL H  94       7.002 -18.647  12.183  1.00  0.00      HCT   
ATOM   1482  CB  VAL H  94       6.227 -16.634  12.597  1.00  0.00      HCT  C
ATOM   1483  HB  VAL H  94       5.580 -15.910  12.043  1.00  0.00      HCT   
ATOM   1484  CG1 VAL H  94       5.603 -16.903  13.982  1.00  0.00      HCT  C
ATOM   1485 HG11 VAL H  94       5.591 -15.971  14.587  1.00  0.00      HCT   
ATOM   1486 HG12 VAL H  94       4.554 -17.256  13.897  1.00  0.00      HCT   
ATOM   1487 HG13 VAL H  94       6.192 -17.665  14.537  1.00  0.00      HCT   
ATOM   1488  CG2 VAL H  94       7.606 -15.966  12.711  1.00  0.00      HCT  C
ATOM   1489 HG21 VAL H  94       7.551 -15.058  13.349  1.00  0.00      HCT   
ATOM   1490 HG22 VAL H  94       8.343 -16.666  13.161  1.00  0.00      HCT   
ATOM   1491 HG23 VAL H  94       7.985 -15.654  11.716  1.00  0.00      HCT   
ATOM   1492  C   VAL H  94       4.920 -18.600  11.752  1.00  0.00      HCT  C
ATOM   1493  O   VAL H  94       4.024 -18.156  11.046  1.00  0.00      HCT  O
ATOM   1494  N   VAL H  95       4.747 -19.643  12.560  1.00  0.00      HCT  N
ATOM   1495  HN  VAL H  95       5.490 -20.122  13.020  1.00  0.00      HCT   
ATOM   1496  CA  VAL H  95       3.418 -20.179  12.841  1.00  0.00      HCT  C
ATOM   1497  HA  VAL H  95       2.727 -19.681  12.172  1.00  0.00      HCT   
ATOM   1498  CB  VAL H  95       3.358 -21.692  12.629  1.00  0.00      HCT  C
ATOM   1499  HB  VAL H  95       4.112 -22.158  13.310  1.00  0.00      HCT   
ATOM   1500  CG1 VAL H  95       1.959 -22.230  12.978  1.00  0.00      HCT  C
ATOM   1501 HG11 VAL H  95       1.907 -23.323  12.786  1.00  0.00      HCT   
ATOM   1502 HG12 VAL H  95       1.714 -22.071  14.049  1.00  0.00      HCT   
ATOM   1503 HG13 VAL H  95       1.182 -21.735  12.357  1.00  0.00      HCT   
ATOM   1504  CG2 VAL H  95       3.755 -22.031  11.210  1.00  0.00      HCT  C
ATOM   1505 HG21 VAL H  95       3.677 -23.125  11.031  1.00  0.00      HCT   
ATOM   1506 HG22 VAL H  95       3.094 -21.510  10.485  1.00  0.00      HCT   
ATOM   1507 HG23 VAL H  95       4.803 -21.731  11.004  1.00  0.00      HCT   
ATOM   1508  C   VAL H  95       2.970 -19.876  14.273  1.00  0.00      HCT  C
ATOM   1509  O   VAL H  95       3.715 -20.083  15.232  1.00  0.00      HCT  O
ATOM   1510  N   ALA H  96       1.745 -19.385  14.411  1.00  0.00      HCT  N
ATOM   1511  HN  ALA H  96       1.144 -19.172  13.641  1.00  0.00      HCT   
ATOM   1512  CA  ALA H  96       1.189 -19.120  15.728  1.00  0.00      HCT  C
ATOM   1513  HA  ALA H  96       1.791 -19.605  16.488  1.00  0.00      HCT   
ATOM   1514  CB  ALA H  96       1.205 -17.632  16.006  1.00  0.00      HCT  C
ATOM   1515  HB1 ALA H  96       2.246 -17.251  15.938  1.00  0.00      HCT   
ATOM   1516  HB2 ALA H  96       0.590 -17.080  15.262  1.00  0.00      HCT   
ATOM   1517  HB3 ALA H  96       0.821 -17.402  17.023  1.00  0.00      HCT   
ATOM   1518  C   ALA H  96      -0.229 -19.668  15.886  1.00  0.00      HCT  C
ATOM   1519  O   ALA H  96      -0.921 -19.962  14.897  1.00  0.00      HCT  O
ATOM   1520  N   ASP H  97      -0.643 -19.805  17.145  1.00  0.00      HCT  N
ATOM   1521  HN  ASP H  97      -0.060 -19.667  17.941  1.00  0.00      HCT   
ATOM   1522  CA  ASP H  97      -2.012 -20.176  17.499  1.00  0.00      HCT  C
ATOM   1523  HA  ASP H  97      -2.599 -20.233  16.590  1.00  0.00      HCT   
ATOM   1524  CB  ASP H  97      -2.068 -21.502  18.285  1.00  0.00      HCT  C
ATOM   1525  HB1 ASP H  97      -1.796 -21.311  19.343  1.00  0.00      HCT   
ATOM   1526  HB2 ASP H  97      -3.091 -21.928  18.260  1.00  0.00      HCT   
ATOM   1527  CG  ASP H  97      -1.095 -22.562  17.753  1.00  0.00      HCT  C
ATOM   1528  OD1 ASP H  97      -1.497 -23.388  16.894  1.00  0.00      HCT  O
ATOM   1529  OD2 ASP H  97       0.078 -22.571  18.199  1.00  0.00      HCT  O
ATOM   1530  C   ASP H  97      -2.601 -19.041  18.334  1.00  0.00      HCT  C
ATOM   1531  O   ASP H  97      -1.859 -18.230  18.901  1.00  0.00      HCT  O
ATOM   1532  N   THR H  98      -3.927 -18.987  18.413  1.00  0.00      HCT  N
ATOM   1533  HN  THR H  98      -4.542 -19.602  17.920  1.00  0.00      HCT   
ATOM   1534  CA  THR H  98      -4.606 -18.001  19.246  1.00  0.00      HCT  C
ATOM   1535  HA  THR H  98      -3.996 -17.864  20.129  1.00  0.00      HCT   
ATOM   1536  CB  THR H  98      -4.828 -16.649  18.488  1.00  0.00      HCT  C
ATOM   1537  HB  THR H  98      -3.830 -16.147  18.451  1.00  0.00      HCT   
ATOM   1538  OG1 THR H  98      -5.715 -15.796  19.225  1.00  0.00      HCT  O
ATOM   1539  HG1 THR H  98      -5.807 -14.999  18.691  1.00  0.00      HCT   
ATOM   1540  CG2 THR H  98      -5.428 -16.888  17.127  1.00  0.00      HCT  C
ATOM   1541 HG21 THR H  98      -5.480 -15.943  16.546  1.00  0.00      HCT   
ATOM   1542 HG22 THR H  98      -4.809 -17.609  16.552  1.00  0.00      HCT   
ATOM   1543 HG23 THR H  98      -6.456 -17.302  17.210  1.00  0.00      HCT   
ATOM   1544  C   THR H  98      -5.935 -18.585  19.722  1.00  0.00      HCT  C
ATOM   1545  O   THR H  98      -6.565 -19.388  19.025  1.00  0.00      HCT  O
ATOM   1546  N   PRO H  99      -6.351 -18.214  20.937  1.00  0.00      HCT  N
ATOM   1547  CD  PRO H  99      -5.546 -17.530  21.964  1.00  0.00      HCT  C
ATOM   1548  HD1 PRO H  99      -5.151 -16.551  21.607  1.00  0.00      HCT   
ATOM   1549  HD2 PRO H  99      -4.695 -18.156  22.318  1.00  0.00      HCT   
ATOM   1550  CA  PRO H  99      -7.648 -18.675  21.454  1.00  0.00      HCT  C
ATOM   1551  HA  PRO H  99      -7.787 -19.728  21.239  1.00  0.00      HCT   
ATOM   1552  CB  PRO H  99      -7.530 -18.437  22.961  1.00  0.00      HCT  C
ATOM   1553  HB1 PRO H  99      -7.141 -19.331  23.499  1.00  0.00      HCT   
ATOM   1554  HB2 PRO H  99      -8.495 -18.113  23.412  1.00  0.00      HCT   
ATOM   1555  CG  PRO H  99      -6.526 -17.313  23.084  1.00  0.00      HCT  C
ATOM   1556  HG1 PRO H  99      -6.051 -17.339  24.084  1.00  0.00      HCT   
ATOM   1557  HG2 PRO H  99      -7.009 -16.316  22.961  1.00  0.00      HCT   
ATOM   1558  C   PRO H  99      -8.811 -17.886  20.858  1.00  0.00      HCT  C
ATOM   1559  O   PRO H  99      -9.982 -18.191  21.096  1.00  0.00      HCT  O
ATOM   1560  N   SER H 100      -8.474 -16.867  20.083  1.00  0.00      HCT  N
ATOM   1561  HN  SER H 100      -7.531 -16.603  19.883  1.00  0.00      HCT   
ATOM   1562  CA  SER H 100      -9.472 -16.032  19.446  1.00  0.00      HCT  C
ATOM   1563  HA  SER H 100     -10.291 -15.941  20.148  1.00  0.00      HCT   
ATOM   1564  CB  SER H 100      -8.875 -14.668  19.076  1.00  0.00      HCT  C
ATOM   1565  HB1 SER H 100      -7.877 -14.841  18.612  1.00  0.00      HCT   
ATOM   1566  HB2 SER H 100      -9.508 -14.162  18.312  1.00  0.00      HCT   
ATOM   1567  OG  SER H 100      -8.709 -13.855  20.221  1.00  0.00      HCT  O
ATOM   1568  HG1 SER H 100      -8.137 -13.120  19.967  1.00  0.00      HCT   
ATOM   1569  C   SER H 100     -10.017 -16.722  18.201  1.00  0.00      HCT  C
ATOM   1570  O   SER H 100      -9.400 -17.659  17.661  1.00  0.00      HCT  O
ATOM   1571  N   VAL H 101     -11.175 -16.245  17.756  1.00  0.00      HCT  N
ATOM   1572  HN  VAL H 101     -11.718 -15.572  18.252  1.00  0.00      HCT   
ATOM   1573  CA  VAL H 101     -11.754 -16.670  16.493  1.00  0.00      HCT  C
ATOM   1574  HA  VAL H 101     -11.130 -17.459  16.093  1.00  0.00      HCT   
ATOM   1575  CB  VAL H 101     -13.195 -17.155  16.666  1.00  0.00      HCT  C
ATOM   1576  HB  VAL H 101     -13.589 -17.412  15.652  1.00  0.00      HCT   
ATOM   1577  CG1 VAL H 101     -13.229 -18.391  17.548  1.00  0.00      HCT  C
ATOM   1578 HG11 VAL H 101     -14.278 -18.722  17.707  1.00  0.00      HCT   
ATOM   1579 HG12 VAL H 101     -12.681 -19.239  17.087  1.00  0.00      HCT   
ATOM   1580 HG13 VAL H 101     -12.782 -18.176  18.542  1.00  0.00      HCT   
ATOM   1581  CG2 VAL H 101     -14.051 -16.039  17.237  1.00  0.00      HCT  C
ATOM   1582 HG21 VAL H 101     -15.092 -16.389  17.405  1.00  0.00      HCT   
ATOM   1583 HG22 VAL H 101     -13.638 -15.688  18.208  1.00  0.00      HCT   
ATOM   1584 HG23 VAL H 101     -14.097 -15.173  16.544  1.00  0.00      HCT   
ATOM   1585  C   VAL H 101     -11.741 -15.525  15.490  1.00  0.00      HCT  C
ATOM   1586  O   VAL H 101     -11.810 -14.354  15.861  1.00  0.00      HCT  O
ATOM   1587  N   ILE H 102     -11.684 -15.880  14.216  1.00  0.00      HCT  N
ATOM   1588  HN  ILE H 102     -11.663 -16.825  13.895  1.00  0.00      HCT   
ATOM   1589  CA  ILE H 102     -11.646 -14.895  13.160  1.00  0.00      HCT  C
ATOM   1590  HA  ILE H 102     -10.727 -14.339  13.297  1.00  0.00      HCT   
ATOM   1591  CB  ILE H 102     -11.710 -15.559  11.804  1.00  0.00      HCT  C
ATOM   1592  HB  ILE H 102     -12.578 -16.262  11.877  1.00  0.00      HCT   
ATOM   1593  CG2 ILE H 102     -11.820 -14.518  10.718  1.00  0.00      HCT  C
ATOM   1594 HG21 ILE H 102     -12.024 -14.996   9.737  1.00  0.00      HCT   
ATOM   1595 HG22 ILE H 102     -12.652 -13.813  10.928  1.00  0.00      HCT   
ATOM   1596 HG23 ILE H 102     -10.879 -13.934  10.630  1.00  0.00      HCT   
ATOM   1597  CG1 ILE H 102     -10.456 -16.406  11.597  1.00  0.00      HCT  C
ATOM   1598 HG11 ILE H 102      -9.549 -15.775  11.731  1.00  0.00      HCT   
ATOM   1599 HG12 ILE H 102     -10.423 -17.199  12.379  1.00  0.00      HCT   
ATOM   1600  CD  ILE H 102     -10.388 -17.091  10.221  1.00  0.00      HCT  C
ATOM   1601  HD1 ILE H 102      -9.485 -17.736  10.155  1.00  0.00      HCT   
ATOM   1602  HD2 ILE H 102     -11.283 -17.728  10.056  1.00  0.00      HCT   
ATOM   1603  HD3 ILE H 102     -10.334 -16.340   9.405  1.00  0.00      HCT   
ATOM   1604  C   ILE H 102     -12.783 -13.901  13.288  1.00  0.00      HCT  C
ATOM   1605  O   ILE H 102     -12.612 -12.711  13.032  1.00  0.00      HCT  O
ATOM   1606  N   ASP H 103     -13.931 -14.380  13.739  1.00  0.00      HCT  N
ATOM   1607  HN  ASP H 103     -14.104 -15.300  14.080  1.00  0.00      HCT   
ATOM   1608  CA  ASP H 103     -15.106 -13.536  13.772  1.00  0.00      HCT  C
ATOM   1609  HA  ASP H 103     -15.138 -13.024  12.817  1.00  0.00      HCT   
ATOM   1610  CB  ASP H 103     -16.357 -14.397  13.936  1.00  0.00      HCT  C
ATOM   1611  HB1 ASP H 103     -16.144 -15.219  14.649  1.00  0.00      HCT   
ATOM   1612  HB2 ASP H 103     -17.195 -13.795  14.339  1.00  0.00      HCT   
ATOM   1613  CG  ASP H 103     -16.787 -15.022  12.623  1.00  0.00      HCT  C
ATOM   1614  OD1 ASP H 103     -16.228 -14.592  11.583  1.00  0.00      HCT  O
ATOM   1615  OD2 ASP H 103     -17.663 -15.925  12.620  1.00  0.00      HCT  O
ATOM   1616  C   ASP H 103     -15.033 -12.458  14.847  1.00  0.00      HCT  C
ATOM   1617  O   ASP H 103     -15.908 -11.586  14.894  1.00  0.00      HCT  O
ATOM   1618  N   ASP H 104     -13.996 -12.508  15.692  1.00  0.00      HCT  N
ATOM   1619  HN  ASP H 104     -13.311 -13.231  15.722  1.00  0.00      HCT   
ATOM   1620  CA  ASP H 104     -13.763 -11.453  16.698  1.00  0.00      HCT  C
ATOM   1621  HA  ASP H 104     -14.697 -11.272  17.218  1.00  0.00      HCT   
ATOM   1622  CB  ASP H 104     -12.629 -11.794  17.678  1.00  0.00      HCT  C
ATOM   1623  HB1 ASP H 104     -11.737 -12.120  17.106  1.00  0.00      HCT   
ATOM   1624  HB2 ASP H 104     -12.352 -10.905  18.279  1.00  0.00      HCT   
ATOM   1625  CG  ASP H 104     -12.977 -12.922  18.638  1.00  0.00      HCT  C
ATOM   1626  OD1 ASP H 104     -14.180 -13.172  18.899  1.00  0.00      HCT  O
ATOM   1627  OD2 ASP H 104     -12.019 -13.557  19.136  1.00  0.00      HCT  O
ATOM   1628  C   ASP H 104     -13.406 -10.171  15.984  1.00  0.00      HCT  C
ATOM   1629  O   ASP H 104     -13.662  -9.076  16.478  1.00  0.00      HCT  O
ATOM   1630  N   PHE H 105     -12.797 -10.321  14.815  1.00  0.00      HCT  N
ATOM   1631  HN  PHE H 105     -12.608 -11.208  14.396  1.00  0.00      HCT   
ATOM   1632  CA  PHE H 105     -12.350  -9.185  14.040  1.00  0.00      HCT  C
ATOM   1633  HA  PHE H 105     -11.923  -8.483  14.746  1.00  0.00      HCT   
ATOM   1634  CB  PHE H 105     -11.301  -9.630  13.026  1.00  0.00      HCT  C
ATOM   1635  HB1 PHE H 105     -11.571 -10.637  12.641  1.00  0.00      HCT   
ATOM   1636  HB2 PHE H 105     -11.271  -8.943  12.153  1.00  0.00      HCT   
ATOM   1637  CG  PHE H 105      -9.934  -9.751  13.629  1.00  0.00      HCT  C
ATOM   1638  CD1 PHE H 105      -9.238  -8.609  14.008  1.00  0.00      HCT  C
ATOM   1639  HD1 PHE H 105      -9.677  -7.635  13.841  1.00  0.00      HCT   
ATOM   1640  CE1 PHE H 105      -7.997  -8.696  14.587  1.00  0.00      HCT  C
ATOM   1641  HE1 PHE H 105      -7.472  -7.797  14.878  1.00  0.00      HCT   
ATOM   1642  CZ  PHE H 105      -7.430  -9.932  14.800  1.00  0.00      HCT  C
ATOM   1643  HZ  PHE H 105      -6.453 -10.009  15.254  1.00  0.00      HCT   
ATOM   1644  CD2 PHE H 105      -9.370 -10.984  13.864  1.00  0.00      HCT  C
ATOM   1645  HD2 PHE H 105      -9.898 -11.883  13.578  1.00  0.00      HCT   
ATOM   1646  CE2 PHE H 105      -8.119 -11.080  14.440  1.00  0.00      HCT  C
ATOM   1647  HE2 PHE H 105      -7.677 -12.052  14.609  1.00  0.00      HCT   
ATOM   1648  C   PHE H 105     -13.521  -8.489  13.375  1.00  0.00      HCT  C
ATOM   1649  O   PHE H 105     -13.359  -7.434  12.727  1.00  0.00      HCT  O
ATOM   1650  N   GLY H 106     -14.701  -9.081  13.569  1.00  0.00      HCT  N
ATOM   1651  HN  GLY H 106     -14.775  -9.986  13.986  1.00  0.00      HCT   
ATOM   1652  CA  GLY H 106     -15.953  -8.461  13.192  1.00  0.00      HCT  C
ATOM   1653  HA1 GLY H 106     -16.049  -7.541  13.751  1.00  0.00      HCT   
ATOM   1654  HA2 GLY H 106     -16.748  -9.173  13.369  1.00  0.00      HCT   
ATOM   1655  C   GLY H 106     -15.955  -8.118  11.727  1.00  0.00      HCT  C
ATOM   1656  O   GLY H 106     -15.972  -9.016  10.879  1.00  0.00      HCT  O
ATOM   1657  N   ASP H 107     -15.886  -6.819  11.439  1.00  0.00      HCT  N
ATOM   1658  HN  ASP H 107     -15.806  -6.094  12.118  1.00  0.00      HCT   
ATOM   1659  CA  ASP H 107     -15.922  -6.313  10.065  1.00  0.00      HCT  C
ATOM   1660  HA  ASP H 107     -16.548  -7.014   9.525  1.00  0.00      HCT   
ATOM   1661  CB  ASP H 107     -16.563  -4.923  10.059  1.00  0.00      HCT  C
ATOM   1662  HB1 ASP H 107     -16.577  -4.532   9.022  1.00  0.00      HCT   
ATOM   1663  HB2 ASP H 107     -17.607  -4.973  10.427  1.00  0.00      HCT   
ATOM   1664  CG  ASP H 107     -15.799  -3.896  10.919  1.00  0.00      HCT  C
ATOM   1665  OD1 ASP H 107     -14.621  -4.130  11.273  1.00  0.00      HCT  O
ATOM   1666  OD2 ASP H 107     -16.387  -2.831  11.218  1.00  0.00      HCT  O
ATOM   1667  C   ASP H 107     -14.553  -6.269   9.323  1.00  0.00      HCT  C
ATOM   1668  O   ASP H 107     -14.519  -6.061   8.096  1.00  0.00      HCT  O
ATOM   1669  N   PHE H 108     -13.461  -6.447  10.078  1.00  0.00      HCT  N
ATOM   1670  HN  PHE H 108     -13.553  -6.500  11.071  1.00  0.00      HCT   
ATOM   1671  CA  PHE H 108     -12.077  -6.580   9.584  1.00  0.00      HCT  C
ATOM   1672  HA  PHE H 108     -11.541  -7.106  10.365  1.00  0.00      HCT   
ATOM   1673  CB  PHE H 108     -11.994  -7.379   8.268  1.00  0.00      HCT  C
ATOM   1674  HB1 PHE H 108     -12.784  -7.019   7.574  1.00  0.00      HCT   
ATOM   1675  HB2 PHE H 108     -11.017  -7.219   7.763  1.00  0.00      HCT   
ATOM   1676  CG  PHE H 108     -12.228  -8.856   8.436  1.00  0.00      HCT  C
ATOM   1677  CD1 PHE H 108     -11.392  -9.618   9.236  1.00  0.00      HCT  C
ATOM   1678  HD1 PHE H 108     -10.558  -9.148   9.739  1.00  0.00      HCT   
ATOM   1679  CE1 PHE H 108     -11.615 -10.972   9.388  1.00  0.00      HCT  C
ATOM   1680  HE1 PHE H 108     -10.963 -11.560  10.018  1.00  0.00      HCT   
ATOM   1681  CZ  PHE H 108     -12.678 -11.584   8.740  1.00  0.00      HCT  C
ATOM   1682  HZ  PHE H 108     -12.859 -12.643   8.860  1.00  0.00      HCT   
ATOM   1683  CD2 PHE H 108     -13.283  -9.482   7.799  1.00  0.00      HCT  C
ATOM   1684  HD2 PHE H 108     -13.937  -8.914   7.152  1.00  0.00      HCT   
ATOM   1685  CE2 PHE H 108     -13.501 -10.839   7.956  1.00  0.00      HCT  C
ATOM   1686  HE2 PHE H 108     -14.331 -11.313   7.451  1.00  0.00      HCT   
ATOM   1687  C   PHE H 108     -11.382  -5.233   9.392  1.00  0.00      HCT  C
ATOM   1688  O   PHE H 108     -10.571  -5.066   8.485  1.00  0.00      HCT  O
ATOM   1689  N   ALA H 109     -11.679  -4.280  10.262  1.00  0.00      HCT  N
ATOM   1690  HN  ALA H 109     -12.349  -4.384  10.997  1.00  0.00      HCT   
ATOM   1691  CA  ALA H 109     -11.027  -2.989  10.194  1.00  0.00      HCT  C
ATOM   1692  HA  ALA H 109     -11.043  -2.582   9.189  1.00  0.00      HCT   
ATOM   1693  CB  ALA H 109     -11.727  -1.986  11.126  1.00  0.00      HCT  C
ATOM   1694  HB1 ALA H 109     -12.779  -1.843  10.798  1.00  0.00      HCT   
ATOM   1695  HB2 ALA H 109     -11.744  -2.359  12.173  1.00  0.00      HCT   
ATOM   1696  HB3 ALA H 109     -11.225  -0.994  11.111  1.00  0.00      HCT   
ATOM   1697  C   ALA H 109      -9.557  -3.169  10.563  1.00  0.00      HCT  C
ATOM   1698  O   ALA H 109      -9.245  -3.910  11.486  1.00  0.00      HCT  O
ATOM   1699  N   PRO H 110      -8.645  -2.512   9.828  1.00  0.00      HCT  N
ATOM   1700  CD  PRO H 110      -8.965  -1.754   8.604  1.00  0.00      HCT  C
ATOM   1701  HD1 PRO H 110      -9.379  -0.746   8.833  1.00  0.00      HCT   
ATOM   1702  HD2 PRO H 110      -9.683  -2.300   7.949  1.00  0.00      HCT   
ATOM   1703  CA  PRO H 110      -7.194  -2.581  10.095  1.00  0.00      HCT  C
ATOM   1704  HA  PRO H 110      -6.873  -3.614  10.030  1.00  0.00      HCT   
ATOM   1705  CB  PRO H 110      -6.578  -1.728   8.973  1.00  0.00      HCT  C
ATOM   1706  HB1 PRO H 110      -5.676  -2.216   8.540  1.00  0.00      HCT   
ATOM   1707  HB2 PRO H 110      -6.320  -0.707   9.334  1.00  0.00      HCT   
ATOM   1708  CG  PRO H 110      -7.634  -1.620   7.910  1.00  0.00      HCT  C
ATOM   1709  HG1 PRO H 110      -7.464  -2.405   7.147  1.00  0.00      HCT   
ATOM   1710  HG2 PRO H 110      -7.585  -0.631   7.399  1.00  0.00      HCT   
ATOM   1711  C   PRO H 110      -6.770  -2.009  11.450  1.00  0.00      HCT  C
ATOM   1712  O   PRO H 110      -5.905  -1.146  11.474  1.00  0.00      HCT  O
ATOM   1713  N   THR H 111      -7.351  -2.460  12.551  1.00  0.00      HCT  N
ATOM   1714  HN  THR H 111      -8.044  -3.179  12.579  1.00  0.00      HCT   
ATOM   1715  CA  THR H 111      -7.002  -1.912  13.859  1.00  0.00      HCT  C
ATOM   1716  HA  THR H 111      -6.971  -0.839  13.727  1.00  0.00      HCT   
ATOM   1717  CB  THR H 111      -8.004  -2.351  14.944  1.00  0.00      HCT  C
ATOM   1718  HB  THR H 111      -7.583  -1.997  15.917  1.00  0.00      HCT   
ATOM   1719  OG1 THR H 111      -8.070  -3.789  14.983  1.00  0.00      HCT  O
ATOM   1720  HG1 THR H 111      -8.716  -3.998  15.667  1.00  0.00      HCT   
ATOM   1721  CG2 THR H 111      -9.377  -1.778  14.650  1.00  0.00      HCT  C
ATOM   1722 HG21 THR H 111     -10.081  -1.991  15.482  1.00  0.00      HCT   
ATOM   1723 HG22 THR H 111      -9.318  -0.676  14.527  1.00  0.00      HCT   
ATOM   1724 HG23 THR H 111      -9.800  -2.210  13.718  1.00  0.00      HCT   
ATOM   1725  C   THR H 111      -5.605  -2.336  14.294  1.00  0.00      HCT  C
ATOM   1726  O   THR H 111      -4.885  -2.997  13.547  1.00  0.00      HCT  O
ATOM   1727  N   LEU H 112      -5.240  -1.967  15.517  1.00  0.00      HCT  N
ATOM   1728  HN  LEU H 112      -5.829  -1.472  16.152  1.00  0.00      HCT   
ATOM   1729  CA  LEU H 112      -3.917  -2.265  16.039  1.00  0.00      HCT  C
ATOM   1730  HA  LEU H 112      -3.218  -1.875  15.311  1.00  0.00      HCT   
ATOM   1731  CB  LEU H 112      -3.701  -1.583  17.400  1.00  0.00      HCT  C
ATOM   1732  HB1 LEU H 112      -3.967  -0.508  17.275  1.00  0.00      HCT   
ATOM   1733  HB2 LEU H 112      -4.429  -1.997  18.132  1.00  0.00      HCT   
ATOM   1734  CG  LEU H 112      -2.280  -1.650  17.996  1.00  0.00      HCT  C
ATOM   1735  HG  LEU H 112      -1.607  -1.780  17.114  1.00  0.00      HCT   
ATOM   1736  CD1 LEU H 112      -1.927  -0.361  18.738  1.00  0.00      HCT  C
ATOM   1737 HD11 LEU H 112      -0.921  -0.442  19.202  1.00  0.00      HCT   
ATOM   1738 HD12 LEU H 112      -1.921   0.503  18.040  1.00  0.00      HCT   
ATOM   1739 HD13 LEU H 112      -2.665  -0.157  19.543  1.00  0.00      HCT   
ATOM   1740  CD2 LEU H 112      -2.084  -2.855  18.925  1.00  0.00      HCT  C
ATOM   1741 HD21 LEU H 112      -1.044  -2.875  19.317  1.00  0.00      HCT   
ATOM   1742 HD22 LEU H 112      -2.770  -2.818  19.795  1.00  0.00      HCT   
ATOM   1743 HD23 LEU H 112      -2.267  -3.804  18.376  1.00  0.00      HCT   
ATOM   1744  C   LEU H 112      -3.651  -3.756  16.178  1.00  0.00      HCT  C
ATOM   1745  O   LEU H 112      -2.642  -4.233  15.687  1.00  0.00      HCT  O
ATOM   1746  N   ASN H 113      -4.525  -4.498  16.857  1.00  0.00      HCT  N
ATOM   1747  HN  ASN H 113      -5.421  -4.203  17.186  1.00  0.00      HCT   
ATOM   1748  CA  ASN H 113      -4.187  -5.888  17.177  1.00  0.00      HCT  C
ATOM   1749  HA  ASN H 113      -3.181  -5.856  17.581  1.00  0.00      HCT   
ATOM   1750  CB  ASN H 113      -5.131  -6.480  18.234  1.00  0.00      HCT  C
ATOM   1751  HB1 ASN H 113      -5.018  -7.586  18.209  1.00  0.00      HCT   
ATOM   1752  HB2 ASN H 113      -4.838  -6.138  19.248  1.00  0.00      HCT   
ATOM   1753  CG  ASN H 113      -6.577  -6.158  17.980  1.00  0.00      HCT  C
ATOM   1754  OD1 ASN H 113      -6.920  -5.535  16.972  1.00  0.00      HCT  O
ATOM   1755  ND2 ASN H 113      -7.444  -6.576  18.905  1.00  0.00      HCT  N
ATOM   1756 HD21 ASN H 113      -8.409  -6.382  18.749  1.00  0.00      HCT   
ATOM   1757 HD22 ASN H 113      -7.121  -7.086  19.696  1.00  0.00      HCT   
ATOM   1758  C   ASN H 113      -4.158  -6.767  15.937  1.00  0.00      HCT  C
ATOM   1759  O   ASN H 113      -3.742  -7.921  16.006  1.00  0.00      HCT  O
ATOM   1760  N   LEU H 114      -4.569  -6.205  14.803  1.00  0.00      HCT  N
ATOM   1761  HN  LEU H 114      -5.057  -5.335  14.760  1.00  0.00      HCT   
ATOM   1762  CA  LEU H 114      -4.336  -6.826  13.504  1.00  0.00      HCT  C
ATOM   1763  HA  LEU H 114      -4.671  -7.853  13.579  1.00  0.00      HCT   
ATOM   1764  CB  LEU H 114      -5.109  -6.081  12.414  1.00  0.00      HCT  C
ATOM   1765  HB1 LEU H 114      -6.024  -5.659  12.890  1.00  0.00      HCT   
ATOM   1766  HB2 LEU H 114      -4.507  -5.208  12.076  1.00  0.00      HCT   
ATOM   1767  CG  LEU H 114      -5.549  -6.898  11.198  1.00  0.00      HCT  C
ATOM   1768  HG  LEU H 114      -4.626  -7.249  10.677  1.00  0.00      HCT   
ATOM   1769  CD1 LEU H 114      -6.365  -8.080  11.650  1.00  0.00      HCT  C
ATOM   1770 HD11 LEU H 114      -6.733  -8.657  10.775  1.00  0.00      HCT   
ATOM   1771 HD12 LEU H 114      -5.754  -8.758  12.284  1.00  0.00      HCT   
ATOM   1772 HD13 LEU H 114      -7.245  -7.747  12.240  1.00  0.00      HCT   
ATOM   1773  CD2 LEU H 114      -6.350  -6.059  10.219  1.00  0.00      HCT  C
ATOM   1774 HD21 LEU H 114      -6.642  -6.669   9.337  1.00  0.00      HCT   
ATOM   1775 HD22 LEU H 114      -7.279  -5.667  10.680  1.00  0.00      HCT   
ATOM   1776 HD23 LEU H 114      -5.747  -5.197   9.861  1.00  0.00      HCT   
ATOM   1777  C   LEU H 114      -2.830  -6.850  13.181  1.00  0.00      HCT  C
ATOM   1778  O   LEU H 114      -2.356  -7.696  12.415  1.00  0.00      HCT  O
ATOM   1779  N   ARG H 115      -2.080  -5.929  13.779  1.00  0.00      HCT  N
ATOM   1780  HN  ARG H 115      -2.491  -5.218  14.345  1.00  0.00      HCT   
ATOM   1781  CA  ARG H 115      -0.624  -5.902  13.646  1.00  0.00      HCT  C
ATOM   1782  HA  ARG H 115      -0.383  -5.961  12.591  1.00  0.00      HCT   
ATOM   1783  CB  ARG H 115      -0.074  -4.598  14.244  1.00  0.00      HCT  C
ATOM   1784  HB1 ARG H 115      -0.797  -3.794  13.965  1.00  0.00      HCT   
ATOM   1785  HB2 ARG H 115      -0.097  -4.659  15.354  1.00  0.00      HCT   
ATOM   1786  CG  ARG H 115       1.286  -4.188  13.766  1.00  0.00      HCT  C
ATOM   1787  HG1 ARG H 115       1.553  -3.220  14.245  1.00  0.00      HCT   
ATOM   1788  HG2 ARG H 115       2.037  -4.923  14.137  1.00  0.00      HCT   
ATOM   1789  CD  ARG H 115       1.316  -4.150  12.267  1.00  0.00      HCT  C
ATOM   1790  HD1 ARG H 115       0.993  -5.138  11.865  1.00  0.00      HCT   
ATOM   1791  HD2 ARG H 115       0.638  -3.361  11.864  1.00  0.00      HCT   
ATOM   1792  NE  ARG H 115       2.645  -3.848  11.746  1.00  0.00      HCT  N
ATOM   1793  HE  ARG H 115       2.709  -2.933  11.332  1.00  0.00      HCT   
ATOM   1794  CZ  ARG H 115       3.691  -4.674  11.796  1.00  0.00      HCT  C
ATOM   1795  NH1 ARG H 115       3.594  -5.876  12.366  1.00  0.00      HCT  N
ATOM   1796 HH11 ARG H 115       4.382  -6.473  12.421  1.00  0.00      HCT   
ATOM   1797 HH12 ARG H 115       2.735  -6.073  12.844  1.00  0.00      HCT   
ATOM   1798  NH2 ARG H 115       4.848  -4.285  11.275  1.00  0.00      HCT  N
ATOM   1799 HH21 ARG H 115       5.606  -4.920  11.228  1.00  0.00      HCT   
ATOM   1800 HH22 ARG H 115       4.846  -3.437  10.761  1.00  0.00      HCT   
ATOM   1801  C   ARG H 115       0.036  -7.115  14.315  1.00  0.00      HCT  C
ATOM   1802  O   ARG H 115       1.185  -7.452  14.019  1.00  0.00      HCT  O
ATOM   1803  N   GLN H 116      -0.691  -7.756  15.233  1.00  0.00      HCT  N
ATOM   1804  HN  GLN H 116      -1.611  -7.470  15.494  1.00  0.00      HCT   
ATOM   1805  CA  GLN H 116      -0.199  -8.945  15.943  1.00  0.00      HCT  C
ATOM   1806  HA  GLN H 116       0.824  -8.721  16.219  1.00  0.00      HCT   
ATOM   1807  CB  GLN H 116      -1.052  -9.227  17.176  1.00  0.00      HCT  C
ATOM   1808  HB1 GLN H 116      -2.108  -9.304  16.827  1.00  0.00      HCT   
ATOM   1809  HB2 GLN H 116      -0.787 -10.228  17.587  1.00  0.00      HCT   
ATOM   1810  CG  GLN H 116      -1.005  -8.209  18.288  1.00  0.00      HCT  C
ATOM   1811  HG1 GLN H 116       0.045  -7.915  18.500  1.00  0.00      HCT   
ATOM   1812  HG2 GLN H 116      -1.565  -7.293  18.006  1.00  0.00      HCT   
ATOM   1813  CD  GLN H 116      -1.584  -8.787  19.584  1.00  0.00      HCT  C
ATOM   1814  OE1 GLN H 116      -2.799  -8.736  19.814  1.00  0.00      HCT  O
ATOM   1815  NE2 GLN H 116      -0.711  -9.358  20.429  1.00  0.00      HCT  N
ATOM   1816 HE21 GLN H 116      -1.083  -9.739  21.271  1.00  0.00      HCT   
ATOM   1817 HE22 GLN H 116       0.258  -9.370  20.206  1.00  0.00      HCT   
ATOM   1818  C   GLN H 116      -0.178 -10.221  15.079  1.00  0.00      HCT  C
ATOM   1819  O   GLN H 116       0.453 -11.220  15.463  1.00  0.00      HCT  O
ATOM   1820  N   LEU H 117      -0.887 -10.193  13.944  1.00  0.00      HCT  N
ATOM   1821  HN  LEU H 117      -1.453  -9.416  13.675  1.00  0.00      HCT   
ATOM   1822  CA  LEU H 117      -0.897 -11.307  12.988  1.00  0.00      HCT  C
ATOM   1823  HA  LEU H 117      -0.845 -12.212  13.579  1.00  0.00      HCT   
ATOM   1824  CB  LEU H 117      -2.182 -11.277  12.167  1.00  0.00      HCT  C
ATOM   1825  HB1 LEU H 117      -2.168 -10.337  11.568  1.00  0.00      HCT   
ATOM   1826  HB2 LEU H 117      -2.161 -12.111  11.431  1.00  0.00      HCT   
ATOM   1827  CG  LEU H 117      -3.454 -11.319  13.025  1.00  0.00      HCT  C
ATOM   1828  HG  LEU H 117      -3.453 -10.377  13.625  1.00  0.00      HCT   
ATOM   1829  CD1 LEU H 117      -4.674 -11.352  12.137  1.00  0.00      HCT  C
ATOM   1830 HD11 LEU H 117      -5.599 -11.431  12.748  1.00  0.00      HCT   
ATOM   1831 HD12 LEU H 117      -4.738 -10.427  11.525  1.00  0.00      HCT   
ATOM   1832 HD13 LEU H 117      -4.636 -12.225  11.451  1.00  0.00      HCT   
ATOM   1833  CD2 LEU H 117      -3.461 -12.494  13.994  1.00  0.00      HCT  C
ATOM   1834 HD21 LEU H 117      -4.386 -12.481  14.610  1.00  0.00      HCT   
ATOM   1835 HD22 LEU H 117      -3.425 -13.465  13.461  1.00  0.00      HCT   
ATOM   1836 HD23 LEU H 117      -2.587 -12.439  14.679  1.00  0.00      HCT   
ATOM   1837  C   LEU H 117       0.324 -11.289  12.059  1.00  0.00      HCT  C
ATOM   1838  O   LEU H 117       0.502 -12.174  11.219  1.00  0.00      HCT  O
ATOM   1839  N   ILE H 118       1.165 -10.274  12.239  1.00  0.00      HCT  N
ATOM   1840  HN  ILE H 118       0.999  -9.549  12.904  1.00  0.00      HCT   
ATOM   1841  CA  ILE H 118       2.405 -10.122  11.487  1.00  0.00      HCT  C
ATOM   1842  HA  ILE H 118       2.535 -11.018  10.894  1.00  0.00      HCT   
ATOM   1843  CB  ILE H 118       2.385  -8.844  10.613  1.00  0.00      HCT  C
ATOM   1844  HB  ILE H 118       2.255  -8.007  11.345  1.00  0.00      HCT   
ATOM   1845  CG2 ILE H 118       3.657  -8.719   9.769  1.00  0.00      HCT  C
ATOM   1846 HG21 ILE H 118       3.699  -7.728   9.270  1.00  0.00      HCT   
ATOM   1847 HG22 ILE H 118       4.564  -8.815  10.402  1.00  0.00      HCT   
ATOM   1848 HG23 ILE H 118       3.692  -9.504   8.984  1.00  0.00      HCT   
ATOM   1849  CG1 ILE H 118       1.156  -8.857   9.723  1.00  0.00      HCT  C
ATOM   1850 HG11 ILE H 118       1.274  -9.629   8.930  1.00  0.00      HCT   
ATOM   1851 HG12 ILE H 118       0.271  -9.146  10.335  1.00  0.00      HCT   
ATOM   1852  CD  ILE H 118       0.874  -7.559   9.092  1.00  0.00      HCT  C
ATOM   1853  HD1 ILE H 118      -0.066  -7.613   8.501  1.00  0.00      HCT   
ATOM   1854  HD2 ILE H 118       0.755  -6.766   9.862  1.00  0.00      HCT   
ATOM   1855  HD3 ILE H 118       1.695  -7.263   8.405  1.00  0.00      HCT   
ATOM   1856  C   ILE H 118       3.568 -10.069  12.462  1.00  0.00      HCT  C
ATOM   1857  O   ILE H 118       3.483  -9.381  13.488  1.00  0.00      HCT  O
ATOM   1858  N   PRO H 119       4.649 -10.809  12.162  1.00  0.00      HCT  N
ATOM   1859  CD  PRO H 119       4.804 -11.761  11.049  1.00  0.00      HCT  C
ATOM   1860  HD1 PRO H 119       4.558 -11.296  10.068  1.00  0.00      HCT   
ATOM   1861  HD2 PRO H 119       4.172 -12.668  11.187  1.00  0.00      HCT   
ATOM   1862  CA  PRO H 119       5.819 -10.766  13.047  1.00  0.00      HCT  C
ATOM   1863  HA  PRO H 119       5.572 -11.058  14.061  1.00  0.00      HCT   
ATOM   1864  CB  PRO H 119       6.814 -11.755  12.418  1.00  0.00      HCT  C
ATOM   1865  HB1 PRO H 119       6.920 -12.671  13.042  1.00  0.00      HCT   
ATOM   1866  HB2 PRO H 119       7.810 -11.282  12.267  1.00  0.00      HCT   
ATOM   1867  CG  PRO H 119       6.249 -12.134  11.090  1.00  0.00      HCT  C
ATOM   1868  HG1 PRO H 119       6.419 -13.219  10.945  1.00  0.00      HCT   
ATOM   1869  HG2 PRO H 119       6.791 -11.592  10.281  1.00  0.00      HCT   
ATOM   1870  C   PRO H 119       6.364  -9.364  13.058  1.00  0.00      HCT  C
ATOM   1871  O   PRO H 119       6.296  -8.686  12.033  1.00  0.00      HCT  O
ATOM   1872  N   GLU H 120       6.854  -8.913  14.202  1.00  0.00      HCT  N
ATOM   1873  HN  GLU H 120       6.950  -9.425  15.051  1.00  0.00      HCT   
ATOM   1874  CA  GLU H 120       7.313  -7.540  14.286  1.00  0.00      HCT  C
ATOM   1875  HA  GLU H 120       6.854  -6.961  13.494  1.00  0.00      HCT   
ATOM   1876  CB  GLU H 120       6.938  -6.907  15.627  1.00  0.00      HCT  C
ATOM   1877  HB1 GLU H 120       6.014  -7.406  16.001  1.00  0.00      HCT   
ATOM   1878  HB2 GLU H 120       7.728  -7.124  16.381  1.00  0.00      HCT   
ATOM   1879  CG  GLU H 120       6.700  -5.411  15.519  1.00  0.00      HCT  C
ATOM   1880  HG1 GLU H 120       7.666  -4.878  15.590  1.00  0.00      HCT   
ATOM   1881  HG2 GLU H 120       6.212  -5.155  14.558  1.00  0.00      HCT   
ATOM   1882  CD  GLU H 120       5.850  -4.877  16.650  1.00  0.00      HCT  C
ATOM   1883  OE1 GLU H 120       5.034  -5.653  17.192  1.00  0.00      HCT  O
ATOM   1884  OE2 GLU H 120       5.999  -3.684  16.998  1.00  0.00      HCT  O
ATOM   1885  C   GLU H 120       8.808  -7.510  14.056  1.00  0.00      HCT  C
ATOM   1886  O   GLU H 120       9.529  -8.448  14.408  1.00  0.00      HCT  O
ATOM   1887  N   VAL H 121       9.265  -6.439  13.428  1.00  0.00      HCT  N
ATOM   1888  HN  VAL H 121       8.707  -5.663  13.145  1.00  0.00      HCT   
ATOM   1889  CA  VAL H 121      10.672  -6.319  13.096  1.00  0.00      HCT  C
ATOM   1890  HA  VAL H 121      11.122  -7.297  13.216  1.00  0.00      HCT   
ATOM   1891  CB  VAL H 121      10.844  -5.834  11.652  1.00  0.00      HCT  C
ATOM   1892  HB  VAL H 121      10.191  -4.937  11.517  1.00  0.00      HCT   
ATOM   1893  CG1 VAL H 121      12.278  -5.450  11.397  1.00  0.00      HCT  C
ATOM   1894 HG11 VAL H 121      12.411  -5.135  10.339  1.00  0.00      HCT   
ATOM   1895 HG12 VAL H 121      12.595  -4.600  12.037  1.00  0.00      HCT   
ATOM   1896 HG13 VAL H 121      12.955  -6.310  11.587  1.00  0.00      HCT   
ATOM   1897  CG2 VAL H 121      10.390  -6.921  10.668  1.00  0.00      HCT  C
ATOM   1898 HG21 VAL H 121      10.549  -6.592   9.619  1.00  0.00      HCT   
ATOM   1899 HG22 VAL H 121      10.963  -7.859  10.831  1.00  0.00      HCT   
ATOM   1900 HG23 VAL H 121       9.310  -7.147  10.789  1.00  0.00      HCT   
ATOM   1901  C   VAL H 121      11.374  -5.369  14.066  1.00  0.00      HCT  C
ATOM   1902  O   VAL H 121      10.856  -4.294  14.370  1.00  0.00      HCT  O
ATOM   1903  N   ASP H 122      12.533  -5.771  14.581  1.00  0.00      HCT  N
ATOM   1904  HN  ASP H 122      12.957  -6.670  14.508  1.00  0.00      HCT   
ATOM   1905  CA  ASP H 122      13.324  -4.834  15.354  1.00  0.00      HCT  C
ATOM   1906  HA  ASP H 122      12.650  -4.101  15.781  1.00  0.00      HCT   
ATOM   1907  CB  ASP H 122      14.118  -5.516  16.456  1.00  0.00      HCT  C
ATOM   1908  HB1 ASP H 122      13.416  -5.987  17.174  1.00  0.00      HCT   
ATOM   1909  HB2 ASP H 122      14.769  -6.307  16.035  1.00  0.00      HCT   
ATOM   1910  CG  ASP H 122      14.980  -4.533  17.231  1.00  0.00      HCT  C
ATOM   1911  OD1 ASP H 122      14.639  -3.321  17.280  1.00  0.00      HCT  O
ATOM   1912  OD2 ASP H 122      15.994  -4.982  17.798  1.00  0.00      HCT  O
ATOM   1913  C   ASP H 122      14.252  -4.084  14.423  1.00  0.00      HCT  C
ATOM   1914  O   ASP H 122      15.171  -4.657  13.831  1.00  0.00      HCT  O
ATOM   1915  N   HSE H 123      14.001  -2.788  14.301  1.00  0.00      HCT  N
ATOM   1916  HN  HSE H 123      13.315  -2.271  14.810  1.00  0.00      HCT   
ATOM   1917  CA  HSE H 123      14.764  -1.999  13.355  1.00  0.00      HCT  C
ATOM   1918  HA  HSE H 123      15.016  -2.651  12.527  1.00  0.00      HCT   
ATOM   1919  CB  HSE H 123      13.926  -0.848  12.825  1.00  0.00      HCT  C
ATOM   1920  HB1 HSE H 123      13.326  -0.445  13.669  1.00  0.00      HCT   
ATOM   1921  HB2 HSE H 123      14.594  -0.031  12.482  1.00  0.00      HCT   
ATOM   1922  ND1 HSE H 123      13.250  -1.049  10.399  1.00  0.00      HCT  N
ATOM   1923  CG  HSE H 123      12.990  -1.267  11.735  1.00  0.00      HCT  C
ATOM   1924  CE1 HSE H 123      12.266  -1.544   9.668  1.00  0.00      HCT  C
ATOM   1925  HE1 HSE H 123      12.218  -1.494   8.577  1.00  0.00      HCT   
ATOM   1926  NE2 HSE H 123      11.379  -2.087  10.482  1.00  0.00      HCT  N
ATOM   1927  HE2 HSE H 123      10.524  -2.519  10.195  1.00  0.00      HCT   
ATOM   1928  CD2 HSE H 123      11.809  -1.935  11.779  1.00  0.00      HCT  C
ATOM   1929  HD2 HSE H 123      11.249  -2.298  12.629  1.00  0.00      HCT   
ATOM   1930  C   HSE H 123      16.084  -1.529  13.976  1.00  0.00      HCT  C
ATOM   1931  O   HSE H 123      16.141  -0.595  14.766  1.00  0.00      HCT  O
ATOM   1932  N   SER H 124      17.140  -2.224  13.579  1.00  0.00      HCT  N
ATOM   1933  HN  SER H 124      17.034  -2.936  12.885  1.00  0.00      HCT   
ATOM   1934  CA  SER H 124      18.506  -2.061  14.063  1.00  0.00      HCT  C
ATOM   1935  HA  SER H 124      19.072  -2.852  13.589  1.00  0.00      HCT   
ATOM   1936  CB  SER H 124      19.066  -0.691  13.646  1.00  0.00      HCT  C
ATOM   1937  HB1 SER H 124      19.105  -0.657  12.533  1.00  0.00      HCT   
ATOM   1938  HB2 SER H 124      18.381   0.124  13.974  1.00  0.00      HCT   
ATOM   1939  OG  SER H 124      20.366  -0.474  14.140  1.00  0.00      HCT  O
ATOM   1940  HG1 SER H 124      20.728   0.284  13.663  1.00  0.00      HCT   
ATOM   1941  C   SER H 124      18.631  -2.253  15.563  1.00  0.00      HCT  C
ATOM   1942  O   SER H 124      18.043  -1.482  16.320  1.00  0.00      HCT  O
ATOM   1943  N   THR H 125      19.329  -3.276  16.057  1.00  0.00      HCT  N
ATOM   1944  HN  THR H 125      19.356  -3.321  17.055  1.00  0.00      HCT   
ATOM   1945  CA  THR H 125      20.066  -4.349  15.386  1.00  0.00      HCT  C
ATOM   1946  HA  THR H 125      20.723  -4.725  16.159  1.00  0.00      HCT   
ATOM   1947  CB  THR H 125      19.097  -5.535  14.937  1.00  0.00      HCT  C
ATOM   1948  HB  THR H 125      19.705  -6.198  14.275  1.00  0.00      HCT   
ATOM   1949  OG1 THR H 125      18.004  -5.048  14.159  1.00  0.00      HCT  O
ATOM   1950  HG1 THR H 125      17.474  -5.824  13.947  1.00  0.00      HCT   
ATOM   1951  CG2 THR H 125      18.515  -6.266  16.126  1.00  0.00      HCT  C
ATOM   1952 HG21 THR H 125      17.936  -7.155  15.799  1.00  0.00      HCT   
ATOM   1953 HG22 THR H 125      19.325  -6.615  16.801  1.00  0.00      HCT   
ATOM   1954 HG23 THR H 125      17.838  -5.606  16.709  1.00  0.00      HCT   
ATOM   1955  C   THR H 125      20.966  -3.938  14.209  1.00  0.00      HCT  C
ATOM   1956  O   THR H 125      22.129  -3.620  14.433  1.00  0.00      HCT  O
ATOM   1957  N   GLY H 126      20.469  -3.925  12.975  1.00  0.00      HCT  N
ATOM   1958  HN  GLY H 126      19.602  -4.352  12.720  1.00  0.00      HCT   
ATOM   1959  CA  GLY H 126      21.190  -3.263  11.892  1.00  0.00      HCT  C
ATOM   1960  HA1 GLY H 126      21.871  -3.979  11.453  1.00  0.00      HCT   
ATOM   1961  HA2 GLY H 126      21.671  -2.380  12.291  1.00  0.00      HCT   
ATOM   1962  C   GLY H 126      20.212  -2.817  10.810  1.00  0.00      HCT  C
ATOM   1963  O   GLY H 126      18.998  -2.950  10.952  1.00  0.00      HCT  O
ATOM   1964  N   ILE H 127      20.727  -2.269   9.723  1.00  0.00      HCT  N
ATOM   1965  HN  ILE H 127      21.667  -1.948   9.625  1.00  0.00      HCT   
ATOM   1966  CA  ILE H 127      19.911  -2.090   8.536  1.00  0.00      HCT  C
ATOM   1967  HA  ILE H 127      18.883  -1.937   8.838  1.00  0.00      HCT   
ATOM   1968  CB  ILE H 127      20.435  -0.954   7.639  1.00  0.00      HCT  C
ATOM   1969  HB  ILE H 127      20.700  -0.133   8.353  1.00  0.00      HCT   
ATOM   1970  CG2 ILE H 127      21.623  -1.419   6.764  1.00  0.00      HCT  C
ATOM   1971 HG21 ILE H 127      22.086  -0.555   6.243  1.00  0.00      HCT   
ATOM   1972 HG22 ILE H 127      22.409  -1.898   7.385  1.00  0.00      HCT   
ATOM   1973 HG23 ILE H 127      21.289  -2.149   5.996  1.00  0.00      HCT   
ATOM   1974  CG1 ILE H 127      19.342  -0.407   6.743  1.00  0.00      HCT  C
ATOM   1975 HG11 ILE H 127      18.675  -1.235   6.414  1.00  0.00      HCT   
ATOM   1976 HG12 ILE H 127      18.718   0.306   7.329  1.00  0.00      HCT   
ATOM   1977  CD  ILE H 127      19.920   0.325   5.511  1.00  0.00      HCT  C
ATOM   1978  HD1 ILE H 127      19.100   0.765   4.904  1.00  0.00      HCT   
ATOM   1979  HD2 ILE H 127      20.599   1.147   5.826  1.00  0.00      HCT   
ATOM   1980  HD3 ILE H 127      20.490  -0.374   4.863  1.00  0.00      HCT   
ATOM   1981  C   ILE H 127      19.962  -3.425   7.809  1.00  0.00      HCT  C
ATOM   1982  O   ILE H 127      19.070  -3.769   7.048  1.00  0.00      HCT  O
ATOM   1983  N   HSE H 128      21.024  -4.179   8.091  1.00  0.00      HCT  N
ATOM   1984  HN  HSE H 128      21.681  -3.923   8.799  1.00  0.00      HCT   
ATOM   1985  CA  HSE H 128      21.331  -5.427   7.411  1.00  0.00      HCT  C
ATOM   1986  HA  HSE H 128      20.787  -5.421   6.474  1.00  0.00      HCT   
ATOM   1987  CB  HSE H 128      22.843  -5.545   7.172  1.00  0.00      HCT  C
ATOM   1988  HB1 HSE H 128      23.220  -4.545   6.867  1.00  0.00      HCT   
ATOM   1989  HB2 HSE H 128      23.349  -5.806   8.125  1.00  0.00      HCT   
ATOM   1990  ND1 HSE H 128      23.333  -7.880   6.326  1.00  0.00      HCT  N
ATOM   1991  CG  HSE H 128      23.220  -6.528   6.096  1.00  0.00      HCT  C
ATOM   1992  CE1 HSE H 128      23.677  -8.490   5.202  1.00  0.00      HCT  C
ATOM   1993  HE1 HSE H 128      23.841  -9.566   5.105  1.00  0.00      HCT   
ATOM   1994  NE2 HSE H 128      23.788  -7.581   4.253  1.00  0.00      HCT  N
ATOM   1995  HE2 HSE H 128      24.050  -7.766   3.306  1.00  0.00      HCT   
ATOM   1996  CD2 HSE H 128      23.514  -6.343   4.786  1.00  0.00      HCT  C
ATOM   1997  HD2 HSE H 128      23.556  -5.431   4.207  1.00  0.00      HCT   
ATOM   1998  C   HSE H 128      20.827  -6.620   8.214  1.00  0.00      HCT  C
ATOM   1999  O   HSE H 128      20.869  -7.754   7.744  1.00  0.00      HCT  O
ATOM   2000  N   SER H 129      20.338  -6.367   9.421  1.00  0.00      HCT  N
ATOM   2001  HN  SER H 129      20.229  -5.455   9.816  1.00  0.00      HCT   
ATOM   2002  CA  SER H 129      19.905  -7.456  10.297  1.00  0.00      HCT  C
ATOM   2003  HA  SER H 129      20.664  -8.222  10.203  1.00  0.00      HCT   
ATOM   2004  CB  SER H 129      19.783  -6.962  11.740  1.00  0.00      HCT  C
ATOM   2005  HB1 SER H 129      19.488  -7.826  12.378  1.00  0.00      HCT   
ATOM   2006  HB2 SER H 129      20.769  -6.603  12.112  1.00  0.00      HCT   
ATOM   2007  OG  SER H 129      18.796  -5.952  11.861  1.00  0.00      HCT  O
ATOM   2008  HG1 SER H 129      18.612  -5.847  12.803  1.00  0.00      HCT   
ATOM   2009  C   SER H 129      18.577  -8.074   9.850  1.00  0.00      HCT  C
ATOM   2010  O   SER H 129      18.499  -9.267   9.561  1.00  0.00      HCT  O
ATOM   2011  N   PHE H 130      17.539  -7.252   9.782  1.00  0.00      HCT  N
ATOM   2012  HN  PHE H 130      17.604  -6.258   9.854  1.00  0.00      HCT   
ATOM   2013  CA  PHE H 130      16.187  -7.756   9.592  1.00  0.00      HCT  C
ATOM   2014  HA  PHE H 130      16.106  -8.636  10.219  1.00  0.00      HCT   
ATOM   2015  CB  PHE H 130      15.167  -6.682   9.994  1.00  0.00      HCT  C
ATOM   2016  HB1 PHE H 130      14.150  -7.014   9.690  1.00  0.00      HCT   
ATOM   2017  HB2 PHE H 130      15.149  -6.539  11.096  1.00  0.00      HCT   
ATOM   2018  CG  PHE H 130      15.391  -5.350   9.323  1.00  0.00      HCT  C
ATOM   2019  CD1 PHE H 130      14.747  -5.038   8.133  1.00  0.00      HCT  C
ATOM   2020  HD1 PHE H 130      14.076  -5.757   7.683  1.00  0.00      HCT   
ATOM   2021  CE1 PHE H 130      14.956  -3.825   7.512  1.00  0.00      HCT  C
ATOM   2022  HE1 PHE H 130      14.440  -3.593   6.591  1.00  0.00      HCT   
ATOM   2023  CZ  PHE H 130      15.820  -2.913   8.076  1.00  0.00      HCT  C
ATOM   2024  HZ  PHE H 130      15.984  -1.958   7.598  1.00  0.00      HCT   
ATOM   2025  CD2 PHE H 130      16.255  -4.421   9.871  1.00  0.00      HCT  C
ATOM   2026  HD2 PHE H 130      16.788  -4.651  10.783  1.00  0.00      HCT   
ATOM   2027  CE2 PHE H 130      16.467  -3.213   9.253  1.00  0.00      HCT  C
ATOM   2028  HE2 PHE H 130      17.146  -2.495   9.692  1.00  0.00      HCT   
ATOM   2029  C   PHE H 130      15.948  -8.207   8.157  1.00  0.00      HCT  C
ATOM   2030  O   PHE H 130      16.406  -7.565   7.212  1.00  0.00      HCT  O
ATOM   2031  N   PRO H 131      15.237  -9.328   7.994  1.00  0.00      HCT  N
ATOM   2032  CD  PRO H 131      14.776 -10.193   9.095  1.00  0.00      HCT  C
ATOM   2033  HD1 PRO H 131      14.364  -9.610   9.950  1.00  0.00      HCT   
ATOM   2034  HD2 PRO H 131      15.580 -10.867   9.471  1.00  0.00      HCT   
ATOM   2035  CA  PRO H 131      14.840  -9.851   6.682  1.00  0.00      HCT  C
ATOM   2036  HA  PRO H 131      15.710 -10.010   6.056  1.00  0.00      HCT   
ATOM   2037  CB  PRO H 131      14.134 -11.169   7.025  1.00  0.00      HCT  C
ATOM   2038  HB1 PRO H 131      14.823 -12.041   6.960  1.00  0.00      HCT   
ATOM   2039  HB2 PRO H 131      13.240 -11.343   6.385  1.00  0.00      HCT   
ATOM   2040  CG  PRO H 131      13.689 -11.000   8.454  1.00  0.00      HCT  C
ATOM   2041  HG1 PRO H 131      13.546 -11.989   8.932  1.00  0.00      HCT   
ATOM   2042  HG2 PRO H 131      12.727 -10.443   8.528  1.00  0.00      HCT   
ATOM   2043  C   PRO H 131      13.885  -8.906   5.974  1.00  0.00      HCT  C
ATOM   2044  O   PRO H 131      13.183  -8.154   6.650  1.00  0.00      HCT  O
ATOM   2045  N   LEU H 132      13.837  -8.951   4.646  1.00  0.00      HCT  N
ATOM   2046  HN  LEU H 132      14.359  -9.583   4.077  1.00  0.00      HCT   
ATOM   2047  CA  LEU H 132      12.978  -8.037   3.896  1.00  0.00      HCT  C
ATOM   2048  HA  LEU H 132      13.088  -7.064   4.356  1.00  0.00      HCT   
ATOM   2049  CB  LEU H 132      13.407  -7.994   2.426  1.00  0.00      HCT  C
ATOM   2050  HB1 LEU H 132      13.297  -9.026   2.021  1.00  0.00      HCT   
ATOM   2051  HB2 LEU H 132      12.689  -7.362   1.858  1.00  0.00      HCT   
ATOM   2052  CG  LEU H 132      14.848  -7.516   2.254  1.00  0.00      HCT  C
ATOM   2053  HG  LEU H 132      15.514  -8.231   2.795  1.00  0.00      HCT   
ATOM   2054  CD1 LEU H 132      15.245  -7.452   0.795  1.00  0.00      HCT  C
ATOM   2055 HD11 LEU H 132      16.278  -7.057   0.689  1.00  0.00      HCT   
ATOM   2056 HD12 LEU H 132      15.209  -8.463   0.335  1.00  0.00      HCT   
ATOM   2057 HD13 LEU H 132      14.559  -6.785   0.231  1.00  0.00      HCT   
ATOM   2058  CD2 LEU H 132      14.996  -6.162   2.899  1.00  0.00      HCT  C
ATOM   2059 HD21 LEU H 132      16.043  -5.801   2.803  1.00  0.00      HCT   
ATOM   2060 HD22 LEU H 132      14.335  -5.408   2.425  1.00  0.00      HCT   
ATOM   2061 HD23 LEU H 132      14.745  -6.217   3.980  1.00  0.00      HCT   
ATOM   2062  C   LEU H 132      11.511  -8.433   4.002  1.00  0.00      HCT  C
ATOM   2063  O   LEU H 132      10.611  -7.596   3.903  1.00  0.00      HCT  O
ATOM   2064  N   LEU H 133      11.282  -9.722   4.211  1.00  0.00      HCT  N
ATOM   2065  HN  LEU H 133      11.998 -10.398   4.373  1.00  0.00      HCT   
ATOM   2066  CA  LEU H 133       9.938 -10.265   4.221  1.00  0.00      HCT  C
ATOM   2067  HA  LEU H 133       9.266  -9.418   4.256  1.00  0.00      HCT   
ATOM   2068  CB  LEU H 133       9.695 -11.096   2.946  1.00  0.00      HCT  C
ATOM   2069  HB1 LEU H 133       9.839 -10.414   2.076  1.00  0.00      HCT   
ATOM   2070  HB2 LEU H 133      10.488 -11.872   2.863  1.00  0.00      HCT   
ATOM   2071  CG  LEU H 133       8.313 -11.727   2.856  1.00  0.00      HCT  C
ATOM   2072  HG  LEU H 133       8.162 -12.366   3.759  1.00  0.00      HCT   
ATOM   2073  CD1 LEU H 133       7.271 -10.621   2.828  1.00  0.00      HCT  C
ATOM   2074 HD11 LEU H 133       6.252 -11.048   2.714  1.00  0.00      HCT   
ATOM   2075 HD12 LEU H 133       7.299 -10.033   3.770  1.00  0.00      HCT   
ATOM   2076 HD13 LEU H 133       7.454  -9.930   1.977  1.00  0.00      HCT   
ATOM   2077  CD2 LEU H 133       8.177 -12.612   1.625  1.00  0.00      HCT  C
ATOM   2078 HD21 LEU H 133       7.167 -13.075   1.592  1.00  0.00      HCT   
ATOM   2079 HD22 LEU H 133       8.313 -12.035   0.688  1.00  0.00      HCT   
ATOM   2080 HD23 LEU H 133       8.932 -13.427   1.646  1.00  0.00      HCT   
ATOM   2081  C   LEU H 133       9.678 -11.111   5.464  1.00  0.00      HCT  C
ATOM   2082  O   LEU H 133      10.430 -12.033   5.785  1.00  0.00      HCT  O
ATOM   2083  N   VAL H 134       8.602 -10.794   6.164  1.00  0.00      HCT  N
ATOM   2084  HN  VAL H 134       8.005 -10.014   5.996  1.00  0.00      HCT   
ATOM   2085  CA  VAL H 134       8.207 -11.618   7.286  1.00  0.00      HCT  C
ATOM   2086  HA  VAL H 134       8.864 -12.478   7.322  1.00  0.00      HCT   
ATOM   2087  CB  VAL H 134       8.316 -10.856   8.649  1.00  0.00      HCT  C
ATOM   2088  HB  VAL H 134       7.966 -11.550   9.452  1.00  0.00      HCT   
ATOM   2089  CG1 VAL H 134       9.781 -10.452   8.929  1.00  0.00      HCT  C
ATOM   2090 HG11 VAL H 134       9.848  -9.878   9.878  1.00  0.00      HCT   
ATOM   2091 HG12 VAL H 134      10.438 -11.340   9.033  1.00  0.00      HCT   
ATOM   2092 HG13 VAL H 134      10.175  -9.811   8.111  1.00  0.00      HCT   
ATOM   2093  CG2 VAL H 134       7.331  -9.663   8.732  1.00  0.00      HCT  C
ATOM   2094 HG21 VAL H 134       7.456  -9.116   9.691  1.00  0.00      HCT   
ATOM   2095 HG22 VAL H 134       7.509  -8.951   7.897  1.00  0.00      HCT   
ATOM   2096 HG23 VAL H 134       6.277 -10.007   8.678  1.00  0.00      HCT   
ATOM   2097  C   VAL H 134       6.786 -12.135   7.058  1.00  0.00      HCT  C
ATOM   2098  O   VAL H 134       5.946 -11.465   6.444  1.00  0.00      HCT  O
ATOM   2099  N   LEU H 135       6.552 -13.358   7.520  1.00  0.00      HCT  N
ATOM   2100  HN  LEU H 135       7.212 -13.862   8.072  1.00  0.00      HCT   
ATOM   2101  CA  LEU H 135       5.313 -14.077   7.265  1.00  0.00      HCT  C
ATOM   2102  HA  LEU H 135       4.553 -13.343   7.030  1.00  0.00      HCT   
ATOM   2103  CB  LEU H 135       5.481 -15.095   6.134  1.00  0.00      HCT  C
ATOM   2104  HB1 LEU H 135       6.215 -15.857   6.484  1.00  0.00      HCT   
ATOM   2105  HB2 LEU H 135       4.520 -15.637   5.989  1.00  0.00      HCT   
ATOM   2106  CG  LEU H 135       5.970 -14.466   4.842  1.00  0.00      HCT  C
ATOM   2107  HG  LEU H 135       6.805 -13.766   5.085  1.00  0.00      HCT   
ATOM   2108  CD1 LEU H 135       6.470 -15.516   3.881  1.00  0.00      HCT  C
ATOM   2109 HD11 LEU H 135       6.781 -15.050   2.921  1.00  0.00      HCT   
ATOM   2110 HD12 LEU H 135       7.345 -16.052   4.308  1.00  0.00      HCT   
ATOM   2111 HD13 LEU H 135       5.674 -16.260   3.664  1.00  0.00      HCT   
ATOM   2112  CD2 LEU H 135       4.831 -13.651   4.243  1.00  0.00      HCT  C
ATOM   2113 HD21 LEU H 135       5.161 -13.160   3.302  1.00  0.00      HCT   
ATOM   2114 HD22 LEU H 135       3.955 -14.287   4.001  1.00  0.00      HCT   
ATOM   2115 HD23 LEU H 135       4.504 -12.860   4.952  1.00  0.00      HCT   
ATOM   2116  C   LEU H 135       4.884 -14.789   8.512  1.00  0.00      HCT  C
ATOM   2117  O   LEU H 135       5.688 -15.455   9.174  1.00  0.00      HCT  O
ATOM   2118  N   GLN H 136       3.605 -14.657   8.821  1.00  0.00      HCT  N
ATOM   2119  HN  GLN H 136       2.971 -14.065   8.326  1.00  0.00      HCT   
ATOM   2120  CA  GLN H 136       3.014 -15.375   9.922  1.00  0.00      HCT  C
ATOM   2121  HA  GLN H 136       3.701 -16.165  10.201  1.00  0.00      HCT   
ATOM   2122  CB  GLN H 136       2.773 -14.423  11.089  1.00  0.00      HCT  C
ATOM   2123  HB1 GLN H 136       3.713 -13.840  11.229  1.00  0.00      HCT   
ATOM   2124  HB2 GLN H 136       1.989 -13.684  10.806  1.00  0.00      HCT   
ATOM   2125  CG  GLN H 136       2.412 -15.088  12.400  1.00  0.00      HCT  C
ATOM   2126  HG1 GLN H 136       1.463 -15.657  12.297  1.00  0.00      HCT   
ATOM   2127  HG2 GLN H 136       3.204 -15.800  12.711  1.00  0.00      HCT   
ATOM   2128  CD  GLN H 136       2.199 -14.070  13.491  1.00  0.00      HCT  C
ATOM   2129  OE1 GLN H 136       3.093 -13.281  13.802  1.00  0.00      HCT  O
ATOM   2130  NE2 GLN H 136       1.006 -14.060  14.065  1.00  0.00      HCT  N
ATOM   2131 HE21 GLN H 136       0.858 -13.387  14.784  1.00  0.00      HCT   
ATOM   2132 HE22 GLN H 136       0.316 -14.717  13.782  1.00  0.00      HCT   
ATOM   2133  C   GLN H 136       1.706 -16.037   9.479  1.00  0.00      HCT  C
ATOM   2134  O   GLN H 136       0.778 -15.373   8.980  1.00  0.00      HCT  O
ATOM   2135  N   VAL H 137       1.642 -17.352   9.650  1.00  0.00      HCT  N
ATOM   2136  HN  VAL H 137       2.422 -17.938   9.854  1.00  0.00      HCT   
ATOM   2137  CA  VAL H 137       0.381 -18.051   9.547  1.00  0.00      HCT  C
ATOM   2138  HA  VAL H 137      -0.342 -17.423   9.042  1.00  0.00      HCT   
ATOM   2139  CB  VAL H 137       0.514 -19.383   8.751  1.00  0.00      HCT  C
ATOM   2140  HB  VAL H 137       1.291 -20.005   9.261  1.00  0.00      HCT   
ATOM   2141  CG1 VAL H 137      -0.838 -20.188   8.728  1.00  0.00      HCT  C
ATOM   2142 HG11 VAL H 137      -0.726 -21.113   8.122  1.00  0.00      HCT   
ATOM   2143 HG12 VAL H 137      -1.148 -20.497   9.748  1.00  0.00      HCT   
ATOM   2144 HG13 VAL H 137      -1.650 -19.578   8.278  1.00  0.00      HCT   
ATOM   2145  CG2 VAL H 137       0.978 -19.091   7.328  1.00  0.00      HCT  C
ATOM   2146 HG21 VAL H 137       1.040 -20.028   6.735  1.00  0.00      HCT   
ATOM   2147 HG22 VAL H 137       0.269 -18.401   6.820  1.00  0.00      HCT   
ATOM   2148 HG23 VAL H 137       1.985 -18.624   7.321  1.00  0.00      HCT   
ATOM   2149  C   VAL H 137      -0.113 -18.258  10.979  1.00  0.00      HCT  C
ATOM   2150  O   VAL H 137       0.632 -18.737  11.828  1.00  0.00      HCT  O
ATOM   2151  N   THR H 138      -1.356 -17.856  11.246  1.00  0.00      HCT  N
ATOM   2152  HN  THR H 138      -1.985 -17.496  10.558  1.00  0.00      HCT   
ATOM   2153  CA  THR H 138      -1.912 -17.911  12.597  1.00  0.00      HCT  C
ATOM   2154  HA  THR H 138      -1.177 -18.444  13.185  1.00  0.00      HCT   
ATOM   2155  CB  THR H 138      -2.206 -16.516  13.137  1.00  0.00      HCT  C
ATOM   2156  HB  THR H 138      -2.912 -16.044  12.410  1.00  0.00      HCT   
ATOM   2157  OG1 THR H 138      -0.995 -15.765  13.141  1.00  0.00      HCT  O
ATOM   2158  HG1 THR H 138      -1.229 -14.902  13.499  1.00  0.00      HCT   
ATOM   2159  CG2 THR H 138      -2.719 -16.615  14.556  1.00  0.00      HCT  C
ATOM   2160 HG21 THR H 138      -3.046 -15.621  14.928  1.00  0.00      HCT   
ATOM   2161 HG22 THR H 138      -3.590 -17.302  14.606  1.00  0.00      HCT   
ATOM   2162 HG23 THR H 138      -1.933 -17.001  15.240  1.00  0.00      HCT   
ATOM   2163  C   THR H 138      -3.191 -18.718  12.672  1.00  0.00      HCT  C
ATOM   2164  O   THR H 138      -4.193 -18.365  12.037  1.00  0.00      HCT  O
ATOM   2165  N   PHE H 139      -3.170 -19.798  13.445  1.00  0.00      HCT  N
ATOM   2166  HN  PHE H 139      -2.399 -20.103  14.002  1.00  0.00      HCT   
ATOM   2167  CA  PHE H 139      -4.357 -20.657  13.527  1.00  0.00      HCT  C
ATOM   2168  HA  PHE H 139      -4.890 -20.519  12.594  1.00  0.00      HCT   
ATOM   2169  CB  PHE H 139      -3.949 -22.105  13.711  1.00  0.00      HCT  C
ATOM   2170  HB1 PHE H 139      -3.264 -22.182  14.583  1.00  0.00      HCT   
ATOM   2171  HB2 PHE H 139      -4.831 -22.745  13.930  1.00  0.00      HCT   
ATOM   2172  CG  PHE H 139      -3.203 -22.672  12.543  1.00  0.00      HCT  C
ATOM   2173  CD1 PHE H 139      -3.873 -23.315  11.523  1.00  0.00      HCT  C
ATOM   2174  HD1 PHE H 139      -4.949 -23.411  11.567  1.00  0.00      HCT   
ATOM   2175  CE1 PHE H 139      -3.184 -23.848  10.441  1.00  0.00      HCT  C
ATOM   2176  HE1 PHE H 139      -3.724 -24.347   9.649  1.00  0.00      HCT   
ATOM   2177  CZ  PHE H 139      -1.828 -23.740  10.369  1.00  0.00      HCT  C
ATOM   2178  HZ  PHE H 139      -1.288 -24.145   9.525  1.00  0.00      HCT   
ATOM   2179  CD2 PHE H 139      -1.831 -22.565  12.459  1.00  0.00      HCT  C
ATOM   2180  HD2 PHE H 139      -1.277 -22.080  13.251  1.00  0.00      HCT   
ATOM   2181  CE2 PHE H 139      -1.144 -23.097  11.381  1.00  0.00      HCT  C
ATOM   2182  HE2 PHE H 139      -0.068 -23.009  11.332  1.00  0.00      HCT   
ATOM   2183  C   PHE H 139      -5.296 -20.220  14.648  1.00  0.00      HCT  C
ATOM   2184  O   PHE H 139      -4.904 -20.131  15.816  1.00  0.00      HCT  O
ATOM   2185  N   PHE H 140      -6.531 -19.917  14.270  1.00  0.00      HCT  N
ATOM   2186  HN  PHE H 140      -6.834 -19.972  13.320  1.00  0.00      HCT   
ATOM   2187  CA  PHE H 140      -7.558 -19.476  15.206  1.00  0.00      HCT  C
ATOM   2188  HA  PHE H 140      -7.038 -19.044  16.052  1.00  0.00      HCT   
ATOM   2189  CB  PHE H 140      -8.499 -18.477  14.539  1.00  0.00      HCT  C
ATOM   2190  HB1 PHE H 140      -8.859 -18.903  13.577  1.00  0.00      HCT   
ATOM   2191  HB2 PHE H 140      -9.395 -18.288  15.169  1.00  0.00      HCT   
ATOM   2192  CG  PHE H 140      -7.857 -17.162  14.193  1.00  0.00      HCT  C
ATOM   2193  CD1 PHE H 140      -6.978 -17.054  13.123  1.00  0.00      HCT  C
ATOM   2194  HD1 PHE H 140      -6.741 -17.930  12.535  1.00  0.00      HCT   
ATOM   2195  CE1 PHE H 140      -6.398 -15.837  12.807  1.00  0.00      HCT  C
ATOM   2196  HE1 PHE H 140      -5.722 -15.762  11.967  1.00  0.00      HCT   
ATOM   2197  CZ  PHE H 140      -6.689 -14.704  13.568  1.00  0.00      HCT  C
ATOM   2198  HZ  PHE H 140      -6.238 -13.753  13.321  1.00  0.00      HCT   
ATOM   2199  CD2 PHE H 140      -8.148 -16.015  14.940  1.00  0.00      HCT  C
ATOM   2200  HD2 PHE H 140      -8.822 -16.076  15.783  1.00  0.00      HCT   
ATOM   2201  CE2 PHE H 140      -7.563 -14.797  14.633  1.00  0.00      HCT  C
ATOM   2202  HE2 PHE H 140      -7.792 -13.924  15.229  1.00  0.00      HCT   
ATOM   2203  C   PHE H 140      -8.356 -20.675  15.733  1.00  0.00      HCT  C
ATOM   2204  O   PHE H 140      -8.423 -21.735  15.097  1.00  0.00      HCT  O
ATOM   2205  N   LYS H 141      -8.971 -20.486  16.893  1.00  0.00      HCT  N
ATOM   2206  HN  LYS H 141      -8.970 -19.604  17.362  1.00  0.00      HCT   
ATOM   2207  CA  LYS H 141      -9.693 -21.543  17.573  1.00  0.00      HCT  C
ATOM   2208  HA  LYS H 141      -8.992 -22.356  17.722  1.00  0.00      HCT   
ATOM   2209  CB  LYS H 141     -10.193 -21.016  18.921  1.00  0.00      HCT  C
ATOM   2210  HB1 LYS H 141      -9.317 -20.993  19.610  1.00  0.00      HCT   
ATOM   2211  HB2 LYS H 141     -10.521 -19.960  18.798  1.00  0.00      HCT   
ATOM   2212  CG  LYS H 141     -11.289 -21.827  19.569  1.00  0.00      HCT  C
ATOM   2213  HG1 LYS H 141     -12.023 -22.136  18.790  1.00  0.00      HCT   
ATOM   2214  HG2 LYS H 141     -10.848 -22.757  19.997  1.00  0.00      HCT   
ATOM   2215  CD  LYS H 141     -11.990 -21.013  20.640  1.00  0.00      HCT  C
ATOM   2216  HD1 LYS H 141     -11.722 -21.436  21.635  1.00  0.00      HCT   
ATOM   2217  HD2 LYS H 141     -11.591 -19.973  20.602  1.00  0.00      HCT   
ATOM   2218  CE  LYS H 141     -13.507 -21.021  20.426  1.00  0.00      HCT  C
ATOM   2219  HE1 LYS H 141     -13.749 -20.924  19.344  1.00  0.00      HCT   
ATOM   2220  HE2 LYS H 141     -13.950 -21.970  20.801  1.00  0.00      HCT   
ATOM   2221  NZ  LYS H 141     -14.177 -19.898  21.139  1.00  0.00      HCT  N
ATOM   2222  HZ1 LYS H 141     -15.203 -19.932  20.972  1.00  0.00      HCT   
ATOM   2223  HZ2 LYS H 141     -13.990 -19.974  22.159  1.00  0.00      HCT   
ATOM   2224  HZ3 LYS H 141     -13.801 -18.993  20.789  1.00  0.00      HCT   
ATOM   2225  C   LYS H 141     -10.854 -22.087  16.718  1.00  0.00      HCT  C
ATOM   2226  O   LYS H 141     -11.266 -23.235  16.868  1.00  0.00      HCT  O
ATOM   2227  N   CYS H 142     -11.348 -21.264  15.798  1.00  0.00      HCT  N
ATOM   2228  HN  CYS H 142     -10.965 -20.361  15.614  1.00  0.00      HCT   
ATOM   2229  CA  CYS H 142     -12.498 -21.618  14.977  1.00  0.00      HCT  C
ATOM   2230  HA  CYS H 142     -13.164 -22.178  15.623  1.00  0.00      HCT   
ATOM   2231  CB  CYS H 142     -13.173 -20.358  14.427  1.00  0.00      HCT  C
ATOM   2232  HB1 CYS H 142     -14.008 -20.691  13.770  1.00  0.00      HCT   
ATOM   2233  HB2 CYS H 142     -13.645 -19.789  15.259  1.00  0.00      HCT   
ATOM   2234  SG  CYS H 142     -12.060 -19.285  13.445  1.00  0.00      HCT  S
ATOM   2235  HG1 CYS H 142     -12.972 -18.377  13.094  1.00  0.00      HCT   
ATOM   2236  C   CYS H 142     -12.122 -22.513  13.816  1.00  0.00      HCT  C
ATOM   2237  O   CYS H 142     -12.998 -22.960  13.074  1.00  0.00      HCT  O
ATOM   2238  N   GLY H 143     -10.824 -22.742  13.635  1.00  0.00      HCT  N
ATOM   2239  HN  GLY H 143     -10.118 -22.376  14.240  1.00  0.00      HCT   
ATOM   2240  CA  GLY H 143     -10.345 -23.550  12.531  1.00  0.00      HCT  C
ATOM   2241  HA1 GLY H 143     -11.204 -24.101  12.174  1.00  0.00      HCT   
ATOM   2242  HA2 GLY H 143      -9.556 -24.171  12.934  1.00  0.00      HCT   
ATOM   2243  C   GLY H 143      -9.772 -22.763  11.364  1.00  0.00      HCT  C
ATOM   2244  O   GLY H 143      -8.953 -23.290  10.618  1.00  0.00      HCT  O
ATOM   2245  N   GLY H 144     -10.208 -21.516  11.184  1.00  0.00      HCT  N
ATOM   2246  HN  GLY H 144     -10.951 -21.112  11.716  1.00  0.00      HCT   
ATOM   2247  CA  GLY H 144      -9.614 -20.654  10.181  1.00  0.00      HCT  C
ATOM   2248  HA1 GLY H 144     -10.232 -19.768  10.132  1.00  0.00      HCT   
ATOM   2249  HA2 GLY H 144      -9.579 -21.223   9.262  1.00  0.00      HCT   
ATOM   2250  C   GLY H 144      -8.193 -20.219  10.519  1.00  0.00      HCT  C
ATOM   2251  O   GLY H 144      -7.716 -20.473  11.631  1.00  0.00      HCT  O
ATOM   2252  N   ALA H 145      -7.522 -19.571   9.563  1.00  0.00      HCT  N
ATOM   2253  HN  ALA H 145      -7.923 -19.403   8.663  1.00  0.00      HCT   
ATOM   2254  CA  ALA H 145      -6.156 -19.058   9.751  1.00  0.00      HCT  C
ATOM   2255  HA  ALA H 145      -5.946 -18.883  10.800  1.00  0.00      HCT   
ATOM   2256  CB  ALA H 145      -5.108 -20.024   9.216  1.00  0.00      HCT  C
ATOM   2257  HB1 ALA H 145      -5.182 -20.992   9.757  1.00  0.00      HCT   
ATOM   2258  HB2 ALA H 145      -5.265 -20.224   8.134  1.00  0.00      HCT   
ATOM   2259  HB3 ALA H 145      -4.078 -19.630   9.357  1.00  0.00      HCT   
ATOM   2260  C   ALA H 145      -6.003 -17.737   9.063  1.00  0.00      HCT  C
ATOM   2261  O   ALA H 145      -6.796 -17.398   8.197  1.00  0.00      HCT  O
ATOM   2262  N   SER H 146      -4.966 -17.003   9.451  1.00  0.00      HCT  N
ATOM   2263  HN  SER H 146      -4.371 -17.256  10.214  1.00  0.00      HCT   
ATOM   2264  CA  SER H 146      -4.600 -15.758   8.798  1.00  0.00      HCT  C
ATOM   2265  HA  SER H 146      -5.243 -15.666   7.933  1.00  0.00      HCT   
ATOM   2266  CB  SER H 146      -4.761 -14.550   9.745  1.00  0.00      HCT  C
ATOM   2267  HB1 SER H 146      -4.456 -13.633   9.191  1.00  0.00      HCT   
ATOM   2268  HB2 SER H 146      -5.830 -14.420  10.030  1.00  0.00      HCT   
ATOM   2269  OG  SER H 146      -3.953 -14.641  10.912  1.00  0.00      HCT  O
ATOM   2270  HG1 SER H 146      -3.946 -13.766  11.321  1.00  0.00      HCT   
ATOM   2271  C   SER H 146      -3.172 -15.827   8.293  1.00  0.00      HCT  C
ATOM   2272  O   SER H 146      -2.315 -16.487   8.896  1.00  0.00      HCT  O
ATOM   2273  N   LEU H 147      -2.930 -15.159   7.170  1.00  0.00      HCT  N
ATOM   2274  HN  LEU H 147      -3.637 -14.755   6.594  1.00  0.00      HCT   
ATOM   2275  CA  LEU H 147      -1.578 -14.961   6.682  1.00  0.00      HCT  C
ATOM   2276  HA  LEU H 147      -0.895 -15.515   7.313  1.00  0.00      HCT   
ATOM   2277  CB  LEU H 147      -1.420 -15.375   5.218  1.00  0.00      HCT  C
ATOM   2278  HB1 LEU H 147      -1.603 -16.473   5.165  1.00  0.00      HCT   
ATOM   2279  HB2 LEU H 147      -2.228 -14.899   4.618  1.00  0.00      HCT   
ATOM   2280  CG  LEU H 147      -0.041 -15.073   4.601  1.00  0.00      HCT  C
ATOM   2281  HG  LEU H 147       0.165 -13.999   4.825  1.00  0.00      HCT   
ATOM   2282  CD1 LEU H 147       1.078 -15.961   5.148  1.00  0.00      HCT  C
ATOM   2283 HD11 LEU H 147       2.039 -15.736   4.638  1.00  0.00      HCT   
ATOM   2284 HD12 LEU H 147       1.214 -15.792   6.238  1.00  0.00      HCT   
ATOM   2285 HD13 LEU H 147       0.842 -17.034   4.986  1.00  0.00      HCT   
ATOM   2286  CD2 LEU H 147      -0.095 -15.232   3.125  1.00  0.00      HCT  C
ATOM   2287 HD21 LEU H 147       0.894 -14.997   2.675  1.00  0.00      HCT   
ATOM   2288 HD22 LEU H 147      -0.359 -16.269   2.834  1.00  0.00      HCT   
ATOM   2289 HD23 LEU H 147      -0.849 -14.543   2.687  1.00  0.00      HCT   
ATOM   2290  C   LEU H 147      -1.268 -13.486   6.856  1.00  0.00      HCT  C
ATOM   2291  O   LEU H 147      -1.970 -12.621   6.298  1.00  0.00      HCT  O
ATOM   2292  N   GLY H 148      -0.251 -13.208   7.669  1.00  0.00      HCT  N
ATOM   2293  HN  GLY H 148       0.235 -13.919   8.176  1.00  0.00      HCT   
ATOM   2294  CA  GLY H 148       0.223 -11.856   7.876  1.00  0.00      HCT  C
ATOM   2295  HA1 GLY H 148       0.467 -11.737   8.923  1.00  0.00      HCT   
ATOM   2296  HA2 GLY H 148      -0.528 -11.167   7.514  1.00  0.00      HCT   
ATOM   2297  C   GLY H 148       1.493 -11.632   7.068  1.00  0.00      HCT  C
ATOM   2298  O   GLY H 148       2.465 -12.394   7.189  1.00  0.00      HCT  O
ATOM   2299  N   VAL H 149       1.475 -10.602   6.228  1.00  0.00      HCT  N
ATOM   2300  HN  VAL H 149       0.673 -10.035   6.059  1.00  0.00      HCT   
ATOM   2301  CA  VAL H 149       2.662 -10.213   5.468  1.00  0.00      HCT  C
ATOM   2302  HA  VAL H 149       3.403 -10.985   5.634  1.00  0.00      HCT   
ATOM   2303  CB  VAL H 149       2.331 -10.105   3.970  1.00  0.00      HCT  C
ATOM   2304  HB  VAL H 149       1.494  -9.372   3.861  1.00  0.00      HCT   
ATOM   2305  CG1 VAL H 149       3.548  -9.599   3.166  1.00  0.00      HCT  C
ATOM   2306 HG11 VAL H 149       3.306  -9.563   2.082  1.00  0.00      HCT   
ATOM   2307 HG12 VAL H 149       3.844  -8.574   3.472  1.00  0.00      HCT   
ATOM   2308 HG13 VAL H 149       4.418 -10.277   3.302  1.00  0.00      HCT   
ATOM   2309  CG2 VAL H 149       1.803 -11.444   3.444  1.00  0.00      HCT  C
ATOM   2310 HG21 VAL H 149       1.599 -11.385   2.354  1.00  0.00      HCT   
ATOM   2311 HG22 VAL H 149       2.546 -12.252   3.618  1.00  0.00      HCT   
ATOM   2312 HG23 VAL H 149       0.855 -11.728   3.947  1.00  0.00      HCT   
ATOM   2313  C   VAL H 149       3.272  -8.872   5.951  1.00  0.00      HCT  C
ATOM   2314  O   VAL H 149       2.566  -7.885   6.113  1.00  0.00      HCT  O
ATOM   2315  N   GLY H 150       4.577  -8.862   6.198  1.00  0.00      HCT  N
ATOM   2316  HN  GLY H 150       5.106  -9.707   6.262  1.00  0.00      HCT   
ATOM   2317  CA  GLY H 150       5.329  -7.633   6.392  1.00  0.00      HCT  C
ATOM   2318  HA1 GLY H 150       5.778  -7.671   7.375  1.00  0.00      HCT   
ATOM   2319  HA2 GLY H 150       4.656  -6.800   6.242  1.00  0.00      HCT   
ATOM   2320  C   GLY H 150       6.450  -7.521   5.366  1.00  0.00      HCT  C
ATOM   2321  O   GLY H 150       7.449  -8.235   5.433  1.00  0.00      HCT  O
ATOM   2322  N   MET H 151       6.288  -6.638   4.392  1.00  0.00      HCT  N
ATOM   2323  HN  MET H 151       5.533  -5.992   4.306  1.00  0.00      HCT   
ATOM   2324  CA  MET H 151       7.273  -6.559   3.321  1.00  0.00      HCT  C
ATOM   2325  HA  MET H 151       7.993  -7.346   3.511  1.00  0.00      HCT   
ATOM   2326  CB  MET H 151       6.605  -6.776   1.968  1.00  0.00      HCT  C
ATOM   2327  HB1 MET H 151       6.074  -7.756   2.022  1.00  0.00      HCT   
ATOM   2328  HB2 MET H 151       5.818  -6.004   1.816  1.00  0.00      HCT   
ATOM   2329  CG  MET H 151       7.606  -6.794   0.826  1.00  0.00      HCT  C
ATOM   2330  HG1 MET H 151       8.164  -5.834   0.786  1.00  0.00      HCT   
ATOM   2331  HG2 MET H 151       8.347  -7.607   0.991  1.00  0.00      HCT   
ATOM   2332  SD  MET H 151       6.855  -7.040  -0.780  1.00  0.00      HCT  S
ATOM   2333  CE  MET H 151       6.047  -8.616  -0.530  1.00  0.00      HCT  C
ATOM   2334  HE1 MET H 151       5.522  -8.943  -1.453  1.00  0.00      HCT   
ATOM   2335  HE2 MET H 151       6.783  -9.403  -0.259  1.00  0.00      HCT   
ATOM   2336  HE3 MET H 151       5.296  -8.555   0.286  1.00  0.00      HCT   
ATOM   2337  C   MET H 151       8.033  -5.232   3.306  1.00  0.00      HCT  C
ATOM   2338  O   MET H 151       7.441  -4.161   3.213  1.00  0.00      HCT  O
ATOM   2339  N   GLN H 152       9.351  -5.320   3.417  1.00  0.00      HCT  N
ATOM   2340  HN  GLN H 152       9.836  -6.176   3.586  1.00  0.00      HCT   
ATOM   2341  CA  GLN H 152      10.209  -4.157   3.300  1.00  0.00      HCT  C
ATOM   2342  HA  GLN H 152       9.897  -3.463   4.071  1.00  0.00      HCT   
ATOM   2343  CB  GLN H 152      11.653  -4.580   3.493  1.00  0.00      HCT  C
ATOM   2344  HB1 GLN H 152      11.792  -4.764   4.584  1.00  0.00      HCT   
ATOM   2345  HB2 GLN H 152      11.821  -5.559   2.989  1.00  0.00      HCT   
ATOM   2346  CG  GLN H 152      12.632  -3.540   3.017  1.00  0.00      HCT  C
ATOM   2347  HG1 GLN H 152      13.674  -3.860   3.235  1.00  0.00      HCT   
ATOM   2348  HG2 GLN H 152      12.544  -3.390   1.921  1.00  0.00      HCT   
ATOM   2349  CD  GLN H 152      12.425  -2.238   3.710  1.00  0.00      HCT  C
ATOM   2350  OE1 GLN H 152      12.497  -1.192   3.090  1.00  0.00      HCT  O
ATOM   2351  NE2 GLN H 152      12.152  -2.291   5.012  1.00  0.00      HCT  N
ATOM   2352 HE21 GLN H 152      12.009  -1.422   5.477  1.00  0.00      HCT   
ATOM   2353 HE22 GLN H 152      12.116  -3.170   5.474  1.00  0.00      HCT   
ATOM   2354  C   GLN H 152      10.040  -3.451   1.945  1.00  0.00      HCT  C
ATOM   2355  O   GLN H 152      10.368  -4.007   0.895  1.00  0.00      HCT  O
ATOM   2356  N   HSD H 153       9.553  -2.218   1.965  1.00  0.00      HCT  N
ATOM   2357  HN  HSD H 153       9.457  -1.670   2.794  1.00  0.00      HCT   
ATOM   2358  CA  HSD H 153       9.110  -1.562   0.726  1.00  0.00      HCT  C
ATOM   2359  HA  HSD H 153       8.385  -2.226   0.272  1.00  0.00      HCT   
ATOM   2360  CB  HSD H 153       8.430  -0.237   1.081  1.00  0.00      HCT  C
ATOM   2361  HB1 HSD H 153       8.102  -0.271   2.143  1.00  0.00      HCT   
ATOM   2362  HB2 HSD H 153       9.166   0.592   0.999  1.00  0.00      HCT   
ATOM   2363  ND1 HSD H 153       7.175  -0.164  -1.120  1.00  0.00      HCT  N
ATOM   2364  HD1 HSD H 153       7.854  -0.666  -1.657  1.00  0.00      HCT   
ATOM   2365  CG  HSD H 153       7.235   0.096   0.236  1.00  0.00      HCT  C
ATOM   2366  CE1 HSD H 153       6.018   0.253  -1.597  1.00  0.00      HCT  C
ATOM   2367  HE1 HSD H 153       5.720   0.157  -2.644  1.00  0.00      HCT   
ATOM   2368  NE2 HSD H 153       5.321   0.777  -0.603  1.00  0.00      HCT  N
ATOM   2369  CD2 HSD H 153       6.061   0.693   0.551  1.00  0.00      HCT  C
ATOM   2370  HD2 HSD H 153       5.719   1.087   1.500  1.00  0.00      HCT   
ATOM   2371  C   HSD H 153      10.243  -1.340  -0.305  1.00  0.00      HCT  C
ATOM   2372  O   HSD H 153       9.982  -1.171  -1.487  1.00  0.00      HCT  O
ATOM   2373  N   HSE H 154      11.495  -1.348   0.135  1.00  0.00      HCT  N
ATOM   2374  HN  HSE H 154      11.767  -1.395   1.095  1.00  0.00      HCT   
ATOM   2375  CA  HSE H 154      12.615  -1.285  -0.808  1.00  0.00      HCT  C
ATOM   2376  HA  HSE H 154      12.464  -0.390  -1.399  1.00  0.00      HCT   
ATOM   2377  CB  HSE H 154      13.959  -1.219  -0.065  1.00  0.00      HCT  C
ATOM   2378  HB1 HSE H 154      13.945  -1.990   0.736  1.00  0.00      HCT   
ATOM   2379  HB2 HSE H 154      14.781  -1.488  -0.761  1.00  0.00      HCT   
ATOM   2380  ND1 HSE H 154      14.267   1.284  -0.145  1.00  0.00      HCT  N
ATOM   2381  CG  HSE H 154      14.229   0.106   0.573  1.00  0.00      HCT  C
ATOM   2382  CE1 HSE H 154      14.519   2.286   0.677  1.00  0.00      HCT  C
ATOM   2383  HE1 HSE H 154      14.606   3.332   0.372  1.00  0.00      HCT   
ATOM   2384  NE2 HSE H 154      14.650   1.804   1.900  1.00  0.00      HCT  N
ATOM   2385  HE2 HSE H 154      14.862   2.345   2.713  1.00  0.00      HCT   
ATOM   2386  CD2 HSE H 154      14.476   0.441   1.862  1.00  0.00      HCT  C
ATOM   2387  HD2 HSE H 154      14.548  -0.186   2.740  1.00  0.00      HCT   
ATOM   2388  C   HSE H 154      12.636  -2.474  -1.785  1.00  0.00      HCT  C
ATOM   2389  O   HSE H 154      13.122  -2.348  -2.915  1.00  0.00      HCT  O
ATOM   2390  N   ALA H 155      12.120  -3.625  -1.355  1.00  0.00      HCT  N
ATOM   2391  HN  ALA H 155      11.716  -3.754  -0.450  1.00  0.00      HCT   
ATOM   2392  CA  ALA H 155      12.117  -4.805  -2.217  1.00  0.00      HCT  C
ATOM   2393  HA  ALA H 155      13.093  -4.946  -2.667  1.00  0.00      HCT   
ATOM   2394  CB  ALA H 155      11.816  -6.063  -1.396  1.00  0.00      HCT  C
ATOM   2395  HB1 ALA H 155      12.577  -6.176  -0.595  1.00  0.00      HCT   
ATOM   2396  HB2 ALA H 155      10.818  -5.994  -0.912  1.00  0.00      HCT   
ATOM   2397  HB3 ALA H 155      11.842  -6.978  -2.026  1.00  0.00      HCT   
ATOM   2398  C   ALA H 155      11.117  -4.654  -3.383  1.00  0.00      HCT  C
ATOM   2399  O   ALA H 155      11.426  -4.993  -4.518  1.00  0.00      HCT  O
ATOM   2400  N   ALA H 156       9.934  -4.113  -3.109  1.00  0.00      HCT  N
ATOM   2401  HN  ALA H 156       9.704  -3.695  -2.231  1.00  0.00      HCT   
ATOM   2402  CA  ALA H 156       8.873  -4.099  -4.104  1.00  0.00      HCT  C
ATOM   2403  HA  ALA H 156       9.260  -3.687  -5.029  1.00  0.00      HCT   
ATOM   2404  CB  ALA H 156       8.422  -5.534  -4.369  1.00  0.00      HCT  C
ATOM   2405  HB1 ALA H 156       9.292  -6.144  -4.695  1.00  0.00      HCT   
ATOM   2406  HB2 ALA H 156       8.005  -5.998  -3.449  1.00  0.00      HCT   
ATOM   2407  HB3 ALA H 156       7.652  -5.580  -5.169  1.00  0.00      HCT   
ATOM   2408  C   ALA H 156       7.652  -3.234  -3.718  1.00  0.00      HCT  C
ATOM   2409  O   ALA H 156       7.380  -3.002  -2.547  1.00  0.00      HCT  O
ATOM   2410  N   ASP H 157       6.903  -2.765  -4.704  1.00  0.00      HCT  N
ATOM   2411  HN  ASP H 157       7.122  -2.726  -5.675  1.00  0.00      HCT   
ATOM   2412  CA  ASP H 157       5.588  -2.226  -4.398  1.00  0.00      HCT  C
ATOM   2413  HA  ASP H 157       5.658  -1.709  -3.448  1.00  0.00      HCT   
ATOM   2414  CB  ASP H 157       5.117  -1.278  -5.503  1.00  0.00      HCT  C
ATOM   2415  HB1 ASP H 157       4.076  -0.961  -5.293  1.00  0.00      HCT   
ATOM   2416  HB2 ASP H 157       5.756  -0.374  -5.541  1.00  0.00      HCT   
ATOM   2417  CG  ASP H 157       5.121  -1.927  -6.888  1.00  0.00      HCT  C
ATOM   2418  OD1 ASP H 157       5.063  -3.182  -6.976  1.00  0.00      HCT  O
ATOM   2419  OD2 ASP H 157       5.200  -1.170  -7.892  1.00  0.00      HCT  O
ATOM   2420  C   ASP H 157       4.586  -3.375  -4.205  1.00  0.00      HCT  C
ATOM   2421  O   ASP H 157       4.933  -4.549  -4.329  1.00  0.00      HCT  O
ATOM   2422  N   GLY H 158       3.335  -3.030  -3.939  1.00  0.00      HCT  N
ATOM   2423  HN  GLY H 158       3.028  -2.080  -3.893  1.00  0.00      HCT   
ATOM   2424  CA  GLY H 158       2.318  -4.029  -3.694  1.00  0.00      HCT  C
ATOM   2425  HA1 GLY H 158       1.401  -3.511  -3.448  1.00  0.00      HCT   
ATOM   2426  HA2 GLY H 158       2.679  -4.688  -2.916  1.00  0.00      HCT   
ATOM   2427  C   GLY H 158       2.069  -4.857  -4.925  1.00  0.00      HCT  C
ATOM   2428  O   GLY H 158       1.611  -5.981  -4.841  1.00  0.00      HCT  O
ATOM   2429  N   PHE H 159       2.389  -4.300  -6.080  1.00  0.00      HCT  N
ATOM   2430  HN  PHE H 159       2.769  -3.381  -6.172  1.00  0.00      HCT   
ATOM   2431  CA  PHE H 159       2.207  -4.999  -7.329  1.00  0.00      HCT  C
ATOM   2432  HA  PHE H 159       1.214  -5.432  -7.296  1.00  0.00      HCT   
ATOM   2433  CB  PHE H 159       2.362  -4.034  -8.493  1.00  0.00      HCT  C
ATOM   2434  HB1 PHE H 159       1.842  -3.082  -8.248  1.00  0.00      HCT   
ATOM   2435  HB2 PHE H 159       3.431  -3.787  -8.669  1.00  0.00      HCT   
ATOM   2436  CG  PHE H 159       1.753  -4.521  -9.770  1.00  0.00      HCT  C
ATOM   2437  CD1 PHE H 159       0.481  -4.097 -10.150  1.00  0.00      HCT  C
ATOM   2438  HD1 PHE H 159      -0.072  -3.423  -9.510  1.00  0.00      HCT   
ATOM   2439  CE1 PHE H 159      -0.078  -4.539 -11.337  1.00  0.00      HCT  C
ATOM   2440  HE1 PHE H 159      -1.064  -4.206 -11.627  1.00  0.00      HCT   
ATOM   2441  CZ  PHE H 159       0.637  -5.414 -12.167  1.00  0.00      HCT  C
ATOM   2442  HZ  PHE H 159       0.205  -5.752 -13.098  1.00  0.00      HCT   
ATOM   2443  CD2 PHE H 159       2.458  -5.389 -10.605  1.00  0.00      HCT  C
ATOM   2444  HD2 PHE H 159       3.440  -5.737 -10.317  1.00  0.00      HCT   
ATOM   2445  CE2 PHE H 159       1.907  -5.839 -11.796  1.00  0.00      HCT  C
ATOM   2446  HE2 PHE H 159       2.466  -6.516 -12.426  1.00  0.00      HCT   
ATOM   2447  C   PHE H 159       3.199  -6.160  -7.453  1.00  0.00      HCT  C
ATOM   2448  O   PHE H 159       2.803  -7.302  -7.724  1.00  0.00      HCT  O
ATOM   2449  N   SER H 160       4.486  -5.883  -7.264  1.00  0.00      HCT  N
ATOM   2450  HN  SER H 160       4.875  -4.980  -7.084  1.00  0.00      HCT   
ATOM   2451  CA  SER H 160       5.471  -6.960  -7.312  1.00  0.00      HCT  C
ATOM   2452  HA  SER H 160       5.241  -7.556  -8.185  1.00  0.00      HCT   
ATOM   2453  CB  SER H 160       6.903  -6.407  -7.394  1.00  0.00      HCT  C
ATOM   2454  HB1 SER H 160       7.019  -5.628  -6.606  1.00  0.00      HCT   
ATOM   2455  HB2 SER H 160       7.642  -7.210  -7.171  1.00  0.00      HCT   
ATOM   2456  OG  SER H 160       7.162  -5.818  -8.649  1.00  0.00      HCT  O
ATOM   2457  HG1 SER H 160       7.974  -5.304  -8.559  1.00  0.00      HCT   
ATOM   2458  C   SER H 160       5.298  -7.868  -6.079  1.00  0.00      HCT  C
ATOM   2459  O   SER H 160       5.399  -9.083  -6.188  1.00  0.00      HCT  O
ATOM   2460  N   GLY H 161       5.038  -7.277  -4.915  1.00  0.00      HCT  N
ATOM   2461  HN  GLY H 161       5.035  -6.285  -4.797  1.00  0.00      HCT   
ATOM   2462  CA  GLY H 161       4.738  -8.051  -3.726  1.00  0.00      HCT  C
ATOM   2463  HA1 GLY H 161       4.369  -7.361  -2.980  1.00  0.00      HCT   
ATOM   2464  HA2 GLY H 161       5.642  -8.572  -3.441  1.00  0.00      HCT   
ATOM   2465  C   GLY H 161       3.649  -9.100  -3.981  1.00  0.00      HCT  C
ATOM   2466  O   GLY H 161       3.812 -10.279  -3.625  1.00  0.00      HCT  O
ATOM   2467  N   LEU H 162       2.552  -8.694  -4.624  1.00  0.00      HCT  N
ATOM   2468  HN  LEU H 162       2.402  -7.784  -5.005  1.00  0.00      HCT   
ATOM   2469  CA  LEU H 162       1.442  -9.613  -4.819  1.00  0.00      HCT  C
ATOM   2470  HA  LEU H 162       1.251 -10.112  -3.878  1.00  0.00      HCT   
ATOM   2471  CB  LEU H 162       0.172  -8.879  -5.261  1.00  0.00      HCT  C
ATOM   2472  HB1 LEU H 162       0.476  -8.127  -6.025  1.00  0.00      HCT   
ATOM   2473  HB2 LEU H 162      -0.497  -9.597  -5.785  1.00  0.00      HCT   
ATOM   2474  CG  LEU H 162      -0.527  -8.186  -4.074  1.00  0.00      HCT  C
ATOM   2475  HG  LEU H 162       0.295  -7.635  -3.556  1.00  0.00      HCT   
ATOM   2476  CD1 LEU H 162      -1.603  -7.202  -4.531  1.00  0.00      HCT  C
ATOM   2477 HD11 LEU H 162      -2.120  -6.755  -3.655  1.00  0.00      HCT   
ATOM   2478 HD12 LEU H 162      -1.153  -6.379  -5.127  1.00  0.00      HCT   
ATOM   2479 HD13 LEU H 162      -2.363  -7.715  -5.158  1.00  0.00      HCT   
ATOM   2480  CD2 LEU H 162      -1.122  -9.204  -3.076  1.00  0.00      HCT  C
ATOM   2481 HD21 LEU H 162      -1.601  -8.675  -2.224  1.00  0.00      HCT   
ATOM   2482 HD22 LEU H 162      -1.893  -9.842  -3.553  1.00  0.00      HCT   
ATOM   2483 HD23 LEU H 162      -0.324  -9.863  -2.670  1.00  0.00      HCT   
ATOM   2484  C   LEU H 162       1.870 -10.670  -5.820  1.00  0.00      HCT  C
ATOM   2485  O   LEU H 162       1.551 -11.831  -5.659  1.00  0.00      HCT  O
ATOM   2486  N   HSE H 163       2.642 -10.255  -6.816  1.00  0.00      HCT  N
ATOM   2487  HN  HSE H 163       2.851  -9.291  -6.974  1.00  0.00      HCT   
ATOM   2488  CA  HSE H 163       3.257 -11.167  -7.772  1.00  0.00      HCT  C
ATOM   2489  HA  HSE H 163       2.447 -11.629  -8.323  1.00  0.00      HCT   
ATOM   2490  CB  HSE H 163       4.202 -10.401  -8.705  1.00  0.00      HCT  C
ATOM   2491  HB1 HSE H 163       3.623  -9.578  -9.177  1.00  0.00      HCT   
ATOM   2492  HB2 HSE H 163       5.010  -9.929  -8.108  1.00  0.00      HCT   
ATOM   2493  ND1 HSE H 163       5.960 -10.898 -10.444  1.00  0.00      HCT  N
ATOM   2494  CG  HSE H 163       4.786 -11.236  -9.797  1.00  0.00      HCT  C
ATOM   2495  CE1 HSE H 163       6.225 -11.801 -11.376  1.00  0.00      HCT  C
ATOM   2496  HE1 HSE H 163       7.092 -11.770 -12.041  1.00  0.00      HCT   
ATOM   2497  NE2 HSE H 163       5.262 -12.713 -11.348  1.00  0.00      HCT  N
ATOM   2498  HE2 HSE H 163       5.206 -13.503 -11.958  1.00  0.00      HCT   
ATOM   2499  CD2 HSE H 163       4.352 -12.381 -10.376  1.00  0.00      HCT  C
ATOM   2500  HD2 HSE H 163       3.468 -12.968 -10.173  1.00  0.00      HCT   
ATOM   2501  C   HSE H 163       4.025 -12.289  -7.078  1.00  0.00      HCT  C
ATOM   2502  O   HSE H 163       3.904 -13.440  -7.467  1.00  0.00      HCT  O
ATOM   2503  N   PHE H 164       4.826 -11.951  -6.066  1.00  0.00      HCT  N
ATOM   2504  HN  PHE H 164       5.015 -11.018  -5.762  1.00  0.00      HCT   
ATOM   2505  CA  PHE H 164       5.508 -12.980  -5.305  1.00  0.00      HCT  C
ATOM   2506  HA  PHE H 164       5.962 -13.639  -6.036  1.00  0.00      HCT   
ATOM   2507  CB  PHE H 164       6.568 -12.377  -4.383  1.00  0.00      HCT  C
ATOM   2508  HB1 PHE H 164       7.445 -12.066  -4.991  1.00  0.00      HCT   
ATOM   2509  HB2 PHE H 164       6.184 -11.467  -3.873  1.00  0.00      HCT   
ATOM   2510  CG  PHE H 164       7.091 -13.349  -3.352  1.00  0.00      HCT  C
ATOM   2511  CD1 PHE H 164       8.064 -14.280  -3.694  1.00  0.00      HCT  C
ATOM   2512  HD1 PHE H 164       8.447 -14.307  -4.705  1.00  0.00      HCT   
ATOM   2513  CE1 PHE H 164       8.548 -15.185  -2.750  1.00  0.00      HCT  C
ATOM   2514  HE1 PHE H 164       9.320 -15.890  -3.024  1.00  0.00      HCT   
ATOM   2515  CZ  PHE H 164       8.035 -15.178  -1.430  1.00  0.00      HCT  C
ATOM   2516  HZ  PHE H 164       8.416 -15.870  -0.693  1.00  0.00      HCT   
ATOM   2517  CD2 PHE H 164       6.580 -13.345  -2.042  1.00  0.00      HCT  C
ATOM   2518  HD2 PHE H 164       5.807 -12.642  -1.766  1.00  0.00      HCT   
ATOM   2519  CE2 PHE H 164       7.039 -14.264  -1.079  1.00  0.00      HCT  C
ATOM   2520  HE2 PHE H 164       6.619 -14.255  -0.083  1.00  0.00      HCT   
ATOM   2521  C   PHE H 164       4.523 -13.832  -4.478  1.00  0.00      HCT  C
ATOM   2522  O   PHE H 164       4.601 -15.056  -4.494  1.00  0.00      HCT  O
ATOM   2523  N   ILE H 165       3.616 -13.188  -3.751  1.00  0.00      HCT  N
ATOM   2524  HN  ILE H 165       3.489 -12.198  -3.746  1.00  0.00      HCT   
ATOM   2525  CA  ILE H 165       2.701 -13.914  -2.870  1.00  0.00      HCT  C
ATOM   2526  HA  ILE H 165       3.317 -14.502  -2.202  1.00  0.00      HCT   
ATOM   2527  CB  ILE H 165       1.758 -12.965  -2.080  1.00  0.00      HCT  C
ATOM   2528  HB  ILE H 165       1.364 -12.256  -2.851  1.00  0.00      HCT   
ATOM   2529  CG2 ILE H 165       0.674 -13.767  -1.360  1.00  0.00      HCT  C
ATOM   2530 HG21 ILE H 165      -0.090 -13.089  -0.925  1.00  0.00      HCT   
ATOM   2531 HG22 ILE H 165       0.155 -14.451  -2.063  1.00  0.00      HCT   
ATOM   2532 HG23 ILE H 165       1.109 -14.373  -0.537  1.00  0.00      HCT   
ATOM   2533  CG1 ILE H 165       2.547 -12.110  -1.059  1.00  0.00      HCT  C
ATOM   2534 HG11 ILE H 165       3.297 -11.484  -1.592  1.00  0.00      HCT   
ATOM   2535 HG12 ILE H 165       1.841 -11.415  -0.549  1.00  0.00      HCT   
ATOM   2536  CD  ILE H 165       3.309 -12.910   0.079  1.00  0.00      HCT  C
ATOM   2537  HD1 ILE H 165       3.793 -12.205   0.789  1.00  0.00      HCT   
ATOM   2538  HD2 ILE H 165       2.601 -13.548   0.651  1.00  0.00      HCT   
ATOM   2539  HD3 ILE H 165       4.100 -13.560  -0.352  1.00  0.00      HCT   
ATOM   2540  C   ILE H 165       1.857 -14.893  -3.664  1.00  0.00      HCT  C
ATOM   2541  O   ILE H 165       1.796 -16.079  -3.356  1.00  0.00      HCT  O
ATOM   2542  N   ASN H 166       1.214 -14.387  -4.701  1.00  0.00      HCT  N
ATOM   2543  HN  ASN H 166       1.237 -13.423  -4.963  1.00  0.00      HCT   
ATOM   2544  CA  ASN H 166       0.403 -15.222  -5.559  1.00  0.00      HCT  C
ATOM   2545  HA  ASN H 166      -0.336 -15.663  -4.898  1.00  0.00      HCT   
ATOM   2546  CB  ASN H 166      -0.267 -14.345  -6.593  1.00  0.00      HCT  C
ATOM   2547  HB1 ASN H 166       0.523 -13.739  -7.088  1.00  0.00      HCT   
ATOM   2548  HB2 ASN H 166      -0.747 -14.968  -7.374  1.00  0.00      HCT   
ATOM   2549  CG  ASN H 166      -1.255 -13.421  -5.965  1.00  0.00      HCT  C
ATOM   2550  OD1 ASN H 166      -1.618 -13.603  -4.804  1.00  0.00      HCT  O
ATOM   2551  ND2 ASN H 166      -1.698 -12.416  -6.705  1.00  0.00      HCT  N
ATOM   2552 HD21 ASN H 166      -2.350 -11.790  -6.285  1.00  0.00      HCT   
ATOM   2553 HD22 ASN H 166      -1.357 -12.292  -7.632  1.00  0.00      HCT   
ATOM   2554  C   ASN H 166       1.186 -16.371  -6.216  1.00  0.00      HCT  C
ATOM   2555  O   ASN H 166       0.661 -17.482  -6.351  1.00  0.00      HCT  O
ATOM   2556  N   THR H 167       2.438 -16.106  -6.585  1.00  0.00      HCT  N
ATOM   2557  HN  THR H 167       2.858 -15.202  -6.510  1.00  0.00      HCT   
ATOM   2558  CA  THR H 167       3.313 -17.128  -7.137  1.00  0.00      HCT  C
ATOM   2559  HA  THR H 167       2.759 -17.606  -7.934  1.00  0.00      HCT   
ATOM   2560  CB  THR H 167       4.644 -16.516  -7.637  1.00  0.00      HCT  C
ATOM   2561  HB  THR H 167       5.079 -15.966  -6.767  1.00  0.00      HCT   
ATOM   2562  OG1 THR H 167       4.354 -15.568  -8.671  1.00  0.00      HCT  O
ATOM   2563  HG1 THR H 167       5.209 -15.227  -8.954  1.00  0.00      HCT   
ATOM   2564  CG2 THR H 167       5.619 -17.607  -8.196  1.00  0.00      HCT  C
ATOM   2565 HG21 THR H 167       6.607 -17.165  -8.443  1.00  0.00      HCT   
ATOM   2566 HG22 THR H 167       5.781 -18.405  -7.441  1.00  0.00      HCT   
ATOM   2567 HG23 THR H 167       5.209 -18.077  -9.116  1.00  0.00      HCT   
ATOM   2568  C   THR H 167       3.585 -18.204  -6.092  1.00  0.00      HCT  C
ATOM   2569  O   THR H 167       3.596 -19.406  -6.403  1.00  0.00      HCT  O
ATOM   2570  N   TRP H 168       3.794 -17.755  -4.857  1.00  0.00      HCT  N
ATOM   2571  HN  TRP H 168       3.822 -16.781  -4.644  1.00  0.00      HCT   
ATOM   2572  CA  TRP H 168       3.998 -18.640  -3.720  1.00  0.00      HCT  C
ATOM   2573  HA  TRP H 168       4.841 -19.283  -3.945  1.00  0.00      HCT   
ATOM   2574  CB  TRP H 168       4.257 -17.818  -2.455  1.00  0.00      HCT  C
ATOM   2575  HB1 TRP H 168       5.243 -17.315  -2.571  1.00  0.00      HCT   
ATOM   2576  HB2 TRP H 168       3.494 -17.014  -2.364  1.00  0.00      HCT   
ATOM   2577  CG  TRP H 168       4.319 -18.621  -1.175  1.00  0.00      HCT  C
ATOM   2578  CD1 TRP H 168       4.655 -19.940  -1.045  1.00  0.00      HCT  C
ATOM   2579  HD1 TRP H 168       4.921 -20.587  -1.871  1.00  0.00      HCT   
ATOM   2580  NE1 TRP H 168       4.644 -20.303   0.279  1.00  0.00      HCT  N
ATOM   2581  HE1 TRP H 168       4.872 -21.182   0.639  1.00  0.00      HCT   
ATOM   2582  CE2 TRP H 168       4.308 -19.217   1.036  1.00  0.00      HCT  C
ATOM   2583  CD2 TRP H 168       4.098 -18.135   0.160  1.00  0.00      HCT  C
ATOM   2584  CE3 TRP H 168       3.730 -16.898   0.693  1.00  0.00      HCT  C
ATOM   2585  HE3 TRP H 168       3.564 -16.033   0.065  1.00  0.00      HCT   
ATOM   2586  CZ3 TRP H 168       3.570 -16.789   2.052  1.00  0.00      HCT  C
ATOM   2587  HZ3 TRP H 168       3.281 -15.839   2.479  1.00  0.00      HCT   
ATOM   2588  CZ2 TRP H 168       4.140 -19.100   2.413  1.00  0.00      HCT  C
ATOM   2589  HZ2 TRP H 168       4.295 -19.929   3.086  1.00  0.00      HCT   
ATOM   2590  CH2 TRP H 168       3.770 -17.885   2.901  1.00  0.00      HCT  C
ATOM   2591  HH2 TRP H 168       3.627 -17.768   3.966  1.00  0.00      HCT   
ATOM   2592  C   TRP H 168       2.775 -19.554  -3.534  1.00  0.00      HCT  C
ATOM   2593  O   TRP H 168       2.906 -20.784  -3.490  1.00  0.00      HCT  O
ATOM   2594  N   SER H 169       1.594 -18.939  -3.439  1.00  0.00      HCT  N
ATOM   2595  HN  SER H 169       1.488 -17.945  -3.439  1.00  0.00      HCT   
ATOM   2596  CA  SER H 169       0.337 -19.674  -3.325  1.00  0.00      HCT  C
ATOM   2597  HA  SER H 169       0.423 -20.282  -2.434  1.00  0.00      HCT   
ATOM   2598  CB  SER H 169      -0.848 -18.698  -3.181  1.00  0.00      HCT  C
ATOM   2599  HB1 SER H 169      -1.661 -19.220  -2.627  1.00  0.00      HCT   
ATOM   2600  HB2 SER H 169      -0.551 -17.815  -2.571  1.00  0.00      HCT   
ATOM   2601  OG  SER H 169      -1.383 -18.267  -4.430  1.00  0.00      HCT  O
ATOM   2602  HG1 SER H 169      -2.236 -17.854  -4.246  1.00  0.00      HCT   
ATOM   2603  C   SER H 169       0.148 -20.636  -4.522  1.00  0.00      HCT  C
ATOM   2604  O   SER H 169      -0.344 -21.757  -4.352  1.00  0.00      HCT  O
ATOM   2605  N   ASP H 170       0.569 -20.223  -5.717  1.00  0.00      HCT  N
ATOM   2606  HN  ASP H 170       0.948 -19.329  -5.941  1.00  0.00      HCT   
ATOM   2607  CA  ASP H 170       0.500 -21.111  -6.862  1.00  0.00      HCT  C
ATOM   2608  HA  ASP H 170      -0.529 -21.445  -6.939  1.00  0.00      HCT   
ATOM   2609  CB  ASP H 170       0.938 -20.395  -8.128  1.00  0.00      HCT  C
ATOM   2610  HB1 ASP H 170       1.756 -19.688  -7.883  1.00  0.00      HCT   
ATOM   2611  HB2 ASP H 170       1.317 -21.120  -8.876  1.00  0.00      HCT   
ATOM   2612  CG  ASP H 170      -0.178 -19.595  -8.758  1.00  0.00      HCT  C
ATOM   2613  OD1 ASP H 170      -1.179 -19.315  -8.067  1.00  0.00      HCT  O
ATOM   2614  OD2 ASP H 170      -0.052 -19.245  -9.952  1.00  0.00      HCT  O
ATOM   2615  C   ASP H 170       1.355 -22.361  -6.657  1.00  0.00      HCT  C
ATOM   2616  O   ASP H 170       0.918 -23.493  -6.923  1.00  0.00      HCT  O
ATOM   2617  N   MET H 171       2.574 -22.158  -6.170  1.00  0.00      HCT  N
ATOM   2618  HN  MET H 171       2.943 -21.282  -5.865  1.00  0.00      HCT   
ATOM   2619  CA  MET H 171       3.492 -23.267  -6.048  1.00  0.00      HCT  C
ATOM   2620  HA  MET H 171       3.453 -23.817  -6.981  1.00  0.00      HCT   
ATOM   2621  CB  MET H 171       4.909 -22.751  -5.831  1.00  0.00      HCT  C
ATOM   2622  HB1 MET H 171       4.850 -21.963  -5.044  1.00  0.00      HCT   
ATOM   2623  HB2 MET H 171       5.538 -23.566  -5.409  1.00  0.00      HCT   
ATOM   2624  CG  MET H 171       5.526 -22.161  -7.112  1.00  0.00      HCT  C
ATOM   2625  HG1 MET H 171       5.665 -22.956  -7.875  1.00  0.00      HCT   
ATOM   2626  HG2 MET H 171       4.839 -21.399  -7.541  1.00  0.00      HCT   
ATOM   2627  SD  MET H 171       7.133 -21.406  -6.746  1.00  0.00      HCT  S
ATOM   2628  CE  MET H 171       7.693 -20.926  -8.390  1.00  0.00      HCT  C
ATOM   2629  HE1 MET H 171       8.694 -20.445  -8.343  1.00  0.00      HCT   
ATOM   2630  HE2 MET H 171       7.770 -21.810  -9.059  1.00  0.00      HCT   
ATOM   2631  HE3 MET H 171       6.989 -20.204  -8.857  1.00  0.00      HCT   
ATOM   2632  C   MET H 171       3.063 -24.221  -4.931  1.00  0.00      HCT  C
ATOM   2633  O   MET H 171       3.359 -25.405  -4.986  1.00  0.00      HCT  O
ATOM   2634  N   ALA H 172       2.345 -23.706  -3.939  1.00  0.00      HCT  N
ATOM   2635  HN  ALA H 172       2.165 -22.726  -3.859  1.00  0.00      HCT   
ATOM   2636  CA  ALA H 172       1.762 -24.540  -2.887  1.00  0.00      HCT  C
ATOM   2637  HA  ALA H 172       2.515 -25.179  -2.440  1.00  0.00      HCT   
ATOM   2638  CB  ALA H 172       1.170 -23.674  -1.777  1.00  0.00      HCT  C
ATOM   2639  HB1 ALA H 172       1.967 -23.041  -1.333  1.00  0.00      HCT   
ATOM   2640  HB2 ALA H 172       0.380 -23.000  -2.175  1.00  0.00      HCT   
ATOM   2641  HB3 ALA H 172       0.731 -24.293  -0.965  1.00  0.00      HCT   
ATOM   2642  C   ALA H 172       0.695 -25.471  -3.468  1.00  0.00      HCT  C
ATOM   2643  O   ALA H 172       0.357 -26.469  -2.865  1.00  0.00      HCT  O
ATOM   2644  N   ARG H 173       0.172 -25.130  -4.643  1.00  0.00      HCT  N
ATOM   2645  HN  ARG H 173       0.436 -24.281  -5.095  1.00  0.00      HCT   
ATOM   2646  CA  ARG H 173      -0.804 -25.962  -5.334  1.00  0.00      HCT  C
ATOM   2647  HA  ARG H 173      -1.206 -26.677  -4.626  1.00  0.00      HCT   
ATOM   2648  CB  ARG H 173      -1.933 -25.092  -5.901  1.00  0.00      HCT  C
ATOM   2649  HB1 ARG H 173      -1.512 -24.573  -6.796  1.00  0.00      HCT   
ATOM   2650  HB2 ARG H 173      -2.750 -25.744  -6.281  1.00  0.00      HCT   
ATOM   2651  CG  ARG H 173      -2.430 -24.066  -4.907  1.00  0.00      HCT  C
ATOM   2652  HG1 ARG H 173      -2.212 -24.434  -3.880  1.00  0.00      HCT   
ATOM   2653  HG2 ARG H 173      -1.834 -23.132  -5.023  1.00  0.00      HCT   
ATOM   2654  CD  ARG H 173      -3.905 -23.707  -5.084  1.00  0.00      HCT  C
ATOM   2655  HD1 ARG H 173      -4.533 -24.425  -4.508  1.00  0.00      HCT   
ATOM   2656  HD2 ARG H 173      -4.121 -22.674  -4.723  1.00  0.00      HCT   
ATOM   2657  NE  ARG H 173      -4.363 -23.731  -6.470  1.00  0.00      HCT  N
ATOM   2658  HE  ARG H 173      -4.678 -24.640  -6.767  1.00  0.00      HCT   
ATOM   2659  CZ  ARG H 173      -4.381 -22.685  -7.293  1.00  0.00      HCT  C
ATOM   2660  NH1 ARG H 173      -3.944 -21.485  -6.901  1.00  0.00      HCT  N
ATOM   2661 HH11 ARG H 173      -3.986 -20.708  -7.514  1.00  0.00      HCT   
ATOM   2662 HH12 ARG H 173      -3.709 -21.393  -5.931  1.00  0.00      HCT   
ATOM   2663  NH2 ARG H 173      -4.841 -22.851  -8.525  1.00  0.00      HCT  N
ATOM   2664 HH21 ARG H 173      -4.782 -22.109  -9.178  1.00  0.00      HCT   
ATOM   2665 HH22 ARG H 173      -5.037 -23.780  -8.809  1.00  0.00      HCT   
ATOM   2666  C   ARG H 173      -0.142 -26.777  -6.453  1.00  0.00      HCT  C
ATOM   2667  O   ARG H 173      -0.797 -27.173  -7.418  1.00  0.00      HCT  O
ATOM   2668  N   GLY H 174       1.163 -27.009  -6.332  1.00  0.00      HCT  N
ATOM   2669  HN  GLY H 174       1.704 -26.706  -5.548  1.00  0.00      HCT   
ATOM   2670  CA  GLY H 174       1.893 -27.733  -7.356  1.00  0.00      HCT  C
ATOM   2671  HA1 GLY H 174       1.385 -28.682  -7.459  1.00  0.00      HCT   
ATOM   2672  HA2 GLY H 174       2.910 -27.811  -6.995  1.00  0.00      HCT   
ATOM   2673  C   GLY H 174       1.931 -27.068  -8.724  1.00  0.00      HCT  C
ATOM   2674  O   GLY H 174       2.290 -27.696  -9.728  1.00  0.00      HCT  O
ATOM   2675  N   LEU H 175       1.567 -25.791  -8.778  1.00  0.00      HCT  N
ATOM   2676  HN  LEU H 175       1.229 -25.258  -8.005  1.00  0.00      HCT   
ATOM   2677  CA  LEU H 175       1.641 -25.050 -10.028  1.00  0.00      HCT  C
ATOM   2678  HA  LEU H 175       1.543 -25.770 -10.831  1.00  0.00      HCT   
ATOM   2679  CB  LEU H 175       0.539 -24.014 -10.116  1.00  0.00      HCT  C
ATOM   2680  HB1 LEU H 175       0.630 -23.360  -9.218  1.00  0.00      HCT   
ATOM   2681  HB2 LEU H 175       0.728 -23.358 -10.995  1.00  0.00      HCT   
ATOM   2682  CG  LEU H 175      -0.884 -24.581 -10.168  1.00  0.00      HCT  C
ATOM   2683  HG  LEU H 175      -0.943 -25.403  -9.414  1.00  0.00      HCT   
ATOM   2684  CD1 LEU H 175      -1.913 -23.492  -9.826  1.00  0.00      HCT  C
ATOM   2685 HD11 LEU H 175      -2.946 -23.892  -9.911  1.00  0.00      HCT   
ATOM   2686 HD12 LEU H 175      -1.765 -23.126  -8.787  1.00  0.00      HCT   
ATOM   2687 HD13 LEU H 175      -1.817 -22.630 -10.519  1.00  0.00      HCT   
ATOM   2688  CD2 LEU H 175      -1.167 -25.171 -11.523  1.00  0.00      HCT  C
ATOM   2689 HD21 LEU H 175      -2.193 -25.598 -11.551  1.00  0.00      HCT   
ATOM   2690 HD22 LEU H 175      -1.098 -24.408 -12.325  1.00  0.00      HCT   
ATOM   2691 HD23 LEU H 175      -0.446 -25.985 -11.751  1.00  0.00      HCT   
ATOM   2692  C   LEU H 175       3.001 -24.387 -10.169  1.00  0.00      HCT  C
ATOM   2693  O   LEU H 175       3.797 -24.329  -9.228  1.00  0.00      HCT  O
ATOM   2694  N   ASP H 176       3.277 -23.913 -11.369  1.00  0.00      HCT  N
ATOM   2695  HN  ASP H 176       2.671 -23.881 -12.160  1.00  0.00      HCT   
ATOM   2696  CA  ASP H 176       4.579 -23.365 -11.638  1.00  0.00      HCT  C
ATOM   2697  HA  ASP H 176       5.175 -23.494 -10.742  1.00  0.00      HCT   
ATOM   2698  CB  ASP H 176       5.219 -24.093 -12.813  1.00  0.00      HCT  C
ATOM   2699  HB1 ASP H 176       4.440 -24.327 -13.566  1.00  0.00      HCT   
ATOM   2700  HB2 ASP H 176       5.989 -23.457 -13.294  1.00  0.00      HCT   
ATOM   2701  CG  ASP H 176       5.861 -25.405 -12.391  1.00  0.00      HCT  C
ATOM   2702  OD1 ASP H 176       7.073 -25.395 -12.076  1.00  0.00      HCT  O
ATOM   2703  OD2 ASP H 176       5.156 -26.440 -12.350  1.00  0.00      HCT  O
ATOM   2704  C   ASP H 176       4.485 -21.876 -11.889  1.00  0.00      HCT  C
ATOM   2705  O   ASP H 176       3.397 -21.302 -11.952  1.00  0.00      HCT  O
ATOM   2706  N   LEU H 177       5.648 -21.250 -11.974  1.00  0.00      HCT  N
ATOM   2707  HN  LEU H 177       6.528 -21.708 -11.870  1.00  0.00      HCT   
ATOM   2708  CA  LEU H 177       5.744 -19.831 -12.228  1.00  0.00      HCT  C
ATOM   2709  HA  LEU H 177       5.231 -19.321 -11.423  1.00  0.00      HCT   
ATOM   2710  CB  LEU H 177       7.212 -19.441 -12.304  1.00  0.00      HCT  C
ATOM   2711  HB1 LEU H 177       7.680 -19.729 -11.334  1.00  0.00      HCT   
ATOM   2712  HB2 LEU H 177       7.711 -20.060 -13.082  1.00  0.00      HCT   
ATOM   2713  CG  LEU H 177       7.518 -17.980 -12.549  1.00  0.00      HCT  C
ATOM   2714  HG  LEU H 177       6.920 -17.568 -13.398  1.00  0.00      HCT   
ATOM   2715  CD1 LEU H 177       7.194 -17.221 -11.289  1.00  0.00      HCT  C
ATOM   2716 HD11 LEU H 177       7.449 -16.146 -11.405  1.00  0.00      HCT   
ATOM   2717 HD12 LEU H 177       6.111 -17.300 -11.052  1.00  0.00      HCT   
ATOM   2718 HD13 LEU H 177       7.771 -17.623 -10.429  1.00  0.00      HCT   
ATOM   2719  CD2 LEU H 177       8.974 -17.843 -12.896  1.00  0.00      HCT  C
ATOM   2720 HD21 LEU H 177       9.224 -16.779 -13.100  1.00  0.00      HCT   
ATOM   2721 HD22 LEU H 177       9.627 -18.189 -12.069  1.00  0.00      HCT   
ATOM   2722 HD23 LEU H 177       9.215 -18.437 -13.804  1.00  0.00      HCT   
ATOM   2723  C   LEU H 177       5.011 -19.496 -13.527  1.00  0.00      HCT  C
ATOM   2724  O   LEU H 177       5.121 -20.229 -14.496  1.00  0.00      HCT  O
ATOM   2725  N   THR H 178       4.253 -18.406 -13.540  1.00  0.00      HCT  N
ATOM   2726  HN  THR H 178       4.066 -17.843 -12.736  1.00  0.00      HCT   
ATOM   2727  CA  THR H 178       3.615 -17.932 -14.766  1.00  0.00      HCT  C
ATOM   2728  HA  THR H 178       3.625 -18.774 -15.445  1.00  0.00      HCT   
ATOM   2729  CB  THR H 178       2.182 -17.411 -14.505  1.00  0.00      HCT  C
ATOM   2730  HB  THR H 178       2.291 -16.535 -13.820  1.00  0.00      HCT   
ATOM   2731  OG1 THR H 178       1.417 -18.402 -13.826  1.00  0.00      HCT  O
ATOM   2732  HG1 THR H 178       0.542 -18.016 -13.709  1.00  0.00      HCT   
ATOM   2733  CG2 THR H 178       1.508 -17.098 -15.816  1.00  0.00      HCT  C
ATOM   2734 HG21 THR H 178       0.522 -16.616 -15.648  1.00  0.00      HCT   
ATOM   2735 HG22 THR H 178       2.131 -16.400 -16.415  1.00  0.00      HCT   
ATOM   2736 HG23 THR H 178       1.347 -18.021 -16.414  1.00  0.00      HCT   
ATOM   2737  C   THR H 178       4.441 -16.808 -15.445  1.00  0.00      HCT  C
ATOM   2738  O   THR H 178       5.200 -17.070 -16.381  1.00  0.00      HCT  O
ATOM   2739  N   ILE H 179       4.279 -15.566 -14.988  1.00  0.00      HCT  N
ATOM   2740  HN  ILE H 179       3.582 -15.284 -14.332  1.00  0.00      HCT   
ATOM   2741  CA  ILE H 179       5.149 -14.487 -15.436  1.00  0.00      HCT  C
ATOM   2742  HA  ILE H 179       5.487 -14.766 -16.426  1.00  0.00      HCT   
ATOM   2743  CB  ILE H 179       4.445 -13.143 -15.431  1.00  0.00      HCT  C
ATOM   2744  HB  ILE H 179       4.169 -12.975 -14.359  1.00  0.00      HCT   
ATOM   2745  CG2 ILE H 179       5.381 -12.064 -16.005  1.00  0.00      HCT  C
ATOM   2746 HG21 ILE H 179       4.944 -11.053 -15.866  1.00  0.00      HCT   
ATOM   2747 HG22 ILE H 179       6.365 -12.079 -15.491  1.00  0.00      HCT   
ATOM   2748 HG23 ILE H 179       5.550 -12.222 -17.091  1.00  0.00      HCT   
ATOM   2749  CG1 ILE H 179       3.142 -13.225 -16.215  1.00  0.00      HCT  C
ATOM   2750 HG11 ILE H 179       3.342 -13.615 -17.238  1.00  0.00      HCT   
ATOM   2751 HG12 ILE H 179       2.464 -13.952 -15.712  1.00  0.00      HCT   
ATOM   2752  CD  ILE H 179       2.455 -11.890 -16.300  1.00  0.00      HCT  C
ATOM   2753  HD1 ILE H 179       1.481 -11.990 -16.826  1.00  0.00      HCT   
ATOM   2754  HD2 ILE H 179       2.262 -11.483 -15.284  1.00  0.00      HCT   
ATOM   2755  HD3 ILE H 179       3.074 -11.158 -16.860  1.00  0.00      HCT   
ATOM   2756  C   ILE H 179       6.401 -14.362 -14.558  1.00  0.00      HCT  C
ATOM   2757  O   ILE H 179       6.302 -14.059 -13.370  1.00  0.00      HCT  O
ATOM   2758  N   PRO H 180       7.584 -14.605 -15.142  1.00  0.00      HCT  N
ATOM   2759  CD  PRO H 180       7.850 -15.158 -16.481  1.00  0.00      HCT  C
ATOM   2760  HD1 PRO H 180       7.996 -14.366 -17.250  1.00  0.00      HCT   
ATOM   2761  HD2 PRO H 180       7.050 -15.853 -16.825  1.00  0.00      HCT   
ATOM   2762  CA  PRO H 180       8.790 -14.545 -14.318  1.00  0.00      HCT  C
ATOM   2763  HA  PRO H 180       8.677 -15.163 -13.435  1.00  0.00      HCT   
ATOM   2764  CB  PRO H 180       9.870 -15.111 -15.234  1.00  0.00      HCT  C
ATOM   2765  HB1 PRO H 180      10.559 -15.799 -14.695  1.00  0.00      HCT   
ATOM   2766  HB2 PRO H 180      10.453 -14.310 -15.741  1.00  0.00      HCT   
ATOM   2767  CG  PRO H 180       9.103 -15.897 -16.276  1.00  0.00      HCT  C
ATOM   2768  HG1 PRO H 180       8.940 -16.933 -15.921  1.00  0.00      HCT   
ATOM   2769  HG2 PRO H 180       9.660 -15.950 -17.240  1.00  0.00      HCT   
ATOM   2770  C   PRO H 180       9.105 -13.129 -13.894  1.00  0.00      HCT  C
ATOM   2771  O   PRO H 180       8.816 -12.187 -14.637  1.00  0.00      HCT  O
ATOM   2772  N   PRO H 181       9.638 -12.975 -12.675  1.00  0.00      HCT  N
ATOM   2773  CD  PRO H 181       9.886 -14.017 -11.665  1.00  0.00      HCT  C
ATOM   2774  HD1 PRO H 181      10.235 -14.974 -12.115  1.00  0.00      HCT   
ATOM   2775  HD2 PRO H 181       8.992 -14.220 -11.031  1.00  0.00      HCT   
ATOM   2776  CA  PRO H 181      10.143 -11.674 -12.256  1.00  0.00      HCT  C
ATOM   2777  HA  PRO H 181       9.347 -10.941 -12.197  1.00  0.00      HCT   
ATOM   2778  CB  PRO H 181      10.746 -11.947 -10.873  1.00  0.00      HCT  C
ATOM   2779  HB1 PRO H 181      10.046 -11.668 -10.054  1.00  0.00      HCT   
ATOM   2780  HB2 PRO H 181      11.719 -11.424 -10.735  1.00  0.00      HCT   
ATOM   2781  CG  PRO H 181      10.975 -13.414 -10.835  1.00  0.00      HCT  C
ATOM   2782  HG1 PRO H 181      10.963 -13.767  -9.785  1.00  0.00      HCT   
ATOM   2783  HG2 PRO H 181      11.963 -13.683 -11.275  1.00  0.00      HCT   
ATOM   2784  C   PRO H 181      11.202 -11.184 -13.245  1.00  0.00      HCT  C
ATOM   2785  O   PRO H 181      12.082 -11.971 -13.632  1.00  0.00      HCT  O
ATOM   2786  N   PHE H 182      11.071  -9.934 -13.694  1.00  0.00      HCT  N
ATOM   2787  HN  PHE H 182      10.258  -9.371 -13.553  1.00  0.00      HCT   
ATOM   2788  CA  PHE H 182      12.133  -9.282 -14.443  1.00  0.00      HCT  C
ATOM   2789  HA  PHE H 182      12.840 -10.038 -14.762  1.00  0.00      HCT   
ATOM   2790  CB  PHE H 182      11.568  -8.500 -15.632  1.00  0.00      HCT  C
ATOM   2791  HB1 PHE H 182      11.206  -9.217 -16.400  1.00  0.00      HCT   
ATOM   2792  HB2 PHE H 182      10.697  -7.881 -15.326  1.00  0.00      HCT   
ATOM   2793  CG  PHE H 182      12.573  -7.625 -16.326  1.00  0.00      HCT  C
ATOM   2794  CD1 PHE H 182      12.902  -6.365 -15.814  1.00  0.00      HCT  C
ATOM   2795  HD1 PHE H 182      12.420  -6.011 -14.913  1.00  0.00      HCT   
ATOM   2796  CE1 PHE H 182      13.852  -5.546 -16.463  1.00  0.00      HCT  C
ATOM   2797  HE1 PHE H 182      14.112  -4.584 -16.044  1.00  0.00      HCT   
ATOM   2798  CZ  PHE H 182      14.454  -5.981 -17.634  1.00  0.00      HCT  C
ATOM   2799  HZ  PHE H 182      15.177  -5.358 -18.141  1.00  0.00      HCT   
ATOM   2800  CD2 PHE H 182      13.187  -8.045 -17.494  1.00  0.00      HCT  C
ATOM   2801  HD2 PHE H 182      12.929  -9.002 -17.926  1.00  0.00      HCT   
ATOM   2802  CE2 PHE H 182      14.130  -7.232 -18.151  1.00  0.00      HCT  C
ATOM   2803  HE2 PHE H 182      14.602  -7.581 -19.059  1.00  0.00      HCT   
ATOM   2804  C   PHE H 182      12.861  -8.379 -13.451  1.00  0.00      HCT  C
ATOM   2805  O   PHE H 182      12.250  -7.462 -12.855  1.00  0.00      HCT  O
ATOM   2806  N   ILE H 183      14.154  -8.634 -13.266  1.00  0.00      HCT  N
ATOM   2807  HN  ILE H 183      14.700  -9.243 -13.837  1.00  0.00      HCT   
ATOM   2808  CA  ILE H 183      14.901  -8.012 -12.162  1.00  0.00      HCT  C
ATOM   2809  HA  ILE H 183      14.164  -7.421 -11.633  1.00  0.00      HCT   
ATOM   2810  CB  ILE H 183      15.500  -9.101 -11.279  1.00  0.00      HCT  C
ATOM   2811  HB  ILE H 183      16.161  -9.687 -11.967  1.00  0.00      HCT   
ATOM   2812  CG2 ILE H 183      16.303  -8.474 -10.125  1.00  0.00      HCT  C
ATOM   2813 HG21 ILE H 183      16.868  -9.254  -9.573  1.00  0.00      HCT   
ATOM   2814 HG22 ILE H 183      17.038  -7.736 -10.509  1.00  0.00      HCT   
ATOM   2815 HG23 ILE H 183      15.631  -7.959  -9.407  1.00  0.00      HCT   
ATOM   2816  CG1 ILE H 183      14.375 -10.045 -10.808  1.00  0.00      HCT  C
ATOM   2817 HG11 ILE H 183      13.652  -9.483 -10.175  1.00  0.00      HCT   
ATOM   2818 HG12 ILE H 183      13.816 -10.412 -11.699  1.00  0.00      HCT   
ATOM   2819  CD  ILE H 183      14.866 -11.286 -10.014  1.00  0.00      HCT  C
ATOM   2820  HD1 ILE H 183      14.008 -11.946  -9.760  1.00  0.00      HCT   
ATOM   2821  HD2 ILE H 183      15.591 -11.875 -10.616  1.00  0.00      HCT   
ATOM   2822  HD3 ILE H 183      15.359 -10.983  -9.066  1.00  0.00      HCT   
ATOM   2823  C   ILE H 183      16.017  -7.049 -12.592  1.00  0.00      HCT  C
ATOM   2824  O   ILE H 183      17.153  -7.462 -12.823  1.00  0.00      HCT  O
ATOM   2825  N   ASP H 184      15.676  -5.766 -12.698  1.00  0.00      HCT  N
ATOM   2826  HN  ASP H 184      14.771  -5.417 -12.469  1.00  0.00      HCT   
ATOM   2827  CA  ASP H 184      16.593  -4.718 -13.164  1.00  0.00      HCT  C
ATOM   2828  HA  ASP H 184      17.441  -4.696 -12.489  1.00  0.00      HCT   
ATOM   2829  CB  ASP H 184      17.031  -4.971 -14.612  1.00  0.00      HCT  C
ATOM   2830  HB1 ASP H 184      17.514  -5.966 -14.679  1.00  0.00      HCT   
ATOM   2831  HB2 ASP H 184      16.156  -4.962 -15.292  1.00  0.00      HCT   
ATOM   2832  CG  ASP H 184      18.053  -3.936 -15.131  1.00  0.00      HCT  C
ATOM   2833  OD1 ASP H 184      18.409  -2.964 -14.407  1.00  0.00      HCT  O
ATOM   2834  OD2 ASP H 184      18.499  -4.108 -16.291  1.00  0.00      HCT  O
ATOM   2835  C   ASP H 184      15.906  -3.351 -13.056  1.00  0.00      HCT  C
ATOM   2836  O   ASP H 184      15.183  -2.908 -13.972  1.00  0.00      HCT  O
ATOM   2837  N   ARG H 185      16.129  -2.664 -11.948  1.00  0.00      HCT  N
ATOM   2838  HN  ARG H 185      16.725  -2.962 -11.206  1.00  0.00      HCT   
ATOM   2839  CA  ARG H 185      15.469  -1.380 -11.779  1.00  0.00      HCT  C
ATOM   2840  HA  ARG H 185      14.475  -1.474 -12.201  1.00  0.00      HCT   
ATOM   2841  CB  ARG H 185      15.367  -1.056 -10.303  1.00  0.00      HCT  C
ATOM   2842  HB1 ARG H 185      16.408  -1.089  -9.900  1.00  0.00      HCT   
ATOM   2843  HB2 ARG H 185      15.023  -0.006 -10.175  1.00  0.00      HCT   
ATOM   2844  CG  ARG H 185      14.497  -2.053  -9.571  1.00  0.00      HCT  C
ATOM   2845  HG1 ARG H 185      13.679  -1.500  -9.060  1.00  0.00      HCT   
ATOM   2846  HG2 ARG H 185      13.993  -2.710 -10.317  1.00  0.00      HCT   
ATOM   2847  CD  ARG H 185      15.284  -2.926  -8.622  1.00  0.00      HCT  C
ATOM   2848  HD1 ARG H 185      15.908  -3.640  -9.207  1.00  0.00      HCT   
ATOM   2849  HD2 ARG H 185      15.953  -2.320  -7.968  1.00  0.00      HCT   
ATOM   2850  NE  ARG H 185      14.341  -3.642  -7.773  1.00  0.00      HCT  N
ATOM   2851  HE  ARG H 185      13.787  -4.314  -8.277  1.00  0.00      HCT   
ATOM   2852  CZ  ARG H 185      14.198  -3.456  -6.468  1.00  0.00      HCT  C
ATOM   2853  NH1 ARG H 185      14.969  -2.607  -5.821  1.00  0.00      HCT  N
ATOM   2854 HH11 ARG H 185      14.878  -2.488  -4.842  1.00  0.00      HCT   
ATOM   2855 HH12 ARG H 185      15.724  -2.206  -6.344  1.00  0.00      HCT   
ATOM   2856  NH2 ARG H 185      13.305  -4.156  -5.805  1.00  0.00      HCT  N
ATOM   2857 HH21 ARG H 185      13.134  -3.960  -4.850  1.00  0.00      HCT   
ATOM   2858 HH22 ARG H 185      12.686  -4.715  -6.341  1.00  0.00      HCT   
ATOM   2859  C   ARG H 185      16.153  -0.228 -12.522  1.00  0.00      HCT  C
ATOM   2860  O   ARG H 185      15.643   0.899 -12.536  1.00  0.00      HCT  O
ATOM   2861  N   THR H 186      17.289  -0.496 -13.162  1.00  0.00      HCT  N
ATOM   2862  HN  THR H 186      17.748  -1.382 -13.220  1.00  0.00      HCT   
ATOM   2863  CA  THR H 186      17.977   0.585 -13.870  1.00  0.00      HCT  C
ATOM   2864  HA  THR H 186      18.048   1.398 -13.160  1.00  0.00      HCT   
ATOM   2865  CB  THR H 186      19.384   0.164 -14.382  1.00  0.00      HCT  C
ATOM   2866  HB  THR H 186      19.850   1.088 -14.804  1.00  0.00      HCT   
ATOM   2867  OG1 THR H 186      19.263  -0.790 -15.450  1.00  0.00      HCT  O
ATOM   2868  HG1 THR H 186      20.167  -1.008 -15.703  1.00  0.00      HCT   
ATOM   2869  CG2 THR H 186      20.237  -0.415 -13.245  1.00  0.00      HCT  C
ATOM   2870 HG21 THR H 186      21.275  -0.608 -13.589  1.00  0.00      HCT   
ATOM   2871 HG22 THR H 186      20.286   0.299 -12.395  1.00  0.00      HCT   
ATOM   2872 HG23 THR H 186      19.811  -1.371 -12.872  1.00  0.00      HCT   
ATOM   2873  C   THR H 186      17.154   1.110 -15.055  1.00  0.00      HCT  C
ATOM   2874  O   THR H 186      17.518   2.119 -15.642  1.00  0.00      HCT  O
ATOM   2875  N   LEU H 187      16.049   0.447 -15.406  1.00  0.00      HCT  N
ATOM   2876  HN  LEU H 187      15.771  -0.441 -15.045  1.00  0.00      HCT   
ATOM   2877  CA  LEU H 187      15.124   1.013 -16.398  1.00  0.00      HCT  C
ATOM   2878  HA  LEU H 187      15.712   1.263 -17.272  1.00  0.00      HCT   
ATOM   2879  CB  LEU H 187      14.016   0.021 -16.774  1.00  0.00      HCT  C
ATOM   2880  HB1 LEU H 187      13.419  -0.170 -15.853  1.00  0.00      HCT   
ATOM   2881  HB2 LEU H 187      13.323   0.509 -17.494  1.00  0.00      HCT   
ATOM   2882  CG  LEU H 187      14.486  -1.327 -17.330  1.00  0.00      HCT  C
ATOM   2883  HG  LEU H 187      15.165  -1.768 -16.560  1.00  0.00      HCT   
ATOM   2884  CD1 LEU H 187      13.319  -2.253 -17.580  1.00  0.00      HCT  C
ATOM   2885 HD11 LEU H 187      13.668  -3.208 -18.027  1.00  0.00      HCT   
ATOM   2886 HD12 LEU H 187      12.793  -2.485 -16.629  1.00  0.00      HCT   
ATOM   2887 HD13 LEU H 187      12.592  -1.788 -18.279  1.00  0.00      HCT   
ATOM   2888  CD2 LEU H 187      15.273  -1.145 -18.593  1.00  0.00      HCT  C
ATOM   2889 HD21 LEU H 187      15.623  -2.129 -18.975  1.00  0.00      HCT   
ATOM   2890 HD22 LEU H 187      14.665  -0.672 -19.390  1.00  0.00      HCT   
ATOM   2891 HD23 LEU H 187      16.164  -0.507 -18.408  1.00  0.00      HCT   
ATOM   2892  C   LEU H 187      14.502   2.304 -15.876  1.00  0.00      HCT  C
ATOM   2893  O   LEU H 187      13.958   3.084 -16.646  1.00  0.00      HCT  O
ATOM   2894  N   LEU H 188      14.581   2.532 -14.569  1.00  0.00      HCT  N
ATOM   2895  HN  LEU H 188      14.970   1.912 -13.891  1.00  0.00      HCT   
ATOM   2896  CA  LEU H 188      14.075   3.772 -14.020  1.00  0.00      HCT  C
ATOM   2897  HA  LEU H 188      13.532   4.273 -14.811  1.00  0.00      HCT   
ATOM   2898  CB  LEU H 188      13.164   3.522 -12.820  1.00  0.00      HCT  C
ATOM   2899  HB1 LEU H 188      13.803   3.119 -12.000  1.00  0.00      HCT   
ATOM   2900  HB2 LEU H 188      12.772   4.497 -12.454  1.00  0.00      HCT   
ATOM   2901  CG  LEU H 188      12.004   2.546 -13.046  1.00  0.00      HCT  C
ATOM   2902  HG  LEU H 188      12.458   1.531 -13.144  1.00  0.00      HCT   
ATOM   2903  CD1 LEU H 188      11.052   2.564 -11.848  1.00  0.00      HCT  C
ATOM   2904 HD11 LEU H 188      10.185   1.894 -12.029  1.00  0.00      HCT   
ATOM   2905 HD12 LEU H 188      11.573   2.220 -10.929  1.00  0.00      HCT   
ATOM   2906 HD13 LEU H 188      10.666   3.590 -11.669  1.00  0.00      HCT   
ATOM   2907  CD2 LEU H 188      11.262   2.857 -14.338  1.00  0.00      HCT  C
ATOM   2908 HD21 LEU H 188      10.437   2.129 -14.494  1.00  0.00      HCT   
ATOM   2909 HD22 LEU H 188      10.816   3.872 -14.320  1.00  0.00      HCT   
ATOM   2910 HD23 LEU H 188      11.951   2.793 -15.208  1.00  0.00      HCT   
ATOM   2911  C   LEU H 188      15.218   4.669 -13.614  1.00  0.00      HCT  C
ATOM   2912  O   LEU H 188      15.051   5.528 -12.757  1.00  0.00      HCT  O
ATOM   2913  N   ARG H 189      16.381   4.457 -14.227  1.00  0.00      HCT  N
ATOM   2914  HN  ARG H 189      16.526   3.681 -14.836  1.00  0.00      HCT   
ATOM   2915  CA  ARG H 189      17.516   5.363 -14.035  1.00  0.00      HCT  C
ATOM   2916  HA  ARG H 189      17.747   5.441 -12.979  1.00  0.00      HCT   
ATOM   2917  CB  ARG H 189      18.757   4.932 -14.817  1.00  0.00      HCT  C
ATOM   2918  HB1 ARG H 189      18.467   4.019 -15.390  1.00  0.00      HCT   
ATOM   2919  HB2 ARG H 189      19.004   5.705 -15.578  1.00  0.00      HCT   
ATOM   2920  CG  ARG H 189      19.939   4.611 -13.933  1.00  0.00      HCT  C
ATOM   2921  HG1 ARG H 189      19.930   5.305 -13.064  1.00  0.00      HCT   
ATOM   2922  HG2 ARG H 189      19.803   3.592 -13.503  1.00  0.00      HCT   
ATOM   2923  CD  ARG H 189      21.256   4.644 -14.697  1.00  0.00      HCT  C
ATOM   2924  HD1 ARG H 189      21.304   5.572 -15.312  1.00  0.00      HCT   
ATOM   2925  HD2 ARG H 189      22.131   4.628 -14.005  1.00  0.00      HCT   
ATOM   2926  NE  ARG H 189      21.450   3.503 -15.592  1.00  0.00      HCT  N
ATOM   2927  HE  ARG H 189      21.031   3.635 -16.497  1.00  0.00      HCT   
ATOM   2928  CZ  ARG H 189      22.110   2.392 -15.266  1.00  0.00      HCT  C
ATOM   2929  NH1 ARG H 189      22.632   2.254 -14.053  1.00  0.00      HCT  N
ATOM   2930 HH11 ARG H 189      23.145   1.441 -13.814  1.00  0.00      HCT   
ATOM   2931 HH12 ARG H 189      22.595   3.061 -13.459  1.00  0.00      HCT   
ATOM   2932  NH2 ARG H 189      22.242   1.410 -16.153  1.00  0.00      HCT  N
ATOM   2933 HH21 ARG H 189      22.656   0.553 -15.882  1.00  0.00      HCT   
ATOM   2934 HH22 ARG H 189      21.731   1.498 -16.998  1.00  0.00      HCT   
ATOM   2935  C   ARG H 189      17.103   6.733 -14.486  1.00  0.00      HCT  C
ATOM   2936  O   ARG H 189      16.426   6.875 -15.509  1.00  0.00      HCT  O
ATOM   2937  N   ALA H 190      17.499   7.736 -13.713  1.00  0.00      HCT  N
ATOM   2938  HN  ALA H 190      17.973   7.598 -12.844  1.00  0.00      HCT   
ATOM   2939  CA  ALA H 190      17.266   9.126 -14.084  1.00  0.00      HCT  C
ATOM   2940  HA  ALA H 190      16.226   9.293 -14.340  1.00  0.00      HCT   
ATOM   2941  CB  ALA H 190      17.619  10.042 -12.927  1.00  0.00      HCT  C
ATOM   2942  HB1 ALA H 190      16.981   9.798 -12.051  1.00  0.00      HCT   
ATOM   2943  HB2 ALA H 190      18.681   9.911 -12.624  1.00  0.00      HCT   
ATOM   2944  HB3 ALA H 190      17.454  11.110 -13.185  1.00  0.00      HCT   
ATOM   2945  C   ALA H 190      18.081   9.480 -15.333  1.00  0.00      HCT  C
ATOM   2946  O   ALA H 190      19.098   8.842 -15.626  1.00  0.00      HCT  O
ATOM   2947  N   ARG H 191      17.630  10.476 -16.086  1.00  0.00      HCT  N
ATOM   2948  HN  ARG H 191      16.778  10.964 -15.911  1.00  0.00      HCT   
ATOM   2949  CA  ARG H 191      18.402  10.905 -17.243  1.00  0.00      HCT  C
ATOM   2950  HA  ARG H 191      18.689  10.030 -17.814  1.00  0.00      HCT   
ATOM   2951  CB  ARG H 191      17.573  11.826 -18.140  1.00  0.00      HCT  C
ATOM   2952  HB1 ARG H 191      17.063  12.552 -17.462  1.00  0.00      HCT   
ATOM   2953  HB2 ARG H 191      18.252  12.431 -18.781  1.00  0.00      HCT   
ATOM   2954  CG  ARG H 191      16.543  11.041 -18.937  1.00  0.00      HCT  C
ATOM   2955  HG1 ARG H 191      17.079  10.332 -19.606  1.00  0.00      HCT   
ATOM   2956  HG2 ARG H 191      15.953  10.405 -18.238  1.00  0.00      HCT   
ATOM   2957  CD  ARG H 191      15.590  11.929 -19.688  1.00  0.00      HCT  C
ATOM   2958  HD1 ARG H 191      16.140  12.462 -20.497  1.00  0.00      HCT   
ATOM   2959  HD2 ARG H 191      14.760  11.343 -20.146  1.00  0.00      HCT   
ATOM   2960  NE  ARG H 191      14.988  12.895 -18.793  1.00  0.00      HCT  N
ATOM   2961  HE  ARG H 191      15.595  13.167 -18.038  1.00  0.00      HCT   
ATOM   2962  CZ  ARG H 191      13.764  13.386 -18.933  1.00  0.00      HCT  C
ATOM   2963  NH1 ARG H 191      12.984  12.993 -19.932  1.00  0.00      HCT  N
ATOM   2964 HH11 ARG H 191      12.080  13.380 -20.048  1.00  0.00      HCT   
ATOM   2965 HH12 ARG H 191      13.409  12.401 -20.621  1.00  0.00      HCT   
ATOM   2966  NH2 ARG H 191      13.317  14.268 -18.056  1.00  0.00      HCT  N
ATOM   2967 HH21 ARG H 191      12.377  14.575 -18.100  1.00  0.00      HCT   
ATOM   2968 HH22 ARG H 191      13.881  14.432 -17.258  1.00  0.00      HCT   
ATOM   2969  C   ARG H 191      19.701  11.581 -16.797  1.00  0.00      HCT  C
ATOM   2970  O   ARG H 191      19.802  12.134 -15.695  1.00  0.00      HCT  O
ATOM   2971  N   ASP H 192      20.707  11.493 -17.652  1.00  0.00      HCT  N
ATOM   2972  HN  ASP H 192      20.686  11.029 -18.534  1.00  0.00      HCT   
ATOM   2973  CA  ASP H 192      21.991  12.095 -17.362  1.00  0.00      HCT  C
ATOM   2974  HA  ASP H 192      21.867  12.700 -16.471  1.00  0.00      HCT   
ATOM   2975  CB  ASP H 192      23.042  11.016 -17.153  1.00  0.00      HCT  C
ATOM   2976  HB1 ASP H 192      22.804  10.448 -16.231  1.00  0.00      HCT   
ATOM   2977  HB2 ASP H 192      23.050  10.308 -18.006  1.00  0.00      HCT   
ATOM   2978  CG  ASP H 192      24.431  11.585 -16.988  1.00  0.00      HCT  C
ATOM   2979  OD1 ASP H 192      24.571  12.799 -16.718  1.00  0.00      HCT  O
ATOM   2980  OD2 ASP H 192      25.388  10.804 -17.121  1.00  0.00      HCT  O
ATOM   2981  C   ASP H 192      22.413  13.044 -18.484  1.00  0.00      HCT  C
ATOM   2982  O   ASP H 192      22.733  12.601 -19.587  1.00  0.00      HCT  O
ATOM   2983  N   PRO H 193      22.432  14.355 -18.191  1.00  0.00      HCT  N
ATOM   2984  CD  PRO H 193      22.879  15.404 -19.127  1.00  0.00      HCT  C
ATOM   2985  HD1 PRO H 193      22.288  15.409 -20.071  1.00  0.00      HCT   
ATOM   2986  HD2 PRO H 193      23.961  15.314 -19.379  1.00  0.00      HCT   
ATOM   2987  CA  PRO H 193      22.096  14.914 -16.872  1.00  0.00      HCT  C
ATOM   2988  HA  PRO H 193      22.549  14.303 -16.100  1.00  0.00      HCT   
ATOM   2989  CB  PRO H 193      22.736  16.312 -16.916  1.00  0.00      HCT  C
ATOM   2990  HB1 PRO H 193      23.810  16.299 -16.623  1.00  0.00      HCT   
ATOM   2991  HB2 PRO H 193      22.183  17.054 -16.298  1.00  0.00      HCT   
ATOM   2992  CG  PRO H 193      22.629  16.697 -18.344  1.00  0.00      HCT  C
ATOM   2993  HG1 PRO H 193      23.363  17.493 -18.578  1.00  0.00      HCT   
ATOM   2994  HG2 PRO H 193      21.614  17.085 -18.591  1.00  0.00      HCT   
ATOM   2995  C   PRO H 193      20.586  15.024 -16.605  1.00  0.00      HCT  C
ATOM   2996  O   PRO H 193      19.775  14.980 -17.538  1.00  0.00      HCT  O
ATOM   2997  N   PRO H 194      20.218  15.156 -15.322  1.00  0.00      HCT  N
ATOM   2998  CD  PRO H 194      21.155  14.972 -14.199  1.00  0.00      HCT  C
ATOM   2999  HD1 PRO H 194      21.788  15.872 -14.025  1.00  0.00      HCT   
ATOM   3000  HD2 PRO H 194      21.817  14.087 -14.341  1.00  0.00      HCT   
ATOM   3001  CA  PRO H 194      18.834  15.370 -14.874  1.00  0.00      HCT  C
ATOM   3002  HA  PRO H 194      18.213  14.546 -15.206  1.00  0.00      HCT   
ATOM   3003  CB  PRO H 194      18.958  15.415 -13.349  1.00  0.00      HCT  C
ATOM   3004  HB1 PRO H 194      18.136  14.853 -12.852  1.00  0.00      HCT   
ATOM   3005  HB2 PRO H 194      18.986  16.461 -12.969  1.00  0.00      HCT   
ATOM   3006  CG  PRO H 194      20.255  14.752 -13.040  1.00  0.00      HCT  C
ATOM   3007  HG1 PRO H 194      20.068  13.679 -12.836  1.00  0.00      HCT   
ATOM   3008  HG2 PRO H 194      20.715  15.198 -12.128  1.00  0.00      HCT   
ATOM   3009  C   PRO H 194      18.236  16.673 -15.370  1.00  0.00      HCT  C
ATOM   3010  O   PRO H 194      18.693  17.742 -14.985  1.00  0.00      HCT  O
ATOM   3011  N   GLN H 195      17.214  16.600 -16.199  1.00  0.00      HCT  N
ATOM   3012  HN  GLN H 195      16.868  15.764 -16.621  1.00  0.00      HCT   
ATOM   3013  CA  GLN H 195      16.489  17.805 -16.568  1.00  0.00      HCT  C
ATOM   3014  HA  GLN H 195      16.898  18.621 -15.984  1.00  0.00      HCT   
ATOM   3015  CB  GLN H 195      16.635  18.087 -18.068  1.00  0.00      HCT  C
ATOM   3016  HB1 GLN H 195      15.778  18.739 -18.358  1.00  0.00      HCT   
ATOM   3017  HB2 GLN H 195      17.556  18.689 -18.242  1.00  0.00      HCT   
ATOM   3018  CG  GLN H 195      16.634  16.822 -18.931  1.00  0.00      HCT  C
ATOM   3019  HG1 GLN H 195      17.673  16.461 -19.091  1.00  0.00      HCT   
ATOM   3020  HG2 GLN H 195      16.064  16.009 -18.436  1.00  0.00      HCT   
ATOM   3021  CD  GLN H 195      16.048  17.040 -20.319  1.00  0.00      HCT  C
ATOM   3022  OE1 GLN H 195      15.529  18.113 -20.622  1.00  0.00      HCT  O
ATOM   3023  NE2 GLN H 195      16.108  16.007 -21.160  1.00  0.00      HCT  N
ATOM   3024 HE21 GLN H 195      15.730  16.146 -22.071  1.00  0.00      HCT   
ATOM   3025 HE22 GLN H 195      16.502  15.146 -20.858  1.00  0.00      HCT   
ATOM   3026  C   GLN H 195      15.011  17.670 -16.198  1.00  0.00      HCT  C
ATOM   3027  O   GLN H 195      14.213  17.144 -16.985  1.00  0.00      HCT  O
ATOM   3028  N   PRO H 196      14.646  18.108 -14.988  1.00  0.00      HCT  N
ATOM   3029  CD  PRO H 196      15.541  18.479 -13.879  1.00  0.00      HCT  C
ATOM   3030  HD1 PRO H 196      15.968  19.500 -14.006  1.00  0.00      HCT   
ATOM   3031  HD2 PRO H 196      16.376  17.752 -13.749  1.00  0.00      HCT   
ATOM   3032  CA  PRO H 196      13.232  18.187 -14.609  1.00  0.00      HCT  C
ATOM   3033  HA  PRO H 196      12.752  17.216 -14.651  1.00  0.00      HCT   
ATOM   3034  CB  PRO H 196      13.265  18.735 -13.175  1.00  0.00      HCT  C
ATOM   3035  HB1 PRO H 196      12.522  18.223 -12.523  1.00  0.00      HCT   
ATOM   3036  HB2 PRO H 196      13.096  19.835 -13.152  1.00  0.00      HCT   
ATOM   3037  CG  PRO H 196      14.633  18.444 -12.672  1.00  0.00      HCT  C
ATOM   3038  HG1 PRO H 196      14.637  17.463 -12.157  1.00  0.00      HCT   
ATOM   3039  HG2 PRO H 196      14.966  19.215 -11.940  1.00  0.00      HCT   
ATOM   3040  C   PRO H 196      12.511  19.137 -15.545  1.00  0.00      HCT  C
ATOM   3041  O   PRO H 196      13.127  20.099 -15.988  1.00  0.00      HCT  O
ATOM   3042  N   ALA H 197      11.254  18.852 -15.865  1.00  0.00      HCT  N
ATOM   3043  HN  ALA H 197      10.766  18.074 -15.470  1.00  0.00      HCT   
ATOM   3044  CA  ALA H 197      10.490  19.653 -16.818  1.00  0.00      HCT  C
ATOM   3045  HA  ALA H 197      11.080  20.479 -17.199  1.00  0.00      HCT   
ATOM   3046  CB  ALA H 197      10.036  18.799 -18.004  1.00  0.00      HCT  C
ATOM   3047  HB1 ALA H 197      10.925  18.394 -18.533  1.00  0.00      HCT   
ATOM   3048  HB2 ALA H 197       9.419  17.939 -17.664  1.00  0.00      HCT   
ATOM   3049  HB3 ALA H 197       9.443  19.393 -18.733  1.00  0.00      HCT   
ATOM   3050  C   ALA H 197       9.283  20.272 -16.121  1.00  0.00      HCT  C
ATOM   3051  O   ALA H 197       8.631  21.181 -16.655  1.00  0.00      HCT  O
ATOM   3052  N   PHE H 198       8.975  19.748 -14.936  1.00  0.00      HCT  N
ATOM   3053  HN  PHE H 198       9.470  18.992 -14.511  1.00  0.00      HCT   
ATOM   3054  CA  PHE H 198       7.861  20.255 -14.152  1.00  0.00      HCT  C
ATOM   3055  HA  PHE H 198       7.508  21.132 -14.681  1.00  0.00      HCT   
ATOM   3056  CB  PHE H 198       6.779  19.189 -14.013  1.00  0.00      HCT  C
ATOM   3057  HB1 PHE H 198       7.240  18.250 -13.635  1.00  0.00      HCT   
ATOM   3058  HB2 PHE H 198       6.007  19.496 -13.274  1.00  0.00      HCT   
ATOM   3059  CG  PHE H 198       6.111  18.833 -15.309  1.00  0.00      HCT  C
ATOM   3060  CD1 PHE H 198       4.932  19.464 -15.695  1.00  0.00      HCT  C
ATOM   3061  HD1 PHE H 198       4.491  20.214 -15.052  1.00  0.00      HCT   
ATOM   3062  CE1 PHE H 198       4.316  19.138 -16.888  1.00  0.00      HCT  C
ATOM   3063  HE1 PHE H 198       3.401  19.636 -17.178  1.00  0.00      HCT   
ATOM   3064  CZ  PHE H 198       4.879  18.177 -17.712  1.00  0.00      HCT  C
ATOM   3065  HZ  PHE H 198       4.409  17.933 -18.654  1.00  0.00      HCT   
ATOM   3066  CD2 PHE H 198       6.656  17.869 -16.143  1.00  0.00      HCT  C
ATOM   3067  HD2 PHE H 198       7.559  17.351 -15.852  1.00  0.00      HCT   
ATOM   3068  CE2 PHE H 198       6.040  17.540 -17.338  1.00  0.00      HCT  C
ATOM   3069  HE2 PHE H 198       6.472  16.781 -17.976  1.00  0.00      HCT   
ATOM   3070  C   PHE H 198       8.278  20.709 -12.770  1.00  0.00      HCT  C
ATOM   3071  O   PHE H 198       9.348  20.337 -12.267  1.00  0.00      HCT  O
ATOM   3072  N   HSE H 199       7.427  21.530 -12.163  1.00  0.00      HCT  N
ATOM   3073  HN  HSE H 199       6.732  22.073 -12.632  1.00  0.00      HCT   
ATOM   3074  CA  HSE H 199       7.448  21.701 -10.722  1.00  0.00      HCT  C
ATOM   3075  HA  HSE H 199       8.455  21.540 -10.358  1.00  0.00      HCT   
ATOM   3076  CB  HSE H 199       6.908  23.053 -10.288  1.00  0.00      HCT  C
ATOM   3077  HB1 HSE H 199       7.615  23.833 -10.644  1.00  0.00      HCT   
ATOM   3078  HB2 HSE H 199       5.936  23.242 -10.789  1.00  0.00      HCT   
ATOM   3079  ND1 HSE H 199       7.851  23.184  -7.943  1.00  0.00      HCT  N
ATOM   3080  CG  HSE H 199       6.768  23.194  -8.799  1.00  0.00      HCT  C
ATOM   3081  CE1 HSE H 199       7.430  23.339  -6.700  1.00  0.00      HCT  C
ATOM   3082  HE1 HSE H 199       8.081  23.361  -5.823  1.00  0.00      HCT   
ATOM   3083  NE2 HSE H 199       6.114  23.452  -6.716  1.00  0.00      HCT  N
ATOM   3084  HE2 HSE H 199       5.536  23.566  -5.908  1.00  0.00      HCT   
ATOM   3085  CD2 HSE H 199       5.673  23.358  -8.014  1.00  0.00      HCT  C
ATOM   3086  HD2 HSE H 199       4.627  23.404  -8.284  1.00  0.00      HCT   
ATOM   3087  C   HSE H 199       6.587  20.586 -10.160  1.00  0.00      HCT  C
ATOM   3088  O   HSE H 199       5.410  20.475 -10.532  1.00  0.00      HCT  O
ATOM   3089  N   HSE H 200       7.171  19.762  -9.288  1.00  0.00      HCT  N
ATOM   3090  HN  HSE H 200       8.084  19.888  -8.903  1.00  0.00      HCT   
ATOM   3091  CA  HSE H 200       6.484  18.573  -8.821  1.00  0.00      HCT  C
ATOM   3092  HA  HSE H 200       5.676  18.389  -9.519  1.00  0.00      HCT   
ATOM   3093  CB  HSE H 200       7.442  17.385  -8.827  1.00  0.00      HCT  C
ATOM   3094  HB1 HSE H 200       8.398  17.715  -8.366  1.00  0.00      HCT   
ATOM   3095  HB2 HSE H 200       7.034  16.576  -8.185  1.00  0.00      HCT   
ATOM   3096  ND1 HSE H 200       7.031  15.831 -10.769  1.00  0.00      HCT  N
ATOM   3097  CG  HSE H 200       7.730  16.879 -10.204  1.00  0.00      HCT  C
ATOM   3098  CE1 HSE H 200       7.479  15.625 -11.994  1.00  0.00      HCT  C
ATOM   3099  HE1 HSE H 200       7.107  14.849 -12.668  1.00  0.00      HCT   
ATOM   3100  NE2 HSE H 200       8.436  16.498 -12.248  1.00  0.00      HCT  N
ATOM   3101  HE2 HSE H 200       8.964  16.551 -13.095  1.00  0.00      HCT   
ATOM   3102  CD2 HSE H 200       8.603  17.301 -11.141  1.00  0.00      HCT  C
ATOM   3103  HD2 HSE H 200       9.331  18.099 -11.101  1.00  0.00      HCT   
ATOM   3104  C   HSE H 200       5.851  18.780  -7.447  1.00  0.00      HCT  C
ATOM   3105  O   HSE H 200       6.511  18.655  -6.408  1.00  0.00      HCT  O
ATOM   3106  N   VAL H 201       4.555  19.096  -7.471  1.00  0.00      HCT  N
ATOM   3107  HN  VAL H 201       4.030  19.157  -8.316  1.00  0.00      HCT   
ATOM   3108  CA  VAL H 201       3.790  19.380  -6.265  1.00  0.00      HCT  C
ATOM   3109  HA  VAL H 201       4.284  20.193  -5.748  1.00  0.00      HCT   
ATOM   3110  CB  VAL H 201       2.336  19.797  -6.603  1.00  0.00      HCT  C
ATOM   3111  HB  VAL H 201       1.865  18.953  -7.164  1.00  0.00      HCT   
ATOM   3112  CG1 VAL H 201       1.527  20.061  -5.334  1.00  0.00      HCT  C
ATOM   3113 HG11 VAL H 201       0.500  20.396  -5.594  1.00  0.00      HCT   
ATOM   3114 HG12 VAL H 201       1.429  19.147  -4.713  1.00  0.00      HCT   
ATOM   3115 HG13 VAL H 201       2.004  20.857  -4.723  1.00  0.00      HCT   
ATOM   3116  CG2 VAL H 201       2.336  21.040  -7.508  1.00  0.00      HCT  C
ATOM   3117 HG21 VAL H 201       1.297  21.370  -7.723  1.00  0.00      HCT   
ATOM   3118 HG22 VAL H 201       2.875  21.879  -7.018  1.00  0.00      HCT   
ATOM   3119 HG23 VAL H 201       2.828  20.829  -8.480  1.00  0.00      HCT   
ATOM   3120  C   VAL H 201       3.789  18.172  -5.325  1.00  0.00      HCT  C
ATOM   3121  O   VAL H 201       3.831  18.340  -4.108  1.00  0.00      HCT  O
ATOM   3122  N   GLU H 202       3.775  16.962  -5.878  1.00  0.00      HCT  N
ATOM   3123  HN  GLU H 202       3.725  16.774  -6.855  1.00  0.00      HCT   
ATOM   3124  CA  GLU H 202       3.835  15.756  -5.040  1.00  0.00      HCT  C
ATOM   3125  HA  GLU H 202       2.959  15.779  -4.403  1.00  0.00      HCT   
ATOM   3126  CB  GLU H 202       3.752  14.481  -5.913  1.00  0.00      HCT  C
ATOM   3127  HB1 GLU H 202       3.623  13.605  -5.237  1.00  0.00      HCT   
ATOM   3128  HB2 GLU H 202       2.836  14.516  -6.545  1.00  0.00      HCT   
ATOM   3129  CG  GLU H 202       4.948  14.180  -6.825  1.00  0.00      HCT  C
ATOM   3130  HG1 GLU H 202       5.865  14.616  -6.387  1.00  0.00      HCT   
ATOM   3131  HG2 GLU H 202       5.087  13.088  -6.950  1.00  0.00      HCT   
ATOM   3132  CD  GLU H 202       4.823  14.804  -8.207  1.00  0.00      HCT  C
ATOM   3133  OE1 GLU H 202       4.208  15.880  -8.306  1.00  0.00      HCT  O
ATOM   3134  OE2 GLU H 202       5.338  14.220  -9.187  1.00  0.00      HCT  O
ATOM   3135  C   GLU H 202       5.072  15.674  -4.116  1.00  0.00      HCT  C
ATOM   3136  O   GLU H 202       5.026  15.020  -3.091  1.00  0.00      HCT  O
ATOM   3137  N   TYR H 203       6.168  16.349  -4.449  1.00  0.00      HCT  N
ATOM   3138  HN  TYR H 203       6.285  16.917  -5.262  1.00  0.00      HCT   
ATOM   3139  CA  TYR H 203       7.343  16.288  -3.574  1.00  0.00      HCT  C
ATOM   3140  HA  TYR H 203       7.156  15.455  -2.908  1.00  0.00      HCT   
ATOM   3141  CB  TYR H 203       8.585  15.997  -4.420  1.00  0.00      HCT  C
ATOM   3142  HB1 TYR H 203       8.695  16.791  -5.191  1.00  0.00      HCT   
ATOM   3143  HB2 TYR H 203       9.502  16.019  -3.792  1.00  0.00      HCT   
ATOM   3144  CG  TYR H 203       8.466  14.671  -5.136  1.00  0.00      HCT  C
ATOM   3145  CD1 TYR H 203       8.047  13.548  -4.453  1.00  0.00      HCT  C
ATOM   3146  HD1 TYR H 203       7.836  13.610  -3.394  1.00  0.00      HCT   
ATOM   3147  CE1 TYR H 203       7.911  12.334  -5.093  1.00  0.00      HCT  C
ATOM   3148  HE1 TYR H 203       7.597  11.457  -4.547  1.00  0.00      HCT   
ATOM   3149  CZ  TYR H 203       8.182  12.225  -6.436  1.00  0.00      HCT  C
ATOM   3150  OH  TYR H 203       8.038  10.995  -7.047  1.00  0.00      HCT  O
ATOM   3151  HH  TYR H 203       8.196  11.119  -7.985  1.00  0.00      HCT   
ATOM   3152  CD2 TYR H 203       8.738  14.550  -6.496  1.00  0.00      HCT  C
ATOM   3153  HD2 TYR H 203       9.102  15.403  -7.052  1.00  0.00      HCT   
ATOM   3154  CE2 TYR H 203       8.597  13.332  -7.148  1.00  0.00      HCT  C
ATOM   3155  HE2 TYR H 203       8.833  13.256  -8.199  1.00  0.00      HCT   
ATOM   3156  C   TYR H 203       7.547  17.542  -2.690  1.00  0.00      HCT  C
ATOM   3157  O   TYR H 203       8.539  17.646  -1.975  1.00  0.00      HCT  O
ATOM   3158  N   GLN H 204       6.600  18.476  -2.734  1.00  0.00      HCT  N
ATOM   3159  HN  GLN H 204       5.828  18.434  -3.366  1.00  0.00      HCT   
ATOM   3160  CA  GLN H 204       6.604  19.651  -1.859  1.00  0.00      HCT  C
ATOM   3161  HA  GLN H 204       7.635  19.871  -1.612  1.00  0.00      HCT   
ATOM   3162  CB  GLN H 204       5.967  20.857  -2.571  1.00  0.00      HCT  C
ATOM   3163  HB1 GLN H 204       4.902  20.591  -2.764  1.00  0.00      HCT   
ATOM   3164  HB2 GLN H 204       5.949  21.728  -1.877  1.00  0.00      HCT   
ATOM   3165  CG  GLN H 204       6.665  21.205  -3.886  1.00  0.00      HCT  C
ATOM   3166  HG1 GLN H 204       6.487  20.410  -4.641  1.00  0.00      HCT   
ATOM   3167  HG2 GLN H 204       6.275  22.158  -4.298  1.00  0.00      HCT   
ATOM   3168  CD  GLN H 204       8.196  21.326  -3.745  1.00  0.00      HCT  C
ATOM   3169  OE1 GLN H 204       8.688  22.024  -2.852  1.00  0.00      HCT  O
ATOM   3170  NE2 GLN H 204       8.945  20.642  -4.629  1.00  0.00      HCT  N
ATOM   3171 HE21 GLN H 204       9.934  20.717  -4.535  1.00  0.00      HCT   
ATOM   3172 HE22 GLN H 204       8.504  20.108  -5.343  1.00  0.00      HCT   
ATOM   3173  C   GLN H 204       5.872  19.330  -0.547  1.00  0.00      HCT  C
ATOM   3174  O   GLN H 204       5.016  18.437  -0.512  1.00  0.00      HCT  O
ATOM   3175  N   PRO H 205       6.215  20.045   0.540  1.00  0.00      HCT  N
ATOM   3176  CD  PRO H 205       7.186  21.146   0.598  1.00  0.00      HCT  C
ATOM   3177  HD1 PRO H 205       6.730  22.134   0.362  1.00  0.00      HCT   
ATOM   3178  HD2 PRO H 205       8.062  20.983  -0.071  1.00  0.00      HCT   
ATOM   3179  CA  PRO H 205       5.690  19.721   1.876  1.00  0.00      HCT  C
ATOM   3180  HA  PRO H 205       5.917  18.689   2.117  1.00  0.00      HCT   
ATOM   3181  CB  PRO H 205       6.446  20.682   2.799  1.00  0.00      HCT  C
ATOM   3182  HB1 PRO H 205       6.788  20.177   3.730  1.00  0.00      HCT   
ATOM   3183  HB2 PRO H 205       5.834  21.576   3.055  1.00  0.00      HCT   
ATOM   3184  CG  PRO H 205       7.621  21.111   2.028  1.00  0.00      HCT  C
ATOM   3185  HG1 PRO H 205       8.459  20.409   2.208  1.00  0.00      HCT   
ATOM   3186  HG2 PRO H 205       7.956  22.129   2.334  1.00  0.00      HCT   
ATOM   3187  C   PRO H 205       4.184  19.943   1.999  1.00  0.00      HCT  C
ATOM   3188  O   PRO H 205       3.641  20.894   1.407  1.00  0.00      HCT  O
ATOM   3189  N   ALA H 206       3.531  19.074   2.773  1.00  0.00      HCT  N
ATOM   3190  HN  ALA H 206       3.994  18.341   3.271  1.00  0.00      HCT   
ATOM   3191  CA  ALA H 206       2.090  19.133   2.948  1.00  0.00      HCT  C
ATOM   3192  HA  ALA H 206       1.586  19.210   1.991  1.00  0.00      HCT   
ATOM   3193  CB  ALA H 206       1.582  17.855   3.636  1.00  0.00      HCT  C
ATOM   3194  HB1 ALA H 206       1.836  16.971   3.013  1.00  0.00      HCT   
ATOM   3195  HB2 ALA H 206       2.059  17.721   4.631  1.00  0.00      HCT   
ATOM   3196  HB3 ALA H 206       0.479  17.874   3.772  1.00  0.00      HCT   
ATOM   3197  C   ALA H 206       1.698  20.387   3.746  1.00  0.00      HCT  C
ATOM   3198  O   ALA H 206       2.441  20.819   4.626  1.00  0.00      HCT  O
ATOM   3199  N   PRO H 207       0.529  20.975   3.422  1.00  0.00      HCT  N
ATOM   3200  CD  PRO H 207      -0.383  20.481   2.365  1.00  0.00      HCT  C
ATOM   3201  HD1 PRO H 207      -0.861  19.514   2.643  1.00  0.00      HCT   
ATOM   3202  HD2 PRO H 207       0.137  20.359   1.387  1.00  0.00      HCT   
ATOM   3203  CA  PRO H 207      -0.046  22.087   4.192  1.00  0.00      HCT  C
ATOM   3204  HA  PRO H 207       0.546  22.987   4.074  1.00  0.00      HCT   
ATOM   3205  CB  PRO H 207      -1.465  22.232   3.614  1.00  0.00      HCT  C
ATOM   3206  HB1 PRO H 207      -1.744  23.301   3.481  1.00  0.00      HCT   
ATOM   3207  HB2 PRO H 207      -2.220  21.719   4.252  1.00  0.00      HCT   
ATOM   3208  CG  PRO H 207      -1.427  21.562   2.262  1.00  0.00      HCT  C
ATOM   3209  HG1 PRO H 207      -1.196  22.313   1.481  1.00  0.00      HCT   
ATOM   3210  HG2 PRO H 207      -2.410  21.100   2.011  1.00  0.00      HCT   
ATOM   3211  C   PRO H 207      -0.126  21.735   5.669  1.00  0.00      HCT  C
ATOM   3212  O   PRO H 207      -0.581  20.657   5.989  1.00  0.00      HCT  O
ATOM   3213  N   SER H 208       0.293  22.598   6.576  1.00  0.00      HCT  N
ATOM   3214  HN  SER H 208       0.785  23.459   6.445  1.00  0.00      HCT   
ATOM   3215  CA  SER H 208       0.014  22.278   7.965  1.00  0.00      HCT  C
ATOM   3216  HA  SER H 208      -0.169  21.213   8.030  1.00  0.00      HCT   
ATOM   3217  CB  SER H 208       1.171  22.681   8.873  1.00  0.00      HCT  C
ATOM   3218  HB1 SER H 208       0.828  22.597   9.929  1.00  0.00      HCT   
ATOM   3219  HB2 SER H 208       2.025  21.977   8.749  1.00  0.00      HCT   
ATOM   3220  OG  SER H 208       1.543  24.008   8.607  1.00  0.00      HCT  O
ATOM   3221  HG1 SER H 208       2.109  24.295   9.335  1.00  0.00      HCT   
ATOM   3222  C   SER H 208      -1.286  22.985   8.336  1.00  0.00      HCT  C
ATOM   3223  O   SER H 208      -1.807  23.763   7.534  1.00  0.00      HCT  O
ATOM   3224  N   MET H 209      -1.826  22.685   9.519  1.00  0.00      HCT  N
ATOM   3225  HN  MET H 209      -1.460  21.985  10.128  1.00  0.00      HCT   
ATOM   3226  CA  MET H 209      -3.020  23.370  10.030  1.00  0.00      HCT  C
ATOM   3227  HA  MET H 209      -3.744  23.400   9.225  1.00  0.00      HCT   
ATOM   3228  CB  MET H 209      -3.603  22.620  11.238  1.00  0.00      HCT  C
ATOM   3229  HB1 MET H 209      -2.743  22.334  11.888  1.00  0.00      HCT   
ATOM   3230  HB2 MET H 209      -4.229  23.317  11.839  1.00  0.00      HCT   
ATOM   3231  CG  MET H 209      -4.388  21.363  10.868  1.00  0.00      HCT  C
ATOM   3232  HG1 MET H 209      -3.821  20.757  10.131  1.00  0.00      HCT   
ATOM   3233  HG2 MET H 209      -4.539  20.736  11.774  1.00  0.00      HCT   
ATOM   3234  SD  MET H 209      -6.010  21.732  10.145  1.00  0.00      HCT  S
ATOM   3235  CE  MET H 209      -6.846  22.478  11.544  1.00  0.00      HCT  C
ATOM   3236  HE1 MET H 209      -7.886  22.765  11.278  1.00  0.00      HCT   
ATOM   3237  HE2 MET H 209      -6.895  21.773  12.402  1.00  0.00      HCT   
ATOM   3238  HE3 MET H 209      -6.316  23.394  11.884  1.00  0.00      HCT   
ATOM   3239  C   MET H 209      -2.695  24.813  10.411  1.00  0.00      HCT  C
ATOM   3240  O   MET H 209      -1.663  25.080  11.021  1.00  0.00      HCT  O
ATOM   3241  N   LYS H 210      -3.561  25.747  10.041  1.00  0.00      HCT  N
ATOM   3242  HN  LYS H 210      -4.410  25.575   9.543  1.00  0.00      HCT   
ATOM   3243  CA  LYS H 210      -3.304  27.143  10.359  1.00  0.00      HCT  C
ATOM   3244  HA  LYS H 210      -2.302  27.376  10.020  1.00  0.00      HCT   
ATOM   3245  CB  LYS H 210      -4.305  28.050   9.636  1.00  0.00      HCT  C
ATOM   3246  HB1 LYS H 210      -5.314  27.594   9.766  1.00  0.00      HCT   
ATOM   3247  HB2 LYS H 210      -4.339  29.036  10.152  1.00  0.00      HCT   
ATOM   3248  CG  LYS H 210      -3.997  28.210   8.135  1.00  0.00      HCT  C
ATOM   3249  HG1 LYS H 210      -2.912  28.425   8.007  1.00  0.00      HCT   
ATOM   3250  HG2 LYS H 210      -4.208  27.246   7.617  1.00  0.00      HCT   
ATOM   3251  CD  LYS H 210      -4.806  29.339   7.506  1.00  0.00      HCT  C
ATOM   3252  HD1 LYS H 210      -5.832  28.960   7.293  1.00  0.00      HCT   
ATOM   3253  HD2 LYS H 210      -4.901  30.157   8.257  1.00  0.00      HCT   
ATOM   3254  CE  LYS H 210      -4.166  29.869   6.240  1.00  0.00      HCT  C
ATOM   3255  HE1 LYS H 210      -3.197  30.366   6.471  1.00  0.00      HCT   
ATOM   3256  HE2 LYS H 210      -3.974  29.041   5.523  1.00  0.00      HCT   
ATOM   3257  NZ  LYS H 210      -5.075  30.856   5.607  1.00  0.00      HCT  N
ATOM   3258  HZ1 LYS H 210      -4.645  31.229   4.736  1.00  0.00      HCT   
ATOM   3259  HZ2 LYS H 210      -5.980  30.397   5.377  1.00  0.00      HCT   
ATOM   3260  HZ3 LYS H 210      -5.248  31.640   6.268  1.00  0.00      HCT   
ATOM   3261  C   LYS H 210      -3.335  27.356  11.880  1.00  0.00      HCT  C
ATOM   3262  O   LYS H 210      -2.421  27.955  12.460  1.00  0.00      HCT  O
ATOM   3263  N   ILE H 211      -4.375  26.826  12.511  1.00  0.00      HCT  N
ATOM   3264  HN  ILE H 211      -5.136  26.401  12.026  1.00  0.00      HCT   
ATOM   3265  CA  ILE H 211      -4.509  26.812  13.957  1.00  0.00      HCT  C
ATOM   3266  HA  ILE H 211      -3.784  27.507  14.363  1.00  0.00      HCT   
ATOM   3267  CB  ILE H 211      -5.954  27.162  14.386  1.00  0.00      HCT  C
ATOM   3268  HB  ILE H 211      -6.591  26.394  13.877  1.00  0.00      HCT   
ATOM   3269  CG2 ILE H 211      -6.111  27.130  15.906  1.00  0.00      HCT  C
ATOM   3270 HG21 ILE H 211      -7.179  27.228  16.191  1.00  0.00      HCT   
ATOM   3271 HG22 ILE H 211      -5.738  26.171  16.323  1.00  0.00      HCT   
ATOM   3272 HG23 ILE H 211      -5.548  27.961  16.381  1.00  0.00      HCT   
ATOM   3273  CG1 ILE H 211      -6.343  28.526  13.810  1.00  0.00      HCT  C
ATOM   3274 HG11 ILE H 211      -6.248  29.308  14.596  1.00  0.00      HCT   
ATOM   3275 HG12 ILE H 211      -5.630  28.790  12.996  1.00  0.00      HCT   
ATOM   3276  CD  ILE H 211      -7.749  28.586  13.233  1.00  0.00      HCT  C
ATOM   3277  HD1 ILE H 211      -7.939  29.585  12.783  1.00  0.00      HCT   
ATOM   3278  HD2 ILE H 211      -7.881  27.817  12.441  1.00  0.00      HCT   
ATOM   3279  HD3 ILE H 211      -8.511  28.414  14.022  1.00  0.00      HCT   
ATOM   3280  C   ILE H 211      -4.114  25.424  14.451  1.00  0.00      HCT  C
ATOM   3281  O   ILE H 211      -4.738  24.440  14.073  1.00  0.00      HCT  O
ATOM   3282  N   PRO H 212      -3.065  25.346  15.288  1.00  0.00      HCT  N
ATOM   3283  CD  PRO H 212      -2.455  26.484  16.002  1.00  0.00      HCT  C
ATOM   3284  HD1 PRO H 212      -3.020  26.764  16.920  1.00  0.00      HCT   
ATOM   3285  HD2 PRO H 212      -2.346  27.385  15.356  1.00  0.00      HCT   
ATOM   3286  CA  PRO H 212      -2.434  24.068  15.645  1.00  0.00      HCT  C
ATOM   3287  HA  PRO H 212      -2.078  23.559  14.757  1.00  0.00      HCT   
ATOM   3288  CB  PRO H 212      -1.263  24.481  16.549  1.00  0.00      HCT  C
ATOM   3289  HB1 PRO H 212      -0.316  23.981  16.244  1.00  0.00      HCT   
ATOM   3290  HB2 PRO H 212      -1.478  24.265  17.620  1.00  0.00      HCT   
ATOM   3291  CG  PRO H 212      -1.114  25.957  16.370  1.00  0.00      HCT  C
ATOM   3292  HG1 PRO H 212      -0.346  26.153  15.597  1.00  0.00      HCT   
ATOM   3293  HG2 PRO H 212      -0.777  26.440  17.316  1.00  0.00      HCT   
ATOM   3294  C   PRO H 212      -3.398  23.156  16.388  1.00  0.00      HCT  C
ATOM   3295  O   PRO H 212      -4.191  23.634  17.196  1.00  0.00      HCT  O
ATOM   3296  N   LEU H 213      -3.323  21.860  16.106  1.00  0.00      HCT  N
ATOM   3297  HN  LEU H 213      -2.618  21.469  15.518  1.00  0.00      HCT   
ATOM   3298  CA  LEU H 213      -4.270  20.887  16.634  1.00  0.00      HCT  C
ATOM   3299  HA  LEU H 213      -5.255  21.320  16.516  1.00  0.00      HCT   
ATOM   3300  CB  LEU H 213      -4.149  19.562  15.867  1.00  0.00      HCT  C
ATOM   3301  HB1 LEU H 213      -3.150  19.131  16.110  1.00  0.00      HCT   
ATOM   3302  HB2 LEU H 213      -4.899  18.843  16.266  1.00  0.00      HCT   
ATOM   3303  CG  LEU H 213      -4.271  19.634  14.336  1.00  0.00      HCT  C
ATOM   3304  HG  LEU H 213      -3.608  20.469  14.002  1.00  0.00      HCT   
ATOM   3305  CD1 LEU H 213      -3.824  18.324  13.661  1.00  0.00      HCT  C
ATOM   3306 HD11 LEU H 213      -3.967  18.384  12.561  1.00  0.00      HCT   
ATOM   3307 HD12 LEU H 213      -2.749  18.126  13.863  1.00  0.00      HCT   
ATOM   3308 HD13 LEU H 213      -4.417  17.465  14.041  1.00  0.00      HCT   
ATOM   3309  CD2 LEU H 213      -5.702  19.986  13.952  1.00  0.00      HCT  C
ATOM   3310 HD21 LEU H 213      -5.798  20.059  12.847  1.00  0.00      HCT   
ATOM   3311 HD22 LEU H 213      -6.421  19.218  14.302  1.00  0.00      HCT   
ATOM   3312 HD23 LEU H 213      -5.993  20.964  14.392  1.00  0.00      HCT   
ATOM   3313  C   LEU H 213      -4.051  20.643  18.116  1.00  0.00      HCT  C
ATOM   3314  O   LEU H 213      -2.937  20.765  18.621  1.00  0.00      HCT  O
ATOM   3315  N   ASP H 214      -5.125  20.307  18.816  1.00  0.00      HCT  N
ATOM   3316  HN  ASP H 214      -6.060  20.298  18.470  1.00  0.00      HCT   
ATOM   3317  CA  ASP H 214      -5.033  19.904  20.212  1.00  0.00      HCT  C
ATOM   3318  HA  ASP H 214      -4.366  20.586  20.727  1.00  0.00      HCT   
ATOM   3319  CB  ASP H 214      -6.420  19.880  20.854  1.00  0.00      HCT  C
ATOM   3320  HB1 ASP H 214      -6.941  20.834  20.634  1.00  0.00      HCT   
ATOM   3321  HB2 ASP H 214      -7.026  19.049  20.443  1.00  0.00      HCT   
ATOM   3322  CG  ASP H 214      -6.382  19.733  22.367  1.00  0.00      HCT  C
ATOM   3323  OD1 ASP H 214      -5.434  19.138  22.923  1.00  0.00      HCT  O
ATOM   3324  OD2 ASP H 214      -7.342  20.207  23.006  1.00  0.00      HCT  O
ATOM   3325  C   ASP H 214      -4.372  18.532  20.246  1.00  0.00      HCT  C
ATOM   3326  O   ASP H 214      -4.876  17.584  19.649  1.00  0.00      HCT  O
ATOM   3327  N   PRO H 215      -3.217  18.429  20.920  1.00  0.00      HCT  N
ATOM   3328  CD  PRO H 215      -2.478  19.508  21.604  1.00  0.00      HCT  C
ATOM   3329  HD1 PRO H 215      -3.123  20.078  22.311  1.00  0.00      HCT   
ATOM   3330  HD2 PRO H 215      -2.012  20.221  20.885  1.00  0.00      HCT   
ATOM   3331  CA  PRO H 215      -2.489  17.151  20.925  1.00  0.00      HCT  C
ATOM   3332  HA  PRO H 215      -2.312  16.830  19.905  1.00  0.00      HCT   
ATOM   3333  CB  PRO H 215      -1.149  17.512  21.592  1.00  0.00      HCT  C
ATOM   3334  HB1 PRO H 215      -0.354  17.706  20.838  1.00  0.00      HCT   
ATOM   3335  HB2 PRO H 215      -0.815  16.720  22.300  1.00  0.00      HCT   
ATOM   3336  CG  PRO H 215      -1.414  18.773  22.359  1.00  0.00      HCT  C
ATOM   3337  HG1 PRO H 215      -0.474  19.351  22.454  1.00  0.00      HCT   
ATOM   3338  HG2 PRO H 215      -1.782  18.549  23.387  1.00  0.00      HCT   
ATOM   3339  C   PRO H 215      -3.227  16.025  21.689  1.00  0.00      HCT  C
ATOM   3340  O   PRO H 215      -3.020  14.846  21.385  1.00  0.00      HCT  O
ATOM   3341  N   SER H 216      -4.094  16.379  22.634  1.00  0.00      HCT  N
ATOM   3342  HN  SER H 216      -4.257  17.319  22.932  1.00  0.00      HCT   
ATOM   3343  CA  SER H 216      -4.901  15.383  23.331  1.00  0.00      HCT  C
ATOM   3344  HA  SER H 216      -4.235  14.552  23.526  1.00  0.00      HCT   
ATOM   3345  CB  SER H 216      -5.471  15.963  24.615  1.00  0.00      HCT  C
ATOM   3346  HB1 SER H 216      -5.814  15.118  25.254  1.00  0.00      HCT   
ATOM   3347  HB2 SER H 216      -4.679  16.501  25.183  1.00  0.00      HCT   
ATOM   3348  OG  SER H 216      -6.567  16.801  24.314  1.00  0.00      HCT  O
ATOM   3349  HG1 SER H 216      -7.033  16.967  25.143  1.00  0.00      HCT   
ATOM   3350  C   SER H 216      -6.046  14.855  22.458  1.00  0.00      HCT  C
ATOM   3351  O   SER H 216      -6.880  14.072  22.921  1.00  0.00      HCT  O
ATOM   3352  N   LYS H 217      -6.084  15.285  21.197  1.00  0.00      HCT  N
ATOM   3353  HN  LYS H 217      -5.420  15.929  20.821  1.00  0.00      HCT   
ATOM   3354  CA  LYS H 217      -7.110  14.840  20.265  1.00  0.00      HCT  C
ATOM   3355  HA  LYS H 217      -7.655  14.038  20.747  1.00  0.00      HCT   
ATOM   3356  CB  LYS H 217      -8.054  15.994  19.915  1.00  0.00      HCT  C
ATOM   3357  HB1 LYS H 217      -7.417  16.874  19.665  1.00  0.00      HCT   
ATOM   3358  HB2 LYS H 217      -8.611  15.737  18.986  1.00  0.00      HCT   
ATOM   3359  CG  LYS H 217      -9.010  16.354  21.065  1.00  0.00      HCT  C
ATOM   3360  HG1 LYS H 217      -9.931  15.733  20.981  1.00  0.00      HCT   
ATOM   3361  HG2 LYS H 217      -8.524  16.098  22.034  1.00  0.00      HCT   
ATOM   3362  CD  LYS H 217      -9.421  17.831  21.067  1.00  0.00      HCT  C
ATOM   3363  HD1 LYS H 217      -8.498  18.453  21.120  1.00  0.00      HCT   
ATOM   3364  HD2 LYS H 217      -9.919  18.054  20.095  1.00  0.00      HCT   
ATOM   3365  CE  LYS H 217     -10.359  18.155  22.231  1.00  0.00      HCT  C
ATOM   3366  HE1 LYS H 217     -11.409  17.893  21.971  1.00  0.00      HCT   
ATOM   3367  HE2 LYS H 217     -10.068  17.582  23.139  1.00  0.00      HCT   
ATOM   3368  NZ  LYS H 217     -10.350  19.610  22.607  1.00  0.00      HCT  N
ATOM   3369  HZ1 LYS H 217     -11.003  19.777  23.400  1.00  0.00      HCT   
ATOM   3370  HZ2 LYS H 217      -9.388  19.890  22.887  1.00  0.00      HCT   
ATOM   3371  HZ3 LYS H 217     -10.648  20.180  21.789  1.00  0.00      HCT   
ATOM   3372  C   LYS H 217      -6.491  14.273  19.008  1.00  0.00      HCT  C
ATOM   3373  O   LYS H 217      -7.190  13.681  18.192  1.00  0.00      HCT  O
ATOM   3374  N   SER H 218      -5.180  14.434  18.859  1.00  0.00      HCT  N
ATOM   3375  HN  SER H 218      -4.555  14.742  19.577  1.00  0.00      HCT   
ATOM   3376  CA  SER H 218      -4.532  14.160  17.579  1.00  0.00      HCT  C
ATOM   3377  HA  SER H 218      -5.310  13.722  16.967  1.00  0.00      HCT   
ATOM   3378  CB  SER H 218      -4.014  15.465  16.959  1.00  0.00      HCT  C
ATOM   3379  HB1 SER H 218      -3.360  15.203  16.096  1.00  0.00      HCT   
ATOM   3380  HB2 SER H 218      -4.861  16.066  16.557  1.00  0.00      HCT   
ATOM   3381  OG  SER H 218      -3.249  16.233  17.878  1.00  0.00      HCT  O
ATOM   3382  HG1 SER H 218      -2.782  16.905  17.366  1.00  0.00      HCT   
ATOM   3383  C   SER H 218      -3.391  13.149  17.654  1.00  0.00      HCT  C
ATOM   3384  O   SER H 218      -2.753  12.860  16.643  1.00  0.00      HCT  O
ATOM   3385  N   GLY H 219      -3.139  12.595  18.832  1.00  0.00      HCT  N
ATOM   3386  HN  GLY H 219      -3.631  12.812  19.674  1.00  0.00      HCT   
ATOM   3387  CA  GLY H 219      -2.089  11.603  18.957  1.00  0.00      HCT  C
ATOM   3388  HA1 GLY H 219      -1.959  11.411  20.013  1.00  0.00      HCT   
ATOM   3389  HA2 GLY H 219      -1.211  12.001  18.466  1.00  0.00      HCT   
ATOM   3390  C   GLY H 219      -2.449  10.289  18.281  1.00  0.00      HCT  C
ATOM   3391  O   GLY H 219      -3.482  10.188  17.618  1.00  0.00      HCT  O
ATOM   3392  N   PRO H 220      -1.585   9.276  18.422  1.00  0.00      HCT  N
ATOM   3393  CD  PRO H 220      -0.138   9.374  18.672  1.00  0.00      HCT  C
ATOM   3394  HD1 PRO H 220       0.105   9.412  19.758  1.00  0.00      HCT   
ATOM   3395  HD2 PRO H 220       0.324  10.254  18.168  1.00  0.00      HCT   
ATOM   3396  CA  PRO H 220      -1.981   7.925  18.019  1.00  0.00      HCT  C
ATOM   3397  HA  PRO H 220      -2.264   7.899  16.973  1.00  0.00      HCT   
ATOM   3398  CB  PRO H 220      -0.720   7.103  18.265  1.00  0.00      HCT  C
ATOM   3399  HB1 PRO H 220      -0.599   6.276  17.530  1.00  0.00      HCT   
ATOM   3400  HB2 PRO H 220      -0.667   6.701  19.301  1.00  0.00      HCT   
ATOM   3401  CG  PRO H 220       0.390   8.099  18.069  1.00  0.00      HCT  C
ATOM   3402  HG1 PRO H 220       0.634   8.199  16.993  1.00  0.00      HCT   
ATOM   3403  HG2 PRO H 220       1.320   7.798  18.603  1.00  0.00      HCT   
ATOM   3404  C   PRO H 220      -3.149   7.434  18.863  1.00  0.00      HCT  C
ATOM   3405  O   PRO H 220      -4.034   6.769  18.333  1.00  0.00      HCT  O
ATOM   3406  N   GLU H 221      -3.157   7.758  20.154  1.00  0.00      HCT  N
ATOM   3407  HN  GLU H 221      -2.383   8.111  20.672  1.00  0.00      HCT   
ATOM   3408  CA  GLU H 221      -4.375   7.607  20.939  1.00  0.00      HCT  C
ATOM   3409  HA  GLU H 221      -4.784   6.612  20.815  1.00  0.00      HCT   
ATOM   3410  CB  GLU H 221      -4.149   7.893  22.422  1.00  0.00      HCT  C
ATOM   3411  HB1 GLU H 221      -4.079   8.997  22.556  1.00  0.00      HCT   
ATOM   3412  HB2 GLU H 221      -5.038   7.570  23.008  1.00  0.00      HCT   
ATOM   3413  CG  GLU H 221      -2.903   7.260  23.014  1.00  0.00      HCT  C
ATOM   3414  HG1 GLU H 221      -3.052   7.096  24.097  1.00  0.00      HCT   
ATOM   3415  HG2 GLU H 221      -2.679   6.291  22.525  1.00  0.00      HCT   
ATOM   3416  CD  GLU H 221      -1.677   8.154  22.897  1.00  0.00      HCT  C
ATOM   3417  OE1 GLU H 221      -1.616   8.972  21.951  1.00  0.00      HCT  O
ATOM   3418  OE2 GLU H 221      -0.779   8.043  23.762  1.00  0.00      HCT  O
ATOM   3419  C   GLU H 221      -5.377   8.583  20.350  1.00  0.00      HCT  C
ATOM   3420  O   GLU H 221      -4.989   9.588  19.764  1.00  0.00      HCT  O
ATOM   3421  N   ASN H 222      -6.660   8.278  20.486  1.00  0.00      HCT  N
ATOM   3422  HN  ASN H 222      -6.985   7.518  21.048  1.00  0.00      HCT   
ATOM   3423  CA  ASN H 222      -7.720   9.036  19.818  1.00  0.00      HCT  C
ATOM   3424  HA  ASN H 222      -8.634   8.560  20.156  1.00  0.00      HCT   
ATOM   3425  CB  ASN H 222      -7.697  10.493  20.268  1.00  0.00      HCT  C
ATOM   3426  HB1 ASN H 222      -7.501  10.508  21.362  1.00  0.00      HCT   
ATOM   3427  HB2 ASN H 222      -6.866  11.036  19.773  1.00  0.00      HCT   
ATOM   3428  CG  ASN H 222      -9.005  11.186  20.014  1.00  0.00      HCT  C
ATOM   3429  OD1 ASN H 222      -9.987  10.940  20.715  1.00  0.00      HCT  O
ATOM   3430  ND2 ASN H 222      -9.040  12.049  19.004  1.00  0.00      HCT  N
ATOM   3431 HD21 ASN H 222      -9.901  12.522  18.835  1.00  0.00      HCT   
ATOM   3432 HD22 ASN H 222      -8.219  12.224  18.469  1.00  0.00      HCT   
ATOM   3433  C   ASN H 222      -7.706   8.978  18.271  1.00  0.00      HCT  C
ATOM   3434  O   ASN H 222      -8.549   9.595  17.622  1.00  0.00      HCT  O
ATOM   3435  N   THR H 223      -6.768   8.235  17.684  1.00  0.00      HCT  N
ATOM   3436  HN  THR H 223      -5.942   7.900  18.136  1.00  0.00      HCT   
ATOM   3437  CA  THR H 223      -6.886   7.843  16.286  1.00  0.00      HCT  C
ATOM   3438  HA  THR H 223      -7.523   8.576  15.808  1.00  0.00      HCT   
ATOM   3439  CB  THR H 223      -5.498   7.752  15.608  1.00  0.00      HCT  C
ATOM   3440  HB  THR H 223      -4.817   7.282  16.358  1.00  0.00      HCT   
ATOM   3441  OG1 THR H 223      -5.016   9.071  15.335  1.00  0.00      HCT  O
ATOM   3442  HG1 THR H 223      -4.162   8.949  14.907  1.00  0.00      HCT   
ATOM   3443  CG2 THR H 223      -5.558   6.972  14.297  1.00  0.00      HCT  C
ATOM   3444 HG21 THR H 223      -4.540   6.818  13.882  1.00  0.00      HCT   
ATOM   3445 HG22 THR H 223      -6.014   5.973  14.461  1.00  0.00      HCT   
ATOM   3446 HG23 THR H 223      -6.165   7.511  13.538  1.00  0.00      HCT   
ATOM   3447  C   THR H 223      -7.629   6.496  16.203  1.00  0.00      HCT  C
ATOM   3448  O   THR H 223      -7.213   5.530  16.822  1.00  0.00      HCT  O
ATOM   3449  N   THR H 224      -8.737   6.447  15.461  1.00  0.00      HCT  N
ATOM   3450  HN  THR H 224      -9.116   7.242  14.989  1.00  0.00      HCT   
ATOM   3451  CA  THR H 224      -9.502   5.214  15.271  1.00  0.00      HCT  C
ATOM   3452  HA  THR H 224      -9.013   4.482  15.899  1.00  0.00      HCT   
ATOM   3453  CB  THR H 224     -11.002   5.402  15.603  1.00  0.00      HCT  C
ATOM   3454  HB  THR H 224     -11.419   6.051  14.795  1.00  0.00      HCT   
ATOM   3455  OG1 THR H 224     -11.137   6.096  16.836  1.00  0.00      HCT  O
ATOM   3456  HG1 THR H 224     -12.086   6.168  16.987  1.00  0.00      HCT   
ATOM   3457  CG2 THR H 224     -11.729   4.032  15.689  1.00  0.00      HCT  C
ATOM   3458 HG21 THR H 224     -12.823   4.172  15.814  1.00  0.00      HCT   
ATOM   3459 HG22 THR H 224     -11.564   3.447  14.759  1.00  0.00      HCT   
ATOM   3460 HG23 THR H 224     -11.355   3.434  16.548  1.00  0.00      HCT   
ATOM   3461  C   THR H 224      -9.435   4.674  13.837  1.00  0.00      HCT  C
ATOM   3462  O   THR H 224      -9.476   5.435  12.867  1.00  0.00      HCT  O
ATOM   3463  N   VAL H 225      -9.380   3.354  13.696  1.00  0.00      HCT  N
ATOM   3464  HN  VAL H 225      -9.310   2.686  14.432  1.00  0.00      HCT   
ATOM   3465  CA  VAL H 225      -9.422   2.780  12.370  1.00  0.00      HCT  C
ATOM   3466  HA  VAL H 225      -9.288   3.583  11.657  1.00  0.00      HCT   
ATOM   3467  CB  VAL H 225      -8.296   1.753  12.193  1.00  0.00      HCT  C
ATOM   3468  HB  VAL H 225      -8.399   0.996  13.009  1.00  0.00      HCT   
ATOM   3469  CG1 VAL H 225      -8.410   1.054  10.848  1.00  0.00      HCT  C
ATOM   3470 HG11 VAL H 225      -7.569   0.340  10.712  1.00  0.00      HCT   
ATOM   3471 HG12 VAL H 225      -9.352   0.473  10.766  1.00  0.00      HCT   
ATOM   3472 HG13 VAL H 225      -8.373   1.791  10.018  1.00  0.00      HCT   
ATOM   3473  CG2 VAL H 225      -6.956   2.457  12.282  1.00  0.00      HCT  C
ATOM   3474 HG21 VAL H 225      -6.124   1.740  12.117  1.00  0.00      HCT   
ATOM   3475 HG22 VAL H 225      -6.884   3.258  11.515  1.00  0.00      HCT   
ATOM   3476 HG23 VAL H 225      -6.809   2.917  13.281  1.00  0.00      HCT   
ATOM   3477  C   VAL H 225     -10.791   2.159  12.108  1.00  0.00      HCT  C
ATOM   3478  O   VAL H 225     -11.333   1.465  12.947  1.00  0.00      HCT  O
ATOM   3479  N   SER H 226     -11.368   2.421  10.947  1.00  0.00      HCT  N
ATOM   3480  HN  SER H 226     -11.015   3.040  10.245  1.00  0.00      HCT   
ATOM   3481  CA  SER H 226     -12.637   1.781  10.598  1.00  0.00      HCT  C
ATOM   3482  HA  SER H 226     -12.671   0.868  11.179  1.00  0.00      HCT   
ATOM   3483  CB  SER H 226     -13.820   2.697  10.917  1.00  0.00      HCT  C
ATOM   3484  HB1 SER H 226     -13.740   3.603  10.273  1.00  0.00      HCT   
ATOM   3485  HB2 SER H 226     -14.780   2.195  10.658  1.00  0.00      HCT   
ATOM   3486  OG  SER H 226     -13.811   3.104  12.271  1.00  0.00      HCT  O
ATOM   3487  HG1 SER H 226     -14.432   3.839  12.350  1.00  0.00      HCT   
ATOM   3488  C   SER H 226     -12.700   1.386   9.130  1.00  0.00      HCT  C
ATOM   3489  O   SER H 226     -11.835   1.770   8.323  1.00  0.00      HCT  O
ATOM   3490  N   ILE H 227     -13.746   0.627   8.808  1.00  0.00      HCT  N
ATOM   3491  HN  ILE H 227     -14.359   0.257   9.503  1.00  0.00      HCT   
ATOM   3492  CA  ILE H 227     -14.103   0.261   7.438  1.00  0.00      HCT  C
ATOM   3493  HA  ILE H 227     -13.539   0.918   6.788  1.00  0.00      HCT   
ATOM   3494  CB  ILE H 227     -13.899  -1.215   7.140  1.00  0.00      HCT  C
ATOM   3495  HB  ILE H 227     -14.758  -1.488   6.476  1.00  0.00      HCT   
ATOM   3496  CG2 ILE H 227     -12.591  -1.528   6.438  1.00  0.00      HCT  C
ATOM   3497 HG21 ILE H 227     -12.568  -2.588   6.109  1.00  0.00      HCT   
ATOM   3498 HG22 ILE H 227     -12.464  -0.893   5.536  1.00  0.00      HCT   
ATOM   3499 HG23 ILE H 227     -11.726  -1.356   7.113  1.00  0.00      HCT   
ATOM   3500  CG1 ILE H 227     -14.052  -1.987   8.418  1.00  0.00      HCT  C
ATOM   3501 HG11 ILE H 227     -13.342  -1.596   9.181  1.00  0.00      HCT   
ATOM   3502 HG12 ILE H 227     -15.081  -1.829   8.814  1.00  0.00      HCT   
ATOM   3503  CD  ILE H 227     -13.833  -3.322   8.159  1.00  0.00      HCT  C
ATOM   3504  HD1 ILE H 227     -13.997  -3.925   9.078  1.00  0.00      HCT   
ATOM   3505  HD2 ILE H 227     -14.529  -3.688   7.374  1.00  0.00      HCT   
ATOM   3506  HD3 ILE H 227     -12.791  -3.495   7.816  1.00  0.00      HCT   
ATOM   3507  C   ILE H 227     -15.570   0.533   7.169  1.00  0.00      HCT  C
ATOM   3508  O   ILE H 227     -16.424   0.449   8.060  1.00  0.00      HCT  O
ATOM   3509  N   PHE H 228     -15.858   0.813   5.913  1.00  0.00      HCT  N
ATOM   3510  HN  PHE H 228     -15.181   0.817   5.179  1.00  0.00      HCT   
ATOM   3511  CA  PHE H 228     -17.194   1.141   5.493  1.00  0.00      HCT  C
ATOM   3512  HA  PHE H 228     -17.884   0.642   6.162  1.00  0.00      HCT   
ATOM   3513  CB  PHE H 228     -17.394   2.654   5.468  1.00  0.00      HCT  C
ATOM   3514  HB1 PHE H 228     -16.759   3.092   4.667  1.00  0.00      HCT   
ATOM   3515  HB2 PHE H 228     -18.448   2.915   5.230  1.00  0.00      HCT   
ATOM   3516  CG  PHE H 228     -16.992   3.352   6.739  1.00  0.00      HCT  C
ATOM   3517  CD1 PHE H 228     -17.891   3.467   7.808  1.00  0.00      HCT  C
ATOM   3518  HD1 PHE H 228     -18.883   3.045   7.721  1.00  0.00      HCT   
ATOM   3519  CE1 PHE H 228     -17.521   4.134   8.998  1.00  0.00      HCT  C
ATOM   3520  HE1 PHE H 228     -18.221   4.204   9.818  1.00  0.00      HCT   
ATOM   3521  CZ  PHE H 228     -16.240   4.699   9.114  1.00  0.00      HCT  C
ATOM   3522  HZ  PHE H 228     -15.945   5.203  10.024  1.00  0.00      HCT   
ATOM   3523  CD2 PHE H 228     -15.720   3.923   6.865  1.00  0.00      HCT  C
ATOM   3524  HD2 PHE H 228     -15.020   3.870   6.043  1.00  0.00      HCT   
ATOM   3525  CE2 PHE H 228     -15.338   4.598   8.046  1.00  0.00      HCT  C
ATOM   3526  HE2 PHE H 228     -14.352   5.035   8.121  1.00  0.00      HCT   
ATOM   3527  C   PHE H 228     -17.400   0.539   4.109  1.00  0.00      HCT  C
ATOM   3528  O   PHE H 228     -16.476   0.493   3.303  1.00  0.00      HCT  O
ATOM   3529  N   LYS H 229     -18.612   0.089   3.833  1.00  0.00      HCT  N
ATOM   3530  HN  LYS H 229     -19.391   0.214   4.445  1.00  0.00      HCT   
ATOM   3531  CA  LYS H 229     -18.902  -0.628   2.607  1.00  0.00      HCT  C
ATOM   3532  HA  LYS H 229     -17.972  -0.744   2.063  1.00  0.00      HCT   
ATOM   3533  CB  LYS H 229     -19.519  -1.994   2.961  1.00  0.00      HCT  C
ATOM   3534  HB1 LYS H 229     -18.936  -2.405   3.817  1.00  0.00      HCT   
ATOM   3535  HB2 LYS H 229     -20.555  -1.837   3.336  1.00  0.00      HCT   
ATOM   3536  CG  LYS H 229     -19.544  -3.057   1.877  1.00  0.00      HCT  C
ATOM   3537  HG1 LYS H 229     -20.216  -2.723   1.054  1.00  0.00      HCT   
ATOM   3538  HG2 LYS H 229     -18.521  -3.162   1.448  1.00  0.00      HCT   
ATOM   3539  CD  LYS H 229     -20.047  -4.366   2.487  1.00  0.00      HCT  C
ATOM   3540  HD1 LYS H 229     -19.387  -4.631   3.345  1.00  0.00      HCT   
ATOM   3541  HD2 LYS H 229     -21.069  -4.188   2.895  1.00  0.00      HCT   
ATOM   3542  CE  LYS H 229     -20.087  -5.512   1.488  1.00  0.00      HCT  C
ATOM   3543  HE1 LYS H 229     -20.843  -5.313   0.696  1.00  0.00      HCT   
ATOM   3544  HE2 LYS H 229     -19.095  -5.642   1.002  1.00  0.00      HCT   
ATOM   3545  NZ  LYS H 229     -20.449  -6.794   2.175  1.00  0.00      HCT  N
ATOM   3546  HZ1 LYS H 229     -20.476  -7.572   1.485  1.00  0.00      HCT   
ATOM   3547  HZ2 LYS H 229     -19.743  -7.006   2.909  1.00  0.00      HCT   
ATOM   3548  HZ3 LYS H 229     -21.384  -6.696   2.620  1.00  0.00      HCT   
ATOM   3549  C   LYS H 229     -19.840   0.204   1.735  1.00  0.00      HCT  C
ATOM   3550  O   LYS H 229     -20.838   0.710   2.231  1.00  0.00      HCT  O
ATOM   3551  N   LEU H 230     -19.501   0.370   0.457  1.00  0.00      HCT  N
ATOM   3552  HN  LEU H 230     -18.607   0.111   0.096  1.00  0.00      HCT   
ATOM   3553  CA  LEU H 230     -20.412   0.950  -0.542  1.00  0.00      HCT  C
ATOM   3554  HA  LEU H 230     -21.320   1.245  -0.033  1.00  0.00      HCT   
ATOM   3555  CB  LEU H 230     -19.761   2.159  -1.216  1.00  0.00      HCT  C
ATOM   3556  HB1 LEU H 230     -18.954   1.771  -1.880  1.00  0.00      HCT   
ATOM   3557  HB2 LEU H 230     -20.505   2.643  -1.887  1.00  0.00      HCT   
ATOM   3558  CG  LEU H 230     -19.144   3.208  -0.270  1.00  0.00      HCT  C
ATOM   3559  HG  LEU H 230     -18.663   2.637   0.561  1.00  0.00      HCT   
ATOM   3560  CD1 LEU H 230     -18.113   4.009  -1.011  1.00  0.00      HCT  C
ATOM   3561 HD11 LEU H 230     -17.692   4.802  -0.357  1.00  0.00      HCT   
ATOM   3562 HD12 LEU H 230     -17.280   3.357  -1.349  1.00  0.00      HCT   
ATOM   3563 HD13 LEU H 230     -18.561   4.497  -1.903  1.00  0.00      HCT   
ATOM   3564  CD2 LEU H 230     -20.176   4.142   0.338  1.00  0.00      HCT  C
ATOM   3565 HD21 LEU H 230     -19.685   4.865   1.025  1.00  0.00      HCT   
ATOM   3566 HD22 LEU H 230     -20.709   4.725  -0.440  1.00  0.00      HCT   
ATOM   3567 HD23 LEU H 230     -20.927   3.566   0.920  1.00  0.00      HCT   
ATOM   3568  C   LEU H 230     -20.784  -0.146  -1.558  1.00  0.00      HCT  C
ATOM   3569  O   LEU H 230     -19.922  -0.932  -1.910  1.00  0.00      HCT  O
ATOM   3570  N   THR H 231     -22.018  -0.166  -2.080  1.00  0.00      HCT  N
ATOM   3571  HN  THR H 231     -22.553   0.628  -2.368  1.00  0.00      HCT   
ATOM   3572  CA  THR H 231     -22.702  -1.460  -2.271  1.00  0.00      HCT  C
ATOM   3573  HA  THR H 231     -22.141  -2.028  -1.541  1.00  0.00      HCT   
ATOM   3574  CB  THR H 231     -24.184  -1.312  -1.840  1.00  0.00      HCT  C
ATOM   3575  HB  THR H 231     -24.749  -2.098  -2.398  1.00  0.00      HCT   
ATOM   3576  OG1 THR H 231     -24.687  -0.036  -2.249  1.00  0.00      HCT  O
ATOM   3577  HG1 THR H 231     -25.599  -0.009  -1.941  1.00  0.00      HCT   
ATOM   3578  CG2 THR H 231     -24.314  -1.447  -0.329  1.00  0.00      HCT  C
ATOM   3579 HG21 THR H 231     -25.381  -1.456  -0.023  1.00  0.00      HCT   
ATOM   3580 HG22 THR H 231     -23.852  -2.396   0.016  1.00  0.00      HCT   
ATOM   3581 HG23 THR H 231     -23.810  -0.605   0.193  1.00  0.00      HCT   
ATOM   3582  C   THR H 231     -22.794  -2.350  -3.552  1.00  0.00      HCT  C
ATOM   3583  O   THR H 231     -23.144  -3.529  -3.363  1.00  0.00      HCT  O
ATOM   3584  N   ARG H 232     -22.574  -1.954  -4.814  1.00  0.00      HCT  N
ATOM   3585  HN  ARG H 232     -22.414  -2.747  -5.398  1.00  0.00      HCT   
ATOM   3586  CA  ARG H 232     -22.528  -0.652  -5.456  1.00  0.00      HCT  C
ATOM   3587  HA  ARG H 232     -21.599  -0.185  -5.152  1.00  0.00      HCT   
ATOM   3588  CB  ARG H 232     -22.687  -0.849  -6.967  1.00  0.00      HCT  C
ATOM   3589  HB1 ARG H 232     -23.629  -0.324  -7.256  1.00  0.00      HCT   
ATOM   3590  HB2 ARG H 232     -21.866  -0.321  -7.500  1.00  0.00      HCT   
ATOM   3591  CG  ARG H 232     -22.780  -2.332  -7.339  1.00  0.00      HCT  C
ATOM   3592  HG1 ARG H 232     -21.842  -2.836  -7.020  1.00  0.00      HCT   
ATOM   3593  HG2 ARG H 232     -23.592  -2.805  -6.741  1.00  0.00      HCT   
ATOM   3594  CD  ARG H 232     -23.082  -2.540  -8.809  1.00  0.00      HCT  C
ATOM   3595  HD1 ARG H 232     -23.212  -3.628  -9.010  1.00  0.00      HCT   
ATOM   3596  HD2 ARG H 232     -24.012  -2.007  -9.115  1.00  0.00      HCT   
ATOM   3597  NE  ARG H 232     -22.004  -2.022  -9.642  1.00  0.00      HCT  N
ATOM   3598  HE  ARG H 232     -21.089  -2.238  -9.284  1.00  0.00      HCT   
ATOM   3599  CZ  ARG H 232     -22.180  -1.330 -10.767  1.00  0.00      HCT  C
ATOM   3600  NH1 ARG H 232     -23.406  -1.107 -11.228  1.00  0.00      HCT  N
ATOM   3601 HH11 ARG H 232     -23.544  -0.615 -12.077  1.00  0.00      HCT   
ATOM   3602 HH12 ARG H 232     -24.152  -1.575 -10.750  1.00  0.00      HCT   
ATOM   3603  NH2 ARG H 232     -21.125  -0.888 -11.452  1.00  0.00      HCT  N
ATOM   3604 HH21 ARG H 232     -21.257  -0.301 -12.238  1.00  0.00      HCT   
ATOM   3605 HH22 ARG H 232     -20.237  -0.992 -11.024  1.00  0.00      HCT   
ATOM   3606  C   ARG H 232     -23.625   0.277  -5.052  1.00  0.00      HCT  C
ATOM   3607  O   ARG H 232     -23.535   0.972  -4.039  1.00  0.00      HCT  O
ATOM   3608  N   ASP H 233     -24.662   0.253  -5.899  1.00  0.00      HCT  N
ATOM   3609  HN  ASP H 233     -24.724  -0.457  -6.596  1.00  0.00      HCT   
ATOM   3610  CA  ASP H 233     -25.785   1.190  -5.938  1.00  0.00      HCT  C
ATOM   3611  HA  ASP H 233     -26.102   1.250  -6.973  1.00  0.00      HCT   
ATOM   3612  CB  ASP H 233     -26.928   0.672  -5.080  1.00  0.00      HCT  C
ATOM   3613  HB1 ASP H 233     -26.513   0.170  -4.183  1.00  0.00      HCT   
ATOM   3614  HB2 ASP H 233     -27.574   1.507  -4.744  1.00  0.00      HCT   
ATOM   3615  CG  ASP H 233     -27.785  -0.342  -5.820  1.00  0.00      HCT  C
ATOM   3616  OD1 ASP H 233     -27.289  -0.979  -6.775  1.00  0.00      HCT  O
ATOM   3617  OD2 ASP H 233     -28.959  -0.514  -5.435  1.00  0.00      HCT  O
ATOM   3618  C   ASP H 233     -25.378   2.588  -5.524  1.00  0.00      HCT  C
ATOM   3619  O   ASP H 233     -25.531   3.537  -6.293  1.00  0.00      HCT  O
ATOM   3620  N   GLN H 234     -24.856   2.701  -4.310  1.00  0.00      HCT  N
ATOM   3621  HN  GLN H 234     -24.843   1.955  -3.646  1.00  0.00      HCT   
ATOM   3622  CA  GLN H 234     -24.253   3.934  -3.840  1.00  0.00      HCT  C
ATOM   3623  HA  GLN H 234     -24.998   4.713  -3.949  1.00  0.00      HCT   
ATOM   3624  CB  GLN H 234     -23.847   3.788  -2.379  1.00  0.00      HCT  C
ATOM   3625  HB1 GLN H 234     -22.937   3.144  -2.360  1.00  0.00      HCT   
ATOM   3626  HB2 GLN H 234     -23.533   4.781  -1.982  1.00  0.00      HCT   
ATOM   3627  CG  GLN H 234     -24.922   3.170  -1.500  1.00  0.00      HCT  C
ATOM   3628  HG1 GLN H 234     -25.668   3.938  -1.203  1.00  0.00      HCT   
ATOM   3629  HG2 GLN H 234     -25.459   2.366  -2.043  1.00  0.00      HCT   
ATOM   3630  CD  GLN H 234     -24.351   2.604  -0.223  1.00  0.00      HCT  C
ATOM   3631  OE1 GLN H 234     -23.504   1.716  -0.253  1.00  0.00      HCT  O
ATOM   3632  NE2 GLN H 234     -24.793   3.131   0.905  1.00  0.00      HCT  N
ATOM   3633 HE21 GLN H 234     -24.416   2.764   1.751  1.00  0.00      HCT   
ATOM   3634 HE22 GLN H 234     -25.482   3.847   0.880  1.00  0.00      HCT   
ATOM   3635  C   GLN H 234     -23.050   4.324  -4.701  1.00  0.00      HCT  C
ATOM   3636  O   GLN H 234     -22.838   5.499  -4.942  1.00  0.00      HCT  O
ATOM   3637  N   LEU H 235     -22.273   3.358  -5.184  1.00  0.00      HCT  N
ATOM   3638  HN  LEU H 235     -22.353   2.384  -4.983  1.00  0.00      HCT   
ATOM   3639  CA  LEU H 235     -21.177   3.697  -6.106  1.00  0.00      HCT  C
ATOM   3640  HA  LEU H 235     -20.679   4.568  -5.699  1.00  0.00      HCT   
ATOM   3641  CB  LEU H 235     -20.183   2.545  -6.259  1.00  0.00      HCT  C
ATOM   3642  HB1 LEU H 235     -20.761   1.655  -6.599  1.00  0.00      HCT   
ATOM   3643  HB2 LEU H 235     -19.475   2.785  -7.083  1.00  0.00      HCT   
ATOM   3644  CG  LEU H 235     -19.376   2.112  -5.034  1.00  0.00      HCT  C
ATOM   3645  HG  LEU H 235     -20.101   2.029  -4.188  1.00  0.00      HCT   
ATOM   3646  CD1 LEU H 235     -18.706   0.748  -5.268  1.00  0.00      HCT  C
ATOM   3647 HD11 LEU H 235     -18.084   0.464  -4.392  1.00  0.00      HCT   
ATOM   3648 HD12 LEU H 235     -19.471  -0.042  -5.423  1.00  0.00      HCT   
ATOM   3649 HD13 LEU H 235     -18.050   0.782  -6.163  1.00  0.00      HCT   
ATOM   3650  CD2 LEU H 235     -18.352   3.169  -4.672  1.00  0.00      HCT  C
ATOM   3651 HD21 LEU H 235     -17.780   2.860  -3.770  1.00  0.00      HCT   
ATOM   3652 HD22 LEU H 235     -17.624   3.332  -5.492  1.00  0.00      HCT   
ATOM   3653 HD23 LEU H 235     -18.853   4.136  -4.451  1.00  0.00      HCT   
ATOM   3654  C   LEU H 235     -21.727   4.080  -7.476  1.00  0.00      HCT  C
ATOM   3655  O   LEU H 235     -21.128   4.881  -8.203  1.00  0.00      HCT  O
ATOM   3656  N   VAL H 236     -22.867   3.490  -7.827  1.00  0.00      HCT  N
ATOM   3657  HN  VAL H 236     -23.304   2.761  -7.307  1.00  0.00      HCT   
ATOM   3658  CA  VAL H 236     -23.582   3.879  -9.036  1.00  0.00      HCT  C
ATOM   3659  HA  VAL H 236     -22.884   3.822  -9.862  1.00  0.00      HCT   
ATOM   3660  CB  VAL H 236     -24.773   2.928  -9.298  1.00  0.00      HCT  C
ATOM   3661  HB  VAL H 236     -25.128   2.551  -8.307  1.00  0.00      HCT   
ATOM   3662  CG1 VAL H 236     -25.943   3.650  -9.996  1.00  0.00      HCT  C
ATOM   3663 HG11 VAL H 236     -26.767   2.935 -10.206  1.00  0.00      HCT   
ATOM   3664 HG12 VAL H 236     -26.362   4.459  -9.363  1.00  0.00      HCT   
ATOM   3665 HG13 VAL H 236     -25.614   4.088 -10.962  1.00  0.00      HCT   
ATOM   3666  CG2 VAL H 236     -24.307   1.739 -10.099  1.00  0.00      HCT  C
ATOM   3667 HG21 VAL H 236     -25.158   1.064 -10.331  1.00  0.00      HCT   
ATOM   3668 HG22 VAL H 236     -23.850   2.069 -11.057  1.00  0.00      HCT   
ATOM   3669 HG23 VAL H 236     -23.553   1.148  -9.539  1.00  0.00      HCT   
ATOM   3670  C   VAL H 236     -24.063   5.335  -8.938  1.00  0.00      HCT  C
ATOM   3671  O   VAL H 236     -23.780   6.158  -9.823  1.00  0.00      HCT  O
ATOM   3672  N   ALA H 237     -24.779   5.644  -7.855  1.00  0.00      HCT  N
ATOM   3673  HN  ALA H 237     -25.008   4.972  -7.151  1.00  0.00      HCT   
ATOM   3674  CA  ALA H 237     -25.281   6.991  -7.620  1.00  0.00      HCT  C
ATOM   3675  HA  ALA H 237     -25.884   7.335  -8.452  1.00  0.00      HCT   
ATOM   3676  CB  ALA H 237     -26.148   7.029  -6.364  1.00  0.00      HCT  C
ATOM   3677  HB1 ALA H 237     -27.018   6.350  -6.491  1.00  0.00      HCT   
ATOM   3678  HB2 ALA H 237     -25.576   6.689  -5.473  1.00  0.00      HCT   
ATOM   3679  HB3 ALA H 237     -26.537   8.051  -6.166  1.00  0.00      HCT   
ATOM   3680  C   ALA H 237     -24.113   7.966  -7.503  1.00  0.00      HCT  C
ATOM   3681  O   ALA H 237     -24.177   9.077  -7.987  1.00  0.00      HCT  O
ATOM   3682  N   LEU H 238     -23.033   7.536  -6.869  1.00  0.00      HCT  N
ATOM   3683  HN  LEU H 238     -22.903   6.606  -6.531  1.00  0.00      HCT   
ATOM   3684  CA  LEU H 238     -21.918   8.425  -6.611  1.00  0.00      HCT  C
ATOM   3685  HA  LEU H 238     -22.316   9.277  -6.075  1.00  0.00      HCT   
ATOM   3686  CB  LEU H 238     -20.868   7.704  -5.778  1.00  0.00      HCT  C
ATOM   3687  HB1 LEU H 238     -21.410   7.011  -5.094  1.00  0.00      HCT   
ATOM   3688  HB2 LEU H 238     -20.255   7.060  -6.447  1.00  0.00      HCT   
ATOM   3689  CG  LEU H 238     -19.953   8.574  -4.932  1.00  0.00      HCT  C
ATOM   3690  HG  LEU H 238     -19.379   9.286  -5.572  1.00  0.00      HCT   
ATOM   3691  CD1 LEU H 238     -20.784   9.341  -3.932  1.00  0.00      HCT  C
ATOM   3692 HD11 LEU H 238     -20.132   9.949  -3.269  1.00  0.00      HCT   
ATOM   3693 HD12 LEU H 238     -21.489  10.025  -4.452  1.00  0.00      HCT   
ATOM   3694 HD13 LEU H 238     -21.374   8.646  -3.297  1.00  0.00      HCT   
ATOM   3695  CD2 LEU H 238     -18.966   7.688  -4.220  1.00  0.00      HCT  C
ATOM   3696 HD21 LEU H 238     -18.270   8.300  -3.607  1.00  0.00      HCT   
ATOM   3697 HD22 LEU H 238     -19.473   6.973  -3.541  1.00  0.00      HCT   
ATOM   3698 HD23 LEU H 238     -18.364   7.108  -4.953  1.00  0.00      HCT   
ATOM   3699  C   LEU H 238     -21.313   8.943  -7.916  1.00  0.00      HCT  C
ATOM   3700  O   LEU H 238     -21.137  10.142  -8.084  1.00  0.00      HCT  O
ATOM   3701  N   LYS H 239     -21.024   8.037  -8.849  1.00  0.00      HCT  N
ATOM   3702  HN  LYS H 239     -21.166   7.058  -8.709  1.00  0.00      HCT   
ATOM   3703  CA  LYS H 239     -20.474   8.405 -10.157  1.00  0.00      HCT  C
ATOM   3704  HA  LYS H 239     -19.611   9.036  -9.981  1.00  0.00      HCT   
ATOM   3705  CB  LYS H 239     -20.069   7.143 -10.943  1.00  0.00      HCT  C
ATOM   3706  HB1 LYS H 239     -19.449   6.517 -10.261  1.00  0.00      HCT   
ATOM   3707  HB2 LYS H 239     -20.982   6.548 -11.169  1.00  0.00      HCT   
ATOM   3708  CG  LYS H 239     -19.272   7.381 -12.232  1.00  0.00      HCT  C
ATOM   3709  HG1 LYS H 239     -19.825   8.104 -12.874  1.00  0.00      HCT   
ATOM   3710  HG2 LYS H 239     -18.294   7.848 -11.973  1.00  0.00      HCT   
ATOM   3711  CD  LYS H 239     -19.049   6.085 -13.020  1.00  0.00      HCT  C
ATOM   3712  HD1 LYS H 239     -18.408   5.408 -12.410  1.00  0.00      HCT   
ATOM   3713  HD2 LYS H 239     -20.036   5.583 -13.149  1.00  0.00      HCT   
ATOM   3714  CE  LYS H 239     -18.403   6.345 -14.394  1.00  0.00      HCT  C
ATOM   3715  HE1 LYS H 239     -19.025   7.049 -14.990  1.00  0.00      HCT   
ATOM   3716  HE2 LYS H 239     -17.390   6.788 -14.272  1.00  0.00      HCT   
ATOM   3717  NZ  LYS H 239     -18.230   5.110 -15.239  1.00  0.00      HCT  N
ATOM   3718  HZ1 LYS H 239     -17.791   5.359 -16.149  1.00  0.00      HCT   
ATOM   3719  HZ2 LYS H 239     -17.624   4.429 -14.738  1.00  0.00      HCT   
ATOM   3720  HZ3 LYS H 239     -19.160   4.677 -15.412  1.00  0.00      HCT   
ATOM   3721  C   LYS H 239     -21.491   9.233 -10.953  1.00  0.00      HCT  C
ATOM   3722  O   LYS H 239     -21.181   9.771 -12.022  1.00  0.00      HCT  O
ATOM   3723  N   ALA H 240     -22.705   9.344 -10.423  1.00  0.00      HCT  N
ATOM   3724  HN  ALA H 240     -22.964   8.965  -9.535  1.00  0.00      HCT   
ATOM   3725  CA  ALA H 240     -23.758  10.047 -11.131  1.00  0.00      HCT  C
ATOM   3726  HA  ALA H 240     -23.371  10.982 -11.519  1.00  0.00      HCT   
ATOM   3727  CB  ALA H 240     -24.229   9.204 -12.311  1.00  0.00      HCT  C
ATOM   3728  HB1 ALA H 240     -23.369   8.985 -12.979  1.00  0.00      HCT   
ATOM   3729  HB2 ALA H 240     -24.650   8.234 -11.966  1.00  0.00      HCT   
ATOM   3730  HB3 ALA H 240     -25.002   9.733 -12.909  1.00  0.00      HCT   
ATOM   3731  C   ALA H 240     -24.954  10.409 -10.244  1.00  0.00      HCT  C
ATOM   3732  O   ALA H 240     -25.897   9.622 -10.221  1.00  0.00      HCT  O
ATOM   3733  N   LYS H 241     -24.997  11.531  -9.501  1.00  0.00      HCT  N
ATOM   3734  HN  LYS H 241     -25.827  11.603  -8.951  1.00  0.00      HCT   
ATOM   3735  CA  LYS H 241     -24.050  12.657  -9.357  1.00  0.00      HCT  C
ATOM   3736  HA  LYS H 241     -24.680  13.506  -9.121  1.00  0.00      HCT   
ATOM   3737  CB  LYS H 241     -23.139  12.410  -8.159  1.00  0.00      HCT  C
ATOM   3738  HB1 LYS H 241     -22.939  11.314  -8.119  1.00  0.00      HCT   
ATOM   3739  HB2 LYS H 241     -22.157  12.900  -8.344  1.00  0.00      HCT   
ATOM   3740  CG  LYS H 241     -23.795  12.884  -6.870  1.00  0.00      HCT  C
ATOM   3741  HG1 LYS H 241     -24.216  13.903  -7.029  1.00  0.00      HCT   
ATOM   3742  HG2 LYS H 241     -24.646  12.207  -6.626  1.00  0.00      HCT   
ATOM   3743  CD  LYS H 241     -22.846  12.941  -5.706  1.00  0.00      HCT  C
ATOM   3744  HD1 LYS H 241     -22.469  11.911  -5.509  1.00  0.00      HCT   
ATOM   3745  HD2 LYS H 241     -21.972  13.566  -6.002  1.00  0.00      HCT   
ATOM   3746  CE  LYS H 241     -23.543  13.517  -4.496  1.00  0.00      HCT  C
ATOM   3747  HE1 LYS H 241     -23.889  14.554  -4.702  1.00  0.00      HCT   
ATOM   3748  HE2 LYS H 241     -24.427  12.899  -4.223  1.00  0.00      HCT   
ATOM   3749  NZ  LYS H 241     -22.608  13.549  -3.341  1.00  0.00      HCT  N
ATOM   3750  HZ1 LYS H 241     -23.086  13.947  -2.507  1.00  0.00      HCT   
ATOM   3751  HZ2 LYS H 241     -22.287  12.583  -3.127  1.00  0.00      HCT   
ATOM   3752  HZ3 LYS H 241     -21.784  14.138  -3.579  1.00  0.00      HCT   
ATOM   3753  C   LYS H 241     -23.222  13.031 -10.569  1.00  0.00      HCT  C
ATOM   3754  O   LYS H 241     -23.675  12.837 -11.691  1.00  0.00      HCT  O
ATOM   3755  N   SER H 242     -22.054  13.630 -10.367  1.00  0.00      HCT  N
ATOM   3756  HN  SER H 242     -21.665  13.849  -9.472  1.00  0.00      HCT   
ATOM   3757  CA  SER H 242     -21.218  14.028 -11.496  1.00  0.00      HCT  C
ATOM   3758  HA  SER H 242     -20.405  14.596 -11.063  1.00  0.00      HCT   
ATOM   3759  CB  SER H 242     -20.716  12.791 -12.236  1.00  0.00      HCT  C
ATOM   3760  HB1 SER H 242     -19.788  12.438 -11.731  1.00  0.00      HCT   
ATOM   3761  HB2 SER H 242     -21.461  11.967 -12.164  1.00  0.00      HCT   
ATOM   3762  OG  SER H 242     -20.416  13.098 -13.585  1.00  0.00      HCT  O
ATOM   3763  HG1 SER H 242     -19.903  12.360 -13.937  1.00  0.00      HCT   
ATOM   3764  C   SER H 242     -21.945  14.951 -12.480  1.00  0.00      HCT  C
ATOM   3765  O   SER H 242     -21.412  15.980 -12.893  1.00  0.00      HCT  O
ATOM   3766  N   LYS H 243     -23.150  14.540 -12.871  1.00  0.00      HCT  N
ATOM   3767  HN  LYS H 243     -23.478  13.635 -12.605  1.00  0.00      HCT   
ATOM   3768  CA  LYS H 243     -24.075  15.319 -13.685  1.00  0.00      HCT  C
ATOM   3769  HA  LYS H 243     -23.503  15.790 -14.475  1.00  0.00      HCT   
ATOM   3770  CB  LYS H 243     -25.189  14.413 -14.256  1.00  0.00      HCT  C
ATOM   3771  HB1 LYS H 243     -25.932  14.254 -13.441  1.00  0.00      HCT   
ATOM   3772  HB2 LYS H 243     -25.724  14.962 -15.064  1.00  0.00      HCT   
ATOM   3773  CG  LYS H 243     -24.725  13.039 -14.768  1.00  0.00      HCT  C
ATOM   3774  HG1 LYS H 243     -23.984  13.186 -15.586  1.00  0.00      HCT   
ATOM   3775  HG2 LYS H 243     -24.206  12.501 -13.942  1.00  0.00      HCT   
ATOM   3776  CD  LYS H 243     -25.885  12.182 -15.305  1.00  0.00      HCT  C
ATOM   3777  HD1 LYS H 243     -26.798  12.413 -14.710  1.00  0.00      HCT   
ATOM   3778  HD2 LYS H 243     -26.086  12.490 -16.357  1.00  0.00      HCT   
ATOM   3779  CE  LYS H 243     -25.538  10.672 -15.232  1.00  0.00      HCT  C
ATOM   3780  HE1 LYS H 243     -24.601  10.460 -15.794  1.00  0.00      HCT   
ATOM   3781  HE2 LYS H 243     -25.394  10.355 -14.176  1.00  0.00      HCT   
ATOM   3782  NZ  LYS H 243     -26.573   9.739 -15.800  1.00  0.00      HCT  N
ATOM   3783  HZ1 LYS H 243     -26.253   8.753 -15.708  1.00  0.00      HCT   
ATOM   3784  HZ2 LYS H 243     -27.469   9.861 -15.286  1.00  0.00      HCT   
ATOM   3785  HZ3 LYS H 243     -26.723   9.960 -16.805  1.00  0.00      HCT   
ATOM   3786  C   LYS H 243     -24.695  16.436 -12.843  1.00  0.00      HCT  C
ATOM   3787  O   LYS H 243     -25.465  17.252 -13.348  1.00  0.00      HCT  O
ATOM   3788  N   GLU H 244     -24.355  16.456 -11.556  1.00  0.00      HCT  N
ATOM   3789  HN  GLU H 244     -23.656  15.860 -11.170  1.00  0.00      HCT   
ATOM   3790  CA  GLU H 244     -24.976  17.357 -10.580  1.00  0.00      HCT  C
ATOM   3791  HA  GLU H 244     -26.046  17.206 -10.648  1.00  0.00      HCT   
ATOM   3792  CB  GLU H 244     -24.493  16.998  -9.169  1.00  0.00      HCT  C
ATOM   3793  HB1 GLU H 244     -24.830  15.961  -8.940  1.00  0.00      HCT   
ATOM   3794  HB2 GLU H 244     -23.380  16.969  -9.147  1.00  0.00      HCT   
ATOM   3795  CG  GLU H 244     -24.998  17.924  -8.072  1.00  0.00      HCT  C
ATOM   3796  HG1 GLU H 244     -24.863  18.975  -8.386  1.00  0.00      HCT   
ATOM   3797  HG2 GLU H 244     -26.070  17.741  -7.860  1.00  0.00      HCT   
ATOM   3798  CD  GLU H 244     -24.223  17.783  -6.774  1.00  0.00      HCT  C
ATOM   3799  OE1 GLU H 244     -23.495  16.779  -6.614  1.00  0.00      HCT  O
ATOM   3800  OE2 GLU H 244     -24.335  18.689  -5.918  1.00  0.00      HCT  O
ATOM   3801  C   GLU H 244     -24.709  18.837 -10.850  1.00  0.00      HCT  C
ATOM   3802  O   GLU H 244     -23.628  19.210 -11.310  1.00  0.00      HCT  O
ATOM   3803  N   ASP H 245     -25.702  19.673 -10.559  1.00  0.00      HCT  N
ATOM   3804  HN  ASP H 245     -26.613  19.394 -10.267  1.00  0.00      HCT   
ATOM   3805  CA  ASP H 245     -25.549  21.125 -10.642  1.00  0.00      HCT  C
ATOM   3806  HA  ASP H 245     -26.531  21.553 -10.475  1.00  0.00      HCT   
ATOM   3807  CB  ASP H 245     -24.548  21.624  -9.597  1.00  0.00      HCT  C
ATOM   3808  HB1 ASP H 245     -24.459  20.871  -8.788  1.00  0.00      HCT   
ATOM   3809  HB2 ASP H 245     -23.548  21.768 -10.052  1.00  0.00      HCT   
ATOM   3810  CG  ASP H 245     -24.975  22.927  -8.956  1.00  0.00      HCT  C
ATOM   3811  OD1 ASP H 245     -26.161  23.311  -9.094  1.00  0.00      HCT  O
ATOM   3812  OD2 ASP H 245     -24.124  23.565  -8.304  1.00  0.00      HCT  O
ATOM   3813  C   ASP H 245     -25.107  21.568 -12.027  1.00  0.00      HCT  C
ATOM   3814  O   ASP H 245     -24.171  22.363 -12.164  1.00  0.00      HCT  O
ATOM   3815  N   GLY H 246     -25.775  21.033 -13.049  1.00  0.00      HCT  N
ATOM   3816  HN  GLY H 246     -26.499  20.357 -12.917  1.00  0.00      HCT   
ATOM   3817  CA  GLY H 246     -25.498  21.395 -14.427  1.00  0.00      HCT  C
ATOM   3818  HA1 GLY H 246     -25.382  22.470 -14.418  1.00  0.00      HCT   
ATOM   3819  HA2 GLY H 246     -26.351  21.045 -14.992  1.00  0.00      HCT   
ATOM   3820  C   GLY H 246     -24.245  20.791 -15.047  1.00  0.00      HCT  C
ATOM   3821  O   GLY H 246     -24.119  20.791 -16.273  1.00  0.00      HCT  O
ATOM   3822  N   ASN H 247     -23.327  20.279 -14.222  1.00  0.00      HCT  N
ATOM   3823  HN  ASN H 247     -23.448  20.203 -13.233  1.00  0.00      HCT   
ATOM   3824  CA  ASN H 247     -22.041  19.777 -14.718  1.00  0.00      HCT  C
ATOM   3825  HA  ASN H 247     -21.566  20.641 -15.171  1.00  0.00      HCT   
ATOM   3826  CB  ASN H 247     -21.175  19.205 -13.600  1.00  0.00      HCT  C
ATOM   3827  HB1 ASN H 247     -20.945  20.030 -12.891  1.00  0.00      HCT   
ATOM   3828  HB2 ASN H 247     -21.734  18.429 -13.038  1.00  0.00      HCT   
ATOM   3829  CG  ASN H 247     -19.857  18.642 -14.125  1.00  0.00      HCT  C
ATOM   3830  OD1 ASN H 247     -18.929  19.384 -14.443  1.00  0.00      HCT  O
ATOM   3831  ND2 ASN H 247     -19.782  17.325 -14.233  1.00  0.00      HCT  N
ATOM   3832 HD21 ASN H 247     -18.924  16.941 -14.564  1.00  0.00      HCT   
ATOM   3833 HD22 ASN H 247     -20.553  16.758 -13.960  1.00  0.00      HCT   
ATOM   3834  C   ASN H 247     -22.169  18.714 -15.783  1.00  0.00      HCT  C
ATOM   3835  O   ASN H 247     -22.981  17.800 -15.689  1.00  0.00      HCT  O
ATOM   3836  N   THR H 248     -21.310  18.828 -16.778  1.00  0.00      HCT  N
ATOM   3837  HN  THR H 248     -20.501  19.414 -16.757  1.00  0.00      HCT   
ATOM   3838  CA  THR H 248     -21.478  18.095 -18.005  1.00  0.00      HCT  C
ATOM   3839  HA  THR H 248     -22.387  17.521 -17.886  1.00  0.00      HCT   
ATOM   3840  CB  THR H 248     -21.571  19.095 -19.179  1.00  0.00      HCT  C
ATOM   3841  HB  THR H 248     -22.298  19.881 -18.860  1.00  0.00      HCT   
ATOM   3842  OG1 THR H 248     -22.109  18.442 -20.334  1.00  0.00      HCT  O
ATOM   3843  HG1 THR H 248     -22.128  19.114 -21.024  1.00  0.00      HCT   
ATOM   3844  CG2 THR H 248     -20.202  19.744 -19.479  1.00  0.00      HCT  C
ATOM   3845 HG21 THR H 248     -20.302  20.541 -20.245  1.00  0.00      HCT   
ATOM   3846 HG22 THR H 248     -19.782  20.205 -18.560  1.00  0.00      HCT   
ATOM   3847 HG23 THR H 248     -19.476  18.991 -19.854  1.00  0.00      HCT   
ATOM   3848  C   THR H 248     -20.341  17.078 -18.203  1.00  0.00      HCT  C
ATOM   3849  O   THR H 248     -20.550  16.000 -18.763  1.00  0.00      HCT  O
ATOM   3850  N   VAL H 249     -19.151  17.410 -17.704  1.00  0.00      HCT  N
ATOM   3851  HN  VAL H 249     -18.966  18.269 -17.234  1.00  0.00      HCT   
ATOM   3852  CA  VAL H 249     -17.999  16.521 -17.810  1.00  0.00      HCT  C
ATOM   3853  HA  VAL H 249     -17.918  16.235 -18.851  1.00  0.00      HCT   
ATOM   3854  CB  VAL H 249     -16.709  17.230 -17.377  1.00  0.00      HCT  C
ATOM   3855  HB  VAL H 249     -15.878  16.485 -17.436  1.00  0.00      HCT   
ATOM   3856  CG1 VAL H 249     -16.430  18.378 -18.312  1.00  0.00      HCT  C
ATOM   3857 HG11 VAL H 249     -15.519  18.926 -17.988  1.00  0.00      HCT   
ATOM   3858 HG12 VAL H 249     -16.253  18.027 -19.350  1.00  0.00      HCT   
ATOM   3859 HG13 VAL H 249     -17.279  19.095 -18.318  1.00  0.00      HCT   
ATOM   3860  CG2 VAL H 249     -16.835  17.745 -15.968  1.00  0.00      HCT  C
ATOM   3861 HG21 VAL H 249     -15.917  18.293 -15.667  1.00  0.00      HCT   
ATOM   3862 HG22 VAL H 249     -17.700  18.437 -15.881  1.00  0.00      HCT   
ATOM   3863 HG23 VAL H 249     -16.980  16.913 -15.248  1.00  0.00      HCT   
ATOM   3864  C   VAL H 249     -18.176  15.236 -16.993  1.00  0.00      HCT  C
ATOM   3865  O   VAL H 249     -18.594  15.245 -15.840  1.00  0.00      HCT  O
ATOM   3866  N   SER H 250     -17.871  14.119 -17.625  1.00  0.00      HCT  N
ATOM   3867  HN  SER H 250     -17.535  14.075 -18.566  1.00  0.00      HCT   
ATOM   3868  CA  SER H 250     -18.004  12.830 -16.983  1.00  0.00      HCT  C
ATOM   3869  HA  SER H 250     -18.649  12.983 -16.127  1.00  0.00      HCT   
ATOM   3870  CB  SER H 250     -18.650  11.842 -17.965  1.00  0.00      HCT  C
ATOM   3871  HB1 SER H 250     -18.519  10.814 -17.557  1.00  0.00      HCT   
ATOM   3872  HB2 SER H 250     -19.745  12.028 -18.038  1.00  0.00      HCT   
ATOM   3873  OG  SER H 250     -18.022  11.919 -19.241  1.00  0.00      HCT  O
ATOM   3874  HG1 SER H 250     -18.302  11.143 -19.742  1.00  0.00      HCT   
ATOM   3875  C   SER H 250     -16.645  12.344 -16.451  1.00  0.00      HCT  C
ATOM   3876  O   SER H 250     -15.682  12.199 -17.196  1.00  0.00      HCT  O
ATOM   3877  N   TYR H 251     -16.571  12.164 -15.138  1.00  0.00      HCT  N
ATOM   3878  HN  TYR H 251     -17.329  12.353 -14.516  1.00  0.00      HCT   
ATOM   3879  CA  TYR H 251     -15.370  11.672 -14.491  1.00  0.00      HCT  C
ATOM   3880  HA  TYR H 251     -14.547  11.811 -15.181  1.00  0.00      HCT   
ATOM   3881  CB  TYR H 251     -15.123  12.406 -13.173  1.00  0.00      HCT  C
ATOM   3882  HB1 TYR H 251     -16.019  12.299 -12.523  1.00  0.00      HCT   
ATOM   3883  HB2 TYR H 251     -14.265  11.956 -12.628  1.00  0.00      HCT   
ATOM   3884  CG  TYR H 251     -14.888  13.882 -13.371  1.00  0.00      HCT  C
ATOM   3885  CD1 TYR H 251     -13.720  14.343 -13.983  1.00  0.00      HCT  C
ATOM   3886  HD1 TYR H 251     -12.961  13.638 -14.292  1.00  0.00      HCT   
ATOM   3887  CE1 TYR H 251     -13.496  15.701 -14.188  1.00  0.00      HCT  C
ATOM   3888  HE1 TYR H 251     -12.587  16.043 -14.660  1.00  0.00      HCT   
ATOM   3889  CZ  TYR H 251     -14.447  16.613 -13.775  1.00  0.00      HCT  C
ATOM   3890  OH  TYR H 251     -14.229  17.964 -13.974  1.00  0.00      HCT  O
ATOM   3891  HH  TYR H 251     -15.020  18.428 -13.692  1.00  0.00      HCT   
ATOM   3892  CD2 TYR H 251     -15.837  14.818 -12.976  1.00  0.00      HCT  C
ATOM   3893  HD2 TYR H 251     -16.739  14.495 -12.475  1.00  0.00      HCT   
ATOM   3894  CE2 TYR H 251     -15.622  16.174 -13.171  1.00  0.00      HCT  C
ATOM   3895  HE2 TYR H 251     -16.359  16.887 -12.834  1.00  0.00      HCT   
ATOM   3896  C   TYR H 251     -15.512  10.188 -14.261  1.00  0.00      HCT  C
ATOM   3897  O   TYR H 251     -16.594   9.631 -14.438  1.00  0.00      HCT  O
ATOM   3898  N   SER H 252     -14.428   9.539 -13.869  1.00  0.00      HCT  N
ATOM   3899  HN  SER H 252     -13.530   9.949 -13.714  1.00  0.00      HCT   
ATOM   3900  CA  SER H 252     -14.479   8.091 -13.623  1.00  0.00      HCT  C
ATOM   3901  HA  SER H 252     -15.280   7.729 -14.254  1.00  0.00      HCT   
ATOM   3902  CB  SER H 252     -13.145   7.438 -13.931  1.00  0.00      HCT  C
ATOM   3903  HB1 SER H 252     -13.312   6.341 -14.032  1.00  0.00      HCT   
ATOM   3904  HB2 SER H 252     -12.752   7.801 -14.908  1.00  0.00      HCT   
ATOM   3905  OG  SER H 252     -12.245   7.688 -12.864  1.00  0.00      HCT  O
ATOM   3906  HG1 SER H 252     -11.498   7.087 -12.977  1.00  0.00      HCT   
ATOM   3907  C   SER H 252     -14.830   7.728 -12.197  1.00  0.00      HCT  C
ATOM   3908  O   SER H 252     -14.697   8.546 -11.279  1.00  0.00      HCT  O
ATOM   3909  N   SER H 253     -15.223   6.471 -12.032  1.00  0.00      HCT  N
ATOM   3910  HN  SER H 253     -15.301   5.830 -12.795  1.00  0.00      HCT   
ATOM   3911  CA  SER H 253     -15.576   5.904 -10.738  1.00  0.00      HCT  C
ATOM   3912  HA  SER H 253     -16.494   6.398 -10.447  1.00  0.00      HCT   
ATOM   3913  CB  SER H 253     -15.776   4.398 -10.871  1.00  0.00      HCT  C
ATOM   3914  HB1 SER H 253     -14.840   3.960 -11.288  1.00  0.00      HCT   
ATOM   3915  HB2 SER H 253     -15.935   3.938  -9.869  1.00  0.00      HCT   
ATOM   3916  OG  SER H 253     -16.855   4.143 -11.753  1.00  0.00      HCT  O
ATOM   3917  HG1 SER H 253     -16.813   3.208 -11.989  1.00  0.00      HCT   
ATOM   3918  C   SER H 253     -14.537   6.209  -9.666  1.00  0.00      HCT  C
ATOM   3919  O   SER H 253     -14.887   6.702  -8.586  1.00  0.00      HCT  O
ATOM   3920  N   TYR H 254     -13.268   5.941  -9.964  1.00  0.00      HCT  N
ATOM   3921  HN  TYR H 254     -12.944   5.525 -10.812  1.00  0.00      HCT   
ATOM   3922  CA  TYR H 254     -12.215   6.262  -9.005  1.00  0.00      HCT  C
ATOM   3923  HA  TYR H 254     -12.468   5.742  -8.089  1.00  0.00      HCT   
ATOM   3924  CB  TYR H 254     -10.824   5.827  -9.503  1.00  0.00      HCT  C
ATOM   3925  HB1 TYR H 254     -10.825   4.728  -9.673  1.00  0.00      HCT   
ATOM   3926  HB2 TYR H 254     -10.586   6.310 -10.475  1.00  0.00      HCT   
ATOM   3927  CG  TYR H 254      -9.750   6.133  -8.486  1.00  0.00      HCT  C
ATOM   3928  CD1 TYR H 254      -9.488   5.248  -7.460  1.00  0.00      HCT  C
ATOM   3929  HD1 TYR H 254     -10.047   4.325  -7.390  1.00  0.00      HCT   
ATOM   3930  CE1 TYR H 254      -8.544   5.513  -6.501  1.00  0.00      HCT  C
ATOM   3931  HE1 TYR H 254      -8.348   4.802  -5.712  1.00  0.00      HCT   
ATOM   3932  CZ  TYR H 254      -7.843   6.685  -6.528  1.00  0.00      HCT  C
ATOM   3933  OH  TYR H 254      -6.909   6.901  -5.537  1.00  0.00      HCT  O
ATOM   3934  HH  TYR H 254      -6.460   7.725  -5.739  1.00  0.00      HCT   
ATOM   3935  CD2 TYR H 254      -9.045   7.332  -8.511  1.00  0.00      HCT  C
ATOM   3936  HD2 TYR H 254      -9.265   8.073  -9.267  1.00  0.00      HCT   
ATOM   3937  CE2 TYR H 254      -8.083   7.613  -7.532  1.00  0.00      HCT  C
ATOM   3938  HE2 TYR H 254      -7.554   8.554  -7.555  1.00  0.00      HCT   
ATOM   3939  C   TYR H 254     -12.186   7.762  -8.681  1.00  0.00      HCT  C
ATOM   3940  O   TYR H 254     -12.089   8.142  -7.502  1.00  0.00      HCT  O
ATOM   3941  N   GLU H 255     -12.250   8.603  -9.717  1.00  0.00      HCT  N
ATOM   3942  HN  GLU H 255     -12.352   8.334 -10.671  1.00  0.00      HCT   
ATOM   3943  CA  GLU H 255     -12.171  10.045  -9.513  1.00  0.00      HCT  C
ATOM   3944  HA  GLU H 255     -11.230  10.272  -9.028  1.00  0.00      HCT   
ATOM   3945  CB  GLU H 255     -12.223  10.781 -10.847  1.00  0.00      HCT  C
ATOM   3946  HB1 GLU H 255     -12.779  10.145 -11.573  1.00  0.00      HCT   
ATOM   3947  HB2 GLU H 255     -12.820  11.714 -10.740  1.00  0.00      HCT   
ATOM   3948  CG  GLU H 255     -10.863  11.105 -11.421  1.00  0.00      HCT  C
ATOM   3949  HG1 GLU H 255     -10.533  12.094 -11.054  1.00  0.00      HCT   
ATOM   3950  HG2 GLU H 255     -10.116  10.340 -11.129  1.00  0.00      HCT   
ATOM   3951  CD  GLU H 255     -10.865  11.215 -12.940  1.00  0.00      HCT  C
ATOM   3952  OE1 GLU H 255     -11.949  11.145 -13.565  1.00  0.00      HCT  O
ATOM   3953  OE2 GLU H 255      -9.769  11.360 -13.514  1.00  0.00      HCT  O
ATOM   3954  C   GLU H 255     -13.289  10.515  -8.578  1.00  0.00      HCT  C
ATOM   3955  O   GLU H 255     -13.015  11.200  -7.580  1.00  0.00      HCT  O
ATOM   3956  N   MET H 256     -14.527  10.106  -8.882  1.00  0.00      HCT  N
ATOM   3957  HN  MET H 256     -14.725   9.497  -9.647  1.00  0.00      HCT   
ATOM   3958  CA  MET H 256     -15.705  10.517  -8.115  1.00  0.00      HCT  C
ATOM   3959  HA  MET H 256     -15.675  11.597  -8.044  1.00  0.00      HCT   
ATOM   3960  CB  MET H 256     -16.999  10.063  -8.808  1.00  0.00      HCT  C
ATOM   3961  HB1 MET H 256     -16.849   9.000  -9.111  1.00  0.00      HCT   
ATOM   3962  HB2 MET H 256     -17.832  10.061  -8.070  1.00  0.00      HCT   
ATOM   3963  CG  MET H 256     -17.402  10.864 -10.051  1.00  0.00      HCT  C
ATOM   3964  HG1 MET H 256     -16.615  10.788 -10.831  1.00  0.00      HCT   
ATOM   3965  HG2 MET H 256     -18.340  10.445 -10.478  1.00  0.00      HCT   
ATOM   3966  SD  MET H 256     -17.676  12.629  -9.765  1.00  0.00      HCT  S
ATOM   3967  CE  MET H 256     -19.079  12.641  -8.632  1.00  0.00      HCT  C
ATOM   3968  HE1 MET H 256     -19.370  13.681  -8.372  1.00  0.00      HCT   
ATOM   3969  HE2 MET H 256     -19.963  12.142  -9.086  1.00  0.00      HCT   
ATOM   3970  HE3 MET H 256     -18.835  12.110  -7.687  1.00  0.00      HCT   
ATOM   3971  C   MET H 256     -15.669   9.962  -6.697  1.00  0.00      HCT  C
ATOM   3972  O   MET H 256     -16.097  10.625  -5.748  1.00  0.00      HCT  O
ATOM   3973  N   LEU H 257     -15.174   8.735  -6.551  1.00  0.00      HCT  N
ATOM   3974  HN  LEU H 257     -14.867   8.151  -7.300  1.00  0.00      HCT   
ATOM   3975  CA  LEU H 257     -15.039   8.129  -5.220  1.00  0.00      HCT  C
ATOM   3976  HA  LEU H 257     -15.984   8.295  -4.719  1.00  0.00      HCT   
ATOM   3977  CB  LEU H 257     -14.733   6.645  -5.332  1.00  0.00      HCT  C
ATOM   3978  HB1 LEU H 257     -15.539   6.189  -5.951  1.00  0.00      HCT   
ATOM   3979  HB2 LEU H 257     -13.790   6.512  -5.908  1.00  0.00      HCT   
ATOM   3980  CG  LEU H 257     -14.665   5.939  -3.978  1.00  0.00      HCT  C
ATOM   3981  HG  LEU H 257     -13.863   6.461  -3.403  1.00  0.00      HCT   
ATOM   3982  CD1 LEU H 257     -16.001   6.092  -3.248  1.00  0.00      HCT  C
ATOM   3983 HD11 LEU H 257     -15.983   5.543  -2.282  1.00  0.00      HCT   
ATOM   3984 HD12 LEU H 257     -16.211   7.163  -3.037  1.00  0.00      HCT   
ATOM   3985 HD13 LEU H 257     -16.833   5.686  -3.862  1.00  0.00      HCT   
ATOM   3986  CD2 LEU H 257     -14.272   4.442  -4.100  1.00  0.00      HCT  C
ATOM   3987 HD21 LEU H 257     -14.216   3.974  -3.093  1.00  0.00      HCT   
ATOM   3988 HD22 LEU H 257     -15.012   3.871  -4.696  1.00  0.00      HCT   
ATOM   3989 HD23 LEU H 257     -13.278   4.339  -4.586  1.00  0.00      HCT   
ATOM   3990  C   LEU H 257     -13.944   8.793  -4.375  1.00  0.00      HCT  C
ATOM   3991  O   LEU H 257     -14.115   9.019  -3.170  1.00  0.00      HCT  O
ATOM   3992  N   ALA H 258     -12.812   9.090  -5.010  1.00  0.00      HCT  N
ATOM   3993  HN  ALA H 258     -12.660   8.955  -5.989  1.00  0.00      HCT   
ATOM   3994  CA  ALA H 258     -11.694   9.649  -4.279  1.00  0.00      HCT  C
ATOM   3995  HA  ALA H 258     -11.507   9.101  -3.363  1.00  0.00      HCT   
ATOM   3996  CB  ALA H 258     -10.435   9.591  -5.102  1.00  0.00      HCT  C
ATOM   3997  HB1 ALA H 258     -10.197   8.533  -5.344  1.00  0.00      HCT   
ATOM   3998  HB2 ALA H 258     -10.558  10.142  -6.060  1.00  0.00      HCT   
ATOM   3999  HB3 ALA H 258      -9.568  10.022  -4.555  1.00  0.00      HCT   
ATOM   4000  C   ALA H 258     -12.022  11.073  -3.867  1.00  0.00      HCT  C
ATOM   4001  O   ALA H 258     -11.632  11.504  -2.785  1.00  0.00      HCT  O
ATOM   4002  N   GLY H 259     -12.756  11.789  -4.721  1.00  0.00      HCT  N
ATOM   4003  HN  GLY H 259     -13.014  11.454  -5.626  1.00  0.00      HCT   
ATOM   4004  CA  GLY H 259     -13.233  13.120  -4.383  1.00  0.00      HCT  C
ATOM   4005  HA1 GLY H 259     -13.712  13.528  -5.263  1.00  0.00      HCT   
ATOM   4006  HA2 GLY H 259     -12.387  13.695  -4.031  1.00  0.00      HCT   
ATOM   4007  C   GLY H 259     -14.265  13.071  -3.264  1.00  0.00      HCT  C
ATOM   4008  O   GLY H 259     -14.245  13.859  -2.312  1.00  0.00      HCT  O
ATOM   4009  N   HSE H 260     -15.173  12.117  -3.366  1.00  0.00      HCT  N
ATOM   4010  HN  HSE H 260     -15.250  11.457  -4.112  1.00  0.00      HCT   
ATOM   4011  CA  HSE H 260     -16.175  11.967  -2.329  1.00  0.00      HCT  C
ATOM   4012  HA  HSE H 260     -16.691  12.917  -2.260  1.00  0.00      HCT   
ATOM   4013  CB  HSE H 260     -17.139  10.855  -2.685  1.00  0.00      HCT  C
ATOM   4014  HB1 HSE H 260     -17.622  11.118  -3.651  1.00  0.00      HCT   
ATOM   4015  HB2 HSE H 260     -16.574   9.914  -2.849  1.00  0.00      HCT   
ATOM   4016  ND1 HSE H 260     -19.136  11.631  -1.374  1.00  0.00      HCT  N
ATOM   4017  CG  HSE H 260     -18.206  10.660  -1.665  1.00  0.00      HCT  C
ATOM   4018  CE1 HSE H 260     -19.940  11.196  -0.419  1.00  0.00      HCT  C
ATOM   4019  HE1 HSE H 260     -20.768  11.770   0.004  1.00  0.00      HCT   
ATOM   4020  NE2 HSE H 260     -19.557   9.977  -0.081  1.00  0.00      HCT  N
ATOM   4021  HE2 HSE H 260     -19.985   9.420   0.630  1.00  0.00      HCT   
ATOM   4022  CD2 HSE H 260     -18.472   9.619  -0.837  1.00  0.00      HCT  C
ATOM   4023  HD2 HSE H 260     -17.965   8.670  -0.731  1.00  0.00      HCT   
ATOM   4024  C   HSE H 260     -15.552  11.693  -0.956  1.00  0.00      HCT  C
ATOM   4025  O   HSE H 260     -15.938  12.304   0.037  1.00  0.00      HCT  O
ATOM   4026  N   VAL H 261     -14.578  10.791  -0.906  1.00  0.00      HCT  N
ATOM   4027  HN  VAL H 261     -14.255  10.268  -1.691  1.00  0.00      HCT   
ATOM   4028  CA  VAL H 261     -13.885  10.490   0.348  1.00  0.00      HCT  C
ATOM   4029  HA  VAL H 261     -14.642  10.247   1.083  1.00  0.00      HCT   
ATOM   4030  CB  VAL H 261     -12.922   9.305   0.174  1.00  0.00      HCT  C
ATOM   4031  HB  VAL H 261     -12.286   9.516  -0.721  1.00  0.00      HCT   
ATOM   4032  CG1 VAL H 261     -12.036   9.161   1.395  1.00  0.00      HCT  C
ATOM   4033 HG11 VAL H 261     -11.367   8.280   1.284  1.00  0.00      HCT   
ATOM   4034 HG12 VAL H 261     -11.389  10.051   1.539  1.00  0.00      HCT   
ATOM   4035 HG13 VAL H 261     -12.649   9.014   2.310  1.00  0.00      HCT   
ATOM   4036  CG2 VAL H 261     -13.727   8.022  -0.091  1.00  0.00      HCT  C
ATOM   4037 HG21 VAL H 261     -13.051   7.145  -0.180  1.00  0.00      HCT   
ATOM   4038 HG22 VAL H 261     -14.440   7.830   0.739  1.00  0.00      HCT   
ATOM   4039 HG23 VAL H 261     -14.304   8.098  -1.036  1.00  0.00      HCT   
ATOM   4040  C   VAL H 261     -13.112  11.709   0.869  1.00  0.00      HCT  C
ATOM   4041  O   VAL H 261     -13.290  12.127   2.014  1.00  0.00      HCT  O
ATOM   4042  N   TRP H 262     -12.262  12.260   0.008  1.00  0.00      HCT  N
ATOM   4043  HN  TRP H 262     -12.085  11.838  -0.878  1.00  0.00      HCT   
ATOM   4044  CA  TRP H 262     -11.525  13.499   0.262  1.00  0.00      HCT  C
ATOM   4045  HA  TRP H 262     -10.771  13.284   1.010  1.00  0.00      HCT   
ATOM   4046  CB  TRP H 262     -10.878  14.000  -1.037  1.00  0.00      HCT  C
ATOM   4047  HB1 TRP H 262     -10.279  13.165  -1.464  1.00  0.00      HCT   
ATOM   4048  HB2 TRP H 262     -11.666  14.244  -1.782  1.00  0.00      HCT   
ATOM   4049  CG  TRP H 262      -9.928  15.184  -0.900  1.00  0.00      HCT  C
ATOM   4050  CD1 TRP H 262      -9.292  15.612   0.237  1.00  0.00      HCT  C
ATOM   4051  HD1 TRP H 262      -9.376  15.131   1.203  1.00  0.00      HCT   
ATOM   4052  NE1 TRP H 262      -8.508  16.705  -0.043  1.00  0.00      HCT  N
ATOM   4053  HE1 TRP H 262      -7.924  17.172   0.585  1.00  0.00      HCT   
ATOM   4054  CE2 TRP H 262      -8.633  17.017  -1.372  1.00  0.00      HCT  C
ATOM   4055  CD2 TRP H 262      -9.520  16.082  -1.947  1.00  0.00      HCT  C
ATOM   4056  CE3 TRP H 262      -9.817  16.177  -3.311  1.00  0.00      HCT  C
ATOM   4057  HE3 TRP H 262     -10.499  15.492  -3.796  1.00  0.00      HCT   
ATOM   4058  CZ3 TRP H 262      -9.223  17.186  -4.057  1.00  0.00      HCT  C
ATOM   4059  HZ3 TRP H 262      -9.445  17.269  -5.112  1.00  0.00      HCT   
ATOM   4060  CZ2 TRP H 262      -8.028  18.044  -2.123  1.00  0.00      HCT  C
ATOM   4061  HZ2 TRP H 262      -7.347  18.758  -1.687  1.00  0.00      HCT   
ATOM   4062  CH2 TRP H 262      -8.333  18.112  -3.459  1.00  0.00      HCT  C
ATOM   4063  HH2 TRP H 262      -7.885  18.888  -4.064  1.00  0.00      HCT   
ATOM   4064  C   TRP H 262     -12.444  14.569   0.851  1.00  0.00      HCT  C
ATOM   4065  O   TRP H 262     -12.171  15.114   1.918  1.00  0.00      HCT  O
ATOM   4066  N   ARG H 263     -13.553  14.822   0.160  1.00  0.00      HCT  N
ATOM   4067  HN  ARG H 263     -13.744  14.332  -0.688  1.00  0.00      HCT   
ATOM   4068  CA  ARG H 263     -14.542  15.809   0.584  1.00  0.00      HCT  C
ATOM   4069  HA  ARG H 263     -14.039  16.754   0.752  1.00  0.00      HCT   
ATOM   4070  CB  ARG H 263     -15.612  15.973  -0.501  1.00  0.00      HCT  C
ATOM   4071  HB1 ARG H 263     -15.088  15.861  -1.480  1.00  0.00      HCT   
ATOM   4072  HB2 ARG H 263     -16.334  15.129  -0.442  1.00  0.00      HCT   
ATOM   4073  CG  ARG H 263     -16.339  17.292  -0.508  1.00  0.00      HCT  C
ATOM   4074  HG1 ARG H 263     -16.849  17.420   0.472  1.00  0.00      HCT   
ATOM   4075  HG2 ARG H 263     -15.592  18.117  -0.567  1.00  0.00      HCT   
ATOM   4076  CD  ARG H 263     -17.280  17.357  -1.712  1.00  0.00      HCT  C
ATOM   4077  HD1 ARG H 263     -16.695  17.609  -2.626  1.00  0.00      HCT   
ATOM   4078  HD2 ARG H 263     -17.800  16.385  -1.878  1.00  0.00      HCT   
ATOM   4079  NE  ARG H 263     -18.329  18.355  -1.540  1.00  0.00      HCT  N
ATOM   4080  HE  ARG H 263     -17.981  19.299  -1.546  1.00  0.00      HCT   
ATOM   4081  CZ  ARG H 263     -19.615  18.066  -1.390  1.00  0.00      HCT  C
ATOM   4082  NH1 ARG H 263     -20.015  16.803  -1.397  1.00  0.00      HCT  N
ATOM   4083 HH11 ARG H 263     -20.976  16.578  -1.311  1.00  0.00      HCT   
ATOM   4084 HH12 ARG H 263     -19.320  16.119  -1.628  1.00  0.00      HCT   
ATOM   4085  NH2 ARG H 263     -20.497  19.041  -1.227  1.00  0.00      HCT  N
ATOM   4086 HH21 ARG H 263     -21.442  18.824  -1.029  1.00  0.00      HCT   
ATOM   4087 HH22 ARG H 263     -20.136  19.956  -1.102  1.00  0.00      HCT   
ATOM   4088  C   ARG H 263     -15.166  15.402   1.919  1.00  0.00      HCT  C
ATOM   4089  O   ARG H 263     -15.226  16.202   2.856  1.00  0.00      HCT  O
ATOM   4090  N   SER H 264     -15.606  14.152   2.006  1.00  0.00      HCT  N
ATOM   4091  HN  SER H 264     -15.581  13.496   1.252  1.00  0.00      HCT   
ATOM   4092  CA  SER H 264     -16.179  13.619   3.247  1.00  0.00      HCT  C
ATOM   4093  HA  SER H 264     -17.041  14.239   3.455  1.00  0.00      HCT   
ATOM   4094  CB  SER H 264     -16.576  12.140   3.084  1.00  0.00      HCT  C
ATOM   4095  HB1 SER H 264     -15.667  11.568   2.790  1.00  0.00      HCT   
ATOM   4096  HB2 SER H 264     -16.925  11.723   4.056  1.00  0.00      HCT   
ATOM   4097  OG  SER H 264     -17.559  11.980   2.078  1.00  0.00      HCT  O
ATOM   4098  HG1 SER H 264     -17.600  11.038   1.869  1.00  0.00      HCT   
ATOM   4099  C   SER H 264     -15.232  13.747   4.433  1.00  0.00      HCT  C
ATOM   4100  O   SER H 264     -15.667  13.999   5.557  1.00  0.00      HCT  O
ATOM   4101  N   VAL H 265     -13.941  13.546   4.194  1.00  0.00      HCT  N
ATOM   4102  HN  VAL H 265     -13.539  13.301   3.315  1.00  0.00      HCT   
ATOM   4103  CA  VAL H 265     -12.980  13.682   5.278  1.00  0.00      HCT  C
ATOM   4104  HA  VAL H 265     -13.329  13.083   6.110  1.00  0.00      HCT   
ATOM   4105  CB  VAL H 265     -11.577  13.176   4.849  1.00  0.00      HCT  C
ATOM   4106  HB  VAL H 265     -11.437  13.442   3.772  1.00  0.00      HCT   
ATOM   4107  CG1 VAL H 265     -10.466  13.837   5.666  1.00  0.00      HCT  C
ATOM   4108 HG11 VAL H 265      -9.475  13.431   5.369  1.00  0.00      HCT   
ATOM   4109 HG12 VAL H 265     -10.436  14.934   5.504  1.00  0.00      HCT   
ATOM   4110 HG13 VAL H 265     -10.606  13.641   6.751  1.00  0.00      HCT   
ATOM   4111  CG2 VAL H 265     -11.508  11.641   4.947  1.00  0.00      HCT  C
ATOM   4112 HG21 VAL H 265     -10.494  11.275   4.679  1.00  0.00      HCT   
ATOM   4113 HG22 VAL H 265     -11.739  11.305   5.981  1.00  0.00      HCT   
ATOM   4114 HG23 VAL H 265     -12.231  11.161   4.255  1.00  0.00      HCT   
ATOM   4115  C   VAL H 265     -12.927  15.150   5.755  1.00  0.00      HCT  C
ATOM   4116  O   VAL H 265     -12.947  15.420   6.960  1.00  0.00      HCT  O
ATOM   4117  N   GLY H 266     -12.902  16.086   4.811  1.00  0.00      HCT  N
ATOM   4118  HN  GLY H 266     -12.948  15.869   3.837  1.00  0.00      HCT   
ATOM   4119  CA  GLY H 266     -12.805  17.501   5.136  1.00  0.00      HCT  C
ATOM   4120  HA1 GLY H 266     -12.842  18.048   4.204  1.00  0.00      HCT   
ATOM   4121  HA2 GLY H 266     -11.893  17.645   5.700  1.00  0.00      HCT   
ATOM   4122  C   GLY H 266     -13.964  17.962   5.997  1.00  0.00      HCT  C
ATOM   4123  O   GLY H 266     -13.779  18.717   6.960  1.00  0.00      HCT  O
ATOM   4124  N   LYS H 267     -15.160  17.488   5.642  1.00  0.00      HCT  N
ATOM   4125  HN  LYS H 267     -15.287  16.910   4.838  1.00  0.00      HCT   
ATOM   4126  CA  LYS H 267     -16.375  17.774   6.396  1.00  0.00      HCT  C
ATOM   4127  HA  LYS H 267     -16.448  18.849   6.504  1.00  0.00      HCT   
ATOM   4128  CB  LYS H 267     -17.616  17.220   5.678  1.00  0.00      HCT  C
ATOM   4129  HB1 LYS H 267     -17.426  16.139   5.482  1.00  0.00      HCT   
ATOM   4130  HB2 LYS H 267     -18.486  17.264   6.372  1.00  0.00      HCT   
ATOM   4131  CG  LYS H 267     -17.934  17.916   4.367  1.00  0.00      HCT  C
ATOM   4132  HG1 LYS H 267     -17.594  18.975   4.425  1.00  0.00      HCT   
ATOM   4133  HG2 LYS H 267     -17.358  17.427   3.548  1.00  0.00      HCT   
ATOM   4134  CD  LYS H 267     -19.424  17.906   4.026  1.00  0.00      HCT  C
ATOM   4135  HD1 LYS H 267     -19.742  16.850   3.869  1.00  0.00      HCT   
ATOM   4136  HD2 LYS H 267     -19.984  18.295   4.908  1.00  0.00      HCT   
ATOM   4137  CE  LYS H 267     -19.689  18.761   2.785  1.00  0.00      HCT  C
ATOM   4138  HE1 LYS H 267     -19.289  19.790   2.928  1.00  0.00      HCT   
ATOM   4139  HE2 LYS H 267     -19.201  18.314   1.891  1.00  0.00      HCT   
ATOM   4140  NZ  LYS H 267     -21.131  18.910   2.451  1.00  0.00      HCT  N
ATOM   4141  HZ1 LYS H 267     -21.241  19.501   1.602  1.00  0.00      HCT   
ATOM   4142  HZ2 LYS H 267     -21.545  17.972   2.275  1.00  0.00      HCT   
ATOM   4143  HZ3 LYS H 267     -21.626  19.358   3.249  1.00  0.00      HCT   
ATOM   4144  C   LYS H 267     -16.275  17.184   7.792  1.00  0.00      HCT  C
ATOM   4145  O   LYS H 267     -16.562  17.856   8.782  1.00  0.00      HCT  O
ATOM   4146  N   ALA H 268     -15.860  15.924   7.865  1.00  0.00      HCT  N
ATOM   4147  HN  ALA H 268     -15.600  15.390   7.061  1.00  0.00      HCT   
ATOM   4148  CA  ALA H 268     -15.754  15.222   9.148  1.00  0.00      HCT  C
ATOM   4149  HA  ALA H 268     -16.714  15.185   9.650  1.00  0.00      HCT   
ATOM   4150  CB  ALA H 268     -15.283  13.765   8.942  1.00  0.00      HCT  C
ATOM   4151  HB1 ALA H 268     -16.010  13.226   8.298  1.00  0.00      HCT   
ATOM   4152  HB2 ALA H 268     -14.292  13.733   8.439  1.00  0.00      HCT   
ATOM   4153  HB3 ALA H 268     -15.208  13.219   9.907  1.00  0.00      HCT   
ATOM   4154  C   ALA H 268     -14.806  15.966  10.086  1.00  0.00      HCT  C
ATOM   4155  O   ALA H 268     -15.008  15.998  11.300  1.00  0.00      HCT  O
ATOM   4156  N   ARG H 269     -13.780  16.576   9.498  1.00  0.00      HCT  N
ATOM   4157  HN  ARG H 269     -13.686  16.581   8.505  1.00  0.00      HCT   
ATOM   4158  CA  ARG H 269     -12.747  17.263  10.254  1.00  0.00      HCT  C
ATOM   4159  HA  ARG H 269     -12.653  16.761  11.209  1.00  0.00      HCT   
ATOM   4160  CB  ARG H 269     -11.421  17.196   9.483  1.00  0.00      HCT  C
ATOM   4161  HB1 ARG H 269     -11.663  17.430   8.419  1.00  0.00      HCT   
ATOM   4162  HB2 ARG H 269     -10.747  18.010   9.830  1.00  0.00      HCT   
ATOM   4163  CG  ARG H 269     -10.732  15.841   9.542  1.00  0.00      HCT  C
ATOM   4164  HG1 ARG H 269     -10.505  15.605  10.605  1.00  0.00      HCT   
ATOM   4165  HG2 ARG H 269     -11.448  15.056   9.208  1.00  0.00      HCT   
ATOM   4166  CD  ARG H 269      -9.517  15.829   8.646  1.00  0.00      HCT  C
ATOM   4167  HD1 ARG H 269      -9.842  15.748   7.583  1.00  0.00      HCT   
ATOM   4168  HD2 ARG H 269      -8.912  16.758   8.765  1.00  0.00      HCT   
ATOM   4169  NE  ARG H 269      -8.620  14.718   8.946  1.00  0.00      HCT  N
ATOM   4170  HE  ARG H 269      -8.841  14.254   9.811  1.00  0.00      HCT   
ATOM   4171  CZ  ARG H 269      -7.611  14.352   8.158  1.00  0.00      HCT  C
ATOM   4172  NH1 ARG H 269      -7.371  15.030   7.043  1.00  0.00      HCT  N
ATOM   4173 HH11 ARG H 269      -6.641  14.755   6.433  1.00  0.00      HCT   
ATOM   4174 HH12 ARG H 269      -8.044  15.730   6.795  1.00  0.00      HCT   
ATOM   4175  NH2 ARG H 269      -6.837  13.324   8.485  1.00  0.00      HCT  N
ATOM   4176 HH21 ARG H 269      -6.038  13.114   7.939  1.00  0.00      HCT   
ATOM   4177 HH22 ARG H 269      -6.970  12.932   9.386  1.00  0.00      HCT   
ATOM   4178  C   ARG H 269     -13.100  18.724  10.560  1.00  0.00      HCT  C
ATOM   4179  O   ARG H 269     -12.338  19.422  11.221  1.00  0.00      HCT  O
ATOM   4180  N   GLY H 270     -14.244  19.181  10.065  1.00  0.00      HCT  N
ATOM   4181  HN  GLY H 270     -14.879  18.598   9.559  1.00  0.00      HCT   
ATOM   4182  CA  GLY H 270     -14.653  20.564  10.225  1.00  0.00      HCT  C
ATOM   4183  HA1 GLY H 270     -14.810  20.702  11.286  1.00  0.00      HCT   
ATOM   4184  HA2 GLY H 270     -15.545  20.682   9.625  1.00  0.00      HCT   
ATOM   4185  C   GLY H 270     -13.636  21.596   9.761  1.00  0.00      HCT  C
ATOM   4186  O   GLY H 270     -13.463  22.622  10.422  1.00  0.00      HCT  O
ATOM   4187  N   LEU H 271     -12.955  21.331   8.645  1.00  0.00      HCT  N
ATOM   4188  HN  LEU H 271     -13.077  20.510   8.091  1.00  0.00      HCT   
ATOM   4189  CA  LEU H 271     -11.937  22.264   8.129  1.00  0.00      HCT  C
ATOM   4190  HA  LEU H 271     -11.191  22.354   8.908  1.00  0.00      HCT   
ATOM   4191  CB  LEU H 271     -11.303  21.701   6.841  1.00  0.00      HCT  C
ATOM   4192  HB1 LEU H 271     -12.135  21.482   6.133  1.00  0.00      HCT   
ATOM   4193  HB2 LEU H 271     -10.692  22.497   6.361  1.00  0.00      HCT   
ATOM   4194  CG  LEU H 271     -10.493  20.436   7.111  1.00  0.00      HCT  C
ATOM   4195  HG  LEU H 271     -11.204  19.753   7.635  1.00  0.00      HCT   
ATOM   4196  CD1 LEU H 271      -9.974  19.753   5.842  1.00  0.00      HCT  C
ATOM   4197 HD11 LEU H 271      -9.354  18.868   6.101  1.00  0.00      HCT   
ATOM   4198 HD12 LEU H 271     -10.820  19.412   5.207  1.00  0.00      HCT   
ATOM   4199 HD13 LEU H 271      -9.349  20.453   5.247  1.00  0.00      HCT   
ATOM   4200  CD2 LEU H 271      -9.354  20.754   8.069  1.00  0.00      HCT  C
ATOM   4201 HD21 LEU H 271      -8.767  19.836   8.289  1.00  0.00      HCT   
ATOM   4202 HD22 LEU H 271      -8.658  21.505   7.643  1.00  0.00      HCT   
ATOM   4203 HD23 LEU H 271      -9.752  21.150   9.028  1.00  0.00      HCT   
ATOM   4204  C   LEU H 271     -12.502  23.665   7.865  1.00  0.00      HCT  C
ATOM   4205  O   LEU H 271     -13.477  23.812   7.138  1.00  0.00      HCT  O
ATOM   4206  N   PRO H 272     -11.899  24.710   8.456  1.00  0.00      HCT  N
ATOM   4207  CD  PRO H 272     -10.873  24.728   9.517  1.00  0.00      HCT  C
ATOM   4208  HD1 PRO H 272     -10.008  24.069   9.276  1.00  0.00      HCT   
ATOM   4209  HD2 PRO H 272     -11.288  24.432  10.508  1.00  0.00      HCT   
ATOM   4210  CA  PRO H 272     -12.407  26.059   8.133  1.00  0.00      HCT  C
ATOM   4211  HA  PRO H 272     -13.459  26.126   8.386  1.00  0.00      HCT   
ATOM   4212  CB  PRO H 272     -11.592  26.979   9.059  1.00  0.00      HCT  C
ATOM   4213  HB1 PRO H 272     -12.199  27.311   9.931  1.00  0.00      HCT   
ATOM   4214  HB2 PRO H 272     -11.206  27.865   8.507  1.00  0.00      HCT   
ATOM   4215  CG  PRO H 272     -10.431  26.166   9.552  1.00  0.00      HCT  C
ATOM   4216  HG1 PRO H 272     -10.149  26.507  10.568  1.00  0.00      HCT   
ATOM   4217  HG2 PRO H 272      -9.543  26.293   8.891  1.00  0.00      HCT   
ATOM   4218  C   PRO H 272     -12.219  26.434   6.639  1.00  0.00      HCT  C
ATOM   4219  O   PRO H 272     -11.391  25.810   5.954  1.00  0.00      HCT  O
ATOM   4220  N   ASN H 273     -12.995  27.409   6.150  1.00  0.00      HCT  N
ATOM   4221  HN  ASN H 273     -13.620  27.937   6.724  1.00  0.00      HCT   
ATOM   4222  CA  ASN H 273     -13.000  27.794   4.726  1.00  0.00      HCT  C
ATOM   4223  HA  ASN H 273     -13.392  26.919   4.218  1.00  0.00      HCT   
ATOM   4224  CB  ASN H 273     -13.874  29.035   4.488  1.00  0.00      HCT  C
ATOM   4225  HB1 ASN H 273     -13.486  29.854   5.133  1.00  0.00      HCT   
ATOM   4226  HB2 ASN H 273     -13.787  29.371   3.435  1.00  0.00      HCT   
ATOM   4227  CG  ASN H 273     -15.334  28.820   4.843  1.00  0.00      HCT  C
ATOM   4228  OD1 ASN H 273     -15.868  27.715   4.726  1.00  0.00      HCT  O
ATOM   4229  ND2 ASN H 273     -15.992  29.892   5.288  1.00  0.00      HCT  N
ATOM   4230 HD21 ASN H 273     -16.949  29.771   5.538  1.00  0.00      HCT   
ATOM   4231 HD22 ASN H 273     -15.518  30.761   5.388  1.00  0.00      HCT   
ATOM   4232  C   ASN H 273     -11.628  28.098   4.131  1.00  0.00      HCT  C
ATOM   4233  O   ASN H 273     -11.414  27.882   2.950  1.00  0.00      HCT  O
ATOM   4234  N   ASP H 274     -10.711  28.625   4.934  1.00  0.00      HCT  N
ATOM   4235  HN  ASP H 274     -10.799  28.759   5.918  1.00  0.00      HCT   
ATOM   4236  CA  ASP H 274      -9.424  29.077   4.411  1.00  0.00      HCT  C
ATOM   4237  HA  ASP H 274      -9.576  29.248   3.351  1.00  0.00      HCT   
ATOM   4238  CB  ASP H 274      -8.996  30.377   5.114  1.00  0.00      HCT  C
ATOM   4239  HB1 ASP H 274      -8.121  30.806   4.586  1.00  0.00      HCT   
ATOM   4240  HB2 ASP H 274      -9.816  31.122   5.091  1.00  0.00      HCT   
ATOM   4241  CG  ASP H 274      -8.584  30.166   6.569  1.00  0.00      HCT  C
ATOM   4242  OD1 ASP H 274      -9.030  29.189   7.212  1.00  0.00      HCT  O
ATOM   4243  OD2 ASP H 274      -7.818  31.011   7.082  1.00  0.00      HCT  O
ATOM   4244  C   ASP H 274      -8.316  28.035   4.534  1.00  0.00      HCT  C
ATOM   4245  O   ASP H 274      -7.166  28.311   4.187  1.00  0.00      HCT  O
ATOM   4246  N   GLN H 275      -8.664  26.847   5.025  1.00  0.00      HCT  N
ATOM   4247  HN  GLN H 275      -9.602  26.620   5.281  1.00  0.00      HCT   
ATOM   4248  CA  GLN H 275      -7.699  25.763   5.234  1.00  0.00      HCT  C
ATOM   4249  HA  GLN H 275      -6.763  26.227   5.519  1.00  0.00      HCT   
ATOM   4250  CB  GLN H 275      -8.191  24.822   6.338  1.00  0.00      HCT  C
ATOM   4251  HB1 GLN H 275      -8.359  25.449   7.244  1.00  0.00      HCT   
ATOM   4252  HB2 GLN H 275      -9.187  24.411   6.056  1.00  0.00      HCT   
ATOM   4253  CG  GLN H 275      -7.241  23.689   6.695  1.00  0.00      HCT  C
ATOM   4254  HG1 GLN H 275      -7.630  23.117   7.565  1.00  0.00      HCT   
ATOM   4255  HG2 GLN H 275      -7.133  22.984   5.845  1.00  0.00      HCT   
ATOM   4256  CD  GLN H 275      -5.860  24.195   7.093  1.00  0.00      HCT  C
ATOM   4257  OE1 GLN H 275      -5.701  24.895   8.093  1.00  0.00      HCT  O
ATOM   4258  NE2 GLN H 275      -4.862  23.853   6.304  1.00  0.00      HCT  N
ATOM   4259 HE21 GLN H 275      -3.955  24.176   6.560  1.00  0.00      HCT   
ATOM   4260 HE22 GLN H 275      -5.039  23.311   5.489  1.00  0.00      HCT   
ATOM   4261  C   GLN H 275      -7.450  24.977   3.948  1.00  0.00      HCT  C
ATOM   4262  O   GLN H 275      -8.393  24.590   3.260  1.00  0.00      HCT  O
ATOM   4263  N   GLU H 276      -6.177  24.772   3.621  1.00  0.00      HCT  N
ATOM   4264  HN  GLU H 276      -5.410  25.169   4.118  1.00  0.00      HCT   
ATOM   4265  CA  GLU H 276      -5.782  23.933   2.486  1.00  0.00      HCT  C
ATOM   4266  HA  GLU H 276      -6.553  23.982   1.728  1.00  0.00      HCT   
ATOM   4267  CB  GLU H 276      -4.434  24.364   1.893  1.00  0.00      HCT  C
ATOM   4268  HB1 GLU H 276      -3.746  24.607   2.735  1.00  0.00      HCT   
ATOM   4269  HB2 GLU H 276      -3.968  23.508   1.355  1.00  0.00      HCT   
ATOM   4270  CG  GLU H 276      -4.518  25.556   0.976  1.00  0.00      HCT  C
ATOM   4271  HG1 GLU H 276      -5.132  25.300   0.093  1.00  0.00      HCT   
ATOM   4272  HG2 GLU H 276      -4.970  26.425   1.495  1.00  0.00      HCT   
ATOM   4273  CD  GLU H 276      -3.179  25.976   0.428  1.00  0.00      HCT  C
ATOM   4274  OE1 GLU H 276      -2.135  25.621   1.038  1.00  0.00      HCT  O
ATOM   4275  OE2 GLU H 276      -3.182  26.669  -0.620  1.00  0.00      HCT  O
ATOM   4276  C   GLU H 276      -5.684  22.498   2.931  1.00  0.00      HCT  C
ATOM   4277  O   GLU H 276      -5.210  22.214   4.038  1.00  0.00      HCT  O
ATOM   4278  N   THR H 277      -6.145  21.610   2.056  1.00  0.00      HCT  N
ATOM   4279  HN  THR H 277      -6.573  21.882   1.195  1.00  0.00      HCT   
ATOM   4280  CA  THR H 277      -6.075  20.180   2.259  1.00  0.00      HCT  C
ATOM   4281  HA  THR H 277      -5.383  19.997   3.070  1.00  0.00      HCT   
ATOM   4282  CB  THR H 277      -7.494  19.548   2.537  1.00  0.00      HCT  C
ATOM   4283  HB  THR H 277      -7.759  19.830   3.585  1.00  0.00      HCT   
ATOM   4284  OG1 THR H 277      -7.424  18.116   2.476  1.00  0.00      HCT  O
ATOM   4285  HG1 THR H 277      -8.321  17.808   2.643  1.00  0.00      HCT   
ATOM   4286  CG2 THR H 277      -8.527  20.020   1.531  1.00  0.00      HCT  C
ATOM   4287 HG21 THR H 277      -9.540  19.659   1.806  1.00  0.00      HCT   
ATOM   4288 HG22 THR H 277      -8.558  21.130   1.499  1.00  0.00      HCT   
ATOM   4289 HG23 THR H 277      -8.291  19.649   0.510  1.00  0.00      HCT   
ATOM   4290  C   THR H 277      -5.444  19.583   1.007  1.00  0.00      HCT  C
ATOM   4291  O   THR H 277      -5.843  19.905  -0.121  1.00  0.00      HCT  O
ATOM   4292  N   LYS H 278      -4.447  18.724   1.212  1.00  0.00      HCT  N
ATOM   4293  HN  LYS H 278      -4.123  18.481   2.125  1.00  0.00      HCT   
ATOM   4294  CA  LYS H 278      -3.749  18.069   0.113  1.00  0.00      HCT  C
ATOM   4295  HA  LYS H 278      -4.129  18.480  -0.815  1.00  0.00      HCT   
ATOM   4296  CB  LYS H 278      -2.236  18.300   0.236  1.00  0.00      HCT  C
ATOM   4297  HB1 LYS H 278      -2.089  19.372   0.503  1.00  0.00      HCT   
ATOM   4298  HB2 LYS H 278      -1.848  17.708   1.095  1.00  0.00      HCT   
ATOM   4299  CG  LYS H 278      -1.400  18.002  -1.017  1.00  0.00      HCT  C
ATOM   4300  HG1 LYS H 278      -1.375  16.901  -1.185  1.00  0.00      HCT   
ATOM   4301  HG2 LYS H 278      -1.897  18.462  -1.902  1.00  0.00      HCT   
ATOM   4302  CD  LYS H 278       0.015  18.542  -0.820  1.00  0.00      HCT  C
ATOM   4303  HD1 LYS H 278      -0.043  19.649  -0.710  1.00  0.00      HCT   
ATOM   4304  HD2 LYS H 278       0.412  18.132   0.137  1.00  0.00      HCT   
ATOM   4305  CE  LYS H 278       0.952  18.182  -1.956  1.00  0.00      HCT  C
ATOM   4306  HE1 LYS H 278       0.782  17.132  -2.284  1.00  0.00      HCT   
ATOM   4307  HE2 LYS H 278       0.786  18.854  -2.827  1.00  0.00      HCT   
ATOM   4308  NZ  LYS H 278       2.361  18.319  -1.508  1.00  0.00      HCT  N
ATOM   4309  HZ1 LYS H 278       3.007  18.071  -2.285  1.00  0.00      HCT   
ATOM   4310  HZ2 LYS H 278       2.537  19.300  -1.211  1.00  0.00      HCT   
ATOM   4311  HZ3 LYS H 278       2.531  17.683  -0.703  1.00  0.00      HCT   
ATOM   4312  C   LYS H 278      -4.076  16.580   0.119  1.00  0.00      HCT  C
ATOM   4313  O   LYS H 278      -4.010  15.928   1.160  1.00  0.00      HCT  O
ATOM   4314  N   LEU H 279      -4.440  16.052  -1.038  1.00  0.00      HCT  N
ATOM   4315  HN  LEU H 279      -4.517  16.555  -1.897  1.00  0.00      HCT   
ATOM   4316  CA  LEU H 279      -4.766  14.644  -1.141  1.00  0.00      HCT  C
ATOM   4317  HA  LEU H 279      -4.812  14.256  -0.132  1.00  0.00      HCT   
ATOM   4318  CB  LEU H 279      -6.105  14.447  -1.869  1.00  0.00      HCT  C
ATOM   4319  HB1 LEU H 279      -6.911  14.765  -1.168  1.00  0.00      HCT   
ATOM   4320  HB2 LEU H 279      -6.154  15.147  -2.732  1.00  0.00      HCT   
ATOM   4321  CG  LEU H 279      -6.378  13.008  -2.321  1.00  0.00      HCT  C
ATOM   4322  HG  LEU H 279      -5.463  12.668  -2.863  1.00  0.00      HCT   
ATOM   4323  CD1 LEU H 279      -6.619  12.081  -1.115  1.00  0.00      HCT  C
ATOM   4324 HD11 LEU H 279      -6.863  11.052  -1.457  1.00  0.00      HCT   
ATOM   4325 HD12 LEU H 279      -5.713  12.030  -0.473  1.00  0.00      HCT   
ATOM   4326 HD13 LEU H 279      -7.465  12.451  -0.498  1.00  0.00      HCT   
ATOM   4327  CD2 LEU H 279      -7.516  12.982  -3.278  1.00  0.00      HCT  C
ATOM   4328 HD21 LEU H 279      -7.706  11.943  -3.623  1.00  0.00      HCT   
ATOM   4329 HD22 LEU H 279      -8.450  13.359  -2.814  1.00  0.00      HCT   
ATOM   4330 HD23 LEU H 279      -7.290  13.608  -4.168  1.00  0.00      HCT   
ATOM   4331  C   LEU H 279      -3.668  13.892  -1.872  1.00  0.00      HCT  C
ATOM   4332  O   LEU H 279      -3.356  14.220  -3.009  1.00  0.00      HCT  O
ATOM   4333  N   TYR H 280      -3.101  12.880  -1.219  1.00  0.00      HCT  N
ATOM   4334  HN  TYR H 280      -3.359  12.632  -0.287  1.00  0.00      HCT   
ATOM   4335  CA  TYR H 280      -2.050  12.039  -1.805  1.00  0.00      HCT  C
ATOM   4336  HA  TYR H 280      -1.616  12.625  -2.607  1.00  0.00      HCT   
ATOM   4337  CB  TYR H 280      -1.009  11.674  -0.747  1.00  0.00      HCT  C
ATOM   4338  HB1 TYR H 280      -1.528  11.279   0.154  1.00  0.00      HCT   
ATOM   4339  HB2 TYR H 280      -0.337  10.870  -1.118  1.00  0.00      HCT   
ATOM   4340  CG  TYR H 280      -0.175  12.853  -0.289  1.00  0.00      HCT  C
ATOM   4341  CD1 TYR H 280      -0.644  13.740   0.679  1.00  0.00      HCT  C
ATOM   4342  HD1 TYR H 280      -1.628  13.600   1.105  1.00  0.00      HCT   
ATOM   4343  CE1 TYR H 280       0.126  14.810   1.086  1.00  0.00      HCT  C
ATOM   4344  HE1 TYR H 280      -0.240  15.497   1.834  1.00  0.00      HCT   
ATOM   4345  CZ  TYR H 280       1.382  15.011   0.524  1.00  0.00      HCT  C
ATOM   4346  OH  TYR H 280       2.170  16.073   0.916  1.00  0.00      HCT  O
ATOM   4347  HH  TYR H 280       3.013  15.988   0.466  1.00  0.00      HCT   
ATOM   4348  CD2 TYR H 280       1.085  13.075  -0.828  1.00  0.00      HCT  C
ATOM   4349  HD2 TYR H 280       1.464  12.422  -1.602  1.00  0.00      HCT   
ATOM   4350  CE2 TYR H 280       1.861  14.152  -0.432  1.00  0.00      HCT  C
ATOM   4351  HE2 TYR H 280       2.823  14.317  -0.893  1.00  0.00      HCT   
ATOM   4352  C   TYR H 280      -2.595  10.760  -2.427  1.00  0.00      HCT  C
ATOM   4353  O   TYR H 280      -3.107   9.892  -1.730  1.00  0.00      HCT  O
ATOM   4354  N   ILE H 281      -2.473  10.644  -3.743  1.00  0.00      HCT  N
ATOM   4355  HN  ILE H 281      -2.030  11.323  -4.325  1.00  0.00      HCT   
ATOM   4356  CA  ILE H 281      -2.989   9.488  -4.462  1.00  0.00      HCT  C
ATOM   4357  HA  ILE H 281      -3.451   8.845  -3.724  1.00  0.00      HCT   
ATOM   4358  CB  ILE H 281      -3.938   9.885  -5.598  1.00  0.00      HCT  C
ATOM   4359  HB  ILE H 281      -3.322  10.544  -6.260  1.00  0.00      HCT   
ATOM   4360  CG2 ILE H 281      -4.420   8.638  -6.327  1.00  0.00      HCT  C
ATOM   4361 HG21 ILE H 281      -4.980   8.914  -7.245  1.00  0.00      HCT   
ATOM   4362 HG22 ILE H 281      -3.563   8.003  -6.635  1.00  0.00      HCT   
ATOM   4363 HG23 ILE H 281      -5.090   8.033  -5.680  1.00  0.00      HCT   
ATOM   4364  CG1 ILE H 281      -5.092  10.744  -5.086  1.00  0.00      HCT  C
ATOM   4365 HG11 ILE H 281      -5.705  10.159  -4.364  1.00  0.00      HCT   
ATOM   4366 HG12 ILE H 281      -4.675  11.616  -4.532  1.00  0.00      HCT   
ATOM   4367  CD  ILE H 281      -5.994  11.270  -6.202  1.00  0.00      HCT  C
ATOM   4368  HD1 ILE H 281      -6.780  11.934  -5.782  1.00  0.00      HCT   
ATOM   4369  HD2 ILE H 281      -5.404  11.854  -6.941  1.00  0.00      HCT   
ATOM   4370  HD3 ILE H 281      -6.497  10.435  -6.734  1.00  0.00      HCT   
ATOM   4371  C   ILE H 281      -1.856   8.700  -5.082  1.00  0.00      HCT  C
ATOM   4372  O   ILE H 281      -1.175   9.195  -5.997  1.00  0.00      HCT  O
ATOM   4373  N   ALA H 282      -1.660   7.483  -4.586  1.00  0.00      HCT  N
ATOM   4374  HN  ALA H 282      -2.214   7.109  -3.843  1.00  0.00      HCT   
ATOM   4375  CA  ALA H 282      -0.621   6.604  -5.091  1.00  0.00      HCT  C
ATOM   4376  HA  ALA H 282       0.321   7.128  -5.202  1.00  0.00      HCT   
ATOM   4377  CB  ALA H 282      -0.397   5.420  -4.139  1.00  0.00      HCT  C
ATOM   4378  HB1 ALA H 282      -0.069   5.797  -3.147  1.00  0.00      HCT   
ATOM   4379  HB2 ALA H 282      -1.336   4.842  -3.993  1.00  0.00      HCT   
ATOM   4380  HB3 ALA H 282       0.387   4.731  -4.520  1.00  0.00      HCT   
ATOM   4381  C   ALA H 282      -1.007   6.111  -6.484  1.00  0.00      HCT  C
ATOM   4382  O   ALA H 282      -2.118   5.632  -6.714  1.00  0.00      HCT  O
ATOM   4383  N   THR H 283      -0.071   6.218  -7.409  1.00  0.00      HCT  N
ATOM   4384  HN  THR H 283       0.882   6.456  -7.223  1.00  0.00      HCT   
ATOM   4385  CA  THR H 283      -0.363   5.992  -8.800  1.00  0.00      HCT  C
ATOM   4386  HA  THR H 283      -1.306   5.463  -8.836  1.00  0.00      HCT   
ATOM   4387  CB  THR H 283      -0.374   7.316  -9.563  1.00  0.00      HCT  C
ATOM   4388  HB  THR H 283       0.675   7.699  -9.534  1.00  0.00      HCT   
ATOM   4389  OG1 THR H 283      -1.210   8.252  -8.874  1.00  0.00      HCT  O
ATOM   4390  HG1 THR H 283      -1.186   9.056  -9.404  1.00  0.00      HCT   
ATOM   4391  CG2 THR H 283      -0.853   7.125 -11.000  1.00  0.00      HCT  C
ATOM   4392 HG21 THR H 283      -0.750   8.067 -11.579  1.00  0.00      HCT   
ATOM   4393 HG22 THR H 283      -0.249   6.344 -11.509  1.00  0.00      HCT   
ATOM   4394 HG23 THR H 283      -1.919   6.814 -11.028  1.00  0.00      HCT   
ATOM   4395  C   THR H 283       0.678   5.059  -9.391  1.00  0.00      HCT  C
ATOM   4396  O   THR H 283       1.874   5.314  -9.286  1.00  0.00      HCT  O
ATOM   4397  N   ASP H 284       0.231   3.975 -10.010  1.00  0.00      HCT  N
ATOM   4398  HN  ASP H 284      -0.722   3.707 -10.128  1.00  0.00      HCT   
ATOM   4399  CA  ASP H 284       1.164   3.029 -10.605  1.00  0.00      HCT  C
ATOM   4400  HA  ASP H 284       2.034   2.982  -9.960  1.00  0.00      HCT   
ATOM   4401  CB  ASP H 284       0.495   1.641 -10.720  1.00  0.00      HCT  C
ATOM   4402  HB1 ASP H 284       0.308   1.240  -9.703  1.00  0.00      HCT   
ATOM   4403  HB2 ASP H 284      -0.476   1.718 -11.248  1.00  0.00      HCT   
ATOM   4404  CG  ASP H 284       1.357   0.626 -11.452  1.00  0.00      HCT  C
ATOM   4405  OD1 ASP H 284       2.588   0.658 -11.292  1.00  0.00      HCT  O
ATOM   4406  OD2 ASP H 284       0.795  -0.199 -12.205  1.00  0.00      HCT  O
ATOM   4407  C   ASP H 284       1.652   3.548 -11.972  1.00  0.00      HCT  C
ATOM   4408  O   ASP H 284       0.859   3.911 -12.848  1.00  0.00      HCT  O
ATOM   4409  N   GLY H 285       2.959   3.589 -12.164  1.00  0.00      HCT  N
ATOM   4410  HN  GLY H 285       3.640   3.343 -11.475  1.00  0.00      HCT   
ATOM   4411  CA  GLY H 285       3.489   4.014 -13.448  1.00  0.00      HCT  C
ATOM   4412  HA1 GLY H 285       4.414   4.523 -13.213  1.00  0.00      HCT   
ATOM   4413  HA2 GLY H 285       2.726   4.653 -13.872  1.00  0.00      HCT   
ATOM   4414  C   GLY H 285       3.799   2.913 -14.462  1.00  0.00      HCT  C
ATOM   4415  O   GLY H 285       4.475   3.167 -15.462  1.00  0.00      HCT  O
ATOM   4416  N   ARG H 286       3.316   1.695 -14.228  1.00  0.00      HCT  N
ATOM   4417  HN  ARG H 286       2.733   1.470 -13.451  1.00  0.00      HCT   
ATOM   4418  CA  ARG H 286       3.639   0.604 -15.143  1.00  0.00      HCT  C
ATOM   4419  HA  ARG H 286       4.710   0.594 -15.310  1.00  0.00      HCT   
ATOM   4420  CB  ARG H 286       3.228  -0.755 -14.552  1.00  0.00      HCT  C
ATOM   4421  HB1 ARG H 286       2.261  -0.588 -14.020  1.00  0.00      HCT   
ATOM   4422  HB2 ARG H 286       3.004  -1.467 -15.377  1.00  0.00      HCT   
ATOM   4423  CG  ARG H 286       4.266  -1.293 -13.579  1.00  0.00      HCT  C
ATOM   4424  HG1 ARG H 286       5.155  -1.626 -14.158  1.00  0.00      HCT   
ATOM   4425  HG2 ARG H 286       4.625  -0.458 -12.935  1.00  0.00      HCT   
ATOM   4426  CD  ARG H 286       3.677  -2.360 -12.725  1.00  0.00      HCT  C
ATOM   4427  HD1 ARG H 286       2.861  -1.927 -12.102  1.00  0.00      HCT   
ATOM   4428  HD2 ARG H 286       3.255  -3.189 -13.339  1.00  0.00      HCT   
ATOM   4429  NE  ARG H 286       4.641  -2.984 -11.835  1.00  0.00      HCT  N
ATOM   4430  HE  ARG H 286       5.141  -3.745 -12.264  1.00  0.00      HCT   
ATOM   4431  CZ  ARG H 286       4.839  -2.589 -10.587  1.00  0.00      HCT  C
ATOM   4432  NH1 ARG H 286       4.151  -1.551 -10.121  1.00  0.00      HCT  N
ATOM   4433 HH11 ARG H 286       4.299  -1.220  -9.199  1.00  0.00      HCT   
ATOM   4434 HH12 ARG H 286       3.592  -1.053 -10.788  1.00  0.00      HCT   
ATOM   4435  NH2 ARG H 286       5.721  -3.219  -9.818  1.00  0.00      HCT  N
ATOM   4436 HH21 ARG H 286       5.804  -2.977  -8.862  1.00  0.00      HCT   
ATOM   4437 HH22 ARG H 286       6.117  -4.052 -10.181  1.00  0.00      HCT   
ATOM   4438  C   ARG H 286       2.991   0.843 -16.496  1.00  0.00      HCT  C
ATOM   4439  O   ARG H 286       3.580   0.567 -17.542  1.00  0.00      HCT  O
ATOM   4440  N   SER H 287       1.799   1.410 -16.481  1.00  0.00      HCT  N
ATOM   4441  HN  SER H 287       1.305   1.709 -15.665  1.00  0.00      HCT   
ATOM   4442  CA  SER H 287       1.088   1.649 -17.729  1.00  0.00      HCT  C
ATOM   4443  HA  SER H 287       1.444   0.900 -18.424  1.00  0.00      HCT   
ATOM   4444  CB  SER H 287      -0.421   1.516 -17.508  1.00  0.00      HCT  C
ATOM   4445  HB1 SER H 287      -0.928   1.652 -18.491  1.00  0.00      HCT   
ATOM   4446  HB2 SER H 287      -0.672   0.492 -17.149  1.00  0.00      HCT   
ATOM   4447  OG  SER H 287      -0.874   2.513 -16.607  1.00  0.00      HCT  O
ATOM   4448  HG1 SER H 287      -1.837   2.536 -16.671  1.00  0.00      HCT   
ATOM   4449  C   SER H 287       1.445   3.027 -18.318  1.00  0.00      HCT  C
ATOM   4450  O   SER H 287       1.250   3.260 -19.514  1.00  0.00      HCT  O
ATOM   4451  N   ARG H 288       1.994   3.928 -17.500  1.00  0.00      HCT  N
ATOM   4452  HN  ARG H 288       2.216   3.753 -16.544  1.00  0.00      HCT   
ATOM   4453  CA  ARG H 288       2.299   5.262 -18.011  1.00  0.00      HCT  C
ATOM   4454  HA  ARG H 288       1.585   5.463 -18.801  1.00  0.00      HCT   
ATOM   4455  CB  ARG H 288       2.101   6.301 -16.910  1.00  0.00      HCT  C
ATOM   4456  HB1 ARG H 288       3.045   6.313 -16.315  1.00  0.00      HCT   
ATOM   4457  HB2 ARG H 288       2.012   7.313 -17.364  1.00  0.00      HCT   
ATOM   4458  CG  ARG H 288       0.937   5.973 -16.006  1.00  0.00      HCT  C
ATOM   4459  HG1 ARG H 288       0.345   5.156 -16.474  1.00  0.00      HCT   
ATOM   4460  HG2 ARG H 288       1.328   5.551 -15.052  1.00  0.00      HCT   
ATOM   4461  CD  ARG H 288       0.106   7.180 -15.689  1.00  0.00      HCT  C
ATOM   4462  HD1 ARG H 288       0.764   7.990 -15.298  1.00  0.00      HCT   
ATOM   4463  HD2 ARG H 288      -0.428   7.558 -16.592  1.00  0.00      HCT   
ATOM   4464  NE  ARG H 288      -0.930   6.909 -14.696  1.00  0.00      HCT  N
ATOM   4465  HE  ARG H 288      -0.773   6.058 -14.183  1.00  0.00      HCT   
ATOM   4466  CZ  ARG H 288      -1.988   7.690 -14.469  1.00  0.00      HCT  C
ATOM   4467  NH1 ARG H 288      -2.189   8.812 -15.162  1.00  0.00      HCT  N
ATOM   4468 HH11 ARG H 288      -2.965   9.394 -14.965  1.00  0.00      HCT   
ATOM   4469 HH12 ARG H 288      -1.451   9.091 -15.780  1.00  0.00      HCT   
ATOM   4470  NH2 ARG H 288      -2.858   7.341 -13.540  1.00  0.00      HCT  N
ATOM   4471 HH21 ARG H 288      -3.690   7.864 -13.422  1.00  0.00      HCT   
ATOM   4472 HH22 ARG H 288      -2.745   6.443 -13.135  1.00  0.00      HCT   
ATOM   4473  C   ARG H 288       3.705   5.412 -18.637  1.00  0.00      HCT  C
ATOM   4474  O   ARG H 288       3.835   6.092 -19.664  1.00  0.00      HCT  O
ATOM   4475  N   LEU H 289       4.745   4.807 -18.043  1.00  0.00      HCT  N
ATOM   4476  HN  LEU H 289       4.690   4.258 -17.212  1.00  0.00      HCT   
ATOM   4477  CA  LEU H 289       6.108   4.920 -18.609  1.00  0.00      HCT  C
ATOM   4478  HA  LEU H 289       6.350   5.974 -18.661  1.00  0.00      HCT   
ATOM   4479  CB  LEU H 289       7.138   4.187 -17.755  1.00  0.00      HCT  C
ATOM   4480  HB1 LEU H 289       6.780   3.138 -17.635  1.00  0.00      HCT   
ATOM   4481  HB2 LEU H 289       8.095   4.123 -18.318  1.00  0.00      HCT   
ATOM   4482  CG  LEU H 289       7.390   4.764 -16.369  1.00  0.00      HCT  C
ATOM   4483  HG  LEU H 289       6.435   5.192 -15.979  1.00  0.00      HCT   
ATOM   4484  CD1 LEU H 289       7.859   3.643 -15.453  1.00  0.00      HCT  C
ATOM   4485 HD11 LEU H 289       8.099   4.039 -14.443  1.00  0.00      HCT   
ATOM   4486 HD12 LEU H 289       7.069   2.869 -15.346  1.00  0.00      HCT   
ATOM   4487 HD13 LEU H 289       8.772   3.159 -15.861  1.00  0.00      HCT   
ATOM   4488  CD2 LEU H 289       8.425   5.888 -16.422  1.00  0.00      HCT  C
ATOM   4489 HD21 LEU H 289       8.586   6.313 -15.407  1.00  0.00      HCT   
ATOM   4490 HD22 LEU H 289       9.404   5.526 -16.794  1.00  0.00      HCT   
ATOM   4491 HD23 LEU H 289       8.077   6.706 -17.090  1.00  0.00      HCT   
ATOM   4492  C   LEU H 289       6.122   4.377 -20.025  1.00  0.00      HCT  C
ATOM   4493  O   LEU H 289       6.049   3.168 -20.238  1.00  0.00      HCT  O
ATOM   4494  N   ARG H 290       6.182   5.289 -20.988  1.00  0.00      HCT  N
ATOM   4495  HN  ARG H 290       6.440   6.232 -20.791  1.00  0.00      HCT   
ATOM   4496  CA  ARG H 290       5.877   4.969 -22.382  1.00  0.00      HCT  C
ATOM   4497  HA  ARG H 290       5.160   4.157 -22.376  1.00  0.00      HCT   
ATOM   4498  CB  ARG H 290       5.254   6.181 -23.085  1.00  0.00      HCT  C
ATOM   4499  HB1 ARG H 290       4.716   6.761 -22.297  1.00  0.00      HCT   
ATOM   4500  HB2 ARG H 290       6.061   6.849 -23.460  1.00  0.00      HCT   
ATOM   4501  CG  ARG H 290       4.254   5.863 -24.206  1.00  0.00      HCT  C
ATOM   4502  HG1 ARG H 290       3.672   6.783 -24.433  1.00  0.00      HCT   
ATOM   4503  HG2 ARG H 290       4.818   5.628 -25.138  1.00  0.00      HCT   
ATOM   4504  CD  ARG H 290       3.358   4.675 -23.873  1.00  0.00      HCT  C
ATOM   4505  HD1 ARG H 290       2.859   4.315 -24.802  1.00  0.00      HCT   
ATOM   4506  HD2 ARG H 290       3.942   3.833 -23.432  1.00  0.00      HCT   
ATOM   4507  NE  ARG H 290       2.289   4.913 -22.895  1.00  0.00      HCT  N
ATOM   4508  HE  ARG H 290       2.551   4.667 -21.955  1.00  0.00      HCT   
ATOM   4509  CZ  ARG H 290       1.084   5.404 -23.190  1.00  0.00      HCT  C
ATOM   4510  NH1 ARG H 290       0.781   5.761 -24.434  1.00  0.00      HCT  N
ATOM   4511 HH11 ARG H 290      -0.105   6.149 -24.646  1.00  0.00      HCT   
ATOM   4512 HH12 ARG H 290       1.533   5.744 -25.097  1.00  0.00      HCT   
ATOM   4513  NH2 ARG H 290       0.182   5.552 -22.230  1.00  0.00      HCT  N
ATOM   4514 HH21 ARG H 290      -0.739   5.833 -22.458  1.00  0.00      HCT   
ATOM   4515 HH22 ARG H 290       0.406   5.173 -21.342  1.00  0.00      HCT   
ATOM   4516  C   ARG H 290       7.081   4.480 -23.171  1.00  0.00      HCT  C
ATOM   4517  O   ARG H 290       7.039   4.474 -24.401  1.00  0.00      HCT  O
ATOM   4518  N   PRO H 291       8.173   4.093 -22.486  1.00  0.00      HCT  N
ATOM   4519  CD  PRO H 291       9.022   4.825 -21.533  1.00  0.00      HCT  C
ATOM   4520  HD1 PRO H 291       9.041   4.353 -20.524  1.00  0.00      HCT   
ATOM   4521  HD2 PRO H 291       8.726   5.894 -21.426  1.00  0.00      HCT   
ATOM   4522  CA  PRO H 291       8.952   3.116 -23.265  1.00  0.00      HCT  C
ATOM   4523  HA  PRO H 291       8.822   3.276 -24.329  1.00  0.00      HCT   
ATOM   4524  CB  PRO H 291      10.397   3.377 -22.846  1.00  0.00      HCT  C
ATOM   4525  HB1 PRO H 291      11.081   3.426 -23.723  1.00  0.00      HCT   
ATOM   4526  HB2 PRO H 291      10.763   2.615 -22.122  1.00  0.00      HCT   
ATOM   4527  CG  PRO H 291      10.367   4.729 -22.167  1.00  0.00      HCT  C
ATOM   4528  HG1 PRO H 291      10.552   5.528 -22.911  1.00  0.00      HCT   
ATOM   4529  HG2 PRO H 291      11.151   4.809 -21.379  1.00  0.00      HCT   
ATOM   4530  C   PRO H 291       8.532   1.695 -22.920  1.00  0.00      HCT  C
ATOM   4531  O   PRO H 291       8.980   0.806 -23.635  1.00  0.00      HCT  O
ATOM   4532  N   GLN H 292       7.786   1.527 -21.811  1.00  0.00      HCT  N
ATOM   4533  HN  GLN H 292       7.775   2.266 -21.140  1.00  0.00      HCT   
ATOM   4534  CA  GLN H 292       6.952   0.351 -21.445  1.00  0.00      HCT  C
ATOM   4535  HA  GLN H 292       6.196   0.764 -20.788  1.00  0.00      HCT   
ATOM   4536  CB  GLN H 292       6.267  -0.224 -22.676  1.00  0.00      HCT  C
ATOM   4537  HB1 GLN H 292       5.753   0.624 -23.184  1.00  0.00      HCT   
ATOM   4538  HB2 GLN H 292       7.039  -0.592 -23.390  1.00  0.00      HCT   
ATOM   4539  CG  GLN H 292       5.271  -1.305 -22.316  1.00  0.00      HCT  C
ATOM   4540  HG1 GLN H 292       4.642  -1.561 -23.196  1.00  0.00      HCT   
ATOM   4541  HG2 GLN H 292       5.793  -2.228 -21.991  1.00  0.00      HCT   
ATOM   4542  CD  GLN H 292       4.318  -0.871 -21.219  1.00  0.00      HCT  C
ATOM   4543  OE1 GLN H 292       3.552   0.088 -21.371  1.00  0.00      HCT  O
ATOM   4544  NE2 GLN H 292       4.367  -1.574 -20.098  1.00  0.00      HCT  N
ATOM   4545 HE21 GLN H 292       3.744  -1.304 -19.370  1.00  0.00      HCT   
ATOM   4546 HE22 GLN H 292       5.018  -2.321 -20.011  1.00  0.00      HCT   
ATOM   4547  C   GLN H 292       7.632  -0.812 -20.697  1.00  0.00      HCT  C
ATOM   4548  O   GLN H 292       8.342  -1.629 -21.285  1.00  0.00      HCT  O
ATOM   4549  N   LEU H 293       7.361  -0.908 -19.398  1.00  0.00      HCT  N
ATOM   4550  HN  LEU H 293       6.655  -0.378 -18.933  1.00  0.00      HCT   
ATOM   4551  CA  LEU H 293       8.095  -1.819 -18.530  1.00  0.00      HCT  C
ATOM   4552  HA  LEU H 293       9.134  -1.680 -18.801  1.00  0.00      HCT   
ATOM   4553  CB  LEU H 293       7.857  -1.435 -17.084  1.00  0.00      HCT  C
ATOM   4554  HB1 LEU H 293       6.768  -1.227 -16.974  1.00  0.00      HCT   
ATOM   4555  HB2 LEU H 293       8.069  -2.315 -16.436  1.00  0.00      HCT   
ATOM   4556  CG  LEU H 293       8.607  -0.232 -16.548  1.00  0.00      HCT  C
ATOM   4557  HG  LEU H 293       8.406   0.660 -17.190  1.00  0.00      HCT   
ATOM   4558  CD1 LEU H 293       8.140   0.038 -15.126  1.00  0.00      HCT  C
ATOM   4559 HD11 LEU H 293       8.705   0.886 -14.684  1.00  0.00      HCT   
ATOM   4560 HD12 LEU H 293       7.059   0.294 -15.111  1.00  0.00      HCT   
ATOM   4561 HD13 LEU H 293       8.298  -0.855 -14.485  1.00  0.00      HCT   
ATOM   4562  CD2 LEU H 293      10.093  -0.494 -16.565  1.00  0.00      HCT  C
ATOM   4563 HD21 LEU H 293      10.646   0.394 -16.190  1.00  0.00      HCT   
ATOM   4564 HD22 LEU H 293      10.365  -1.356 -15.922  1.00  0.00      HCT   
ATOM   4565 HD23 LEU H 293      10.439  -0.707 -17.600  1.00  0.00      HCT   
ATOM   4566  C   LEU H 293       7.766  -3.305 -18.705  1.00  0.00      HCT  C
ATOM   4567  O   LEU H 293       6.607  -3.676 -18.866  1.00  0.00      HCT  O
ATOM   4568  N   PRO H 294       8.795  -4.163 -18.644  1.00  0.00      HCT  N
ATOM   4569  CD  PRO H 294      10.205  -3.798 -18.449  1.00  0.00      HCT  C
ATOM   4570  HD1 PRO H 294      10.408  -3.426 -17.419  1.00  0.00      HCT   
ATOM   4571  HD2 PRO H 294      10.551  -3.035 -19.184  1.00  0.00      HCT   
ATOM   4572  CA  PRO H 294       8.620  -5.619 -18.727  1.00  0.00      HCT  C
ATOM   4573  HA  PRO H 294       8.415  -5.894 -19.755  1.00  0.00      HCT   
ATOM   4574  CB  PRO H 294       9.982  -6.165 -18.276  1.00  0.00      HCT  C
ATOM   4575  HB1 PRO H 294      10.254  -7.113 -18.793  1.00  0.00      HCT   
ATOM   4576  HB2 PRO H 294      10.042  -6.304 -17.173  1.00  0.00      HCT   
ATOM   4577  CG  PRO H 294      10.931  -5.107 -18.680  1.00  0.00      HCT  C
ATOM   4578  HG1 PRO H 294      11.230  -5.255 -19.736  1.00  0.00      HCT   
ATOM   4579  HG2 PRO H 294      11.855  -5.129 -18.058  1.00  0.00      HCT   
ATOM   4580  C   PRO H 294       7.510  -6.168 -17.831  1.00  0.00      HCT  C
ATOM   4581  O   PRO H 294       7.272  -5.681 -16.713  1.00  0.00      HCT  O
ATOM   4582  N   PRO H 295       6.801  -7.179 -18.332  1.00  0.00      HCT  N
ATOM   4583  CD  PRO H 295       6.946  -7.896 -19.610  1.00  0.00      HCT  C
ATOM   4584  HD1 PRO H 295       8.008  -8.132 -19.847  1.00  0.00      HCT   
ATOM   4585  HD2 PRO H 295       6.501  -7.336 -20.465  1.00  0.00      HCT   
ATOM   4586  CA  PRO H 295       5.856  -7.823 -17.426  1.00  0.00      HCT  C
ATOM   4587  HA  PRO H 295       5.165  -7.122 -16.972  1.00  0.00      HCT   
ATOM   4588  CB  PRO H 295       5.141  -8.829 -18.319  1.00  0.00      HCT  C
ATOM   4589  HB1 PRO H 295       4.246  -8.395 -18.818  1.00  0.00      HCT   
ATOM   4590  HB2 PRO H 295       4.858  -9.757 -17.774  1.00  0.00      HCT   
ATOM   4591  CG  PRO H 295       6.174  -9.170 -19.370  1.00  0.00      HCT  C
ATOM   4592  HG1 PRO H 295       5.671  -9.548 -20.281  1.00  0.00      HCT   
ATOM   4593  HG2 PRO H 295       6.873  -9.961 -19.013  1.00  0.00      HCT   
ATOM   4594  C   PRO H 295       6.670  -8.498 -16.332  1.00  0.00      HCT  C
ATOM   4595  O   PRO H 295       7.749  -9.031 -16.603  1.00  0.00      HCT  O
ATOM   4596  N   GLY H 296       6.195  -8.441 -15.104  1.00  0.00      HCT  N
ATOM   4597  HN  GLY H 296       5.335  -8.006 -14.839  1.00  0.00      HCT   
ATOM   4598  CA  GLY H 296       6.946  -9.042 -14.031  1.00  0.00      HCT  C
ATOM   4599  HA1 GLY H 296       7.380  -9.949 -14.430  1.00  0.00      HCT   
ATOM   4600  HA2 GLY H 296       6.253  -9.202 -13.216  1.00  0.00      HCT   
ATOM   4601  C   GLY H 296       8.074  -8.167 -13.519  1.00  0.00      HCT  C
ATOM   4602  O   GLY H 296       8.931  -8.657 -12.785  1.00  0.00      HCT  O
ATOM   4603  N   TYR H 297       8.087  -6.887 -13.903  1.00  0.00      HCT  N
ATOM   4604  HN  TYR H 297       7.419  -6.483 -14.526  1.00  0.00      HCT   
ATOM   4605  CA  TYR H 297       9.116  -5.953 -13.423  1.00  0.00      HCT  C
ATOM   4606  HA  TYR H 297      10.081  -6.322 -13.750  1.00  0.00      HCT   
ATOM   4607  CB  TYR H 297       8.872  -4.529 -13.915  1.00  0.00      HCT  C
ATOM   4608  HB1 TYR H 297       9.002  -4.498 -15.019  1.00  0.00      HCT   
ATOM   4609  HB2 TYR H 297       7.829  -4.212 -13.698  1.00  0.00      HCT   
ATOM   4610  CG  TYR H 297       9.816  -3.487 -13.355  1.00  0.00      HCT  C
ATOM   4611  CD1 TYR H 297       9.543  -2.844 -12.160  1.00  0.00      HCT  C
ATOM   4612  HD1 TYR H 297       8.640  -3.083 -11.616  1.00  0.00      HCT   
ATOM   4613  CE1 TYR H 297      10.381  -1.898 -11.664  1.00  0.00      HCT  C
ATOM   4614  HE1 TYR H 297      10.163  -1.408 -10.727  1.00  0.00      HCT   
ATOM   4615  CZ  TYR H 297      11.508  -1.561 -12.368  1.00  0.00      HCT  C
ATOM   4616  OH  TYR H 297      12.363  -0.614 -11.870  1.00  0.00      HCT  O
ATOM   4617  HH  TYR H 297      13.118  -0.569 -12.460  1.00  0.00      HCT   
ATOM   4618  CD2 TYR H 297      10.968  -3.134 -14.034  1.00  0.00      HCT  C
ATOM   4619  HD2 TYR H 297      11.196  -3.592 -14.987  1.00  0.00      HCT   
ATOM   4620  CE2 TYR H 297      11.802  -2.187 -13.558  1.00  0.00      HCT  C
ATOM   4621  HE2 TYR H 297      12.680  -1.913 -14.123  1.00  0.00      HCT   
ATOM   4622  C   TYR H 297       9.112  -5.992 -11.915  1.00  0.00      HCT  C
ATOM   4623  O   TYR H 297       8.073  -5.754 -11.296  1.00  0.00      HCT  O
ATOM   4624  N   PHE H 298      10.263  -6.305 -11.325  1.00  0.00      HCT  N
ATOM   4625  HN  PHE H 298      11.135  -6.450 -11.790  1.00  0.00      HCT   
ATOM   4626  CA  PHE H 298      10.317  -6.463  -9.882  1.00  0.00      HCT  C
ATOM   4627  HA  PHE H 298       9.287  -6.594  -9.573  1.00  0.00      HCT   
ATOM   4628  CB  PHE H 298      11.164  -7.685  -9.506  1.00  0.00      HCT  C
ATOM   4629  HB1 PHE H 298      10.765  -8.580 -10.032  1.00  0.00      HCT   
ATOM   4630  HB2 PHE H 298      12.219  -7.557  -9.832  1.00  0.00      HCT   
ATOM   4631  CG  PHE H 298      11.122  -8.000  -8.029  1.00  0.00      HCT  C
ATOM   4632  CD1 PHE H 298      10.009  -8.632  -7.478  1.00  0.00      HCT  C
ATOM   4633  HD1 PHE H 298       9.179  -8.906  -8.115  1.00  0.00      HCT   
ATOM   4634  CE1 PHE H 298       9.942  -8.913  -6.118  1.00  0.00      HCT  C
ATOM   4635  HE1 PHE H 298       9.078  -9.420  -5.713  1.00  0.00      HCT   
ATOM   4636  CZ  PHE H 298      10.987  -8.547  -5.290  1.00  0.00      HCT  C
ATOM   4637  HZ  PHE H 298      10.953  -8.759  -4.231  1.00  0.00      HCT   
ATOM   4638  CD2 PHE H 298      12.165  -7.627  -7.190  1.00  0.00      HCT  C
ATOM   4639  HD2 PHE H 298      13.019  -7.099  -7.591  1.00  0.00      HCT   
ATOM   4640  CE2 PHE H 298      12.108  -7.901  -5.842  1.00  0.00      HCT  C
ATOM   4641  HE2 PHE H 298      12.930  -7.617  -5.200  1.00  0.00      HCT   
ATOM   4642  C   PHE H 298      10.854  -5.227  -9.145  1.00  0.00      HCT  C
ATOM   4643  O   PHE H 298      12.064  -5.026  -9.057  1.00  0.00      HCT  O
ATOM   4644  N   GLY H 299       9.957  -4.434  -8.578  1.00  0.00      HCT  N
ATOM   4645  HN  GLY H 299       8.972  -4.596  -8.623  1.00  0.00      HCT   
ATOM   4646  CA  GLY H 299      10.366  -3.251  -7.839  1.00  0.00      HCT  C
ATOM   4647  HA1 GLY H 299      11.115  -2.761  -8.446  1.00  0.00      HCT   
ATOM   4648  HA2 GLY H 299      10.729  -3.600  -6.882  1.00  0.00      HCT   
ATOM   4649  C   GLY H 299       9.249  -2.260  -7.582  1.00  0.00      HCT  C
ATOM   4650  O   GLY H 299       8.078  -2.612  -7.596  1.00  0.00      HCT  O
ATOM   4651  N   ASN H 300       9.613  -1.012  -7.341  1.00  0.00      HCT  N
ATOM   4652  HN  ASN H 300      10.560  -0.694  -7.356  1.00  0.00      HCT   
ATOM   4653  CA  ASN H 300       8.630   0.024  -7.026  1.00  0.00      HCT  C
ATOM   4654  HA  ASN H 300       7.695  -0.491  -6.831  1.00  0.00      HCT   
ATOM   4655  CB  ASN H 300       9.092   0.865  -5.833  1.00  0.00      HCT  C
ATOM   4656  HB1 ASN H 300      10.161   1.126  -5.994  1.00  0.00      HCT   
ATOM   4657  HB2 ASN H 300       8.521   1.815  -5.786  1.00  0.00      HCT   
ATOM   4658  CG  ASN H 300       8.981   0.117  -4.519  1.00  0.00      HCT  C
ATOM   4659  OD1 ASN H 300       7.905   0.063  -3.916  1.00  0.00      HCT  O
ATOM   4660  ND2 ASN H 300      10.082  -0.482  -4.077  1.00  0.00      HCT  N
ATOM   4661 HD21 ASN H 300      10.016  -0.986  -3.220  1.00  0.00      HCT   
ATOM   4662 HD22 ASN H 300      10.920  -0.442  -4.612  1.00  0.00      HCT   
ATOM   4663  C   ASN H 300       8.419   0.914  -8.214  1.00  0.00      HCT  C
ATOM   4664  O   ASN H 300       9.383   1.440  -8.770  1.00  0.00      HCT  O
ATOM   4665  N   VAL H 301       7.173   1.069  -8.633  1.00  0.00      HCT  N
ATOM   4666  HN  VAL H 301       6.377   0.623  -8.232  1.00  0.00      HCT   
ATOM   4667  CA  VAL H 301       6.870   1.942  -9.761  1.00  0.00      HCT  C
ATOM   4668  HA  VAL H 301       7.707   2.604  -9.944  1.00  0.00      HCT   
ATOM   4669  CB  VAL H 301       6.526   1.158 -11.065  1.00  0.00      HCT  C
ATOM   4670  HB  VAL H 301       5.431   0.933 -11.044  1.00  0.00      HCT   
ATOM   4671  CG1 VAL H 301       6.838   1.993 -12.326  1.00  0.00      HCT  C
ATOM   4672 HG11 VAL H 301       6.623   1.402 -13.243  1.00  0.00      HCT   
ATOM   4673 HG12 VAL H 301       6.218   2.912 -12.372  1.00  0.00      HCT   
ATOM   4674 HG13 VAL H 301       7.910   2.284 -12.349  1.00  0.00      HCT   
ATOM   4675  CG2 VAL H 301       7.284  -0.145 -11.115  1.00  0.00      HCT  C
ATOM   4676 HG21 VAL H 301       7.072  -0.687 -12.061  1.00  0.00      HCT   
ATOM   4677 HG22 VAL H 301       8.379   0.038 -11.055  1.00  0.00      HCT   
ATOM   4678 HG23 VAL H 301       6.995  -0.811 -10.275  1.00  0.00      HCT   
ATOM   4679  C   VAL H 301       5.700   2.798  -9.325  1.00  0.00      HCT  C
ATOM   4680  O   VAL H 301       4.777   3.080 -10.097  1.00  0.00      HCT  O
ATOM   4681  N   ILE H 302       5.742   3.220  -8.066  1.00  0.00      HCT  N
ATOM   4682  HN  ILE H 302       6.457   3.017  -7.401  1.00  0.00      HCT   
ATOM   4683  CA  ILE H 302       4.679   4.055  -7.556  1.00  0.00      HCT  C
ATOM   4684  HA  ILE H 302       3.850   3.940  -8.242  1.00  0.00      HCT   
ATOM   4685  CB  ILE H 302       4.278   3.663  -6.142  1.00  0.00      HCT  C
ATOM   4686  HB  ILE H 302       5.225   3.742  -5.550  1.00  0.00      HCT   
ATOM   4687  CG2 ILE H 302       3.133   4.566  -5.653  1.00  0.00      HCT  C
ATOM   4688 HG21 ILE H 302       2.936   4.397  -4.574  1.00  0.00      HCT   
ATOM   4689 HG22 ILE H 302       3.390   5.638  -5.784  1.00  0.00      HCT   
ATOM   4690 HG23 ILE H 302       2.197   4.359  -6.213  1.00  0.00      HCT   
ATOM   4691  CG1 ILE H 302       3.849   2.196  -6.101  1.00  0.00      HCT  C
ATOM   4692 HG11 ILE H 302       2.888   2.069  -6.648  1.00  0.00      HCT   
ATOM   4693 HG12 ILE H 302       4.613   1.582  -6.631  1.00  0.00      HCT   
ATOM   4694  CD  ILE H 302       3.703   1.678  -4.685  1.00  0.00      HCT  C
ATOM   4695  HD1 ILE H 302       3.448   0.596  -4.694  1.00  0.00      HCT   
ATOM   4696  HD2 ILE H 302       4.652   1.807  -4.121  1.00  0.00      HCT   
ATOM   4697  HD3 ILE H 302       2.896   2.217  -4.145  1.00  0.00      HCT   
ATOM   4698  C   ILE H 302       5.062   5.516  -7.574  1.00  0.00      HCT  C
ATOM   4699  O   ILE H 302       6.062   5.912  -6.976  1.00  0.00      HCT  O
ATOM   4700  N   PHE H 303       4.255   6.303  -8.284  1.00  0.00      HCT  N
ATOM   4701  HN  PHE H 303       3.512   5.940  -8.844  1.00  0.00      HCT   
ATOM   4702  CA  PHE H 303       4.378   7.755  -8.312  1.00  0.00      HCT  C
ATOM   4703  HA  PHE H 303       5.264   8.020  -7.748  1.00  0.00      HCT   
ATOM   4704  CB  PHE H 303       4.467   8.268  -9.751  1.00  0.00      HCT  C
ATOM   4705  HB1 PHE H 303       3.599   7.882 -10.329  1.00  0.00      HCT   
ATOM   4706  HB2 PHE H 303       4.416   9.378  -9.784  1.00  0.00      HCT   
ATOM   4707  CG  PHE H 303       5.703   7.795 -10.469  1.00  0.00      HCT  C
ATOM   4708  CD1 PHE H 303       5.744   6.525 -11.052  1.00  0.00      HCT  C
ATOM   4709  HD1 PHE H 303       4.872   5.887 -11.006  1.00  0.00      HCT   
ATOM   4710  CE1 PHE H 303       6.888   6.074 -11.681  1.00  0.00      HCT  C
ATOM   4711  HE1 PHE H 303       6.906   5.092 -12.131  1.00  0.00      HCT   
ATOM   4712  CZ  PHE H 303       8.021   6.888 -11.742  1.00  0.00      HCT  C
ATOM   4713  HZ  PHE H 303       8.915   6.538 -12.237  1.00  0.00      HCT   
ATOM   4714  CD2 PHE H 303       6.844   8.596 -10.525  1.00  0.00      HCT  C
ATOM   4715  HD2 PHE H 303       6.849   9.564 -10.043  1.00  0.00      HCT   
ATOM   4716  CE2 PHE H 303       7.994   8.157 -11.172  1.00  0.00      HCT  C
ATOM   4717  HE2 PHE H 303       8.860   8.802 -11.228  1.00  0.00      HCT   
ATOM   4718  C   PHE H 303       3.191   8.340  -7.575  1.00  0.00      HCT  C
ATOM   4719  O   PHE H 303       2.308   7.596  -7.105  1.00  0.00      HCT  O
ATOM   4720  N   THR H 304       3.176   9.661  -7.412  1.00  0.00      HCT  N
ATOM   4721  HN  THR H 304       3.797  10.330  -7.820  1.00  0.00      HCT   
ATOM   4722  CA  THR H 304       2.156  10.240  -6.550  1.00  0.00      HCT  C
ATOM   4723  HA  THR H 304       1.380   9.490  -6.483  1.00  0.00      HCT   
ATOM   4724  CB  THR H 304       2.732  10.589  -5.170  1.00  0.00      HCT  C
ATOM   4725  HB  THR H 304       3.618  11.243  -5.360  1.00  0.00      HCT   
ATOM   4726  OG1 THR H 304       3.196   9.401  -4.516  1.00  0.00      HCT  O
ATOM   4727  HG1 THR H 304       3.530   9.693  -3.661  1.00  0.00      HCT   
ATOM   4728  CG2 THR H 304       1.661  11.211  -4.312  1.00  0.00      HCT  C
ATOM   4729 HG21 THR H 304       2.085  11.574  -3.352  1.00  0.00      HCT   
ATOM   4730 HG22 THR H 304       1.203  12.079  -4.833  1.00  0.00      HCT   
ATOM   4731 HG23 THR H 304       0.857  10.479  -4.082  1.00  0.00      HCT   
ATOM   4732  C   THR H 304       1.513  11.473  -7.155  1.00  0.00      HCT  C
ATOM   4733  O   THR H 304       2.202  12.426  -7.545  1.00  0.00      HCT  O
ATOM   4734  N   ALA H 305       0.183  11.421  -7.251  1.00  0.00      HCT  N
ATOM   4735  HN  ALA H 305      -0.318  10.575  -7.069  1.00  0.00      HCT   
ATOM   4736  CA  ALA H 305      -0.637  12.565  -7.620  1.00  0.00      HCT  C
ATOM   4737  HA  ALA H 305      -0.073  13.293  -8.192  1.00  0.00      HCT   
ATOM   4738  CB  ALA H 305      -1.832  12.132  -8.447  1.00  0.00      HCT  C
ATOM   4739  HB1 ALA H 305      -1.482  11.661  -9.390  1.00  0.00      HCT   
ATOM   4740  HB2 ALA H 305      -2.447  11.384  -7.900  1.00  0.00      HCT   
ATOM   4741  HB3 ALA H 305      -2.479  12.995  -8.714  1.00  0.00      HCT   
ATOM   4742  C   ALA H 305      -1.093  13.273  -6.355  1.00  0.00      HCT  C
ATOM   4743  O   ALA H 305      -1.539  12.605  -5.406  1.00  0.00      HCT  O
ATOM   4744  N   THR H 306      -0.967  14.605  -6.320  1.00  0.00      HCT  N
ATOM   4745  HN  THR H 306      -0.587  15.179  -7.045  1.00  0.00      HCT   
ATOM   4746  CA  THR H 306      -1.408  15.343  -5.140  1.00  0.00      HCT  C
ATOM   4747  HA  THR H 306      -2.083  14.666  -4.633  1.00  0.00      HCT   
ATOM   4748  CB  THR H 306      -0.231  15.737  -4.240  1.00  0.00      HCT  C
ATOM   4749  HB  THR H 306      -0.665  16.349  -3.412  1.00  0.00      HCT   
ATOM   4750  OG1 THR H 306       0.694  16.567  -4.951  1.00  0.00      HCT  O
ATOM   4751  HG1 THR H 306       1.401  16.758  -4.325  1.00  0.00      HCT   
ATOM   4752  CG2 THR H 306       0.474  14.500  -3.758  1.00  0.00      HCT  C
ATOM   4753 HG21 THR H 306       1.258  14.756  -3.015  1.00  0.00      HCT   
ATOM   4754 HG22 THR H 306      -0.246  13.809  -3.270  1.00  0.00      HCT   
ATOM   4755 HG23 THR H 306       0.957  13.960  -4.601  1.00  0.00      HCT   
ATOM   4756  C   THR H 306      -2.201  16.589  -5.448  1.00  0.00      HCT  C
ATOM   4757  O   THR H 306      -1.661  17.691  -5.425  1.00  0.00      HCT  O
ATOM   4758  N   PRO H 307      -3.500  16.408  -5.738  1.00  0.00      HCT  N
ATOM   4759  CD  PRO H 307      -4.139  15.107  -6.040  1.00  0.00      HCT  C
ATOM   4760  HD1 PRO H 307      -3.818  14.304  -5.338  1.00  0.00      HCT   
ATOM   4761  HD2 PRO H 307      -3.947  14.772  -7.085  1.00  0.00      HCT   
ATOM   4762  CA  PRO H 307      -4.433  17.531  -5.865  1.00  0.00      HCT  C
ATOM   4763  HA  PRO H 307      -4.095  18.217  -6.633  1.00  0.00      HCT   
ATOM   4764  CB  PRO H 307      -5.754  16.859  -6.268  1.00  0.00      HCT  C
ATOM   4765  HB1 PRO H 307      -5.927  16.909  -7.366  1.00  0.00      HCT   
ATOM   4766  HB2 PRO H 307      -6.623  17.295  -5.727  1.00  0.00      HCT   
ATOM   4767  CG  PRO H 307      -5.593  15.397  -5.856  1.00  0.00      HCT  C
ATOM   4768  HG1 PRO H 307      -6.244  14.750  -6.476  1.00  0.00      HCT   
ATOM   4769  HG2 PRO H 307      -5.867  15.234  -4.788  1.00  0.00      HCT   
ATOM   4770  C   PRO H 307      -4.590  18.292  -4.548  1.00  0.00      HCT  C
ATOM   4771  O   PRO H 307      -4.459  17.712  -3.463  1.00  0.00      HCT  O
ATOM   4772  N   LEU H 308      -4.870  19.587  -4.649  1.00  0.00      HCT  N
ATOM   4773  HN  LEU H 308      -5.073  20.055  -5.507  1.00  0.00      HCT   
ATOM   4774  CA  LEU H 308      -4.903  20.445  -3.481  1.00  0.00      HCT  C
ATOM   4775  HA  LEU H 308      -5.064  19.802  -2.625  1.00  0.00      HCT   
ATOM   4776  CB  LEU H 308      -3.574  21.191  -3.351  1.00  0.00      HCT  C
ATOM   4777  HB1 LEU H 308      -2.762  20.430  -3.415  1.00  0.00      HCT   
ATOM   4778  HB2 LEU H 308      -3.444  21.855  -4.234  1.00  0.00      HCT   
ATOM   4779  CG  LEU H 308      -3.412  21.980  -2.054  1.00  0.00      HCT  C
ATOM   4780  HG  LEU H 308      -4.291  21.780  -1.395  1.00  0.00      HCT   
ATOM   4781  CD1 LEU H 308      -2.139  21.567  -1.347  1.00  0.00      HCT  C
ATOM   4782 HD11 LEU H 308      -1.991  22.171  -0.427  1.00  0.00      HCT   
ATOM   4783 HD12 LEU H 308      -2.182  20.495  -1.057  1.00  0.00      HCT   
ATOM   4784 HD13 LEU H 308      -1.258  21.717  -2.006  1.00  0.00      HCT   
ATOM   4785  CD2 LEU H 308      -3.388  23.457  -2.365  1.00  0.00      HCT  C
ATOM   4786 HD21 LEU H 308      -3.289  24.047  -1.428  1.00  0.00      HCT   
ATOM   4787 HD22 LEU H 308      -2.536  23.724  -3.022  1.00  0.00      HCT   
ATOM   4788 HD23 LEU H 308      -4.329  23.763  -2.871  1.00  0.00      HCT   
ATOM   4789  C   LEU H 308      -6.077  21.422  -3.551  1.00  0.00      HCT  C
ATOM   4790  O   LEU H 308      -6.446  21.896  -4.622  1.00  0.00      HCT  O
ATOM   4791  N   ALA H 309      -6.688  21.713  -2.415  1.00  0.00      HCT  N
ATOM   4792  HN  ALA H 309      -6.455  21.350  -1.513  1.00  0.00      HCT   
ATOM   4793  CA  ALA H 309      -7.800  22.638  -2.443  1.00  0.00      HCT  C
ATOM   4794  HA  ALA H 309      -7.640  23.395  -3.203  1.00  0.00      HCT   
ATOM   4795  CB  ALA H 309      -9.089  21.903  -2.789  1.00  0.00      HCT  C
ATOM   4796  HB1 ALA H 309      -8.981  21.407  -3.777  1.00  0.00      HCT   
ATOM   4797  HB2 ALA H 309      -9.316  21.118  -2.035  1.00  0.00      HCT   
ATOM   4798  HB3 ALA H 309      -9.954  22.598  -2.846  1.00  0.00      HCT   
ATOM   4799  C   ALA H 309      -7.952  23.379  -1.125  1.00  0.00      HCT  C
ATOM   4800  O   ALA H 309      -7.515  22.917  -0.063  1.00  0.00      HCT  O
ATOM   4801  N   VAL H 310      -8.578  24.542  -1.206  1.00  0.00      HCT  N
ATOM   4802  HN  VAL H 310      -8.799  25.005  -2.060  1.00  0.00      HCT   
ATOM   4803  CA  VAL H 310      -9.000  25.246  -0.020  1.00  0.00      HCT  C
ATOM   4804  HA  VAL H 310      -8.303  25.064   0.788  1.00  0.00      HCT   
ATOM   4805  CB  VAL H 310      -9.134  26.765  -0.270  1.00  0.00      HCT  C
ATOM   4806  HB  VAL H 310     -10.111  26.937  -0.785  1.00  0.00      HCT   
ATOM   4807  CG1 VAL H 310      -9.120  27.490   1.021  1.00  0.00      HCT  C
ATOM   4808 HG11 VAL H 310      -9.177  28.586   0.848  1.00  0.00      HCT   
ATOM   4809 HG12 VAL H 310      -9.985  27.211   1.657  1.00  0.00      HCT   
ATOM   4810 HG13 VAL H 310      -8.184  27.278   1.580  1.00  0.00      HCT   
ATOM   4811  CG2 VAL H 310      -7.972  27.261  -1.108  1.00  0.00      HCT  C
ATOM   4812 HG21 VAL H 310      -8.038  28.359  -1.260  1.00  0.00      HCT   
ATOM   4813 HG22 VAL H 310      -7.005  27.034  -0.608  1.00  0.00      HCT   
ATOM   4814 HG23 VAL H 310      -7.967  26.784  -2.110  1.00  0.00      HCT   
ATOM   4815  C   VAL H 310     -10.330  24.608   0.370  1.00  0.00      HCT  C
ATOM   4816  O   VAL H 310     -11.178  24.345  -0.489  1.00  0.00      HCT  O
ATOM   4817  N   ALA H 311     -10.491  24.325   1.656  1.00  0.00      HCT  N
ATOM   4818  HN  ALA H 311      -9.833  24.593   2.359  1.00  0.00      HCT   
ATOM   4819  CA  ALA H 311     -11.653  23.595   2.136  1.00  0.00      HCT  C
ATOM   4820  HA  ALA H 311     -11.704  22.616   1.674  1.00  0.00      HCT   
ATOM   4821  CB  ALA H 311     -11.556  23.375   3.651  1.00  0.00      HCT  C
ATOM   4822  HB1 ALA H 311     -10.630  22.808   3.887  1.00  0.00      HCT   
ATOM   4823  HB2 ALA H 311     -11.511  24.345   4.193  1.00  0.00      HCT   
ATOM   4824  HB3 ALA H 311     -12.421  22.794   4.036  1.00  0.00      HCT   
ATOM   4825  C   ALA H 311     -12.957  24.317   1.767  1.00  0.00      HCT  C
ATOM   4826  O   ALA H 311     -13.961  23.667   1.439  1.00  0.00      HCT  O
ATOM   4827  N   GLY H 312     -12.922  25.653   1.801  1.00  0.00      HCT  N
ATOM   4828  HN  GLY H 312     -12.106  26.146   2.099  1.00  0.00      HCT   
ATOM   4829  CA  GLY H 312     -14.051  26.482   1.414  1.00  0.00      HCT  C
ATOM   4830  HA1 GLY H 312     -13.694  27.501   1.360  1.00  0.00      HCT   
ATOM   4831  HA2 GLY H 312     -14.834  26.324   2.143  1.00  0.00      HCT   
ATOM   4832  C   GLY H 312     -14.599  26.102   0.049  1.00  0.00      HCT  C
ATOM   4833  O   GLY H 312     -15.811  26.129  -0.185  1.00  0.00      HCT  O
ATOM   4834  N   ASP H 313     -13.701  25.730  -0.860  1.00  0.00      HCT  N
ATOM   4835  HN  ASP H 313     -12.712  25.717  -0.738  1.00  0.00      HCT   
ATOM   4836  CA  ASP H 313     -14.115  25.286  -2.183  1.00  0.00      HCT  C
ATOM   4837  HA  ASP H 313     -15.031  25.812  -2.427  1.00  0.00      HCT   
ATOM   4838  CB  ASP H 313     -13.026  25.557  -3.212  1.00  0.00      HCT  C
ATOM   4839  HB1 ASP H 313     -12.081  25.083  -2.877  1.00  0.00      HCT   
ATOM   4840  HB2 ASP H 313     -13.302  25.127  -4.195  1.00  0.00      HCT   
ATOM   4841  CG  ASP H 313     -12.754  27.029  -3.392  1.00  0.00      HCT  C
ATOM   4842  OD1 ASP H 313     -13.708  27.833  -3.297  1.00  0.00      HCT  O
ATOM   4843  OD2 ASP H 313     -11.585  27.385  -3.634  1.00  0.00      HCT  O
ATOM   4844  C   ASP H 313     -14.451  23.807  -2.169  1.00  0.00      HCT  C
ATOM   4845  O   ASP H 313     -15.474  23.394  -2.707  1.00  0.00      HCT  O
ATOM   4846  N   LEU H 314     -13.576  23.016  -1.555  1.00  0.00      HCT  N
ATOM   4847  HN  LEU H 314     -12.775  23.341  -1.057  1.00  0.00      HCT   
ATOM   4848  CA  LEU H 314     -13.727  21.574  -1.564  1.00  0.00      HCT  C
ATOM   4849  HA  LEU H 314     -13.710  21.256  -2.598  1.00  0.00      HCT   
ATOM   4850  CB  LEU H 314     -12.613  20.899  -0.770  1.00  0.00      HCT  C
ATOM   4851  HB1 LEU H 314     -11.657  21.396  -1.057  1.00  0.00      HCT   
ATOM   4852  HB2 LEU H 314     -12.759  21.113   0.312  1.00  0.00      HCT   
ATOM   4853  CG  LEU H 314     -12.482  19.398  -1.010  1.00  0.00      HCT  C
ATOM   4854  HG  LEU H 314     -13.488  18.963  -0.798  1.00  0.00      HCT   
ATOM   4855  CD1 LEU H 314     -12.093  19.104  -2.448  1.00  0.00      HCT  C
ATOM   4856 HD11 LEU H 314     -11.954  18.012  -2.599  1.00  0.00      HCT   
ATOM   4857 HD12 LEU H 314     -12.883  19.455  -3.147  1.00  0.00      HCT   
ATOM   4858 HD13 LEU H 314     -11.141  19.614  -2.709  1.00  0.00      HCT   
ATOM   4859  CD2 LEU H 314     -11.486  18.773  -0.045  1.00  0.00      HCT  C
ATOM   4860 HD21 LEU H 314     -11.415  17.677  -0.219  1.00  0.00      HCT   
ATOM   4861 HD22 LEU H 314     -10.471  19.200  -0.171  1.00  0.00      HCT   
ATOM   4862 HD23 LEU H 314     -11.807  18.937   1.006  1.00  0.00      HCT   
ATOM   4863  C   LEU H 314     -15.073  21.193  -0.991  1.00  0.00      HCT  C
ATOM   4864  O   LEU H 314     -15.799  20.376  -1.566  1.00  0.00      HCT  O
ATOM   4865  N   LEU H 315     -15.431  21.815   0.124  1.00  0.00      HCT  N
ATOM   4866  HN  LEU H 315     -14.988  22.614   0.525  1.00  0.00      HCT   
ATOM   4867  CA  LEU H 315     -16.579  21.324   0.878  1.00  0.00      HCT  C
ATOM   4868  HA  LEU H 315     -16.654  20.271   0.639  1.00  0.00      HCT   
ATOM   4869  CB  LEU H 315     -16.329  21.490   2.376  1.00  0.00      HCT  C
ATOM   4870  HB1 LEU H 315     -16.417  22.577   2.606  1.00  0.00      HCT   
ATOM   4871  HB2 LEU H 315     -17.149  20.990   2.937  1.00  0.00      HCT   
ATOM   4872  CG  LEU H 315     -14.963  20.998   2.894  1.00  0.00      HCT  C
ATOM   4873  HG  LEU H 315     -14.248  21.787   2.557  1.00  0.00      HCT   
ATOM   4874  CD1 LEU H 315     -14.962  20.914   4.416  1.00  0.00      HCT  C
ATOM   4875 HD11 LEU H 315     -13.993  20.514   4.784  1.00  0.00      HCT   
ATOM   4876 HD12 LEU H 315     -15.117  21.919   4.864  1.00  0.00      HCT   
ATOM   4877 HD13 LEU H 315     -15.772  20.243   4.773  1.00  0.00      HCT   
ATOM   4878  CD2 LEU H 315     -14.516  19.669   2.295  1.00  0.00      HCT  C
ATOM   4879 HD21 LEU H 315     -13.519  19.381   2.694  1.00  0.00      HCT   
ATOM   4880 HD22 LEU H 315     -15.224  18.851   2.537  1.00  0.00      HCT   
ATOM   4881 HD23 LEU H 315     -14.438  19.747   1.189  1.00  0.00      HCT   
ATOM   4882  C   LEU H 315     -17.897  21.979   0.486  1.00  0.00      HCT  C
ATOM   4883  O   LEU H 315     -18.941  21.417   0.744  1.00  0.00      HCT  O
ATOM   4884  N   SER H 316     -17.857  23.147  -0.153  1.00  0.00      HCT  N
ATOM   4885  HN  SER H 316     -17.018  23.633  -0.398  1.00  0.00      HCT   
ATOM   4886  CA  SER H 316     -19.091  23.833  -0.560  1.00  0.00      HCT  C
ATOM   4887  HA  SER H 316     -19.874  23.392   0.043  1.00  0.00      HCT   
ATOM   4888  CB  SER H 316     -18.975  25.327  -0.323  1.00  0.00      HCT  C
ATOM   4889  HB1 SER H 316     -19.985  25.778  -0.453  1.00  0.00      HCT   
ATOM   4890  HB2 SER H 316     -18.659  25.530   0.725  1.00  0.00      HCT   
ATOM   4891  OG  SER H 316     -18.078  25.900  -1.267  1.00  0.00      HCT  O
ATOM   4892  HG1 SER H 316     -18.202  26.857  -1.231  1.00  0.00      HCT   
ATOM   4893  C   SER H 316     -19.454  23.589  -2.028  1.00  0.00      HCT  C
ATOM   4894  O   SER H 316     -20.612  23.680  -2.411  1.00  0.00      HCT  O
ATOM   4895  N   LYS H 317     -18.464  23.298  -2.857  1.00  0.00      HCT  N
ATOM   4896  HN  LYS H 317     -17.498  23.315  -2.604  1.00  0.00      HCT   
ATOM   4897  CA  LYS H 317     -18.736  22.922  -4.240  1.00  0.00      HCT  C
ATOM   4898  HA  LYS H 317     -19.560  23.531  -4.591  1.00  0.00      HCT   
ATOM   4899  CB  LYS H 317     -17.496  23.146  -5.127  1.00  0.00      HCT  C
ATOM   4900  HB1 LYS H 317     -16.677  22.516  -4.710  1.00  0.00      HCT   
ATOM   4901  HB2 LYS H 317     -17.705  22.753  -6.147  1.00  0.00      HCT   
ATOM   4902  CG  LYS H 317     -17.038  24.602  -5.181  1.00  0.00      HCT  C
ATOM   4903  HG1 LYS H 317     -17.928  25.260  -5.303  1.00  0.00      HCT   
ATOM   4904  HG2 LYS H 317     -16.559  24.868  -4.211  1.00  0.00      HCT   
ATOM   4905  CD  LYS H 317     -16.071  24.861  -6.334  1.00  0.00      HCT  C
ATOM   4906  HD1 LYS H 317     -15.165  24.231  -6.181  1.00  0.00      HCT   
ATOM   4907  HD2 LYS H 317     -16.558  24.522  -7.278  1.00  0.00      HCT   
ATOM   4908  CE  LYS H 317     -15.701  26.340  -6.422  1.00  0.00      HCT  C
ATOM   4909  HE1 LYS H 317     -15.360  26.716  -5.432  1.00  0.00      HCT   
ATOM   4910  HE2 LYS H 317     -14.882  26.495  -7.158  1.00  0.00      HCT   
ATOM   4911  NZ  LYS H 317     -16.834  27.225  -6.849  1.00  0.00      HCT  N
ATOM   4912  HZ1 LYS H 317     -16.517  28.215  -6.887  1.00  0.00      HCT   
ATOM   4913  HZ2 LYS H 317     -17.168  26.932  -7.790  1.00  0.00      HCT   
ATOM   4914  HZ3 LYS H 317     -17.615  27.139  -6.168  1.00  0.00      HCT   
ATOM   4915  C   LYS H 317     -19.190  21.459  -4.303  1.00  0.00      HCT  C
ATOM   4916  O   LYS H 317     -18.942  20.682  -3.370  1.00  0.00      HCT  O
ATOM   4917  N   PRO H 318     -19.881  21.085  -5.393  1.00  0.00      HCT  N
ATOM   4918  CD  PRO H 318     -20.480  22.009  -6.363  1.00  0.00      HCT  C
ATOM   4919  HD1 PRO H 318     -19.780  22.816  -6.676  1.00  0.00      HCT   
ATOM   4920  HD2 PRO H 318     -21.422  22.473  -5.990  1.00  0.00      HCT   
ATOM   4921  CA  PRO H 318     -20.303  19.698  -5.625  1.00  0.00      HCT  C
ATOM   4922  HA  PRO H 318     -20.982  19.384  -4.841  1.00  0.00      HCT   
ATOM   4923  CB  PRO H 318     -21.038  19.767  -6.970  1.00  0.00      HCT  C
ATOM   4924  HB1 PRO H 318     -22.136  19.637  -6.843  1.00  0.00      HCT   
ATOM   4925  HB2 PRO H 318     -20.647  19.012  -7.689  1.00  0.00      HCT   
ATOM   4926  CG  PRO H 318     -20.771  21.125  -7.502  1.00  0.00      HCT  C
ATOM   4927  HG1 PRO H 318     -21.651  21.453  -8.089  1.00  0.00      HCT   
ATOM   4928  HG2 PRO H 318     -19.892  21.107  -8.186  1.00  0.00      HCT   
ATOM   4929  C   PRO H 318     -19.128  18.721  -5.690  1.00  0.00      HCT  C
ATOM   4930  O   PRO H 318     -17.976  19.148  -5.819  1.00  0.00      HCT  O
ATOM   4931  N   THR H 319     -19.430  17.426  -5.594  1.00  0.00      HCT  N
ATOM   4932  HN  THR H 319     -20.363  17.067  -5.588  1.00  0.00      HCT   
ATOM   4933  CA  THR H 319     -18.399  16.409  -5.488  1.00  0.00      HCT  C
ATOM   4934  HA  THR H 319     -17.732  16.739  -4.703  1.00  0.00      HCT   
ATOM   4935  CB  THR H 319     -19.027  15.012  -5.136  1.00  0.00      HCT  C
ATOM   4936  HB  THR H 319     -19.832  14.835  -5.891  1.00  0.00      HCT   
ATOM   4937  OG1 THR H 319     -19.637  15.078  -3.841  1.00  0.00      HCT  O
ATOM   4938  HG1 THR H 319     -19.991  14.197  -3.679  1.00  0.00      HCT   
ATOM   4939  CG2 THR H 319     -17.977  13.898  -5.089  1.00  0.00      HCT  C
ATOM   4940 HG21 THR H 319     -18.458  12.907  -4.952  1.00  0.00      HCT   
ATOM   4941 HG22 THR H 319     -17.400  13.869  -6.038  1.00  0.00      HCT   
ATOM   4942 HG23 THR H 319     -17.263  14.056  -4.253  1.00  0.00      HCT   
ATOM   4943  C   THR H 319     -17.559  16.348  -6.780  1.00  0.00      HCT  C
ATOM   4944  O   THR H 319     -16.382  15.973  -6.744  1.00  0.00      HCT  O
ATOM   4945  N   TRP H 320     -18.141  16.757  -7.908  1.00  0.00      HCT  N
ATOM   4946  HN  TRP H 320     -19.067  17.123  -7.960  1.00  0.00      HCT   
ATOM   4947  CA  TRP H 320     -17.428  16.690  -9.186  1.00  0.00      HCT  C
ATOM   4948  HA  TRP H 320     -16.913  15.737  -9.219  1.00  0.00      HCT   
ATOM   4949  CB  TRP H 320     -18.393  16.787 -10.375  1.00  0.00      HCT  C
ATOM   4950  HB1 TRP H 320     -17.784  16.885 -11.301  1.00  0.00      HCT   
ATOM   4951  HB2 TRP H 320     -18.973  15.843 -10.469  1.00  0.00      HCT   
ATOM   4952  CG  TRP H 320     -19.322  17.950 -10.346  1.00  0.00      HCT  C
ATOM   4953  CD1 TRP H 320     -20.645  17.932 -10.009  1.00  0.00      HCT  C
ATOM   4954  HD1 TRP H 320     -21.176  17.051  -9.673  1.00  0.00      HCT   
ATOM   4955  NE1 TRP H 320     -21.183  19.196 -10.119  1.00  0.00      HCT  N
ATOM   4956  HE1 TRP H 320     -22.099  19.459  -9.906  1.00  0.00      HCT   
ATOM   4957  CE2 TRP H 320     -20.201  20.057 -10.534  1.00  0.00      HCT  C
ATOM   4958  CD2 TRP H 320     -19.015  19.305 -10.690  1.00  0.00      HCT  C
ATOM   4959  CE3 TRP H 320     -17.851  19.959 -11.117  1.00  0.00      HCT  C
ATOM   4960  HE3 TRP H 320     -16.920  19.429 -11.265  1.00  0.00      HCT   
ATOM   4961  CZ3 TRP H 320     -17.902  21.323 -11.363  1.00  0.00      HCT  C
ATOM   4962  HZ3 TRP H 320     -17.011  21.837 -11.695  1.00  0.00      HCT   
ATOM   4963  CZ2 TRP H 320     -20.255  21.430 -10.782  1.00  0.00      HCT  C
ATOM   4964  HZ2 TRP H 320     -21.159  22.007 -10.662  1.00  0.00      HCT   
ATOM   4965  CH2 TRP H 320     -19.095  22.044 -11.191  1.00  0.00      HCT  C
ATOM   4966  HH2 TRP H 320     -19.108  23.108 -11.385  1.00  0.00      HCT   
ATOM   4967  C   TRP H 320     -16.365  17.771  -9.288  1.00  0.00      HCT  C
ATOM   4968  O   TRP H 320     -15.507  17.730 -10.166  1.00  0.00      HCT  O
ATOM   4969  N   TYR H 321     -16.403  18.742  -8.390  1.00  0.00      HCT  N
ATOM   4970  HN  TYR H 321     -17.130  18.915  -7.728  1.00  0.00      HCT   
ATOM   4971  CA  TYR H 321     -15.295  19.675  -8.325  1.00  0.00      HCT  C
ATOM   4972  HA  TYR H 321     -15.035  19.950  -9.340  1.00  0.00      HCT   
ATOM   4973  CB  TYR H 321     -15.630  20.919  -7.502  1.00  0.00      HCT  C
ATOM   4974  HB1 TYR H 321     -16.353  21.546  -8.068  1.00  0.00      HCT   
ATOM   4975  HB2 TYR H 321     -16.119  20.637  -6.545  1.00  0.00      HCT   
ATOM   4976  CG  TYR H 321     -14.402  21.767  -7.233  1.00  0.00      HCT  C
ATOM   4977  CD1 TYR H 321     -13.953  22.690  -8.173  1.00  0.00      HCT  C
ATOM   4978  HD1 TYR H 321     -14.478  22.800  -9.112  1.00  0.00      HCT   
ATOM   4979  CE1 TYR H 321     -12.833  23.458  -7.941  1.00  0.00      HCT  C
ATOM   4980  HE1 TYR H 321     -12.497  24.175  -8.675  1.00  0.00      HCT   
ATOM   4981  CZ  TYR H 321     -12.133  23.300  -6.759  1.00  0.00      HCT  C
ATOM   4982  OH  TYR H 321     -11.006  24.058  -6.519  1.00  0.00      HCT  O
ATOM   4983  HH  TYR H 321     -10.708  23.858  -5.629  1.00  0.00      HCT   
ATOM   4984  CD2 TYR H 321     -13.681  21.624  -6.050  1.00  0.00      HCT  C
ATOM   4985  HD2 TYR H 321     -13.980  20.883  -5.321  1.00  0.00      HCT   
ATOM   4986  CE2 TYR H 321     -12.557  22.380  -5.810  1.00  0.00      HCT  C
ATOM   4987  HE2 TYR H 321     -12.001  22.238  -4.896  1.00  0.00      HCT   
ATOM   4988  C   TYR H 321     -14.091  18.953  -7.732  1.00  0.00      HCT  C
ATOM   4989  O   TYR H 321     -12.985  19.039  -8.271  1.00  0.00      HCT  O
ATOM   4990  N   ALA H 322     -14.308  18.249  -6.624  1.00  0.00      HCT  N
ATOM   4991  HN  ALA H 322     -15.186  18.204  -6.148  1.00  0.00      HCT   
ATOM   4992  CA  ALA H 322     -13.223  17.470  -6.019  1.00  0.00      HCT  C
ATOM   4993  HA  ALA H 322     -12.399  18.108  -5.720  1.00  0.00      HCT   
ATOM   4994  CB  ALA H 322     -13.699  16.721  -4.770  1.00  0.00      HCT  C
ATOM   4995  HB1 ALA H 322     -14.060  17.450  -4.013  1.00  0.00      HCT   
ATOM   4996  HB2 ALA H 322     -14.540  16.035  -5.012  1.00  0.00      HCT   
ATOM   4997  HB3 ALA H 322     -12.879  16.127  -4.311  1.00  0.00      HCT   
ATOM   4998  C   ALA H 322     -12.661  16.495  -7.044  1.00  0.00      HCT  C
ATOM   4999  O   ALA H 322     -11.444  16.361  -7.180  1.00  0.00      HCT  O
ATOM   5000  N   ALA H 323     -13.561  15.843  -7.780  1.00  0.00      HCT  N
ATOM   5001  HN  ALA H 323     -14.546  15.986  -7.688  1.00  0.00      HCT   
ATOM   5002  CA  ALA H 323     -13.162  14.865  -8.781  1.00  0.00      HCT  C
ATOM   5003  HA  ALA H 323     -12.496  14.129  -8.344  1.00  0.00      HCT   
ATOM   5004  CB  ALA H 323     -14.362  14.138  -9.305  1.00  0.00      HCT  C
ATOM   5005  HB1 ALA H 323     -14.885  13.629  -8.467  1.00  0.00      HCT   
ATOM   5006  HB2 ALA H 323     -15.080  14.842  -9.779  1.00  0.00      HCT   
ATOM   5007  HB3 ALA H 323     -14.079  13.366 -10.052  1.00  0.00      HCT   
ATOM   5008  C   ALA H 323     -12.392  15.515  -9.930  1.00  0.00      HCT  C
ATOM   5009  O   ALA H 323     -11.527  14.896 -10.530  1.00  0.00      HCT  O
ATOM   5010  N   GLY H 324     -12.694  16.768 -10.227  1.00  0.00      HCT  N
ATOM   5011  HN  GLY H 324     -13.368  17.323  -9.741  1.00  0.00      HCT   
ATOM   5012  CA  GLY H 324     -12.023  17.423 -11.330  1.00  0.00      HCT  C
ATOM   5013  HA1 GLY H 324     -12.540  18.349 -11.540  1.00  0.00      HCT   
ATOM   5014  HA2 GLY H 324     -11.984  16.737 -12.165  1.00  0.00      HCT   
ATOM   5015  C   GLY H 324     -10.608  17.758 -10.938  1.00  0.00      HCT  C
ATOM   5016  O   GLY H 324      -9.687  17.652 -11.743  1.00  0.00      HCT  O
ATOM   5017  N   GLN H 325     -10.433  18.159  -9.683  1.00  0.00      HCT  N
ATOM   5018  HN  GLN H 325     -11.168  18.267  -9.016  1.00  0.00      HCT   
ATOM   5019  CA  GLN H 325      -9.105  18.481  -9.175  1.00  0.00      HCT  C
ATOM   5020  HA  GLN H 325      -8.681  19.249  -9.811  1.00  0.00      HCT   
ATOM   5021  CB  GLN H 325      -9.172  18.960  -7.725  1.00  0.00      HCT  C
ATOM   5022  HB1 GLN H 325      -9.738  18.187  -7.156  1.00  0.00      HCT   
ATOM   5023  HB2 GLN H 325      -8.145  18.973  -7.293  1.00  0.00      HCT   
ATOM   5024  CG  GLN H 325      -9.853  20.317  -7.568  1.00  0.00      HCT  C
ATOM   5025  HG1 GLN H 325     -10.929  20.244  -7.837  1.00  0.00      HCT   
ATOM   5026  HG2 GLN H 325      -9.788  20.670  -6.518  1.00  0.00      HCT   
ATOM   5027  CD  GLN H 325      -9.254  21.392  -8.483  1.00  0.00      HCT  C
ATOM   5028  OE1 GLN H 325      -9.927  21.873  -9.388  1.00  0.00      HCT  O
ATOM   5029  NE2 GLN H 325      -7.988  21.760  -8.252  1.00  0.00      HCT  N
ATOM   5030 HE21 GLN H 325      -7.608  22.462  -8.848  1.00  0.00      HCT   
ATOM   5031 HE22 GLN H 325      -7.471  21.323  -7.523  1.00  0.00      HCT   
ATOM   5032  C   GLN H 325      -8.225  17.261  -9.288  1.00  0.00      HCT  C
ATOM   5033  O   GLN H 325      -7.051  17.347  -9.654  1.00  0.00      HCT  O
ATOM   5034  N   ILE H 326      -8.830  16.125  -8.971  1.00  0.00      HCT  N
ATOM   5035  HN  ILE H 326      -9.786  16.081  -8.689  1.00  0.00      HCT   
ATOM   5036  CA  ILE H 326      -8.167  14.851  -9.003  1.00  0.00      HCT  C
ATOM   5037  HA  ILE H 326      -7.266  14.950  -8.412  1.00  0.00      HCT   
ATOM   5038  CB  ILE H 326      -9.096  13.751  -8.442  1.00  0.00      HCT  C
ATOM   5039  HB  ILE H 326     -10.095  13.969  -8.897  1.00  0.00      HCT   
ATOM   5040  CG2 ILE H 326      -8.569  12.371  -8.787  1.00  0.00      HCT  C
ATOM   5041 HG21 ILE H 326      -9.313  11.591  -8.521  1.00  0.00      HCT   
ATOM   5042 HG22 ILE H 326      -8.366  12.285  -9.875  1.00  0.00      HCT   
ATOM   5043 HG23 ILE H 326      -7.629  12.155  -8.236  1.00  0.00      HCT   
ATOM   5044  CG1 ILE H 326      -9.220  13.955  -6.924  1.00  0.00      HCT  C
ATOM   5045 HG11 ILE H 326      -8.212  13.906  -6.454  1.00  0.00      HCT   
ATOM   5046 HG12 ILE H 326      -9.625  14.974  -6.729  1.00  0.00      HCT   
ATOM   5047  CD  ILE H 326     -10.107  12.988  -6.206  1.00  0.00      HCT  C
ATOM   5048  HD1 ILE H 326     -10.176  13.254  -5.129  1.00  0.00      HCT   
ATOM   5049  HD2 ILE H 326     -11.132  13.004  -6.634  1.00  0.00      HCT   
ATOM   5050  HD3 ILE H 326      -9.710  11.954  -6.280  1.00  0.00      HCT   
ATOM   5051  C   ILE H 326      -7.731  14.535 -10.415  1.00  0.00      HCT  C
ATOM   5052  O   ILE H 326      -6.542  14.314 -10.678  1.00  0.00      HCT  O
ATOM   5053  N   HSE H 327      -8.712  14.544 -11.311  1.00  0.00      HCT  N
ATOM   5054  HN  HSE H 327      -9.658  14.740 -11.055  1.00  0.00      HCT   
ATOM   5055  CA  HSE H 327      -8.517  14.275 -12.726  1.00  0.00      HCT  C
ATOM   5056  HA  HSE H 327      -8.158  13.256 -12.797  1.00  0.00      HCT   
ATOM   5057  CB  HSE H 327      -9.844  14.456 -13.481  1.00  0.00      HCT  C
ATOM   5058  HB1 HSE H 327     -10.544  13.665 -13.136  1.00  0.00      HCT   
ATOM   5059  HB2 HSE H 327     -10.296  15.432 -13.207  1.00  0.00      HCT   
ATOM   5060  ND1 HSE H 327      -9.629  13.127 -15.607  1.00  0.00      HCT  N
ATOM   5061  CG  HSE H 327      -9.696  14.339 -14.962  1.00  0.00      HCT  C
ATOM   5062  CE1 HSE H 327      -9.467  13.326 -16.904  1.00  0.00      HCT  C
[truncated: 5,639,341 more chars]
