# Supplementary material for: Structural and dynamic basis of substrate permissiveness in hydroxycinnamoyltransferase (HCT)
Source: PLoS Comput Biol. 2018 Oct 26;14(10):e1006511. doi: 10.1371/journal.pcbi.1006511 (PMC6203249; doi:10.1371/journal.pcbi.1006511)
Supplement: S1 Data — SSSE mesh files and Mathematica scripts for both CbHCT and the cylindrical enzyme model are also provided. (ZIP) [file pcbi.1006511.s002.zip › SI_data/01_MD_Simulation_Files/01-Inputs/01_Topology_and_Structure/SbHCT-SHI2.pdb]

CRYST1    0.000    0.000    0.000  90.00  90.00  90.00 P 1           1
ATOM      1  C1  SHI S 502       2.605   4.863  -0.398  1.00  0.00      SHI  C
ATOM      2  C2  SHI S 502       2.970   3.461  -0.686  1.00  0.00      SHI  C
ATOM      3  C3  SHI S 502       1.914   2.488  -0.506  1.00  0.00      SHI  C
ATOM      4  C4  SHI S 502       1.048   2.656   0.773  1.00  0.00      SHI  C
ATOM      5  C5  SHI S 502       0.990   3.982   1.361  1.00  0.00      SHI  C
ATOM      6  C6  SHI S 502       1.510   5.159   0.521  1.00  0.00      SHI  C
ATOM      7  H1  SHI S 502       3.317   1.214  -0.800  1.00  0.00      SHI  H
ATOM      8  H2  SHI S 502       0.761   5.520  -0.034  1.00  0.00      SHI  H
ATOM      9  O1  SHI S 502      -0.332   4.181   1.529  1.00  0.00      SHI  O
ATOM     10  H   SHI S 502      -0.826   3.375   1.204  1.00  0.00      SHI  H
ATOM     11  H3  SHI S 502       1.498   3.948   2.222  1.00  0.00      SHI  H
ATOM     12  H4  SHI S 502       0.097   2.487   0.515  1.00  0.00      SHI  H
ATOM     13  O2  SHI S 502       1.394   1.703   1.777  1.00  0.00      SHI  O
ATOM     14  H5  SHI S 502       1.393   2.599  -1.352  1.00  0.00      SHI  H
ATOM     15  O3  SHI S 502       2.335   1.217  -0.613  1.00  0.00      SHI  O
ATOM     16  H7  SHI S 502       2.133   1.122   1.434  1.00  0.00      SHI  H
ATOM     17  H8  SHI S 502       1.837   5.878   1.134  1.00  0.00      SHI  H
ATOM     18  C7  SHI S 502       3.283   5.968  -1.022  1.00  0.00      SHI  C
ATOM     19  O4  SHI S 502       3.798   5.839  -2.109  1.00  0.00      SHI  O
ATOM     20  O5  SHI S 502       3.121   7.090  -0.524  1.00  0.00      SHI  O
ATOM     21  H10 SHI S 502       3.883   3.185  -0.987  1.00  0.00      SHI  H
ATOM     22  C31 COA C 800       1.848  -1.082  -1.624  1.00  0.00      COA   
ATOM     23  C32 COA C 800       1.047  -2.044  -1.021  1.00  0.00      COA   
ATOM     24  C33 COA C 800       1.591  -3.227  -0.337  1.00  0.00      COA   
ATOM     25  C34 COA C 800       2.659  -3.287   0.606  1.00  0.00      COA   
ATOM     26  C35 COA C 800       3.122  -4.517   1.145  1.00  0.00      COA   
ATOM     27  C36 COA C 800       2.423  -5.690   0.824  1.00  0.00      COA   
ATOM     28  C37 COA C 800       1.359  -5.617  -0.072  1.00  0.00      COA   
ATOM     29  C38 COA C 800       1.004  -4.422  -0.729  1.00  0.00      COA   
ATOM     30  O31 COA C 800       2.763  -6.851   1.588  1.00  0.00      COA   
ATOM     31  H31 COA C 800       2.173  -7.573   1.361  1.00  0.00      COA   
ATOM     32  H32 COA C 800       4.017  -4.680   1.727  1.00  0.00      COA   
ATOM     33  H33 COA C 800       0.878  -6.553  -0.314  1.00  0.00      COA   
ATOM     34  H34 COA C 800       0.274  -4.432  -1.525  1.00  0.00      COA   
ATOM     35  H35 COA C 800       3.226  -2.402   0.857  1.00  0.00      COA   
ATOM     36  H36 COA C 800      -0.031  -1.866  -0.892  1.00  0.00      COA   
ATOM     37  H37 COA C 800       2.910  -1.303  -1.806  1.00  0.00      COA   
ATOM     38  C   COA C 800       1.164   0.035  -2.218  1.00  0.00      COA   
ATOM     39  O   COA C 800      -0.070   0.240  -2.023  1.00  0.00      COA   
ATOM     40  S1P COA C 800       2.084   1.044  -3.432  1.00  0.00      COA   
ATOM     41  C2P COA C 800       0.683   1.915  -4.265  1.00  0.00      COA   
ATOM     42  H12 COA C 800      -0.218   1.905  -3.616  1.00  0.00      COA   
ATOM     43  H22 COA C 800       1.002   2.959  -4.473  1.00  0.00      COA   
ATOM     44  C3P COA C 800       0.409   1.139  -5.514  1.00  0.00      COA   
ATOM     45  H13 COA C 800       0.374   0.058  -5.258  1.00  0.00      COA   
ATOM     46  H23 COA C 800       1.227   1.136  -6.266  1.00  0.00      COA   
ATOM     47  N4P COA C 800      -0.875   1.413  -6.041  1.00  0.00      COA   
ATOM     48  H4P COA C 800      -1.674   1.059  -5.561  1.00  0.00      COA   
ATOM     49  C5P COA C 800      -0.962   1.886  -7.294  1.00  0.00      COA   
ATOM     50  O5P COA C 800       0.054   2.159  -7.883  1.00  0.00      COA   
ATOM     51  C6P COA C 800      -2.267   1.920  -7.931  1.00  0.00      COA   
ATOM     52  H16 COA C 800      -3.061   1.574  -7.235  1.00  0.00      COA   
ATOM     53  H26 COA C 800      -2.298   1.325  -8.868  1.00  0.00      COA   
ATOM     54  C7P COA C 800      -2.639   3.360  -8.291  1.00  0.00      COA   
ATOM     55  H17 COA C 800      -1.880   3.828  -8.953  1.00  0.00      COA   
ATOM     56  H27 COA C 800      -2.692   3.989  -7.377  1.00  0.00      COA   
ATOM     57  N8P COA C 800      -3.840   3.342  -9.075  1.00  0.00      COA   
ATOM     58  H8P COA C 800      -3.876   2.734  -9.865  1.00  0.00      COA   
ATOM     59  C9P COA C 800      -4.829   4.289  -9.031  1.00  0.00      COA   
ATOM     60  O9P COA C 800      -4.740   5.205  -8.152  1.00  0.00      COA   
ATOM     61  CAP COA C 800      -5.974   4.224 -10.029  1.00  0.00      COA   
ATOM     62  OAP COA C 800      -6.505   2.897 -10.293  1.00  0.00      COA   
ATOM     63  HO2 COA C 800      -6.957   2.966 -11.137  1.00  0.00      COA   
ATOM     64  HAP COA C 800      -6.727   4.693  -9.359  1.00  0.00      COA   
ATOM     65  CBP COA C 800      -5.879   5.108 -11.280  1.00  0.00      COA   
ATOM     66  CEP COA C 800      -4.836   4.371 -12.174  1.00  0.00      COA   
ATOM     67 H1EP COA C 800      -4.976   4.790 -13.193  1.00  0.00      COA   
ATOM     68 H2EP COA C 800      -5.042   3.279 -12.150  1.00  0.00      COA   
ATOM     69 H3EP COA C 800      -3.824   4.492 -11.732  1.00  0.00      COA   
ATOM     70  CDP COA C 800      -5.512   6.598 -11.027  1.00  0.00      COA   
ATOM     71 H1DP COA C 800      -6.212   7.041 -10.287  1.00  0.00      COA   
ATOM     72 H2DP COA C 800      -5.484   7.238 -11.935  1.00  0.00      COA   
ATOM     73 H3DP COA C 800      -4.468   6.636 -10.648  1.00  0.00      COA   
ATOM     74  CCP COA C 800      -7.243   5.036 -12.022  1.00  0.00      COA   
ATOM     75 H1CP COA C 800      -7.088   5.746 -12.862  1.00  0.00      COA   
ATOM     76 H2CP COA C 800      -7.930   5.494 -11.278  1.00  0.00      COA   
ATOM     77  O6A COA C 800      -7.656   3.660 -12.365  1.00  0.00      COA   
ATOM     78  P2  COA C 800      -7.740   3.217 -13.867  1.00  0.00      COA   
ATOM     79 O1P2 COA C 800      -6.890   1.989 -13.852  1.00  0.00      COA   
ATOM     80 O2P2 COA C 800      -9.186   2.949 -14.241  1.00  0.00      COA   
ATOM     81  O12 COA C 800      -7.201   4.378 -14.839  1.00  0.00      COA   
ATOM     82  P   COA C 800      -6.507   4.137 -16.250  1.00  0.00      COA   
ATOM     83  O1P COA C 800      -7.361   3.312 -17.113  1.00  0.00      COA   
ATOM     84  O2P COA C 800      -5.074   3.798 -16.077  1.00  0.00      COA   
ATOM     85  O5' COA C 800      -6.514   5.618 -16.890  1.00  0.00      COA   
ATOM     86  C5' COA C 800      -7.713   6.418 -16.823  1.00  0.00      COA   
ATOM     87  H5' COA C 800      -8.536   5.742 -16.506  1.00  0.00      COA   
ATOM     88 H5'' COA C 800      -7.619   7.240 -16.082  1.00  0.00      COA   
ATOM     89  C4' COA C 800      -8.053   7.005 -18.177  1.00  0.00      COA   
ATOM     90  H4' COA C 800      -9.038   7.453 -17.979  1.00  0.00      COA   
ATOM     91  O4' COA C 800      -7.159   8.027 -18.588  1.00  0.00      COA   
ATOM     92  C1' COA C 800      -6.228   7.640 -19.666  1.00  0.00      COA   
ATOM     93  H1' COA C 800      -5.227   7.632 -19.209  1.00  0.00      COA   
ATOM     94  C5  COA C 800      -6.004  10.220 -22.328  1.00  0.00      COA   
ATOM     95  N7  COA C 800      -6.998   9.440 -22.876  1.00  0.00      COA   
ATOM     96  C8  COA C 800      -7.203   8.535 -21.968  1.00  0.00      COA   
ATOM     97  H8  COA C 800      -7.933   7.733 -22.074  1.00  0.00      COA   
ATOM     98  N9  COA C 800      -6.358   8.600 -20.852  1.00  0.00      COA   
ATOM     99  N1  COA C 800      -4.289  11.850 -22.042  1.00  0.00      COA   
ATOM    100  C2  COA C 800      -3.950  11.231 -20.897  1.00  0.00      COA   
ATOM    101  H2  COA C 800      -3.211  11.768 -20.303  1.00  0.00      COA   
ATOM    102  N3  COA C 800      -4.718  10.266 -20.291  1.00  0.00      COA   
ATOM    103  C4  COA C 800      -5.631   9.751 -21.079  1.00  0.00      COA   
ATOM    104  C6  COA C 800      -5.322  11.413 -22.785  1.00  0.00      COA   
ATOM    105  N6  COA C 800      -5.620  12.051 -23.896  1.00  0.00      COA   
ATOM    106  H61 COA C 800      -5.122  12.847 -24.240  1.00  0.00      COA   
ATOM    107  H62 COA C 800      -6.397  11.695 -24.415  1.00  0.00      COA   
ATOM    108  C2' COA C 800      -6.664   6.195 -19.955  1.00  0.00      COA   
ATOM    109 H2'' COA C 800      -6.570   6.086 -21.046  1.00  0.00      COA   
ATOM    110  O2' COA C 800      -5.729   5.328 -19.378  1.00  0.00      COA   
ATOM    111  H2' COA C 800      -5.926   5.385 -18.440  1.00  0.00      COA   
ATOM    112  C3' COA C 800      -8.018   6.018 -19.334  1.00  0.00      COA   
ATOM    113  H3' COA C 800      -8.275   5.048 -18.883  1.00  0.00      COA   
ATOM    114  O3' COA C 800      -9.024   6.454 -20.310  1.00  0.00      COA   
ATOM    115  P3  COA C 800      -9.769   5.358 -21.110  1.00  0.00      COA   
ATOM    116 O1P3 COA C 800     -10.842   4.868 -20.236  1.00  0.00      COA   
ATOM    117 O2P3 COA C 800     -10.193   6.033 -22.419  1.00  0.00      COA   
ATOM    118  O3T COA C 800      -8.725   4.185 -21.376  1.00  0.00      COA   
ATOM    119  H3T COA C 800      -8.605   3.664 -20.579  1.00  0.00      COA   
ATOM    120  N   MET H   1      -6.779 -10.837  23.255  1.00  0.00      HCT  N
ATOM    121  HT1 MET H   1      -7.633 -10.328  23.144  1.00  0.00      HCT   
ATOM    122  HT2 MET H   1      -5.998 -10.224  23.132  1.00  0.00      HCT   
ATOM    123  HT3 MET H   1      -6.746 -11.253  24.164  1.00  0.00      HCT   
ATOM    124  CA  MET H   1      -6.718 -11.906  22.233  1.00  0.00      HCT  C
ATOM    125  HA  MET H   1      -7.537 -12.590  22.418  1.00  0.00      HCT   
ATOM    126  CB  MET H   1      -6.758 -11.271  20.831  1.00  0.00      HCT  C
ATOM    127  HB1 MET H   1      -7.708 -10.690  20.765  1.00  0.00      HCT   
ATOM    128  HB2 MET H   1      -5.933 -10.530  20.737  1.00  0.00      HCT   
ATOM    129  CG  MET H   1      -6.715 -12.254  19.657  1.00  0.00      HCT  C
ATOM    130  HG1 MET H   1      -6.489 -11.717  18.712  1.00  0.00      HCT   
ATOM    131  HG2 MET H   1      -5.906 -12.999  19.823  1.00  0.00      HCT   
ATOM    132  SD  MET H   1      -8.246 -13.185  19.357  1.00  0.00      HCT  S
ATOM    133  CE  MET H   1      -7.719 -13.841  17.747  1.00  0.00      HCT  C
ATOM    134  HE1 MET H   1      -8.512 -14.477  17.299  1.00  0.00      HCT   
ATOM    135  HE2 MET H   1      -7.498 -13.018  17.034  1.00  0.00      HCT   
ATOM    136  HE3 MET H   1      -6.802 -14.461  17.848  1.00  0.00      HCT   
ATOM    137  C   MET H   1      -5.444 -12.674  22.390  1.00  0.00      HCT  C
ATOM    138  O   MET H   1      -4.358 -12.161  22.125  1.00  0.00      HCT  O
ATOM    139  N   LYS H   2      -5.545 -13.939  22.839  1.00  0.00      HCT  N
ATOM    140  HN  LYS H   2      -6.406 -14.414  23.016  1.00  0.00      HCT   
ATOM    141  CA  LYS H   2      -4.362 -14.706  23.099  1.00  0.00      HCT  C
ATOM    142  HA  LYS H   2      -3.595 -14.018  23.433  1.00  0.00      HCT   
ATOM    143  CB  LYS H   2      -4.611 -15.806  24.148  1.00  0.00      HCT  C
ATOM    144  HB1 LYS H   2      -5.149 -15.330  25.001  1.00  0.00      HCT   
ATOM    145  HB2 LYS H   2      -5.308 -16.562  23.722  1.00  0.00      HCT   
ATOM    146  CG  LYS H   2      -3.354 -16.492  24.687  1.00  0.00      HCT  C
ATOM    147  HG1 LYS H   2      -2.666 -15.720  25.101  1.00  0.00      HCT   
ATOM    148  HG2 LYS H   2      -3.641 -17.166  25.527  1.00  0.00      HCT   
ATOM    149  CD  LYS H   2      -2.577 -17.296  23.647  1.00  0.00      HCT  C
ATOM    150  HD1 LYS H   2      -3.276 -18.018  23.166  1.00  0.00      HCT   
ATOM    151  HD2 LYS H   2      -2.227 -16.593  22.856  1.00  0.00      HCT   
ATOM    152  CE  LYS H   2      -1.382 -18.039  24.248  1.00  0.00      HCT  C
ATOM    153  HE1 LYS H   2      -0.721 -18.431  23.443  1.00  0.00      HCT   
ATOM    154  HE2 LYS H   2      -0.784 -17.359  24.894  1.00  0.00      HCT   
ATOM    155  NZ  LYS H   2      -1.851 -19.180  25.069  1.00  0.00      HCT  N
ATOM    156  HZ1 LYS H   2      -1.037 -19.685  25.476  1.00  0.00      HCT   
ATOM    157  HZ2 LYS H   2      -2.458 -18.829  25.837  1.00  0.00      HCT   
ATOM    158  HZ3 LYS H   2      -2.398 -19.833  24.472  1.00  0.00      HCT   
ATOM    159  C   LYS H   2      -3.869 -15.347  21.838  1.00  0.00      HCT  C
ATOM    160  O   LYS H   2      -4.622 -16.016  21.131  1.00  0.00      HCT  O
ATOM    161  N   ILE H   3      -2.572 -15.137  21.521  1.00  0.00      HCT  N
ATOM    162  HN  ILE H   3      -1.955 -14.538  22.027  1.00  0.00      HCT   
ATOM    163  CA  ILE H   3      -1.968 -15.785  20.391  1.00  0.00      HCT  C
ATOM    164  HA  ILE H   3      -2.569 -16.651  20.146  1.00  0.00      HCT   
ATOM    165  CB  ILE H   3      -1.725 -14.913  19.188  1.00  0.00      HCT  C
ATOM    166  HB  ILE H   3      -1.192 -15.579  18.463  1.00  0.00      HCT   
ATOM    167  CG2 ILE H   3      -3.088 -14.466  18.644  1.00  0.00      HCT  C
ATOM    168 HG21 ILE H   3      -2.969 -13.951  17.668  1.00  0.00      HCT   
ATOM    169 HG22 ILE H   3      -3.756 -15.338  18.485  1.00  0.00      HCT   
ATOM    170 HG23 ILE H   3      -3.586 -13.766  19.347  1.00  0.00      HCT   
ATOM    171  CG1 ILE H   3      -0.760 -13.766  19.515  1.00  0.00      HCT  C
ATOM    172 HG11 ILE H   3       0.209 -14.180  19.874  1.00  0.00      HCT   
ATOM    173 HG12 ILE H   3      -0.549 -13.195  18.582  1.00  0.00      HCT   
ATOM    174  CD  ILE H   3      -1.295 -12.788  20.556  1.00  0.00      HCT  C
ATOM    175  HD1 ILE H   3      -0.577 -11.953  20.705  1.00  0.00      HCT   
ATOM    176  HD2 ILE H   3      -2.266 -12.358  20.227  1.00  0.00      HCT   
ATOM    177  HD3 ILE H   3      -1.445 -13.291  21.535  1.00  0.00      HCT   
ATOM    178  C   ILE H   3      -0.630 -16.294  20.817  1.00  0.00      HCT  C
ATOM    179  O   ILE H   3       0.092 -15.629  21.560  1.00  0.00      HCT  O
ATOM    180  N   THR H   4      -0.263 -17.500  20.341  1.00  0.00      HCT  N
ATOM    181  HN  THR H   4      -0.813 -18.065  19.727  1.00  0.00      HCT   
ATOM    182  CA  THR H   4       0.999 -18.078  20.701  1.00  0.00      HCT  C
ATOM    183  HA  THR H   4       1.522 -17.358  21.316  1.00  0.00      HCT   
ATOM    184  CB  THR H   4       0.889 -19.477  21.235  1.00  0.00      HCT  C
ATOM    185  HB  THR H   4       0.419 -20.083  20.422  1.00  0.00      HCT   
ATOM    186  OG1 THR H   4       0.023 -19.520  22.353  1.00  0.00      HCT  O
ATOM    187  HG1 THR H   4       0.017 -20.440  22.638  1.00  0.00      HCT   
ATOM    188  CG2 THR H   4       2.292 -19.947  21.647  1.00  0.00      HCT  C
ATOM    189 HG21 THR H   4       2.279 -21.017  21.942  1.00  0.00      HCT   
ATOM    190 HG22 THR H   4       3.002 -19.835  20.800  1.00  0.00      HCT   
ATOM    191 HG23 THR H   4       2.677 -19.354  22.505  1.00  0.00      HCT   
ATOM    192  C   THR H   4       1.798 -18.227  19.449  1.00  0.00      HCT  C
ATOM    193  O   THR H   4       1.246 -18.497  18.385  1.00  0.00      HCT  O
ATOM    194  N   VAL H   5       3.129 -18.049  19.550  1.00  0.00      HCT  N
ATOM    195  HN  VAL H   5       3.619 -17.780  20.375  1.00  0.00      HCT   
ATOM    196  CA  VAL H   5       3.965 -18.249  18.403  1.00  0.00      HCT  C
ATOM    197  HA  VAL H   5       3.382 -18.120  17.499  1.00  0.00      HCT   
ATOM    198  CB  VAL H   5       5.208 -17.408  18.421  1.00  0.00      HCT  C
ATOM    199  HB  VAL H   5       5.736 -17.607  19.386  1.00  0.00      HCT   
ATOM    200  CG1 VAL H   5       6.098 -17.819  17.237  1.00  0.00      HCT  C
ATOM    201 HG11 VAL H   5       7.010 -17.185  17.202  1.00  0.00      HCT   
ATOM    202 HG12 VAL H   5       6.432 -18.874  17.322  1.00  0.00      HCT   
ATOM    203 HG13 VAL H   5       5.555 -17.694  16.276  1.00  0.00      HCT   
ATOM    204  CG2 VAL H   5       4.794 -15.925  18.415  1.00  0.00      HCT  C
ATOM    205 HG21 VAL H   5       5.689 -15.267  18.388  1.00  0.00      HCT   
ATOM    206 HG22 VAL H   5       4.166 -15.699  17.526  1.00  0.00      HCT   
ATOM    207 HG23 VAL H   5       4.215 -15.666  19.326  1.00  0.00      HCT   
ATOM    208  C   VAL H   5       4.399 -19.675  18.456  1.00  0.00      HCT  C
ATOM    209  O   VAL H   5       5.223 -20.054  19.287  1.00  0.00      HCT  O
ATOM    210  N   ARG H   6       3.839 -20.514  17.564  1.00  0.00      HCT  N
ATOM    211  HN  ARG H   6       3.181 -20.239  16.867  1.00  0.00      HCT   
ATOM    212  CA  ARG H   6       4.197 -21.899  17.598  1.00  0.00      HCT  C
ATOM    213  HA  ARG H   6       4.102 -22.261  18.615  1.00  0.00      HCT   
ATOM    214  CB  ARG H   6       3.268 -22.805  16.767  1.00  0.00      HCT  C
ATOM    215  HB1 ARG H   6       3.642 -23.848  16.902  1.00  0.00      HCT   
ATOM    216  HB2 ARG H   6       2.244 -22.788  17.202  1.00  0.00      HCT   
ATOM    217  CG  ARG H   6       3.217 -22.514  15.276  1.00  0.00      HCT  C
ATOM    218  HG1 ARG H   6       3.532 -21.460  15.110  1.00  0.00      HCT   
ATOM    219  HG2 ARG H   6       3.981 -23.139  14.759  1.00  0.00      HCT   
ATOM    220  CD  ARG H   6       1.846 -22.820  14.665  1.00  0.00      HCT  C
ATOM    221  HD1 ARG H   6       1.113 -22.049  14.996  1.00  0.00      HCT   
ATOM    222  HD2 ARG H   6       1.886 -22.821  13.551  1.00  0.00      HCT   
ATOM    223  NE  ARG H   6       1.411 -24.173  15.110  1.00  0.00      HCT  N
ATOM    224  HE  ARG H   6       1.724 -24.404  16.038  1.00  0.00      HCT   
ATOM    225  CZ  ARG H   6       0.665 -24.946  14.269  1.00  0.00      HCT  C
ATOM    226  NH1 ARG H   6       0.491 -24.563  12.972  1.00  0.00      HCT  N
ATOM    227 HH11 ARG H   6      -0.069 -25.102  12.358  1.00  0.00      HCT   
ATOM    228 HH12 ARG H   6       0.840 -23.656  12.726  1.00  0.00      HCT   
ATOM    229  NH2 ARG H   6       0.084 -26.094  14.721  1.00  0.00      HCT  N
ATOM    230 HH21 ARG H   6      -0.382 -26.694  14.087  1.00  0.00      HCT   
ATOM    231 HH22 ARG H   6       0.330 -26.391  15.634  1.00  0.00      HCT   
ATOM    232  C   ARG H   6       5.637 -22.065  17.216  1.00  0.00      HCT  C
ATOM    233  O   ARG H   6       6.338 -22.877  17.817  1.00  0.00      HCT  O
ATOM    234  N   GLY H   7       6.140 -21.304  16.221  1.00  0.00      HCT  N
ATOM    235  HN  GLY H   7       5.637 -20.639  15.670  1.00  0.00      HCT   
ATOM    236  CA  GLY H   7       7.536 -21.446  15.904  1.00  0.00      HCT  C
ATOM    237  HA1 GLY H   7       7.709 -22.461  15.573  1.00  0.00      HCT   
ATOM    238  HA2 GLY H   7       8.118 -21.155  16.768  1.00  0.00      HCT   
ATOM    239  C   GLY H   7       7.891 -20.524  14.777  1.00  0.00      HCT  C
ATOM    240  O   GLY H   7       7.053 -20.196  13.938  1.00  0.00      HCT  O
ATOM    241  N   SER H   8       9.176 -20.109  14.720  1.00  0.00      HCT  N
ATOM    242  HN  SER H   8       9.892 -20.393  15.358  1.00  0.00      HCT   
ATOM    243  CA  SER H   8       9.623 -19.197  13.701  1.00  0.00      HCT  C
ATOM    244  HA  SER H   8       8.886 -19.215  12.909  1.00  0.00      HCT   
ATOM    245  CB  SER H   8       9.905 -17.792  14.253  1.00  0.00      HCT  C
ATOM    246  HB1 SER H   8       8.958 -17.392  14.682  1.00  0.00      HCT   
ATOM    247  HB2 SER H   8      10.645 -17.843  15.084  1.00  0.00      HCT   
ATOM    248  OG  SER H   8      10.344 -16.938  13.211  1.00  0.00      HCT  O
ATOM    249  HG1 SER H   8      10.293 -16.034  13.545  1.00  0.00      HCT   
ATOM    250  C   SER H   8      10.908 -19.719  13.127  1.00  0.00      HCT  C
ATOM    251  O   SER H   8      11.693 -20.373  13.814  1.00  0.00      HCT  O
ATOM    252  N   GLU H   9      11.156 -19.445  11.826  1.00  0.00      HCT  N
ATOM    253  HN  GLU H   9      10.570 -18.913  11.221  1.00  0.00      HCT   
ATOM    254  CA  GLU H   9      12.352 -19.934  11.200  1.00  0.00      HCT  C
ATOM    255  HA  GLU H   9      13.178 -19.853  11.895  1.00  0.00      HCT   
ATOM    256  CB  GLU H   9      12.127 -21.352  10.647  1.00  0.00      HCT  C
ATOM    257  HB1 GLU H   9      11.829 -22.012  11.494  1.00  0.00      HCT   
ATOM    258  HB2 GLU H   9      11.264 -21.350   9.944  1.00  0.00      HCT   
ATOM    259  CG  GLU H   9      13.320 -21.999   9.951  1.00  0.00      HCT  C
ATOM    260  HG1 GLU H   9      13.707 -21.317   9.172  1.00  0.00      HCT   
ATOM    261  HG2 GLU H   9      14.129 -22.223  10.675  1.00  0.00      HCT   
ATOM    262  CD  GLU H   9      12.804 -23.261   9.277  1.00  0.00      HCT  C
ATOM    263  OE1 GLU H   9      11.904 -23.131   8.405  1.00  0.00      HCT  O
ATOM    264  OE2 GLU H   9      13.296 -24.367   9.623  1.00  0.00      HCT  O
ATOM    265  C   GLU H   9      12.673 -19.060  10.023  1.00  0.00      HCT  C
ATOM    266  O   GLU H   9      11.809 -18.794   9.189  1.00  0.00      HCT  O
ATOM    267  N   MET H  10      13.937 -18.600   9.911  1.00  0.00      HCT  N
ATOM    268  HN  MET H  10      14.674 -18.747  10.567  1.00  0.00      HCT   
ATOM    269  CA  MET H  10      14.312 -17.821   8.761  1.00  0.00      HCT  C
ATOM    270  HA  MET H  10      13.542 -17.086   8.559  1.00  0.00      HCT   
ATOM    271  CB  MET H  10      15.722 -17.208   8.823  1.00  0.00      HCT  C
ATOM    272  HB1 MET H  10      16.403 -18.001   9.213  1.00  0.00      HCT   
ATOM    273  HB2 MET H  10      16.070 -16.977   7.791  1.00  0.00      HCT   
ATOM    274  CG  MET H  10      15.844 -15.979   9.714  1.00  0.00      HCT  C
ATOM    275  HG1 MET H  10      15.465 -16.202  10.734  1.00  0.00      HCT   
ATOM    276  HG2 MET H  10      16.914 -15.691   9.809  1.00  0.00      HCT   
ATOM    277  SD  MET H  10      14.925 -14.531   9.109  1.00  0.00      HCT  S
ATOM    278  CE  MET H  10      16.051 -14.193   7.725  1.00  0.00      HCT  C
ATOM    279  HE1 MET H  10      15.719 -13.300   7.153  1.00  0.00      HCT   
ATOM    280  HE2 MET H  10      17.084 -14.001   8.089  1.00  0.00      HCT   
ATOM    281  HE3 MET H  10      16.091 -15.053   7.023  1.00  0.00      HCT   
ATOM    282  C   MET H  10      14.345 -18.767   7.608  1.00  0.00      HCT  C
ATOM    283  O   MET H  10      14.937 -19.842   7.694  1.00  0.00      HCT  O
ATOM    284  N   VAL H  11      13.693 -18.386   6.493  1.00  0.00      HCT  N
ATOM    285  HN  VAL H  11      13.191 -17.531   6.391  1.00  0.00      HCT   
ATOM    286  CA  VAL H  11      13.679 -19.224   5.328  1.00  0.00      HCT  C
ATOM    287  HA  VAL H  11      13.977 -20.226   5.611  1.00  0.00      HCT   
ATOM    288  CB  VAL H  11      12.358 -19.237   4.615  1.00  0.00      HCT  C
ATOM    289  HB  VAL H  11      12.101 -18.179   4.362  1.00  0.00      HCT   
ATOM    290  CG1 VAL H  11      12.500 -20.068   3.328  1.00  0.00      HCT  C
ATOM    291 HG11 VAL H  11      11.525 -20.128   2.798  1.00  0.00      HCT   
ATOM    292 HG12 VAL H  11      13.230 -19.615   2.626  1.00  0.00      HCT   
ATOM    293 HG13 VAL H  11      12.827 -21.103   3.563  1.00  0.00      HCT   
ATOM    294  CG2 VAL H  11      11.287 -19.766   5.585  1.00  0.00      HCT  C
ATOM    295 HG21 VAL H  11      10.298 -19.829   5.082  1.00  0.00      HCT   
ATOM    296 HG22 VAL H  11      11.559 -20.780   5.951  1.00  0.00      HCT   
ATOM    297 HG23 VAL H  11      11.174 -19.097   6.463  1.00  0.00      HCT   
ATOM    298  C   VAL H  11      14.711 -18.700   4.379  1.00  0.00      HCT  C
ATOM    299  O   VAL H  11      14.983 -17.502   4.350  1.00  0.00      HCT  O
ATOM    300  N   TYR H  12      15.316 -19.591   3.565  1.00  0.00      HCT  N
ATOM    301  HN  TYR H  12      15.083 -20.561   3.521  1.00  0.00      HCT   
ATOM    302  CA  TYR H  12      16.372 -19.190   2.676  1.00  0.00      HCT  C
ATOM    303  HA  TYR H  12      16.396 -18.107   2.660  1.00  0.00      HCT   
ATOM    304  CB  TYR H  12      17.735 -19.799   3.053  1.00  0.00      HCT  C
ATOM    305  HB1 TYR H  12      17.643 -20.907   3.082  1.00  0.00      HCT   
ATOM    306  HB2 TYR H  12      18.501 -19.552   2.286  1.00  0.00      HCT   
ATOM    307  CG  TYR H  12      18.099 -19.290   4.410  1.00  0.00      HCT  C
ATOM    308  CD1 TYR H  12      18.734 -18.078   4.568  1.00  0.00      HCT  C
ATOM    309  HD1 TYR H  12      18.992 -17.489   3.699  1.00  0.00      HCT   
ATOM    310  CE1 TYR H  12      19.065 -17.615   5.822  1.00  0.00      HCT  C
ATOM    311  HE1 TYR H  12      19.570 -16.668   5.942  1.00  0.00      HCT   
ATOM    312  CZ  TYR H  12      18.760 -18.362   6.935  1.00  0.00      HCT  C
ATOM    313  OH  TYR H  12      19.096 -17.893   8.223  1.00  0.00      HCT  O
ATOM    314  HH  TYR H  12      18.738 -18.516   8.859  1.00  0.00      HCT   
ATOM    315  CD2 TYR H  12      17.795 -20.026   5.532  1.00  0.00      HCT  C
ATOM    316  HD2 TYR H  12      17.327 -20.996   5.432  1.00  0.00      HCT   
ATOM    317  CE2 TYR H  12      18.123 -19.569   6.786  1.00  0.00      HCT  C
ATOM    318  HE2 TYR H  12      17.897 -20.172   7.652  1.00  0.00      HCT   
ATOM    319  C   TYR H  12      16.025 -19.646   1.286  1.00  0.00      HCT  C
ATOM    320  O   TYR H  12      15.184 -20.524   1.094  1.00  0.00      HCT  O
ATOM    321  N   PRO H  13      16.663 -19.053   0.306  1.00  0.00      HCT  N
ATOM    322  CD  PRO H  13      17.191 -17.706   0.465  1.00  0.00      HCT  C
ATOM    323  HD1 PRO H  13      18.220 -17.724   0.891  1.00  0.00      HCT   
ATOM    324  HD2 PRO H  13      16.537 -17.092   1.126  1.00  0.00      HCT   
ATOM    325  CA  PRO H  13      16.382 -19.365  -1.067  1.00  0.00      HCT  C
ATOM    326  HA  PRO H  13      15.339 -19.166  -1.282  1.00  0.00      HCT   
ATOM    327  CB  PRO H  13      17.145 -18.329  -1.890  1.00  0.00      HCT  C
ATOM    328  HB1 PRO H  13      16.605 -18.041  -2.820  1.00  0.00      HCT   
ATOM    329  HB2 PRO H  13      18.179 -18.658  -2.138  1.00  0.00      HCT   
ATOM    330  CG  PRO H  13      17.218 -17.107  -0.952  1.00  0.00      HCT  C
ATOM    331  HG1 PRO H  13      16.371 -16.420  -1.147  1.00  0.00      HCT   
ATOM    332  HG2 PRO H  13      18.162 -16.532  -1.089  1.00  0.00      HCT   
ATOM    333  C   PRO H  13      16.691 -20.785  -1.419  1.00  0.00      HCT  C
ATOM    334  O   PRO H  13      17.669 -21.344  -0.926  1.00  0.00      HCT  O
ATOM    335  N   ALA H  14      15.857 -21.358  -2.305  1.00  0.00      HCT  N
ATOM    336  HN  ALA H  14      15.138 -20.791  -2.705  1.00  0.00      HCT   
ATOM    337  CA  ALA H  14      15.885 -22.721  -2.749  1.00  0.00      HCT  C
ATOM    338  HA  ALA H  14      15.852 -23.393  -1.899  1.00  0.00      HCT   
ATOM    339  CB  ALA H  14      14.705 -23.061  -3.675  1.00  0.00      HCT  C
ATOM    340  HB1 ALA H  14      13.748 -22.884  -3.139  1.00  0.00      HCT   
ATOM    341  HB2 ALA H  14      14.712 -22.419  -4.583  1.00  0.00      HCT   
ATOM    342  HB3 ALA H  14      14.729 -24.125  -3.994  1.00  0.00      HCT   
ATOM    343  C   ALA H  14      17.142 -23.038  -3.489  1.00  0.00      HCT  C
ATOM    344  O   ALA H  14      17.562 -24.186  -3.466  1.00  0.00      HCT  O
ATOM    345  N   ALA H  15      17.753 -22.078  -4.210  1.00  0.00      HCT  N
ATOM    346  HN  ALA H  15      17.475 -21.118  -4.238  1.00  0.00      HCT   
ATOM    347  CA  ALA H  15      18.898 -22.413  -5.017  1.00  0.00      HCT  C
ATOM    348  HA  ALA H  15      19.358 -23.339  -4.693  1.00  0.00      HCT   
ATOM    349  CB  ALA H  15      18.573 -22.503  -6.517  1.00  0.00      HCT  C
ATOM    350  HB1 ALA H  15      17.841 -23.320  -6.691  1.00  0.00      HCT   
ATOM    351  HB2 ALA H  15      18.122 -21.556  -6.886  1.00  0.00      HCT   
ATOM    352  HB3 ALA H  15      19.481 -22.721  -7.120  1.00  0.00      HCT   
ATOM    353  C   ALA H  15      19.934 -21.347  -4.853  1.00  0.00      HCT  C
ATOM    354  O   ALA H  15      19.899 -20.568  -3.904  1.00  0.00      HCT  O
ATOM    355  N   GLU H  16      20.954 -21.354  -5.734  1.00  0.00      HCT  N
ATOM    356  HN  GLU H  16      21.088 -22.015  -6.467  1.00  0.00      HCT   
ATOM    357  CA  GLU H  16      21.971 -20.347  -5.664  1.00  0.00      HCT  C
ATOM    358  HA  GLU H  16      22.236 -20.176  -4.628  1.00  0.00      HCT   
ATOM    359  CB  GLU H  16      23.246 -20.687  -6.451  1.00  0.00      HCT  C
ATOM    360  HB1 GLU H  16      22.944 -21.053  -7.460  1.00  0.00      HCT   
ATOM    361  HB2 GLU H  16      23.839 -19.761  -6.627  1.00  0.00      HCT   
ATOM    362  CG  GLU H  16      24.089 -21.747  -5.746  1.00  0.00      HCT  C
ATOM    363  HG1 GLU H  16      23.464 -22.633  -5.531  1.00  0.00      HCT   
ATOM    364  HG2 GLU H  16      24.950 -22.052  -6.374  1.00  0.00      HCT   
ATOM    365  CD  GLU H  16      24.536 -21.129  -4.428  1.00  0.00      HCT  C
ATOM    366  OE1 GLU H  16      24.445 -19.879  -4.305  1.00  0.00      HCT  O
ATOM    367  OE2 GLU H  16      24.970 -21.894  -3.528  1.00  0.00      HCT  O
ATOM    368  C   GLU H  16      21.412 -19.070  -6.194  1.00  0.00      HCT  C
ATOM    369  O   GLU H  16      20.657 -19.055  -7.163  1.00  0.00      HCT  O
ATOM    370  N   THR H  17      21.788 -17.953  -5.544  1.00  0.00      HCT  N
ATOM    371  HN  THR H  17      22.434 -17.956  -4.781  1.00  0.00      HCT   
ATOM    372  CA  THR H  17      21.293 -16.657  -5.890  1.00  0.00      HCT  C
ATOM    373  HA  THR H  17      20.908 -16.721  -6.899  1.00  0.00      HCT   
ATOM    374  CB  THR H  17      20.401 -16.155  -4.803  1.00  0.00      HCT  C
ATOM    375  HB  THR H  17      21.013 -16.169  -3.868  1.00  0.00      HCT   
ATOM    376  OG1 THR H  17      19.305 -17.031  -4.608  1.00  0.00      HCT  O
ATOM    377  HG1 THR H  17      18.779 -16.632  -3.906  1.00  0.00      HCT   
ATOM    378  CG2 THR H  17      19.910 -14.772  -5.179  1.00  0.00      HCT  C
ATOM    379 HG21 THR H  17      19.335 -14.317  -4.345  1.00  0.00      HCT   
ATOM    380 HG22 THR H  17      20.769 -14.105  -5.406  1.00  0.00      HCT   
ATOM    381 HG23 THR H  17      19.253 -14.810  -6.074  1.00  0.00      HCT   
ATOM    382  C   THR H  17      22.454 -15.712  -5.936  1.00  0.00      HCT  C
ATOM    383  O   THR H  17      23.303 -15.729  -5.049  1.00  0.00      HCT  O
ATOM    384  N   PRO H  18      22.519 -14.862  -6.926  1.00  0.00      HCT  N
ATOM    385  CD  PRO H  18      21.400 -14.564  -7.804  1.00  0.00      HCT  C
ATOM    386  HD1 PRO H  18      20.440 -14.511  -7.242  1.00  0.00      HCT   
ATOM    387  HD2 PRO H  18      21.302 -15.320  -8.616  1.00  0.00      HCT   
ATOM    388  CA  PRO H  18      23.595 -13.917  -7.056  1.00  0.00      HCT  C
ATOM    389  HA  PRO H  18      24.542 -14.423  -7.202  1.00  0.00      HCT   
ATOM    390  CB  PRO H  18      23.271 -13.104  -8.306  1.00  0.00      HCT  C
ATOM    391  HB1 PRO H  18      23.718 -13.542  -9.227  1.00  0.00      HCT   
ATOM    392  HB2 PRO H  18      23.570 -12.036  -8.210  1.00  0.00      HCT   
ATOM    393  CG  PRO H  18      21.736 -13.188  -8.404  1.00  0.00      HCT  C
ATOM    394  HG1 PRO H  18      21.406 -13.083  -9.456  1.00  0.00      HCT   
ATOM    395  HG2 PRO H  18      21.231 -12.394  -7.807  1.00  0.00      HCT   
ATOM    396  C   PRO H  18      23.685 -13.052  -5.838  1.00  0.00      HCT  C
ATOM    397  O   PRO H  18      22.650 -12.649  -5.309  1.00  0.00      HCT  O
ATOM    398  N   ARG H  19      24.915 -12.764  -5.362  1.00  0.00      HCT  N
ATOM    399  HN  ARG H  19      25.767 -13.131  -5.729  1.00  0.00      HCT   
ATOM    400  CA  ARG H  19      25.027 -11.869  -4.251  1.00  0.00      HCT  C
ATOM    401  HA  ARG H  19      24.049 -11.668  -3.830  1.00  0.00      HCT   
ATOM    402  CB  ARG H  19      25.963 -12.352  -3.130  1.00  0.00      HCT  C
ATOM    403  HB1 ARG H  19      26.873 -12.759  -3.633  1.00  0.00      HCT   
ATOM    404  HB2 ARG H  19      26.308 -11.480  -2.532  1.00  0.00      HCT   
ATOM    405  CG  ARG H  19      25.308 -13.438  -2.275  1.00  0.00      HCT  C
ATOM    406  HG1 ARG H  19      25.872 -13.525  -1.320  1.00  0.00      HCT   
ATOM    407  HG2 ARG H  19      24.284 -13.105  -1.989  1.00  0.00      HCT   
ATOM    408  CD  ARG H  19      25.183 -14.782  -2.989  1.00  0.00      HCT  C
ATOM    409  HD1 ARG H  19      24.958 -14.609  -4.067  1.00  0.00      HCT   
ATOM    410  HD2 ARG H  19      26.124 -15.375  -2.911  1.00  0.00      HCT   
ATOM    411  NE  ARG H  19      24.086 -15.545  -2.332  1.00  0.00      HCT  N
ATOM    412  HE  ARG H  19      23.424 -14.955  -1.855  1.00  0.00      HCT   
ATOM    413  CZ  ARG H  19      24.064 -16.906  -2.422  1.00  0.00      HCT  C
ATOM    414  NH1 ARG H  19      25.152 -17.577  -2.901  1.00  0.00      HCT  N
ATOM    415 HH11 ARG H  19      25.136 -18.563  -2.994  1.00  0.00      HCT   
ATOM    416 HH12 ARG H  19      25.893 -17.013  -3.273  1.00  0.00      HCT   
ATOM    417  NH2 ARG H  19      22.944 -17.595  -2.059  1.00  0.00      HCT  N
ATOM    418 HH21 ARG H  19      22.957 -18.585  -2.042  1.00  0.00      HCT   
ATOM    419 HH22 ARG H  19      22.220 -17.076  -1.624  1.00  0.00      HCT   
ATOM    420  C   ARG H  19      25.532 -10.578  -4.790  1.00  0.00      HCT  C
ATOM    421  O   ARG H  19      26.721 -10.273  -4.727  1.00  0.00      HCT  O
ATOM    422  N   ARG H  20      24.600  -9.756  -5.295  1.00  0.00      HCT  N
ATOM    423  HN  ARG H  20      23.630  -9.981  -5.245  1.00  0.00      HCT   
ATOM    424  CA  ARG H  20      24.941  -8.519  -5.929  1.00  0.00      HCT  C
ATOM    425  HA  ARG H  20      26.006  -8.339  -5.838  1.00  0.00      HCT   
ATOM    426  CB  ARG H  20      24.412  -8.455  -7.371  1.00  0.00      HCT  C
ATOM    427  HB1 ARG H  20      24.673  -7.441  -7.758  1.00  0.00      HCT   
ATOM    428  HB2 ARG H  20      24.971  -9.178  -8.005  1.00  0.00      HCT   
ATOM    429  CG  ARG H  20      22.896  -8.663  -7.428  1.00  0.00      HCT  C
ATOM    430  HG1 ARG H  20      22.654  -9.634  -6.944  1.00  0.00      HCT   
ATOM    431  HG2 ARG H  20      22.400  -7.885  -6.803  1.00  0.00      HCT   
ATOM    432  CD  ARG H  20      22.289  -8.575  -8.829  1.00  0.00      HCT  C
ATOM    433  HD1 ARG H  20      22.889  -9.197  -9.532  1.00  0.00      HCT   
ATOM    434  HD2 ARG H  20      21.235  -8.937  -8.841  1.00  0.00      HCT   
ATOM    435  NE  ARG H  20      22.304  -7.141  -9.240  1.00  0.00      HCT  N
ATOM    436  HE  ARG H  20      22.810  -6.551  -8.600  1.00  0.00      HCT   
ATOM    437  CZ  ARG H  20      21.671  -6.751 -10.383  1.00  0.00      HCT  C
ATOM    438  NH1 ARG H  20      21.034  -7.676 -11.159  1.00  0.00      HCT  N
ATOM    439 HH11 ARG H  20      20.593  -7.408 -12.004  1.00  0.00      HCT   
ATOM    440 HH12 ARG H  20      21.158  -8.636 -10.898  1.00  0.00      HCT   
ATOM    441  NH2 ARG H  20      21.667  -5.437 -10.748  1.00  0.00      HCT  N
ATOM    442 HH21 ARG H  20      21.135  -5.143 -11.529  1.00  0.00      HCT   
ATOM    443 HH22 ARG H  20      22.030  -4.788 -10.092  1.00  0.00      HCT   
ATOM    444  C   ARG H  20      24.258  -7.424  -5.183  1.00  0.00      HCT  C
ATOM    445  O   ARG H  20      23.464  -7.670  -4.277  1.00  0.00      HCT  O
ATOM    446  N   ARG H  21      24.601  -6.167  -5.521  1.00  0.00      HCT  N
ATOM    447  HN  ARG H  21      25.326  -5.961  -6.174  1.00  0.00      HCT   
ATOM    448  CA  ARG H  21      23.923  -5.050  -4.942  1.00  0.00      HCT  C
ATOM    449  HA  ARG H  21      23.371  -5.350  -4.059  1.00  0.00      HCT   
ATOM    450  CB  ARG H  21      24.819  -3.834  -4.656  1.00  0.00      HCT  C
ATOM    451  HB1 ARG H  21      25.514  -3.744  -5.525  1.00  0.00      HCT   
ATOM    452  HB2 ARG H  21      24.202  -2.908  -4.660  1.00  0.00      HCT   
ATOM    453  CG  ARG H  21      25.635  -3.968  -3.373  1.00  0.00      HCT  C
ATOM    454  HG1 ARG H  21      26.348  -4.813  -3.494  1.00  0.00      HCT   
ATOM    455  HG2 ARG H  21      26.267  -3.059  -3.249  1.00  0.00      HCT   
ATOM    456  CD  ARG H  21      24.739  -4.117  -2.140  1.00  0.00      HCT  C
ATOM    457  HD1 ARG H  21      23.905  -3.380  -2.197  1.00  0.00      HCT   
ATOM    458  HD2 ARG H  21      24.306  -5.142  -2.070  1.00  0.00      HCT   
ATOM    459  NE  ARG H  21      25.575  -3.876  -0.932  1.00  0.00      HCT  N
ATOM    460  HE  ARG H  21      25.997  -4.715  -0.569  1.00  0.00      HCT   
ATOM    461  CZ  ARG H  21      25.695  -2.608  -0.441  1.00  0.00      HCT  C
ATOM    462  NH1 ARG H  21      25.071  -1.569  -1.071  1.00  0.00      HCT  N
ATOM    463 HH11 ARG H  21      25.173  -0.642  -0.737  1.00  0.00      HCT   
ATOM    464 HH12 ARG H  21      24.632  -1.780  -1.947  1.00  0.00      HCT   
ATOM    465  NH2 ARG H  21      26.431  -2.381   0.685  1.00  0.00      HCT  N
ATOM    466 HH21 ARG H  21      26.447  -1.478   1.090  1.00  0.00      HCT   
ATOM    467 HH22 ARG H  21      26.756  -3.178   1.176  1.00  0.00      HCT   
ATOM    468  C   ARG H  21      22.913  -4.627  -5.953  1.00  0.00      HCT  C
ATOM    469  O   ARG H  21      23.178  -4.659  -7.153  1.00  0.00      HCT  O
ATOM    470  N   LEU H  22      21.708  -4.242  -5.496  1.00  0.00      HCT  N
ATOM    471  HN  LEU H  22      21.410  -4.180  -4.546  1.00  0.00      HCT   
ATOM    472  CA  LEU H  22      20.713  -3.871  -6.448  1.00  0.00      HCT  C
ATOM    473  HA  LEU H  22      21.107  -4.056  -7.439  1.00  0.00      HCT   
ATOM    474  CB  LEU H  22      19.383  -4.620  -6.235  1.00  0.00      HCT  C
ATOM    475  HB1 LEU H  22      19.627  -5.704  -6.144  1.00  0.00      HCT   
ATOM    476  HB2 LEU H  22      18.951  -4.318  -5.255  1.00  0.00      HCT   
ATOM    477  CG  LEU H  22      18.356  -4.433  -7.363  1.00  0.00      HCT  C
ATOM    478  HG  LEU H  22      18.167  -3.334  -7.421  1.00  0.00      HCT   
ATOM    479  CD1 LEU H  22      18.921  -4.917  -8.712  1.00  0.00      HCT  C
ATOM    480 HD11 LEU H  22      18.155  -4.823  -9.512  1.00  0.00      HCT   
ATOM    481 HD12 LEU H  22      19.807  -4.314  -9.004  1.00  0.00      HCT   
ATOM    482 HD13 LEU H  22      19.227  -5.983  -8.649  1.00  0.00      HCT   
ATOM    483  CD2 LEU H  22      17.028  -5.126  -7.014  1.00  0.00      HCT  C
ATOM    484 HD21 LEU H  22      16.286  -4.970  -7.827  1.00  0.00      HCT   
ATOM    485 HD22 LEU H  22      17.158  -6.219  -6.883  1.00  0.00      HCT   
ATOM    486 HD23 LEU H  22      16.607  -4.709  -6.074  1.00  0.00      HCT   
ATOM    487  C   LEU H  22      20.483  -2.395  -6.321  1.00  0.00      HCT  C
ATOM    488  O   LEU H  22      20.298  -1.877  -5.221  1.00  0.00      HCT  O
ATOM    489  N   TRP H  23      20.516  -1.668  -7.459  1.00  0.00      HCT  N
ATOM    490  HN  TRP H  23      20.661  -2.029  -8.377  1.00  0.00      HCT   
ATOM    491  CA  TRP H  23      20.331  -0.251  -7.388  1.00  0.00      HCT  C
ATOM    492  HA  TRP H  23      20.822   0.120  -6.496  1.00  0.00      HCT   
ATOM    493  CB  TRP H  23      20.828   0.527  -8.622  1.00  0.00      HCT  C
ATOM    494  HB1 TRP H  23      21.914   0.318  -8.742  1.00  0.00      HCT   
ATOM    495  HB2 TRP H  23      20.324   0.147  -9.537  1.00  0.00      HCT   
ATOM    496  CG  TRP H  23      20.660   2.026  -8.498  1.00  0.00      HCT  C
ATOM    497  CD1 TRP H  23      21.366   2.909  -7.734  1.00  0.00      HCT  C
ATOM    498  HD1 TRP H  23      22.199   2.639  -7.099  1.00  0.00      HCT   
ATOM    499  NE1 TRP H  23      20.890   4.184  -7.925  1.00  0.00      HCT  N
ATOM    500  HE1 TRP H  23      21.233   5.004  -7.519  1.00  0.00      HCT   
ATOM    501  CE2 TRP H  23      19.859   4.133  -8.840  1.00  0.00      HCT  C
ATOM    502  CD2 TRP H  23      19.689   2.802  -9.219  1.00  0.00      HCT  C
ATOM    503  CE3 TRP H  23      18.738   2.434 -10.126  1.00  0.00      HCT  C
ATOM    504  HE3 TRP H  23      18.601   1.403 -10.423  1.00  0.00      HCT   
ATOM    505  CZ3 TRP H  23      17.945   3.432 -10.650  1.00  0.00      HCT  C
ATOM    506  HZ3 TRP H  23      17.176   3.179 -11.366  1.00  0.00      HCT   
ATOM    507  CZ2 TRP H  23      19.074   5.122  -9.365  1.00  0.00      HCT  C
ATOM    508  HZ2 TRP H  23      19.189   6.160  -9.093  1.00  0.00      HCT   
ATOM    509  CH2 TRP H  23      18.110   4.750 -10.276  1.00  0.00      HCT  C
ATOM    510  HH2 TRP H  23      17.471   5.510 -10.703  1.00  0.00      HCT   
ATOM    511  C   TRP H  23      18.871   0.023  -7.227  1.00  0.00      HCT  C
ATOM    512  O   TRP H  23      18.029  -0.616  -7.856  1.00  0.00      HCT  O
ATOM    513  N   ASN H  24      18.545   0.997  -6.353  1.00  0.00      HCT  N
ATOM    514  HN  ASN H  24      19.215   1.526  -5.833  1.00  0.00      HCT   
ATOM    515  CA  ASN H  24      17.184   1.353  -6.100  1.00  0.00      HCT  C
ATOM    516  HA  ASN H  24      16.558   0.597  -6.562  1.00  0.00      HCT   
ATOM    517  CB  ASN H  24      16.853   1.590  -4.612  1.00  0.00      HCT  C
ATOM    518  HB1 ASN H  24      17.667   2.210  -4.177  1.00  0.00      HCT   
ATOM    519  HB2 ASN H  24      15.909   2.164  -4.514  1.00  0.00      HCT   
ATOM    520  CG  ASN H  24      16.786   0.253  -3.884  1.00  0.00      HCT  C
ATOM    521  OD1 ASN H  24      16.830  -0.811  -4.500  1.00  0.00      HCT  O
ATOM    522  ND2 ASN H  24      16.656   0.306  -2.531  1.00  0.00      HCT  N
ATOM    523 HD21 ASN H  24      16.622  -0.560  -2.040  1.00  0.00      HCT   
ATOM    524 HD22 ASN H  24      16.628   1.186  -2.067  1.00  0.00      HCT   
ATOM    525  C   ASN H  24      16.921   2.649  -6.799  1.00  0.00      HCT  C
ATOM    526  O   ASN H  24      17.696   3.597  -6.695  1.00  0.00      HCT  O
ATOM    527  N   SER H  25      15.789   2.702  -7.528  1.00  0.00      HCT  N
ATOM    528  HN  SER H  25      15.174   1.916  -7.593  1.00  0.00      HCT   
ATOM    529  CA  SER H  25      15.354   3.850  -8.266  1.00  0.00      HCT  C
ATOM    530  HA  SER H  25      16.222   4.254  -8.770  1.00  0.00      HCT   
ATOM    531  CB  SER H  25      14.167   3.542  -9.192  1.00  0.00      HCT  C
ATOM    532  HB1 SER H  25      13.925   4.467  -9.764  1.00  0.00      HCT   
ATOM    533  HB2 SER H  25      14.447   2.762  -9.935  1.00  0.00      HCT   
ATOM    534  OG  SER H  25      13.041   3.157  -8.415  1.00  0.00      HCT  O
ATOM    535  HG1 SER H  25      12.271   3.190  -8.996  1.00  0.00      HCT   
ATOM    536  C   SER H  25      14.878   4.889  -7.296  1.00  0.00      HCT  C
ATOM    537  O   SER H  25      14.768   4.643  -6.098  1.00  0.00      HCT  O
ATOM    538  N   GLY H  26      14.598   6.100  -7.814  1.00  0.00      HCT  N
ATOM    539  HN  GLY H  26      14.686   6.283  -8.792  1.00  0.00      HCT   
ATOM    540  CA  GLY H  26      14.157   7.207  -7.012  1.00  0.00      HCT  C
ATOM    541  HA1 GLY H  26      14.004   8.049  -7.673  1.00  0.00      HCT   
ATOM    542  HA2 GLY H  26      14.898   7.375  -6.242  1.00  0.00      HCT   
ATOM    543  C   GLY H  26      12.848   6.901  -6.336  1.00  0.00      HCT  C
ATOM    544  O   GLY H  26      12.681   7.231  -5.161  1.00  0.00      HCT  O
ATOM    545  N   PRO H  27      11.902   6.317  -7.027  1.00  0.00      HCT  N
ATOM    546  CD  PRO H  27      11.801   6.502  -8.467  1.00  0.00      HCT  C
ATOM    547  HD1 PRO H  27      12.400   5.738  -9.012  1.00  0.00      HCT   
ATOM    548  HD2 PRO H  27      12.151   7.517  -8.767  1.00  0.00      HCT   
ATOM    549  CA  PRO H  27      10.618   6.008  -6.437  1.00  0.00      HCT  C
ATOM    550  HA  PRO H  27      10.167   6.908  -6.037  1.00  0.00      HCT   
ATOM    551  CB  PRO H  27       9.725   5.584  -7.597  1.00  0.00      HCT  C
ATOM    552  HB1 PRO H  27       8.666   5.894  -7.454  1.00  0.00      HCT   
ATOM    553  HB2 PRO H  27       9.776   4.490  -7.795  1.00  0.00      HCT   
ATOM    554  CG  PRO H  27      10.310   6.340  -8.803  1.00  0.00      HCT  C
ATOM    555  HG1 PRO H  27       9.791   7.309  -8.941  1.00  0.00      HCT   
ATOM    556  HG2 PRO H  27      10.208   5.760  -9.749  1.00  0.00      HCT   
ATOM    557  C   PRO H  27      10.719   4.991  -5.353  1.00  0.00      HCT  C
ATOM    558  O   PRO H  27       9.944   5.029  -4.399  1.00  0.00      HCT  O
ATOM    559  N   ASP H  28      11.682   4.079  -5.488  1.00  0.00      HCT  N
ATOM    560  HN  ASP H  28      12.314   4.080  -6.258  1.00  0.00      HCT   
ATOM    561  CA  ASP H  28      11.924   3.014  -4.572  1.00  0.00      HCT  C
ATOM    562  HA  ASP H  28      11.002   2.466  -4.416  1.00  0.00      HCT   
ATOM    563  CB  ASP H  28      13.139   2.245  -5.114  1.00  0.00      HCT  C
ATOM    564  HB1 ASP H  28      13.000   2.060  -6.198  1.00  0.00      HCT   
ATOM    565  HB2 ASP H  28      14.067   2.835  -4.978  1.00  0.00      HCT   
ATOM    566  CG  ASP H  28      13.278   0.924  -4.423  1.00  0.00      HCT  C
ATOM    567  OD1 ASP H  28      13.291   0.934  -3.167  1.00  0.00      HCT  O
ATOM    568  OD2 ASP H  28      13.380  -0.105  -5.144  1.00  0.00      HCT  O
ATOM    569  C   ASP H  28      12.276   3.651  -3.260  1.00  0.00      HCT  C
ATOM    570  O   ASP H  28      11.919   3.161  -2.190  1.00  0.00      HCT  O
ATOM    571  N   LEU H  29      13.040   4.754  -3.337  1.00  0.00      HCT  N
ATOM    572  HN  LEU H  29      13.283   5.128  -4.230  1.00  0.00      HCT   
ATOM    573  CA  LEU H  29      13.571   5.491  -2.224  1.00  0.00      HCT  C
ATOM    574  HA  LEU H  29      13.881   4.726  -1.524  1.00  0.00      HCT   
ATOM    575  CB  LEU H  29      14.838   6.270  -2.608  1.00  0.00      HCT  C
ATOM    576  HB1 LEU H  29      14.566   6.946  -3.451  1.00  0.00      HCT   
ATOM    577  HB2 LEU H  29      15.125   6.933  -1.762  1.00  0.00      HCT   
ATOM    578  CG  LEU H  29      15.984   5.325  -3.027  1.00  0.00      HCT  C
ATOM    579  HG  LEU H  29      15.611   4.854  -3.968  1.00  0.00      HCT   
ATOM    580  CD1 LEU H  29      17.276   6.095  -3.344  1.00  0.00      HCT  C
ATOM    581 HD11 LEU H  29      18.098   5.391  -3.596  1.00  0.00      HCT   
ATOM    582 HD12 LEU H  29      17.123   6.777  -4.208  1.00  0.00      HCT   
ATOM    583 HD13 LEU H  29      17.595   6.702  -2.470  1.00  0.00      HCT   
ATOM    584  CD2 LEU H  29      16.193   4.210  -1.987  1.00  0.00      HCT  C
ATOM    585 HD21 LEU H  29      17.008   3.527  -2.311  1.00  0.00      HCT   
ATOM    586 HD22 LEU H  29      16.473   4.621  -0.996  1.00  0.00      HCT   
ATOM    587 HD23 LEU H  29      15.265   3.610  -1.868  1.00  0.00      HCT   
ATOM    588  C   LEU H  29      12.614   6.412  -1.499  1.00  0.00      HCT  C
ATOM    589  O   LEU H  29      12.894   6.785  -0.362  1.00  0.00      HCT  O
ATOM    590  N   VAL H  30      11.581   6.954  -2.177  1.00  0.00      HCT  N
ATOM    591  HN  VAL H  30      11.403   6.734  -3.133  1.00  0.00      HCT   
ATOM    592  CA  VAL H  30      10.643   7.894  -1.594  1.00  0.00      HCT  C
ATOM    593  HA  VAL H  30      11.234   8.505  -0.924  1.00  0.00      HCT   
ATOM    594  CB  VAL H  30      10.056   8.818  -2.619  1.00  0.00      HCT  C
ATOM    595  HB  VAL H  30       9.296   9.455  -2.103  1.00  0.00      HCT   
ATOM    596  CG1 VAL H  30      11.200   9.684  -3.176  1.00  0.00      HCT  C
ATOM    597 HG11 VAL H  30      10.819  10.361  -3.971  1.00  0.00      HCT   
ATOM    598 HG12 VAL H  30      11.653  10.321  -2.388  1.00  0.00      HCT   
ATOM    599 HG13 VAL H  30      11.995   9.047  -3.619  1.00  0.00      HCT   
ATOM    600  CG2 VAL H  30       9.336   7.990  -3.695  1.00  0.00      HCT  C
ATOM    601 HG21 VAL H  30       8.926   8.650  -4.489  1.00  0.00      HCT   
ATOM    602 HG22 VAL H  30      10.038   7.269  -4.167  1.00  0.00      HCT   
ATOM    603 HG23 VAL H  30       8.488   7.419  -3.262  1.00  0.00      HCT   
ATOM    604  C   VAL H  30       9.524   7.291  -0.787  1.00  0.00      HCT  C
ATOM    605  O   VAL H  30       9.033   7.918   0.150  1.00  0.00      HCT  O
ATOM    606  N   VAL H  31       9.050   6.088  -1.160  1.00  0.00      HCT  N
ATOM    607  HN  VAL H  31       9.440   5.563  -1.912  1.00  0.00      HCT   
ATOM    608  CA  VAL H  31       7.936   5.452  -0.504  1.00  0.00      HCT  C
ATOM    609  HA  VAL H  31       7.070   6.094  -0.602  1.00  0.00      HCT   
ATOM    610  CB  VAL H  31       7.622   4.095  -1.070  1.00  0.00      HCT  C
ATOM    611  HB  VAL H  31       6.816   3.645  -0.440  1.00  0.00      HCT   
ATOM    612  CG1 VAL H  31       7.128   4.273  -2.517  1.00  0.00      HCT  C
ATOM    613 HG11 VAL H  31       6.924   3.283  -2.979  1.00  0.00      HCT   
ATOM    614 HG12 VAL H  31       6.186   4.858  -2.559  1.00  0.00      HCT   
ATOM    615 HG13 VAL H  31       7.895   4.788  -3.133  1.00  0.00      HCT   
ATOM    616  CG2 VAL H  31       8.883   3.219  -0.965  1.00  0.00      HCT  C
ATOM    617 HG21 VAL H  31       8.704   2.217  -1.410  1.00  0.00      HCT   
ATOM    618 HG22 VAL H  31       9.733   3.693  -1.501  1.00  0.00      HCT   
ATOM    619 HG23 VAL H  31       9.180   3.067   0.094  1.00  0.00      HCT   
ATOM    620  C   VAL H  31       8.239   5.325   0.963  1.00  0.00      HCT  C
ATOM    621  O   VAL H  31       9.384   5.474   1.383  1.00  0.00      HCT  O
ATOM    622  N   PRO H  32       7.226   5.061   1.763  1.00  0.00      HCT  N
ATOM    623  CD  PRO H  32       5.842   5.187   1.335  1.00  0.00      HCT  C
ATOM    624  HD1 PRO H  32       5.512   4.292   0.760  1.00  0.00      HCT   
ATOM    625  HD2 PRO H  32       5.692   6.095   0.707  1.00  0.00      HCT   
ATOM    626  CA  PRO H  32       7.357   5.014   3.200  1.00  0.00      HCT  C
ATOM    627  HA  PRO H  32       7.618   5.991   3.590  1.00  0.00      HCT   
ATOM    628  CB  PRO H  32       5.952   4.728   3.727  1.00  0.00      HCT  C
ATOM    629  HB1 PRO H  32       5.746   5.246   4.690  1.00  0.00      HCT   
ATOM    630  HB2 PRO H  32       5.751   3.638   3.832  1.00  0.00      HCT   
ATOM    631  CG  PRO H  32       5.028   5.307   2.637  1.00  0.00      HCT  C
ATOM    632  HG1 PRO H  32       4.754   6.352   2.880  1.00  0.00      HCT   
ATOM    633  HG2 PRO H  32       4.085   4.722   2.536  1.00  0.00      HCT   
ATOM    634  C   PRO H  32       8.399   4.020   3.628  1.00  0.00      HCT  C
ATOM    635  O   PRO H  32       8.587   3.006   2.958  1.00  0.00      HCT  O
ATOM    636  N   ARG H  33       9.074   4.316   4.752  1.00  0.00      HCT  N
ATOM    637  HN  ARG H  33       8.727   5.066   5.310  1.00  0.00      HCT   
ATOM    638  CA  ARG H  33      10.255   3.651   5.228  1.00  0.00      HCT  C
ATOM    639  HA  ARG H  33      10.950   3.641   4.397  1.00  0.00      HCT   
ATOM    640  CB  ARG H  33      10.880   4.415   6.407  1.00  0.00      HCT  C
ATOM    641  HB1 ARG H  33      10.797   5.500   6.159  1.00  0.00      HCT   
ATOM    642  HB2 ARG H  33      10.263   4.261   7.319  1.00  0.00      HCT   
ATOM    643  CG  ARG H  33      12.347   4.082   6.665  1.00  0.00      HCT  C
ATOM    644  HG1 ARG H  33      12.441   2.983   6.806  1.00  0.00      HCT   
ATOM    645  HG2 ARG H  33      12.938   4.318   5.750  1.00  0.00      HCT   
ATOM    646  CD  ARG H  33      12.931   4.876   7.838  1.00  0.00      HCT  C
ATOM    647  HD1 ARG H  33      12.475   4.520   8.790  1.00  0.00      HCT   
ATOM    648  HD2 ARG H  33      14.037   4.753   7.904  1.00  0.00      HCT   
ATOM    649  NE  ARG H  33      12.620   6.316   7.597  1.00  0.00      HCT  N
ATOM    650  HE  ARG H  33      11.772   6.618   8.047  1.00  0.00      HCT   
ATOM    651  CZ  ARG H  33      13.443   7.093   6.833  1.00  0.00      HCT  C
ATOM    652  NH1 ARG H  33      14.566   6.562   6.269  1.00  0.00      HCT  N
ATOM    653 HH11 ARG H  33      15.178   7.128   5.735  1.00  0.00      HCT   
ATOM    654 HH12 ARG H  33      14.797   5.625   6.538  1.00  0.00      HCT   
ATOM    655  NH2 ARG H  33      13.132   8.406   6.629  1.00  0.00      HCT  N
ATOM    656 HH21 ARG H  33      13.676   8.951   6.007  1.00  0.00      HCT   
ATOM    657 HH22 ARG H  33      12.246   8.712   6.951  1.00  0.00      HCT   
ATOM    658  C   ARG H  33      10.081   2.222   5.659  1.00  0.00      HCT  C
ATOM    659  O   ARG H  33      10.948   1.395   5.383  1.00  0.00      HCT  O
ATOM    660  N   PHE H  34       8.971   1.864   6.328  1.00  0.00      HCT  N
ATOM    661  HN  PHE H  34       8.146   2.407   6.476  1.00  0.00      HCT   
ATOM    662  CA  PHE H  34       8.932   0.551   6.913  1.00  0.00      HCT  C
ATOM    663  HA  PHE H  34       9.966   0.259   7.048  1.00  0.00      HCT   
ATOM    664  CB  PHE H  34       8.192   0.478   8.260  1.00  0.00      HCT  C
ATOM    665  HB1 PHE H  34       7.188   0.943   8.149  1.00  0.00      HCT   
ATOM    666  HB2 PHE H  34       8.032  -0.576   8.572  1.00  0.00      HCT   
ATOM    667  CG  PHE H  34       8.992   1.260   9.241  1.00  0.00      HCT  C
ATOM    668  CD1 PHE H  34      10.309   0.937   9.474  1.00  0.00      HCT  C
ATOM    669  HD1 PHE H  34      10.760   0.113   8.939  1.00  0.00      HCT   
ATOM    670  CE1 PHE H  34      11.059   1.644  10.383  1.00  0.00      HCT  C
ATOM    671  HE1 PHE H  34      12.097   1.389  10.542  1.00  0.00      HCT   
ATOM    672  CZ  PHE H  34      10.487   2.678  11.083  1.00  0.00      HCT  C
ATOM    673  HZ  PHE H  34      11.071   3.246  11.793  1.00  0.00      HCT   
ATOM    674  CD2 PHE H  34       8.424   2.287   9.957  1.00  0.00      HCT  C
ATOM    675  HD2 PHE H  34       7.379   2.528   9.819  1.00  0.00      HCT   
ATOM    676  CE2 PHE H  34       9.168   2.996  10.870  1.00  0.00      HCT  C
ATOM    677  HE2 PHE H  34       8.713   3.806  11.423  1.00  0.00      HCT   
ATOM    678  C   PHE H  34       8.307  -0.458   6.004  1.00  0.00      HCT  C
ATOM    679  O   PHE H  34       8.409  -0.385   4.780  1.00  0.00      HCT  O
ATOM    680  N   HSE H  35       7.714  -1.502   6.612  1.00  0.00      HCT  N
ATOM    681  HN  HSE H  35       7.632  -1.615   7.601  1.00  0.00      HCT   
ATOM    682  CA  HSE H  35       7.137  -2.566   5.846  1.00  0.00      HCT  C
ATOM    683  HA  HSE H  35       7.618  -2.575   4.876  1.00  0.00      HCT   
ATOM    684  CB  HSE H  35       7.251  -3.937   6.532  1.00  0.00      HCT  C
ATOM    685  HB1 HSE H  35       6.803  -3.850   7.545  1.00  0.00      HCT   
ATOM    686  HB2 HSE H  35       6.648  -4.683   5.973  1.00  0.00      HCT   
ATOM    687  ND1 HSE H  35       9.597  -3.754   7.478  1.00  0.00      HCT  N
ATOM    688  CG  HSE H  35       8.677  -4.380   6.669  1.00  0.00      HCT  C
ATOM    689  CE1 HSE H  35      10.767  -4.428   7.334  1.00  0.00      HCT  C
ATOM    690  HE1 HSE H  35      11.698  -4.172   7.846  1.00  0.00      HCT   
ATOM    691  NE2 HSE H  35      10.661  -5.438   6.491  1.00  0.00      HCT  N
ATOM    692  HE2 HSE H  35      11.359  -6.085   6.184  1.00  0.00      HCT   
ATOM    693  CD2 HSE H  35       9.343  -5.408   6.072  1.00  0.00      HCT  C
ATOM    694  HD2 HSE H  35       8.992  -6.139   5.358  1.00  0.00      HCT   
ATOM    695  C   HSE H  35       5.696  -2.276   5.616  1.00  0.00      HCT  C
ATOM    696  O   HSE H  35       5.052  -1.613   6.425  1.00  0.00      HCT  O
ATOM    697  N   THR H  36       5.167  -2.771   4.481  1.00  0.00      HCT  N
ATOM    698  HN  THR H  36       5.698  -3.294   3.815  1.00  0.00      HCT   
ATOM    699  CA  THR H  36       3.792  -2.592   4.126  1.00  0.00      HCT  C
ATOM    700  HA  THR H  36       3.443  -1.686   4.603  1.00  0.00      HCT   
ATOM    701  CB  THR H  36       3.543  -2.656   2.649  1.00  0.00      HCT  C
ATOM    702  HB  THR H  36       3.921  -3.653   2.314  1.00  0.00      HCT   
ATOM    703  OG1 THR H  36       4.297  -1.661   1.974  1.00  0.00      HCT  O
ATOM    704  HG1 THR H  36       4.075  -1.759   1.042  1.00  0.00      HCT   
ATOM    705  CG2 THR H  36       2.041  -2.447   2.395  1.00  0.00      HCT  C
ATOM    706 HG21 THR H  36       1.796  -2.600   1.323  1.00  0.00      HCT   
ATOM    707 HG22 THR H  36       1.443  -3.171   2.988  1.00  0.00      HCT   
ATOM    708 HG23 THR H  36       1.726  -1.420   2.680  1.00  0.00      HCT   
ATOM    709  C   THR H  36       3.037  -3.721   4.753  1.00  0.00      HCT  C
ATOM    710  O   THR H  36       3.282  -4.888   4.441  1.00  0.00      HCT  O
ATOM    711  N   PRO H  37       2.153  -3.401   5.675  1.00  0.00      HCT  N
ATOM    712  CD  PRO H  37       2.321  -2.236   6.526  1.00  0.00      HCT  C
ATOM    713  HD1 PRO H  37       1.697  -1.385   6.170  1.00  0.00      HCT   
ATOM    714  HD2 PRO H  37       3.387  -1.913   6.559  1.00  0.00      HCT   
ATOM    715  CA  PRO H  37       1.381  -4.422   6.325  1.00  0.00      HCT  C
ATOM    716  HA  PRO H  37       2.001  -5.275   6.573  1.00  0.00      HCT   
ATOM    717  CB  PRO H  37       0.883  -3.826   7.643  1.00  0.00      HCT  C
ATOM    718  HB1 PRO H  37       0.931  -4.555   8.482  1.00  0.00      HCT   
ATOM    719  HB2 PRO H  37      -0.147  -3.413   7.558  1.00  0.00      HCT   
ATOM    720  CG  PRO H  37       1.862  -2.676   7.922  1.00  0.00      HCT  C
ATOM    721  HG1 PRO H  37       2.697  -3.020   8.563  1.00  0.00      HCT   
ATOM    722  HG2 PRO H  37       1.370  -1.817   8.434  1.00  0.00      HCT   
ATOM    723  C   PRO H  37       0.253  -4.874   5.456  1.00  0.00      HCT  C
ATOM    724  O   PRO H  37      -0.516  -4.030   4.995  1.00  0.00      HCT  O
ATOM    725  N   SER H  38       0.100  -6.195   5.270  1.00  0.00      HCT  N
ATOM    726  HN  SER H  38       0.720  -6.894   5.627  1.00  0.00      HCT   
ATOM    727  CA  SER H  38      -1.000  -6.716   4.520  1.00  0.00      HCT  C
ATOM    728  HA  SER H  38      -1.803  -5.990   4.532  1.00  0.00      HCT   
ATOM    729  CB  SER H  38      -0.649  -7.191   3.098  1.00  0.00      HCT  C
ATOM    730  HB1 SER H  38      -1.601  -7.354   2.543  1.00  0.00      HCT   
ATOM    731  HB2 SER H  38      -0.083  -6.401   2.554  1.00  0.00      HCT   
ATOM    732  OG  SER H  38       0.075  -8.411   3.144  1.00  0.00      HCT  O
ATOM    733  HG1 SER H  38       0.074  -8.775   2.250  1.00  0.00      HCT   
ATOM    734  C   SER H  38      -1.468  -7.911   5.294  1.00  0.00      HCT  C
ATOM    735  O   SER H  38      -0.680  -8.532   6.005  1.00  0.00      HCT  O
ATOM    736  N   VAL H  39      -2.772  -8.248   5.210  1.00  0.00      HCT  N
ATOM    737  HN  VAL H  39      -3.468  -7.782   4.670  1.00  0.00      HCT   
ATOM    738  CA  VAL H  39      -3.255  -9.381   5.951  1.00  0.00      HCT  C
ATOM    739  HA  VAL H  39      -2.429 -10.062   6.116  1.00  0.00      HCT   
ATOM    740  CB  VAL H  39      -3.942  -8.989   7.232  1.00  0.00      HCT  C
ATOM    741  HB  VAL H  39      -4.756  -8.269   6.972  1.00  0.00      HCT   
ATOM    742  CG1 VAL H  39      -4.539 -10.251   7.876  1.00  0.00      HCT  C
ATOM    743 HG11 VAL H  39      -5.020  -9.998   8.845  1.00  0.00      HCT   
ATOM    744 HG12 VAL H  39      -5.316 -10.712   7.231  1.00  0.00      HCT   
ATOM    745 HG13 VAL H  39      -3.746 -11.004   8.072  1.00  0.00      HCT   
ATOM    746  CG2 VAL H  39      -2.942  -8.241   8.136  1.00  0.00      HCT  C
ATOM    747 HG21 VAL H  39      -3.413  -7.975   9.106  1.00  0.00      HCT   
ATOM    748 HG22 VAL H  39      -2.052  -8.874   8.341  1.00  0.00      HCT   
ATOM    749 HG23 VAL H  39      -2.598  -7.299   7.661  1.00  0.00      HCT   
ATOM    750  C   VAL H  39      -4.273 -10.102   5.114  1.00  0.00      HCT  C
ATOM    751  O   VAL H  39      -5.115  -9.477   4.472  1.00  0.00      HCT  O
ATOM    752  N   TYR H  40      -4.234 -11.452   5.128  1.00  0.00      HCT  N
ATOM    753  HN  TYR H  40      -3.572 -11.977   5.661  1.00  0.00      HCT   
ATOM    754  CA  TYR H  40      -5.158 -12.253   4.364  1.00  0.00      HCT  C
ATOM    755  HA  TYR H  40      -5.862 -11.587   3.881  1.00  0.00      HCT   
ATOM    756  CB  TYR H  40      -4.492 -13.288   3.433  1.00  0.00      HCT  C
ATOM    757  HB1 TYR H  40      -3.768 -13.894   4.021  1.00  0.00      HCT   
ATOM    758  HB2 TYR H  40      -5.249 -13.989   3.020  1.00  0.00      HCT   
ATOM    759  CG  TYR H  40      -3.735 -12.640   2.324  1.00  0.00      HCT  C
ATOM    760  CD1 TYR H  40      -2.483 -12.111   2.544  1.00  0.00      HCT  C
ATOM    761  HD1 TYR H  40      -2.054 -12.141   3.536  1.00  0.00      HCT   
ATOM    762  CE1 TYR H  40      -1.780 -11.524   1.517  1.00  0.00      HCT  C
ATOM    763  HE1 TYR H  40      -0.804 -11.098   1.693  1.00  0.00      HCT   
ATOM    764  CZ  TYR H  40      -2.321 -11.469   0.254  1.00  0.00      HCT  C
ATOM    765  OH  TYR H  40      -1.600 -10.868  -0.800  1.00  0.00      HCT  O
ATOM    766  HH  TYR H  40      -2.108 -10.993  -1.604  1.00  0.00      HCT   
ATOM    767  CD2 TYR H  40      -4.264 -12.590   1.055  1.00  0.00      HCT  C
ATOM    768  HD2 TYR H  40      -5.256 -12.978   0.867  1.00  0.00      HCT   
ATOM    769  CE2 TYR H  40      -3.566 -12.005   0.024  1.00  0.00      HCT  C
ATOM    770  HE2 TYR H  40      -4.008 -11.950  -0.959  1.00  0.00      HCT   
ATOM    771  C   TYR H  40      -5.937 -13.092   5.335  1.00  0.00      HCT  C
ATOM    772  O   TYR H  40      -5.431 -13.458   6.396  1.00  0.00      HCT  O
ATOM    773  N   PHE H  41      -7.212 -13.387   5.008  1.00  0.00      HCT  N
ATOM    774  HN  PHE H  41      -7.679 -13.036   4.198  1.00  0.00      HCT   
ATOM    775  CA  PHE H  41      -8.013 -14.253   5.828  1.00  0.00      HCT  C
ATOM    776  HA  PHE H  41      -7.353 -14.727   6.544  1.00  0.00      HCT   
ATOM    777  CB  PHE H  41      -9.241 -13.586   6.475  1.00  0.00      HCT  C
ATOM    778  HB1 PHE H  41      -9.742 -12.938   5.723  1.00  0.00      HCT   
ATOM    779  HB2 PHE H  41      -9.985 -14.346   6.799  1.00  0.00      HCT   
ATOM    780  CG  PHE H  41      -8.787 -12.733   7.605  1.00  0.00      HCT  C
ATOM    781  CD1 PHE H  41      -8.485 -13.303   8.820  1.00  0.00      HCT  C
ATOM    782  HD1 PHE H  41      -8.581 -14.373   8.948  1.00  0.00      HCT   
ATOM    783  CE1 PHE H  41      -8.069 -12.527   9.874  1.00  0.00      HCT  C
ATOM    784  HE1 PHE H  41      -7.824 -12.987  10.821  1.00  0.00      HCT   
ATOM    785  CZ  PHE H  41      -7.959 -11.167   9.719  1.00  0.00      HCT  C
ATOM    786  HZ  PHE H  41      -7.624 -10.552  10.542  1.00  0.00      HCT   
ATOM    787  CD2 PHE H  41      -8.681 -11.369   7.459  1.00  0.00      HCT  C
ATOM    788  HD2 PHE H  41      -8.945 -10.904   6.519  1.00  0.00      HCT   
ATOM    789  CE2 PHE H  41      -8.266 -10.588   8.510  1.00  0.00      HCT  C
ATOM    790  HE2 PHE H  41      -8.182  -9.517   8.385  1.00  0.00      HCT   
ATOM    791  C   PHE H  41      -8.569 -15.338   4.959  1.00  0.00      HCT  C
ATOM    792  O   PHE H  41      -8.999 -15.082   3.836  1.00  0.00      HCT  O
ATOM    793  N   PHE H  42      -8.574 -16.586   5.473  1.00  0.00      HCT  N
ATOM    794  HN  PHE H  42      -8.212 -16.817   6.375  1.00  0.00      HCT   
ATOM    795  CA  PHE H  42      -9.112 -17.700   4.746  1.00  0.00      HCT  C
ATOM    796  HA  PHE H  42      -9.694 -17.317   3.917  1.00  0.00      HCT   
ATOM    797  CB  PHE H  42      -8.048 -18.752   4.378  1.00  0.00      HCT  C
ATOM    798  HB1 PHE H  42      -7.529 -19.083   5.304  1.00  0.00      HCT   
ATOM    799  HB2 PHE H  42      -8.515 -19.652   3.924  1.00  0.00      HCT   
ATOM    800  CG  PHE H  42      -7.034 -18.143   3.469  1.00  0.00      HCT  C
ATOM    801  CD1 PHE H  42      -6.020 -17.360   3.976  1.00  0.00      HCT  C
ATOM    802  HD1 PHE H  42      -5.967 -17.177   5.040  1.00  0.00      HCT   
ATOM    803  CE1 PHE H  42      -5.077 -16.802   3.145  1.00  0.00      HCT  C
ATOM    804  HE1 PHE H  42      -4.286 -16.192   3.558  1.00  0.00      HCT   
ATOM    805  CZ  PHE H  42      -5.139 -17.027   1.791  1.00  0.00      HCT  C
ATOM    806  HZ  PHE H  42      -4.399 -16.597   1.131  1.00  0.00      HCT   
ATOM    807  CD2 PHE H  42      -7.083 -18.367   2.112  1.00  0.00      HCT  C
ATOM    808  HD2 PHE H  42      -7.878 -18.967   1.692  1.00  0.00      HCT   
ATOM    809  CE2 PHE H  42      -6.144 -17.812   1.277  1.00  0.00      HCT  C
ATOM    810  HE2 PHE H  42      -6.196 -17.992   0.212  1.00  0.00      HCT   
ATOM    811  C   PHE H  42     -10.070 -18.387   5.675  1.00  0.00      HCT  C
ATOM    812  O   PHE H  42      -9.902 -18.343   6.894  1.00  0.00      HCT  O
ATOM    813  N   ARG H  43     -11.110 -19.043   5.119  1.00  0.00      HCT  N
ATOM    814  HN  ARG H  43     -11.256 -19.072   4.133  1.00  0.00      HCT   
ATOM    815  CA  ARG H  43     -12.066 -19.738   5.932  1.00  0.00      HCT  C
ATOM    816  HA  ARG H  43     -11.842 -19.587   6.981  1.00  0.00      HCT   
ATOM    817  CB  ARG H  43     -13.531 -19.408   5.599  1.00  0.00      HCT  C
ATOM    818  HB1 ARG H  43     -13.643 -19.549   4.497  1.00  0.00      HCT   
ATOM    819  HB2 ARG H  43     -14.199 -20.160   6.074  1.00  0.00      HCT   
ATOM    820  CG  ARG H  43     -13.934 -17.984   5.963  1.00  0.00      HCT  C
ATOM    821  HG1 ARG H  43     -13.475 -17.726   6.943  1.00  0.00      HCT   
ATOM    822  HG2 ARG H  43     -13.482 -17.280   5.226  1.00  0.00      HCT   
ATOM    823  CD  ARG H  43     -15.447 -17.765   5.961  1.00  0.00      HCT  C
ATOM    824  HD1 ARG H  43     -15.852 -17.989   4.948  1.00  0.00      HCT   
ATOM    825  HD2 ARG H  43     -15.956 -18.423   6.703  1.00  0.00      HCT   
ATOM    826  NE  ARG H  43     -15.673 -16.342   6.335  1.00  0.00      HCT  N
ATOM    827  HE  ARG H  43     -15.873 -15.752   5.544  1.00  0.00      HCT   
ATOM    828  CZ  ARG H  43     -15.600 -15.949   7.643  1.00  0.00      HCT  C
ATOM    829  NH1 ARG H  43     -15.279 -16.851   8.616  1.00  0.00      HCT  N
ATOM    830 HH11 ARG H  43     -15.250 -16.577   9.567  1.00  0.00      HCT   
ATOM    831 HH12 ARG H  43     -15.215 -17.809   8.329  1.00  0.00      HCT   
ATOM    832  NH2 ARG H  43     -15.840 -14.649   7.981  1.00  0.00      HCT  N
ATOM    833 HH21 ARG H  43     -15.702 -14.348   8.914  1.00  0.00      HCT   
ATOM    834 HH22 ARG H  43     -15.943 -14.004   7.235  1.00  0.00      HCT   
ATOM    835  C   ARG H  43     -11.897 -21.199   5.665  1.00  0.00      HCT  C
ATOM    836  O   ARG H  43     -11.475 -21.607   4.586  1.00  0.00      HCT  O
ATOM    837  N   ARG H  44     -12.239 -22.027   6.667  1.00  0.00      HCT  N
ATOM    838  HN  ARG H  44     -12.611 -21.658   7.515  1.00  0.00      HCT   
ATOM    839  CA  ARG H  44     -12.099 -23.450   6.592  1.00  0.00      HCT  C
ATOM    840  HA  ARG H  44     -11.086 -23.694   6.296  1.00  0.00      HCT   
ATOM    841  CB  ARG H  44     -12.504 -24.151   7.897  1.00  0.00      HCT  C
ATOM    842  HB1 ARG H  44     -12.014 -23.584   8.724  1.00  0.00      HCT   
ATOM    843  HB2 ARG H  44     -13.599 -24.039   8.055  1.00  0.00      HCT   
ATOM    844  CG  ARG H  44     -12.065 -25.613   7.961  1.00  0.00      HCT  C
ATOM    845  HG1 ARG H  44     -12.638 -26.119   8.769  1.00  0.00      HCT   
ATOM    846  HG2 ARG H  44     -12.365 -26.123   7.017  1.00  0.00      HCT   
ATOM    847  CD  ARG H  44     -10.553 -25.756   8.132  1.00  0.00      HCT  C
ATOM    848  HD1 ARG H  44     -10.036 -25.280   7.267  1.00  0.00      HCT   
ATOM    849  HD2 ARG H  44     -10.200 -25.269   9.071  1.00  0.00      HCT   
ATOM    850  NE  ARG H  44     -10.248 -27.208   8.204  1.00  0.00      HCT  N
ATOM    851  HE  ARG H  44     -10.951 -27.782   7.769  1.00  0.00      HCT   
ATOM    852  CZ  ARG H  44      -9.109 -27.646   8.815  1.00  0.00      HCT  C
ATOM    853  NH1 ARG H  44      -8.276 -26.760   9.432  1.00  0.00      HCT  N
ATOM    854 HH11 ARG H  44      -7.435 -27.069   9.855  1.00  0.00      HCT   
ATOM    855 HH12 ARG H  44      -8.493 -25.789   9.311  1.00  0.00      HCT   
ATOM    856  NH2 ARG H  44      -8.805 -28.978   8.810  1.00  0.00      HCT  N
ATOM    857 HH21 ARG H  44      -8.027 -29.309   9.325  1.00  0.00      HCT   
ATOM    858 HH22 ARG H  44      -9.498 -29.595   8.460  1.00  0.00      HCT   
ATOM    859  C   ARG H  44     -12.999 -23.979   5.516  1.00  0.00      HCT  C
ATOM    860  O   ARG H  44     -12.668 -24.964   4.857  1.00  0.00      HCT  O
ATOM    861  N   ARG H  45     -14.180 -23.353   5.327  1.00  0.00      HCT  N
ATOM    862  HN  ARG H  45     -14.451 -22.535   5.829  1.00  0.00      HCT   
ATOM    863  CA  ARG H  45     -15.118 -23.859   4.364  1.00  0.00      HCT  C
ATOM    864  HA  ARG H  45     -14.632 -24.633   3.781  1.00  0.00      HCT   
ATOM    865  CB  ARG H  45     -16.357 -24.495   5.006  1.00  0.00      HCT  C
ATOM    866  HB1 ARG H  45     -17.051 -24.748   4.169  1.00  0.00      HCT   
ATOM    867  HB2 ARG H  45     -16.077 -25.464   5.475  1.00  0.00      HCT   
ATOM    868  CG  ARG H  45     -17.083 -23.586   5.991  1.00  0.00      HCT  C
ATOM    869  HG1 ARG H  45     -16.325 -23.047   6.600  1.00  0.00      HCT   
ATOM    870  HG2 ARG H  45     -17.626 -22.796   5.422  1.00  0.00      HCT   
ATOM    871  CD  ARG H  45     -18.092 -24.350   6.848  1.00  0.00      HCT  C
ATOM    872  HD1 ARG H  45     -18.118 -23.909   7.871  1.00  0.00      HCT   
ATOM    873  HD2 ARG H  45     -19.117 -24.303   6.412  1.00  0.00      HCT   
ATOM    874  NE  ARG H  45     -17.653 -25.775   6.888  1.00  0.00      HCT  N
ATOM    875  HE  ARG H  45     -18.134 -26.356   6.221  1.00  0.00      HCT   
ATOM    876  CZ  ARG H  45     -16.690 -26.184   7.766  1.00  0.00      HCT  C
ATOM    877  NH1 ARG H  45     -16.104 -25.288   8.611  1.00  0.00      HCT  N
ATOM    878 HH11 ARG H  45     -15.388 -25.574   9.232  1.00  0.00      HCT   
ATOM    879 HH12 ARG H  45     -16.340 -24.324   8.469  1.00  0.00      HCT   
ATOM    880  NH2 ARG H  45     -16.300 -27.492   7.790  1.00  0.00      HCT  N
ATOM    881 HH21 ARG H  45     -15.667 -27.806   8.483  1.00  0.00      HCT   
ATOM    882 HH22 ARG H  45     -16.827 -28.127   7.241  1.00  0.00      HCT   
ATOM    883  C   ARG H  45     -15.515 -22.788   3.404  1.00  0.00      HCT  C
ATOM    884  O   ARG H  45     -15.219 -21.614   3.601  1.00  0.00      HCT  O
ATOM    885  N   ASP H  46     -16.159 -23.183   2.290  1.00  0.00      HCT  N
ATOM    886  HN  ASP H  46     -16.516 -24.078   2.036  1.00  0.00      HCT   
ATOM    887  CA  ASP H  46     -16.386 -22.188   1.289  1.00  0.00      HCT  C
ATOM    888  HA  ASP H  46     -15.683 -21.385   1.479  1.00  0.00      HCT   
ATOM    889  CB  ASP H  46     -16.082 -22.582  -0.162  1.00  0.00      HCT  C
ATOM    890  HB1 ASP H  46     -16.229 -21.701  -0.818  1.00  0.00      HCT   
ATOM    891  HB2 ASP H  46     -15.032 -22.920  -0.263  1.00  0.00      HCT   
ATOM    892  CG  ASP H  46     -17.043 -23.668  -0.537  1.00  0.00      HCT  C
ATOM    893  OD1 ASP H  46     -17.552 -24.318   0.409  1.00  0.00      HCT  O
ATOM    894  OD2 ASP H  46     -17.294 -23.859  -1.755  1.00  0.00      HCT  O
ATOM    895  C   ASP H  46     -17.698 -21.623   1.396  1.00  0.00      HCT  C
ATOM    896  O   ASP H  46     -18.348 -21.837   2.409  1.00  0.00      HCT  O
ATOM    897  N   ALA H  47     -18.041 -20.828   0.373  1.00  0.00      HCT  N
ATOM    898  HN  ALA H  47     -17.412 -20.653  -0.384  1.00  0.00      HCT   
ATOM    899  CA  ALA H  47     -19.299 -20.182   0.280  1.00  0.00      HCT  C
ATOM    900  HA  ALA H  47     -19.543 -19.617   1.172  1.00  0.00      HCT   
ATOM    901  CB  ALA H  47     -19.414 -19.294  -0.969  1.00  0.00      HCT  C
ATOM    902  HB1 ALA H  47     -18.693 -18.452  -0.896  1.00  0.00      HCT   
ATOM    903  HB2 ALA H  47     -19.176 -19.869  -1.891  1.00  0.00      HCT   
ATOM    904  HB3 ALA H  47     -20.434 -18.864  -1.073  1.00  0.00      HCT   
ATOM    905  C   ALA H  47     -20.329 -21.253   0.166  1.00  0.00      HCT  C
ATOM    906  O   ALA H  47     -21.366 -21.199   0.822  1.00  0.00      HCT  O
ATOM    907  N   ASP H  48     -20.040 -22.278  -0.655  1.00  0.00      HCT  N
ATOM    908  HN  ASP H  48     -19.202 -22.371  -1.186  1.00  0.00      HCT   
ATOM    909  CA  ASP H  48     -20.945 -23.369  -0.846  1.00  0.00      HCT  C
ATOM    910  HA  ASP H  48     -21.917 -22.980  -1.127  1.00  0.00      HCT   
ATOM    911  CB  ASP H  48     -20.386 -24.422  -1.820  1.00  0.00      HCT  C
ATOM    912  HB1 ASP H  48     -20.103 -23.926  -2.770  1.00  0.00      HCT   
ATOM    913  HB2 ASP H  48     -19.483 -24.906  -1.397  1.00  0.00      HCT   
ATOM    914  CG  ASP H  48     -21.489 -25.431  -2.068  1.00  0.00      HCT  C
ATOM    915  OD1 ASP H  48     -22.605 -25.212  -1.530  1.00  0.00      HCT  O
ATOM    916  OD2 ASP H  48     -21.232 -26.432  -2.790  1.00  0.00      HCT  O
ATOM    917  C   ASP H  48     -21.108 -24.012   0.491  1.00  0.00      HCT  C
ATOM    918  O   ASP H  48     -22.201 -24.440   0.855  1.00  0.00      HCT  O
ATOM    919  N   GLY H  49     -20.013 -24.050   1.276  1.00  0.00      HCT  N
ATOM    920  HN  GLY H  49     -19.129 -23.691   0.980  1.00  0.00      HCT   
ATOM    921  CA  GLY H  49     -20.044 -24.611   2.596  1.00  0.00      HCT  C
ATOM    922  HA1 GLY H  49     -21.051 -24.949   2.797  1.00  0.00      HCT   
ATOM    923  HA2 GLY H  49     -19.676 -23.870   3.293  1.00  0.00      HCT   
ATOM    924  C   GLY H  49     -19.136 -25.797   2.662  1.00  0.00      HCT  C
ATOM    925  O   GLY H  49     -18.755 -26.229   3.747  1.00  0.00      HCT  O
ATOM    926  N   ASN H  50     -18.734 -26.351   1.507  1.00  0.00      HCT  N
ATOM    927  HN  ASN H  50     -18.966 -26.047   0.584  1.00  0.00      HCT   
ATOM    928  CA  ASN H  50     -17.883 -27.499   1.556  1.00  0.00      HCT  C
ATOM    929  HA  ASN H  50     -18.363 -28.199   2.231  1.00  0.00      HCT   
ATOM    930  CB  ASN H  50     -17.690 -28.221   0.207  1.00  0.00      HCT  C
ATOM    931  HB1 ASN H  50     -16.971 -29.054   0.367  1.00  0.00      HCT   
ATOM    932  HB2 ASN H  50     -18.647 -28.668  -0.132  1.00  0.00      HCT   
ATOM    933  CG  ASN H  50     -17.124 -27.251  -0.814  1.00  0.00      HCT  C
ATOM    934  OD1 ASN H  50     -17.780 -26.282  -1.184  1.00  0.00      HCT  O
ATOM    935  ND2 ASN H  50     -15.879 -27.524  -1.293  1.00  0.00      HCT  N
ATOM    936 HD21 ASN H  50     -15.494 -26.887  -1.955  1.00  0.00      HCT   
ATOM    937 HD22 ASN H  50     -15.379 -28.317  -0.958  1.00  0.00      HCT   
ATOM    938  C   ASN H  50     -16.555 -27.150   2.137  1.00  0.00      HCT  C
ATOM    939  O   ASN H  50     -16.074 -26.021   2.046  1.00  0.00      HCT  O
ATOM    940  N   ASP H  51     -15.951 -28.159   2.794  1.00  0.00      HCT  N
ATOM    941  HN  ASP H  51     -16.333 -29.077   2.858  1.00  0.00      HCT   
ATOM    942  CA  ASP H  51     -14.700 -28.028   3.471  1.00  0.00      HCT  C
ATOM    943  HA  ASP H  51     -14.745 -27.132   4.080  1.00  0.00      HCT   
ATOM    944  CB  ASP H  51     -14.361 -29.264   4.324  1.00  0.00      HCT  C
ATOM    945  HB1 ASP H  51     -15.269 -29.593   4.868  1.00  0.00      HCT   
ATOM    946  HB2 ASP H  51     -14.018 -30.099   3.682  1.00  0.00      HCT   
ATOM    947  CG  ASP H  51     -13.284 -28.902   5.335  1.00  0.00      HCT  C
ATOM    948  OD1 ASP H  51     -12.355 -28.138   4.969  1.00  0.00      HCT  O
ATOM    949  OD2 ASP H  51     -13.374 -29.389   6.493  1.00  0.00      HCT  O
ATOM    950  C   ASP H  51     -13.607 -27.813   2.465  1.00  0.00      HCT  C
ATOM    951  O   ASP H  51     -13.518 -28.509   1.456  1.00  0.00      HCT  O
ATOM    952  N   LEU H  52     -12.779 -26.780   2.724  1.00  0.00      HCT  N
ATOM    953  HN  LEU H  52     -12.957 -26.210   3.523  1.00  0.00      HCT   
ATOM    954  CA  LEU H  52     -11.624 -26.383   1.958  1.00  0.00      HCT  C
ATOM    955  HA  LEU H  52     -11.925 -26.446   0.920  1.00  0.00      HCT   
ATOM    956  CB  LEU H  52     -11.164 -24.945   2.235  1.00  0.00      HCT  C
ATOM    957  HB1 LEU H  52     -11.248 -24.779   3.334  1.00  0.00      HCT   
ATOM    958  HB2 LEU H  52     -10.082 -24.858   1.993  1.00  0.00      HCT   
ATOM    959  CG  LEU H  52     -12.003 -23.901   1.482  1.00  0.00      HCT  C
ATOM    960  HG  LEU H  52     -11.721 -22.911   1.914  1.00  0.00      HCT   
ATOM    961  CD1 LEU H  52     -11.672 -23.913  -0.018  1.00  0.00      HCT  C
ATOM    962 HD11 LEU H  52     -12.315 -23.191  -0.565  1.00  0.00      HCT   
ATOM    963 HD12 LEU H  52     -10.610 -23.632  -0.187  1.00  0.00      HCT   
ATOM    964 HD13 LEU H  52     -11.841 -24.923  -0.449  1.00  0.00      HCT   
ATOM    965  CD2 LEU H  52     -13.501 -24.114   1.724  1.00  0.00      HCT  C
ATOM    966 HD21 LEU H  52     -14.092 -23.340   1.188  1.00  0.00      HCT   
ATOM    967 HD22 LEU H  52     -13.838 -25.106   1.361  1.00  0.00      HCT   
ATOM    968 HD23 LEU H  52     -13.734 -24.040   2.808  1.00  0.00      HCT   
ATOM    969  C   LEU H  52     -10.450 -27.287   2.142  1.00  0.00      HCT  C
ATOM    970  O   LEU H  52      -9.587 -27.351   1.267  1.00  0.00      HCT  O
ATOM    971  N   THR H  53     -10.350 -27.969   3.301  1.00  0.00      HCT  N
ATOM    972  HN  THR H  53     -11.027 -27.978   4.036  1.00  0.00      HCT   
ATOM    973  CA  THR H  53      -9.186 -28.775   3.560  1.00  0.00      HCT  C
ATOM    974  HA  THR H  53      -8.350 -28.089   3.578  1.00  0.00      HCT   
ATOM    975  CB  THR H  53      -9.215 -29.532   4.852  1.00  0.00      HCT  C
ATOM    976  HB  THR H  53      -8.390 -30.283   4.790  1.00  0.00      HCT   
ATOM    977  OG1 THR H  53     -10.428 -30.249   4.997  1.00  0.00      HCT  O
ATOM    978  HG1 THR H  53     -10.364 -30.691   5.851  1.00  0.00      HCT   
ATOM    979  CG2 THR H  53      -9.022 -28.539   5.990  1.00  0.00      HCT  C
ATOM    980 HG21 THR H  53      -8.922 -29.066   6.962  1.00  0.00      HCT   
ATOM    981 HG22 THR H  53      -8.100 -27.941   5.830  1.00  0.00      HCT   
ATOM    982 HG23 THR H  53      -9.882 -27.839   6.061  1.00  0.00      HCT   
ATOM    983  C   THR H  53      -8.927 -29.729   2.445  1.00  0.00      HCT  C
ATOM    984  O   THR H  53      -9.837 -30.267   1.818  1.00  0.00      HCT  O
ATOM    985  N   ALA H  54      -7.625 -29.935   2.172  1.00  0.00      HCT  N
ATOM    986  HN  ALA H  54      -6.909 -29.519   2.732  1.00  0.00      HCT   
ATOM    987  CA  ALA H  54      -7.164 -30.745   1.087  1.00  0.00      HCT  C
ATOM    988  HA  ALA H  54      -7.670 -30.495   0.162  1.00  0.00      HCT   
ATOM    989  CB  ALA H  54      -5.648 -30.641   0.849  1.00  0.00      HCT  C
ATOM    990  HB1 ALA H  54      -5.383 -29.595   0.585  1.00  0.00      HCT   
ATOM    991  HB2 ALA H  54      -5.080 -30.917   1.764  1.00  0.00      HCT   
ATOM    992  HB3 ALA H  54      -5.318 -31.299   0.016  1.00  0.00      HCT   
ATOM    993  C   ALA H  54      -7.486 -32.174   1.371  1.00  0.00      HCT  C
ATOM    994  O   ALA H  54      -7.907 -32.529   2.471  1.00  0.00      HCT  O
ATOM    995  N   ALA H  55      -7.341 -33.025   0.336  1.00  0.00      HCT  N
ATOM    996  HN  ALA H  55      -7.046 -32.723  -0.570  1.00  0.00      HCT   
ATOM    997  CA  ALA H  55      -7.600 -34.427   0.463  1.00  0.00      HCT  C
ATOM    998  HA  ALA H  55      -8.593 -34.626   0.849  1.00  0.00      HCT   
ATOM    999  CB  ALA H  55      -7.392 -35.197  -0.852  1.00  0.00      HCT  C
ATOM   1000  HB1 ALA H  55      -8.126 -34.847  -1.609  1.00  0.00      HCT   
ATOM   1001  HB2 ALA H  55      -6.372 -35.024  -1.259  1.00  0.00      HCT   
ATOM   1002  HB3 ALA H  55      -7.537 -36.290  -0.714  1.00  0.00      HCT   
ATOM   1003  C   ALA H  55      -6.639 -34.979   1.467  1.00  0.00      HCT  C
ATOM   1004  O   ALA H  55      -7.008 -35.780   2.323  1.00  0.00      HCT  O
ATOM   1005  N   ASP H  56      -5.374 -34.524   1.417  1.00  0.00      HCT  N
ATOM   1006  HN  ASP H  56      -5.018 -33.840   0.785  1.00  0.00      HCT   
ATOM   1007  CA  ASP H  56      -4.381 -35.017   2.323  1.00  0.00      HCT  C
ATOM   1008  HA  ASP H  56      -4.384 -36.100   2.282  1.00  0.00      HCT   
ATOM   1009  CB  ASP H  56      -2.952 -34.516   2.036  1.00  0.00      HCT  C
ATOM   1010  HB1 ASP H  56      -2.249 -34.988   2.752  1.00  0.00      HCT   
ATOM   1011  HB2 ASP H  56      -2.641 -34.791   1.009  1.00  0.00      HCT   
ATOM   1012  CG  ASP H  56      -2.875 -33.011   2.207  1.00  0.00      HCT  C
ATOM   1013  OD1 ASP H  56      -3.946 -32.351   2.280  1.00  0.00      HCT  O
ATOM   1014  OD2 ASP H  56      -1.724 -32.505   2.264  1.00  0.00      HCT  O
ATOM   1015  C   ASP H  56      -4.802 -34.636   3.709  1.00  0.00      HCT  C
ATOM   1016  O   ASP H  56      -4.352 -35.222   4.690  1.00  0.00      HCT  O
ATOM   1017  N   GLY H  57      -5.673 -33.619   3.832  1.00  0.00      HCT  N
ATOM   1018  HN  GLY H  57      -6.035 -33.075   3.076  1.00  0.00      HCT   
ATOM   1019  CA  GLY H  57      -6.143 -33.257   5.137  1.00  0.00      HCT  C
ATOM   1020  HA1 GLY H  57      -5.929 -34.065   5.823  1.00  0.00      HCT   
ATOM   1021  HA2 GLY H  57      -7.190 -32.991   5.077  1.00  0.00      HCT   
ATOM   1022  C   GLY H  57      -5.388 -32.053   5.591  1.00  0.00      HCT  C
ATOM   1023  O   GLY H  57      -5.547 -31.601   6.724  1.00  0.00      HCT  O
ATOM   1024  N   SER H  58      -4.533 -31.511   4.708  1.00  0.00      HCT  N
ATOM   1025  HN  SER H  58      -4.366 -31.841   3.779  1.00  0.00      HCT   
ATOM   1026  CA  SER H  58      -3.764 -30.359   5.067  1.00  0.00      HCT  C
ATOM   1027  HA  SER H  58      -3.538 -30.455   6.121  1.00  0.00      HCT   
ATOM   1028  CB  SER H  58      -2.505 -30.187   4.209  1.00  0.00      HCT  C
ATOM   1029  HB1 SER H  58      -1.951 -29.296   4.583  1.00  0.00      HCT   
ATOM   1030  HB2 SER H  58      -1.831 -31.065   4.329  1.00  0.00      HCT   
ATOM   1031  OG  SER H  58      -2.878 -29.981   2.853  1.00  0.00      HCT  O
ATOM   1032  HG1 SER H  58      -2.095 -29.658   2.389  1.00  0.00      HCT   
ATOM   1033  C   SER H  58      -4.586 -29.121   4.900  1.00  0.00      HCT  C
ATOM   1034  O   SER H  58      -5.527 -29.073   4.108  1.00  0.00      HCT  O
ATOM   1035  N   PHE H  59      -4.249 -28.090   5.698  1.00  0.00      HCT  N
ATOM   1036  HN  PHE H  59      -3.541 -28.155   6.399  1.00  0.00      HCT   
ATOM   1037  CA  PHE H  59      -4.879 -26.807   5.609  1.00  0.00      HCT  C
ATOM   1038  HA  PHE H  59      -5.138 -26.613   4.575  1.00  0.00      HCT   
ATOM   1039  CB  PHE H  59      -6.039 -26.701   6.626  1.00  0.00      HCT  C
ATOM   1040  HB1 PHE H  59      -6.690 -27.597   6.530  1.00  0.00      HCT   
ATOM   1041  HB2 PHE H  59      -5.656 -26.685   7.669  1.00  0.00      HCT   
ATOM   1042  CG  PHE H  59      -6.886 -25.504   6.357  1.00  0.00      HCT  C
ATOM   1043  CD1 PHE H  59      -7.793 -25.511   5.321  1.00  0.00      HCT  C
ATOM   1044  HD1 PHE H  59      -7.880 -26.386   4.692  1.00  0.00      HCT   
ATOM   1045  CE1 PHE H  59      -8.585 -24.412   5.075  1.00  0.00      HCT  C
ATOM   1046  HE1 PHE H  59      -9.292 -24.427   4.258  1.00  0.00      HCT   
ATOM   1047  CZ  PHE H  59      -8.481 -23.298   5.872  1.00  0.00      HCT  C
ATOM   1048  HZ  PHE H  59      -9.104 -22.435   5.686  1.00  0.00      HCT   
ATOM   1049  CD2 PHE H  59      -6.798 -24.388   7.157  1.00  0.00      HCT  C
ATOM   1050  HD2 PHE H  59      -6.088 -24.362   7.972  1.00  0.00      HCT   
ATOM   1051  CE2 PHE H  59      -7.587 -23.288   6.916  1.00  0.00      HCT  C
ATOM   1052  HE2 PHE H  59      -7.502 -22.415   7.548  1.00  0.00      HCT   
ATOM   1053  C   PHE H  59      -3.803 -25.825   5.986  1.00  0.00      HCT  C
ATOM   1054  O   PHE H  59      -3.548 -25.620   7.172  1.00  0.00      HCT  O
ATOM   1055  N   PHE H  60      -3.213 -25.121   4.993  1.00  0.00      HCT  N
ATOM   1056  HN  PHE H  60      -3.482 -25.168   4.032  1.00  0.00      HCT   
ATOM   1057  CA  PHE H  60      -2.116 -24.222   5.263  1.00  0.00      HCT  C
ATOM   1058  HA  PHE H  60      -1.716 -23.946   4.295  1.00  0.00      HCT   
ATOM   1059  CB  PHE H  60      -2.517 -22.955   6.041  1.00  0.00      HCT  C
ATOM   1060  HB1 PHE H  60      -3.216 -23.236   6.858  1.00  0.00      HCT   
ATOM   1061  HB2 PHE H  60      -1.632 -22.480   6.516  1.00  0.00      HCT   
ATOM   1062  CG  PHE H  60      -3.218 -22.039   5.099  1.00  0.00      HCT  C
ATOM   1063  CD1 PHE H  60      -2.493 -21.178   4.307  1.00  0.00      HCT  C
ATOM   1064  HD1 PHE H  60      -1.414 -21.168   4.376  1.00  0.00      HCT   
ATOM   1065  CE1 PHE H  60      -3.127 -20.327   3.435  1.00  0.00      HCT  C
ATOM   1066  HE1 PHE H  60      -2.547 -19.661   2.812  1.00  0.00      HCT   
ATOM   1067  CZ  PHE H  60      -4.497 -20.327   3.350  1.00  0.00      HCT  C
ATOM   1068  HZ  PHE H  60      -5.001 -19.665   2.661  1.00  0.00      HCT   
ATOM   1069  CD2 PHE H  60      -4.588 -22.033   5.011  1.00  0.00      HCT  C
ATOM   1070  HD2 PHE H  60      -5.173 -22.685   5.644  1.00  0.00      HCT   
ATOM   1071  CE2 PHE H  60      -5.228 -21.182   4.140  1.00  0.00      HCT  C
ATOM   1072  HE2 PHE H  60      -6.307 -21.186   4.079  1.00  0.00      HCT   
ATOM   1073  C   PHE H  60      -1.007 -24.892   6.024  1.00  0.00      HCT  C
ATOM   1074  O   PHE H  60      -0.677 -24.489   7.139  1.00  0.00      HCT  O
ATOM   1075  N   ASP H  61      -0.419 -25.955   5.431  1.00  0.00      HCT  N
ATOM   1076  HN  ASP H  61      -0.693 -26.316   4.544  1.00  0.00      HCT   
ATOM   1077  CA  ASP H  61       0.674 -26.685   6.021  1.00  0.00      HCT  C
ATOM   1078  HA  ASP H  61       0.431 -26.869   7.061  1.00  0.00      HCT   
ATOM   1079  CB  ASP H  61       1.007 -27.966   5.235  1.00  0.00      HCT  C
ATOM   1080  HB1 ASP H  61       0.117 -28.627   5.220  1.00  0.00      HCT   
ATOM   1081  HB2 ASP H  61       1.278 -27.723   4.189  1.00  0.00      HCT   
ATOM   1082  CG  ASP H  61       2.152 -28.682   5.930  1.00  0.00      HCT  C
ATOM   1083  OD1 ASP H  61       2.307 -28.494   7.166  1.00  0.00      HCT  O
ATOM   1084  OD2 ASP H  61       2.893 -29.420   5.228  1.00  0.00      HCT  O
ATOM   1085  C   ASP H  61       1.903 -25.820   6.009  1.00  0.00      HCT  C
ATOM   1086  O   ASP H  61       2.333 -25.334   4.965  1.00  0.00      HCT  O
ATOM   1087  N   GLY H  62       2.516 -25.630   7.195  1.00  0.00      HCT  N
ATOM   1088  HN  GLY H  62       2.208 -26.070   8.037  1.00  0.00      HCT   
ATOM   1089  CA  GLY H  62       3.662 -24.775   7.325  1.00  0.00      HCT  C
ATOM   1090  HA1 GLY H  62       3.957 -24.776   8.365  1.00  0.00      HCT   
ATOM   1091  HA2 GLY H  62       3.396 -23.800   6.939  1.00  0.00      HCT   
ATOM   1092  C   GLY H  62       4.813 -25.294   6.516  1.00  0.00      HCT  C
ATOM   1093  O   GLY H  62       5.461 -24.537   5.795  1.00  0.00      HCT  O
ATOM   1094  N   ALA H  63       5.089 -26.608   6.590  1.00  0.00      HCT  N
ATOM   1095  HN  ALA H  63       4.531 -27.268   7.092  1.00  0.00      HCT   
ATOM   1096  CA  ALA H  63       6.241 -27.153   5.928  1.00  0.00      HCT  C
ATOM   1097  HA  ALA H  63       7.148 -26.643   6.232  1.00  0.00      HCT   
ATOM   1098  CB  ALA H  63       6.416 -28.659   6.180  1.00  0.00      HCT  C
ATOM   1099  HB1 ALA H  63       6.561 -28.841   7.266  1.00  0.00      HCT   
ATOM   1100  HB2 ALA H  63       5.516 -29.225   5.856  1.00  0.00      HCT   
ATOM   1101  HB3 ALA H  63       7.301 -29.064   5.643  1.00  0.00      HCT   
ATOM   1102  C   ALA H  63       6.117 -26.949   4.453  1.00  0.00      HCT  C
ATOM   1103  O   ALA H  63       7.088 -26.596   3.786  1.00  0.00      HCT  O
ATOM   1104  N   ARG H  64       4.911 -27.165   3.903  1.00  0.00      HCT  N
ATOM   1105  HN  ARG H  64       4.118 -27.418   4.452  1.00  0.00      HCT   
ATOM   1106  CA  ARG H  64       4.703 -27.042   2.490  1.00  0.00      HCT  C
ATOM   1107  HA  ARG H  64       5.443 -27.637   1.969  1.00  0.00      HCT   
ATOM   1108  CB  ARG H  64       3.273 -27.423   2.069  1.00  0.00      HCT  C
ATOM   1109  HB1 ARG H  64       3.098 -28.459   2.447  1.00  0.00      HCT   
ATOM   1110  HB2 ARG H  64       2.543 -26.775   2.602  1.00  0.00      HCT   
ATOM   1111  CG  ARG H  64       3.065 -27.396   0.555  1.00  0.00      HCT  C
ATOM   1112  HG1 ARG H  64       3.500 -26.454   0.155  1.00  0.00      HCT   
ATOM   1113  HG2 ARG H  64       3.658 -28.219   0.093  1.00  0.00      HCT   
ATOM   1114  CD  ARG H  64       1.610 -27.574   0.128  1.00  0.00      HCT  C
ATOM   1115  HD1 ARG H  64       1.005 -26.719   0.508  1.00  0.00      HCT   
ATOM   1116  HD2 ARG H  64       1.512 -27.616  -0.982  1.00  0.00      HCT   
ATOM   1117  NE  ARG H  64       1.132 -28.861   0.698  1.00  0.00      HCT  N
ATOM   1118  HE  ARG H  64       1.876 -29.434   1.060  1.00  0.00      HCT   
ATOM   1119  CZ  ARG H  64      -0.203 -29.138   0.682  1.00  0.00      HCT  C
ATOM   1120  NH1 ARG H  64      -1.082 -28.256   0.124  1.00  0.00      HCT  N
ATOM   1121 HH11 ARG H  64      -2.055 -28.440   0.132  1.00  0.00      HCT   
ATOM   1122 HH12 ARG H  64      -0.704 -27.372  -0.160  1.00  0.00      HCT   
ATOM   1123  NH2 ARG H  64      -0.662 -30.300   1.225  1.00  0.00      HCT  N
ATOM   1124 HH21 ARG H  64      -1.618 -30.542   1.137  1.00  0.00      HCT   
ATOM   1125 HH22 ARG H  64       0.019 -30.962   1.508  1.00  0.00      HCT   
ATOM   1126  C   ARG H  64       4.927 -25.618   2.074  1.00  0.00      HCT  C
ATOM   1127  O   ARG H  64       5.473 -25.352   1.005  1.00  0.00      HCT  O
ATOM   1128  N   MET H  65       4.459 -24.666   2.902  1.00  0.00      HCT  N
ATOM   1129  HN  MET H  65       4.003 -24.878   3.764  1.00  0.00      HCT   
ATOM   1130  CA  MET H  65       4.574 -23.263   2.621  1.00  0.00      HCT  C
ATOM   1131  HA  MET H  65       4.223 -23.110   1.608  1.00  0.00      HCT   
ATOM   1132  CB  MET H  65       3.767 -22.402   3.609  1.00  0.00      HCT  C
ATOM   1133  HB1 MET H  65       4.095 -22.692   4.635  1.00  0.00      HCT   
ATOM   1134  HB2 MET H  65       4.049 -21.333   3.483  1.00  0.00      HCT   
ATOM   1135  CG  MET H  65       2.254 -22.601   3.480  1.00  0.00      HCT  C
ATOM   1136  HG1 MET H  65       1.895 -22.207   2.506  1.00  0.00      HCT   
ATOM   1137  HG2 MET H  65       2.016 -23.687   3.513  1.00  0.00      HCT   
ATOM   1138  SD  MET H  65       1.263 -21.784   4.768  1.00  0.00      HCT  S
ATOM   1139  CE  MET H  65       1.622 -20.090   4.226  1.00  0.00      HCT  C
ATOM   1140  HE1 MET H  65       1.120 -19.348   4.884  1.00  0.00      HCT   
ATOM   1141  HE2 MET H  65       2.714 -19.886   4.253  1.00  0.00      HCT   
ATOM   1142  HE3 MET H  65       1.267 -19.919   3.187  1.00  0.00      HCT   
ATOM   1143  C   MET H  65       6.004 -22.817   2.677  1.00  0.00      HCT  C
ATOM   1144  O   MET H  65       6.436 -22.004   1.864  1.00  0.00      HCT  O
ATOM   1145  N   ARG H  66       6.783 -23.327   3.649  1.00  0.00      HCT  N
ATOM   1146  HN  ARG H  66       6.461 -23.994   4.317  1.00  0.00      HCT   
ATOM   1147  CA  ARG H  66       8.152 -22.913   3.760  1.00  0.00      HCT  C
ATOM   1148  HA  ARG H  66       8.206 -21.831   3.783  1.00  0.00      HCT   
ATOM   1149  CB  ARG H  66       8.883 -23.518   4.973  1.00  0.00      HCT  C
ATOM   1150  HB1 ARG H  66       8.617 -24.602   4.993  1.00  0.00      HCT   
ATOM   1151  HB2 ARG H  66       9.982 -23.476   4.805  1.00  0.00      HCT   
ATOM   1152  CG  ARG H  66       8.493 -22.886   6.312  1.00  0.00      HCT  C
ATOM   1153  HG1 ARG H  66       8.555 -21.780   6.213  1.00  0.00      HCT   
ATOM   1154  HG2 ARG H  66       7.421 -23.108   6.519  1.00  0.00      HCT   
ATOM   1155  CD  ARG H  66       9.321 -23.405   7.493  1.00  0.00      HCT  C
ATOM   1156  HD1 ARG H  66      10.394 -23.462   7.197  1.00  0.00      HCT   
ATOM   1157  HD2 ARG H  66       9.231 -22.737   8.381  1.00  0.00      HCT   
ATOM   1158  NE  ARG H  66       8.800 -24.752   7.861  1.00  0.00      HCT  N
ATOM   1159  HE  ARG H  66       9.106 -25.479   7.235  1.00  0.00      HCT   
ATOM   1160  CZ  ARG H  66       7.995 -24.885   8.956  1.00  0.00      HCT  C
ATOM   1161  NH1 ARG H  66       7.741 -23.802   9.746  1.00  0.00      HCT  N
ATOM   1162 HH11 ARG H  66       7.180 -23.890  10.557  1.00  0.00      HCT   
ATOM   1163 HH12 ARG H  66       8.258 -22.969   9.537  1.00  0.00      HCT   
ATOM   1164  NH2 ARG H  66       7.463 -26.100   9.279  1.00  0.00      HCT  N
ATOM   1165 HH21 ARG H  66       6.812 -26.172  10.021  1.00  0.00      HCT   
ATOM   1166 HH22 ARG H  66       7.588 -26.833   8.623  1.00  0.00      HCT   
ATOM   1167  C   ARG H  66       8.873 -23.351   2.526  1.00  0.00      HCT  C
ATOM   1168  O   ARG H  66       9.780 -22.666   2.058  1.00  0.00      HCT  O
ATOM   1169  N   ARG H  67       8.503 -24.531   1.990  1.00  0.00      HCT  N
ATOM   1170  HN  ARG H  67       7.769 -25.077   2.387  1.00  0.00      HCT   
ATOM   1171  CA  ARG H  67       9.144 -25.065   0.822  1.00  0.00      HCT  C
ATOM   1172  HA  ARG H  67      10.213 -25.089   0.996  1.00  0.00      HCT   
ATOM   1173  CB  ARG H  67       8.610 -26.453   0.421  1.00  0.00      HCT  C
ATOM   1174  HB1 ARG H  67       8.804 -27.128   1.289  1.00  0.00      HCT   
ATOM   1175  HB2 ARG H  67       7.504 -26.408   0.309  1.00  0.00      HCT   
ATOM   1176  CG  ARG H  67       9.299 -27.012  -0.826  1.00  0.00      HCT  C
ATOM   1177  HG1 ARG H  67       9.281 -26.233  -1.620  1.00  0.00      HCT   
ATOM   1178  HG2 ARG H  67      10.377 -27.182  -0.599  1.00  0.00      HCT   
ATOM   1179  CD  ARG H  67       8.727 -28.337  -1.335  1.00  0.00      HCT  C
ATOM   1180  HD1 ARG H  67       9.523 -28.902  -1.872  1.00  0.00      HCT   
ATOM   1181  HD2 ARG H  67       8.346 -28.966  -0.497  1.00  0.00      HCT   
ATOM   1182  NE  ARG H  67       7.587 -28.031  -2.250  1.00  0.00      HCT  N
ATOM   1183  HE  ARG H  67       7.883 -27.704  -3.155  1.00  0.00      HCT   
ATOM   1184  CZ  ARG H  67       6.301 -28.203  -1.830  1.00  0.00      HCT  C
ATOM   1185  NH1 ARG H  67       6.051 -28.668  -0.572  1.00  0.00      HCT  N
ATOM   1186 HH11 ARG H  67       5.122 -28.820  -0.266  1.00  0.00      HCT   
ATOM   1187 HH12 ARG H  67       6.848 -28.969  -0.043  1.00  0.00      HCT   
ATOM   1188  NH2 ARG H  67       5.265 -27.925  -2.675  1.00  0.00      HCT  N
ATOM   1189 HH21 ARG H  67       4.333 -27.966  -2.344  1.00  0.00      HCT   
ATOM   1190 HH22 ARG H  67       5.493 -27.488  -3.535  1.00  0.00      HCT   
ATOM   1191  C   ARG H  67       8.922 -24.173  -0.359  1.00  0.00      HCT  C
ATOM   1192  O   ARG H  67       9.863 -23.833  -1.071  1.00  0.00      HCT  O
ATOM   1193  N   ALA H  68       7.662 -23.766  -0.600  1.00  0.00      HCT  N
ATOM   1194  HN  ALA H  68       6.890 -24.009  -0.014  1.00  0.00      HCT   
ATOM   1195  CA  ALA H  68       7.341 -22.943  -1.734  1.00  0.00      HCT  C
ATOM   1196  HA  ALA H  68       7.703 -23.368  -2.663  1.00  0.00      HCT   
ATOM   1197  CB  ALA H  68       5.837 -22.640  -1.846  1.00  0.00      HCT  C
ATOM   1198  HB1 ALA H  68       5.279 -23.584  -2.023  1.00  0.00      HCT   
ATOM   1199  HB2 ALA H  68       5.450 -22.185  -0.908  1.00  0.00      HCT   
ATOM   1200  HB3 ALA H  68       5.620 -21.949  -2.689  1.00  0.00      HCT   
ATOM   1201  C   ALA H  68       8.045 -21.640  -1.565  1.00  0.00      HCT  C
ATOM   1202  O   ALA H  68       8.613 -21.090  -2.505  1.00  0.00      HCT  O
ATOM   1203  N   LEU H  69       8.062 -21.136  -0.322  1.00  0.00      HCT  N
ATOM   1204  HN  LEU H  69       7.699 -21.590   0.489  1.00  0.00      HCT   
ATOM   1205  CA  LEU H  69       8.631 -19.850  -0.070  1.00  0.00      HCT  C
ATOM   1206  HA  LEU H  69       8.107 -19.127  -0.682  1.00  0.00      HCT   
ATOM   1207  CB  LEU H  69       8.576 -19.470   1.420  1.00  0.00      HCT  C
ATOM   1208  HB1 LEU H  69       7.507 -19.512   1.731  1.00  0.00      HCT   
ATOM   1209  HB2 LEU H  69       9.100 -20.252   2.013  1.00  0.00      HCT   
ATOM   1210  CG  LEU H  69       9.138 -18.072   1.738  1.00  0.00      HCT  C
ATOM   1211  HG  LEU H  69      10.191 -18.083   1.366  1.00  0.00      HCT   
ATOM   1212  CD1 LEU H  69       8.357 -16.976   0.997  1.00  0.00      HCT  C
ATOM   1213 HD11 LEU H  69       8.741 -15.970   1.272  1.00  0.00      HCT   
ATOM   1214 HD12 LEU H  69       8.457 -17.099  -0.103  1.00  0.00      HCT   
ATOM   1215 HD13 LEU H  69       7.278 -17.018   1.258  1.00  0.00      HCT   
ATOM   1216  CD2 LEU H  69       9.172 -17.825   3.256  1.00  0.00      HCT  C
ATOM   1217 HD21 LEU H  69       9.596 -16.821   3.474  1.00  0.00      HCT   
ATOM   1218 HD22 LEU H  69       8.157 -17.865   3.700  1.00  0.00      HCT   
ATOM   1219 HD23 LEU H  69       9.805 -18.587   3.760  1.00  0.00      HCT   
ATOM   1220  C   LEU H  69      10.059 -19.869  -0.517  1.00  0.00      HCT  C
ATOM   1221  O   LEU H  69      10.490 -18.974  -1.239  1.00  0.00      HCT  O
ATOM   1222  N   ALA H  70      10.811 -20.928  -0.159  1.00  0.00      HCT  N
ATOM   1223  HN  ALA H  70      10.441 -21.704   0.350  1.00  0.00      HCT   
ATOM   1224  CA  ALA H  70      12.207 -21.015  -0.487  1.00  0.00      HCT  C
ATOM   1225  HA  ALA H  70      12.751 -20.158  -0.107  1.00  0.00      HCT   
ATOM   1226  CB  ALA H  70      12.865 -22.297   0.049  1.00  0.00      HCT  C
ATOM   1227  HB1 ALA H  70      12.796 -22.316   1.158  1.00  0.00      HCT   
ATOM   1228  HB2 ALA H  70      12.352 -23.203  -0.341  1.00  0.00      HCT   
ATOM   1229  HB3 ALA H  70      13.940 -22.352  -0.229  1.00  0.00      HCT   
ATOM   1230  C   ALA H  70      12.387 -21.005  -1.976  1.00  0.00      HCT  C
ATOM   1231  O   ALA H  70      13.314 -20.374  -2.482  1.00  0.00      HCT  O
ATOM   1232  N   GLU H  71      11.518 -21.717  -2.720  1.00  0.00      HCT  N
ATOM   1233  HN  GLU H  71      10.749 -22.228  -2.346  1.00  0.00      HCT   
ATOM   1234  CA  GLU H  71      11.634 -21.799  -4.156  1.00  0.00      HCT  C
ATOM   1235  HA  GLU H  71      12.641 -22.111  -4.402  1.00  0.00      HCT   
ATOM   1236  CB  GLU H  71      10.573 -22.713  -4.795  1.00  0.00      HCT  C
ATOM   1237  HB1 GLU H  71       9.570 -22.381  -4.441  1.00  0.00      HCT   
ATOM   1238  HB2 GLU H  71      10.569 -22.572  -5.899  1.00  0.00      HCT   
ATOM   1239  CG  GLU H  71      10.744 -24.194  -4.466  1.00  0.00      HCT  C
ATOM   1240  HG1 GLU H  71      11.710 -24.552  -4.867  1.00  0.00      HCT   
ATOM   1241  HG2 GLU H  71      10.719 -24.363  -3.371  1.00  0.00      HCT   
ATOM   1242  CD  GLU H  71       9.627 -24.958  -5.167  1.00  0.00      HCT  C
ATOM   1243  OE1 GLU H  71       9.380 -24.670  -6.367  1.00  0.00      HCT  O
ATOM   1244  OE2 GLU H  71       9.006 -25.837  -4.511  1.00  0.00      HCT  O
ATOM   1245  C   GLU H  71      11.422 -20.451  -4.777  1.00  0.00      HCT  C
ATOM   1246  O   GLU H  71      12.193 -20.018  -5.629  1.00  0.00      HCT  O
ATOM   1247  N   ALA H  72      10.366 -19.752  -4.334  1.00  0.00      HCT  N
ATOM   1248  HN  ALA H  72       9.804 -20.108  -3.588  1.00  0.00      HCT   
ATOM   1249  CA  ALA H  72       9.956 -18.480  -4.863  1.00  0.00      HCT  C
ATOM   1250  HA  ALA H  72       9.819 -18.513  -5.938  1.00  0.00      HCT   
ATOM   1251  CB  ALA H  72       8.669 -17.955  -4.206  1.00  0.00      HCT  C
ATOM   1252  HB1 ALA H  72       7.829 -18.648  -4.426  1.00  0.00      HCT   
ATOM   1253  HB2 ALA H  72       8.781 -17.893  -3.101  1.00  0.00      HCT   
ATOM   1254  HB3 ALA H  72       8.394 -16.949  -4.591  1.00  0.00      HCT   
ATOM   1255  C   ALA H  72      11.048 -17.498  -4.608  1.00  0.00      HCT  C
ATOM   1256  O   ALA H  72      11.238 -16.538  -5.351  1.00  0.00      HCT  O
ATOM   1257  N   LEU H  73      11.783 -17.719  -3.511  1.00  0.00      HCT  N
ATOM   1258  HN  LEU H  73      11.637 -18.498  -2.905  1.00  0.00      HCT   
ATOM   1259  CA  LEU H  73      12.847 -16.855  -3.110  1.00  0.00      HCT  C
ATOM   1260  HA  LEU H  73      12.440 -15.853  -3.054  1.00  0.00      HCT   
ATOM   1261  CB  LEU H  73      13.458 -17.208  -1.742  1.00  0.00      HCT  C
ATOM   1262  HB1 LEU H  73      13.677 -18.301  -1.752  1.00  0.00      HCT   
ATOM   1263  HB2 LEU H  73      14.442 -16.698  -1.643  1.00  0.00      HCT   
ATOM   1264  CG  LEU H  73      12.507 -16.866  -0.581  1.00  0.00      HCT  C
ATOM   1265  HG  LEU H  73      11.643 -17.562  -0.704  1.00  0.00      HCT   
ATOM   1266  CD1 LEU H  73      13.159 -17.127   0.786  1.00  0.00      HCT  C
ATOM   1267 HD11 LEU H  73      12.474 -16.829   1.608  1.00  0.00      HCT   
ATOM   1268 HD12 LEU H  73      13.399 -18.205   0.906  1.00  0.00      HCT   
ATOM   1269 HD13 LEU H  73      14.099 -16.545   0.890  1.00  0.00      HCT   
ATOM   1270  CD2 LEU H  73      11.982 -15.427  -0.719  1.00  0.00      HCT  C
ATOM   1271 HD21 LEU H  73      11.281 -15.191   0.111  1.00  0.00      HCT   
ATOM   1272 HD22 LEU H  73      12.805 -14.685  -0.686  1.00  0.00      HCT   
ATOM   1273 HD23 LEU H  73      11.437 -15.302  -1.680  1.00  0.00      HCT   
ATOM   1274  C   LEU H  73      13.927 -16.847  -4.146  1.00  0.00      HCT  C
ATOM   1275  O   LEU H  73      14.819 -16.004  -4.078  1.00  0.00      HCT  O
ATOM   1276  N   VAL H  74      13.987 -17.861  -5.037  1.00  0.00      HCT  N
ATOM   1277  HN  VAL H  74      13.376 -18.646  -5.088  1.00  0.00      HCT   
ATOM   1278  CA  VAL H  74      15.026 -17.849  -6.037  1.00  0.00      HCT  C
ATOM   1279  HA  VAL H  74      15.943 -17.632  -5.504  1.00  0.00      HCT   
ATOM   1280  CB  VAL H  74      15.234 -19.184  -6.690  1.00  0.00      HCT  C
ATOM   1281  HB  VAL H  74      14.261 -19.492  -7.147  1.00  0.00      HCT   
ATOM   1282  CG1 VAL H  74      16.308 -19.029  -7.781  1.00  0.00      HCT  C
ATOM   1283 HG11 VAL H  74      16.515 -20.010  -8.260  1.00  0.00      HCT   
ATOM   1284 HG12 VAL H  74      15.982 -18.333  -8.581  1.00  0.00      HCT   
ATOM   1285 HG13 VAL H  74      17.258 -18.651  -7.346  1.00  0.00      HCT   
ATOM   1286  CG2 VAL H  74      15.603 -20.202  -5.599  1.00  0.00      HCT  C
ATOM   1287 HG21 VAL H  74      15.806 -21.199  -6.045  1.00  0.00      HCT   
ATOM   1288 HG22 VAL H  74      16.512 -19.873  -5.050  1.00  0.00      HCT   
ATOM   1289 HG23 VAL H  74      14.778 -20.323  -4.867  1.00  0.00      HCT   
ATOM   1290  C   VAL H  74      14.863 -16.792  -7.111  1.00  0.00      HCT  C
ATOM   1291  O   VAL H  74      15.777 -15.984  -7.276  1.00  0.00      HCT  O
ATOM   1292  N   PRO H  75      13.785 -16.716  -7.870  1.00  0.00      HCT  N
ATOM   1293  CD  PRO H  75      12.988 -17.879  -8.232  1.00  0.00      HCT  C
ATOM   1294  HD1 PRO H  75      12.167 -18.047  -7.499  1.00  0.00      HCT   
ATOM   1295  HD2 PRO H  75      13.618 -18.797  -8.287  1.00  0.00      HCT   
ATOM   1296  CA  PRO H  75      13.704 -15.677  -8.872  1.00  0.00      HCT  C
ATOM   1297  HA  PRO H  75      14.568 -15.697  -9.525  1.00  0.00      HCT   
ATOM   1298  CB  PRO H  75      12.497 -16.029  -9.739  1.00  0.00      HCT  C
ATOM   1299  HB1 PRO H  75      12.647 -15.758 -10.808  1.00  0.00      HCT   
ATOM   1300  HB2 PRO H  75      11.554 -15.575  -9.361  1.00  0.00      HCT   
ATOM   1301  CG  PRO H  75      12.400 -17.561  -9.618  1.00  0.00      HCT  C
ATOM   1302  HG1 PRO H  75      12.954 -18.048 -10.444  1.00  0.00      HCT   
ATOM   1303  HG2 PRO H  75      11.345 -17.916  -9.659  1.00  0.00      HCT   
ATOM   1304  C   PRO H  75      13.611 -14.330  -8.223  1.00  0.00      HCT  C
ATOM   1305  O   PRO H  75      14.287 -13.390  -8.630  1.00  0.00      HCT  O
ATOM   1306  N   PHE H  76      12.795 -14.277  -7.162  1.00  0.00      HCT  N
ATOM   1307  HN  PHE H  76      12.386 -15.158  -6.931  1.00  0.00      HCT   
ATOM   1308  CA  PHE H  76      12.403 -13.197  -6.304  1.00  0.00      HCT  C
ATOM   1309  HA  PHE H  76      12.301 -12.318  -6.929  1.00  0.00      HCT   
ATOM   1310  CB  PHE H  76      11.099 -13.461  -5.533  1.00  0.00      HCT  C
ATOM   1311  HB1 PHE H  76      11.140 -14.478  -5.086  1.00  0.00      HCT   
ATOM   1312  HB2 PHE H  76      10.976 -12.741  -4.696  1.00  0.00      HCT   
ATOM   1313  CG  PHE H  76       9.993 -13.397  -6.533  1.00  0.00      HCT  C
ATOM   1314  CD1 PHE H  76       9.482 -12.183  -6.934  1.00  0.00      HCT  C
ATOM   1315  HD1 PHE H  76       9.882 -11.270  -6.515  1.00  0.00      HCT   
ATOM   1316  CE1 PHE H  76       8.463 -12.123  -7.858  1.00  0.00      HCT  C
ATOM   1317  HE1 PHE H  76       8.073 -11.165  -8.172  1.00  0.00      HCT   
ATOM   1318  CZ  PHE H  76       7.946 -13.280  -8.386  1.00  0.00      HCT  C
ATOM   1319  HZ  PHE H  76       7.151 -13.237  -9.117  1.00  0.00      HCT   
ATOM   1320  CD2 PHE H  76       9.468 -14.551  -7.067  1.00  0.00      HCT  C
ATOM   1321  HD2 PHE H  76       9.841 -15.514  -6.746  1.00  0.00      HCT   
ATOM   1322  CE2 PHE H  76       8.450 -14.497  -7.990  1.00  0.00      HCT  C
ATOM   1323  HE2 PHE H  76       8.047 -15.412  -8.402  1.00  0.00      HCT   
ATOM   1324  C   PHE H  76      13.494 -12.914  -5.325  1.00  0.00      HCT  C
ATOM   1325  O   PHE H  76      13.264 -12.306  -4.284  1.00  0.00      HCT  O
ATOM   1326  N   TYR H  77      14.698 -13.442  -5.590  1.00  0.00      HCT  N
ATOM   1327  HN  TYR H  77      14.920 -13.838  -6.480  1.00  0.00      HCT   
ATOM   1328  CA  TYR H  77      15.766 -13.488  -4.635  1.00  0.00      HCT  C
ATOM   1329  HA  TYR H  77      15.439 -14.209  -3.896  1.00  0.00      HCT   
ATOM   1330  CB  TYR H  77      17.073 -14.048  -5.206  1.00  0.00      HCT  C
ATOM   1331  HB1 TYR H  77      17.839 -14.077  -4.401  1.00  0.00      HCT   
ATOM   1332  HB2 TYR H  77      16.931 -15.091  -5.562  1.00  0.00      HCT   
ATOM   1333  CG  TYR H  77      17.620 -13.207  -6.306  1.00  0.00      HCT  C
ATOM   1334  CD1 TYR H  77      18.310 -12.045  -6.035  1.00  0.00      HCT  C
ATOM   1335  HD1 TYR H  77      18.432 -11.719  -5.011  1.00  0.00      HCT   
ATOM   1336  CE1 TYR H  77      18.829 -11.281  -7.055  1.00  0.00      HCT  C
ATOM   1337  HE1 TYR H  77      19.359 -10.365  -6.840  1.00  0.00      HCT   
ATOM   1338  CZ  TYR H  77      18.665 -11.683  -8.357  1.00  0.00      HCT  C
ATOM   1339  OH  TYR H  77      19.194 -10.903  -9.408  1.00  0.00      HCT  O
ATOM   1340  HH  TYR H  77      19.041 -11.380 -10.226  1.00  0.00      HCT   
ATOM   1341  CD2 TYR H  77      17.470 -13.605  -7.613  1.00  0.00      HCT  C
ATOM   1342  HD2 TYR H  77      16.910 -14.500  -7.844  1.00  0.00      HCT   
ATOM   1343  CE2 TYR H  77      17.986 -12.845  -8.635  1.00  0.00      HCT  C
ATOM   1344  HE2 TYR H  77      17.838 -13.153  -9.659  1.00  0.00      HCT   
ATOM   1345  C   TYR H  77      16.042 -12.198  -3.906  1.00  0.00      HCT  C
ATOM   1346  O   TYR H  77      16.425 -12.302  -2.742  1.00  0.00      HCT  O
ATOM   1347  N   PRO H  78      15.942 -11.001  -4.414  1.00  0.00      HCT  N
ATOM   1348  CD  PRO H  78      15.605 -10.698  -5.792  1.00  0.00      HCT  C
ATOM   1349  HD1 PRO H  78      14.728 -11.288  -6.144  1.00  0.00      HCT   
ATOM   1350  HD2 PRO H  78      16.463 -10.881  -6.479  1.00  0.00      HCT   
ATOM   1351  CA  PRO H  78      16.209  -9.825  -3.623  1.00  0.00      HCT  C
ATOM   1352  HA  PRO H  78      17.234  -9.834  -3.271  1.00  0.00      HCT   
ATOM   1353  CB  PRO H  78      16.088  -8.649  -4.595  1.00  0.00      HCT  C
ATOM   1354  HB1 PRO H  78      17.080  -8.317  -4.975  1.00  0.00      HCT   
ATOM   1355  HB2 PRO H  78      15.548  -7.787  -4.143  1.00  0.00      HCT   
ATOM   1356  CG  PRO H  78      15.258  -9.201  -5.772  1.00  0.00      HCT  C
ATOM   1357  HG1 PRO H  78      15.522  -8.684  -6.715  1.00  0.00      HCT   
ATOM   1358  HG2 PRO H  78      14.162  -9.081  -5.611  1.00  0.00      HCT   
ATOM   1359  C   PRO H  78      15.283  -9.716  -2.441  1.00  0.00      HCT  C
ATOM   1360  O   PRO H  78      15.552  -8.914  -1.549  1.00  0.00      HCT  O
ATOM   1361  N   MET H  79      14.186 -10.493  -2.406  1.00  0.00      HCT  N
ATOM   1362  HN  MET H  79      13.933 -11.138  -3.124  1.00  0.00      HCT   
ATOM   1363  CA  MET H  79      13.270 -10.450  -1.297  1.00  0.00      HCT  C
ATOM   1364  HA  MET H  79      12.954  -9.425  -1.146  1.00  0.00      HCT   
ATOM   1365  CB  MET H  79      12.075 -11.404  -1.473  1.00  0.00      HCT  C
ATOM   1366  HB1 MET H  79      11.664 -11.224  -2.494  1.00  0.00      HCT   
ATOM   1367  HB2 MET H  79      12.438 -12.456  -1.464  1.00  0.00      HCT   
ATOM   1368  CG  MET H  79      10.967 -11.193  -0.438  1.00  0.00      HCT  C
ATOM   1369  HG1 MET H  79      10.224 -12.016  -0.495  1.00  0.00      HCT   
ATOM   1370  HG2 MET H  79      11.404 -11.204   0.585  1.00  0.00      HCT   
ATOM   1371  SD  MET H  79      10.051  -9.636  -0.637  1.00  0.00      HCT  S
ATOM   1372  CE  MET H  79       9.291 -10.098  -2.220  1.00  0.00      HCT  C
ATOM   1373  HE1 MET H  79       8.647  -9.279  -2.605  1.00  0.00      HCT   
ATOM   1374  HE2 MET H  79      10.066 -10.312  -2.987  1.00  0.00      HCT   
ATOM   1375  HE3 MET H  79       8.659 -11.006  -2.110  1.00  0.00      HCT   
ATOM   1376  C   MET H  79      14.026 -10.879  -0.066  1.00  0.00      HCT  C
ATOM   1377  O   MET H  79      13.696 -10.491   1.054  1.00  0.00      HCT  O
ATOM   1378  N   ALA H  80      15.007 -11.777  -0.258  1.00  0.00      HCT  N
ATOM   1379  HN  ALA H  80      15.157 -12.100  -1.192  1.00  0.00      HCT   
ATOM   1380  CA  ALA H  80      15.882 -12.338   0.739  1.00  0.00      HCT  C
ATOM   1381  HA  ALA H  80      15.296 -12.681   1.584  1.00  0.00      HCT   
ATOM   1382  CB  ALA H  80      16.679 -13.544   0.212  1.00  0.00      HCT  C
ATOM   1383  HB1 ALA H  80      15.977 -14.322  -0.156  1.00  0.00      HCT   
ATOM   1384  HB2 ALA H  80      17.337 -13.249  -0.634  1.00  0.00      HCT   
ATOM   1385  HB3 ALA H  80      17.308 -13.998   1.008  1.00  0.00      HCT   
ATOM   1386  C   ALA H  80      16.879 -11.347   1.286  1.00  0.00      HCT  C
ATOM   1387  O   ALA H  80      17.321 -11.482   2.426  1.00  0.00      HCT  O
ATOM   1388  N   GLY H  81      17.291 -10.344   0.485  1.00  0.00      HCT  N
ATOM   1389  HN  GLY H  81      16.842 -10.157  -0.388  1.00  0.00      HCT   
ATOM   1390  CA  GLY H  81      18.395  -9.474   0.818  1.00  0.00      HCT  C
ATOM   1391  HA1 GLY H  81      18.550  -8.834  -0.040  1.00  0.00      HCT   
ATOM   1392  HA2 GLY H  81      19.235 -10.113   1.053  1.00  0.00      HCT   
ATOM   1393  C   GLY H  81      18.131  -8.598   2.011  1.00  0.00      HCT  C
ATOM   1394  O   GLY H  81      17.203  -8.822   2.785  1.00  0.00      HCT  O
ATOM   1395  N   ARG H  82      19.031  -7.601   2.210  1.00  0.00      HCT  N
ATOM   1396  HN  ARG H  82      19.785  -7.478   1.569  1.00  0.00      HCT   
ATOM   1397  CA  ARG H  82      18.968  -6.682   3.318  1.00  0.00      HCT  C
ATOM   1398  HA  ARG H  82      17.962  -6.677   3.722  1.00  0.00      HCT   
ATOM   1399  CB  ARG H  82      20.002  -6.980   4.417  1.00  0.00      HCT  C
ATOM   1400  HB1 ARG H  82      20.988  -7.082   3.903  1.00  0.00      HCT   
ATOM   1401  HB2 ARG H  82      20.097  -6.098   5.088  1.00  0.00      HCT   
ATOM   1402  CG  ARG H  82      19.707  -8.261   5.197  1.00  0.00      HCT  C
ATOM   1403  HG1 ARG H  82      19.538  -9.086   4.471  1.00  0.00      HCT   
ATOM   1404  HG2 ARG H  82      20.615  -8.551   5.773  1.00  0.00      HCT   
ATOM   1405  CD  ARG H  82      18.546  -8.103   6.179  1.00  0.00      HCT  C
ATOM   1406  HD1 ARG H  82      18.785  -7.296   6.909  1.00  0.00      HCT   
ATOM   1407  HD2 ARG H  82      17.599  -7.840   5.653  1.00  0.00      HCT   
ATOM   1408  NE  ARG H  82      18.356  -9.408   6.873  1.00  0.00      HCT  N
ATOM   1409  HE  ARG H  82      18.865  -9.473   7.739  1.00  0.00      HCT   
ATOM   1410  CZ  ARG H  82      17.556 -10.364   6.321  1.00  0.00      HCT  C
ATOM   1411  NH1 ARG H  82      16.950 -10.135   5.118  1.00  0.00      HCT  N
ATOM   1412 HH11 ARG H  82      16.347 -10.812   4.720  1.00  0.00      HCT   
ATOM   1413 HH12 ARG H  82      17.041  -9.210   4.744  1.00  0.00      HCT   
ATOM   1414  NH2 ARG H  82      17.365 -11.550   6.967  1.00  0.00      HCT  N
ATOM   1415 HH21 ARG H  82      16.856 -12.276   6.526  1.00  0.00      HCT   
ATOM   1416 HH22 ARG H  82      17.922 -11.718   7.770  1.00  0.00      HCT   
ATOM   1417  C   ARG H  82      19.239  -5.289   2.820  1.00  0.00      HCT  C
ATOM   1418  O   ARG H  82      19.735  -5.096   1.712  1.00  0.00      HCT  O
ATOM   1419  N   LEU H  83      18.919  -4.269   3.649  1.00  0.00      HCT  N
ATOM   1420  HN  LEU H  83      18.554  -4.383   4.571  1.00  0.00      HCT   
ATOM   1421  CA  LEU H  83      19.089  -2.898   3.246  1.00  0.00      HCT  C
ATOM   1422  HA  LEU H  83      18.952  -2.858   2.173  1.00  0.00      HCT   
ATOM   1423  CB  LEU H  83      18.147  -1.920   3.971  1.00  0.00      HCT  C
ATOM   1424  HB1 LEU H  83      18.326  -2.040   5.064  1.00  0.00      HCT   
ATOM   1425  HB2 LEU H  83      18.447  -0.878   3.723  1.00  0.00      HCT   
ATOM   1426  CG  LEU H  83      16.653  -2.148   3.677  1.00  0.00      HCT  C
ATOM   1427  HG  LEU H  83      16.423  -3.140   4.136  1.00  0.00      HCT   
ATOM   1428  CD1 LEU H  83      15.786  -1.077   4.360  1.00  0.00      HCT  C
ATOM   1429 HD11 LEU H  83      14.715  -1.221   4.103  1.00  0.00      HCT   
ATOM   1430 HD12 LEU H  83      15.891  -1.134   5.465  1.00  0.00      HCT   
ATOM   1431 HD13 LEU H  83      16.088  -0.060   4.031  1.00  0.00      HCT   
ATOM   1432  CD2 LEU H  83      16.387  -2.250   2.166  1.00  0.00      HCT  C
ATOM   1433 HD21 LEU H  83      15.307  -2.433   1.976  1.00  0.00      HCT   
ATOM   1434 HD22 LEU H  83      16.669  -1.318   1.637  1.00  0.00      HCT   
ATOM   1435 HD23 LEU H  83      16.965  -3.091   1.725  1.00  0.00      HCT   
ATOM   1436  C   LEU H  83      20.485  -2.452   3.540  1.00  0.00      HCT  C
ATOM   1437  O   LEU H  83      20.981  -2.586   4.659  1.00  0.00      HCT  O
ATOM   1438  N   ALA H  84      21.158  -1.893   2.512  1.00  0.00      HCT  N
ATOM   1439  HN  ALA H  84      20.782  -1.777   1.593  1.00  0.00      HCT   
ATOM   1440  CA  ALA H  84      22.499  -1.418   2.693  1.00  0.00      HCT  C
ATOM   1441  HA  ALA H  84      22.721  -1.224   3.736  1.00  0.00      HCT   
ATOM   1442  CB  ALA H  84      23.564  -2.358   2.105  1.00  0.00      HCT  C
ATOM   1443  HB1 ALA H  84      23.535  -3.333   2.637  1.00  0.00      HCT   
ATOM   1444  HB2 ALA H  84      23.375  -2.551   1.026  1.00  0.00      HCT   
ATOM   1445  HB3 ALA H  84      24.587  -1.937   2.215  1.00  0.00      HCT   
ATOM   1446  C   ALA H  84      22.638  -0.111   1.983  1.00  0.00      HCT  C
ATOM   1447  O   ALA H  84      22.009   0.134   0.956  1.00  0.00      HCT  O
ATOM   1448  N   ARG H  85      23.480   0.770   2.552  1.00  0.00      HCT  N
ATOM   1449  HN  ARG H  85      23.935   0.549   3.412  1.00  0.00      HCT   
ATOM   1450  CA  ARG H  85      23.774   2.052   1.979  1.00  0.00      HCT  C
ATOM   1451  HA  ARG H  85      22.906   2.426   1.449  1.00  0.00      HCT   
ATOM   1452  CB  ARG H  85      24.299   3.092   2.989  1.00  0.00      HCT  C
ATOM   1453  HB1 ARG H  85      25.022   2.554   3.648  1.00  0.00      HCT   
ATOM   1454  HB2 ARG H  85      24.891   3.866   2.452  1.00  0.00      HCT   
ATOM   1455  CG  ARG H  85      23.203   3.716   3.855  1.00  0.00      HCT  C
ATOM   1456  HG1 ARG H  85      23.627   4.601   4.378  1.00  0.00      HCT   
ATOM   1457  HG2 ARG H  85      22.401   4.116   3.192  1.00  0.00      HCT   
ATOM   1458  CD  ARG H  85      22.554   2.738   4.832  1.00  0.00      HCT  C
ATOM   1459  HD1 ARG H  85      22.337   1.779   4.307  1.00  0.00      HCT   
ATOM   1460  HD2 ARG H  85      23.219   2.527   5.702  1.00  0.00      HCT   
ATOM   1461  NE  ARG H  85      21.306   3.387   5.319  1.00  0.00      HCT  N
ATOM   1462  HE  ARG H  85      21.444   4.341   5.610  1.00  0.00      HCT   
ATOM   1463  CZ  ARG H  85      20.141   2.678   5.332  1.00  0.00      HCT  C
ATOM   1464  NH1 ARG H  85      20.144   1.363   4.962  1.00  0.00      HCT  N
ATOM   1465 HH11 ARG H  85      19.302   0.843   4.942  1.00  0.00      HCT   
ATOM   1466 HH12 ARG H  85      21.004   1.009   4.589  1.00  0.00      HCT   
ATOM   1467  NH2 ARG H  85      18.976   3.287   5.703  1.00  0.00      HCT  N
ATOM   1468 HH21 ARG H  85      18.148   2.753   5.796  1.00  0.00      HCT   
ATOM   1469 HH22 ARG H  85      19.047   4.206   6.069  1.00  0.00      HCT   
ATOM   1470  C   ARG H  85      24.848   1.860   0.959  1.00  0.00      HCT  C
ATOM   1471  O   ARG H  85      25.351   0.759   0.742  1.00  0.00      HCT  O
ATOM   1472  N   ASP H  86      25.167   2.966   0.268  1.00  0.00      HCT  N
ATOM   1473  HN  ASP H  86      24.711   3.832   0.457  1.00  0.00      HCT   
ATOM   1474  CA  ASP H  86      26.141   3.065  -0.773  1.00  0.00      HCT  C
ATOM   1475  HA  ASP H  86      26.556   2.084  -0.975  1.00  0.00      HCT   
ATOM   1476  CB  ASP H  86      25.483   3.802  -1.965  1.00  0.00      HCT  C
ATOM   1477  HB1 ASP H  86      24.612   3.215  -2.321  1.00  0.00      HCT   
ATOM   1478  HB2 ASP H  86      25.125   4.804  -1.655  1.00  0.00      HCT   
ATOM   1479  CG  ASP H  86      26.381   4.002  -3.176  1.00  0.00      HCT  C
ATOM   1480  OD1 ASP H  86      27.301   4.854  -3.132  1.00  0.00      HCT  O
ATOM   1481  OD2 ASP H  86      26.134   3.315  -4.199  1.00  0.00      HCT  O
ATOM   1482  C   ASP H  86      27.253   3.897  -0.199  1.00  0.00      HCT  C
ATOM   1483  O   ASP H  86      27.140   4.439   0.898  1.00  0.00      HCT  O
ATOM   1484  N   GLU H  87      28.381   4.011  -0.916  1.00  0.00      HCT  N
ATOM   1485  HN  GLU H  87      28.587   3.571  -1.786  1.00  0.00      HCT   
ATOM   1486  CA  GLU H  87      29.436   4.845  -0.421  1.00  0.00      HCT  C
ATOM   1487  HA  GLU H  87      29.716   4.547   0.582  1.00  0.00      HCT   
ATOM   1488  CB  GLU H  87      30.681   4.875  -1.326  1.00  0.00      HCT  C
ATOM   1489  HB1 GLU H  87      31.436   5.546  -0.855  1.00  0.00      HCT   
ATOM   1490  HB2 GLU H  87      31.148   3.865  -1.359  1.00  0.00      HCT   
ATOM   1491  CG  GLU H  87      30.419   5.361  -2.750  1.00  0.00      HCT  C
ATOM   1492  HG1 GLU H  87      29.724   4.666  -3.255  1.00  0.00      HCT   
ATOM   1493  HG2 GLU H  87      29.979   6.378  -2.748  1.00  0.00      HCT   
ATOM   1494  CD  GLU H  87      31.750   5.330  -3.486  1.00  0.00      HCT  C
ATOM   1495  OE1 GLU H  87      32.753   5.831  -2.910  1.00  0.00      HCT  O
ATOM   1496  OE2 GLU H  87      31.787   4.799  -4.628  1.00  0.00      HCT  O
ATOM   1497  C   GLU H  87      28.863   6.227  -0.330  1.00  0.00      HCT  C
ATOM   1498  O   GLU H  87      29.292   7.049   0.479  1.00  0.00      HCT  O
ATOM   1499  N   ASP H  88      27.902   6.519  -1.226  1.00  0.00      HCT  N
ATOM   1500  HN  ASP H  88      27.615   5.856  -1.912  1.00  0.00      HCT   
ATOM   1501  CA  ASP H  88      27.190   7.762  -1.317  1.00  0.00      HCT  C
ATOM   1502  HA  ASP H  88      27.920   8.561  -1.251  1.00  0.00      HCT   
ATOM   1503  CB  ASP H  88      26.346   7.835  -2.595  1.00  0.00      HCT  C
ATOM   1504  HB1 ASP H  88      25.672   6.956  -2.638  1.00  0.00      HCT   
ATOM   1505  HB2 ASP H  88      25.724   8.752  -2.600  1.00  0.00      HCT   
ATOM   1506  CG  ASP H  88      27.326   7.811  -3.759  1.00  0.00      HCT  C
ATOM   1507  OD1 ASP H  88      28.524   8.127  -3.533  1.00  0.00      HCT  O
ATOM   1508  OD2 ASP H  88      26.893   7.464  -4.888  1.00  0.00      HCT  O
ATOM   1509  C   ASP H  88      26.271   7.919  -0.144  1.00  0.00      HCT  C
ATOM   1510  O   ASP H  88      26.138   9.025   0.377  1.00  0.00      HCT  O
ATOM   1511  N   GLY H  89      25.637   6.824   0.334  1.00  0.00      HCT  N
ATOM   1512  HN  GLY H  89      25.775   5.897  -0.014  1.00  0.00      HCT   
ATOM   1513  CA  GLY H  89      24.693   6.950   1.414  1.00  0.00      HCT  C
ATOM   1514  HA1 GLY H  89      24.692   7.977   1.754  1.00  0.00      HCT   
ATOM   1515  HA2 GLY H  89      24.940   6.228   2.181  1.00  0.00      HCT   
ATOM   1516  C   GLY H  89      23.321   6.629   0.902  1.00  0.00      HCT  C
ATOM   1517  O   GLY H  89      22.349   6.671   1.656  1.00  0.00      HCT  O
ATOM   1518  N   ARG H  90      23.192   6.290  -0.397  1.00  0.00      HCT  N
ATOM   1519  HN  ARG H  90      23.942   6.220  -1.051  1.00  0.00      HCT   
ATOM   1520  CA  ARG H  90      21.879   6.004  -0.892  1.00  0.00      HCT  C
ATOM   1521  HA  ARG H  90      21.155   6.591  -0.340  1.00  0.00      HCT   
ATOM   1522  CB  ARG H  90      21.678   6.245  -2.401  1.00  0.00      HCT  C
ATOM   1523  HB1 ARG H  90      20.604   6.027  -2.615  1.00  0.00      HCT   
ATOM   1524  HB2 ARG H  90      21.822   7.324  -2.628  1.00  0.00      HCT   
ATOM   1525  CG  ARG H  90      22.541   5.372  -3.308  1.00  0.00      HCT  C
ATOM   1526  HG1 ARG H  90      23.603   5.679  -3.189  1.00  0.00      HCT   
ATOM   1527  HG2 ARG H  90      22.493   4.318  -2.949  1.00  0.00      HCT   
ATOM   1528  CD  ARG H  90      22.094   5.396  -4.775  1.00  0.00      HCT  C
ATOM   1529  HD1 ARG H  90      22.924   5.029  -5.421  1.00  0.00      HCT   
ATOM   1530  HD2 ARG H  90      21.200   4.750  -4.941  1.00  0.00      HCT   
ATOM   1531  NE  ARG H  90      21.733   6.800  -5.122  1.00  0.00      HCT  N
ATOM   1532  HE  ARG H  90      22.510   7.436  -5.055  1.00  0.00      HCT   
ATOM   1533  CZ  ARG H  90      20.456   7.117  -5.486  1.00  0.00      HCT  C
ATOM   1534  NH1 ARG H  90      19.513   6.138  -5.603  1.00  0.00      HCT  N
ATOM   1535 HH11 ARG H  90      18.591   6.357  -5.891  1.00  0.00      HCT   
ATOM   1536 HH12 ARG H  90      19.840   5.194  -5.517  1.00  0.00      HCT   
ATOM   1537  NH2 ARG H  90      20.117   8.416  -5.738  1.00  0.00      HCT  N
ATOM   1538 HH21 ARG H  90      19.173   8.654  -5.917  1.00  0.00      HCT   
ATOM   1539 HH22 ARG H  90      20.797   9.106  -5.526  1.00  0.00      HCT   
ATOM   1540  C   ARG H  90      21.553   4.569  -0.631  1.00  0.00      HCT  C
ATOM   1541  O   ARG H  90      22.307   3.661  -0.979  1.00  0.00      HCT  O
ATOM   1542  N   VAL H  91      20.370   4.338  -0.027  1.00  0.00      HCT  N
ATOM   1543  HN  VAL H  91      19.721   5.054   0.218  1.00  0.00      HCT   
ATOM   1544  CA  VAL H  91      19.948   3.015   0.316  1.00  0.00      HCT  C
ATOM   1545  HA  VAL H  91      20.717   2.555   0.925  1.00  0.00      HCT   
ATOM   1546  CB  VAL H  91      18.615   2.995   1.012  1.00  0.00      HCT  C
ATOM   1547  HB  VAL H  91      17.885   3.534   0.359  1.00  0.00      HCT   
ATOM   1548  CG1 VAL H  91      18.174   1.535   1.199  1.00  0.00      HCT  C
ATOM   1549 HG11 VAL H  91      17.208   1.491   1.747  1.00  0.00      HCT   
ATOM   1550 HG12 VAL H  91      18.025   1.024   0.225  1.00  0.00      HCT   
ATOM   1551 HG13 VAL H  91      18.928   0.969   1.786  1.00  0.00      HCT   
ATOM   1552  CG2 VAL H  91      18.739   3.779   2.329  1.00  0.00      HCT  C
ATOM   1553 HG21 VAL H  91      17.782   3.753   2.893  1.00  0.00      HCT   
ATOM   1554 HG22 VAL H  91      19.535   3.342   2.970  1.00  0.00      HCT   
ATOM   1555 HG23 VAL H  91      18.989   4.844   2.141  1.00  0.00      HCT   
ATOM   1556  C   VAL H  91      19.829   2.211  -0.939  1.00  0.00      HCT  C
ATOM   1557  O   VAL H  91      19.333   2.685  -1.962  1.00  0.00      HCT  O
ATOM   1558  N   GLU H  92      20.319   0.956  -0.875  1.00  0.00      HCT  N
ATOM   1559  HN  GLU H  92      20.729   0.607  -0.037  1.00  0.00      HCT   
ATOM   1560  CA  GLU H  92      20.310   0.012  -1.958  1.00  0.00      HCT  C
ATOM   1561  HA  GLU H  92      19.524   0.246  -2.665  1.00  0.00      HCT   
ATOM   1562  CB  GLU H  92      21.697  -0.283  -2.543  1.00  0.00      HCT  C
ATOM   1563  HB1 GLU H  92      22.352  -0.647  -1.718  1.00  0.00      HCT   
ATOM   1564  HB2 GLU H  92      21.629  -1.122  -3.271  1.00  0.00      HCT   
ATOM   1565  CG  GLU H  92      22.409   0.879  -3.216  1.00  0.00      HCT  C
ATOM   1566  HG1 GLU H  92      21.918   1.103  -4.181  1.00  0.00      HCT   
ATOM   1567  HG2 GLU H  92      22.386   1.783  -2.576  1.00  0.00      HCT   
ATOM   1568  CD  GLU H  92      23.833   0.413  -3.488  1.00  0.00      HCT  C
ATOM   1569  OE1 GLU H  92      24.043  -0.300  -4.506  1.00  0.00      HCT  O
ATOM   1570  OE2 GLU H  92      24.725   0.748  -2.665  1.00  0.00      HCT  O
ATOM   1571  C   GLU H  92      19.969  -1.302  -1.334  1.00  0.00      HCT  C
ATOM   1572  O   GLU H  92      19.941  -1.426  -0.111  1.00  0.00      HCT  O
ATOM   1573  N   ILE H  93      19.714  -2.327  -2.168  1.00  0.00      HCT  N
ATOM   1574  HN  ILE H  93      19.706  -2.294  -3.165  1.00  0.00      HCT   
ATOM   1575  CA  ILE H  93      19.417  -3.621  -1.620  1.00  0.00      HCT  C
ATOM   1576  HA  ILE H  93      19.236  -3.492  -0.560  1.00  0.00      HCT   
ATOM   1577  CB  ILE H  93      18.293  -4.330  -2.322  1.00  0.00      HCT  C
ATOM   1578  HB  ILE H  93      18.590  -4.325  -3.401  1.00  0.00      HCT   
ATOM   1579  CG2 ILE H  93      18.171  -5.738  -1.717  1.00  0.00      HCT  C
ATOM   1580 HG21 ILE H  93      17.460  -6.356  -2.305  1.00  0.00      HCT   
ATOM   1581 HG22 ILE H  93      19.152  -6.258  -1.722  1.00  0.00      HCT   
ATOM   1582 HG23 ILE H  93      17.805  -5.690  -0.670  1.00  0.00      HCT   
ATOM   1583  CG1 ILE H  93      16.990  -3.517  -2.216  1.00  0.00      HCT  C
ATOM   1584 HG11 ILE H  93      17.129  -2.519  -2.689  1.00  0.00      HCT   
ATOM   1585 HG12 ILE H  93      16.190  -4.043  -2.785  1.00  0.00      HCT   
ATOM   1586  CD  ILE H  93      16.505  -3.324  -0.781  1.00  0.00      HCT  C
ATOM   1587  HD1 ILE H  93      15.534  -2.782  -0.771  1.00  0.00      HCT   
ATOM   1588  HD2 ILE H  93      16.360  -4.306  -0.281  1.00  0.00      HCT   
ATOM   1589  HD3 ILE H  93      17.235  -2.731  -0.190  1.00  0.00      HCT   
ATOM   1590  C   ILE H  93      20.635  -4.486  -1.750  1.00  0.00      HCT  C
ATOM   1591  O   ILE H  93      21.246  -4.570  -2.815  1.00  0.00      HCT  O
ATOM   1592  N   ASP H  94      21.032  -5.137  -0.637  1.00  0.00      HCT  N
ATOM   1593  HN  ASP H  94      20.597  -5.062   0.256  1.00  0.00      HCT   
ATOM   1594  CA  ASP H  94      22.159  -6.030  -0.638  1.00  0.00      HCT  C
ATOM   1595  HA  ASP H  94      22.742  -5.855  -1.535  1.00  0.00      HCT   
ATOM   1596  CB  ASP H  94      22.989  -5.949   0.658  1.00  0.00      HCT  C
ATOM   1597  HB1 ASP H  94      23.365  -4.914   0.787  1.00  0.00      HCT   
ATOM   1598  HB2 ASP H  94      22.366  -6.206   1.538  1.00  0.00      HCT   
ATOM   1599  CG  ASP H  94      24.175  -6.901   0.552  1.00  0.00      HCT  C
ATOM   1600  OD1 ASP H  94      24.350  -7.524  -0.528  1.00  0.00      HCT  O
ATOM   1601  OD2 ASP H  94      24.923  -7.018   1.558  1.00  0.00      HCT  O
ATOM   1602  C   ASP H  94      21.616  -7.424  -0.740  1.00  0.00      HCT  C
ATOM   1603  O   ASP H  94      21.084  -7.964   0.228  1.00  0.00      HCT  O
ATOM   1604  N   CYS H  95      21.751  -8.055  -1.925  1.00  0.00      HCT  N
ATOM   1605  HN  CYS H  95      22.195  -7.679  -2.736  1.00  0.00      HCT   
ATOM   1606  CA  CYS H  95      21.229  -9.382  -2.087  1.00  0.00      HCT  C
ATOM   1607  HA  CYS H  95      20.312  -9.458  -1.515  1.00  0.00      HCT   
ATOM   1608  CB  CYS H  95      21.053  -9.778  -3.563  1.00  0.00      HCT  C
ATOM   1609  HB1 CYS H  95      22.054  -9.709  -4.045  1.00  0.00      HCT   
ATOM   1610  HB2 CYS H  95      20.752 -10.846  -3.633  1.00  0.00      HCT   
ATOM   1611  SG  CYS H  95      19.892  -8.682  -4.436  1.00  0.00      HCT  S
ATOM   1612  HG1 CYS H  95      20.021  -9.233  -5.644  1.00  0.00      HCT   
ATOM   1613  C   CYS H  95      22.221 -10.328  -1.484  1.00  0.00      HCT  C
ATOM   1614  O   CYS H  95      23.224 -10.665  -2.112  1.00  0.00      HCT  O
ATOM   1615  N   ASN H  96      21.964 -10.777  -0.237  1.00  0.00      HCT  N
ATOM   1616  HN  ASN H  96      21.157 -10.555   0.308  1.00  0.00      HCT   
ATOM   1617  CA  ASN H  96      22.898 -11.654   0.412  1.00  0.00      HCT  C
ATOM   1618  HA  ASN H  96      23.601 -11.964  -0.353  1.00  0.00      HCT   
ATOM   1619  CB  ASN H  96      23.602 -10.978   1.604  1.00  0.00      HCT  C
ATOM   1620  HB1 ASN H  96      24.279 -11.728   2.069  1.00  0.00      HCT   
ATOM   1621  HB2 ASN H  96      24.231 -10.135   1.253  1.00  0.00      HCT   
ATOM   1622  CG  ASN H  96      22.547 -10.534   2.613  1.00  0.00      HCT  C
ATOM   1623  OD1 ASN H  96      21.347 -10.642   2.368  1.00  0.00      HCT  O
ATOM   1624  ND2 ASN H  96      23.008 -10.000   3.775  1.00  0.00      HCT  N
ATOM   1625 HD21 ASN H  96      22.331  -9.716   4.448  1.00  0.00      HCT   
ATOM   1626 HD22 ASN H  96      23.987  -9.933   3.939  1.00  0.00      HCT   
ATOM   1627  C   ASN H  96      22.203 -12.886   0.918  1.00  0.00      HCT  C
ATOM   1628  O   ASN H  96      22.703 -13.541   1.832  1.00  0.00      HCT  O
ATOM   1629  N   ALA H  97      21.034 -13.233   0.340  1.00  0.00      HCT  N
ATOM   1630  HN  ALA H  97      20.603 -12.660  -0.357  1.00  0.00      HCT   
ATOM   1631  CA  ALA H  97      20.322 -14.441   0.676  1.00  0.00      HCT  C
ATOM   1632  HA  ALA H  97      19.308 -14.404   0.294  1.00  0.00      HCT   
ATOM   1633  CB  ALA H  97      20.974 -15.706   0.090  1.00  0.00      HCT  C
ATOM   1634  HB1 ALA H  97      21.022 -15.622  -1.017  1.00  0.00      HCT   
ATOM   1635  HB2 ALA H  97      22.012 -15.832   0.468  1.00  0.00      HCT   
ATOM   1636  HB3 ALA H  97      20.393 -16.620   0.340  1.00  0.00      HCT   
ATOM   1637  C   ALA H  97      20.208 -14.609   2.166  1.00  0.00      HCT  C
ATOM   1638  O   ALA H  97      20.230 -15.727   2.677  1.00  0.00      HCT  O
ATOM   1639  N   ALA H  98      20.034 -13.491   2.888  1.00  0.00      HCT  N
ATOM   1640  HN  ALA H  98      19.977 -12.610   2.420  1.00  0.00      HCT   
ATOM   1641  CA  ALA H  98      19.918 -13.438   4.322  1.00  0.00      HCT  C
ATOM   1642  HA  ALA H  98      20.748 -13.940   4.807  1.00  0.00      HCT   
ATOM   1643  CB  ALA H  98      19.828 -11.998   4.852  1.00  0.00      HCT  C
ATOM   1644  HB1 ALA H  98      20.759 -11.448   4.597  1.00  0.00      HCT   
ATOM   1645  HB2 ALA H  98      18.973 -11.456   4.392  1.00  0.00      HCT   
ATOM   1646  HB3 ALA H  98      19.708 -11.975   5.957  1.00  0.00      HCT   
ATOM   1647  C   ALA H  98      18.681 -14.167   4.741  1.00  0.00      HCT  C
ATOM   1648  O   ALA H  98      18.549 -14.536   5.905  1.00  0.00      HCT  O
ATOM   1649  N   GLY H  99      17.677 -14.273   3.850  1.00  0.00      HCT  N
ATOM   1650  HN  GLY H  99      17.669 -13.841   2.949  1.00  0.00      HCT   
ATOM   1651  CA  GLY H  99      16.515 -15.053   4.176  1.00  0.00      HCT  C
ATOM   1652  HA1 GLY H  99      16.784 -15.721   4.983  1.00  0.00      HCT   
ATOM   1653  HA2 GLY H  99      16.187 -15.554   3.275  1.00  0.00      HCT   
ATOM   1654  C   GLY H  99      15.396 -14.179   4.652  1.00  0.00      HCT  C
ATOM   1655  O   GLY H  99      15.602 -13.058   5.115  1.00  0.00      HCT  O
ATOM   1656  N   VAL H 100      14.160 -14.714   4.549  1.00  0.00      HCT  N
ATOM   1657  HN  VAL H 100      13.994 -15.620   4.168  1.00  0.00      HCT   
ATOM   1658  CA  VAL H 100      12.976 -14.026   4.979  1.00  0.00      HCT  C
ATOM   1659  HA  VAL H 100      13.242 -13.022   5.285  1.00  0.00      HCT   
ATOM   1660  CB  VAL H 100      11.865 -14.017   3.965  1.00  0.00      HCT  C
ATOM   1661  HB  VAL H 100      11.012 -13.443   4.404  1.00  0.00      HCT   
ATOM   1662  CG1 VAL H 100      12.363 -13.323   2.686  1.00  0.00      HCT  C
ATOM   1663 HG11 VAL H 100      11.572 -13.338   1.906  1.00  0.00      HCT   
ATOM   1664 HG12 VAL H 100      12.624 -12.260   2.871  1.00  0.00      HCT   
ATOM   1665 HG13 VAL H 100      13.256 -13.843   2.279  1.00  0.00      HCT   
ATOM   1666  CG2 VAL H 100      11.362 -15.456   3.756  1.00  0.00      HCT  C
ATOM   1667 HG21 VAL H 100      10.567 -15.485   2.981  1.00  0.00      HCT   
ATOM   1668 HG22 VAL H 100      12.194 -16.117   3.429  1.00  0.00      HCT   
ATOM   1669 HG23 VAL H 100      10.934 -15.872   4.692  1.00  0.00      HCT   
ATOM   1670  C   VAL H 100      12.453 -14.742   6.190  1.00  0.00      HCT  C
ATOM   1671  O   VAL H 100      12.709 -15.929   6.390  1.00  0.00      HCT  O
ATOM   1672  N   LEU H 101      11.707 -14.013   7.041  1.00  0.00      HCT  N
ATOM   1673  HN  LEU H 101      11.468 -13.056   6.891  1.00  0.00      HCT   
ATOM   1674  CA  LEU H 101      11.184 -14.568   8.260  1.00  0.00      HCT  C
ATOM   1675  HA  LEU H 101      11.864 -15.348   8.577  1.00  0.00      HCT   
ATOM   1676  CB  LEU H 101      10.937 -13.507   9.345  1.00  0.00      HCT  C
ATOM   1677  HB1 LEU H 101      11.927 -13.069   9.609  1.00  0.00      HCT   
ATOM   1678  HB2 LEU H 101      10.339 -12.676   8.909  1.00  0.00      HCT   
ATOM   1679  CG  LEU H 101      10.272 -14.078  10.607  1.00  0.00      HCT  C
ATOM   1680  HG  LEU H 101       9.356 -14.590  10.224  1.00  0.00      HCT   
ATOM   1681  CD1 LEU H 101      11.171 -15.128  11.273  1.00  0.00      HCT  C
ATOM   1682 HD11 LEU H 101      10.706 -15.502  12.210  1.00  0.00      HCT   
ATOM   1683 HD12 LEU H 101      11.332 -15.993  10.594  1.00  0.00      HCT   
ATOM   1684 HD13 LEU H 101      12.161 -14.693  11.527  1.00  0.00      HCT   
ATOM   1685  CD2 LEU H 101       9.828 -12.966  11.570  1.00  0.00      HCT  C
ATOM   1686 HD21 LEU H 101       9.334 -13.404  12.464  1.00  0.00      HCT   
ATOM   1687 HD22 LEU H 101      10.688 -12.362  11.923  1.00  0.00      HCT   
ATOM   1688 HD23 LEU H 101       9.104 -12.286  11.072  1.00  0.00      HCT   
ATOM   1689  C   LEU H 101       9.855 -15.206   7.999  1.00  0.00      HCT  C
ATOM   1690  O   LEU H 101       8.968 -14.604   7.396  1.00  0.00      HCT  O
ATOM   1691  N   PHE H 102       9.698 -16.461   8.475  1.00  0.00      HCT  N
ATOM   1692  HN  PHE H 102      10.432 -16.947   8.947  1.00  0.00      HCT   
ATOM   1693  CA  PHE H 102       8.472 -17.208   8.349  1.00  0.00      HCT  C
ATOM   1694  HA  PHE H 102       7.685 -16.533   8.035  1.00  0.00      HCT   
ATOM   1695  CB  PHE H 102       8.647 -18.461   7.473  1.00  0.00      HCT  C
ATOM   1696  HB1 PHE H 102       8.981 -18.152   6.458  1.00  0.00      HCT   
ATOM   1697  HB2 PHE H 102       9.431 -19.131   7.886  1.00  0.00      HCT   
ATOM   1698  CG  PHE H 102       7.342 -19.166   7.336  1.00  0.00      HCT  C
ATOM   1699  CD1 PHE H 102       6.934 -20.072   8.287  1.00  0.00      HCT  C
ATOM   1700  HD1 PHE H 102       7.567 -20.274   9.140  1.00  0.00      HCT   
ATOM   1701  CE1 PHE H 102       5.732 -20.725   8.156  1.00  0.00      HCT  C
ATOM   1702  HE1 PHE H 102       5.414 -21.429   8.912  1.00  0.00      HCT   
ATOM   1703  CZ  PHE H 102       4.930 -20.479   7.068  1.00  0.00      HCT  C
ATOM   1704  HZ  PHE H 102       3.981 -20.985   6.967  1.00  0.00      HCT   
ATOM   1705  CD2 PHE H 102       6.536 -18.928   6.247  1.00  0.00      HCT  C
ATOM   1706  HD2 PHE H 102       6.857 -18.240   5.478  1.00  0.00      HCT   
ATOM   1707  CE2 PHE H 102       5.333 -19.579   6.112  1.00  0.00      HCT  C
ATOM   1708  HE2 PHE H 102       4.707 -19.382   5.253  1.00  0.00      HCT   
ATOM   1709  C   PHE H 102       8.133 -17.663   9.741  1.00  0.00      HCT  C
ATOM   1710  O   PHE H 102       9.033 -17.888  10.548  1.00  0.00      HCT  O
ATOM   1711  N   GLN H 103       6.828 -17.806  10.073  1.00  0.00      HCT  N
ATOM   1712  HN  GLN H 103       6.035 -17.721   9.472  1.00  0.00      HCT   
ATOM   1713  CA  GLN H 103       6.507 -18.118  11.444  1.00  0.00      HCT  C
ATOM   1714  HA  GLN H 103       7.122 -18.960  11.736  1.00  0.00      HCT   
ATOM   1715  CB  GLN H 103       6.692 -16.852  12.301  1.00  0.00      HCT  C
ATOM   1716  HB1 GLN H 103       7.772 -16.581  12.247  1.00  0.00      HCT   
ATOM   1717  HB2 GLN H 103       6.136 -16.006  11.835  1.00  0.00      HCT   
ATOM   1718  CG  GLN H 103       6.307 -16.950  13.771  1.00  0.00      HCT  C
ATOM   1719  HG1 GLN H 103       5.226 -17.187  13.874  1.00  0.00      HCT   
ATOM   1720  HG2 GLN H 103       6.881 -17.755  14.275  1.00  0.00      HCT   
ATOM   1721  CD  GLN H 103       6.592 -15.578  14.367  1.00  0.00      HCT  C
ATOM   1722  OE1 GLN H 103       7.722 -15.090  14.313  1.00  0.00      HCT  O
ATOM   1723  NE2 GLN H 103       5.544 -14.928  14.936  1.00  0.00      HCT  N
ATOM   1724 HE21 GLN H 103       5.728 -14.029  15.322  1.00  0.00      HCT   
ATOM   1725 HE22 GLN H 103       4.650 -15.362  14.966  1.00  0.00      HCT   
ATOM   1726  C   GLN H 103       5.066 -18.545  11.564  1.00  0.00      HCT  C
ATOM   1727  O   GLN H 103       4.179 -17.949  10.953  1.00  0.00      HCT  O
ATOM   1728  N   GLU H 104       4.793 -19.576  12.396  1.00  0.00      HCT  N
ATOM   1729  HN  GLU H 104       5.480 -20.056  12.935  1.00  0.00      HCT   
ATOM   1730  CA  GLU H 104       3.454 -20.076  12.575  1.00  0.00      HCT  C
ATOM   1731  HA  GLU H 104       2.800 -19.626  11.838  1.00  0.00      HCT   
ATOM   1732  CB  GLU H 104       3.398 -21.606  12.480  1.00  0.00      HCT  C
ATOM   1733  HB1 GLU H 104       4.089 -22.027  13.247  1.00  0.00      HCT   
ATOM   1734  HB2 GLU H 104       2.381 -21.964  12.756  1.00  0.00      HCT   
ATOM   1735  CG  GLU H 104       3.789 -22.143  11.103  1.00  0.00      HCT  C
ATOM   1736  HG1 GLU H 104       2.939 -22.027  10.407  1.00  0.00      HCT   
ATOM   1737  HG2 GLU H 104       4.667 -21.601  10.700  1.00  0.00      HCT   
ATOM   1738  CD  GLU H 104       4.081 -23.629  11.249  1.00  0.00      HCT  C
ATOM   1739  OE1 GLU H 104       3.952 -24.147  12.390  1.00  0.00      HCT  O
ATOM   1740  OE2 GLU H 104       4.448 -24.265  10.225  1.00  0.00      HCT  O
ATOM   1741  C   GLU H 104       2.962 -19.644  13.932  1.00  0.00      HCT  C
ATOM   1742  O   GLU H 104       3.761 -19.415  14.839  1.00  0.00      HCT  O
ATOM   1743  N   ALA H 105       1.624 -19.503  14.104  1.00  0.00      HCT  N
ATOM   1744  HN  ALA H 105       0.950 -19.706  13.395  1.00  0.00      HCT   
ATOM   1745  CA  ALA H 105       1.083 -19.038  15.357  1.00  0.00      HCT  C
ATOM   1746  HA  ALA H 105       1.697 -19.347  16.195  1.00  0.00      HCT   
ATOM   1747  CB  ALA H 105       0.887 -17.511  15.408  1.00  0.00      HCT  C
ATOM   1748  HB1 ALA H 105       1.871 -17.005  15.304  1.00  0.00      HCT   
ATOM   1749  HB2 ALA H 105       0.235 -17.164  14.577  1.00  0.00      HCT   
ATOM   1750  HB3 ALA H 105       0.435 -17.188  16.371  1.00  0.00      HCT   
ATOM   1751  C   ALA H 105      -0.268 -19.659  15.570  1.00  0.00      HCT  C
ATOM   1752  O   ALA H 105      -0.846 -20.239  14.652  1.00  0.00      HCT  O
ATOM   1753  N   ASP H 106      -0.803 -19.566  16.811  1.00  0.00      HCT  N
ATOM   1754  HN  ASP H 106      -0.421 -19.092  17.600  1.00  0.00      HCT   
ATOM   1755  CA  ASP H 106      -2.064 -20.200  17.094  1.00  0.00      HCT  C
ATOM   1756  HA  ASP H 106      -2.536 -20.409  16.141  1.00  0.00      HCT   
ATOM   1757  CB  ASP H 106      -1.911 -21.452  17.977  1.00  0.00      HCT  C
ATOM   1758  HB1 ASP H 106      -1.300 -21.199  18.867  1.00  0.00      HCT   
ATOM   1759  HB2 ASP H 106      -2.901 -21.809  18.324  1.00  0.00      HCT   
ATOM   1760  CG  ASP H 106      -1.205 -22.534  17.173  1.00  0.00      HCT  C
ATOM   1761  OD1 ASP H 106      -1.784 -22.990  16.150  1.00  0.00      HCT  O
ATOM   1762  OD2 ASP H 106      -0.069 -22.911  17.568  1.00  0.00      HCT  O
ATOM   1763  C   ASP H 106      -2.982 -19.270  17.838  1.00  0.00      HCT  C
ATOM   1764  O   ASP H 106      -2.578 -18.612  18.798  1.00  0.00      HCT  O
ATOM   1765  N   ALA H 107      -4.251 -19.173  17.382  1.00  0.00      HCT  N
ATOM   1766  HN  ALA H 107      -4.572 -19.583  16.529  1.00  0.00      HCT   
ATOM   1767  CA  ALA H 107      -5.243 -18.447  18.129  1.00  0.00      HCT  C
ATOM   1768  HA  ALA H 107      -4.856 -18.031  19.052  1.00  0.00      HCT   
ATOM   1769  CB  ALA H 107      -5.941 -17.348  17.305  1.00  0.00      HCT  C
ATOM   1770  HB1 ALA H 107      -5.207 -16.558  17.040  1.00  0.00      HCT   
ATOM   1771  HB2 ALA H 107      -6.356 -17.760  16.359  1.00  0.00      HCT   
ATOM   1772  HB3 ALA H 107      -6.767 -16.871  17.875  1.00  0.00      HCT   
ATOM   1773  C   ALA H 107      -6.285 -19.457  18.522  1.00  0.00      HCT  C
ATOM   1774  O   ALA H 107      -7.247 -19.694  17.791  1.00  0.00      HCT  O
ATOM   1775  N   PRO H 108      -6.093 -20.078  19.660  1.00  0.00      HCT  N
ATOM   1776  CD  PRO H 108      -4.741 -20.363  20.109  1.00  0.00      HCT  C
ATOM   1777  HD1 PRO H 108      -4.390 -19.596  20.836  1.00  0.00      HCT   
ATOM   1778  HD2 PRO H 108      -4.032 -20.398  19.250  1.00  0.00      HCT   
ATOM   1779  CA  PRO H 108      -7.030 -21.078  20.116  1.00  0.00      HCT  C
ATOM   1780  HA  PRO H 108      -7.211 -21.776  19.307  1.00  0.00      HCT   
ATOM   1781  CB  PRO H 108      -6.293 -21.898  21.172  1.00  0.00      HCT  C
ATOM   1782  HB1 PRO H 108      -6.563 -22.977  21.137  1.00  0.00      HCT   
ATOM   1783  HB2 PRO H 108      -6.446 -21.502  22.201  1.00  0.00      HCT   
ATOM   1784  CG  PRO H 108      -4.812 -21.739  20.789  1.00  0.00      HCT  C
ATOM   1785  HG1 PRO H 108      -4.493 -22.566  20.125  1.00  0.00      HCT   
ATOM   1786  HG2 PRO H 108      -4.146 -21.742  21.682  1.00  0.00      HCT   
ATOM   1787  C   PRO H 108      -8.340 -20.547  20.607  1.00  0.00      HCT  C
ATOM   1788  O   PRO H 108      -9.358 -21.220  20.460  1.00  0.00      HCT  O
ATOM   1789  N   ASP H 109      -8.312 -19.362  21.235  1.00  0.00      HCT  N
ATOM   1790  HN  ASP H 109      -7.487 -18.810  21.321  1.00  0.00      HCT   
ATOM   1791  CA  ASP H 109      -9.454 -18.757  21.850  1.00  0.00      HCT  C
ATOM   1792  HA  ASP H 109      -9.965 -19.543  22.394  1.00  0.00      HCT   
ATOM   1793  CB  ASP H 109      -9.073 -17.563  22.739  1.00  0.00      HCT  C
ATOM   1794  HB1 ASP H 109      -8.419 -16.875  22.166  1.00  0.00      HCT   
ATOM   1795  HB2 ASP H 109      -9.977 -17.005  23.052  1.00  0.00      HCT   
ATOM   1796  CG  ASP H 109      -8.320 -18.088  23.948  1.00  0.00      HCT  C
ATOM   1797  OD1 ASP H 109      -8.488 -19.292  24.282  1.00  0.00      HCT  O
ATOM   1798  OD2 ASP H 109      -7.564 -17.289  24.560  1.00  0.00      HCT  O
ATOM   1799  C   ASP H 109     -10.421 -18.230  20.845  1.00  0.00      HCT  C
ATOM   1800  O   ASP H 109     -11.629 -18.279  21.073  1.00  0.00      HCT  O
ATOM   1801  N   ALA H 110      -9.935 -17.702  19.703  1.00  0.00      HCT  N
ATOM   1802  HN  ALA H 110      -9.005 -17.738  19.338  1.00  0.00      HCT   
ATOM   1803  CA  ALA H 110     -10.884 -16.990  18.900  1.00  0.00      HCT  C
ATOM   1804  HA  ALA H 110     -11.886 -17.192  19.260  1.00  0.00      HCT   
ATOM   1805  CB  ALA H 110     -10.682 -15.465  18.938  1.00  0.00      HCT  C
ATOM   1806  HB1 ALA H 110     -10.738 -15.108  19.988  1.00  0.00      HCT   
ATOM   1807  HB2 ALA H 110      -9.685 -15.184  18.534  1.00  0.00      HCT   
ATOM   1808  HB3 ALA H 110     -11.464 -14.934  18.353  1.00  0.00      HCT   
ATOM   1809  C   ALA H 110     -10.865 -17.389  17.462  1.00  0.00      HCT  C
ATOM   1810  O   ALA H 110      -9.917 -17.979  16.949  1.00  0.00      HCT  O
ATOM   1811  N   THR H 111     -11.989 -17.057  16.794  1.00  0.00      HCT  N
ATOM   1812  HN  THR H 111     -12.748 -16.621  17.277  1.00  0.00      HCT   
ATOM   1813  CA  THR H 111     -12.226 -17.271  15.398  1.00  0.00      HCT  C
ATOM   1814  HA  THR H 111     -11.616 -18.106  15.080  1.00  0.00      HCT   
ATOM   1815  CB  THR H 111     -13.679 -17.267  15.050  1.00  0.00      HCT  C
ATOM   1816  HB  THR H 111     -13.740 -17.550  13.971  1.00  0.00      HCT   
ATOM   1817  OG1 THR H 111     -14.200 -15.955  15.188  1.00  0.00      HCT  O
ATOM   1818  HG1 THR H 111     -15.134 -16.025  14.962  1.00  0.00      HCT   
ATOM   1819  CG2 THR H 111     -14.422 -18.178  16.024  1.00  0.00      HCT  C
ATOM   1820 HG21 THR H 111     -15.486 -18.290  15.727  1.00  0.00      HCT   
ATOM   1821 HG22 THR H 111     -13.963 -19.189  16.036  1.00  0.00      HCT   
ATOM   1822 HG23 THR H 111     -14.390 -17.770  17.057  1.00  0.00      HCT   
ATOM   1823  C   THR H 111     -11.693 -16.063  14.695  1.00  0.00      HCT  C
ATOM   1824  O   THR H 111     -11.275 -15.095  15.328  1.00  0.00      HCT  O
ATOM   1825  N   ILE H 112     -11.688 -16.103  13.348  1.00  0.00      HCT  N
ATOM   1826  HN  ILE H 112     -11.966 -16.893  12.805  1.00  0.00      HCT   
ATOM   1827  CA  ILE H 112     -11.267 -14.972  12.569  1.00  0.00      HCT  C
ATOM   1828  HA  ILE H 112     -10.331 -14.623  12.987  1.00  0.00      HCT   
ATOM   1829  CB  ILE H 112     -11.119 -15.219  11.086  1.00  0.00      HCT  C
ATOM   1830  HB  ILE H 112     -10.800 -14.231  10.668  1.00  0.00      HCT   
ATOM   1831  CG2 ILE H 112     -10.047 -16.306  10.910  1.00  0.00      HCT  C
ATOM   1832 HG21 ILE H 112      -9.780 -16.422   9.839  1.00  0.00      HCT   
ATOM   1833 HG22 ILE H 112      -9.120 -16.041  11.461  1.00  0.00      HCT   
ATOM   1834 HG23 ILE H 112     -10.410 -17.286  11.285  1.00  0.00      HCT   
ATOM   1835  CG1 ILE H 112     -12.451 -15.555  10.393  1.00  0.00      HCT  C
ATOM   1836 HG11 ILE H 112     -13.209 -14.777  10.636  1.00  0.00      HCT   
ATOM   1837 HG12 ILE H 112     -12.299 -15.533   9.290  1.00  0.00      HCT   
ATOM   1838  CD  ILE H 112     -13.026 -16.920  10.753  1.00  0.00      HCT  C
ATOM   1839  HD1 ILE H 112     -13.953 -17.113  10.172  1.00  0.00      HCT   
ATOM   1840  HD2 ILE H 112     -12.296 -17.726  10.522  1.00  0.00      HCT   
ATOM   1841  HD3 ILE H 112     -13.280 -16.973  11.833  1.00  0.00      HCT   
ATOM   1842  C   ILE H 112     -12.262 -13.863  12.745  1.00  0.00      HCT  C
ATOM   1843  O   ILE H 112     -11.909 -12.684  12.761  1.00  0.00      HCT  O
ATOM   1844  N   ASP H 113     -13.541 -14.233  12.925  1.00  0.00      HCT  N
ATOM   1845  HN  ASP H 113     -13.798 -15.190  13.035  1.00  0.00      HCT   
ATOM   1846  CA  ASP H 113     -14.667 -13.340  12.982  1.00  0.00      HCT  C
ATOM   1847  HA  ASP H 113     -14.697 -12.786  12.051  1.00  0.00      HCT   
ATOM   1848  CB  ASP H 113     -15.991 -14.084  13.220  1.00  0.00      HCT  C
ATOM   1849  HB1 ASP H 113     -15.870 -14.781  14.073  1.00  0.00      HCT   
ATOM   1850  HB2 ASP H 113     -16.802 -13.370  13.466  1.00  0.00      HCT   
ATOM   1851  CG  ASP H 113     -16.303 -14.863  11.947  1.00  0.00      HCT  C
ATOM   1852  OD1 ASP H 113     -15.859 -14.418  10.855  1.00  0.00      HCT  O
ATOM   1853  OD2 ASP H 113     -16.986 -15.917  12.048  1.00  0.00      HCT  O
ATOM   1854  C   ASP H 113     -14.456 -12.339  14.074  1.00  0.00      HCT  C
ATOM   1855  O   ASP H 113     -15.157 -11.330  14.142  1.00  0.00      HCT  O
ATOM   1856  N   TYR H 114     -13.490 -12.598  14.968  1.00  0.00      HCT  N
ATOM   1857  HN  TYR H 114     -12.930 -13.424  14.935  1.00  0.00      HCT   
ATOM   1858  CA  TYR H 114     -13.177 -11.708  16.052  1.00  0.00      HCT  C
ATOM   1859  HA  TYR H 114     -14.067 -11.605  16.660  1.00  0.00      HCT   
ATOM   1860  CB  TYR H 114     -11.946 -12.201  16.837  1.00  0.00      HCT  C
ATOM   1861  HB1 TYR H 114     -12.223 -13.110  17.415  1.00  0.00      HCT   
ATOM   1862  HB2 TYR H 114     -11.127 -12.490  16.143  1.00  0.00      HCT   
ATOM   1863  CG  TYR H 114     -11.490 -11.155  17.798  1.00  0.00      HCT  C
ATOM   1864  CD1 TYR H 114     -12.104 -10.981  19.018  1.00  0.00      HCT  C
ATOM   1865  HD1 TYR H 114     -12.952 -11.597  19.286  1.00  0.00      HCT   
ATOM   1866  CE1 TYR H 114     -11.662 -10.015  19.892  1.00  0.00      HCT  C
ATOM   1867  HE1 TYR H 114     -12.149  -9.872  20.845  1.00  0.00      HCT   
ATOM   1868  CZ  TYR H 114     -10.595  -9.213  19.556  1.00  0.00      HCT  C
ATOM   1869  OH  TYR H 114     -10.136  -8.221  20.449  1.00  0.00      HCT  O
ATOM   1870  HH  TYR H 114      -9.351  -7.827  20.063  1.00  0.00      HCT   
ATOM   1871  CD2 TYR H 114     -10.420 -10.351  17.474  1.00  0.00      HCT  C
ATOM   1872  HD2 TYR H 114      -9.943 -10.449  16.508  1.00  0.00      HCT   
ATOM   1873  CE2 TYR H 114      -9.974  -9.385  18.343  1.00  0.00      HCT  C
ATOM   1874  HE2 TYR H 114      -9.149  -8.749  18.060  1.00  0.00      HCT   
ATOM   1875  C   TYR H 114     -12.868 -10.348  15.484  1.00  0.00      HCT  C
ATOM   1876  O   TYR H 114     -13.203  -9.331  16.088  1.00  0.00      HCT  O
ATOM   1877  N   PHE H 115     -12.196 -10.298  14.319  1.00  0.00      HCT  N
ATOM   1878  HN  PHE H 115     -11.929 -11.129  13.833  1.00  0.00      HCT   
ATOM   1879  CA  PHE H 115     -11.802  -9.074  13.670  1.00  0.00      HCT  C
ATOM   1880  HA  PHE H 115     -11.328  -8.468  14.432  1.00  0.00      HCT   
ATOM   1881  CB  PHE H 115     -10.805  -9.328  12.528  1.00  0.00      HCT  C
ATOM   1882  HB1 PHE H 115     -11.234 -10.081  11.832  1.00  0.00      HCT   
ATOM   1883  HB2 PHE H 115     -10.626  -8.402  11.939  1.00  0.00      HCT   
ATOM   1884  CG  PHE H 115      -9.595  -9.870  13.211  1.00  0.00      HCT  C
ATOM   1885  CD1 PHE H 115      -8.687  -9.024  13.808  1.00  0.00      HCT  C
ATOM   1886  HD1 PHE H 115      -8.849  -7.955  13.774  1.00  0.00      HCT   
ATOM   1887  CE1 PHE H 115      -7.573  -9.518  14.443  1.00  0.00      HCT  C
ATOM   1888  HE1 PHE H 115      -6.871  -8.841  14.909  1.00  0.00      HCT   
ATOM   1889  CZ  PHE H 115      -7.355 -10.875  14.491  1.00  0.00      HCT  C
ATOM   1890  HZ  PHE H 115      -6.485 -11.271  14.995  1.00  0.00      HCT   
ATOM   1891  CD2 PHE H 115      -9.368 -11.228  13.270  1.00  0.00      HCT  C
ATOM   1892  HD2 PHE H 115     -10.058 -11.912  12.797  1.00  0.00      HCT   
ATOM   1893  CE2 PHE H 115      -8.256 -11.730  13.902  1.00  0.00      HCT  C
ATOM   1894  HE2 PHE H 115      -8.091 -12.798  13.934  1.00  0.00      HCT   
ATOM   1895  C   PHE H 115     -13.001  -8.304  13.175  1.00  0.00      HCT  C
ATOM   1896  O   PHE H 115     -12.973  -7.074  13.113  1.00  0.00      HCT  O
ATOM   1897  N   GLY H 116     -14.076  -9.010  12.766  1.00  0.00      HCT  N
ATOM   1898  HN  GLY H 116     -14.101 -10.008  12.725  1.00  0.00      HCT   
ATOM   1899  CA  GLY H 116     -15.279  -8.341  12.355  1.00  0.00      HCT  C
ATOM   1900  HA1 GLY H 116     -15.467  -7.529  13.044  1.00  0.00      HCT   
ATOM   1901  HA2 GLY H 116     -16.075  -9.071  12.301  1.00  0.00      HCT   
ATOM   1902  C   GLY H 116     -15.096  -7.757  10.992  1.00  0.00      HCT  C
ATOM   1903  O   GLY H 116     -15.031  -8.468   9.992  1.00  0.00      HCT  O
ATOM   1904  N   ASP H 117     -15.058  -6.417  10.960  1.00  0.00      HCT  N
ATOM   1905  HN  ASP H 117     -15.102  -5.929  11.828  1.00  0.00      HCT   
ATOM   1906  CA  ASP H 117     -14.960  -5.542   9.833  1.00  0.00      HCT  C
ATOM   1907  HA  ASP H 117     -15.698  -5.859   9.105  1.00  0.00      HCT   
ATOM   1908  CB  ASP H 117     -15.112  -4.091  10.320  1.00  0.00      HCT  C
ATOM   1909  HB1 ASP H 117     -15.930  -4.040  11.067  1.00  0.00      HCT   
ATOM   1910  HB2 ASP H 117     -14.178  -3.741  10.802  1.00  0.00      HCT   
ATOM   1911  CG  ASP H 117     -15.458  -3.224   9.140  1.00  0.00      HCT  C
ATOM   1912  OD1 ASP H 117     -15.258  -3.705   7.995  1.00  0.00      HCT  O
ATOM   1913  OD2 ASP H 117     -15.918  -2.072   9.354  1.00  0.00      HCT  O
ATOM   1914  C   ASP H 117     -13.613  -5.703   9.184  1.00  0.00      HCT  C
ATOM   1915  O   ASP H 117     -13.433  -5.442   7.995  1.00  0.00      HCT  O
ATOM   1916  N   PHE H 118     -12.618  -6.172   9.954  1.00  0.00      HCT  N
ATOM   1917  HN  PHE H 118     -12.738  -6.464  10.901  1.00  0.00      HCT   
ATOM   1918  CA  PHE H 118     -11.276  -6.291   9.461  1.00  0.00      HCT  C
ATOM   1919  HA  PHE H 118     -10.708  -6.797  10.232  1.00  0.00      HCT   
ATOM   1920  CB  PHE H 118     -11.163  -6.990   8.090  1.00  0.00      HCT  C
ATOM   1921  HB1 PHE H 118     -11.758  -6.422   7.342  1.00  0.00      HCT   
ATOM   1922  HB2 PHE H 118     -10.111  -7.001   7.732  1.00  0.00      HCT   
ATOM   1923  CG  PHE H 118     -11.724  -8.367   8.175  1.00  0.00      HCT  C
ATOM   1924  CD1 PHE H 118     -11.161  -9.316   8.997  1.00  0.00      HCT  C
ATOM   1925  HD1 PHE H 118     -10.297  -9.061   9.595  1.00  0.00      HCT   
ATOM   1926  CE1 PHE H 118     -11.682 -10.587   9.062  1.00  0.00      HCT  C
ATOM   1927  HE1 PHE H 118     -11.240 -11.319   9.723  1.00  0.00      HCT   
ATOM   1928  CZ  PHE H 118     -12.768 -10.927   8.292  1.00  0.00      HCT  C
ATOM   1929  HZ  PHE H 118     -13.188 -11.921   8.347  1.00  0.00      HCT   
ATOM   1930  CD2 PHE H 118     -12.802  -8.720   7.395  1.00  0.00      HCT  C
ATOM   1931  HD2 PHE H 118     -13.232  -8.002   6.711  1.00  0.00      HCT   
ATOM   1932  CE2 PHE H 118     -13.327  -9.991   7.455  1.00  0.00      HCT  C
ATOM   1933  HE2 PHE H 118     -14.179 -10.251   6.842  1.00  0.00      HCT   
ATOM   1934  C   PHE H 118     -10.660  -4.935   9.280  1.00  0.00      HCT  C
ATOM   1935  O   PHE H 118      -9.729  -4.776   8.493  1.00  0.00      HCT  O
ATOM   1936  N   ALA H 119     -11.139  -3.915  10.020  1.00  0.00      HCT  N
ATOM   1937  HN  ALA H 119     -11.907  -3.957  10.658  1.00  0.00      HCT   
ATOM   1938  CA  ALA H 119     -10.504  -2.630   9.902  1.00  0.00      HCT  C
ATOM   1939  HA  ALA H 119     -10.467  -2.279   8.877  1.00  0.00      HCT   
ATOM   1940  CB  ALA H 119     -11.152  -1.539  10.775  1.00  0.00      HCT  C
ATOM   1941  HB1 ALA H 119     -12.194  -1.359  10.434  1.00  0.00      HCT   
ATOM   1942  HB2 ALA H 119     -11.190  -1.851  11.841  1.00  0.00      HCT   
ATOM   1943  HB3 ALA H 119     -10.598  -0.578  10.707  1.00  0.00      HCT   
ATOM   1944  C   ALA H 119      -9.081  -2.801  10.342  1.00  0.00      HCT  C
ATOM   1945  O   ALA H 119      -8.805  -3.581  11.252  1.00  0.00      HCT  O
ATOM   1946  N   PRO H 120      -8.152  -2.147   9.676  1.00  0.00      HCT  N
ATOM   1947  CD  PRO H 120      -8.315  -1.804   8.274  1.00  0.00      HCT  C
ATOM   1948  HD1 PRO H 120      -8.756  -0.789   8.153  1.00  0.00      HCT   
ATOM   1949  HD2 PRO H 120      -8.961  -2.544   7.747  1.00  0.00      HCT   
ATOM   1950  CA  PRO H 120      -6.767  -2.275  10.051  1.00  0.00      HCT  C
ATOM   1951  HA  PRO H 120      -6.483  -3.319  10.119  1.00  0.00      HCT   
ATOM   1952  CB  PRO H 120      -5.963  -1.677   8.902  1.00  0.00      HCT  C
ATOM   1953  HB1 PRO H 120      -5.018  -2.233   8.709  1.00  0.00      HCT   
ATOM   1954  HB2 PRO H 120      -5.743  -0.596   9.053  1.00  0.00      HCT   
ATOM   1955  CG  PRO H 120      -6.895  -1.834   7.687  1.00  0.00      HCT  C
ATOM   1956  HG1 PRO H 120      -6.669  -2.777   7.151  1.00  0.00      HCT   
ATOM   1957  HG2 PRO H 120      -6.779  -0.994   6.964  1.00  0.00      HCT   
ATOM   1958  C   PRO H 120      -6.500  -1.612  11.355  1.00  0.00      HCT  C
ATOM   1959  O   PRO H 120      -5.804  -0.599  11.372  1.00  0.00      HCT  O
ATOM   1960  N   THR H 121      -6.925  -2.225  12.466  1.00  0.00      HCT  N
ATOM   1961  HN  THR H 121      -7.385  -3.112  12.497  1.00  0.00      HCT   
ATOM   1962  CA  THR H 121      -6.737  -1.617  13.743  1.00  0.00      HCT  C
ATOM   1963  HA  THR H 121      -6.620  -0.554  13.580  1.00  0.00      HCT   
ATOM   1964  CB  THR H 121      -7.810  -1.973  14.725  1.00  0.00      HCT  C
ATOM   1965  HB  THR H 121      -7.540  -1.458  15.679  1.00  0.00      HCT   
ATOM   1966  OG1 THR H 121      -7.806  -3.373  14.972  1.00  0.00      HCT  O
ATOM   1967  HG1 THR H 121      -8.523  -3.525  15.597  1.00  0.00      HCT   
ATOM   1968  CG2 THR H 121      -9.166  -1.538  14.142  1.00  0.00      HCT  C
ATOM   1969 HG21 THR H 121      -9.979  -1.679  14.885  1.00  0.00      HCT   
ATOM   1970 HG22 THR H 121      -9.141  -0.463  13.863  1.00  0.00      HCT   
ATOM   1971 HG23 THR H 121      -9.419  -2.127  13.234  1.00  0.00      HCT   
ATOM   1972  C   THR H 121      -5.440  -2.108  14.293  1.00  0.00      HCT  C
ATOM   1973  O   THR H 121      -4.642  -2.726  13.591  1.00  0.00      HCT  O
ATOM   1974  N   MET H 122      -5.193  -1.790  15.575  1.00  0.00      HCT  N
ATOM   1975  HN  MET H 122      -5.831  -1.250  16.121  1.00  0.00      HCT   
ATOM   1976  CA  MET H 122      -4.008  -2.189  16.273  1.00  0.00      HCT  C
ATOM   1977  HA  MET H 122      -3.154  -1.915  15.666  1.00  0.00      HCT   
ATOM   1978  CB  MET H 122      -3.940  -1.591  17.689  1.00  0.00      HCT  C
ATOM   1979  HB1 MET H 122      -4.069  -0.488  17.582  1.00  0.00      HCT   
ATOM   1980  HB2 MET H 122      -4.810  -1.950  18.284  1.00  0.00      HCT   
ATOM   1981  CG  MET H 122      -2.629  -1.866  18.428  1.00  0.00      HCT  C
ATOM   1982  HG1 MET H 122      -2.731  -1.609  19.504  1.00  0.00      HCT   
ATOM   1983  HG2 MET H 122      -2.383  -2.949  18.363  1.00  0.00      HCT   
ATOM   1984  SD  MET H 122      -1.191  -0.943  17.809  1.00  0.00      HCT  S
ATOM   1985  CE  MET H 122      -0.051  -1.567  19.078  1.00  0.00      HCT  C
ATOM   1986  HE1 MET H 122       0.964  -1.136  18.945  1.00  0.00      HCT   
ATOM   1987  HE2 MET H 122      -0.404  -1.300  20.098  1.00  0.00      HCT   
ATOM   1988  HE3 MET H 122       0.039  -2.673  19.026  1.00  0.00      HCT   
ATOM   1989  C   MET H 122      -3.999  -3.683  16.419  1.00  0.00      HCT  C
ATOM   1990  O   MET H 122      -2.960  -4.325  16.279  1.00  0.00      HCT  O
ATOM   1991  N   GLU H 123      -5.177  -4.278  16.690  1.00  0.00      HCT  N
ATOM   1992  HN  GLU H 123      -6.040  -3.781  16.725  1.00  0.00      HCT   
ATOM   1993  CA  GLU H 123      -5.302  -5.686  16.954  1.00  0.00      HCT  C
ATOM   1994  HA  GLU H 123      -4.626  -5.947  17.758  1.00  0.00      HCT   
ATOM   1995  CB  GLU H 123      -6.746  -6.092  17.294  1.00  0.00      HCT  C
ATOM   1996  HB1 GLU H 123      -7.135  -5.382  18.060  1.00  0.00      HCT   
ATOM   1997  HB2 GLU H 123      -7.395  -5.962  16.399  1.00  0.00      HCT   
ATOM   1998  CG  GLU H 123      -6.869  -7.519  17.827  1.00  0.00      HCT  C
ATOM   1999  HG1 GLU H 123      -7.922  -7.849  17.759  1.00  0.00      HCT   
ATOM   2000  HG2 GLU H 123      -6.230  -8.215  17.248  1.00  0.00      HCT   
ATOM   2001  CD  GLU H 123      -6.474  -7.510  19.297  1.00  0.00      HCT  C
ATOM   2002  OE1 GLU H 123      -5.419  -6.907  19.627  1.00  0.00      HCT  O
ATOM   2003  OE2 GLU H 123      -7.227  -8.105  20.113  1.00  0.00      HCT  O
ATOM   2004  C   GLU H 123      -4.890  -6.482  15.750  1.00  0.00      HCT  C
ATOM   2005  O   GLU H 123      -4.228  -7.511  15.882  1.00  0.00      HCT  O
ATOM   2006  N   LEU H 124      -5.264  -6.018  14.542  1.00  0.00      HCT  N
ATOM   2007  HN  LEU H 124      -5.773  -5.168  14.422  1.00  0.00      HCT   
ATOM   2008  CA  LEU H 124      -4.963  -6.706  13.312  1.00  0.00      HCT  C
ATOM   2009  HA  LEU H 124      -5.342  -7.715  13.415  1.00  0.00      HCT   
ATOM   2010  CB  LEU H 124      -5.495  -6.010  12.045  1.00  0.00      HCT  C
ATOM   2011  HB1 LEU H 124      -5.363  -4.913  12.192  1.00  0.00      HCT   
ATOM   2012  HB2 LEU H 124      -4.848  -6.285  11.183  1.00  0.00      HCT   
ATOM   2013  CG  LEU H 124      -6.969  -6.288  11.719  1.00  0.00      HCT  C
ATOM   2014  HG  LEU H 124      -7.206  -5.609  10.864  1.00  0.00      HCT   
ATOM   2015  CD1 LEU H 124      -7.157  -7.741  11.254  1.00  0.00      HCT  C
ATOM   2016 HD11 LEU H 124      -8.231  -7.954  11.065  1.00  0.00      HCT   
ATOM   2017 HD12 LEU H 124      -6.593  -7.927  10.315  1.00  0.00      HCT   
ATOM   2018 HD13 LEU H 124      -6.794  -8.451  12.028  1.00  0.00      HCT   
ATOM   2019  CD2 LEU H 124      -7.883  -5.911  12.892  1.00  0.00      HCT  C
ATOM   2020 HD21 LEU H 124      -8.946  -6.102  12.630  1.00  0.00      HCT   
ATOM   2021 HD22 LEU H 124      -7.649  -6.502  13.800  1.00  0.00      HCT   
ATOM   2022 HD23 LEU H 124      -7.774  -4.833  13.139  1.00  0.00      HCT   
ATOM   2023  C   LEU H 124      -3.485  -6.798  13.102  1.00  0.00      HCT  C
ATOM   2024  O   LEU H 124      -2.994  -7.770  12.530  1.00  0.00      HCT  O
ATOM   2025  N   LYS H 125      -2.734  -5.783  13.550  1.00  0.00      HCT  N
ATOM   2026  HN  LYS H 125      -3.119  -5.031  14.083  1.00  0.00      HCT   
ATOM   2027  CA  LYS H 125      -1.321  -5.694  13.301  1.00  0.00      HCT  C
ATOM   2028  HA  LYS H 125      -1.185  -5.739  12.227  1.00  0.00      HCT   
ATOM   2029  CB  LYS H 125      -0.688  -4.413  13.862  1.00  0.00      HCT  C
ATOM   2030  HB1 LYS H 125      -1.339  -3.563  13.552  1.00  0.00      HCT   
ATOM   2031  HB2 LYS H 125      -0.726  -4.447  14.974  1.00  0.00      HCT   
ATOM   2032  CG  LYS H 125       0.737  -4.184  13.356  1.00  0.00      HCT  C
ATOM   2033  HG1 LYS H 125       1.423  -4.899  13.864  1.00  0.00      HCT   
ATOM   2034  HG2 LYS H 125       0.774  -4.406  12.265  1.00  0.00      HCT   
ATOM   2035  CD  LYS H 125       1.245  -2.766  13.611  1.00  0.00      HCT  C
ATOM   2036  HD1 LYS H 125       0.552  -2.049  13.114  1.00  0.00      HCT   
ATOM   2037  HD2 LYS H 125       1.196  -2.572  14.707  1.00  0.00      HCT   
ATOM   2038  CE  LYS H 125       2.675  -2.523  13.119  1.00  0.00      HCT  C
ATOM   2039  HE1 LYS H 125       3.162  -1.720  13.716  1.00  0.00      HCT   
ATOM   2040  HE2 LYS H 125       3.283  -3.449  13.213  1.00  0.00      HCT   
ATOM   2041  NZ  LYS H 125       2.670  -2.109  11.697  1.00  0.00      HCT  N
ATOM   2042  HZ1 LYS H 125       3.644  -1.945  11.370  1.00  0.00      HCT   
ATOM   2043  HZ2 LYS H 125       2.233  -2.856  11.119  1.00  0.00      HCT   
ATOM   2044  HZ3 LYS H 125       2.120  -1.232  11.594  1.00  0.00      HCT   
ATOM   2045  C   LYS H 125      -0.585  -6.861  13.895  1.00  0.00      HCT  C
ATOM   2046  O   LYS H 125       0.509  -7.205  13.451  1.00  0.00      HCT  O
ATOM   2047  N   ARG H 126      -1.153  -7.490  14.933  1.00  0.00      HCT  N
ATOM   2048  HN  ARG H 126      -2.056  -7.201  15.241  1.00  0.00      HCT   
ATOM   2049  CA  ARG H 126      -0.543  -8.576  15.652  1.00  0.00      HCT  C
ATOM   2050  HA  ARG H 126       0.437  -8.259  15.990  1.00  0.00      HCT   
ATOM   2051  CB  ARG H 126      -1.429  -9.029  16.815  1.00  0.00      HCT  C
ATOM   2052  HB1 ARG H 126      -2.429  -9.262  16.377  1.00  0.00      HCT   
ATOM   2053  HB2 ARG H 126      -1.043  -9.988  17.225  1.00  0.00      HCT   
ATOM   2054  CG  ARG H 126      -1.576  -7.950  17.889  1.00  0.00      HCT  C
ATOM   2055  HG1 ARG H 126      -0.608  -7.853  18.428  1.00  0.00      HCT   
ATOM   2056  HG2 ARG H 126      -1.742  -6.966  17.393  1.00  0.00      HCT   
ATOM   2057  CD  ARG H 126      -2.744  -8.214  18.835  1.00  0.00      HCT  C
ATOM   2058  HD1 ARG H 126      -2.438  -7.971  19.878  1.00  0.00      HCT   
ATOM   2059  HD2 ARG H 126      -3.633  -7.595  18.570  1.00  0.00      HCT   
ATOM   2060  NE  ARG H 126      -3.081  -9.654  18.681  1.00  0.00      HCT  N
ATOM   2061  HE  ARG H 126      -2.947  -9.994  17.743  1.00  0.00      HCT   
ATOM   2062  CZ  ARG H 126      -3.523 -10.390  19.740  1.00  0.00      HCT  C
ATOM   2063  NH1 ARG H 126      -3.643  -9.824  20.976  1.00  0.00      HCT  N
ATOM   2064 HH11 ARG H 126      -3.940 -10.364  21.751  1.00  0.00      HCT   
ATOM   2065 HH12 ARG H 126      -3.288  -8.892  21.074  1.00  0.00      HCT   
ATOM   2066  NH2 ARG H 126      -3.850 -11.700  19.554  1.00  0.00      HCT  N
ATOM   2067 HH21 ARG H 126      -4.253 -12.218  20.295  1.00  0.00      HCT   
ATOM   2068 HH22 ARG H 126      -3.866 -12.030  18.619  1.00  0.00      HCT   
ATOM   2069  C   ARG H 126      -0.325  -9.755  14.748  1.00  0.00      HCT  C
ATOM   2070  O   ARG H 126       0.560 -10.574  14.991  1.00  0.00      HCT  O
ATOM   2071  N   LEU H 127      -1.152  -9.882  13.698  1.00  0.00      HCT  N
ATOM   2072  HN  LEU H 127      -1.864  -9.210  13.505  1.00  0.00      HCT   
ATOM   2073  CA  LEU H 127      -1.100 -10.973  12.764  1.00  0.00      HCT  C
ATOM   2074  HA  LEU H 127      -1.148 -11.890  13.337  1.00  0.00      HCT   
ATOM   2075  CB  LEU H 127      -2.246 -10.942  11.742  1.00  0.00      HCT  C
ATOM   2076  HB1 LEU H 127      -2.179  -9.970  11.202  1.00  0.00      HCT   
ATOM   2077  HB2 LEU H 127      -2.071 -11.731  10.978  1.00  0.00      HCT   
ATOM   2078  CG  LEU H 127      -3.625 -11.082  12.416  1.00  0.00      HCT  C
ATOM   2079  HG  LEU H 127      -3.794 -10.084  12.888  1.00  0.00      HCT   
ATOM   2080  CD1 LEU H 127      -4.737 -11.319  11.381  1.00  0.00      HCT  C
ATOM   2081 HD11 LEU H 127      -5.715 -11.465  11.887  1.00  0.00      HCT   
ATOM   2082 HD12 LEU H 127      -4.825 -10.449  10.695  1.00  0.00      HCT   
ATOM   2083 HD13 LEU H 127      -4.522 -12.224  10.774  1.00  0.00      HCT   
ATOM   2084  CD2 LEU H 127      -3.594 -12.137  13.533  1.00  0.00      HCT  C
ATOM   2085 HD21 LEU H 127      -4.590 -12.212  14.021  1.00  0.00      HCT   
ATOM   2086 HD22 LEU H 127      -3.335 -13.141  13.141  1.00  0.00      HCT   
ATOM   2087 HD23 LEU H 127      -2.847 -11.861  14.309  1.00  0.00      HCT   
ATOM   2088  C   LEU H 127       0.215 -10.960  12.039  1.00  0.00      HCT  C
ATOM   2089  O   LEU H 127       0.572 -11.938  11.386  1.00  0.00      HCT  O
ATOM   2090  N   ILE H 128       0.937  -9.823  12.052  1.00  0.00      HCT  N
ATOM   2091  HN  ILE H 128       0.663  -8.972  12.495  1.00  0.00      HCT   
ATOM   2092  CA  ILE H 128       2.215  -9.760  11.394  1.00  0.00      HCT  C
ATOM   2093  HA  ILE H 128       2.329 -10.678  10.832  1.00  0.00      HCT   
ATOM   2094  CB  ILE H 128       2.399  -8.559  10.510  1.00  0.00      HCT  C
ATOM   2095  HB  ILE H 128       3.476  -8.596  10.208  1.00  0.00      HCT   
ATOM   2096  CG2 ILE H 128       1.484  -8.705   9.293  1.00  0.00      HCT  C
ATOM   2097 HG21 ILE H 128       1.704  -7.918   8.542  1.00  0.00      HCT   
ATOM   2098 HG22 ILE H 128       1.632  -9.690   8.802  1.00  0.00      HCT   
ATOM   2099 HG23 ILE H 128       0.416  -8.616   9.586  1.00  0.00      HCT   
ATOM   2100  CG1 ILE H 128       2.210  -7.259  11.302  1.00  0.00      HCT  C
ATOM   2101 HG11 ILE H 128       1.158  -7.183  11.656  1.00  0.00      HCT   
ATOM   2102 HG12 ILE H 128       2.860  -7.290  12.206  1.00  0.00      HCT   
ATOM   2103  CD  ILE H 128       2.561  -6.006  10.502  1.00  0.00      HCT  C
ATOM   2104  HD1 ILE H 128       2.462  -5.101  11.140  1.00  0.00      HCT   
ATOM   2105  HD2 ILE H 128       3.607  -6.058  10.132  1.00  0.00      HCT   
ATOM   2106  HD3 ILE H 128       1.884  -5.888   9.630  1.00  0.00      HCT   
ATOM   2107  C   ILE H 128       3.306  -9.743  12.423  1.00  0.00      HCT  C
ATOM   2108  O   ILE H 128       3.160  -9.182  13.508  1.00  0.00      HCT  O
ATOM   2109  N   PRO H 129       4.402 -10.388  12.099  1.00  0.00      HCT  N
ATOM   2110  CD  PRO H 129       4.361 -11.556  11.235  1.00  0.00      HCT  C
ATOM   2111  HD1 PRO H 129       4.493 -11.271  10.167  1.00  0.00      HCT   
ATOM   2112  HD2 PRO H 129       3.398 -12.106  11.346  1.00  0.00      HCT   
ATOM   2113  CA  PRO H 129       5.494 -10.451  13.032  1.00  0.00      HCT  C
ATOM   2114  HA  PRO H 129       5.170 -10.849  13.987  1.00  0.00      HCT   
ATOM   2115  CB  PRO H 129       6.455 -11.497  12.477  1.00  0.00      HCT  C
ATOM   2116  HB1 PRO H 129       6.970 -12.073  13.278  1.00  0.00      HCT   
ATOM   2117  HB2 PRO H 129       7.206 -11.062  11.780  1.00  0.00      HCT   
ATOM   2118  CG  PRO H 129       5.531 -12.446  11.691  1.00  0.00      HCT  C
ATOM   2119  HG1 PRO H 129       5.208 -13.289  12.333  1.00  0.00      HCT   
ATOM   2120  HG2 PRO H 129       6.037 -12.874  10.795  1.00  0.00      HCT   
ATOM   2121  C   PRO H 129       6.076  -9.095  13.241  1.00  0.00      HCT  C
ATOM   2122  O   PRO H 129       6.193  -8.338  12.277  1.00  0.00      HCT  O
ATOM   2123  N   THR H 130       6.452  -8.768  14.493  1.00  0.00      HCT  N
ATOM   2124  HN  THR H 130       6.395  -9.380  15.281  1.00  0.00      HCT   
ATOM   2125  CA  THR H 130       6.980  -7.470  14.793  1.00  0.00      HCT  C
ATOM   2126  HA  THR H 130       6.467  -6.762  14.156  1.00  0.00      HCT   
ATOM   2127  CB  THR H 130       6.931  -7.120  16.250  1.00  0.00      HCT  C
ATOM   2128  HB  THR H 130       7.496  -7.925  16.781  1.00  0.00      HCT   
ATOM   2129  OG1 THR H 130       5.593  -7.151  16.716  1.00  0.00      HCT  O
ATOM   2130  HG1 THR H 130       5.640  -6.907  17.647  1.00  0.00      HCT   
ATOM   2131  CG2 THR H 130       7.512  -5.712  16.444  1.00  0.00      HCT  C
ATOM   2132 HG21 THR H 130       7.597  -5.465  17.523  1.00  0.00      HCT   
ATOM   2133 HG22 THR H 130       8.527  -5.647  15.998  1.00  0.00      HCT   
ATOM   2134 HG23 THR H 130       6.870  -4.944  15.961  1.00  0.00      HCT   
ATOM   2135  C   THR H 130       8.414  -7.444  14.387  1.00  0.00      HCT  C
ATOM   2136  O   THR H 130       9.131  -8.434  14.525  1.00  0.00      HCT  O
ATOM   2137  N   VAL H 131       8.866  -6.283  13.879  1.00  0.00      HCT  N
ATOM   2138  HN  VAL H 131       8.328  -5.452  13.766  1.00  0.00      HCT   
ATOM   2139  CA  VAL H 131      10.226  -6.170  13.447  1.00  0.00      HCT  C
ATOM   2140  HA  VAL H 131      10.736  -7.103  13.650  1.00  0.00      HCT   
ATOM   2141  CB  VAL H 131      10.359  -5.771  12.001  1.00  0.00      HCT  C
ATOM   2142  HB  VAL H 131       9.805  -4.810  11.864  1.00  0.00      HCT   
ATOM   2143  CG1 VAL H 131      11.847  -5.570  11.673  1.00  0.00      HCT  C
ATOM   2144 HG11 VAL H 131      11.974  -5.313  10.599  1.00  0.00      HCT   
ATOM   2145 HG12 VAL H 131      12.289  -4.743  12.266  1.00  0.00      HCT   
ATOM   2146 HG13 VAL H 131      12.422  -6.499  11.874  1.00  0.00      HCT   
ATOM   2147  CG2 VAL H 131       9.678  -6.839  11.127  1.00  0.00      HCT  C
ATOM   2148 HG21 VAL H 131       9.792  -6.596  10.049  1.00  0.00      HCT   
ATOM   2149 HG22 VAL H 131      10.129  -7.838  11.310  1.00  0.00      HCT   
ATOM   2150 HG23 VAL H 131       8.591  -6.902  11.343  1.00  0.00      HCT   
ATOM   2151  C   VAL H 131      10.885  -5.110  14.271  1.00  0.00      HCT  C
ATOM   2152  O   VAL H 131      10.227  -4.207  14.786  1.00  0.00      HCT  O
ATOM   2153  N   ASP H 132      12.219  -5.235  14.453  1.00  0.00      HCT  N
ATOM   2154  HN  ASP H 132      12.772  -5.992  14.115  1.00  0.00      HCT   
ATOM   2155  CA  ASP H 132      12.988  -4.258  15.173  1.00  0.00      HCT  C
ATOM   2156  HA  ASP H 132      12.321  -3.657  15.781  1.00  0.00      HCT   
ATOM   2157  CB  ASP H 132      14.167  -4.853  15.962  1.00  0.00      HCT  C
ATOM   2158  HB1 ASP H 132      13.797  -5.676  16.606  1.00  0.00      HCT   
ATOM   2159  HB2 ASP H 132      14.930  -5.266  15.272  1.00  0.00      HCT   
ATOM   2160  CG  ASP H 132      14.762  -3.754  16.832  1.00  0.00      HCT  C
ATOM   2161  OD1 ASP H 132      13.981  -3.104  17.579  1.00  0.00      HCT  O
ATOM   2162  OD2 ASP H 132      15.999  -3.532  16.746  1.00  0.00      HCT  O
ATOM   2163  C   ASP H 132      13.572  -3.344  14.140  1.00  0.00      HCT  C
ATOM   2164  O   ASP H 132      14.486  -3.709  13.403  1.00  0.00      HCT  O
ATOM   2165  N   PHE H 133      13.025  -2.118  14.068  1.00  0.00      HCT  N
ATOM   2166  HN  PHE H 133      12.321  -1.841  14.720  1.00  0.00      HCT   
ATOM   2167  CA  PHE H 133      13.366  -1.115  13.100  1.00  0.00      HCT  C
ATOM   2168  HA  PHE H 133      13.441  -1.640  12.155  1.00  0.00      HCT   
ATOM   2169  CB  PHE H 133      12.286  -0.031  12.959  1.00  0.00      HCT  C
ATOM   2170  HB1 PHE H 133      12.082   0.412  13.958  1.00  0.00      HCT   
ATOM   2171  HB2 PHE H 133      12.631   0.794  12.299  1.00  0.00      HCT   
ATOM   2172  CG  PHE H 133      11.095  -0.772  12.456  1.00  0.00      HCT  C
ATOM   2173  CD1 PHE H 133      11.099  -1.322  11.195  1.00  0.00      HCT  C
ATOM   2174  HD1 PHE H 133      11.970  -1.208  10.564  1.00  0.00      HCT   
ATOM   2175  CE1 PHE H 133      10.007  -2.011  10.722  1.00  0.00      HCT  C
ATOM   2176  HE1 PHE H 133      10.028  -2.442   9.731  1.00  0.00      HCT   
ATOM   2177  CZ  PHE H 133       8.894  -2.156  11.511  1.00  0.00      HCT  C
ATOM   2178  HZ  PHE H 133       8.036  -2.705  11.152  1.00  0.00      HCT   
ATOM   2179  CD2 PHE H 133       9.974  -0.917  13.239  1.00  0.00      HCT  C
ATOM   2180  HD2 PHE H 133       9.941  -0.470  14.223  1.00  0.00      HCT   
ATOM   2181  CE2 PHE H 133       8.879  -1.606  12.770  1.00  0.00      HCT  C
ATOM   2182  HE2 PHE H 133       8.003  -1.714  13.394  1.00  0.00      HCT   
ATOM   2183  C   PHE H 133      14.700  -0.481  13.357  1.00  0.00      HCT  C
ATOM   2184  O   PHE H 133      15.309   0.055  12.433  1.00  0.00      HCT  O
ATOM   2185  N   SER H 134      15.187  -0.508  14.613  1.00  0.00      HCT  N
ATOM   2186  HN  SER H 134      14.765  -1.019  15.362  1.00  0.00      HCT   
ATOM   2187  CA  SER H 134      16.377   0.210  14.987  1.00  0.00      HCT  C
ATOM   2188  HA  SER H 134      16.129   1.259  14.895  1.00  0.00      HCT   
ATOM   2189  CB  SER H 134      16.860  -0.151  16.400  1.00  0.00      HCT  C
ATOM   2190  HB1 SER H 134      16.977  -1.258  16.454  1.00  0.00      HCT   
ATOM   2191  HB2 SER H 134      17.863   0.294  16.593  1.00  0.00      HCT   
ATOM   2192  OG  SER H 134      15.903   0.268  17.361  1.00  0.00      HCT  O
ATOM   2193  HG1 SER H 134      16.128  -0.167  18.193  1.00  0.00      HCT   
ATOM   2194  C   SER H 134      17.514  -0.065  14.044  1.00  0.00      HCT  C
ATOM   2195  O   SER H 134      18.217   0.872  13.660  1.00  0.00      HCT  O
ATOM   2196  N   ASP H 135      17.742  -1.329  13.635  1.00  0.00      HCT  N
ATOM   2197  HN  ASP H 135      17.242  -2.157  13.875  1.00  0.00      HCT   
ATOM   2198  CA  ASP H 135      18.837  -1.576  12.733  1.00  0.00      HCT  C
ATOM   2199  HA  ASP H 135      19.354  -0.638  12.564  1.00  0.00      HCT   
ATOM   2200  CB  ASP H 135      19.780  -2.687  13.223  1.00  0.00      HCT  C
ATOM   2201  HB1 ASP H 135      20.008  -2.525  14.296  1.00  0.00      HCT   
ATOM   2202  HB2 ASP H 135      19.302  -3.681  13.114  1.00  0.00      HCT   
ATOM   2203  CG  ASP H 135      21.069  -2.619  12.416  1.00  0.00      HCT  C
ATOM   2204  OD1 ASP H 135      21.205  -1.671  11.598  1.00  0.00      HCT  O
ATOM   2205  OD2 ASP H 135      21.937  -3.511  12.610  1.00  0.00      HCT  O
ATOM   2206  C   ASP H 135      18.277  -2.008  11.406  1.00  0.00      HCT  C
ATOM   2207  O   ASP H 135      17.991  -3.183  11.187  1.00  0.00      HCT  O
ATOM   2208  N   ASP H 136      18.158  -1.053  10.463  1.00  0.00      HCT  N
ATOM   2209  HN  ASP H 136      18.469  -0.116  10.601  1.00  0.00      HCT   
ATOM   2210  CA  ASP H 136      17.578  -1.265   9.164  1.00  0.00      HCT  C
ATOM   2211  HA  ASP H 136      16.611  -1.730   9.321  1.00  0.00      HCT   
ATOM   2212  CB  ASP H 136      17.356   0.053   8.394  1.00  0.00      HCT  C
ATOM   2213  HB1 ASP H 136      17.027  -0.179   7.361  1.00  0.00      HCT   
ATOM   2214  HB2 ASP H 136      16.570   0.663   8.882  1.00  0.00      HCT   
ATOM   2215  CG  ASP H 136      18.647   0.859   8.315  1.00  0.00      HCT  C
ATOM   2216  OD1 ASP H 136      19.744   0.296   8.559  1.00  0.00      HCT  O
ATOM   2217  OD2 ASP H 136      18.536   2.082   8.031  1.00  0.00      HCT  O
ATOM   2218  C   ASP H 136      18.393  -2.225   8.355  1.00  0.00      HCT  C
ATOM   2219  O   ASP H 136      17.882  -2.853   7.428  1.00  0.00      HCT  O
ATOM   2220  N   THR H 137      19.702  -2.317   8.628  1.00  0.00      HCT  N
ATOM   2221  HN  THR H 137      20.188  -1.772   9.311  1.00  0.00      HCT   
ATOM   2222  CA  THR H 137      20.527  -3.248   7.924  1.00  0.00      HCT  C
ATOM   2223  HA  THR H 137      20.270  -3.157   6.877  1.00  0.00      HCT   
ATOM   2224  CB  THR H 137      21.988  -3.059   8.208  1.00  0.00      HCT  C
ATOM   2225  HB  THR H 137      22.520  -3.863   7.643  1.00  0.00      HCT   
ATOM   2226  OG1 THR H 137      22.250  -3.256   9.588  1.00  0.00      HCT  O
ATOM   2227  HG1 THR H 137      23.196  -3.108   9.693  1.00  0.00      HCT   
ATOM   2228  CG2 THR H 137      22.385  -1.634   7.785  1.00  0.00      HCT  C
ATOM   2229 HG21 THR H 137      23.482  -1.487   7.871  1.00  0.00      HCT   
ATOM   2230 HG22 THR H 137      22.098  -1.450   6.728  1.00  0.00      HCT   
ATOM   2231 HG23 THR H 137      21.882  -0.873   8.420  1.00  0.00      HCT   
ATOM   2232  C   THR H 137      20.168  -4.650   8.332  1.00  0.00      HCT  C
ATOM   2233  O   THR H 137      20.252  -5.564   7.518  1.00  0.00      HCT  O
ATOM   2234  N   ALA H 138      19.851  -4.868   9.625  1.00  0.00      HCT  N
ATOM   2235  HN  ALA H 138      19.792  -4.111  10.275  1.00  0.00      HCT   
ATOM   2236  CA  ALA H 138      19.577  -6.175  10.171  1.00  0.00      HCT  C
ATOM   2237  HA  ALA H 138      20.372  -6.842   9.857  1.00  0.00      HCT   
ATOM   2238  CB  ALA H 138      19.580  -6.170  11.710  1.00  0.00      HCT  C
ATOM   2239  HB1 ALA H 138      20.537  -5.745  12.079  1.00  0.00      HCT   
ATOM   2240  HB2 ALA H 138      18.752  -5.545  12.109  1.00  0.00      HCT   
ATOM   2241  HB3 ALA H 138      19.479  -7.197  12.123  1.00  0.00      HCT   
ATOM   2242  C   ALA H 138      18.282  -6.826   9.748  1.00  0.00      HCT  C
ATOM   2243  O   ALA H 138      18.290  -7.966   9.284  1.00  0.00      HCT  O
ATOM   2244  N   PHE H 139      17.137  -6.115   9.844  1.00  0.00      HCT  N
ATOM   2245  HN  PHE H 139      17.088  -5.137  10.038  1.00  0.00      HCT   
ATOM   2246  CA  PHE H 139      15.852  -6.756   9.663  1.00  0.00      HCT  C
ATOM   2247  HA  PHE H 139      15.863  -7.627  10.307  1.00  0.00      HCT   
ATOM   2248  CB  PHE H 139      14.636  -5.888  10.055  1.00  0.00      HCT  C
ATOM   2249  HB1 PHE H 139      13.702  -6.444   9.821  1.00  0.00      HCT   
ATOM   2250  HB2 PHE H 139      14.629  -5.679  11.146  1.00  0.00      HCT   
ATOM   2251  CG  PHE H 139      14.617  -4.620   9.267  1.00  0.00      HCT  C
ATOM   2252  CD1 PHE H 139      14.356  -4.622   7.916  1.00  0.00      HCT  C
ATOM   2253  HD1 PHE H 139      14.174  -5.559   7.408  1.00  0.00      HCT   
ATOM   2254  CE1 PHE H 139      14.330  -3.445   7.203  1.00  0.00      HCT  C
ATOM   2255  HE1 PHE H 139      14.129  -3.461   6.141  1.00  0.00      HCT   
ATOM   2256  CZ  PHE H 139      14.553  -2.249   7.842  1.00  0.00      HCT  C
ATOM   2257  HZ  PHE H 139      14.533  -1.321   7.288  1.00  0.00      HCT   
ATOM   2258  CD2 PHE H 139      14.820  -3.416   9.900  1.00  0.00      HCT  C
ATOM   2259  HD2 PHE H 139      15.025  -3.391  10.961  1.00  0.00      HCT   
ATOM   2260  CE2 PHE H 139      14.793  -2.236   9.194  1.00  0.00      HCT  C
ATOM   2261  HE2 PHE H 139      14.962  -1.299   9.705  1.00  0.00      HCT   
ATOM   2262  C   PHE H 139      15.659  -7.249   8.261  1.00  0.00      HCT  C
ATOM   2263  O   PHE H 139      16.198  -6.702   7.301  1.00  0.00      HCT  O
ATOM   2264  N   PRO H 140      14.911  -8.329   8.150  1.00  0.00      HCT  N
ATOM   2265  CD  PRO H 140      14.599  -9.180   9.286  1.00  0.00      HCT  C
ATOM   2266  HD1 PRO H 140      14.100  -8.612  10.104  1.00  0.00      HCT   
ATOM   2267  HD2 PRO H 140      15.510  -9.676   9.694  1.00  0.00      HCT   
ATOM   2268  CA  PRO H 140      14.588  -8.951   6.893  1.00  0.00      HCT  C
ATOM   2269  HA  PRO H 140      15.473  -9.081   6.281  1.00  0.00      HCT   
ATOM   2270  CB  PRO H 140      14.053 -10.342   7.237  1.00  0.00      HCT  C
ATOM   2271  HB1 PRO H 140      14.833 -11.129   7.136  1.00  0.00      HCT   
ATOM   2272  HB2 PRO H 140      13.161 -10.612   6.628  1.00  0.00      HCT   
ATOM   2273  CG  PRO H 140      13.637 -10.234   8.715  1.00  0.00      HCT  C
ATOM   2274  HG1 PRO H 140      13.722 -11.216   9.221  1.00  0.00      HCT   
ATOM   2275  HG2 PRO H 140      12.588  -9.877   8.836  1.00  0.00      HCT   
ATOM   2276  C   PRO H 140      13.592  -8.121   6.144  1.00  0.00      HCT  C
ATOM   2277  O   PRO H 140      12.797  -7.422   6.771  1.00  0.00      HCT  O
ATOM   2278  N   LEU H 141      13.632  -8.179   4.800  1.00  0.00      HCT  N
ATOM   2279  HN  LEU H 141      14.291  -8.749   4.314  1.00  0.00      HCT   
ATOM   2280  CA  LEU H 141      12.747  -7.440   3.944  1.00  0.00      HCT  C
ATOM   2281  HA  LEU H 141      12.738  -6.420   4.307  1.00  0.00      HCT   
ATOM   2282  CB  LEU H 141      13.172  -7.463   2.462  1.00  0.00      HCT  C
ATOM   2283  HB1 LEU H 141      13.486  -8.506   2.226  1.00  0.00      HCT   
ATOM   2284  HB2 LEU H 141      12.282  -7.259   1.827  1.00  0.00      HCT   
ATOM   2285  CG  LEU H 141      14.327  -6.495   2.129  1.00  0.00      HCT  C
ATOM   2286  HG  LEU H 141      14.656  -6.787   1.103  1.00  0.00      HCT   
ATOM   2287  CD1 LEU H 141      13.839  -5.037   2.108  1.00  0.00      HCT  C
ATOM   2288 HD11 LEU H 141      14.687  -4.345   1.915  1.00  0.00      HCT   
ATOM   2289 HD12 LEU H 141      13.080  -4.890   1.310  1.00  0.00      HCT   
ATOM   2290 HD13 LEU H 141      13.382  -4.762   3.082  1.00  0.00      HCT   
ATOM   2291  CD2 LEU H 141      15.518  -6.675   3.078  1.00  0.00      HCT  C
ATOM   2292 HD21 LEU H 141      16.340  -5.979   2.802  1.00  0.00      HCT   
ATOM   2293 HD22 LEU H 141      15.239  -6.466   4.130  1.00  0.00      HCT   
ATOM   2294 HD23 LEU H 141      15.909  -7.714   3.019  1.00  0.00      HCT   
ATOM   2295  C   LEU H 141      11.348  -7.968   4.042  1.00  0.00      HCT  C
ATOM   2296  O   LEU H 141      10.394  -7.199   3.922  1.00  0.00      HCT  O
ATOM   2297  N   LEU H 142      11.187  -9.298   4.218  1.00  0.00      HCT  N
ATOM   2298  HN  LEU H 142      11.920  -9.964   4.341  1.00  0.00      HCT   
ATOM   2299  CA  LEU H 142       9.866  -9.864   4.239  1.00  0.00      HCT  C
ATOM   2300  HA  LEU H 142       9.170  -9.039   4.318  1.00  0.00      HCT   
ATOM   2301  CB  LEU H 142       9.610 -10.737   2.998  1.00  0.00      HCT  C
ATOM   2302  HB1 LEU H 142       9.735 -10.083   2.104  1.00  0.00      HCT   
ATOM   2303  HB2 LEU H 142      10.408 -11.509   2.928  1.00  0.00      HCT   
ATOM   2304  CG  LEU H 142       8.219 -11.388   2.948  1.00  0.00      HCT  C
ATOM   2305  HG  LEU H 142       8.130 -11.953   3.907  1.00  0.00      HCT   
ATOM   2306  CD1 LEU H 142       7.103 -10.330   2.896  1.00  0.00      HCT  C
ATOM   2307 HD11 LEU H 142       6.108 -10.817   2.812  1.00  0.00      HCT   
ATOM   2308 HD12 LEU H 142       7.110  -9.708   3.817  1.00  0.00      HCT   
ATOM   2309 HD13 LEU H 142       7.237  -9.661   2.019  1.00  0.00      HCT   
ATOM   2310  CD2 LEU H 142       8.134 -12.399   1.791  1.00  0.00      HCT  C
ATOM   2311 HD21 LEU H 142       7.132 -12.880   1.772  1.00  0.00      HCT   
ATOM   2312 HD22 LEU H 142       8.292 -11.911   0.808  1.00  0.00      HCT   
ATOM   2313 HD23 LEU H 142       8.899 -13.196   1.913  1.00  0.00      HCT   
ATOM   2314  C   LEU H 142       9.681 -10.731   5.451  1.00  0.00      HCT  C
ATOM   2315  O   LEU H 142      10.385 -11.720   5.648  1.00  0.00      HCT  O
ATOM   2316  N   VAL H 143       8.690 -10.380   6.296  1.00  0.00      HCT  N
ATOM   2317  HN  VAL H 143       8.124  -9.567   6.191  1.00  0.00      HCT   
ATOM   2318  CA  VAL H 143       8.371 -11.181   7.445  1.00  0.00      HCT  C
ATOM   2319  HA  VAL H 143       9.056 -12.018   7.498  1.00  0.00      HCT   
ATOM   2320  CB  VAL H 143       8.420 -10.417   8.735  1.00  0.00      HCT  C
ATOM   2321  HB  VAL H 143       9.483 -10.117   8.909  1.00  0.00      HCT   
ATOM   2322  CG1 VAL H 143       7.539  -9.170   8.610  1.00  0.00      HCT  C
ATOM   2323 HG11 VAL H 143       7.529  -8.608   9.569  1.00  0.00      HCT   
ATOM   2324 HG12 VAL H 143       7.914  -8.480   7.826  1.00  0.00      HCT   
ATOM   2325 HG13 VAL H 143       6.492  -9.451   8.365  1.00  0.00      HCT   
ATOM   2326  CG2 VAL H 143       8.008 -11.354   9.878  1.00  0.00      HCT  C
ATOM   2327 HG21 VAL H 143       7.994 -10.810  10.846  1.00  0.00      HCT   
ATOM   2328 HG22 VAL H 143       6.993 -11.769   9.696  1.00  0.00      HCT   
ATOM   2329 HG23 VAL H 143       8.718 -12.201   9.979  1.00  0.00      HCT   
ATOM   2330  C   VAL H 143       6.992 -11.739   7.222  1.00  0.00      HCT  C
ATOM   2331  O   VAL H 143       6.125 -11.059   6.677  1.00  0.00      HCT  O
ATOM   2332  N   LEU H 144       6.769 -13.021   7.603  1.00  0.00      HCT  N
ATOM   2333  HN  LEU H 144       7.444 -13.592   8.066  1.00  0.00      HCT   
ATOM   2334  CA  LEU H 144       5.506 -13.673   7.362  1.00  0.00      HCT  C
ATOM   2335  HA  LEU H 144       4.791 -12.901   7.109  1.00  0.00      HCT   
ATOM   2336  CB  LEU H 144       5.593 -14.812   6.326  1.00  0.00      HCT  C
ATOM   2337  HB1 LEU H 144       6.395 -15.507   6.667  1.00  0.00      HCT   
ATOM   2338  HB2 LEU H 144       4.647 -15.397   6.351  1.00  0.00      HCT   
ATOM   2339  CG  LEU H 144       5.908 -14.412   4.869  1.00  0.00      HCT  C
ATOM   2340  HG  LEU H 144       6.086 -15.395   4.370  1.00  0.00      HCT   
ATOM   2341  CD1 LEU H 144       4.725 -13.719   4.189  1.00  0.00      HCT  C
ATOM   2342 HD11 LEU H 144       4.998 -13.401   3.160  1.00  0.00      HCT   
ATOM   2343 HD12 LEU H 144       3.854 -14.406   4.122  1.00  0.00      HCT   
ATOM   2344 HD13 LEU H 144       4.417 -12.817   4.760  1.00  0.00      HCT   
ATOM   2345  CD2 LEU H 144       7.192 -13.591   4.768  1.00  0.00      HCT  C
ATOM   2346 HD21 LEU H 144       7.403 -13.334   3.707  1.00  0.00      HCT   
ATOM   2347 HD22 LEU H 144       7.117 -12.642   5.336  1.00  0.00      HCT   
ATOM   2348 HD23 LEU H 144       8.055 -14.169   5.164  1.00  0.00      HCT   
ATOM   2349  C   LEU H 144       5.023 -14.346   8.619  1.00  0.00      HCT  C
ATOM   2350  O   LEU H 144       5.810 -14.687   9.499  1.00  0.00      HCT  O
ATOM   2351  N   GLN H 145       3.688 -14.536   8.737  1.00  0.00      HCT  N
ATOM   2352  HN  GLN H 145       3.005 -14.203   8.090  1.00  0.00      HCT   
ATOM   2353  CA  GLN H 145       3.145 -15.264   9.856  1.00  0.00      HCT  C
ATOM   2354  HA  GLN H 145       3.827 -16.073  10.089  1.00  0.00      HCT   
ATOM   2355  CB  GLN H 145       2.825 -14.406  11.093  1.00  0.00      HCT  C
ATOM   2356  HB1 GLN H 145       3.781 -13.928  11.410  1.00  0.00      HCT   
ATOM   2357  HB2 GLN H 145       2.144 -13.575  10.799  1.00  0.00      HCT   
ATOM   2358  CG  GLN H 145       2.241 -15.233  12.247  1.00  0.00      HCT  C
ATOM   2359  HG1 GLN H 145       1.290 -15.715  11.936  1.00  0.00      HCT   
ATOM   2360  HG2 GLN H 145       2.945 -16.035  12.551  1.00  0.00      HCT   
ATOM   2361  CD  GLN H 145       1.942 -14.309  13.421  1.00  0.00      HCT  C
ATOM   2362  OE1 GLN H 145       2.774 -13.498  13.822  1.00  0.00      HCT  O
ATOM   2363  NE2 GLN H 145       0.710 -14.430  13.987  1.00  0.00      HCT  N
ATOM   2364 HE21 GLN H 145       0.505 -13.827  14.752  1.00  0.00      HCT   
ATOM   2365 HE22 GLN H 145       0.072 -15.110  13.642  1.00  0.00      HCT   
ATOM   2366  C   GLN H 145       1.839 -15.876   9.457  1.00  0.00      HCT  C
ATOM   2367  O   GLN H 145       0.944 -15.194   8.959  1.00  0.00      HCT  O
ATOM   2368  N   VAL H 146       1.684 -17.194   9.688  1.00  0.00      HCT  N
ATOM   2369  HN  VAL H 146       2.376 -17.796  10.078  1.00  0.00      HCT   
ATOM   2370  CA  VAL H 146       0.446 -17.843   9.369  1.00  0.00      HCT  C
ATOM   2371  HA  VAL H 146      -0.218 -17.138   8.884  1.00  0.00      HCT   
ATOM   2372  CB  VAL H 146       0.629 -19.092   8.555  1.00  0.00      HCT  C
ATOM   2373  HB  VAL H 146       1.253 -19.798   9.156  1.00  0.00      HCT   
ATOM   2374  CG1 VAL H 146      -0.752 -19.711   8.281  1.00  0.00      HCT  C
ATOM   2375 HG11 VAL H 146      -0.649 -20.617   7.646  1.00  0.00      HCT   
ATOM   2376 HG12 VAL H 146      -1.256 -20.021   9.220  1.00  0.00      HCT   
ATOM   2377 HG13 VAL H 146      -1.407 -18.990   7.747  1.00  0.00      HCT   
ATOM   2378  CG2 VAL H 146       1.427 -18.736   7.285  1.00  0.00      HCT  C
ATOM   2379 HG21 VAL H 146       1.549 -19.628   6.635  1.00  0.00      HCT   
ATOM   2380 HG22 VAL H 146       0.902 -17.948   6.702  1.00  0.00      HCT   
ATOM   2381 HG23 VAL H 146       2.442 -18.365   7.539  1.00  0.00      HCT   
ATOM   2382  C   VAL H 146      -0.176 -18.222  10.667  1.00  0.00      HCT  C
ATOM   2383  O   VAL H 146       0.392 -18.997  11.436  1.00  0.00      HCT  O
ATOM   2384  N   THR H 147      -1.380 -17.694  10.945  1.00  0.00      HCT  N
ATOM   2385  HN  THR H 147      -1.949 -17.119  10.359  1.00  0.00      HCT   
ATOM   2386  CA  THR H 147      -1.946 -17.967  12.226  1.00  0.00      HCT  C
ATOM   2387  HA  THR H 147      -1.229 -18.573  12.764  1.00  0.00      HCT   
ATOM   2388  CB  THR H 147      -2.287 -16.709  12.964  1.00  0.00      HCT  C
ATOM   2389  HB  THR H 147      -1.416 -16.023  12.827  1.00  0.00      HCT   
ATOM   2390  OG1 THR H 147      -2.415 -16.971  14.350  1.00  0.00      HCT  O
ATOM   2391  HG1 THR H 147      -2.644 -16.126  14.751  1.00  0.00      HCT   
ATOM   2392  CG2 THR H 147      -3.595 -16.133  12.404  1.00  0.00      HCT  C
ATOM   2393 HG21 THR H 147      -3.814 -15.141  12.853  1.00  0.00      HCT   
ATOM   2394 HG22 THR H 147      -3.520 -16.001  11.304  1.00  0.00      HCT   
ATOM   2395 HG23 THR H 147      -4.452 -16.807  12.616  1.00  0.00      HCT   
ATOM   2396  C   THR H 147      -3.170 -18.816  12.043  1.00  0.00      HCT  C
ATOM   2397  O   THR H 147      -4.009 -18.554  11.179  1.00  0.00      HCT  O
ATOM   2398  N   HSE H 148      -3.279 -19.884  12.860  1.00  0.00      HCT  N
ATOM   2399  HN  HSE H 148      -2.607 -20.109  13.564  1.00  0.00      HCT   
ATOM   2400  CA  HSE H 148      -4.386 -20.797  12.784  1.00  0.00      HCT  C
ATOM   2401  HA  HSE H 148      -4.859 -20.682  11.816  1.00  0.00      HCT   
ATOM   2402  CB  HSE H 148      -3.991 -22.261  13.051  1.00  0.00      HCT  C
ATOM   2403  HB1 HSE H 148      -3.422 -22.293  14.005  1.00  0.00      HCT   
ATOM   2404  HB2 HSE H 148      -4.907 -22.871  13.199  1.00  0.00      HCT   
ATOM   2405  ND1 HSE H 148      -1.775 -22.635  11.867  1.00  0.00      HCT  N
ATOM   2406  CG  HSE H 148      -3.134 -22.828  11.962  1.00  0.00      HCT  C
ATOM   2407  CE1 HSE H 148      -1.367 -23.290  10.750  1.00  0.00      HCT  C
ATOM   2408  HE1 HSE H 148      -0.335 -23.323  10.393  1.00  0.00      HCT   
ATOM   2409  NE2 HSE H 148      -2.365 -23.888  10.126  1.00  0.00      HCT  N
ATOM   2410  HE2 HSE H 148      -2.360 -24.420   9.280  1.00  0.00      HCT   
ATOM   2411  CD2 HSE H 148      -3.478 -23.595  10.892  1.00  0.00      HCT  C
ATOM   2412  HD2 HSE H 148      -4.447 -23.966  10.588  1.00  0.00      HCT   
ATOM   2413  C   HSE H 148      -5.389 -20.384  13.816  1.00  0.00      HCT  C
ATOM   2414  O   HSE H 148      -5.027 -19.987  14.922  1.00  0.00      HCT  O
ATOM   2415  N   PHE H 149      -6.692 -20.481  13.471  1.00  0.00      HCT  N
ATOM   2416  HN  PHE H 149      -7.020 -20.881  12.617  1.00  0.00      HCT   
ATOM   2417  CA  PHE H 149      -7.732 -19.997  14.341  1.00  0.00      HCT  C
ATOM   2418  HA  PHE H 149      -7.229 -19.563  15.197  1.00  0.00      HCT   
ATOM   2419  CB  PHE H 149      -8.680 -18.981  13.681  1.00  0.00      HCT  C
ATOM   2420  HB1 PHE H 149      -8.978 -19.359  12.679  1.00  0.00      HCT   
ATOM   2421  HB2 PHE H 149      -9.611 -18.858  14.275  1.00  0.00      HCT   
ATOM   2422  CG  PHE H 149      -7.953 -17.692  13.506  1.00  0.00      HCT  C
ATOM   2423  CD1 PHE H 149      -7.192 -17.453  12.386  1.00  0.00      HCT  C
ATOM   2424  HD1 PHE H 149      -7.111 -18.214  11.622  1.00  0.00      HCT   
ATOM   2425  CE1 PHE H 149      -6.530 -16.256  12.238  1.00  0.00      HCT  C
ATOM   2426  HE1 PHE H 149      -5.937 -16.072  11.353  1.00  0.00      HCT   
ATOM   2427  CZ  PHE H 149      -6.623 -15.286  13.209  1.00  0.00      HCT  C
ATOM   2428  HZ  PHE H 149      -6.107 -14.344  13.089  1.00  0.00      HCT   
ATOM   2429  CD2 PHE H 149      -8.042 -16.712  14.471  1.00  0.00      HCT  C
ATOM   2430  HD2 PHE H 149      -8.621 -16.887  15.367  1.00  0.00      HCT   
ATOM   2431  CE2 PHE H 149      -7.383 -15.514  14.330  1.00  0.00      HCT  C
ATOM   2432  HE2 PHE H 149      -7.465 -14.760  15.101  1.00  0.00      HCT   
ATOM   2433  C   PHE H 149      -8.587 -21.117  14.854  1.00  0.00      HCT  C
ATOM   2434  O   PHE H 149      -8.618 -22.219  14.311  1.00  0.00      HCT  O
ATOM   2435  N   LYS H 150      -9.364 -20.804  15.910  1.00  0.00      HCT  N
ATOM   2436  HN  LYS H 150      -9.421 -19.860  16.232  1.00  0.00      HCT   
ATOM   2437  CA  LYS H 150     -10.154 -21.749  16.648  1.00  0.00      HCT  C
ATOM   2438  HA  LYS H 150      -9.475 -22.486  17.058  1.00  0.00      HCT   
ATOM   2439  CB  LYS H 150     -10.984 -21.076  17.756  1.00  0.00      HCT  C
ATOM   2440  HB1 LYS H 150     -10.285 -20.446  18.353  1.00  0.00      HCT   
ATOM   2441  HB2 LYS H 150     -11.713 -20.377  17.288  1.00  0.00      HCT   
ATOM   2442  CG  LYS H 150     -11.690 -22.064  18.684  1.00  0.00      HCT  C
ATOM   2443  HG1 LYS H 150     -12.534 -22.540  18.135  1.00  0.00      HCT   
ATOM   2444  HG2 LYS H 150     -10.977 -22.873  18.962  1.00  0.00      HCT   
ATOM   2445  CD  LYS H 150     -12.245 -21.409  19.949  1.00  0.00      HCT  C
ATOM   2446  HD1 LYS H 150     -11.404 -20.916  20.488  1.00  0.00      HCT   
ATOM   2447  HD2 LYS H 150     -12.958 -20.610  19.641  1.00  0.00      HCT   
ATOM   2448  CE  LYS H 150     -12.956 -22.387  20.890  1.00  0.00      HCT  C
ATOM   2449  HE1 LYS H 150     -13.655 -21.842  21.563  1.00  0.00      HCT   
ATOM   2450  HE2 LYS H 150     -13.539 -23.135  20.309  1.00  0.00      HCT   
ATOM   2451  NZ  LYS H 150     -11.962 -23.103  21.720  1.00  0.00      HCT  N
ATOM   2452  HZ1 LYS H 150     -12.444 -23.766  22.360  1.00  0.00      HCT   
ATOM   2453  HZ2 LYS H 150     -11.310 -23.630  21.104  1.00  0.00      HCT   
ATOM   2454  HZ3 LYS H 150     -11.421 -22.415  22.281  1.00  0.00      HCT   
ATOM   2455  C   LYS H 150     -11.109 -22.475  15.737  1.00  0.00      HCT  C
ATOM   2456  O   LYS H 150     -11.366 -23.659  15.941  1.00  0.00      HCT  O
ATOM   2457  N   CYS H 151     -11.706 -21.768  14.757  1.00  0.00      HCT  N
ATOM   2458  HN  CYS H 151     -11.499 -20.796  14.662  1.00  0.00      HCT   
ATOM   2459  CA  CYS H 151     -12.650 -22.283  13.791  1.00  0.00      HCT  C
ATOM   2460  HA  CYS H 151     -13.292 -22.954  14.349  1.00  0.00      HCT   
ATOM   2461  CB  CYS H 151     -13.515 -21.195  13.132  1.00  0.00      HCT  C
ATOM   2462  HB1 CYS H 151     -12.843 -20.340  12.891  1.00  0.00      HCT   
ATOM   2463  HB2 CYS H 151     -13.906 -21.563  12.158  1.00  0.00      HCT   
ATOM   2464  SG  CYS H 151     -14.841 -20.624  14.229  1.00  0.00      HCT  S
ATOM   2465  HG1 CYS H 151     -15.331 -19.682  13.421  1.00  0.00      HCT   
ATOM   2466  C   CYS H 151     -12.014 -23.077  12.679  1.00  0.00      HCT  C
ATOM   2467  O   CYS H 151     -12.719 -23.756  11.936  1.00  0.00      HCT  O
ATOM   2468  N   GLY H 152     -10.688 -22.989  12.465  1.00  0.00      HCT  N
ATOM   2469  HN  GLY H 152     -10.032 -22.482  13.023  1.00  0.00      HCT   
ATOM   2470  CA  GLY H 152     -10.136 -23.682  11.332  1.00  0.00      HCT  C
ATOM   2471  HA1 GLY H 152     -10.893 -24.313  10.888  1.00  0.00      HCT   
ATOM   2472  HA2 GLY H 152      -9.236 -24.206  11.624  1.00  0.00      HCT   
ATOM   2473  C   GLY H 152      -9.757 -22.636  10.328  1.00  0.00      HCT  C
ATOM   2474  O   GLY H 152      -9.236 -22.946   9.260  1.00  0.00      HCT  O
ATOM   2475  N   GLY H 153     -10.019 -21.357  10.666  1.00  0.00      HCT  N
ATOM   2476  HN  GLY H 153     -10.448 -21.112  11.535  1.00  0.00      HCT   
ATOM   2477  CA  GLY H 153      -9.699 -20.256   9.799  1.00  0.00      HCT  C
ATOM   2478  HA1 GLY H 153     -10.232 -19.381  10.145  1.00  0.00      HCT   
ATOM   2479  HA2 GLY H 153      -9.924 -20.539   8.780  1.00  0.00      HCT   
ATOM   2480  C   GLY H 153      -8.231 -19.969   9.885  1.00  0.00      HCT  C
ATOM   2481  O   GLY H 153      -7.582 -20.302  10.877  1.00  0.00      HCT  O
ATOM   2482  N   VAL H 154      -7.675 -19.311   8.839  1.00  0.00      HCT  N
ATOM   2483  HN  VAL H 154      -8.178 -18.996   8.039  1.00  0.00      HCT   
ATOM   2484  CA  VAL H 154      -6.268 -19.012   8.812  1.00  0.00      HCT  C
ATOM   2485  HA  VAL H 154      -5.884 -19.124   9.818  1.00  0.00      HCT   
ATOM   2486  CB  VAL H 154      -5.511 -19.872   7.841  1.00  0.00      HCT  C
ATOM   2487  HB  VAL H 154      -5.991 -19.753   6.839  1.00  0.00      HCT   
ATOM   2488  CG1 VAL H 154      -4.050 -19.399   7.779  1.00  0.00      HCT  C
ATOM   2489 HG11 VAL H 154      -3.463 -20.048   7.094  1.00  0.00      HCT   
ATOM   2490 HG12 VAL H 154      -3.972 -18.360   7.397  1.00  0.00      HCT   
ATOM   2491 HG13 VAL H 154      -3.579 -19.446   8.784  1.00  0.00      HCT   
ATOM   2492  CG2 VAL H 154      -5.660 -21.344   8.268  1.00  0.00      HCT  C
ATOM   2493 HG21 VAL H 154      -5.079 -22.009   7.594  1.00  0.00      HCT   
ATOM   2494 HG22 VAL H 154      -5.291 -21.489   9.306  1.00  0.00      HCT   
ATOM   2495 HG23 VAL H 154      -6.720 -21.669   8.227  1.00  0.00      HCT   
ATOM   2496  C   VAL H 154      -6.056 -17.581   8.405  1.00  0.00      HCT  C
ATOM   2497  O   VAL H 154      -6.852 -17.002   7.665  1.00  0.00      HCT  O
ATOM   2498  N   ALA H 155      -4.957 -16.968   8.904  1.00  0.00      HCT  N
ATOM   2499  HN  ALA H 155      -4.310 -17.415   9.521  1.00  0.00      HCT   
ATOM   2500  CA  ALA H 155      -4.647 -15.604   8.568  1.00  0.00      HCT  C
ATOM   2501  HA  ALA H 155      -5.198 -15.275   7.695  1.00  0.00      HCT   
ATOM   2502  CB  ALA H 155      -4.902 -14.622   9.723  1.00  0.00      HCT  C
ATOM   2503  HB1 ALA H 155      -5.981 -14.628   9.986  1.00  0.00      HCT   
ATOM   2504  HB2 ALA H 155      -4.328 -14.914  10.629  1.00  0.00      HCT   
ATOM   2505  HB3 ALA H 155      -4.622 -13.583   9.446  1.00  0.00      HCT   
ATOM   2506  C   ALA H 155      -3.192 -15.502   8.214  1.00  0.00      HCT  C
ATOM   2507  O   ALA H 155      -2.322 -15.952   8.958  1.00  0.00      HCT  O
ATOM   2508  N   ILE H 156      -2.886 -14.870   7.061  1.00  0.00      HCT  N
ATOM   2509  HN  ILE H 156      -3.558 -14.487   6.430  1.00  0.00      HCT   
ATOM   2510  CA  ILE H 156      -1.520 -14.697   6.644  1.00  0.00      HCT  C
ATOM   2511  HA  ILE H 156      -0.881 -15.235   7.333  1.00  0.00      HCT   
ATOM   2512  CB  ILE H 156      -1.302 -14.978   5.177  1.00  0.00      HCT  C
ATOM   2513  HB  ILE H 156      -2.016 -14.294   4.652  1.00  0.00      HCT   
ATOM   2514  CG2 ILE H 156       0.170 -14.658   4.860  1.00  0.00      HCT  C
ATOM   2515 HG21 ILE H 156       0.351 -14.696   3.766  1.00  0.00      HCT   
ATOM   2516 HG22 ILE H 156       0.438 -13.639   5.210  1.00  0.00      HCT   
ATOM   2517 HG23 ILE H 156       0.850 -15.387   5.349  1.00  0.00      HCT   
ATOM   2518  CG1 ILE H 156      -1.715 -16.408   4.779  1.00  0.00      HCT  C
ATOM   2519 HG11 ILE H 156      -2.753 -16.610   5.125  1.00  0.00      HCT   
ATOM   2520 HG12 ILE H 156      -1.717 -16.487   3.668  1.00  0.00      HCT   
ATOM   2521  CD  ILE H 156      -0.811 -17.516   5.312  1.00  0.00      HCT  C
ATOM   2522  HD1 ILE H 156      -1.147 -18.505   4.931  1.00  0.00      HCT   
ATOM   2523  HD2 ILE H 156       0.239 -17.356   4.986  1.00  0.00      HCT   
ATOM   2524  HD3 ILE H 156      -0.834 -17.550   6.422  1.00  0.00      HCT   
ATOM   2525  C   ILE H 156      -1.208 -13.239   6.812  1.00  0.00      HCT  C
ATOM   2526  O   ILE H 156      -1.826 -12.393   6.168  1.00  0.00      HCT  O
ATOM   2527  N   GLY H 157      -0.233 -12.904   7.683  1.00  0.00      HCT  N
ATOM   2528  HN  GLY H 157       0.279 -13.563   8.232  1.00  0.00      HCT   
ATOM   2529  CA  GLY H 157       0.130 -11.524   7.869  1.00  0.00      HCT  C
ATOM   2530  HA1 GLY H 157       0.294 -11.332   8.920  1.00  0.00      HCT   
ATOM   2531  HA2 GLY H 157      -0.613 -10.885   7.411  1.00  0.00      HCT   
ATOM   2532  C   GLY H 157       1.427 -11.311   7.151  1.00  0.00      HCT  C
ATOM   2533  O   GLY H 157       2.407 -12.011   7.401  1.00  0.00      HCT  O
ATOM   2534  N   VAL H 158       1.471 -10.303   6.253  1.00  0.00      HCT  N
ATOM   2535  HN  VAL H 158       0.731  -9.664   6.060  1.00  0.00      HCT   
ATOM   2536  CA  VAL H 158       2.661 -10.085   5.480  1.00  0.00      HCT  C
ATOM   2537  HA  VAL H 158       3.403 -10.806   5.799  1.00  0.00      HCT   
ATOM   2538  CB  VAL H 158       2.435 -10.197   3.999  1.00  0.00      HCT  C
ATOM   2539  HB  VAL H 158       1.653  -9.449   3.720  1.00  0.00      HCT   
ATOM   2540  CG1 VAL H 158       3.748  -9.880   3.263  1.00  0.00      HCT  C
ATOM   2541 HG11 VAL H 158       3.613  -9.995   2.166  1.00  0.00      HCT   
ATOM   2542 HG12 VAL H 158       4.079  -8.837   3.447  1.00  0.00      HCT   
ATOM   2543 HG13 VAL H 158       4.555 -10.572   3.584  1.00  0.00      HCT   
ATOM   2544  CG2 VAL H 158       1.886 -11.602   3.701  1.00  0.00      HCT  C
ATOM   2545 HG21 VAL H 158       1.741 -11.744   2.609  1.00  0.00      HCT   
ATOM   2546 HG22 VAL H 158       2.590 -12.381   4.064  1.00  0.00      HCT   
ATOM   2547 HG23 VAL H 158       0.904 -11.763   4.193  1.00  0.00      HCT   
ATOM   2548  C   VAL H 158       3.211  -8.718   5.762  1.00  0.00      HCT  C
ATOM   2549  O   VAL H 158       2.471  -7.744   5.890  1.00  0.00      HCT  O
ATOM   2550  N   GLY H 159       4.555  -8.626   5.874  1.00  0.00      HCT  N
ATOM   2551  HN  GLY H 159       5.159  -9.418   5.802  1.00  0.00      HCT   
ATOM   2552  CA  GLY H 159       5.206  -7.368   6.107  1.00  0.00      HCT  C
ATOM   2553  HA1 GLY H 159       5.641  -7.367   7.097  1.00  0.00      HCT   
ATOM   2554  HA2 GLY H 159       4.510  -6.560   5.927  1.00  0.00      HCT   
ATOM   2555  C   GLY H 159       6.319  -7.249   5.112  1.00  0.00      HCT  C
ATOM   2556  O   GLY H 159       7.404  -7.798   5.307  1.00  0.00      HCT  O
ATOM   2557  N   MET H 160       6.095  -6.473   4.032  1.00  0.00      HCT  N
ATOM   2558  HN  MET H 160       5.274  -5.931   3.869  1.00  0.00      HCT   
ATOM   2559  CA  MET H 160       7.085  -6.378   2.994  1.00  0.00      HCT  C
ATOM   2560  HA  MET H 160       7.894  -7.055   3.238  1.00  0.00      HCT   
ATOM   2561  CB  MET H 160       6.523  -6.670   1.594  1.00  0.00      HCT  C
ATOM   2562  HB1 MET H 160       5.916  -7.602   1.676  1.00  0.00      HCT   
ATOM   2563  HB2 MET H 160       5.815  -5.862   1.305  1.00  0.00      HCT   
ATOM   2564  CG  MET H 160       7.597  -6.865   0.524  1.00  0.00      HCT  C
ATOM   2565  HG1 MET H 160       8.176  -5.928   0.382  1.00  0.00      HCT   
ATOM   2566  HG2 MET H 160       8.310  -7.654   0.849  1.00  0.00      HCT   
ATOM   2567  SD  MET H 160       6.946  -7.338  -1.105  1.00  0.00      HCT  S
ATOM   2568  CE  MET H 160       6.389  -8.984  -0.572  1.00  0.00      HCT  C
ATOM   2569  HE1 MET H 160       5.930  -9.540  -1.417  1.00  0.00      HCT   
ATOM   2570  HE2 MET H 160       7.239  -9.588  -0.187  1.00  0.00      HCT   
ATOM   2571  HE3 MET H 160       5.631  -8.907   0.237  1.00  0.00      HCT   
ATOM   2572  C   MET H 160       7.646  -4.989   2.981  1.00  0.00      HCT  C
ATOM   2573  O   MET H 160       6.908  -4.008   2.991  1.00  0.00      HCT  O
ATOM   2574  N   GLN H 161       8.986  -4.872   2.926  1.00  0.00      HCT  N
ATOM   2575  HN  GLN H 161       9.604  -5.650   2.829  1.00  0.00      HCT   
ATOM   2576  CA  GLN H 161       9.644  -3.596   3.004  1.00  0.00      HCT  C
ATOM   2577  HA  GLN H 161       9.185  -3.025   3.802  1.00  0.00      HCT   
ATOM   2578  CB  GLN H 161      11.156  -3.760   3.244  1.00  0.00      HCT  C
ATOM   2579  HB1 GLN H 161      11.285  -4.667   3.879  1.00  0.00      HCT   
ATOM   2580  HB2 GLN H 161      11.661  -3.984   2.277  1.00  0.00      HCT   
ATOM   2581  CG  GLN H 161      11.840  -2.576   3.932  1.00  0.00      HCT  C
ATOM   2582  HG1 GLN H 161      11.182  -2.153   4.721  1.00  0.00      HCT   
ATOM   2583  HG2 GLN H 161      12.787  -2.895   4.414  1.00  0.00      HCT   
ATOM   2584  CD  GLN H 161      12.110  -1.483   2.919  1.00  0.00      HCT  C
ATOM   2585  OE1 GLN H 161      12.579  -1.747   1.814  1.00  0.00      HCT  O
ATOM   2586  NE2 GLN H 161      11.812  -0.215   3.311  1.00  0.00      HCT  N
ATOM   2587 HE21 GLN H 161      11.981   0.511   2.651  1.00  0.00      HCT   
ATOM   2588 HE22 GLN H 161      11.459  -0.050   4.226  1.00  0.00      HCT   
ATOM   2589  C   GLN H 161       9.396  -2.857   1.717  1.00  0.00      HCT  C
ATOM   2590  O   GLN H 161       9.469  -3.429   0.631  1.00  0.00      HCT  O
ATOM   2591  N   HSD H 162       9.128  -1.535   1.818  1.00  0.00      HCT  N
ATOM   2592  HN  HSD H 162       9.205  -1.055   2.690  1.00  0.00      HCT   
ATOM   2593  CA  HSD H 162       8.716  -0.719   0.701  1.00  0.00      HCT  C
ATOM   2594  HA  HSD H 162       7.827  -1.185   0.295  1.00  0.00      HCT   
ATOM   2595  CB  HSD H 162       8.328   0.723   1.078  1.00  0.00      HCT  C
ATOM   2596  HB1 HSD H 162       9.034   1.098   1.851  1.00  0.00      HCT   
ATOM   2597  HB2 HSD H 162       8.444   1.383   0.191  1.00  0.00      HCT   
ATOM   2598  ND1 HSD H 162       6.589   0.849   2.941  1.00  0.00      HCT  N
ATOM   2599  HD1 HSD H 162       7.226   0.861   3.713  1.00  0.00      HCT   
ATOM   2600  CG  HSD H 162       6.927   0.835   1.606  1.00  0.00      HCT  C
ATOM   2601  CE1 HSD H 162       5.237   0.965   3.000  1.00  0.00      HCT  C
ATOM   2602  HE1 HSD H 162       4.669   1.012   3.933  1.00  0.00      HCT   
ATOM   2603  NE2 HSD H 162       4.686   1.022   1.801  1.00  0.00      HCT  N
ATOM   2604  CD2 HSD H 162       5.754   0.941   0.925  1.00  0.00      HCT  C
ATOM   2605  HD2 HSD H 162       5.572   0.936  -0.143  1.00  0.00      HCT   
ATOM   2606  C   HSD H 162       9.727  -0.644  -0.404  1.00  0.00      HCT  C
ATOM   2607  O   HSD H 162       9.353  -0.715  -1.574  1.00  0.00      HCT  O
ATOM   2608  N   HSE H 163      11.028  -0.533  -0.085  1.00  0.00      HCT  N
ATOM   2609  HN  HSE H 163      11.401  -0.568   0.841  1.00  0.00      HCT   
ATOM   2610  CA  HSE H 163      12.014  -0.347  -1.115  1.00  0.00      HCT  C
ATOM   2611  HA  HSE H 163      11.757   0.551  -1.663  1.00  0.00      HCT   
ATOM   2612  CB  HSE H 163      13.468  -0.336  -0.598  1.00  0.00      HCT  C
ATOM   2613  HB1 HSE H 163      13.613  -1.239   0.034  1.00  0.00      HCT   
ATOM   2614  HB2 HSE H 163      14.167  -0.424  -1.456  1.00  0.00      HCT   
ATOM   2615  ND1 HSE H 163      13.843   0.873   1.611  1.00  0.00      HCT  N
ATOM   2616  CG  HSE H 163      13.833   0.857   0.233  1.00  0.00      HCT  C
ATOM   2617  CE1 HSE H 163      14.244   2.115   1.985  1.00  0.00      HCT  C
ATOM   2618  HE1 HSE H 163      14.350   2.447   3.021  1.00  0.00      HCT   
ATOM   2619  NE2 HSE H 163      14.490   2.894   0.948  1.00  0.00      HCT  N
ATOM   2620  HE2 HSE H 163      14.778   3.851   0.925  1.00  0.00      HCT   
ATOM   2621  CD2 HSE H 163      14.230   2.099  -0.154  1.00  0.00      HCT  C
ATOM   2622  HD2 HSE H 163      14.348   2.511  -1.146  1.00  0.00      HCT   
ATOM   2623  C   HSE H 163      11.934  -1.492  -2.083  1.00  0.00      HCT  C
ATOM   2624  O   HSE H 163      12.189  -1.336  -3.275  1.00  0.00      HCT  O
ATOM   2625  N   VAL H 164      11.617  -2.697  -1.592  1.00  0.00      HCT  N
ATOM   2626  HN  VAL H 164      11.347  -2.880  -0.650  1.00  0.00      HCT   
ATOM   2627  CA  VAL H 164      11.649  -3.858  -2.436  1.00  0.00      HCT  C
ATOM   2628  HA  VAL H 164      12.622  -3.854  -2.911  1.00  0.00      HCT   
ATOM   2629  CB  VAL H 164      11.476  -5.137  -1.668  1.00  0.00      HCT  C
ATOM   2630  HB  VAL H 164      10.499  -5.077  -1.128  1.00  0.00      HCT   
ATOM   2631  CG1 VAL H 164      11.459  -6.311  -2.663  1.00  0.00      HCT  C
ATOM   2632 HG11 VAL H 164      11.371  -7.276  -2.119  1.00  0.00      HCT   
ATOM   2633 HG12 VAL H 164      10.598  -6.245  -3.360  1.00  0.00      HCT   
ATOM   2634 HG13 VAL H 164      12.397  -6.336  -3.257  1.00  0.00      HCT   
ATOM   2635  CG2 VAL H 164      12.595  -5.227  -0.617  1.00  0.00      HCT  C
ATOM   2636 HG21 VAL H 164      12.527  -6.181  -0.052  1.00  0.00      HCT   
ATOM   2637 HG22 VAL H 164      13.593  -5.180  -1.104  1.00  0.00      HCT   
ATOM   2638 HG23 VAL H 164      12.525  -4.397   0.116  1.00  0.00      HCT   
ATOM   2639  C   VAL H 164      10.616  -3.858  -3.526  1.00  0.00      HCT  C
ATOM   2640  O   VAL H 164      10.948  -4.147  -4.676  1.00  0.00      HCT  O
ATOM   2641  N   ALA H 165       9.338  -3.560  -3.214  1.00  0.00      HCT  N
ATOM   2642  HN  ALA H 165       8.989  -3.270  -2.324  1.00  0.00      HCT   
ATOM   2643  CA  ALA H 165       8.356  -3.664  -4.258  1.00  0.00      HCT  C
ATOM   2644  HA  ALA H 165       8.719  -3.238  -5.186  1.00  0.00      HCT   
ATOM   2645  CB  ALA H 165       7.889  -5.106  -4.518  1.00  0.00      HCT  C
ATOM   2646  HB1 ALA H 165       8.751  -5.722  -4.852  1.00  0.00      HCT   
ATOM   2647  HB2 ALA H 165       7.478  -5.566  -3.593  1.00  0.00      HCT   
ATOM   2648  HB3 ALA H 165       7.110  -5.148  -5.310  1.00  0.00      HCT   
ATOM   2649  C   ALA H 165       7.143  -2.878  -3.880  1.00  0.00      HCT  C
ATOM   2650  O   ALA H 165       6.955  -2.508  -2.722  1.00  0.00      HCT  O
ATOM   2651  N   ASP H 166       6.315  -2.557  -4.895  1.00  0.00      HCT  N
ATOM   2652  HN  ASP H 166       6.498  -2.759  -5.854  1.00  0.00      HCT   
ATOM   2653  CA  ASP H 166       5.069  -1.882  -4.695  1.00  0.00      HCT  C
ATOM   2654  HA  ASP H 166       5.085  -1.412  -3.718  1.00  0.00      HCT   
ATOM   2655  CB  ASP H 166       4.757  -0.850  -5.791  1.00  0.00      HCT  C
ATOM   2656  HB1 ASP H 166       3.761  -0.403  -5.599  1.00  0.00      HCT   
ATOM   2657  HB2 ASP H 166       5.510  -0.037  -5.788  1.00  0.00      HCT   
ATOM   2658  CG  ASP H 166       4.727  -1.506  -7.169  1.00  0.00      HCT  C
ATOM   2659  OD1 ASP H 166       4.839  -2.757  -7.263  1.00  0.00      HCT  O
ATOM   2660  OD2 ASP H 166       4.601  -0.735  -8.157  1.00  0.00      HCT  O
ATOM   2661  C   ASP H 166       3.991  -2.918  -4.658  1.00  0.00      HCT  C
ATOM   2662  O   ASP H 166       4.265  -4.117  -4.677  1.00  0.00      HCT  O
ATOM   2663  N   GLY H 167       2.720  -2.483  -4.630  1.00  0.00      HCT  N
ATOM   2664  HN  GLY H 167       2.461  -1.520  -4.688  1.00  0.00      HCT   
ATOM   2665  CA  GLY H 167       1.633  -3.412  -4.512  1.00  0.00      HCT  C
ATOM   2666  HA1 GLY H 167       0.705  -2.859  -4.565  1.00  0.00      HCT   
ATOM   2667  HA2 GLY H 167       1.761  -3.979  -3.600  1.00  0.00      HCT   
ATOM   2668  C   GLY H 167       1.666  -4.372  -5.660  1.00  0.00      HCT  C
ATOM   2669  O   GLY H 167       1.367  -5.553  -5.492  1.00  0.00      HCT  O
ATOM   2670  N   PHE H 168       1.997  -3.880  -6.867  1.00  0.00      HCT  N
ATOM   2671  HN  PHE H 168       2.266  -2.932  -7.032  1.00  0.00      HCT   
ATOM   2672  CA  PHE H 168       1.987  -4.708  -8.040  1.00  0.00      HCT  C
ATOM   2673  HA  PHE H 168       1.021  -5.197  -8.061  1.00  0.00      HCT   
ATOM   2674  CB  PHE H 168       2.273  -3.890  -9.314  1.00  0.00      HCT  C
ATOM   2675  HB1 PHE H 168       1.564  -3.035  -9.364  1.00  0.00      HCT   
ATOM   2676  HB2 PHE H 168       3.299  -3.464  -9.294  1.00  0.00      HCT   
ATOM   2677  CG  PHE H 168       2.057  -4.743 -10.519  1.00  0.00      HCT  C
ATOM   2678  CD1 PHE H 168       3.058  -5.556 -10.998  1.00  0.00      HCT  C
ATOM   2679  HD1 PHE H 168       4.016  -5.577 -10.497  1.00  0.00      HCT   
ATOM   2680  CE1 PHE H 168       2.855  -6.338 -12.111  1.00  0.00      HCT  C
ATOM   2681  HE1 PHE H 168       3.647  -6.978 -12.474  1.00  0.00      HCT   
ATOM   2682  CZ  PHE H 168       1.645  -6.312 -12.760  1.00  0.00      HCT  C
ATOM   2683  HZ  PHE H 168       1.477  -6.931 -13.630  1.00  0.00      HCT   
ATOM   2684  CD2 PHE H 168       0.849  -4.719 -11.178  1.00  0.00      HCT  C
ATOM   2685  HD2 PHE H 168       0.059  -4.066 -10.834  1.00  0.00      HCT   
ATOM   2686  CE2 PHE H 168       0.640  -5.499 -12.291  1.00  0.00      HCT  C
ATOM   2687  HE2 PHE H 168      -0.315  -5.471 -12.797  1.00  0.00      HCT   
ATOM   2688  C   PHE H 168       3.024  -5.788  -7.941  1.00  0.00      HCT  C
ATOM   2689  O   PHE H 168       2.727  -6.963  -8.148  1.00  0.00      HCT  O
ATOM   2690  N   SER H 169       4.281  -5.412  -7.634  1.00  0.00      HCT  N
ATOM   2691  HN  SER H 169       4.547  -4.470  -7.429  1.00  0.00      HCT   
ATOM   2692  CA  SER H 169       5.366  -6.357  -7.576  1.00  0.00      HCT  C
ATOM   2693  HA  SER H 169       5.244  -7.009  -8.431  1.00  0.00      HCT   
ATOM   2694  CB  SER H 169       6.743  -5.672  -7.565  1.00  0.00      HCT  C
ATOM   2695  HB1 SER H 169       6.762  -4.946  -6.720  1.00  0.00      HCT   
ATOM   2696  HB2 SER H 169       7.546  -6.419  -7.372  1.00  0.00      HCT   
ATOM   2697  OG  SER H 169       6.948  -4.978  -8.788  1.00  0.00      HCT  O
ATOM   2698  HG1 SER H 169       7.703  -4.390  -8.657  1.00  0.00      HCT   
ATOM   2699  C   SER H 169       5.269  -7.209  -6.350  1.00  0.00      HCT  C
ATOM   2700  O   SER H 169       5.555  -8.405  -6.389  1.00  0.00      HCT  O
ATOM   2701  N   GLY H 170       4.864  -6.604  -5.219  1.00  0.00      HCT  N
ATOM   2702  HN  GLY H 170       4.595  -5.642  -5.181  1.00  0.00      HCT   
ATOM   2703  CA  GLY H 170       4.793  -7.317  -3.976  1.00  0.00      HCT  C
ATOM   2704  HA1 GLY H 170       4.454  -6.638  -3.206  1.00  0.00      HCT   
ATOM   2705  HA2 GLY H 170       5.754  -7.772  -3.776  1.00  0.00      HCT   
ATOM   2706  C   GLY H 170       3.784  -8.411  -4.105  1.00  0.00      HCT  C
ATOM   2707  O   GLY H 170       3.984  -9.517  -3.606  1.00  0.00      HCT  O
ATOM   2708  N   LEU H 171       2.649  -8.109  -4.758  1.00  0.00      HCT  N
ATOM   2709  HN  LEU H 171       2.458  -7.211  -5.149  1.00  0.00      HCT   
ATOM   2710  CA  LEU H 171       1.602  -9.070  -4.950  1.00  0.00      HCT  C
ATOM   2711  HA  LEU H 171       1.405  -9.543  -3.996  1.00  0.00      HCT   
ATOM   2712  CB  LEU H 171       0.315  -8.471  -5.539  1.00  0.00      HCT  C
ATOM   2713  HB1 LEU H 171       0.604  -7.909  -6.457  1.00  0.00      HCT   
ATOM   2714  HB2 LEU H 171      -0.346  -9.298  -5.880  1.00  0.00      HCT   
ATOM   2715  CG  LEU H 171      -0.419  -7.528  -4.567  1.00  0.00      HCT  C
ATOM   2716  HG  LEU H 171       0.286  -6.675  -4.416  1.00  0.00      HCT   
ATOM   2717  CD1 LEU H 171      -1.717  -6.987  -5.190  1.00  0.00      HCT  C
ATOM   2718 HD11 LEU H 171      -2.261  -6.347  -4.463  1.00  0.00      HCT   
ATOM   2719 HD12 LEU H 171      -1.494  -6.378  -6.092  1.00  0.00      HCT   
ATOM   2720 HD13 LEU H 171      -2.387  -7.821  -5.487  1.00  0.00      HCT   
ATOM   2721  CD2 LEU H 171      -0.650  -8.201  -3.204  1.00  0.00      HCT  C
ATOM   2722 HD21 LEU H 171      -1.163  -7.501  -2.510  1.00  0.00      HCT   
ATOM   2723 HD22 LEU H 171      -1.282  -9.107  -3.296  1.00  0.00      HCT   
ATOM   2724 HD23 LEU H 171       0.319  -8.496  -2.746  1.00  0.00      HCT   
ATOM   2725  C   LEU H 171       2.091 -10.122  -5.880  1.00  0.00      HCT  C
ATOM   2726  O   LEU H 171       1.681 -11.277  -5.788  1.00  0.00      HCT  O
ATOM   2727  N   HSE H 172       2.967  -9.737  -6.825  1.00  0.00      HCT  N
ATOM   2728  HN  HSE H 172       3.324  -8.811  -6.937  1.00  0.00      HCT   
ATOM   2729  CA  HSE H 172       3.466 -10.680  -7.776  1.00  0.00      HCT  C
ATOM   2730  HA  HSE H 172       2.625 -11.130  -8.288  1.00  0.00      HCT   
ATOM   2731  CB  HSE H 172       4.514 -10.064  -8.720  1.00  0.00      HCT  C
ATOM   2732  HB1 HSE H 172       4.054  -9.179  -9.210  1.00  0.00      HCT   
ATOM   2733  HB2 HSE H 172       5.376  -9.695  -8.126  1.00  0.00      HCT   
ATOM   2734  ND1 HSE H 172       6.040 -10.763 -10.630  1.00  0.00      HCT  N
ATOM   2735  CG  HSE H 172       4.975 -11.008  -9.792  1.00  0.00      HCT  C
ATOM   2736  CE1 HSE H 172       6.140 -11.833 -11.460  1.00  0.00      HCT  C
ATOM   2737  HE1 HSE H 172       6.891 -11.939 -12.247  1.00  0.00      HCT   
ATOM   2738  NE2 HSE H 172       5.214 -12.743 -11.214  1.00  0.00      HCT  N
ATOM   2739  HE2 HSE H 172       5.038 -13.612 -11.675  1.00  0.00      HCT   
ATOM   2740  CD2 HSE H 172       4.482 -12.220 -10.164  1.00  0.00      HCT  C
ATOM   2741  HD2 HSE H 172       3.642 -12.777  -9.772  1.00  0.00      HCT   
ATOM   2742  C   HSE H 172       4.151 -11.770  -7.014  1.00  0.00      HCT  C
ATOM   2743  O   HSE H 172       3.930 -12.952  -7.275  1.00  0.00      HCT  O
ATOM   2744  N   PHE H 173       5.000 -11.391  -6.039  1.00  0.00      HCT  N
ATOM   2745  HN  PHE H 173       5.162 -10.435  -5.802  1.00  0.00      HCT   
ATOM   2746  CA  PHE H 173       5.748 -12.334  -5.254  1.00  0.00      HCT  C
ATOM   2747  HA  PHE H 173       6.267 -12.974  -5.957  1.00  0.00      HCT   
ATOM   2748  CB  PHE H 173       6.687 -11.603  -4.271  1.00  0.00      HCT  C
ATOM   2749  HB1 PHE H 173       7.512 -11.126  -4.843  1.00  0.00      HCT   
ATOM   2750  HB2 PHE H 173       6.150 -10.792  -3.733  1.00  0.00      HCT   
ATOM   2751  CG  PHE H 173       7.300 -12.570  -3.312  1.00  0.00      HCT  C
ATOM   2752  CD1 PHE H 173       8.400 -13.322  -3.655  1.00  0.00      HCT  C
ATOM   2753  HD1 PHE H 173       8.829 -13.223  -4.643  1.00  0.00      HCT   
ATOM   2754  CE1 PHE H 173       8.953 -14.202  -2.754  1.00  0.00      HCT  C
ATOM   2755  HE1 PHE H 173       9.817 -14.789  -3.032  1.00  0.00      HCT   
ATOM   2756  CZ  PHE H 173       8.414 -14.334  -1.496  1.00  0.00      HCT  C
ATOM   2757  HZ  PHE H 173       8.849 -15.021  -0.784  1.00  0.00      HCT   
ATOM   2758  CD2 PHE H 173       6.774 -12.703  -2.048  1.00  0.00      HCT  C
ATOM   2759  HD2 PHE H 173       5.904 -12.129  -1.762  1.00  0.00      HCT   
ATOM   2760  CE2 PHE H 173       7.322 -13.579  -1.143  1.00  0.00      HCT  C
ATOM   2761  HE2 PHE H 173       6.892 -13.673  -0.156  1.00  0.00      HCT   
ATOM   2762  C   PHE H 173       4.830 -13.211  -4.456  1.00  0.00      HCT  C
ATOM   2763  O   PHE H 173       4.891 -14.436  -4.547  1.00  0.00      HCT  O
ATOM   2764  N   ILE H 174       3.907 -12.604  -3.692  1.00  0.00      HCT  N
ATOM   2765  HN  ILE H 174       3.754 -11.618  -3.671  1.00  0.00      HCT   
ATOM   2766  CA  ILE H 174       3.044 -13.352  -2.821  1.00  0.00      HCT  C
ATOM   2767  HA  ILE H 174       3.676 -13.966  -2.192  1.00  0.00      HCT   
ATOM   2768  CB  ILE H 174       2.108 -12.472  -2.042  1.00  0.00      HCT  C
ATOM   2769  HB  ILE H 174       1.619 -11.828  -2.817  1.00  0.00      HCT   
ATOM   2770  CG2 ILE H 174       1.121 -13.381  -1.292  1.00  0.00      HCT  C
ATOM   2771 HG21 ILE H 174       0.313 -12.780  -0.826  1.00  0.00      HCT   
ATOM   2772 HG22 ILE H 174       0.645 -14.105  -1.985  1.00  0.00      HCT   
ATOM   2773 HG23 ILE H 174       1.636 -13.950  -0.489  1.00  0.00      HCT   
ATOM   2774  CG1 ILE H 174       2.896 -11.530  -1.114  1.00  0.00      HCT  C
ATOM   2775 HG11 ILE H 174       3.570 -10.882  -1.719  1.00  0.00      HCT   
ATOM   2776 HG12 ILE H 174       2.179 -10.859  -0.588  1.00  0.00      HCT   
ATOM   2777  CD  ILE H 174       3.724 -12.263  -0.059  1.00  0.00      HCT  C
ATOM   2778  HD1 ILE H 174       4.223 -11.534   0.615  1.00  0.00      HCT   
ATOM   2779  HD2 ILE H 174       3.077 -12.922   0.559  1.00  0.00      HCT   
ATOM   2780  HD3 ILE H 174       4.511 -12.886  -0.533  1.00  0.00      HCT   
ATOM   2781  C   ILE H 174       2.212 -14.286  -3.641  1.00  0.00      HCT  C
ATOM   2782  O   ILE H 174       2.047 -15.451  -3.284  1.00  0.00      HCT  O
ATOM   2783  N   ASN H 175       1.669 -13.802  -4.771  1.00  0.00      HCT  N
ATOM   2784  HN  ASN H 175       1.799 -12.872  -5.112  1.00  0.00      HCT   
ATOM   2785  CA  ASN H 175       0.832 -14.626  -5.595  1.00  0.00      HCT  C
ATOM   2786  HA  ASN H 175       0.071 -15.051  -4.949  1.00  0.00      HCT   
ATOM   2787  CB  ASN H 175       0.224 -13.873  -6.791  1.00  0.00      HCT  C
ATOM   2788  HB1 ASN H 175       1.035 -13.280  -7.267  1.00  0.00      HCT   
ATOM   2789  HB2 ASN H 175      -0.152 -14.591  -7.548  1.00  0.00      HCT   
ATOM   2790  CG  ASN H 175      -0.867 -12.948  -6.259  1.00  0.00      HCT  C
ATOM   2791  OD1 ASN H 175      -1.457 -13.206  -5.211  1.00  0.00      HCT  O
ATOM   2792  ND2 ASN H 175      -1.149 -11.846  -7.004  1.00  0.00      HCT  N
ATOM   2793 HD21 ASN H 175      -1.852 -11.229  -6.661  1.00  0.00      HCT   
ATOM   2794 HD22 ASN H 175      -0.640 -11.666  -7.840  1.00  0.00      HCT   
ATOM   2795  C   ASN H 175       1.654 -15.756  -6.132  1.00  0.00      HCT  C
ATOM   2796  O   ASN H 175       1.155 -16.867  -6.289  1.00  0.00      HCT  O
ATOM   2797  N   SER H 176       2.931 -15.488  -6.461  1.00  0.00      HCT  N
ATOM   2798  HN  SER H 176       3.356 -14.588  -6.362  1.00  0.00      HCT   
ATOM   2799  CA  SER H 176       3.804 -16.496  -6.992  1.00  0.00      HCT  C
ATOM   2800  HA  SER H 176       3.258 -17.002  -7.777  1.00  0.00      HCT   
ATOM   2801  CB  SER H 176       5.149 -15.925  -7.474  1.00  0.00      HCT  C
ATOM   2802  HB1 SER H 176       5.604 -15.354  -6.633  1.00  0.00      HCT   
ATOM   2803  HB2 SER H 176       5.852 -16.750  -7.727  1.00  0.00      HCT   
ATOM   2804  OG  SER H 176       4.942 -15.053  -8.576  1.00  0.00      HCT  O
ATOM   2805  HG1 SER H 176       5.759 -14.554  -8.700  1.00  0.00      HCT   
ATOM   2806  C   SER H 176       4.096 -17.508  -5.929  1.00  0.00      HCT  C
ATOM   2807  O   SER H 176       4.168 -18.706  -6.199  1.00  0.00      HCT  O
ATOM   2808  N   TRP H 177       4.254 -17.045  -4.677  1.00  0.00      HCT  N
ATOM   2809  HN  TRP H 177       4.180 -16.077  -4.451  1.00  0.00      HCT   
ATOM   2810  CA  TRP H 177       4.541 -17.906  -3.568  1.00  0.00      HCT  C
ATOM   2811  HA  TRP H 177       5.437 -18.476  -3.782  1.00  0.00      HCT   
ATOM   2812  CB  TRP H 177       4.572 -17.114  -2.249  1.00  0.00      HCT  C
ATOM   2813  HB1 TRP H 177       5.439 -16.418  -2.290  1.00  0.00      HCT   
ATOM   2814  HB2 TRP H 177       3.658 -16.486  -2.164  1.00  0.00      HCT   
ATOM   2815  CG  TRP H 177       4.740 -17.939  -0.994  1.00  0.00      HCT  C
ATOM   2816  CD1 TRP H 177       5.117 -19.238  -0.843  1.00  0.00      HCT  C
ATOM   2817  HD1 TRP H 177       5.406 -19.894  -1.654  1.00  0.00      HCT   
ATOM   2818  NE1 TRP H 177       5.115 -19.573   0.494  1.00  0.00      HCT  N
ATOM   2819  HE1 TRP H 177       5.377 -20.430   0.883  1.00  0.00      HCT   
ATOM   2820  CE2 TRP H 177       4.724 -18.468   1.221  1.00  0.00      HCT  C
ATOM   2821  CD2 TRP H 177       4.482 -17.429   0.324  1.00  0.00      HCT  C
ATOM   2822  CE3 TRP H 177       4.077 -16.196   0.750  1.00  0.00      HCT  C
ATOM   2823  HE3 TRP H 177       3.882 -15.389   0.057  1.00  0.00      HCT   
ATOM   2824  CZ3 TRP H 177       3.917 -16.020   2.108  1.00  0.00      HCT  C
ATOM   2825  HZ3 TRP H 177       3.596 -15.059   2.485  1.00  0.00      HCT   
ATOM   2826  CZ2 TRP H 177       4.565 -18.291   2.565  1.00  0.00      HCT  C
ATOM   2827  HZ2 TRP H 177       4.749 -19.078   3.280  1.00  0.00      HCT   
ATOM   2828  CH2 TRP H 177       4.155 -17.048   2.996  1.00  0.00      HCT  C
ATOM   2829  HH2 TRP H 177       4.017 -16.881   4.055  1.00  0.00      HCT   
ATOM   2830  C   TRP H 177       3.417 -18.884  -3.467  1.00  0.00      HCT  C
ATOM   2831  O   TRP H 177       3.632 -20.084  -3.303  1.00  0.00      HCT  O
ATOM   2832  N   ALA H 178       2.178 -18.368  -3.557  1.00  0.00      HCT  N
ATOM   2833  HN  ALA H 178       2.045 -17.387  -3.693  1.00  0.00      HCT   
ATOM   2834  CA  ALA H 178       0.980 -19.144  -3.470  1.00  0.00      HCT  C
ATOM   2835  HA  ALA H 178       0.979 -19.757  -2.576  1.00  0.00      HCT   
ATOM   2836  CB  ALA H 178      -0.292 -18.280  -3.456  1.00  0.00      HCT  C
ATOM   2837  HB1 ALA H 178      -0.273 -17.603  -2.575  1.00  0.00      HCT   
ATOM   2838  HB2 ALA H 178      -0.357 -17.650  -4.370  1.00  0.00      HCT   
ATOM   2839  HB3 ALA H 178      -1.210 -18.904  -3.390  1.00  0.00      HCT   
ATOM   2840  C   ALA H 178       0.886 -20.087  -4.629  1.00  0.00      HCT  C
ATOM   2841  O   ALA H 178       0.338 -21.178  -4.483  1.00  0.00      HCT  O
ATOM   2842  N   ASP H 179       1.352 -19.676  -5.825  1.00  0.00      HCT  N
ATOM   2843  HN  ASP H 179       1.798 -18.815  -6.055  1.00  0.00      HCT   
ATOM   2844  CA  ASP H 179       1.214 -20.553  -6.951  1.00  0.00      HCT  C
ATOM   2845  HA  ASP H 179       0.184 -20.892  -6.955  1.00  0.00      HCT   
ATOM   2846  CB  ASP H 179       1.347 -19.881  -8.340  1.00  0.00      HCT  C
ATOM   2847  HB1 ASP H 179       1.147 -20.633  -9.130  1.00  0.00      HCT   
ATOM   2848  HB2 ASP H 179       0.613 -19.058  -8.448  1.00  0.00      HCT   
ATOM   2849  CG  ASP H 179       2.735 -19.328  -8.574  1.00  0.00      HCT  C
ATOM   2850  OD1 ASP H 179       3.714 -20.091  -8.377  1.00  0.00      HCT  O
ATOM   2851  OD2 ASP H 179       2.833 -18.134  -8.963  1.00  0.00      HCT  O
ATOM   2852  C   ASP H 179       2.075 -21.780  -6.822  1.00  0.00      HCT  C
ATOM   2853  O   ASP H 179       1.633 -22.878  -7.164  1.00  0.00      HCT  O
ATOM   2854  N   LEU H 180       3.318 -21.651  -6.316  1.00  0.00      HCT  N
ATOM   2855  HN  LEU H 180       3.735 -20.793  -6.023  1.00  0.00      HCT   
ATOM   2856  CA  LEU H 180       4.166 -22.805  -6.158  1.00  0.00      HCT  C
ATOM   2857  HA  LEU H 180       4.182 -23.330  -7.104  1.00  0.00      HCT   
ATOM   2858  CB  LEU H 180       5.585 -22.491  -5.641  1.00  0.00      HCT  C
ATOM   2859  HB1 LEU H 180       5.474 -21.797  -4.776  1.00  0.00      HCT   
ATOM   2860  HB2 LEU H 180       6.036 -23.423  -5.233  1.00  0.00      HCT   
ATOM   2861  CG  LEU H 180       6.539 -21.845  -6.661  1.00  0.00      HCT  C
ATOM   2862  HG  LEU H 180       6.494 -22.517  -7.552  1.00  0.00      HCT   
ATOM   2863  CD1 LEU H 180       6.095 -20.442  -7.069  1.00  0.00      HCT  C
ATOM   2864 HD11 LEU H 180       6.830 -19.988  -7.768  1.00  0.00      HCT   
ATOM   2865 HD12 LEU H 180       5.107 -20.476  -7.576  1.00  0.00      HCT   
ATOM   2866 HD13 LEU H 180       6.010 -19.783  -6.179  1.00  0.00      HCT   
ATOM   2867  CD2 LEU H 180       7.979 -21.850  -6.135  1.00  0.00      HCT  C
ATOM   2868 HD21 LEU H 180       8.665 -21.399  -6.884  1.00  0.00      HCT   
ATOM   2869 HD22 LEU H 180       8.075 -21.267  -5.197  1.00  0.00      HCT   
ATOM   2870 HD23 LEU H 180       8.317 -22.890  -5.936  1.00  0.00      HCT   
ATOM   2871  C   LEU H 180       3.566 -23.727  -5.139  1.00  0.00      HCT  C
ATOM   2872  O   LEU H 180       3.487 -24.936  -5.348  1.00  0.00      HCT  O
ATOM   2873  N   CYS H 181       3.081 -23.160  -4.019  1.00  0.00      HCT  N
ATOM   2874  HN  CYS H 181       3.057 -22.171  -3.888  1.00  0.00      HCT   
ATOM   2875  CA  CYS H 181       2.559 -23.924  -2.923  1.00  0.00      HCT  C
ATOM   2876  HA  CYS H 181       3.325 -24.621  -2.605  1.00  0.00      HCT   
ATOM   2877  CB  CYS H 181       2.054 -23.035  -1.770  1.00  0.00      HCT  C
ATOM   2878  HB1 CYS H 181       2.920 -22.432  -1.414  1.00  0.00      HCT   
ATOM   2879  HB2 CYS H 181       1.309 -22.304  -2.156  1.00  0.00      HCT   
ATOM   2880  SG  CYS H 181       1.391 -23.988  -0.370  1.00  0.00      HCT  S
ATOM   2881  HG1 CYS H 181       1.129 -22.951   0.428  1.00  0.00      HCT   
ATOM   2882  C   CYS H 181       1.399 -24.724  -3.434  1.00  0.00      HCT  C
ATOM   2883  O   CYS H 181       1.051 -25.759  -2.868  1.00  0.00      HCT  O
ATOM   2884  N   ARG H 182       0.712 -24.185  -4.457  1.00  0.00      HCT  N
ATOM   2885  HN  ARG H 182       0.986 -23.279  -4.772  1.00  0.00      HCT   
ATOM   2886  CA  ARG H 182      -0.390 -24.801  -5.144  1.00  0.00      HCT  C
ATOM   2887  HA  ARG H 182      -1.039 -25.268  -4.413  1.00  0.00      HCT   
ATOM   2888  CB  ARG H 182      -1.168 -23.802  -6.022  1.00  0.00      HCT  C
ATOM   2889  HB1 ARG H 182      -1.276 -22.869  -5.418  1.00  0.00      HCT   
ATOM   2890  HB2 ARG H 182      -0.552 -23.525  -6.906  1.00  0.00      HCT   
ATOM   2891  CG  ARG H 182      -2.557 -24.292  -6.434  1.00  0.00      HCT  C
ATOM   2892  HG1 ARG H 182      -2.495 -25.378  -6.664  1.00  0.00      HCT   
ATOM   2893  HG2 ARG H 182      -3.244 -24.210  -5.560  1.00  0.00      HCT   
ATOM   2894  CD  ARG H 182      -3.180 -23.505  -7.589  1.00  0.00      HCT  C
ATOM   2895  HD1 ARG H 182      -2.599 -23.693  -8.521  1.00  0.00      HCT   
ATOM   2896  HD2 ARG H 182      -4.240 -23.803  -7.762  1.00  0.00      HCT   
ATOM   2897  NE  ARG H 182      -3.156 -22.056  -7.241  1.00  0.00      HCT  N
ATOM   2898  HE  ARG H 182      -3.993 -21.747  -6.775  1.00  0.00      HCT   
ATOM   2899  CZ  ARG H 182      -2.068 -21.295  -7.559  1.00  0.00      HCT  C
ATOM   2900  NH1 ARG H 182      -0.994 -21.877  -8.168  1.00  0.00      HCT  N
ATOM   2901 HH11 ARG H 182      -0.187 -21.345  -8.383  1.00  0.00      HCT   
ATOM   2902 HH12 ARG H 182      -1.019 -22.875  -8.254  1.00  0.00      HCT   
ATOM   2903  NH2 ARG H 182      -2.059 -19.960  -7.279  1.00  0.00      HCT  N
ATOM   2904 HH21 ARG H 182      -1.307 -19.396  -7.588  1.00  0.00      HCT   
ATOM   2905 HH22 ARG H 182      -2.909 -19.564  -6.957  1.00  0.00      HCT   
ATOM   2906  C   ARG H 182       0.104 -25.900  -6.045  1.00  0.00      HCT  C
ATOM   2907  O   ARG H 182      -0.603 -26.879  -6.270  1.00  0.00      HCT  O
ATOM   2908  N   GLY H 183       1.335 -25.778  -6.589  1.00  0.00      HCT  N
ATOM   2909  HN  GLY H 183       1.968 -25.030  -6.392  1.00  0.00      HCT   
ATOM   2910  CA  GLY H 183       1.811 -26.766  -7.520  1.00  0.00      HCT  C
ATOM   2911  HA1 GLY H 183       1.164 -27.629  -7.450  1.00  0.00      HCT   
ATOM   2912  HA2 GLY H 183       2.849 -26.970  -7.295  1.00  0.00      HCT   
ATOM   2913  C   GLY H 183       1.736 -26.242  -8.926  1.00  0.00      HCT  C
ATOM   2914  O   GLY H 183       1.616 -27.024  -9.866  1.00  0.00      HCT  O
ATOM   2915  N   VAL H 184       1.785 -24.904  -9.117  1.00  0.00      HCT  N
ATOM   2916  HN  VAL H 184       1.839 -24.221  -8.393  1.00  0.00      HCT   
ATOM   2917  CA  VAL H 184       1.761 -24.358 -10.449  1.00  0.00      HCT  C
ATOM   2918  HA  VAL H 184       1.807 -25.176 -11.157  1.00  0.00      HCT   
ATOM   2919  CB  VAL H 184       0.569 -23.486 -10.709  1.00  0.00      HCT  C
ATOM   2920  HB  VAL H 184       0.556 -22.689  -9.925  1.00  0.00      HCT   
ATOM   2921  CG1 VAL H 184       0.721 -22.856 -12.103  1.00  0.00      HCT  C
ATOM   2922 HG11 VAL H 184      -0.167 -22.233 -12.343  1.00  0.00      HCT   
ATOM   2923 HG12 VAL H 184       1.612 -22.197 -12.160  1.00  0.00      HCT   
ATOM   2924 HG13 VAL H 184       0.809 -23.643 -12.882  1.00  0.00      HCT   
ATOM   2925  CG2 VAL H 184      -0.706 -24.333 -10.543  1.00  0.00      HCT  C
ATOM   2926 HG21 VAL H 184      -1.611 -23.729 -10.767  1.00  0.00      HCT   
ATOM   2927 HG22 VAL H 184      -0.688 -25.205 -11.232  1.00  0.00      HCT   
ATOM   2928 HG23 VAL H 184      -0.805 -24.711  -9.504  1.00  0.00      HCT   
ATOM   2929  C   VAL H 184       2.995 -23.517 -10.649  1.00  0.00      HCT  C
ATOM   2930  O   VAL H 184       3.508 -22.901  -9.716  1.00  0.00      HCT  O
ATOM   2931  N   PRO H 185       3.493 -23.502 -11.863  1.00  0.00      HCT  N
ATOM   2932  CD  PRO H 185       3.313 -24.632 -12.756  1.00  0.00      HCT  C
ATOM   2933  HD1 PRO H 185       2.241 -24.793 -13.011  1.00  0.00      HCT   
ATOM   2934  HD2 PRO H 185       3.727 -25.572 -12.325  1.00  0.00      HCT   
ATOM   2935  CA  PRO H 185       4.675 -22.744 -12.190  1.00  0.00      HCT  C
ATOM   2936  HA  PRO H 185       5.443 -22.925 -11.447  1.00  0.00      HCT   
ATOM   2937  CB  PRO H 185       5.239 -23.357 -13.475  1.00  0.00      HCT  C
ATOM   2938  HB1 PRO H 185       6.130 -23.994 -13.278  1.00  0.00      HCT   
ATOM   2939  HB2 PRO H 185       5.488 -22.581 -14.234  1.00  0.00      HCT   
ATOM   2940  CG  PRO H 185       4.100 -24.241 -14.016  1.00  0.00      HCT  C
ATOM   2941  HG1 PRO H 185       4.506 -25.116 -14.560  1.00  0.00      HCT   
ATOM   2942  HG2 PRO H 185       3.428 -23.688 -14.712  1.00  0.00      HCT   
ATOM   2943  C   PRO H 185       4.419 -21.269 -12.282  1.00  0.00      HCT  C
ATOM   2944  O   PRO H 185       3.304 -20.874 -12.622  1.00  0.00      HCT  O
ATOM   2945  N   ILE H 186       5.451 -20.444 -12.008  1.00  0.00      HCT  N
ATOM   2946  HN  ILE H 186       6.361 -20.783 -11.776  1.00  0.00      HCT   
ATOM   2947  CA  ILE H 186       5.342 -19.008 -12.023  1.00  0.00      HCT  C
ATOM   2948  HA  ILE H 186       4.461 -18.735 -11.457  1.00  0.00      HCT   
ATOM   2949  CB  ILE H 186       6.622 -18.330 -11.610  1.00  0.00      HCT  C
ATOM   2950  HB  ILE H 186       7.392 -18.730 -12.318  1.00  0.00      HCT   
ATOM   2951  CG2 ILE H 186       6.414 -16.812 -11.744  1.00  0.00      HCT  C
ATOM   2952 HG21 ILE H 186       7.373 -16.272 -11.602  1.00  0.00      HCT   
ATOM   2953 HG22 ILE H 186       6.028 -16.553 -12.752  1.00  0.00      HCT   
ATOM   2954 HG23 ILE H 186       5.692 -16.441 -10.986  1.00  0.00      HCT   
ATOM   2955  CG1 ILE H 186       7.069 -18.757 -10.202  1.00  0.00      HCT  C
ATOM   2956 HG11 ILE H 186       7.145 -19.866 -10.151  1.00  0.00      HCT   
ATOM   2957 HG12 ILE H 186       8.087 -18.348 -10.007  1.00  0.00      HCT   
ATOM   2958  CD  ILE H 186       6.149 -18.276  -9.089  1.00  0.00      HCT  C
ATOM   2959  HD1 ILE H 186       6.558 -18.567  -8.097  1.00  0.00      HCT   
ATOM   2960  HD2 ILE H 186       6.050 -17.169  -9.113  1.00  0.00      HCT   
ATOM   2961  HD3 ILE H 186       5.137 -18.722  -9.188  1.00  0.00      HCT   
ATOM   2962  C   ILE H 186       5.094 -18.587 -13.441  1.00  0.00      HCT  C
ATOM   2963  O   ILE H 186       5.883 -18.889 -14.334  1.00  0.00      HCT  O
ATOM   2964  N   ALA H 187       3.975 -17.872 -13.675  1.00  0.00      HCT  N
ATOM   2965  HN  ALA H 187       3.342 -17.601 -12.950  1.00  0.00      HCT   
ATOM   2966  CA  ALA H 187       3.614 -17.447 -15.001  1.00  0.00      HCT  C
ATOM   2967  HA  ALA H 187       3.615 -18.287 -15.686  1.00  0.00      HCT   
ATOM   2968  CB  ALA H 187       2.235 -16.767 -15.048  1.00  0.00      HCT  C
ATOM   2969  HB1 ALA H 187       1.456 -17.480 -14.704  1.00  0.00      HCT   
ATOM   2970  HB2 ALA H 187       2.205 -15.879 -14.380  1.00  0.00      HCT   
ATOM   2971  HB3 ALA H 187       1.973 -16.443 -16.078  1.00  0.00      HCT   
ATOM   2972  C   ALA H 187       4.611 -16.461 -15.539  1.00  0.00      HCT  C
ATOM   2973  O   ALA H 187       5.052 -16.588 -16.680  1.00  0.00      HCT  O
ATOM   2974  N   VAL H 188       5.008 -15.455 -14.733  1.00  0.00      HCT  N
ATOM   2975  HN  VAL H 188       4.741 -15.311 -13.784  1.00  0.00      HCT   
ATOM   2976  CA  VAL H 188       5.912 -14.462 -15.255  1.00  0.00      HCT  C
ATOM   2977  HA  VAL H 188       6.307 -14.827 -16.195  1.00  0.00      HCT   
ATOM   2978  CB  VAL H 188       5.302 -13.100 -15.398  1.00  0.00      HCT  C
ATOM   2979  HB  VAL H 188       6.118 -12.393 -15.687  1.00  0.00      HCT   
ATOM   2980  CG1 VAL H 188       4.237 -13.146 -16.496  1.00  0.00      HCT  C
ATOM   2981 HG11 VAL H 188       3.742 -12.156 -16.595  1.00  0.00      HCT   
ATOM   2982 HG12 VAL H 188       4.677 -13.395 -17.484  1.00  0.00      HCT   
ATOM   2983 HG13 VAL H 188       3.456 -13.898 -16.254  1.00  0.00      HCT   
ATOM   2984  CG2 VAL H 188       4.745 -12.671 -14.033  1.00  0.00      HCT  C
ATOM   2985 HG21 VAL H 188       4.247 -11.681 -14.105  1.00  0.00      HCT   
ATOM   2986 HG22 VAL H 188       4.001 -13.410 -13.665  1.00  0.00      HCT   
ATOM   2987 HG23 VAL H 188       5.554 -12.585 -13.278  1.00  0.00      HCT   
ATOM   2988  C   VAL H 188       7.062 -14.295 -14.322  1.00  0.00      HCT  C
ATOM   2989  O   VAL H 188       6.887 -14.188 -13.110  1.00  0.00      HCT  O
ATOM   2990  N   MET H 189       8.285 -14.239 -14.883  1.00  0.00      HCT  N
ATOM   2991  HN  MET H 189       8.482 -14.281 -15.860  1.00  0.00      HCT   
ATOM   2992  CA  MET H 189       9.443 -14.108 -14.052  1.00  0.00      HCT  C
ATOM   2993  HA  MET H 189       9.227 -14.587 -13.105  1.00  0.00      HCT   
ATOM   2994  CB  MET H 189      10.719 -14.722 -14.649  1.00  0.00      HCT  C
ATOM   2995  HB1 MET H 189      10.852 -14.273 -15.661  1.00  0.00      HCT   
ATOM   2996  HB2 MET H 189      11.599 -14.401 -14.048  1.00  0.00      HCT   
ATOM   2997  CG  MET H 189      10.617 -16.241 -14.756  1.00  0.00      HCT  C
ATOM   2998  HG1 MET H 189       9.749 -16.526 -15.387  1.00  0.00      HCT   
ATOM   2999  HG2 MET H 189      11.532 -16.644 -15.242  1.00  0.00      HCT   
ATOM   3000  SD  MET H 189      10.414 -17.083 -13.157  1.00  0.00      HCT  S
ATOM   3001  CE  MET H 189       9.711 -18.592 -13.881  1.00  0.00      HCT  C
ATOM   3002  HE1 MET H 189       9.463 -19.333 -13.091  1.00  0.00      HCT   
ATOM   3003  HE2 MET H 189       8.779 -18.368 -14.444  1.00  0.00      HCT   
ATOM   3004  HE3 MET H 189      10.428 -19.070 -14.583  1.00  0.00      HCT   
ATOM   3005  C   MET H 189       9.704 -12.664 -13.777  1.00  0.00      HCT  C
ATOM   3006  O   MET H 189       9.504 -11.790 -14.620  1.00  0.00      HCT  O
ATOM   3007  N   PRO H 190      10.147 -12.414 -12.578  1.00  0.00      HCT  N
ATOM   3008  CD  PRO H 190       9.931 -13.317 -11.462  1.00  0.00      HCT  C
ATOM   3009  HD1 PRO H 190      10.350 -14.330 -11.658  1.00  0.00      HCT   
ATOM   3010  HD2 PRO H 190       8.851 -13.416 -11.207  1.00  0.00      HCT   
ATOM   3011  CA  PRO H 190      10.476 -11.086 -12.150  1.00  0.00      HCT  C
ATOM   3012  HA  PRO H 190       9.654 -10.409 -12.351  1.00  0.00      HCT   
ATOM   3013  CB  PRO H 190      10.592 -11.146 -10.623  1.00  0.00      HCT  C
ATOM   3014  HB1 PRO H 190       9.695 -10.722 -10.118  1.00  0.00      HCT   
ATOM   3015  HB2 PRO H 190      11.511 -10.638 -10.253  1.00  0.00      HCT   
ATOM   3016  CG  PRO H 190      10.686 -12.651 -10.301  1.00  0.00      HCT  C
ATOM   3017  HG1 PRO H 190      10.238 -12.871  -9.312  1.00  0.00      HCT   
ATOM   3018  HG2 PRO H 190      11.738 -13.018 -10.289  1.00  0.00      HCT   
ATOM   3019  C   PRO H 190      11.705 -10.577 -12.826  1.00  0.00      HCT  C
ATOM   3020  O   PRO H 190      12.672 -11.327 -12.955  1.00  0.00      HCT  O
ATOM   3021  N   PHE H 191      11.679  -9.297 -13.254  1.00  0.00      HCT  N
ATOM   3022  HN  PHE H 191      10.874  -8.711 -13.178  1.00  0.00      HCT   
ATOM   3023  CA  PHE H 191      12.817  -8.667 -13.859  1.00  0.00      HCT  C
ATOM   3024  HA  PHE H 191      13.534  -9.423 -14.156  1.00  0.00      HCT   
ATOM   3025  CB  PHE H 191      12.415  -7.665 -14.957  1.00  0.00      HCT  C
ATOM   3026  HB1 PHE H 191      11.716  -8.162 -15.665  1.00  0.00      HCT   
ATOM   3027  HB2 PHE H 191      11.879  -6.792 -14.526  1.00  0.00      HCT   
ATOM   3028  CG  PHE H 191      13.628  -7.247 -15.716  1.00  0.00      HCT  C
ATOM   3029  CD1 PHE H 191      14.473  -6.280 -15.224  1.00  0.00      HCT  C
ATOM   3030  HD1 PHE H 191      14.255  -5.813 -14.273  1.00  0.00      HCT   
ATOM   3031  CE1 PHE H 191      15.589  -5.898 -15.934  1.00  0.00      HCT  C
ATOM   3032  HE1 PHE H 191      16.251  -5.143 -15.535  1.00  0.00      HCT   
ATOM   3033  CZ  PHE H 191      15.865  -6.481 -17.146  1.00  0.00      HCT  C
ATOM   3034  HZ  PHE H 191      16.745  -6.193 -17.704  1.00  0.00      HCT   
ATOM   3035  CD2 PHE H 191      13.907  -7.821 -16.932  1.00  0.00      HCT  C
ATOM   3036  HD2 PHE H 191      13.237  -8.561 -17.346  1.00  0.00      HCT   
ATOM   3037  CE2 PHE H 191      15.020  -7.444 -17.645  1.00  0.00      HCT  C
ATOM   3038  HE2 PHE H 191      15.229  -7.905 -18.600  1.00  0.00      HCT   
ATOM   3039  C   PHE H 191      13.430  -7.901 -12.732  1.00  0.00      HCT  C
ATOM   3040  O   PHE H 191      12.841  -6.961 -12.201  1.00  0.00      HCT  O
ATOM   3041  N   ILE H 192      14.614  -8.346 -12.292  1.00  0.00      HCT  N
ATOM   3042  HN  ILE H 192      15.105  -9.093 -12.736  1.00  0.00      HCT   
ATOM   3043  CA  ILE H 192      15.285  -7.799 -11.153  1.00  0.00      HCT  C
ATOM   3044  HA  ILE H 192      14.502  -7.650 -10.421  1.00  0.00      HCT   
ATOM   3045  CB  ILE H 192      16.173  -8.821 -10.540  1.00  0.00      HCT  C
ATOM   3046  HB  ILE H 192      16.772  -9.221 -11.397  1.00  0.00      HCT   
ATOM   3047  CG2 ILE H 192      17.019  -8.194  -9.418  1.00  0.00      HCT  C
ATOM   3048 HG21 ILE H 192      17.791  -8.909  -9.064  1.00  0.00      HCT   
ATOM   3049 HG22 ILE H 192      17.544  -7.284  -9.779  1.00  0.00      HCT   
ATOM   3050 HG23 ILE H 192      16.384  -7.912  -8.552  1.00  0.00      HCT   
ATOM   3051  CG1 ILE H 192      15.193  -9.905 -10.050  1.00  0.00      HCT  C
ATOM   3052 HG11 ILE H 192      14.706  -9.574  -9.106  1.00  0.00      HCT   
ATOM   3053 HG12 ILE H 192      14.387 -10.032 -10.809  1.00  0.00      HCT   
ATOM   3054  CD  ILE H 192      15.787 -11.277  -9.805  1.00  0.00      HCT  C
ATOM   3055  HD1 ILE H 192      14.991 -11.995  -9.512  1.00  0.00      HCT   
ATOM   3056  HD2 ILE H 192      16.280 -11.660 -10.724  1.00  0.00      HCT   
ATOM   3057  HD3 ILE H 192      16.539 -11.246  -8.988  1.00  0.00      HCT   
ATOM   3058  C   ILE H 192      15.934  -6.459 -11.374  1.00  0.00      HCT  C
ATOM   3059  O   ILE H 192      15.946  -5.628 -10.465  1.00  0.00      HCT  O
ATOM   3060  N   ASP H 193      16.505  -6.214 -12.572  1.00  0.00      HCT  N
ATOM   3061  HN  ASP H 193      16.474  -6.819 -13.363  1.00  0.00      HCT   
ATOM   3062  CA  ASP H 193      17.242  -5.000 -12.821  1.00  0.00      HCT  C
ATOM   3063  HA  ASP H 193      17.842  -4.806 -11.939  1.00  0.00      HCT   
ATOM   3064  CB  ASP H 193      18.113  -5.079 -14.090  1.00  0.00      HCT  C
ATOM   3065  HB1 ASP H 193      18.710  -6.013 -14.066  1.00  0.00      HCT   
ATOM   3066  HB2 ASP H 193      17.479  -5.094 -14.999  1.00  0.00      HCT   
ATOM   3067  CG  ASP H 193      19.054  -3.883 -14.117  1.00  0.00      HCT  C
ATOM   3068  OD1 ASP H 193      19.413  -3.384 -13.016  1.00  0.00      HCT  O
ATOM   3069  OD2 ASP H 193      19.421  -3.450 -15.242  1.00  0.00      HCT  O
ATOM   3070  C   ASP H 193      16.311  -3.823 -12.982  1.00  0.00      HCT  C
ATOM   3071  O   ASP H 193      15.454  -3.783 -13.861  1.00  0.00      HCT  O
ATOM   3072  N   ARG H 194      16.499  -2.829 -12.092  1.00  0.00      HCT  N
ATOM   3073  HN  ARG H 194      17.255  -3.024 -11.472  1.00  0.00      HCT   
ATOM   3074  CA  ARG H 194      15.811  -1.578 -11.899  1.00  0.00      HCT  C
ATOM   3075  HA  ARG H 194      14.756  -1.758 -12.067  1.00  0.00      HCT   
ATOM   3076  CB  ARG H 194      15.997  -0.992 -10.490  1.00  0.00      HCT  C
ATOM   3077  HB1 ARG H 194      17.092  -0.815 -10.364  1.00  0.00      HCT   
ATOM   3078  HB2 ARG H 194      15.517   0.010 -10.437  1.00  0.00      HCT   
ATOM   3079  CG  ARG H 194      15.512  -1.903  -9.357  1.00  0.00      HCT  C
ATOM   3080  HG1 ARG H 194      14.583  -2.417  -9.689  1.00  0.00      HCT   
ATOM   3081  HG2 ARG H 194      16.261  -2.713  -9.198  1.00  0.00      HCT   
ATOM   3082  CD  ARG H 194      15.331  -1.134  -8.046  1.00  0.00      HCT  C
ATOM   3083  HD1 ARG H 194      16.146  -0.381  -7.943  1.00  0.00      HCT   
ATOM   3084  HD2 ARG H 194      14.350  -0.605  -8.014  1.00  0.00      HCT   
ATOM   3085  NE  ARG H 194      15.368  -2.090  -6.903  1.00  0.00      HCT  N
ATOM   3086  HE  ARG H 194      16.299  -2.261  -6.561  1.00  0.00      HCT   
ATOM   3087  CZ  ARG H 194      14.230  -2.653  -6.402  1.00  0.00      HCT  C
ATOM   3088  NH1 ARG H 194      13.046  -2.558  -7.073  1.00  0.00      HCT  N
ATOM   3089 HH11 ARG H 194      12.218  -2.946  -6.693  1.00  0.00      HCT   
ATOM   3090 HH12 ARG H 194      13.041  -1.967  -7.882  1.00  0.00      HCT   
ATOM   3091  NH2 ARG H 194      14.278  -3.297  -5.200  1.00  0.00      HCT  N
ATOM   3092 HH21 ARG H 194      13.482  -3.783  -4.868  1.00  0.00      HCT   
ATOM   3093 HH22 ARG H 194      15.175  -3.431  -4.799  1.00  0.00      HCT   
ATOM   3094  C   ARG H 194      16.228  -0.515 -12.880  1.00  0.00      HCT  C
ATOM   3095  O   ARG H 194      15.829   0.635 -12.721  1.00  0.00      HCT  O
ATOM   3096  N   SER H 195      17.138  -0.821 -13.823  1.00  0.00      HCT  N
ATOM   3097  HN  SER H 195      17.459  -1.757 -13.966  1.00  0.00      HCT   
ATOM   3098  CA  SER H 195      17.735   0.151 -14.709  1.00  0.00      HCT  C
ATOM   3099  HA  SER H 195      18.271   0.829 -14.058  1.00  0.00      HCT   
ATOM   3100  CB  SER H 195      18.660  -0.506 -15.747  1.00  0.00      HCT  C
ATOM   3101  HB1 SER H 195      19.130   0.302 -16.353  1.00  0.00      HCT   
ATOM   3102  HB2 SER H 195      19.484  -1.056 -15.239  1.00  0.00      HCT   
ATOM   3103  OG  SER H 195      17.910  -1.356 -16.602  1.00  0.00      HCT  O
ATOM   3104  HG1 SER H 195      18.472  -1.565 -17.358  1.00  0.00      HCT   
ATOM   3105  C   SER H 195      16.729   0.970 -15.480  1.00  0.00      HCT  C
ATOM   3106  O   SER H 195      16.983   2.143 -15.755  1.00  0.00      HCT  O
ATOM   3107  N   LEU H 196      15.548   0.416 -15.811  1.00  0.00      HCT  N
ATOM   3108  HN  LEU H 196      15.267  -0.488 -15.496  1.00  0.00      HCT   
ATOM   3109  CA  LEU H 196      14.581   1.078 -16.651  1.00  0.00      HCT  C
ATOM   3110  HA  LEU H 196      15.061   1.270 -17.602  1.00  0.00      HCT   
ATOM   3111  CB  LEU H 196      13.254   0.296 -16.746  1.00  0.00      HCT  C
ATOM   3112  HB1 LEU H 196      12.830   0.241 -15.717  1.00  0.00      HCT   
ATOM   3113  HB2 LEU H 196      12.528   0.887 -17.347  1.00  0.00      HCT   
ATOM   3114  CG  LEU H 196      13.356  -1.140 -17.305  1.00  0.00      HCT  C
ATOM   3115  HG  LEU H 196      12.308  -1.518 -17.226  1.00  0.00      HCT   
ATOM   3116  CD1 LEU H 196      13.761  -1.149 -18.785  1.00  0.00      HCT  C
ATOM   3117 HD11 LEU H 196      13.875  -2.192 -19.152  1.00  0.00      HCT   
ATOM   3118 HD12 LEU H 196      12.990  -0.643 -19.405  1.00  0.00      HCT   
ATOM   3119 HD13 LEU H 196      14.729  -0.623 -18.930  1.00  0.00      HCT   
ATOM   3120  CD2 LEU H 196      14.250  -2.029 -16.424  1.00  0.00      HCT  C
ATOM   3121 HD21 LEU H 196      14.293  -3.061 -16.835  1.00  0.00      HCT   
ATOM   3122 HD22 LEU H 196      15.288  -1.643 -16.373  1.00  0.00      HCT   
ATOM   3123 HD23 LEU H 196      13.846  -2.084 -15.390  1.00  0.00      HCT   
ATOM   3124  C   LEU H 196      14.204   2.410 -16.055  1.00  0.00      HCT  C
ATOM   3125  O   LEU H 196      13.927   3.367 -16.773  1.00  0.00      HCT  O
ATOM   3126  N   LEU H 197      14.116   2.461 -14.719  1.00  0.00      HCT  N
ATOM   3127  HN  LEU H 197      14.348   1.632 -14.214  1.00  0.00      HCT   
ATOM   3128  CA  LEU H 197      13.725   3.569 -13.888  1.00  0.00      HCT  C
ATOM   3129  HA  LEU H 197      12.890   4.026 -14.404  1.00  0.00      HCT   
ATOM   3130  CB  LEU H 197      13.152   3.147 -12.526  1.00  0.00      HCT  C
ATOM   3131  HB1 LEU H 197      13.899   2.470 -12.050  1.00  0.00      HCT   
ATOM   3132  HB2 LEU H 197      13.085   4.042 -11.869  1.00  0.00      HCT   
ATOM   3133  CG  LEU H 197      11.794   2.428 -12.690  1.00  0.00      HCT  C
ATOM   3134  HG  LEU H 197      12.070   1.437 -13.124  1.00  0.00      HCT   
ATOM   3135  CD1 LEU H 197      11.102   2.191 -11.337  1.00  0.00      HCT  C
ATOM   3136 HD11 LEU H 197      10.108   1.717 -11.485  1.00  0.00      HCT   
ATOM   3137 HD12 LEU H 197      11.715   1.522 -10.696  1.00  0.00      HCT   
ATOM   3138 HD13 LEU H 197      10.951   3.151 -10.800  1.00  0.00      HCT   
ATOM   3139  CD2 LEU H 197      10.899   3.159 -13.705  1.00  0.00      HCT  C
ATOM   3140 HD21 LEU H 197       9.934   2.621 -13.827  1.00  0.00      HCT   
ATOM   3141 HD22 LEU H 197      10.669   4.193 -13.378  1.00  0.00      HCT   
ATOM   3142 HD23 LEU H 197      11.397   3.209 -14.698  1.00  0.00      HCT   
ATOM   3143  C   LEU H 197      14.779   4.625 -13.706  1.00  0.00      HCT  C
ATOM   3144  O   LEU H 197      14.572   5.525 -12.896  1.00  0.00      HCT  O
ATOM   3145  N   ARG H 198      15.985   4.478 -14.291  1.00  0.00      HCT  N
ATOM   3146  HN  ARG H 198      16.190   3.699 -14.879  1.00  0.00      HCT   
ATOM   3147  CA  ARG H 198      17.045   5.441 -14.098  1.00  0.00      HCT  C
ATOM   3148  HA  ARG H 198      17.138   5.623 -13.034  1.00  0.00      HCT   
ATOM   3149  CB  ARG H 198      18.390   5.012 -14.699  1.00  0.00      HCT  C
ATOM   3150  HB1 ARG H 198      18.221   4.892 -15.796  1.00  0.00      HCT   
ATOM   3151  HB2 ARG H 198      19.127   5.839 -14.591  1.00  0.00      HCT   
ATOM   3152  CG  ARG H 198      18.931   3.704 -14.138  1.00  0.00      HCT  C
ATOM   3153  HG1 ARG H 198      18.789   3.706 -13.035  1.00  0.00      HCT   
ATOM   3154  HG2 ARG H 198      18.308   2.862 -14.518  1.00  0.00      HCT   
ATOM   3155  CD  ARG H 198      20.382   3.439 -14.533  1.00  0.00      HCT  C
ATOM   3156  HD1 ARG H 198      20.526   2.347 -14.703  1.00  0.00      HCT   
ATOM   3157  HD2 ARG H 198      20.659   3.986 -15.465  1.00  0.00      HCT   
ATOM   3158  NE  ARG H 198      21.230   3.930 -13.412  1.00  0.00      HCT  N
ATOM   3159  HE  ARG H 198      21.533   4.882 -13.533  1.00  0.00      HCT   
ATOM   3160  CZ  ARG H 198      21.507   3.089 -12.375  1.00  0.00      HCT  C
ATOM   3161  NH1 ARG H 198      21.046   1.805 -12.405  1.00  0.00      HCT  N
ATOM   3162 HH11 ARG H 198      21.217   1.190 -11.648  1.00  0.00      HCT   
ATOM   3163 HH12 ARG H 198      20.423   1.574 -13.155  1.00  0.00      HCT   
ATOM   3164  NH2 ARG H 198      22.242   3.530 -11.315  1.00  0.00      HCT  N
ATOM   3165 HH21 ARG H 198      22.515   2.896 -10.606  1.00  0.00      HCT   
ATOM   3166 HH22 ARG H 198      22.655   4.428 -11.398  1.00  0.00      HCT   
ATOM   3167  C   ARG H 198      16.736   6.767 -14.736  1.00  0.00      HCT  C
ATOM   3168  O   ARG H 198      16.002   6.865 -15.718  1.00  0.00      HCT  O
ATOM   3169  N   ALA H 199      17.332   7.837 -14.163  1.00  0.00      HCT  N
ATOM   3170  HN  ALA H 199      17.926   7.722 -13.367  1.00  0.00      HCT   
ATOM   3171  CA  ALA H 199      17.175   9.190 -14.626  1.00  0.00      HCT  C
ATOM   3172  HA  ALA H 199      16.143   9.412 -14.872  1.00  0.00      HCT   
ATOM   3173  CB  ALA H 199      17.678  10.245 -13.626  1.00  0.00      HCT  C
ATOM   3174  HB1 ALA H 199      17.085  10.183 -12.689  1.00  0.00      HCT   
ATOM   3175  HB2 ALA H 199      18.746  10.073 -13.367  1.00  0.00      HCT   
ATOM   3176  HB3 ALA H 199      17.573  11.275 -14.030  1.00  0.00      HCT   
ATOM   3177  C   ALA H 199      17.956   9.359 -15.891  1.00  0.00      HCT  C
ATOM   3178  O   ALA H 199      18.759   8.503 -16.260  1.00  0.00      HCT  O
ATOM   3179  N   ARG H 200      17.690  10.469 -16.611  1.00  0.00      HCT  N
ATOM   3180  HN  ARG H 200      17.006  11.125 -16.301  1.00  0.00      HCT   
ATOM   3181  CA  ARG H 200      18.360  10.771 -17.843  1.00  0.00      HCT  C
ATOM   3182  HA  ARG H 200      18.576   9.852 -18.375  1.00  0.00      HCT   
ATOM   3183  CB  ARG H 200      17.576  11.749 -18.733  1.00  0.00      HCT  C
ATOM   3184  HB1 ARG H 200      17.342  12.636 -18.097  1.00  0.00      HCT   
ATOM   3185  HB2 ARG H 200      18.236  12.122 -19.547  1.00  0.00      HCT   
ATOM   3186  CG  ARG H 200      16.274  11.151 -19.272  1.00  0.00      HCT  C
ATOM   3187  HG1 ARG H 200      16.519  10.233 -19.850  1.00  0.00      HCT   
ATOM   3188  HG2 ARG H 200      15.651  10.807 -18.414  1.00  0.00      HCT   
ATOM   3189  CD  ARG H 200      15.433  12.129 -20.093  1.00  0.00      HCT  C
ATOM   3190  HD1 ARG H 200      16.056  12.557 -20.912  1.00  0.00      HCT   
ATOM   3191  HD2 ARG H 200      14.546  11.627 -20.544  1.00  0.00      HCT   
ATOM   3192  NE  ARG H 200      14.958  13.197 -19.168  1.00  0.00      HCT  N
ATOM   3193  HE  ARG H 200      15.554  13.320 -18.366  1.00  0.00      HCT   
ATOM   3194  CZ  ARG H 200      13.817  13.886 -19.463  1.00  0.00      HCT  C
ATOM   3195  NH1 ARG H 200      13.113  13.584 -20.592  1.00  0.00      HCT  N
ATOM   3196 HH11 ARG H 200      12.298  14.094 -20.830  1.00  0.00      HCT   
ATOM   3197 HH12 ARG H 200      13.539  12.927 -21.218  1.00  0.00      HCT   
ATOM   3198  NH2 ARG H 200      13.373  14.876 -18.634  1.00  0.00      HCT  N
ATOM   3199 HH21 ARG H 200      12.501  15.311 -18.808  1.00  0.00      HCT   
ATOM   3200 HH22 ARG H 200      13.843  14.979 -17.767  1.00  0.00      HCT   
ATOM   3201  C   ARG H 200      19.680  11.398 -17.518  1.00  0.00      HCT  C
ATOM   3202  O   ARG H 200      19.839  12.046 -16.486  1.00  0.00      HCT  O
ATOM   3203  N   ASP H 201      20.685  11.201 -18.396  1.00  0.00      HCT  N
ATOM   3204  HN  ASP H 201      20.653  10.686 -19.249  1.00  0.00      HCT   
ATOM   3205  CA  ASP H 201      21.974  11.770 -18.135  1.00  0.00      HCT  C
ATOM   3206  HA  ASP H 201      21.943  12.279 -17.178  1.00  0.00      HCT   
ATOM   3207  CB  ASP H 201      23.111  10.733 -18.227  1.00  0.00      HCT  C
ATOM   3208  HB1 ASP H 201      22.813   9.815 -17.682  1.00  0.00      HCT   
ATOM   3209  HB2 ASP H 201      23.309  10.463 -19.283  1.00  0.00      HCT   
ATOM   3210  CG  ASP H 201      24.371  11.301 -17.586  1.00  0.00      HCT  C
ATOM   3211  OD1 ASP H 201      24.362  12.503 -17.210  1.00  0.00      HCT  O
ATOM   3212  OD2 ASP H 201      25.360  10.530 -17.458  1.00  0.00      HCT  O
ATOM   3213  C   ASP H 201      22.213  12.817 -19.172  1.00  0.00      HCT  C
ATOM   3214  O   ASP H 201      22.320  12.493 -20.355  1.00  0.00      HCT  O
ATOM   3215  N   PRO H 202      22.286  14.073 -18.803  1.00  0.00      HCT  N
ATOM   3216  CD  PRO H 202      23.162  14.978 -19.531  1.00  0.00      HCT  C
ATOM   3217  HD1 PRO H 202      22.788  15.165 -20.563  1.00  0.00      HCT   
ATOM   3218  HD2 PRO H 202      24.202  14.581 -19.589  1.00  0.00      HCT   
ATOM   3219  CA  PRO H 202      22.081  14.514 -17.447  1.00  0.00      HCT  C
ATOM   3220  HA  PRO H 202      22.483  13.800 -16.738  1.00  0.00      HCT   
ATOM   3221  CB  PRO H 202      22.885  15.804 -17.283  1.00  0.00      HCT  C
ATOM   3222  HB1 PRO H 202      23.862  15.627 -16.779  1.00  0.00      HCT   
ATOM   3223  HB2 PRO H 202      22.313  16.587 -16.737  1.00  0.00      HCT   
ATOM   3224  CG  PRO H 202      23.142  16.282 -18.720  1.00  0.00      HCT  C
ATOM   3225  HG1 PRO H 202      24.093  16.846 -18.785  1.00  0.00      HCT   
ATOM   3226  HG2 PRO H 202      22.328  16.940 -19.103  1.00  0.00      HCT   
ATOM   3227  C   PRO H 202      20.621  14.702 -17.178  1.00  0.00      HCT  C
ATOM   3228  O   PRO H 202      19.826  14.651 -18.115  1.00  0.00      HCT  O
ATOM   3229  N   PRO H 203      20.251  14.910 -15.944  1.00  0.00      HCT  N
ATOM   3230  CD  PRO H 203      21.018  14.427 -14.810  1.00  0.00      HCT  C
ATOM   3231  HD1 PRO H 203      22.042  14.864 -14.781  1.00  0.00      HCT   
ATOM   3232  HD2 PRO H 203      21.100  13.316 -14.802  1.00  0.00      HCT   
ATOM   3233  CA  PRO H 203      18.868  15.098 -15.618  1.00  0.00      HCT  C
ATOM   3234  HA  PRO H 203      18.269  14.305 -16.050  1.00  0.00      HCT   
ATOM   3235  CB  PRO H 203      18.753  14.900 -14.102  1.00  0.00      HCT  C
ATOM   3236  HB1 PRO H 203      18.281  13.926 -13.844  1.00  0.00      HCT   
ATOM   3237  HB2 PRO H 203      18.197  15.732 -13.615  1.00  0.00      HCT   
ATOM   3238  CG  PRO H 203      20.207  14.903 -13.594  1.00  0.00      HCT  C
ATOM   3239  HG1 PRO H 203      20.318  14.239 -12.714  1.00  0.00      HCT   
ATOM   3240  HG2 PRO H 203      20.551  15.921 -13.299  1.00  0.00      HCT   
ATOM   3241  C   PRO H 203      18.354  16.414 -16.097  1.00  0.00      HCT  C
ATOM   3242  O   PRO H 203      19.074  17.408 -16.015  1.00  0.00      HCT  O
ATOM   3243  N   ALA H 204      17.117  16.438 -16.636  1.00  0.00      HCT  N
ATOM   3244  HN  ALA H 204      16.544  15.640 -16.821  1.00  0.00      HCT   
ATOM   3245  CA  ALA H 204      16.542  17.703 -16.986  1.00  0.00      HCT  C
ATOM   3246  HA  ALA H 204      16.964  18.521 -16.413  1.00  0.00      HCT   
ATOM   3247  CB  ALA H 204      16.627  18.012 -18.490  1.00  0.00      HCT  C
ATOM   3248  HB1 ALA H 204      17.692  18.115 -18.790  1.00  0.00      HCT   
ATOM   3249  HB2 ALA H 204      16.180  17.191 -19.092  1.00  0.00      HCT   
ATOM   3250  HB3 ALA H 204      16.106  18.961 -18.743  1.00  0.00      HCT   
ATOM   3251  C   ALA H 204      15.090  17.644 -16.630  1.00  0.00      HCT  C
ATOM   3252  O   ALA H 204      14.262  17.224 -17.438  1.00  0.00      HCT  O
ATOM   3253  N   PRO H 205      14.750  18.073 -15.443  1.00  0.00      HCT  N
ATOM   3254  CD  PRO H 205      15.625  17.909 -14.296  1.00  0.00      HCT  C
ATOM   3255  HD1 PRO H 205      16.531  18.553 -14.370  1.00  0.00      HCT   
ATOM   3256  HD2 PRO H 205      15.945  16.849 -14.166  1.00  0.00      HCT   
ATOM   3257  CA  PRO H 205      13.365  18.071 -15.062  1.00  0.00      HCT  C
ATOM   3258  HA  PRO H 205      12.880  17.163 -15.400  1.00  0.00      HCT   
ATOM   3259  CB  PRO H 205      13.329  17.994 -13.535  1.00  0.00      HCT  C
ATOM   3260  HB1 PRO H 205      13.083  16.971 -13.172  1.00  0.00      HCT   
ATOM   3261  HB2 PRO H 205      12.623  18.733 -13.094  1.00  0.00      HCT   
ATOM   3262  CG  PRO H 205      14.762  18.349 -13.101  1.00  0.00      HCT  C
ATOM   3263  HG1 PRO H 205      15.028  17.828 -12.161  1.00  0.00      HCT   
ATOM   3264  HG2 PRO H 205      14.896  19.443 -12.935  1.00  0.00      HCT   
ATOM   3265  C   PRO H 205      12.637  19.252 -15.621  1.00  0.00      HCT  C
ATOM   3266  O   PRO H 205      13.146  20.368 -15.528  1.00  0.00      HCT  O
ATOM   3267  N   VAL H 206      11.468  19.012 -16.239  1.00  0.00      HCT  N
ATOM   3268  HN  VAL H 206      11.133  18.083 -16.371  1.00  0.00      HCT   
ATOM   3269  CA  VAL H 206      10.605  20.033 -16.758  1.00  0.00      HCT  C
ATOM   3270  HA  VAL H 206      11.240  20.831 -17.122  1.00  0.00      HCT   
ATOM   3271  CB  VAL H 206       9.751  19.544 -17.887  1.00  0.00      HCT  C
ATOM   3272  HB  VAL H 206       9.078  20.384 -18.189  1.00  0.00      HCT   
ATOM   3273  CG1 VAL H 206      10.673  19.154 -19.054  1.00  0.00      HCT  C
ATOM   3274 HG11 VAL H 206      10.075  18.748 -19.899  1.00  0.00      HCT   
ATOM   3275 HG12 VAL H 206      11.239  20.028 -19.439  1.00  0.00      HCT   
ATOM   3276 HG13 VAL H 206      11.397  18.372 -18.738  1.00  0.00      HCT   
ATOM   3277  CG2 VAL H 206       8.890  18.384 -17.382  1.00  0.00      HCT  C
ATOM   3278 HG21 VAL H 206       8.270  17.968 -18.204  1.00  0.00      HCT   
ATOM   3279 HG22 VAL H 206       9.530  17.569 -16.980  1.00  0.00      HCT   
ATOM   3280 HG23 VAL H 206       8.201  18.715 -16.578  1.00  0.00      HCT   
ATOM   3281  C   VAL H 206       9.718  20.613 -15.691  1.00  0.00      HCT  C
ATOM   3282  O   VAL H 206       9.260  21.745 -15.828  1.00  0.00      HCT  O
ATOM   3283  N   TYR H 207       9.415  19.859 -14.609  1.00  0.00      HCT  N
ATOM   3284  HN  TYR H 207       9.818  18.973 -14.385  1.00  0.00      HCT   
ATOM   3285  CA  TYR H 207       8.430  20.327 -13.662  1.00  0.00      HCT  C
ATOM   3286  HA  TYR H 207       8.105  21.301 -14.006  1.00  0.00      HCT   
ATOM   3287  CB  TYR H 207       7.291  19.320 -13.422  1.00  0.00      HCT  C
ATOM   3288  HB1 TYR H 207       7.719  18.375 -13.023  1.00  0.00      HCT   
ATOM   3289  HB2 TYR H 207       6.579  19.706 -12.661  1.00  0.00      HCT   
ATOM   3290  CG  TYR H 207       6.603  19.024 -14.708  1.00  0.00      HCT  C
ATOM   3291  CD1 TYR H 207       5.713  19.915 -15.264  1.00  0.00      HCT  C
ATOM   3292  HD1 TYR H 207       5.498  20.846 -14.758  1.00  0.00      HCT   
ATOM   3293  CE1 TYR H 207       5.076  19.623 -16.448  1.00  0.00      HCT  C
ATOM   3294  HE1 TYR H 207       4.376  20.321 -16.882  1.00  0.00      HCT   
ATOM   3295  CZ  TYR H 207       5.326  18.429 -17.083  1.00  0.00      HCT  C
ATOM   3296  OH  TYR H 207       4.678  18.120 -18.298  1.00  0.00      HCT  O
ATOM   3297  HH  TYR H 207       5.037  17.287 -18.612  1.00  0.00      HCT   
ATOM   3298  CD2 TYR H 207       6.835  17.829 -15.345  1.00  0.00      HCT  C
ATOM   3299  HD2 TYR H 207       7.490  17.095 -14.896  1.00  0.00      HCT   
ATOM   3300  CE2 TYR H 207       6.204  17.531 -16.528  1.00  0.00      HCT  C
ATOM   3301  HE2 TYR H 207       6.385  16.581 -17.007  1.00  0.00      HCT   
ATOM   3302  C   TYR H 207       9.048  20.519 -12.305  1.00  0.00      HCT  C
ATOM   3303  O   TYR H 207      10.141  20.046 -12.005  1.00  0.00      HCT  O
ATOM   3304  N   PRO H 208       8.361  21.308 -11.513  1.00  0.00      HCT  N
ATOM   3305  CD  PRO H 208       7.404  22.268 -12.036  1.00  0.00      HCT  C
ATOM   3306  HD1 PRO H 208       6.599  21.770 -12.623  1.00  0.00      HCT   
ATOM   3307  HD2 PRO H 208       7.897  23.035 -12.677  1.00  0.00      HCT   
ATOM   3308  CA  PRO H 208       8.713  21.579 -10.143  1.00  0.00      HCT  C
ATOM   3309  HA  PRO H 208       9.768  21.811 -10.061  1.00  0.00      HCT   
ATOM   3310  CB  PRO H 208       7.947  22.845  -9.755  1.00  0.00      HCT  C
ATOM   3311  HB1 PRO H 208       8.579  23.758  -9.834  1.00  0.00      HCT   
ATOM   3312  HB2 PRO H 208       7.508  22.774  -8.734  1.00  0.00      HCT   
ATOM   3313  CG  PRO H 208       6.808  22.933 -10.785  1.00  0.00      HCT  C
ATOM   3314  HG1 PRO H 208       6.510  23.986 -10.956  1.00  0.00      HCT   
ATOM   3315  HG2 PRO H 208       5.901  22.369 -10.467  1.00  0.00      HCT   
ATOM   3316  C   PRO H 208       8.396  20.419  -9.251  1.00  0.00      HCT  C
ATOM   3317  O   PRO H 208       8.911  20.373  -8.135  1.00  0.00      HCT  O
ATOM   3318  N   HSE H 209       7.551  19.478  -9.719  1.00  0.00      HCT  N
ATOM   3319  HN  HSE H 209       7.136  19.516 -10.627  1.00  0.00      HCT   
ATOM   3320  CA  HSE H 209       7.173  18.332  -8.943  1.00  0.00      HCT  C
ATOM   3321  HA  HSE H 209       6.346  17.865  -9.464  1.00  0.00      HCT   
ATOM   3322  CB  HSE H 209       8.282  17.269  -8.857  1.00  0.00      HCT  C
ATOM   3323  HB1 HSE H 209       9.194  17.759  -8.453  1.00  0.00      HCT   
ATOM   3324  HB2 HSE H 209       7.987  16.483  -8.131  1.00  0.00      HCT   
ATOM   3325  ND1 HSE H 209       9.518  17.212 -11.086  1.00  0.00      HCT  N
ATOM   3326  CG  HSE H 209       8.588  16.690 -10.213  1.00  0.00      HCT  C
ATOM   3327  CE1 HSE H 209       9.486  16.443 -12.203  1.00  0.00      HCT  C
ATOM   3328  HE1 HSE H 209      10.109  16.605 -13.086  1.00  0.00      HCT   
ATOM   3329  NE2 HSE H 209       8.602  15.465 -12.110  1.00  0.00      HCT  N
ATOM   3330  HE2 HSE H 209       8.354  14.766 -12.780  1.00  0.00      HCT   
ATOM   3331  CD2 HSE H 209       8.038  15.622 -10.855  1.00  0.00      HCT  C
ATOM   3332  HD2 HSE H 209       7.265  14.940 -10.529  1.00  0.00      HCT   
ATOM   3333  C   HSE H 209       6.677  18.713  -7.584  1.00  0.00      HCT  C
ATOM   3334  O   HSE H 209       7.359  18.561  -6.573  1.00  0.00      HCT  O
ATOM   3335  N   VAL H 210       5.429  19.217  -7.554  1.00  0.00      HCT  N
ATOM   3336  HN  VAL H 210       4.897  19.316  -8.391  1.00  0.00      HCT   
ATOM   3337  CA  VAL H 210       4.752  19.651  -6.366  1.00  0.00      HCT  C
ATOM   3338  HA  VAL H 210       5.346  20.427  -5.900  1.00  0.00      HCT   
ATOM   3339  CB  VAL H 210       3.353  20.122  -6.637  1.00  0.00      HCT  C
ATOM   3340  HB  VAL H 210       3.413  20.938  -7.399  1.00  0.00      HCT   
ATOM   3341  CG1 VAL H 210       2.535  18.942  -7.189  1.00  0.00      HCT  C
ATOM   3342 HG11 VAL H 210       1.482  19.251  -7.363  1.00  0.00      HCT   
ATOM   3343 HG12 VAL H 210       2.938  18.582  -8.158  1.00  0.00      HCT   
ATOM   3344 HG13 VAL H 210       2.530  18.096  -6.469  1.00  0.00      HCT   
ATOM   3345  CG2 VAL H 210       2.779  20.719  -5.339  1.00  0.00      HCT  C
ATOM   3346 HG21 VAL H 210       1.727  21.044  -5.488  1.00  0.00      HCT   
ATOM   3347 HG22 VAL H 210       2.800  19.967  -4.521  1.00  0.00      HCT   
ATOM   3348 HG23 VAL H 210       3.361  21.606  -5.013  1.00  0.00      HCT   
ATOM   3349  C   VAL H 210       4.671  18.504  -5.399  1.00  0.00      HCT  C
ATOM   3350  O   VAL H 210       4.670  18.715  -4.186  1.00  0.00      HCT  O
ATOM   3351  N   GLU H 211       4.617  17.258  -5.904  1.00  0.00      HCT  N
ATOM   3352  HN  GLU H 211       4.704  17.053  -6.875  1.00  0.00      HCT   
ATOM   3353  CA  GLU H 211       4.426  16.096  -5.075  1.00  0.00      HCT  C
ATOM   3354  HA  GLU H 211       3.486  16.190  -4.546  1.00  0.00      HCT   
ATOM   3355  CB  GLU H 211       4.606  14.794  -5.855  1.00  0.00      HCT  C
ATOM   3356  HB1 GLU H 211       5.698  14.626  -6.004  1.00  0.00      HCT   
ATOM   3357  HB2 GLU H 211       4.246  13.936  -5.245  1.00  0.00      HCT   
ATOM   3358  CG  GLU H 211       3.909  14.812  -7.206  1.00  0.00      HCT  C
ATOM   3359  HG1 GLU H 211       3.517  13.804  -7.433  1.00  0.00      HCT   
ATOM   3360  HG2 GLU H 211       3.072  15.538  -7.211  1.00  0.00      HCT   
ATOM   3361  CD  GLU H 211       4.957  15.164  -8.248  1.00  0.00      HCT  C
ATOM   3362  OE1 GLU H 211       5.504  16.294  -8.176  1.00  0.00      HCT  O
ATOM   3363  OE2 GLU H 211       5.235  14.304  -9.126  1.00  0.00      HCT  O
ATOM   3364  C   GLU H 211       5.513  16.041  -4.043  1.00  0.00      HCT  C
ATOM   3365  O   GLU H 211       5.285  15.675  -2.892  1.00  0.00      HCT  O
ATOM   3366  N   TYR H 212       6.748  16.351  -4.462  1.00  0.00      HCT  N
ATOM   3367  HN  TYR H 212       6.924  16.627  -5.405  1.00  0.00      HCT   
ATOM   3368  CA  TYR H 212       7.909  16.320  -3.625  1.00  0.00      HCT  C
ATOM   3369  HA  TYR H 212       7.838  15.399  -3.060  1.00  0.00      HCT   
ATOM   3370  CB  TYR H 212       9.218  16.235  -4.422  1.00  0.00      HCT  C
ATOM   3371  HB1 TYR H 212       9.252  17.069  -5.157  1.00  0.00      HCT   
ATOM   3372  HB2 TYR H 212      10.095  16.354  -3.750  1.00  0.00      HCT   
ATOM   3373  CG  TYR H 212       9.107  14.907  -5.090  1.00  0.00      HCT  C
ATOM   3374  CD1 TYR H 212       9.110  13.759  -4.332  1.00  0.00      HCT  C
ATOM   3375  HD1 TYR H 212       9.215  13.825  -3.258  1.00  0.00      HCT   
ATOM   3376  CE1 TYR H 212       9.003  12.524  -4.924  1.00  0.00      HCT  C
ATOM   3377  HE1 TYR H 212       9.006  11.625  -4.325  1.00  0.00      HCT   
ATOM   3378  CZ  TYR H 212       8.898  12.423  -6.291  1.00  0.00      HCT  C
ATOM   3379  OH  TYR H 212       8.787  11.156  -6.902  1.00  0.00      HCT  O
ATOM   3380  HH  TYR H 212       8.653  11.300  -7.841  1.00  0.00      HCT   
ATOM   3381  CD2 TYR H 212       9.010  14.797  -6.460  1.00  0.00      HCT  C
ATOM   3382  HD2 TYR H 212       9.057  15.683  -7.078  1.00  0.00      HCT   
ATOM   3383  CE2 TYR H 212       8.903  13.563  -7.059  1.00  0.00      HCT  C
ATOM   3384  HE2 TYR H 212       8.844  13.493  -8.135  1.00  0.00      HCT   
ATOM   3385  C   TYR H 212       7.948  17.446  -2.633  1.00  0.00      HCT  C
ATOM   3386  O   TYR H 212       8.639  17.346  -1.622  1.00  0.00      HCT  O
ATOM   3387  N   GLN H 213       7.287  18.581  -2.922  1.00  0.00      HCT  N
ATOM   3388  HN  GLN H 213       6.711  18.703  -3.728  1.00  0.00      HCT   
ATOM   3389  CA  GLN H 213       7.365  19.735  -2.065  1.00  0.00      HCT  C
ATOM   3390  HA  GLN H 213       8.413  19.907  -1.852  1.00  0.00      HCT   
ATOM   3391  CB  GLN H 213       6.738  20.985  -2.699  1.00  0.00      HCT  C
ATOM   3392  HB1 GLN H 213       5.639  20.805  -2.747  1.00  0.00      HCT   
ATOM   3393  HB2 GLN H 213       6.881  21.855  -2.018  1.00  0.00      HCT   
ATOM   3394  CG  GLN H 213       7.290  21.265  -4.100  1.00  0.00      HCT  C
ATOM   3395  HG1 GLN H 213       6.888  20.529  -4.829  1.00  0.00      HCT   
ATOM   3396  HG2 GLN H 213       6.997  22.279  -4.443  1.00  0.00      HCT   
ATOM   3397  CD  GLN H 213       8.806  21.124  -4.062  1.00  0.00      HCT  C
ATOM   3398  OE1 GLN H 213       9.458  21.538  -3.105  1.00  0.00      HCT  O
ATOM   3399  NE2 GLN H 213       9.383  20.510  -5.131  1.00  0.00      HCT  N
ATOM   3400 HE21 GLN H 213      10.374  20.410  -5.112  1.00  0.00      HCT   
ATOM   3401 HE22 GLN H 213       8.818  20.201  -5.889  1.00  0.00      HCT   
ATOM   3402  C   GLN H 213       6.674  19.469  -0.754  1.00  0.00      HCT  C
ATOM   3403  O   GLN H 213       5.862  18.554  -0.622  1.00  0.00      HCT  O
ATOM   3404  N   PRO H 214       7.011  20.272   0.230  1.00  0.00      HCT  N
ATOM   3405  CD  PRO H 214       8.331  20.882   0.279  1.00  0.00      HCT  C
ATOM   3406  HD1 PRO H 214       8.341  21.860  -0.253  1.00  0.00      HCT   
ATOM   3407  HD2 PRO H 214       9.099  20.215  -0.176  1.00  0.00      HCT   
ATOM   3408  CA  PRO H 214       6.457  20.099   1.546  1.00  0.00      HCT  C
ATOM   3409  HA  PRO H 214       6.678  19.104   1.915  1.00  0.00      HCT   
ATOM   3410  CB  PRO H 214       7.256  21.024   2.460  1.00  0.00      HCT  C
ATOM   3411  HB1 PRO H 214       7.381  20.611   3.486  1.00  0.00      HCT   
ATOM   3412  HB2 PRO H 214       6.827  22.050   2.514  1.00  0.00      HCT   
ATOM   3413  CG  PRO H 214       8.634  21.092   1.775  1.00  0.00      HCT  C
ATOM   3414  HG1 PRO H 214       9.310  20.320   2.191  1.00  0.00      HCT   
ATOM   3415  HG2 PRO H 214       9.122  22.084   1.915  1.00  0.00      HCT   
ATOM   3416  C   PRO H 214       4.980  20.314   1.575  1.00  0.00      HCT  C
ATOM   3417  O   PRO H 214       4.487  21.249   0.945  1.00  0.00      HCT  O
ATOM   3418  N   ALA H 215       4.258  19.467   2.333  1.00  0.00      HCT  N
ATOM   3419  HN  ALA H 215       4.683  18.751   2.886  1.00  0.00      HCT   
ATOM   3420  CA  ALA H 215       2.828  19.531   2.402  1.00  0.00      HCT  C
ATOM   3421  HA  ALA H 215       2.380  19.607   1.418  1.00  0.00      HCT   
ATOM   3422  CB  ALA H 215       2.203  18.332   3.135  1.00  0.00      HCT  C
ATOM   3423  HB1 ALA H 215       2.431  17.396   2.581  1.00  0.00      HCT   
ATOM   3424  HB2 ALA H 215       2.618  18.231   4.162  1.00  0.00      HCT   
ATOM   3425  HB3 ALA H 215       1.098  18.427   3.208  1.00  0.00      HCT   
ATOM   3426  C   ALA H 215       2.445  20.776   3.137  1.00  0.00      HCT  C
ATOM   3427  O   ALA H 215       3.244  21.354   3.872  1.00  0.00      HCT  O
ATOM   3428  N   PRO H 216       1.235  21.221   2.908  1.00  0.00      HCT  N
ATOM   3429  CD  PRO H 216       0.617  21.039   1.604  1.00  0.00      HCT  C
ATOM   3430  HD1 PRO H 216      -0.012  20.120   1.584  1.00  0.00      HCT   
ATOM   3431  HD2 PRO H 216       1.387  20.967   0.802  1.00  0.00      HCT   
ATOM   3432  CA  PRO H 216       0.773  22.420   3.555  1.00  0.00      HCT  C
ATOM   3433  HA  PRO H 216       1.491  23.220   3.418  1.00  0.00      HCT   
ATOM   3434  CB  PRO H 216      -0.481  22.849   2.796  1.00  0.00      HCT  C
ATOM   3435  HB1 PRO H 216      -0.583  23.956   2.731  1.00  0.00      HCT   
ATOM   3436  HB2 PRO H 216      -1.409  22.407   3.222  1.00  0.00      HCT   
ATOM   3437  CG  PRO H 216      -0.259  22.282   1.382  1.00  0.00      HCT  C
ATOM   3438  HG1 PRO H 216       0.222  23.039   0.732  1.00  0.00      HCT   
ATOM   3439  HG2 PRO H 216      -1.215  21.975   0.899  1.00  0.00      HCT   
ATOM   3440  C   PRO H 216       0.540  22.218   5.017  1.00  0.00      HCT  C
ATOM   3441  O   PRO H 216       0.018  21.174   5.405  1.00  0.00      HCT  O
ATOM   3442  N   ALA H 217       0.931  23.209   5.839  1.00  0.00      HCT  N
ATOM   3443  HN  ALA H 217       1.385  24.034   5.505  1.00  0.00      HCT   
ATOM   3444  CA  ALA H 217       0.724  23.152   7.256  1.00  0.00      HCT  C
ATOM   3445  HA  ALA H 217       0.591  22.137   7.612  1.00  0.00      HCT   
ATOM   3446  CB  ALA H 217       1.836  23.828   8.075  1.00  0.00      HCT  C
ATOM   3447  HB1 ALA H 217       2.794  23.288   7.920  1.00  0.00      HCT   
ATOM   3448  HB2 ALA H 217       1.983  24.883   7.755  1.00  0.00      HCT   
ATOM   3449  HB3 ALA H 217       1.608  23.817   9.163  1.00  0.00      HCT   
ATOM   3450  C   ALA H 217      -0.548  23.871   7.551  1.00  0.00      HCT  C
ATOM   3451  O   ALA H 217      -1.063  24.610   6.713  1.00  0.00      HCT  O
ATOM   3452  N   MET H 218      -1.101  23.664   8.760  1.00  0.00      HCT  N
ATOM   3453  HN  MET H 218      -0.758  23.083   9.495  1.00  0.00      HCT   
ATOM   3454  CA  MET H 218      -2.322  24.338   9.062  1.00  0.00      HCT  C
ATOM   3455  HA  MET H 218      -2.949  24.308   8.180  1.00  0.00      HCT   
ATOM   3456  CB  MET H 218      -3.112  23.709  10.217  1.00  0.00      HCT  C
ATOM   3457  HB1 MET H 218      -3.081  22.604  10.067  1.00  0.00      HCT   
ATOM   3458  HB2 MET H 218      -2.585  23.908  11.177  1.00  0.00      HCT   
ATOM   3459  CG  MET H 218      -4.562  24.190  10.251  1.00  0.00      HCT  C
ATOM   3460  HG1 MET H 218      -4.626  25.188  10.733  1.00  0.00      HCT   
ATOM   3461  HG2 MET H 218      -4.946  24.293   9.213  1.00  0.00      HCT   
ATOM   3462  SD  MET H 218      -5.700  23.101  11.152  1.00  0.00      HCT  S
ATOM   3463  CE  MET H 218      -7.161  24.125  10.805  1.00  0.00      HCT  C
ATOM   3464  HE1 MET H 218      -8.071  23.688  11.269  1.00  0.00      HCT   
ATOM   3465  HE2 MET H 218      -7.033  25.153  11.208  1.00  0.00      HCT   
ATOM   3466  HE3 MET H 218      -7.341  24.207   9.712  1.00  0.00      HCT   
ATOM   3467  C   MET H 218      -2.029  25.766   9.356  1.00  0.00      HCT  C
ATOM   3468  O   MET H 218      -1.055  26.098  10.032  1.00  0.00      HCT  O
ATOM   3469  N   LEU H 219      -2.876  26.664   8.819  1.00  0.00      HCT  N
ATOM   3470  HN  LEU H 219      -3.667  26.462   8.245  1.00  0.00      HCT   
ATOM   3471  CA  LEU H 219      -2.669  28.054   9.063  1.00  0.00      HCT  C
ATOM   3472  HA  LEU H 219      -1.648  28.311   8.811  1.00  0.00      HCT   
ATOM   3473  CB  LEU H 219      -3.678  28.941   8.315  1.00  0.00      HCT  C
ATOM   3474  HB1 LEU H 219      -4.696  28.639   8.653  1.00  0.00      HCT   
ATOM   3475  HB2 LEU H 219      -3.545  29.996   8.643  1.00  0.00      HCT   
ATOM   3476  CG  LEU H 219      -3.564  28.794   6.784  1.00  0.00      HCT  C
ATOM   3477  HG  LEU H 219      -3.963  27.770   6.587  1.00  0.00      HCT   
ATOM   3478  CD1 LEU H 219      -4.448  29.811   6.046  1.00  0.00      HCT  C
ATOM   3479 HD11 LEU H 219      -4.314  29.719   4.947  1.00  0.00      HCT   
ATOM   3480 HD12 LEU H 219      -5.520  29.641   6.282  1.00  0.00      HCT   
ATOM   3481 HD13 LEU H 219      -4.183  30.848   6.342  1.00  0.00      HCT   
ATOM   3482  CD2 LEU H 219      -2.096  28.830   6.325  1.00  0.00      HCT  C
ATOM   3483 HD21 LEU H 219      -2.033  28.704   5.222  1.00  0.00      HCT   
ATOM   3484 HD22 LEU H 219      -1.610  29.793   6.582  1.00  0.00      HCT   
ATOM   3485 HD23 LEU H 219      -1.519  28.008   6.802  1.00  0.00      HCT   
ATOM   3486  C   LEU H 219      -2.827  28.230  10.531  1.00  0.00      HCT  C
ATOM   3487  O   LEU H 219      -2.005  28.891  11.152  1.00  0.00      HCT  O
ATOM   3488  N   SER H 220      -3.887  27.633  11.116  1.00  0.00      HCT  N
ATOM   3489  HN  SER H 220      -4.578  27.145  10.582  1.00  0.00      HCT   
ATOM   3490  CA  SER H 220      -4.131  27.634  12.535  1.00  0.00      HCT  C
ATOM   3491  HA  SER H 220      -4.670  26.722  12.753  1.00  0.00      HCT   
ATOM   3492  CB  SER H 220      -2.884  27.665  13.450  1.00  0.00      HCT  C
ATOM   3493  HB1 SER H 220      -3.163  27.215  14.430  1.00  0.00      HCT   
ATOM   3494  HB2 SER H 220      -2.072  27.036  13.020  1.00  0.00      HCT   
ATOM   3495  OG  SER H 220      -2.427  28.990  13.679  1.00  0.00      HCT  O
ATOM   3496  HG1 SER H 220      -1.806  28.952  14.417  1.00  0.00      HCT   
ATOM   3497  C   SER H 220      -5.018  28.774  12.908  1.00  0.00      HCT  C
ATOM   3498  O   SER H 220      -5.690  29.372  12.069  1.00  0.00      HCT  O
ATOM   3499  N   SER H 221      -5.031  29.080  14.219  1.00  0.00      HCT  N
ATOM   3500  HN  SER H 221      -4.471  28.582  14.881  1.00  0.00      HCT   
ATOM   3501  CA  SER H 221      -5.827  30.124  14.792  1.00  0.00      HCT  C
ATOM   3502  HA  SER H 221      -6.815  30.073  14.354  1.00  0.00      HCT   
ATOM   3503  CB  SER H 221      -5.838  30.072  16.335  1.00  0.00      HCT  C
ATOM   3504  HB1 SER H 221      -6.177  29.057  16.645  1.00  0.00      HCT   
ATOM   3505  HB2 SER H 221      -4.808  30.210  16.735  1.00  0.00      HCT   
ATOM   3506  OG  SER H 221      -6.730  31.035  16.876  1.00  0.00      HCT  O
ATOM   3507  HG1 SER H 221      -6.862  30.809  17.805  1.00  0.00      HCT   
ATOM   3508  C   SER H 221      -5.211  31.414  14.352  1.00  0.00      HCT  C
ATOM   3509  O   SER H 221      -4.421  31.420  13.409  1.00  0.00      HCT  O
ATOM   3510  N   GLU H 222      -5.596  32.534  15.005  1.00  0.00      HCT  N
ATOM   3511  HN  GLU H 222      -6.243  32.524  15.763  1.00  0.00      HCT   
ATOM   3512  CA  GLU H 222      -5.110  33.845  14.669  1.00  0.00      HCT  C
ATOM   3513  HA  GLU H 222      -5.457  34.133  13.684  1.00  0.00      HCT   
ATOM   3514  CB  GLU H 222      -5.473  34.907  15.726  1.00  0.00      HCT  C
ATOM   3515  HB1 GLU H 222      -6.581  34.918  15.841  1.00  0.00      HCT   
ATOM   3516  HB2 GLU H 222      -5.066  34.607  16.718  1.00  0.00      HCT   
ATOM   3517  CG  GLU H 222      -5.004  36.323  15.389  1.00  0.00      HCT  C
ATOM   3518  HG1 GLU H 222      -3.902  36.337  15.310  1.00  0.00      HCT   
ATOM   3519  HG2 GLU H 222      -5.443  36.670  14.432  1.00  0.00      HCT   
ATOM   3520  CD  GLU H 222      -5.409  37.232  16.543  1.00  0.00      HCT  C
ATOM   3521  OE1 GLU H 222      -5.910  36.699  17.569  1.00  0.00      HCT  O
ATOM   3522  OE2 GLU H 222      -5.218  38.471  16.415  1.00  0.00      HCT  O
ATOM   3523  C   GLU H 222      -3.625  33.741  14.602  1.00  0.00      HCT  C
ATOM   3524  O   GLU H 222      -2.974  33.158  15.468  1.00  0.00      HCT  O
ATOM   3525  N   PRO H 223      -3.093  34.273  13.540  1.00  0.00      HCT  N
ATOM   3526  CD  PRO H 223      -3.839  34.340  12.292  1.00  0.00      HCT  C
ATOM   3527  HD1 PRO H 223      -4.352  35.323  12.182  1.00  0.00      HCT   
ATOM   3528  HD2 PRO H 223      -4.599  33.527  12.233  1.00  0.00      HCT   
ATOM   3529  CA  PRO H 223      -1.686  34.116  13.313  1.00  0.00      HCT  C
ATOM   3530  HA  PRO H 223      -1.454  33.057  13.310  1.00  0.00      HCT   
ATOM   3531  CB  PRO H 223      -1.452  34.507  11.854  1.00  0.00      HCT  C
ATOM   3532  HB1 PRO H 223      -0.642  33.913  11.375  1.00  0.00      HCT   
ATOM   3533  HB2 PRO H 223      -1.250  35.594  11.728  1.00  0.00      HCT   
ATOM   3534  CG  PRO H 223      -2.792  34.164  11.178  1.00  0.00      HCT  C
ATOM   3535  HG1 PRO H 223      -2.766  33.135  10.768  1.00  0.00      HCT   
ATOM   3536  HG2 PRO H 223      -3.028  34.859  10.340  1.00  0.00      HCT   
ATOM   3537  C   PRO H 223      -0.801  34.806  14.293  1.00  0.00      HCT  C
ATOM   3538  O   PRO H 223      -0.991  35.982  14.599  1.00  0.00      HCT  O
ATOM   3539  N   PRO H 224       0.124  34.037  14.784  1.00  0.00      HCT  N
ATOM   3540  CD  PRO H 224      -0.217  32.656  15.084  1.00  0.00      HCT  C
ATOM   3541  HD1 PRO H 224      -0.305  32.047  14.156  1.00  0.00      HCT   
ATOM   3542  HD2 PRO H 224      -1.173  32.586  15.653  1.00  0.00      HCT   
ATOM   3543  CA  PRO H 224       1.139  34.532  15.673  1.00  0.00      HCT  C
ATOM   3544  HA  PRO H 224       0.805  35.391  16.243  1.00  0.00      HCT   
ATOM   3545  CB  PRO H 224       1.455  33.402  16.651  1.00  0.00      HCT  C
ATOM   3546  HB1 PRO H 224       0.917  33.519  17.618  1.00  0.00      HCT   
ATOM   3547  HB2 PRO H 224       2.548  33.297  16.835  1.00  0.00      HCT   
ATOM   3548  CG  PRO H 224       0.944  32.140  15.943  1.00  0.00      HCT  C
ATOM   3549  HG1 PRO H 224       0.630  31.374  16.679  1.00  0.00      HCT   
ATOM   3550  HG2 PRO H 224       1.714  31.682  15.281  1.00  0.00      HCT   
ATOM   3551  C   PRO H 224       2.322  34.922  14.849  1.00  0.00      HCT  C
ATOM   3552  O   PRO H 224       2.262  34.805  13.626  1.00  0.00      HCT  O
ATOM   3553  N   GLN H 225       3.408  35.379  15.501  1.00  0.00      HCT  N
ATOM   3554  HN  GLN H 225       3.456  35.520  16.488  1.00  0.00      HCT   
ATOM   3555  CA  GLN H 225       4.611  35.706  14.797  1.00  0.00      HCT  C
ATOM   3556  HA  GLN H 225       4.370  36.356  13.965  1.00  0.00      HCT   
ATOM   3557  CB  GLN H 225       5.718  36.295  15.693  1.00  0.00      HCT  C
ATOM   3558  HB1 GLN H 225       6.526  36.653  15.014  1.00  0.00      HCT   
ATOM   3559  HB2 GLN H 225       5.328  37.198  16.215  1.00  0.00      HCT   
ATOM   3560  CG  GLN H 225       6.304  35.299  16.697  1.00  0.00      HCT  C
ATOM   3561  HG1 GLN H 225       6.734  34.422  16.167  1.00  0.00      HCT   
ATOM   3562  HG2 GLN H 225       7.115  35.770  17.290  1.00  0.00      HCT   
ATOM   3563  CD  GLN H 225       5.192  34.803  17.610  1.00  0.00      HCT  C
ATOM   3564  OE1 GLN H 225       4.805  33.636  17.553  1.00  0.00      HCT  O
ATOM   3565  NE2 GLN H 225       4.656  35.711  18.470  1.00  0.00      HCT  N
ATOM   3566 HE21 GLN H 225       3.931  35.388  19.071  1.00  0.00      HCT   
ATOM   3567 HE22 GLN H 225       4.982  36.650  18.464  1.00  0.00      HCT   
ATOM   3568  C   GLN H 225       5.130  34.423  14.230  1.00  0.00      HCT  C
ATOM   3569  O   GLN H 225       4.753  33.340  14.679  1.00  0.00      HCT  O
ATOM   3570  N   ALA H 226       6.005  34.510  13.209  1.00  0.00      HCT  N
ATOM   3571  HN  ALA H 226       6.365  35.372  12.854  1.00  0.00      HCT   
ATOM   3572  CA  ALA H 226       6.483  33.328  12.555  1.00  0.00      HCT  C
ATOM   3573  HA  ALA H 226       5.658  32.697  12.243  1.00  0.00      HCT   
ATOM   3574  CB  ALA H 226       7.347  33.622  11.315  1.00  0.00      HCT  C
ATOM   3575  HB1 ALA H 226       6.749  34.188  10.569  1.00  0.00      HCT   
ATOM   3576  HB2 ALA H 226       8.232  34.239  11.582  1.00  0.00      HCT   
ATOM   3577  HB3 ALA H 226       7.701  32.686  10.832  1.00  0.00      HCT   
ATOM   3578  C   ALA H 226       7.308  32.510  13.496  1.00  0.00      HCT  C
ATOM   3579  O   ALA H 226       8.079  33.033  14.300  1.00  0.00      HCT  O
ATOM   3580  N   ALA H 227       7.134  31.175  13.409  1.00  0.00      HCT  N
ATOM   3581  HN  ALA H 227       6.474  30.773  12.775  1.00  0.00      HCT   
ATOM   3582  CA  ALA H 227       7.870  30.238  14.206  1.00  0.00      HCT  C
ATOM   3583  HA  ALA H 227       8.942  30.389  14.149  1.00  0.00      HCT   
ATOM   3584  CB  ALA H 227       7.417  30.187  15.675  1.00  0.00      HCT  C
ATOM   3585  HB1 ALA H 227       7.643  31.156  16.168  1.00  0.00      HCT   
ATOM   3586  HB2 ALA H 227       6.321  30.012  15.749  1.00  0.00      HCT   
ATOM   3587  HB3 ALA H 227       7.942  29.385  16.238  1.00  0.00      HCT   
ATOM   3588  C   ALA H 227       7.602  28.888  13.621  1.00  0.00      HCT  C
ATOM   3589  O   ALA H 227       6.694  28.726  12.809  1.00  0.00      HCT  O
ATOM   3590  N   LEU H 228       8.413  27.876  13.997  1.00  0.00      HCT  N
ATOM   3591  HN  LEU H 228       9.200  27.931  14.607  1.00  0.00      HCT   
ATOM   3592  CA  LEU H 228       8.153  26.561  13.489  1.00  0.00      HCT  C
ATOM   3593  HA  LEU H 228       7.767  26.649  12.482  1.00  0.00      HCT   
ATOM   3594  CB  LEU H 228       9.367  25.615  13.540  1.00  0.00      HCT  C
ATOM   3595  HB1 LEU H 228       9.752  25.630  14.586  1.00  0.00      HCT   
ATOM   3596  HB2 LEU H 228       9.022  24.574  13.355  1.00  0.00      HCT   
ATOM   3597  CG  LEU H 228      10.499  26.011  12.570  1.00  0.00      HCT  C
ATOM   3598  HG  LEU H 228       9.985  26.093  11.582  1.00  0.00      HCT   
ATOM   3599  CD1 LEU H 228      11.102  27.380  12.921  1.00  0.00      HCT  C
ATOM   3600 HD11 LEU H 228      11.945  27.621  12.239  1.00  0.00      HCT   
ATOM   3601 HD12 LEU H 228      10.337  28.180  12.826  1.00  0.00      HCT   
ATOM   3602 HD13 LEU H 228      11.487  27.384  13.963  1.00  0.00      HCT   
ATOM   3603  CD2 LEU H 228      11.556  24.902  12.465  1.00  0.00      HCT  C
ATOM   3604 HD21 LEU H 228      12.354  25.196  11.749  1.00  0.00      HCT   
ATOM   3605 HD22 LEU H 228      12.039  24.702  13.443  1.00  0.00      HCT   
ATOM   3606 HD23 LEU H 228      11.095  23.958  12.103  1.00  0.00      HCT   
ATOM   3607  C   LEU H 228       7.073  25.978  14.336  1.00  0.00      HCT  C
ATOM   3608  O   LEU H 228       7.110  26.080  15.562  1.00  0.00      HCT  O
ATOM   3609  N   THR H 229       6.073  25.347  13.693  1.00  0.00      HCT  N
ATOM   3610  HN  THR H 229       6.017  25.211  12.704  1.00  0.00      HCT   
ATOM   3611  CA  THR H 229       4.969  24.803  14.426  1.00  0.00      HCT  C
ATOM   3612  HA  THR H 229       4.836  25.426  15.300  1.00  0.00      HCT   
ATOM   3613  CB  THR H 229       3.724  24.665  13.600  1.00  0.00      HCT  C
ATOM   3614  HB  THR H 229       3.517  25.679  13.179  1.00  0.00      HCT   
ATOM   3615  OG1 THR H 229       2.624  24.306  14.422  1.00  0.00      HCT  O
ATOM   3616  HG1 THR H 229       1.873  24.226  13.825  1.00  0.00      HCT   
ATOM   3617  CG2 THR H 229       3.964  23.592  12.526  1.00  0.00      HCT  C
ATOM   3618 HG21 THR H 229       3.107  23.539  11.822  1.00  0.00      HCT   
ATOM   3619 HG22 THR H 229       4.876  23.830  11.937  1.00  0.00      HCT   
ATOM   3620 HG23 THR H 229       4.099  22.589  12.985  1.00  0.00      HCT   
ATOM   3621  C   THR H 229       5.339  23.444  14.925  1.00  0.00      HCT  C
ATOM   3622  O   THR H 229       6.244  22.798  14.399  1.00  0.00      HCT  O
ATOM   3623  N   ALA H 230       4.638  22.991  15.984  1.00  0.00      HCT  N
ATOM   3624  HN  ALA H 230       3.911  23.529  16.410  1.00  0.00      HCT   
ATOM   3625  CA  ALA H 230       4.882  21.708  16.576  1.00  0.00      HCT  C
ATOM   3626  HA  ALA H 230       5.939  21.469  16.603  1.00  0.00      HCT   
ATOM   3627  CB  ALA H 230       4.298  21.563  17.993  1.00  0.00      HCT  C
ATOM   3628  HB1 ALA H 230       4.790  22.289  18.675  1.00  0.00      HCT   
ATOM   3629  HB2 ALA H 230       3.206  21.774  17.999  1.00  0.00      HCT   
ATOM   3630  HB3 ALA H 230       4.463  20.542  18.401  1.00  0.00      HCT   
ATOM   3631  C   ALA H 230       4.237  20.669  15.722  1.00  0.00      HCT  C
ATOM   3632  O   ALA H 230       3.293  20.948  14.984  1.00  0.00      HCT  O
ATOM   3633  N   LYS H 231       4.759  19.427  15.786  1.00  0.00      HCT  N
ATOM   3634  HN  LYS H 231       5.538  19.150  16.346  1.00  0.00      HCT   
ATOM   3635  CA  LYS H 231       4.175  18.384  14.998  1.00  0.00      HCT  C
ATOM   3636  HA  LYS H 231       3.143  18.648  14.800  1.00  0.00      HCT   
ATOM   3637  CB  LYS H 231       4.941  18.079  13.694  1.00  0.00      HCT  C
ATOM   3638  HB1 LYS H 231       5.951  17.708  13.986  1.00  0.00      HCT   
ATOM   3639  HB2 LYS H 231       4.439  17.237  13.168  1.00  0.00      HCT   
ATOM   3640  CG  LYS H 231       5.115  19.263  12.745  1.00  0.00      HCT  C
ATOM   3641  HG1 LYS H 231       4.134  19.501  12.275  1.00  0.00      HCT   
ATOM   3642  HG2 LYS H 231       5.427  20.157  13.333  1.00  0.00      HCT   
ATOM   3643  CD  LYS H 231       6.137  18.974  11.640  1.00  0.00      HCT  C
ATOM   3644  HD1 LYS H 231       5.721  18.184  10.974  1.00  0.00      HCT   
ATOM   3645  HD2 LYS H 231       6.257  19.898  11.028  1.00  0.00      HCT   
ATOM   3646  CE  LYS H 231       7.505  18.535  12.170  1.00  0.00      HCT  C
ATOM   3647  HE1 LYS H 231       8.065  19.408  12.573  1.00  0.00      HCT   
ATOM   3648  HE2 LYS H 231       7.387  17.786  12.984  1.00  0.00      HCT   
ATOM   3649  NZ  LYS H 231       8.300  17.927  11.081  1.00  0.00      HCT  N
ATOM   3650  HZ1 LYS H 231       9.230  17.630  11.442  1.00  0.00      HCT   
ATOM   3651  HZ2 LYS H 231       7.796  17.099  10.703  1.00  0.00      HCT   
ATOM   3652  HZ3 LYS H 231       8.432  18.623  10.320  1.00  0.00      HCT   
ATOM   3653  C   LYS H 231       4.167  17.112  15.803  1.00  0.00      HCT  C
ATOM   3654  O   LYS H 231       3.147  16.426  15.845  1.00  0.00      HCT  O
ATOM   3655  N   PRO H 232       5.253  16.761  16.458  1.00  0.00      HCT  N
ATOM   3656  CD  PRO H 232       6.587  17.190  16.056  1.00  0.00      HCT  C
ATOM   3657  HD1 PRO H 232       6.865  18.146  16.555  1.00  0.00      HCT   
ATOM   3658  HD2 PRO H 232       6.645  17.328  14.952  1.00  0.00      HCT   
ATOM   3659  CA  PRO H 232       5.299  15.496  17.139  1.00  0.00      HCT  C
ATOM   3660  HA  PRO H 232       5.198  14.718  16.392  1.00  0.00      HCT   
ATOM   3661  CB  PRO H 232       6.751  15.298  17.566  1.00  0.00      HCT  C
ATOM   3662  HB1 PRO H 232       7.062  14.229  17.546  1.00  0.00      HCT   
ATOM   3663  HB2 PRO H 232       6.968  15.738  18.565  1.00  0.00      HCT   
ATOM   3664  CG  PRO H 232       7.541  16.070  16.496  1.00  0.00      HCT  C
ATOM   3665  HG1 PRO H 232       7.829  15.396  15.665  1.00  0.00      HCT   
ATOM   3666  HG2 PRO H 232       8.473  16.522  16.907  1.00  0.00      HCT   
ATOM   3667  C   PRO H 232       4.293  15.269  18.220  1.00  0.00      HCT  C
ATOM   3668  O   PRO H 232       3.863  14.127  18.370  1.00  0.00      HCT  O
ATOM   3669  N   ALA H 233       3.908  16.289  19.008  1.00  0.00      HCT  N
ATOM   3670  HN  ALA H 233       4.227  17.236  19.001  1.00  0.00      HCT   
ATOM   3671  CA  ALA H 233       2.907  15.983  19.991  1.00  0.00      HCT  C
ATOM   3672  HA  ALA H 233       3.067  15.027  20.476  1.00  0.00      HCT   
ATOM   3673  CB  ALA H 233       2.737  17.070  21.069  1.00  0.00      HCT  C
ATOM   3674  HB1 ALA H 233       3.665  17.142  21.675  1.00  0.00      HCT   
ATOM   3675  HB2 ALA H 233       2.551  18.064  20.608  1.00  0.00      HCT   
ATOM   3676  HB3 ALA H 233       1.896  16.836  21.757  1.00  0.00      HCT   
ATOM   3677  C   ALA H 233       1.623  15.864  19.240  1.00  0.00      HCT  C
ATOM   3678  O   ALA H 233       1.273  16.751  18.463  1.00  0.00      HCT  O
ATOM   3679  N   THR H 234       0.877  14.758  19.430  1.00  0.00      HCT  N
ATOM   3680  HN  THR H 234       1.026  13.975  20.033  1.00  0.00      HCT   
ATOM   3681  CA  THR H 234      -0.320  14.680  18.651  1.00  0.00      HCT  C
ATOM   3682  HA  THR H 234      -0.768  15.664  18.682  1.00  0.00      HCT   
ATOM   3683  CB  THR H 234      -0.058  14.178  17.253  1.00  0.00      HCT  C
ATOM   3684  HB  THR H 234       0.407  13.168  17.368  1.00  0.00      HCT   
ATOM   3685  OG1 THR H 234       0.884  15.022  16.608  1.00  0.00      HCT  O
ATOM   3686  HG1 THR H 234       0.995  14.654  15.725  1.00  0.00      HCT   
ATOM   3687  CG2 THR H 234      -1.370  14.162  16.444  1.00  0.00      HCT  C
ATOM   3688 HG21 THR H 234      -1.216  13.689  15.451  1.00  0.00      HCT   
ATOM   3689 HG22 THR H 234      -2.150  13.581  16.982  1.00  0.00      HCT   
ATOM   3690 HG23 THR H 234      -1.753  15.193  16.283  1.00  0.00      HCT   
ATOM   3691  C   THR H 234      -1.297  13.747  19.299  1.00  0.00      HCT  C
ATOM   3692  O   THR H 234      -0.943  12.904  20.119  1.00  0.00      HCT  O
ATOM   3693  N   PRO H 235      -2.544  13.933  18.949  1.00  0.00      HCT  N
ATOM   3694  CD  PRO H 235      -3.023  15.292  18.759  1.00  0.00      HCT  C
ATOM   3695  HD1 PRO H 235      -3.004  15.576  17.682  1.00  0.00      HCT   
ATOM   3696  HD2 PRO H 235      -2.406  16.019  19.336  1.00  0.00      HCT   
ATOM   3697  CA  PRO H 235      -3.585  13.063  19.430  1.00  0.00      HCT  C
ATOM   3698  HA  PRO H 235      -3.473  12.882  20.493  1.00  0.00      HCT   
ATOM   3699  CB  PRO H 235      -4.894  13.823  19.241  1.00  0.00      HCT  C
ATOM   3700  HB1 PRO H 235      -5.619  13.633  20.064  1.00  0.00      HCT   
ATOM   3701  HB2 PRO H 235      -5.372  13.609  18.259  1.00  0.00      HCT   
ATOM   3702  CG  PRO H 235      -4.468  15.300  19.280  1.00  0.00      HCT  C
ATOM   3703  HG1 PRO H 235      -4.554  15.701  20.309  1.00  0.00      HCT   
ATOM   3704  HG2 PRO H 235      -5.095  15.935  18.613  1.00  0.00      HCT   
ATOM   3705  C   PRO H 235      -3.572  11.750  18.705  1.00  0.00      HCT  C
ATOM   3706  O   PRO H 235      -3.325  11.733  17.499  1.00  0.00      HCT  O
ATOM   3707  N   PRO H 236      -3.897  10.686  19.384  1.00  0.00      HCT  N
ATOM   3708  CD  PRO H 236      -3.608  10.603  20.807  1.00  0.00      HCT  C
ATOM   3709  HD1 PRO H 236      -4.464  10.977  21.413  1.00  0.00      HCT   
ATOM   3710  HD2 PRO H 236      -2.697  11.190  21.067  1.00  0.00      HCT   
ATOM   3711  CA  PRO H 236      -3.869   9.390  18.760  1.00  0.00      HCT  C
ATOM   3712  HA  PRO H 236      -2.899   9.196  18.318  1.00  0.00      HCT   
ATOM   3713  CB  PRO H 236      -4.005   8.381  19.895  1.00  0.00      HCT  C
ATOM   3714  HB1 PRO H 236      -3.441   7.441  19.703  1.00  0.00      HCT   
ATOM   3715  HB2 PRO H 236      -5.066   8.144  20.133  1.00  0.00      HCT   
ATOM   3716  CG  PRO H 236      -3.372   9.110  21.094  1.00  0.00      HCT  C
ATOM   3717  HG1 PRO H 236      -2.298   8.851  21.179  1.00  0.00      HCT   
ATOM   3718  HG2 PRO H 236      -3.866   8.839  22.055  1.00  0.00      HCT   
ATOM   3719  C   PRO H 236      -4.919   9.283  17.701  1.00  0.00      HCT  C
ATOM   3720  O   PRO H 236      -5.882  10.047  17.744  1.00  0.00      HCT  O
ATOM   3721  N   ALA H 237      -4.744   8.356  16.735  1.00  0.00      HCT  N
ATOM   3722  HN  ALA H 237      -4.003   7.685  16.723  1.00  0.00      HCT   
ATOM   3723  CA  ALA H 237      -5.657   8.286  15.627  1.00  0.00      HCT  C
ATOM   3724  HA  ALA H 237      -6.364   9.106  15.665  1.00  0.00      HCT   
ATOM   3725  CB  ALA H 237      -4.959   8.323  14.257  1.00  0.00      HCT  C
ATOM   3726  HB1 ALA H 237      -4.382   9.267  14.158  1.00  0.00      HCT   
ATOM   3727  HB2 ALA H 237      -4.248   7.475  14.148  1.00  0.00      HCT   
ATOM   3728  HB3 ALA H 237      -5.692   8.280  13.423  1.00  0.00      HCT   
ATOM   3729  C   ALA H 237      -6.468   7.026  15.669  1.00  0.00      HCT  C
ATOM   3730  O   ALA H 237      -5.986   5.966  16.060  1.00  0.00      HCT  O
ATOM   3731  N   ALA H 238      -7.760   7.152  15.293  1.00  0.00      HCT  N
ATOM   3732  HN  ALA H 238      -8.148   8.043  15.057  1.00  0.00      HCT   
ATOM   3733  CA  ALA H 238      -8.666   6.042  15.202  1.00  0.00      HCT  C
ATOM   3734  HA  ALA H 238      -8.361   5.222  15.842  1.00  0.00      HCT   
ATOM   3735  CB  ALA H 238     -10.124   6.408  15.531  1.00  0.00      HCT  C
ATOM   3736  HB1 ALA H 238     -10.192   6.757  16.583  1.00  0.00      HCT   
ATOM   3737  HB2 ALA H 238     -10.488   7.228  14.874  1.00  0.00      HCT   
ATOM   3738  HB3 ALA H 238     -10.801   5.535  15.415  1.00  0.00      HCT   
ATOM   3739  C   ALA H 238      -8.642   5.515  13.798  1.00  0.00      HCT  C
ATOM   3740  O   ALA H 238      -8.323   6.244  12.860  1.00  0.00      HCT  O
ATOM   3741  N   VAL H 239      -8.988   4.221  13.618  1.00  0.00      HCT  N
ATOM   3742  HN  VAL H 239      -9.248   3.598  14.351  1.00  0.00      HCT   
ATOM   3743  CA  VAL H 239      -9.005   3.633  12.304  1.00  0.00      HCT  C
ATOM   3744  HA  VAL H 239      -8.946   4.425  11.568  1.00  0.00      HCT   
ATOM   3745  CB  VAL H 239      -7.938   2.596  12.095  1.00  0.00      HCT  C
ATOM   3746  HB  VAL H 239      -8.078   1.806  12.874  1.00  0.00      HCT   
ATOM   3747  CG1 VAL H 239      -8.103   1.987  10.693  1.00  0.00      HCT  C
ATOM   3748 HG11 VAL H 239      -7.300   1.243  10.499  1.00  0.00      HCT   
ATOM   3749 HG12 VAL H 239      -9.074   1.460  10.587  1.00  0.00      HCT   
ATOM   3750 HG13 VAL H 239      -8.038   2.775   9.912  1.00  0.00      HCT   
ATOM   3751  CG2 VAL H 239      -6.571   3.258  12.329  1.00  0.00      HCT  C
ATOM   3752 HG21 VAL H 239      -5.748   2.535  12.146  1.00  0.00      HCT   
ATOM   3753 HG22 VAL H 239      -6.435   4.124  11.646  1.00  0.00      HCT   
ATOM   3754 HG23 VAL H 239      -6.473   3.619  13.374  1.00  0.00      HCT   
ATOM   3755  C   VAL H 239     -10.322   2.941  12.116  1.00  0.00      HCT  C
ATOM   3756  O   VAL H 239     -10.877   2.382  13.061  1.00  0.00      HCT  O
ATOM   3757  N   ALA H 240     -10.868   2.976  10.880  1.00  0.00      HCT  N
ATOM   3758  HN  ALA H 240     -10.448   3.444  10.102  1.00  0.00      HCT   
ATOM   3759  CA  ALA H 240     -12.119   2.324  10.606  1.00  0.00      HCT  C
ATOM   3760  HA  ALA H 240     -12.197   1.366  11.107  1.00  0.00      HCT   
ATOM   3761  CB  ALA H 240     -13.348   3.177  10.948  1.00  0.00      HCT  C
ATOM   3762  HB1 ALA H 240     -13.373   3.373  12.041  1.00  0.00      HCT   
ATOM   3763  HB2 ALA H 240     -13.312   4.158  10.425  1.00  0.00      HCT   
ATOM   3764  HB3 ALA H 240     -14.293   2.663  10.670  1.00  0.00      HCT   
ATOM   3765  C   ALA H 240     -12.180   2.039   9.140  1.00  0.00      HCT  C
ATOM   3766  O   ALA H 240     -11.365   2.537   8.366  1.00  0.00      HCT  O
ATOM   3767  N   ILE H 241     -13.132   1.180   8.719  1.00  0.00      HCT  N
ATOM   3768  HN  ILE H 241     -13.780   0.683   9.292  1.00  0.00      HCT   
ATOM   3769  CA  ILE H 241     -13.269   0.920   7.317  1.00  0.00      HCT  C
ATOM   3770  HA  ILE H 241     -12.723   1.685   6.780  1.00  0.00      HCT   
ATOM   3771  CB  ILE H 241     -12.799  -0.440   6.895  1.00  0.00      HCT  C
ATOM   3772  HB  ILE H 241     -11.752  -0.508   7.285  1.00  0.00      HCT   
ATOM   3773  CG2 ILE H 241     -13.715  -1.483   7.533  1.00  0.00      HCT  C
ATOM   3774 HG21 ILE H 241     -13.312  -2.505   7.375  1.00  0.00      HCT   
ATOM   3775 HG22 ILE H 241     -13.799  -1.320   8.628  1.00  0.00      HCT   
ATOM   3776 HG23 ILE H 241     -14.734  -1.440   7.093  1.00  0.00      HCT   
ATOM   3777  CG1 ILE H 241     -12.709  -0.529   5.361  1.00  0.00      HCT  C
ATOM   3778 HG11 ILE H 241     -13.732  -0.529   4.923  1.00  0.00      HCT   
ATOM   3779 HG12 ILE H 241     -12.187   0.377   4.977  1.00  0.00      HCT   
ATOM   3780  CD  ILE H 241     -11.954  -1.761   4.863  1.00  0.00      HCT  C
ATOM   3781  HD1 ILE H 241     -11.871  -1.741   3.755  1.00  0.00      HCT   
ATOM   3782  HD2 ILE H 241     -10.928  -1.790   5.288  1.00  0.00      HCT   
ATOM   3783  HD3 ILE H 241     -12.481  -2.695   5.151  1.00  0.00      HCT   
ATOM   3784  C   ILE H 241     -14.714   1.096   6.970  1.00  0.00      HCT  C
ATOM   3785  O   ILE H 241     -15.593   0.767   7.764  1.00  0.00      HCT  O
ATOM   3786  N   PHE H 242     -14.990   1.663   5.774  1.00  0.00      HCT  N
ATOM   3787  HN  PHE H 242     -14.309   1.930   5.095  1.00  0.00      HCT   
ATOM   3788  CA  PHE H 242     -16.346   1.928   5.391  1.00  0.00      HCT  C
ATOM   3789  HA  PHE H 242     -16.993   1.429   6.102  1.00  0.00      HCT   
ATOM   3790  CB  PHE H 242     -16.612   3.429   5.209  1.00  0.00      HCT  C
ATOM   3791  HB1 PHE H 242     -15.973   3.814   4.385  1.00  0.00      HCT   
ATOM   3792  HB2 PHE H 242     -17.668   3.616   4.919  1.00  0.00      HCT   
ATOM   3793  CG  PHE H 242     -16.235   4.113   6.478  1.00  0.00      HCT  C
ATOM   3794  CD1 PHE H 242     -14.941   4.542   6.671  1.00  0.00      HCT  C
ATOM   3795  HD1 PHE H 242     -14.201   4.375   5.900  1.00  0.00      HCT   
ATOM   3796  CE1 PHE H 242     -14.577   5.175   7.835  1.00  0.00      HCT  C
ATOM   3797  HE1 PHE H 242     -13.559   5.512   7.972  1.00  0.00      HCT   
ATOM   3798  CZ  PHE H 242     -15.507   5.386   8.824  1.00  0.00      HCT  C
ATOM   3799  HZ  PHE H 242     -15.229   5.891   9.738  1.00  0.00      HCT   
ATOM   3800  CD2 PHE H 242     -17.161   4.326   7.474  1.00  0.00      HCT  C
ATOM   3801  HD2 PHE H 242     -18.176   3.975   7.352  1.00  0.00      HCT   
ATOM   3802  CE2 PHE H 242     -16.800   4.960   8.641  1.00  0.00      HCT  C
ATOM   3803  HE2 PHE H 242     -17.536   5.122   9.416  1.00  0.00      HCT   
ATOM   3804  C   PHE H 242     -16.579   1.286   4.060  1.00  0.00      HCT  C
ATOM   3805  O   PHE H 242     -15.746   1.362   3.160  1.00  0.00      HCT  O
ATOM   3806  N   LYS H 243     -17.750   0.650   3.887  1.00  0.00      HCT  N
ATOM   3807  HN  LYS H 243     -18.474   0.601   4.574  1.00  0.00      HCT   
ATOM   3808  CA  LYS H 243     -18.036  -0.022   2.653  1.00  0.00      HCT  C
ATOM   3809  HA  LYS H 243     -17.137  -0.035   2.049  1.00  0.00      HCT   
ATOM   3810  CB  LYS H 243     -18.651  -1.412   2.879  1.00  0.00      HCT  C
ATOM   3811  HB1 LYS H 243     -17.917  -2.003   3.474  1.00  0.00      HCT   
ATOM   3812  HB2 LYS H 243     -19.558  -1.308   3.516  1.00  0.00      HCT   
ATOM   3813  CG  LYS H 243     -18.984  -2.187   1.603  1.00  0.00      HCT  C
ATOM   3814  HG1 LYS H 243     -19.865  -1.717   1.111  1.00  0.00      HCT   
ATOM   3815  HG2 LYS H 243     -18.127  -2.107   0.896  1.00  0.00      HCT   
ATOM   3816  CD  LYS H 243     -19.299  -3.654   1.891  1.00  0.00      HCT  C
ATOM   3817  HD1 LYS H 243     -18.423  -4.107   2.409  1.00  0.00      HCT   
ATOM   3818  HD2 LYS H 243     -20.160  -3.692   2.598  1.00  0.00      HCT   
ATOM   3819  CE  LYS H 243     -19.637  -4.481   0.651  1.00  0.00      HCT  C
ATOM   3820  HE1 LYS H 243     -20.584  -4.123   0.190  1.00  0.00      HCT   
ATOM   3821  HE2 LYS H 243     -18.825  -4.401  -0.105  1.00  0.00      HCT   
ATOM   3822  NZ  LYS H 243     -19.799  -5.902   1.029  1.00  0.00      HCT  N
ATOM   3823  HZ1 LYS H 243     -20.031  -6.470   0.189  1.00  0.00      HCT   
ATOM   3824  HZ2 LYS H 243     -18.915  -6.252   1.450  1.00  0.00      HCT   
ATOM   3825  HZ3 LYS H 243     -20.566  -5.989   1.726  1.00  0.00      HCT   
ATOM   3826  C   LYS H 243     -19.053   0.785   1.920  1.00  0.00      HCT  C
ATOM   3827  O   LYS H 243     -20.004   1.288   2.515  1.00  0.00      HCT  O
ATOM   3828  N   LEU H 244     -18.859   0.956   0.598  1.00  0.00      HCT  N
ATOM   3829  HN  LEU H 244     -18.070   0.624   0.086  1.00  0.00      HCT   
ATOM   3830  CA  LEU H 244     -19.820   1.660  -0.194  1.00  0.00      HCT  C
ATOM   3831  HA  LEU H 244     -20.680   1.888   0.422  1.00  0.00      HCT   
ATOM   3832  CB  LEU H 244     -19.255   2.929  -0.862  1.00  0.00      HCT  C
ATOM   3833  HB1 LEU H 244     -18.358   2.621  -1.448  1.00  0.00      HCT   
ATOM   3834  HB2 LEU H 244     -19.993   3.306  -1.604  1.00  0.00      HCT   
ATOM   3835  CG  LEU H 244     -18.861   4.025   0.152  1.00  0.00      HCT  C
ATOM   3836  HG  LEU H 244     -18.047   3.565   0.762  1.00  0.00      HCT   
ATOM   3837  CD1 LEU H 244     -18.308   5.273  -0.558  1.00  0.00      HCT  C
ATOM   3838 HD11 LEU H 244     -18.074   6.070   0.180  1.00  0.00      HCT   
ATOM   3839 HD12 LEU H 244     -17.377   5.027  -1.113  1.00  0.00      HCT   
ATOM   3840 HD13 LEU H 244     -19.051   5.676  -1.279  1.00  0.00      HCT   
ATOM   3841  CD2 LEU H 244     -20.028   4.364   1.094  1.00  0.00      HCT  C
ATOM   3842 HD21 LEU H 244     -19.719   5.140   1.827  1.00  0.00      HCT   
ATOM   3843 HD22 LEU H 244     -20.903   4.756   0.538  1.00  0.00      HCT   
ATOM   3844 HD23 LEU H 244     -20.348   3.461   1.658  1.00  0.00      HCT   
ATOM   3845  C   LEU H 244     -20.267   0.709  -1.260  1.00  0.00      HCT  C
ATOM   3846  O   LEU H 244     -19.453   0.148  -1.991  1.00  0.00      HCT  O
ATOM   3847  N   SER H 245     -21.591   0.514  -1.378  1.00  0.00      HCT  N
ATOM   3848  HN  SER H 245     -22.273   1.005  -0.837  1.00  0.00      HCT   
ATOM   3849  CA  SER H 245     -22.145  -0.430  -2.305  1.00  0.00      HCT  C
ATOM   3850  HA  SER H 245     -21.560  -1.337  -2.225  1.00  0.00      HCT   
ATOM   3851  CB  SER H 245     -23.667  -0.601  -2.177  1.00  0.00      HCT  C
ATOM   3852  HB1 SER H 245     -24.148   0.366  -2.451  1.00  0.00      HCT   
ATOM   3853  HB2 SER H 245     -24.033  -1.366  -2.899  1.00  0.00      HCT   
ATOM   3854  OG  SER H 245     -24.025  -0.932  -0.849  1.00  0.00      HCT  O
ATOM   3855  HG1 SER H 245     -24.979  -0.808  -0.773  1.00  0.00      HCT   
ATOM   3856  C   SER H 245     -21.962   0.094  -3.686  1.00  0.00      HCT  C
ATOM   3857  O   SER H 245     -21.576   1.241  -3.903  1.00  0.00      HCT  O
ATOM   3858  N   ARG H 246     -22.250  -0.779  -4.663  1.00  0.00      HCT  N
ATOM   3859  HN  ARG H 246     -22.524  -1.713  -4.446  1.00  0.00      HCT   
ATOM   3860  CA  ARG H 246     -22.184  -0.435  -6.049  1.00  0.00      HCT  C
ATOM   3861  HA  ARG H 246     -21.211  -0.022  -6.287  1.00  0.00      HCT   
ATOM   3862  CB  ARG H 246     -22.594  -1.623  -6.936  1.00  0.00      HCT  C
ATOM   3863  HB1 ARG H 246     -21.833  -2.422  -6.764  1.00  0.00      HCT   
ATOM   3864  HB2 ARG H 246     -23.561  -2.039  -6.577  1.00  0.00      HCT   
ATOM   3865  CG  ARG H 246     -22.651  -1.329  -8.436  1.00  0.00      HCT  C
ATOM   3866  HG1 ARG H 246     -23.229  -0.392  -8.591  1.00  0.00      HCT   
ATOM   3867  HG2 ARG H 246     -21.621  -1.109  -8.801  1.00  0.00      HCT   
ATOM   3868  CD  ARG H 246     -23.211  -2.507  -9.238  1.00  0.00      HCT  C
ATOM   3869  HD1 ARG H 246     -23.347  -2.200 -10.301  1.00  0.00      HCT   
ATOM   3870  HD2 ARG H 246     -22.527  -3.387  -9.205  1.00  0.00      HCT   
ATOM   3871  NE  ARG H 246     -24.512  -2.884  -8.614  1.00  0.00      HCT  N
ATOM   3872  HE  ARG H 246     -24.799  -2.252  -7.885  1.00  0.00      HCT   
ATOM   3873  CZ  ARG H 246     -25.192  -3.990  -9.040  1.00  0.00      HCT  C
ATOM   3874  NH1 ARG H 246     -24.694  -4.751 -10.059  1.00  0.00      HCT  N
ATOM   3875 HH11 ARG H 246     -25.193  -5.539 -10.390  1.00  0.00      HCT   
ATOM   3876 HH12 ARG H 246     -23.885  -4.390 -10.528  1.00  0.00      HCT   
ATOM   3877  NH2 ARG H 246     -26.371  -4.336  -8.445  1.00  0.00      HCT  N
ATOM   3878 HH21 ARG H 246     -26.819  -5.183  -8.693  1.00  0.00      HCT   
ATOM   3879 HH22 ARG H 246     -26.630  -3.828  -7.634  1.00  0.00      HCT   
ATOM   3880  C   ARG H 246     -23.178   0.658  -6.274  1.00  0.00      HCT  C
ATOM   3881  O   ARG H 246     -22.911   1.612  -7.003  1.00  0.00      HCT  O
ATOM   3882  N   ALA H 247     -24.357   0.541  -5.634  1.00  0.00      HCT  N
ATOM   3883  HN  ALA H 247     -24.553  -0.212  -5.007  1.00  0.00      HCT   
ATOM   3884  CA  ALA H 247     -25.419   1.492  -5.807  1.00  0.00      HCT  C
ATOM   3885  HA  ALA H 247     -25.653   1.621  -6.858  1.00  0.00      HCT   
ATOM   3886  CB  ALA H 247     -26.697   1.086  -5.053  1.00  0.00      HCT  C
ATOM   3887  HB1 ALA H 247     -27.063   0.110  -5.438  1.00  0.00      HCT   
ATOM   3888  HB2 ALA H 247     -26.500   0.972  -3.965  1.00  0.00      HCT   
ATOM   3889  HB3 ALA H 247     -27.508   1.834  -5.189  1.00  0.00      HCT   
ATOM   3890  C   ALA H 247     -25.013   2.838  -5.297  1.00  0.00      HCT  C
ATOM   3891  O   ALA H 247     -25.241   3.851  -5.954  1.00  0.00      HCT  O
ATOM   3892  N   GLU H 248     -24.383   2.882  -4.108  1.00  0.00      HCT  N
ATOM   3893  HN  GLU H 248     -24.129   2.079  -3.576  1.00  0.00      HCT   
ATOM   3894  CA  GLU H 248     -24.017   4.128  -3.495  1.00  0.00      HCT  C
ATOM   3895  HA  GLU H 248     -24.887   4.771  -3.447  1.00  0.00      HCT   
ATOM   3896  CB  GLU H 248     -23.412   3.917  -2.095  1.00  0.00      HCT  C
ATOM   3897  HB1 GLU H 248     -22.555   3.211  -2.190  1.00  0.00      HCT   
ATOM   3898  HB2 GLU H 248     -22.980   4.873  -1.723  1.00  0.00      HCT   
ATOM   3899  CG  GLU H 248     -24.433   3.360  -1.098  1.00  0.00      HCT  C
ATOM   3900  HG1 GLU H 248     -25.177   4.141  -0.857  1.00  0.00      HCT   
ATOM   3901  HG2 GLU H 248     -24.954   2.476  -1.516  1.00  0.00      HCT   
ATOM   3902  CD  GLU H 248     -23.709   2.998   0.191  1.00  0.00      HCT  C
ATOM   3903  OE1 GLU H 248     -22.475   2.758   0.125  1.00  0.00      HCT  O
ATOM   3904  OE2 GLU H 248     -24.382   2.948   1.257  1.00  0.00      HCT  O
ATOM   3905  C   GLU H 248     -23.007   4.812  -4.360  1.00  0.00      HCT  C
ATOM   3906  O   GLU H 248     -23.065   6.025  -4.560  1.00  0.00      HCT  O
ATOM   3907  N   LEU H 249     -22.064   4.032  -4.916  1.00  0.00      HCT  N
ATOM   3908  HN  LEU H 249     -22.004   3.043  -4.798  1.00  0.00      HCT   
ATOM   3909  CA  LEU H 249     -21.042   4.588  -5.747  1.00  0.00      HCT  C
ATOM   3910  HA  LEU H 249     -20.556   5.380  -5.193  1.00  0.00      HCT   
ATOM   3911  CB  LEU H 249     -20.034   3.540  -6.248  1.00  0.00      HCT  C
ATOM   3912  HB1 LEU H 249     -20.621   2.715  -6.714  1.00  0.00      HCT   
ATOM   3913  HB2 LEU H 249     -19.426   3.985  -7.066  1.00  0.00      HCT   
ATOM   3914  CG  LEU H 249     -19.144   2.972  -5.128  1.00  0.00      HCT  C
ATOM   3915  HG  LEU H 249     -19.851   2.460  -4.431  1.00  0.00      HCT   
ATOM   3916  CD1 LEU H 249     -18.158   1.932  -5.676  1.00  0.00      HCT  C
ATOM   3917 HD11 LEU H 249     -17.490   1.565  -4.868  1.00  0.00      HCT   
ATOM   3918 HD12 LEU H 249     -18.703   1.062  -6.101  1.00  0.00      HCT   
ATOM   3919 HD13 LEU H 249     -17.525   2.374  -6.475  1.00  0.00      HCT   
ATOM   3920  CD2 LEU H 249     -18.447   4.101  -4.354  1.00  0.00      HCT  C
ATOM   3921 HD21 LEU H 249     -17.822   3.680  -3.537  1.00  0.00      HCT   
ATOM   3922 HD22 LEU H 249     -17.784   4.699  -5.011  1.00  0.00      HCT   
ATOM   3923 HD23 LEU H 249     -19.198   4.783  -3.901  1.00  0.00      HCT   
ATOM   3924  C   LEU H 249     -21.690   5.206  -6.943  1.00  0.00      HCT  C
ATOM   3925  O   LEU H 249     -21.270   6.263  -7.408  1.00  0.00      HCT  O
ATOM   3926  N   GLY H 250     -22.739   4.556  -7.477  1.00  0.00      HCT  N
ATOM   3927  HN  GLY H 250     -23.128   3.713  -7.107  1.00  0.00      HCT   
ATOM   3928  CA  GLY H 250     -23.375   5.067  -8.654  1.00  0.00      HCT  C
ATOM   3929  HA1 GLY H 250     -24.189   4.405  -8.917  1.00  0.00      HCT   
ATOM   3930  HA2 GLY H 250     -22.628   5.183  -9.428  1.00  0.00      HCT   
ATOM   3931  C   GLY H 250     -23.952   6.418  -8.364  1.00  0.00      HCT  C
ATOM   3932  O   GLY H 250     -23.811   7.343  -9.164  1.00  0.00      HCT  O
ATOM   3933  N   ARG H 251     -24.615   6.567  -7.204  1.00  0.00      HCT  N
ATOM   3934  HN  ARG H 251     -24.682   5.832  -6.533  1.00  0.00      HCT   
ATOM   3935  CA  ARG H 251     -25.265   7.804  -6.872  1.00  0.00      HCT  C
ATOM   3936  HA  ARG H 251     -25.914   8.091  -7.691  1.00  0.00      HCT   
ATOM   3937  CB  ARG H 251     -26.033   7.727  -5.544  1.00  0.00      HCT  C
ATOM   3938  HB1 ARG H 251     -25.295   7.405  -4.771  1.00  0.00      HCT   
ATOM   3939  HB2 ARG H 251     -26.364   8.746  -5.246  1.00  0.00      HCT   
ATOM   3940  CG  ARG H 251     -27.199   6.736  -5.565  1.00  0.00      HCT  C
ATOM   3941  HG1 ARG H 251     -27.849   6.973  -6.436  1.00  0.00      HCT   
ATOM   3942  HG2 ARG H 251     -26.801   5.713  -5.758  1.00  0.00      HCT   
ATOM   3943  CD  ARG H 251     -27.979   6.706  -4.249  1.00  0.00      HCT  C
ATOM   3944  HD1 ARG H 251     -28.802   5.958  -4.323  1.00  0.00      HCT   
ATOM   3945  HD2 ARG H 251     -27.323   6.431  -3.391  1.00  0.00      HCT   
ATOM   3946  NE  ARG H 251     -28.511   8.081  -4.034  1.00  0.00      HCT  N
ATOM   3947  HE  ARG H 251     -28.969   8.460  -4.847  1.00  0.00      HCT   
ATOM   3948  CZ  ARG H 251     -28.351   8.694  -2.825  1.00  0.00      HCT  C
ATOM   3949  NH1 ARG H 251     -27.746   8.029  -1.800  1.00  0.00      HCT  N
ATOM   3950 HH11 ARG H 251     -27.647   8.455  -0.911  1.00  0.00      HCT   
ATOM   3951 HH12 ARG H 251     -27.540   7.061  -1.959  1.00  0.00      HCT   
ATOM   3952  NH2 ARG H 251     -28.788   9.974  -2.644  1.00  0.00      HCT  N
ATOM   3953 HH21 ARG H 251     -28.594  10.447  -1.796  1.00  0.00      HCT   
ATOM   3954 HH22 ARG H 251     -29.103  10.458  -3.450  1.00  0.00      HCT   
ATOM   3955  C   ARG H 251     -24.250   8.891  -6.730  1.00  0.00      HCT  C
ATOM   3956  O   ARG H 251     -24.433  10.002  -7.222  1.00  0.00      HCT  O
ATOM   3957  N   LEU H 252     -23.126   8.581  -6.072  1.00  0.00      HCT  N
ATOM   3958  HN  LEU H 252     -22.887   7.673  -5.735  1.00  0.00      HCT   
ATOM   3959  CA  LEU H 252     -22.148   9.585  -5.798  1.00  0.00      HCT  C
ATOM   3960  HA  LEU H 252     -22.632  10.415  -5.300  1.00  0.00      HCT   
ATOM   3961  CB  LEU H 252     -21.014   9.010  -4.928  1.00  0.00      HCT  C
ATOM   3962  HB1 LEU H 252     -21.490   8.384  -4.139  1.00  0.00      HCT   
ATOM   3963  HB2 LEU H 252     -20.402   8.315  -5.545  1.00  0.00      HCT   
ATOM   3964  CG  LEU H 252     -20.112  10.054  -4.246  1.00  0.00      HCT  C
ATOM   3965  HG  LEU H 252     -20.817  10.700  -3.669  1.00  0.00      HCT   
ATOM   3966  CD1 LEU H 252     -19.148   9.375  -3.265  1.00  0.00      HCT  C
ATOM   3967 HD11 LEU H 252     -18.465  10.123  -2.809  1.00  0.00      HCT   
ATOM   3968 HD12 LEU H 252     -19.710   8.872  -2.449  1.00  0.00      HCT   
ATOM   3969 HD13 LEU H 252     -18.530   8.614  -3.786  1.00  0.00      HCT   
ATOM   3970  CD2 LEU H 252     -19.380  10.939  -5.261  1.00  0.00      HCT  C
ATOM   3971 HD21 LEU H 252     -18.754  11.692  -4.736  1.00  0.00      HCT   
ATOM   3972 HD22 LEU H 252     -18.712  10.344  -5.917  1.00  0.00      HCT   
ATOM   3973 HD23 LEU H 252     -20.109  11.480  -5.902  1.00  0.00      HCT   
ATOM   3974  C   LEU H 252     -21.656  10.078  -7.125  1.00  0.00      HCT  C
ATOM   3975  O   LEU H 252     -21.413  11.267  -7.318  1.00  0.00      HCT  O
ATOM   3976  N   ARG H 253     -21.530   9.152  -8.090  1.00  0.00      HCT  N
ATOM   3977  HN  ARG H 253     -21.753   8.197  -7.911  1.00  0.00      HCT   
ATOM   3978  CA  ARG H 253     -21.077   9.470  -9.412  1.00  0.00      HCT  C
ATOM   3979  HA  ARG H 253     -20.145  10.018  -9.339  1.00  0.00      HCT   
ATOM   3980  CB  ARG H 253     -20.921   8.209 -10.268  1.00  0.00      HCT  C
ATOM   3981  HB1 ARG H 253     -20.351   7.476  -9.649  1.00  0.00      HCT   
ATOM   3982  HB2 ARG H 253     -21.920   7.751 -10.442  1.00  0.00      HCT   
ATOM   3983  CG  ARG H 253     -20.175   8.422 -11.581  1.00  0.00      HCT  C
ATOM   3984  HG1 ARG H 253     -20.694   9.219 -12.157  1.00  0.00      HCT   
ATOM   3985  HG2 ARG H 253     -19.160   8.825 -11.359  1.00  0.00      HCT   
ATOM   3986  CD  ARG H 253     -20.036   7.114 -12.353  1.00  0.00      HCT  C
ATOM   3987  HD1 ARG H 253     -19.682   6.313 -11.664  1.00  0.00      HCT   
ATOM   3988  HD2 ARG H 253     -21.007   6.797 -12.799  1.00  0.00      HCT   
ATOM   3989  NE  ARG H 253     -19.062   7.320 -13.459  1.00  0.00      HCT  N
ATOM   3990  HE  ARG H 253     -19.503   7.493 -14.347  1.00  0.00      HCT   
ATOM   3991  CZ  ARG H 253     -17.724   7.261 -13.194  1.00  0.00      HCT  C
ATOM   3992  NH1 ARG H 253     -17.288   7.236 -11.905  1.00  0.00      HCT  N
ATOM   3993 HH11 ARG H 253     -16.319   7.219 -11.701  1.00  0.00      HCT   
ATOM   3994 HH12 ARG H 253     -17.985   7.374 -11.198  1.00  0.00      HCT   
ATOM   3995  NH2 ARG H 253     -16.821   7.215 -14.216  1.00  0.00      HCT  N
ATOM   3996 HH21 ARG H 253     -15.860   7.085 -14.020  1.00  0.00      HCT   
ATOM   3997 HH22 ARG H 253     -17.185   7.104 -15.131  1.00  0.00      HCT   
ATOM   3998  C   ARG H 253     -22.059  10.382 -10.096  1.00  0.00      HCT  C
ATOM   3999  O   ARG H 253     -21.663  11.304 -10.809  1.00  0.00      HCT  O
ATOM   4000  N   SER H 254     -23.373  10.156  -9.896  1.00  0.00      HCT  N
ATOM   4001  HN  SER H 254     -23.746   9.458  -9.285  1.00  0.00      HCT   
ATOM   4002  CA  SER H 254     -24.371  10.937 -10.577  1.00  0.00      HCT  C
ATOM   4003  HA  SER H 254     -24.111  10.931 -11.627  1.00  0.00      HCT   
ATOM   4004  CB  SER H 254     -25.809  10.431 -10.358  1.00  0.00      HCT  C
ATOM   4005  HB1 SER H 254     -26.489  11.030 -11.006  1.00  0.00      HCT   
ATOM   4006  HB2 SER H 254     -25.900   9.369 -10.681  1.00  0.00      HCT   
ATOM   4007  OG  SER H 254     -26.201  10.595  -9.004  1.00  0.00      HCT  O
ATOM   4008  HG1 SER H 254     -27.159  10.478  -8.970  1.00  0.00      HCT   
ATOM   4009  C   SER H 254     -24.298  12.353 -10.110  1.00  0.00      HCT  C
ATOM   4010  O   SER H 254     -24.734  13.269 -10.807  1.00  0.00      HCT  O
ATOM   4011  N   GLN H 255     -23.731  12.562  -8.910  1.00  0.00      HCT  N
ATOM   4012  HN  GLN H 255     -23.380  11.817  -8.346  1.00  0.00      HCT   
ATOM   4013  CA  GLN H 255     -23.579  13.867  -8.333  1.00  0.00      HCT  C
ATOM   4014  HA  GLN H 255     -24.542  14.364  -8.339  1.00  0.00      HCT   
ATOM   4015  CB  GLN H 255     -22.997  13.820  -6.908  1.00  0.00      HCT  C
ATOM   4016  HB1 GLN H 255     -22.039  13.254  -6.970  1.00  0.00      HCT   
ATOM   4017  HB2 GLN H 255     -22.728  14.852  -6.585  1.00  0.00      HCT   
ATOM   4018  CG  GLN H 255     -23.956  13.143  -5.920  1.00  0.00      HCT  C
ATOM   4019  HG1 GLN H 255     -24.910  13.709  -5.856  1.00  0.00      HCT   
ATOM   4020  HG2 GLN H 255     -24.194  12.110  -6.249  1.00  0.00      HCT   
ATOM   4021  CD  GLN H 255     -23.331  13.124  -4.531  1.00  0.00      HCT  C
ATOM   4022  OE1 GLN H 255     -24.010  12.845  -3.544  1.00  0.00      HCT  O
ATOM   4023  NE2 GLN H 255     -22.009  13.428  -4.445  1.00  0.00      HCT  N
ATOM   4024 HE21 GLN H 255     -21.602  13.411  -3.536  1.00  0.00      HCT   
ATOM   4025 HE22 GLN H 255     -21.502  13.669  -5.266  1.00  0.00      HCT   
ATOM   4026  C   GLN H 255     -22.664  14.646  -9.225  1.00  0.00      HCT  C
ATOM   4027  O   GLN H 255     -22.661  15.875  -9.199  1.00  0.00      HCT  O
ATOM   4028  N   VAL H 256     -21.800  13.953  -9.995  1.00  0.00      HCT  N
ATOM   4029  HN  VAL H 256     -21.690  12.963 -10.016  1.00  0.00      HCT   
ATOM   4030  CA  VAL H 256     -20.931  14.666 -10.889  1.00  0.00      HCT  C
ATOM   4031  HA  VAL H 256     -20.864  15.694 -10.554  1.00  0.00      HCT   
ATOM   4032  CB  VAL H 256     -19.578  14.018 -11.002  1.00  0.00      HCT  C
ATOM   4033  HB  VAL H 256     -19.736  12.965 -11.342  1.00  0.00      HCT   
ATOM   4034  CG1 VAL H 256     -18.740  14.783 -12.038  1.00  0.00      HCT  C
ATOM   4035 HG11 VAL H 256     -17.721  14.345 -12.109  1.00  0.00      HCT   
ATOM   4036 HG12 VAL H 256     -19.193  14.732 -13.050  1.00  0.00      HCT   
ATOM   4037 HG13 VAL H 256     -18.635  15.850 -11.748  1.00  0.00      HCT   
ATOM   4038  CG2 VAL H 256     -18.942  13.963  -9.603  1.00  0.00      HCT  C
ATOM   4039 HG21 VAL H 256     -17.922  13.526  -9.652  1.00  0.00      HCT   
ATOM   4040 HG22 VAL H 256     -18.865  14.983  -9.169  1.00  0.00      HCT   
ATOM   4041 HG23 VAL H 256     -19.543  13.335  -8.913  1.00  0.00      HCT   
ATOM   4042  C   VAL H 256     -21.547  14.677 -12.261  1.00  0.00      HCT  C
ATOM   4043  O   VAL H 256     -21.586  13.657 -12.948  1.00  0.00      HCT  O
ATOM   4044  N   PRO H 257     -22.029  15.809 -12.701  1.00  0.00      HCT  N
ATOM   4045  CD  PRO H 257     -22.451  16.888 -11.828  1.00  0.00      HCT  C
ATOM   4046  HD1 PRO H 257     -21.613  17.268 -11.200  1.00  0.00      HCT   
ATOM   4047  HD2 PRO H 257     -23.291  16.583 -11.163  1.00  0.00      HCT   
ATOM   4048  CA  PRO H 257     -22.624  15.898 -14.007  1.00  0.00      HCT  C
ATOM   4049  HA  PRO H 257     -23.348  15.107 -14.160  1.00  0.00      HCT   
ATOM   4050  CB  PRO H 257     -23.432  17.199 -14.024  1.00  0.00      HCT  C
ATOM   4051  HB1 PRO H 257     -24.524  17.016 -13.908  1.00  0.00      HCT   
ATOM   4052  HB2 PRO H 257     -23.244  17.798 -14.943  1.00  0.00      HCT   
ATOM   4053  CG  PRO H 257     -22.921  17.984 -12.800  1.00  0.00      HCT  C
ATOM   4054  HG1 PRO H 257     -23.725  18.619 -12.379  1.00  0.00      HCT   
ATOM   4055  HG2 PRO H 257     -22.060  18.645 -13.051  1.00  0.00      HCT   
ATOM   4056  C   PRO H 257     -21.575  15.812 -15.066  1.00  0.00      HCT  C
ATOM   4057  O   PRO H 257     -20.611  16.576 -15.022  1.00  0.00      HCT  O
ATOM   4058  N   ALA H 258     -21.744  14.909 -16.047  1.00  0.00      HCT  N
ATOM   4059  HN  ALA H 258     -22.484  14.245 -16.152  1.00  0.00      HCT   
ATOM   4060  CA  ALA H 258     -20.750  14.886 -17.071  1.00  0.00      HCT  C
ATOM   4061  HA  ALA H 258     -19.741  14.967 -16.683  1.00  0.00      HCT   
ATOM   4062  CB  ALA H 258     -20.855  13.663 -18.000  1.00  0.00      HCT  C
ATOM   4063  HB1 ALA H 258     -20.636  12.738 -17.425  1.00  0.00      HCT   
ATOM   4064  HB2 ALA H 258     -21.879  13.569 -18.422  1.00  0.00      HCT   
ATOM   4065  HB3 ALA H 258     -20.130  13.724 -18.840  1.00  0.00      HCT   
ATOM   4066  C   ALA H 258     -20.984  16.111 -17.896  1.00  0.00      HCT  C
ATOM   4067  O   ALA H 258     -22.024  16.257 -18.533  1.00  0.00      HCT  O
ATOM   4068  N   ARG H 259     -19.996  17.016 -17.938  1.00  0.00      HCT  N
ATOM   4069  HN  ARG H 259     -19.123  16.881 -17.476  1.00  0.00      HCT   
ATOM   4070  CA  ARG H 259     -20.157  18.244 -18.665  1.00  0.00      HCT  C
ATOM   4071  HA  ARG H 259     -21.105  18.699 -18.404  1.00  0.00      HCT   
ATOM   4072  CB  ARG H 259     -18.966  19.196 -18.461  1.00  0.00      HCT  C
ATOM   4073  HB1 ARG H 259     -19.203  20.125 -19.033  1.00  0.00      HCT   
ATOM   4074  HB2 ARG H 259     -18.912  19.500 -17.392  1.00  0.00      HCT   
ATOM   4075  CG  ARG H 259     -17.645  18.604 -18.967  1.00  0.00      HCT  C
ATOM   4076  HG1 ARG H 259     -17.721  18.457 -20.067  1.00  0.00      HCT   
ATOM   4077  HG2 ARG H 259     -16.833  19.353 -18.821  1.00  0.00      HCT   
ATOM   4078  CD  ARG H 259     -17.215  17.316 -18.258  1.00  0.00      HCT  C
ATOM   4079  HD1 ARG H 259     -18.113  16.687 -18.055  1.00  0.00      HCT   
ATOM   4080  HD2 ARG H 259     -16.499  16.727 -18.878  1.00  0.00      HCT   
ATOM   4081  NE  ARG H 259     -16.542  17.716 -16.996  1.00  0.00      HCT  N
ATOM   4082  HE  ARG H 259     -17.158  18.179 -16.349  1.00  0.00      HCT   
ATOM   4083  CZ  ARG H 259     -15.217  17.428 -16.849  1.00  0.00      HCT  C
ATOM   4084  NH1 ARG H 259     -14.598  16.603 -17.742  1.00  0.00      HCT  N
ATOM   4085 HH11 ARG H 259     -13.643  16.366 -17.632  1.00  0.00      HCT   
ATOM   4086 HH12 ARG H 259     -15.189  16.154 -18.416  1.00  0.00      HCT   
ATOM   4087  NH2 ARG H 259     -14.505  17.972 -15.820  1.00  0.00      HCT  N
ATOM   4088 HH21 ARG H 259     -13.527  17.830 -15.767  1.00  0.00      HCT   
ATOM   4089 HH22 ARG H 259     -14.961  18.665 -15.277  1.00  0.00      HCT   
ATOM   4090  C   ARG H 259     -20.223  17.925 -20.128  1.00  0.00      HCT  C
ATOM   4091  O   ARG H 259     -19.322  17.317 -20.701  1.00  0.00      HCT  O
ATOM   4092  N   GLU H 260     -21.333  18.321 -20.776  1.00  0.00      HCT  N
ATOM   4093  HN  GLU H 260     -22.102  18.790 -20.351  1.00  0.00      HCT   
ATOM   4094  CA  GLU H 260     -21.497  18.088 -22.182  1.00  0.00      HCT  C
ATOM   4095  HA  GLU H 260     -21.220  17.064 -22.398  1.00  0.00      HCT   
ATOM   4096  CB  GLU H 260     -22.922  18.408 -22.663  1.00  0.00      HCT  C
ATOM   4097  HB1 GLU H 260     -22.983  18.171 -23.750  1.00  0.00      HCT   
ATOM   4098  HB2 GLU H 260     -23.650  17.731 -22.162  1.00  0.00      HCT   
ATOM   4099  CG  GLU H 260     -23.315  19.872 -22.439  1.00  0.00      HCT  C
ATOM   4100  HG1 GLU H 260     -23.338  20.086 -21.355  1.00  0.00      HCT   
ATOM   4101  HG2 GLU H 260     -22.595  20.556 -22.931  1.00  0.00      HCT   
ATOM   4102  CD  GLU H 260     -24.716  20.091 -22.980  1.00  0.00      HCT  C
ATOM   4103  OE1 GLU H 260     -25.568  19.179 -22.809  1.00  0.00      HCT  O
ATOM   4104  OE2 GLU H 260     -24.948  21.175 -23.579  1.00  0.00      HCT  O
ATOM   4105  C   GLU H 260     -20.572  18.973 -22.963  1.00  0.00      HCT  C
ATOM   4106  O   GLU H 260     -19.864  18.523 -23.864  1.00  0.00      HCT  O
ATOM   4107  N   ARG H 261     -20.522  20.263 -22.587  1.00  0.00      HCT  N
ATOM   4108  HN  ARG H 261     -20.975  20.570 -21.753  1.00  0.00      HCT   
ATOM   4109  CA  ARG H 261     -19.827  21.261 -23.347  1.00  0.00      HCT  C
ATOM   4110  HA  ARG H 261     -20.196  21.235 -24.366  1.00  0.00      HCT   
ATOM   4111  CB  ARG H 261     -19.997  22.681 -22.772  1.00  0.00      HCT  C
ATOM   4112  HB1 ARG H 261     -19.436  23.366 -23.452  1.00  0.00      HCT   
ATOM   4113  HB2 ARG H 261     -21.064  22.986 -22.843  1.00  0.00      HCT   
ATOM   4114  CG  ARG H 261     -19.462  22.859 -21.349  1.00  0.00      HCT  C
ATOM   4115  HG1 ARG H 261     -18.356  22.748 -21.371  1.00  0.00      HCT   
ATOM   4116  HG2 ARG H 261     -19.652  23.906 -21.019  1.00  0.00      HCT   
ATOM   4117  CD  ARG H 261     -20.106  21.924 -20.325  1.00  0.00      HCT  C
ATOM   4118  HD1 ARG H 261     -21.212  22.059 -20.344  1.00  0.00      HCT   
ATOM   4119  HD2 ARG H 261     -19.873  20.856 -20.543  1.00  0.00      HCT   
ATOM   4120  NE  ARG H 261     -19.547  22.271 -18.988  1.00  0.00      HCT  N
ATOM   4121  HE  ARG H 261     -18.716  21.751 -18.760  1.00  0.00      HCT   
ATOM   4122  CZ  ARG H 261     -20.171  23.213 -18.222  1.00  0.00      HCT  C
ATOM   4123  NH1 ARG H 261     -21.316  23.801 -18.674  1.00  0.00      HCT  N
ATOM   4124 HH11 ARG H 261     -21.766  24.504 -18.141  1.00  0.00      HCT   
ATOM   4125 HH12 ARG H 261     -21.586  23.583 -19.614  1.00  0.00      HCT   
ATOM   4126  NH2 ARG H 261     -19.654  23.562 -17.007  1.00  0.00      HCT  N
ATOM   4127 HH21 ARG H 261     -20.154  24.180 -16.417  1.00  0.00      HCT   
ATOM   4128 HH22 ARG H 261     -18.895  23.020 -16.670  1.00  0.00      HCT   
ATOM   4129  C   ARG H 261     -18.367  20.962 -23.414  1.00  0.00      HCT  C
ATOM   4130  O   ARG H 261     -17.742  21.188 -24.448  1.00  0.00      HCT  O
ATOM   4131  N   GLU H 262     -17.775  20.455 -22.317  1.00  0.00      HCT  N
ATOM   4132  HN  GLU H 262     -18.214  20.168 -21.470  1.00  0.00      HCT   
ATOM   4133  CA  GLU H 262     -16.350  20.290 -22.320  1.00  0.00      HCT  C
ATOM   4134  HA  GLU H 262     -15.908  21.240 -22.592  1.00  0.00      HCT   
ATOM   4135  CB  GLU H 262     -15.779  19.887 -20.954  1.00  0.00      HCT  C
ATOM   4136  HB1 GLU H 262     -16.134  20.624 -20.198  1.00  0.00      HCT   
ATOM   4137  HB2 GLU H 262     -16.201  18.905 -20.644  1.00  0.00      HCT   
ATOM   4138  CG  GLU H 262     -14.251  19.847 -20.965  1.00  0.00      HCT  C
ATOM   4139  HG1 GLU H 262     -13.910  18.895 -21.410  1.00  0.00      HCT   
ATOM   4140  HG2 GLU H 262     -13.836  20.692 -21.549  1.00  0.00      HCT   
ATOM   4141  CD  GLU H 262     -13.750  19.890 -19.532  1.00  0.00      HCT  C
ATOM   4142  OE1 GLU H 262     -14.464  19.376 -18.630  1.00  0.00      HCT  O
ATOM   4143  OE2 GLU H 262     -12.640  20.448 -19.320  1.00  0.00      HCT  O
ATOM   4144  C   GLU H 262     -15.903  19.282 -23.339  1.00  0.00      HCT  C
ATOM   4145  O   GLU H 262     -14.989  19.560 -24.116  1.00  0.00      HCT  O
ATOM   4146  N   GLY H 263     -16.541  18.096 -23.390  1.00  0.00      HCT  N
ATOM   4147  HN  GLY H 263     -17.295  17.828 -22.791  1.00  0.00      HCT   
ATOM   4148  CA  GLY H 263     -16.140  17.114 -24.362  1.00  0.00      HCT  C
ATOM   4149  HA1 GLY H 263     -15.694  17.630 -25.201  1.00  0.00      HCT   
ATOM   4150  HA2 GLY H 263     -17.001  16.511 -24.618  1.00  0.00      HCT   
ATOM   4151  C   GLY H 263     -15.100  16.207 -23.767  1.00  0.00      HCT  C
ATOM   4152  O   GLY H 263     -14.615  15.296 -24.436  1.00  0.00      HCT  O
ATOM   4153  N   ALA H 264     -14.724  16.428 -22.492  1.00  0.00      HCT  N
ATOM   4154  HN  ALA H 264     -15.100  17.155 -21.919  1.00  0.00      HCT   
ATOM   4155  CA  ALA H 264     -13.729  15.603 -21.867  1.00  0.00      HCT  C
ATOM   4156  HA  ALA H 264     -12.943  15.326 -22.560  1.00  0.00      HCT   
ATOM   4157  CB  ALA H 264     -13.078  16.244 -20.629  1.00  0.00      HCT  C
ATOM   4158  HB1 ALA H 264     -12.545  17.172 -20.927  1.00  0.00      HCT   
ATOM   4159  HB2 ALA H 264     -13.844  16.518 -19.871  1.00  0.00      HCT   
ATOM   4160  HB3 ALA H 264     -12.340  15.561 -20.155  1.00  0.00      HCT   
ATOM   4161  C   ALA H 264     -14.375  14.325 -21.429  1.00  0.00      HCT  C
ATOM   4162  O   ALA H 264     -15.597  14.201 -21.364  1.00  0.00      HCT  O
ATOM   4163  N   PRO H 265     -13.548  13.357 -21.150  1.00  0.00      HCT  N
ATOM   4164  CD  PRO H 265     -12.203  13.304 -21.697  1.00  0.00      HCT  C
ATOM   4165  HD1 PRO H 265     -11.599  14.194 -21.406  1.00  0.00      HCT   
ATOM   4166  HD2 PRO H 265     -12.207  13.217 -22.808  1.00  0.00      HCT   
ATOM   4167  CA  PRO H 265     -14.005  12.073 -20.702  1.00  0.00      HCT  C
ATOM   4168  HA  PRO H 265     -14.806  11.697 -21.328  1.00  0.00      HCT   
ATOM   4169  CB  PRO H 265     -12.822  11.114 -20.878  1.00  0.00      HCT  C
ATOM   4170  HB1 PRO H 265     -12.937  10.469 -21.778  1.00  0.00      HCT   
ATOM   4171  HB2 PRO H 265     -12.659  10.482 -19.977  1.00  0.00      HCT   
ATOM   4172  CG  PRO H 265     -11.603  12.034 -21.073  1.00  0.00      HCT  C
ATOM   4173  HG1 PRO H 265     -10.845  11.551 -21.721  1.00  0.00      HCT   
ATOM   4174  HG2 PRO H 265     -11.111  12.297 -20.109  1.00  0.00      HCT   
ATOM   4175  C   PRO H 265     -14.491  12.172 -19.293  1.00  0.00      HCT  C
ATOM   4176  O   PRO H 265     -14.109  13.098 -18.581  1.00  0.00      HCT  O
ATOM   4177  N   ARG H 266     -15.337  11.214 -18.879  1.00  0.00      HCT  N
ATOM   4178  HN  ARG H 266     -15.585  10.471 -19.496  1.00  0.00      HCT   
ATOM   4179  CA  ARG H 266     -15.923  11.188 -17.575  1.00  0.00      HCT  C
ATOM   4180  HA  ARG H 266     -16.360  12.155 -17.353  1.00  0.00      HCT   
ATOM   4181  CB  ARG H 266     -16.961  10.056 -17.449  1.00  0.00      HCT  C
ATOM   4182  HB1 ARG H 266     -17.639  10.151 -18.330  1.00  0.00      HCT   
ATOM   4183  HB2 ARG H 266     -16.454   9.072 -17.558  1.00  0.00      HCT   
ATOM   4184  CG  ARG H 266     -17.815  10.086 -16.186  1.00  0.00      HCT  C
ATOM   4185  HG1 ARG H 266     -17.165   9.856 -15.314  1.00  0.00      HCT   
ATOM   4186  HG2 ARG H 266     -18.180  11.126 -16.021  1.00  0.00      HCT   
ATOM   4187  CD  ARG H 266     -19.026   9.155 -16.277  1.00  0.00      HCT  C
ATOM   4188  HD1 ARG H 266     -19.670   9.297 -15.379  1.00  0.00      HCT   
ATOM   4189  HD2 ARG H 266     -19.634   9.362 -17.189  1.00  0.00      HCT   
ATOM   4190  NE  ARG H 266     -18.522   7.754 -16.353  1.00  0.00      HCT  N
ATOM   4191  HE  ARG H 266     -18.419   7.321 -15.450  1.00  0.00      HCT   
ATOM   4192  CZ  ARG H 266     -18.248   7.177 -17.560  1.00  0.00      HCT  C
ATOM   4193  NH1 ARG H 266     -18.423   7.884 -18.714  1.00  0.00      HCT  N
ATOM   4194 HH11 ARG H 266     -18.251   7.464 -19.594  1.00  0.00      HCT   
ATOM   4195 HH12 ARG H 266     -18.858   8.782 -18.623  1.00  0.00      HCT   
ATOM   4196  NH2 ARG H 266     -17.797   5.890 -17.615  1.00  0.00      HCT  N
ATOM   4197 HH21 ARG H 266     -17.516   5.502 -18.481  1.00  0.00      HCT   
ATOM   4198 HH22 ARG H 266     -17.569   5.458 -16.752  1.00  0.00      HCT   
ATOM   4199  C   ARG H 266     -14.833  10.970 -16.570  1.00  0.00      HCT  C
ATOM   4200  O   ARG H 266     -13.789  10.398 -16.877  1.00  0.00      HCT  O
ATOM   4201  N   PHE H 267     -15.049  11.465 -15.334  1.00  0.00      HCT  N
ATOM   4202  HN  PHE H 267     -15.875  11.956 -15.061  1.00  0.00      HCT   
ATOM   4203  CA  PHE H 267     -14.077  11.315 -14.293  1.00  0.00      HCT  C
ATOM   4204  HA  PHE H 267     -13.110  11.594 -14.694  1.00  0.00      HCT   
ATOM   4205  CB  PHE H 267     -14.440  12.018 -12.975  1.00  0.00      HCT  C
ATOM   4206  HB1 PHE H 267     -15.446  11.678 -12.646  1.00  0.00      HCT   
ATOM   4207  HB2 PHE H 267     -13.724  11.750 -12.168  1.00  0.00      HCT   
ATOM   4208  CG  PHE H 267     -14.495  13.489 -13.195  1.00  0.00      HCT  C
ATOM   4209  CD1 PHE H 267     -13.343  14.205 -13.413  1.00  0.00      HCT  C
ATOM   4210  HD1 PHE H 267     -12.390  13.694 -13.428  1.00  0.00      HCT   
ATOM   4211  CE1 PHE H 267     -13.392  15.564 -13.606  1.00  0.00      HCT  C
ATOM   4212  HE1 PHE H 267     -12.482  16.117 -13.790  1.00  0.00      HCT   
ATOM   4213  CZ  PHE H 267     -14.600  16.213 -13.571  1.00  0.00      HCT  C
ATOM   4214  HZ  PHE H 267     -14.641  17.281 -13.729  1.00  0.00      HCT   
ATOM   4215  CD2 PHE H 267     -15.699  14.151 -13.156  1.00  0.00      HCT  C
ATOM   4216  HD2 PHE H 267     -16.610  13.605 -12.953  1.00  0.00      HCT   
ATOM   4217  CE2 PHE H 267     -15.754  15.509 -13.347  1.00  0.00      HCT  C
ATOM   4218  HE2 PHE H 267     -16.707  16.019 -13.319  1.00  0.00      HCT   
ATOM   4219  C   PHE H 267     -14.011   9.865 -13.963  1.00  0.00      HCT  C
ATOM   4220  O   PHE H 267     -14.991   9.139 -14.104  1.00  0.00      HCT  O
ATOM   4221  N   SER H 268     -12.826   9.398 -13.534  1.00  0.00      HCT  N
ATOM   4222  HN  SER H 268     -11.983   9.928 -13.440  1.00  0.00      HCT   
ATOM   4223  CA  SER H 268     -12.698   8.024 -13.163  1.00  0.00      HCT  C
ATOM   4224  HA  SER H 268     -13.221   7.430 -13.901  1.00  0.00      HCT   
ATOM   4225  CB  SER H 268     -11.241   7.570 -12.971  1.00  0.00      HCT  C
ATOM   4226  HB1 SER H 268     -11.247   6.485 -12.719  1.00  0.00      HCT   
ATOM   4227  HB2 SER H 268     -10.671   7.682 -13.921  1.00  0.00      HCT   
ATOM   4228  OG  SER H 268     -10.641   8.296 -11.907  1.00  0.00      HCT  O
ATOM   4229  HG1 SER H 268      -9.824   7.836 -11.675  1.00  0.00      HCT   
ATOM   4230  C   SER H 268     -13.417   7.855 -11.867  1.00  0.00      HCT  C
ATOM   4231  O   SER H 268     -13.754   8.831 -11.197  1.00  0.00      HCT  O
ATOM   4232  N   THR H 269     -13.693   6.592 -11.494  1.00  0.00      HCT  N
ATOM   4233  HN  THR H 269     -13.429   5.788 -12.026  1.00  0.00      HCT   
ATOM   4234  CA  THR H 269     -14.399   6.291 -10.285  1.00  0.00      HCT  C
ATOM   4235  HA  THR H 269     -15.289   6.906 -10.273  1.00  0.00      HCT   
ATOM   4236  CB  THR H 269     -14.665   4.824 -10.123  1.00  0.00      HCT  C
ATOM   4237  HB  THR H 269     -13.667   4.323 -10.153  1.00  0.00      HCT   
ATOM   4238  OG1 THR H 269     -15.427   4.337 -11.221  1.00  0.00      HCT  O
ATOM   4239  HG1 THR H 269     -15.566   3.401 -11.042  1.00  0.00      HCT   
ATOM   4240  CG2 THR H 269     -15.434   4.611  -8.809  1.00  0.00      HCT  C
ATOM   4241 HG21 THR H 269     -15.553   3.529  -8.592  1.00  0.00      HCT   
ATOM   4242 HG22 THR H 269     -14.885   5.071  -7.960  1.00  0.00      HCT   
ATOM   4243 HG23 THR H 269     -16.445   5.069  -8.858  1.00  0.00      HCT   
ATOM   4244  C   THR H 269     -13.557   6.737  -9.130  1.00  0.00      HCT  C
ATOM   4245  O   THR H 269     -14.066   7.234  -8.125  1.00  0.00      HCT  O
ATOM   4246  N   TYR H 270     -12.231   6.574  -9.255  1.00  0.00      HCT  N
ATOM   4247  HN  TYR H 270     -11.795   6.210 -10.076  1.00  0.00      HCT   
ATOM   4248  CA  TYR H 270     -11.322   6.916  -8.199  1.00  0.00      HCT  C
ATOM   4249  HA  TYR H 270     -11.644   6.376  -7.317  1.00  0.00      HCT   
ATOM   4250  CB  TYR H 270      -9.864   6.623  -8.589  1.00  0.00      HCT  C
ATOM   4251  HB1 TYR H 270      -9.727   5.524  -8.689  1.00  0.00      HCT   
ATOM   4252  HB2 TYR H 270      -9.623   7.075  -9.575  1.00  0.00      HCT   
ATOM   4253  CG  TYR H 270      -8.977   7.131  -7.509  1.00  0.00      HCT  C
ATOM   4254  CD1 TYR H 270      -8.763   6.388  -6.371  1.00  0.00      HCT  C
ATOM   4255  HD1 TYR H 270      -9.259   5.434  -6.251  1.00  0.00      HCT   
ATOM   4256  CE1 TYR H 270      -7.941   6.858  -5.376  1.00  0.00      HCT  C
ATOM   4257  HE1 TYR H 270      -7.779   6.280  -4.478  1.00  0.00      HCT   
ATOM   4258  CZ  TYR H 270      -7.321   8.077  -5.514  1.00  0.00      HCT  C
ATOM   4259  OH  TYR H 270      -6.477   8.559  -4.492  1.00  0.00      HCT  O
ATOM   4260  HH  TYR H 270      -6.088   9.379  -4.803  1.00  0.00      HCT   
ATOM   4261  CD2 TYR H 270      -8.351   8.348  -7.640  1.00  0.00      HCT  C
ATOM   4262  HD2 TYR H 270      -8.535   8.959  -8.513  1.00  0.00      HCT   
ATOM   4263  CE2 TYR H 270      -7.528   8.823  -6.649  1.00  0.00      HCT  C
ATOM   4264  HE2 TYR H 270      -7.063   9.792  -6.757  1.00  0.00      HCT   
ATOM   4265  C   TYR H 270     -11.424   8.381  -7.884  1.00  0.00      HCT  C
ATOM   4266  O   TYR H 270     -11.542   8.764  -6.722  1.00  0.00      HCT  O
ATOM   4267  N   ALA H 271     -11.425   9.241  -8.919  1.00  0.00      HCT  N
ATOM   4268  HN  ALA H 271     -11.417   8.954  -9.876  1.00  0.00      HCT   
ATOM   4269  CA  ALA H 271     -11.438  10.660  -8.701  1.00  0.00      HCT  C
ATOM   4270  HA  ALA H 271     -10.598  10.977  -8.093  1.00  0.00      HCT   
ATOM   4271  CB  ALA H 271     -11.440  11.461 -10.015  1.00  0.00      HCT  C
ATOM   4272  HB1 ALA H 271     -10.509  11.249 -10.582  1.00  0.00      HCT   
ATOM   4273  HB2 ALA H 271     -12.303  11.176 -10.655  1.00  0.00      HCT   
ATOM   4274  HB3 ALA H 271     -11.485  12.555  -9.827  1.00  0.00      HCT   
ATOM   4275  C   ALA H 271     -12.674  11.026  -7.938  1.00  0.00      HCT  C
ATOM   4276  O   ALA H 271     -12.627  11.867  -7.042  1.00  0.00      HCT  O
ATOM   4277  N   VAL H 272     -13.820  10.413  -8.291  1.00  0.00      HCT  N
ATOM   4278  HN  VAL H 272     -13.886   9.727  -9.011  1.00  0.00      HCT   
ATOM   4279  CA  VAL H 272     -15.066  10.710  -7.638  1.00  0.00      HCT  C
ATOM   4280  HA  VAL H 272     -15.190  11.786  -7.645  1.00  0.00      HCT   
ATOM   4281  CB  VAL H 272     -16.230  10.020  -8.296  1.00  0.00      HCT  C
ATOM   4282  HB  VAL H 272     -16.024   8.921  -8.279  1.00  0.00      HCT   
ATOM   4283  CG1 VAL H 272     -17.498  10.336  -7.489  1.00  0.00      HCT  C
ATOM   4284 HG11 VAL H 272     -18.387   9.873  -7.970  1.00  0.00      HCT   
ATOM   4285 HG12 VAL H 272     -17.436   9.937  -6.455  1.00  0.00      HCT   
ATOM   4286 HG13 VAL H 272     -17.668  11.433  -7.438  1.00  0.00      HCT   
ATOM   4287  CG2 VAL H 272     -16.309  10.458  -9.771  1.00  0.00      HCT  C
ATOM   4288 HG21 VAL H 272     -17.185   9.994 -10.272  1.00  0.00      HCT   
ATOM   4289 HG22 VAL H 272     -16.408  11.563  -9.845  1.00  0.00      HCT   
ATOM   4290 HG23 VAL H 272     -15.401  10.151 -10.331  1.00  0.00      HCT   
ATOM   4291  C   VAL H 272     -15.034  10.269  -6.200  1.00  0.00      HCT  C
ATOM   4292  O   VAL H 272     -15.416  11.022  -5.304  1.00  0.00      HCT  O
ATOM   4293  N   LEU H 273     -14.579   9.028  -5.936  1.00  0.00      HCT  N
ATOM   4294  HN  LEU H 273     -14.213   8.395  -6.615  1.00  0.00      HCT   
ATOM   4295  CA  LEU H 273     -14.593   8.513  -4.595  1.00  0.00      HCT  C
ATOM   4296  HA  LEU H 273     -15.585   8.673  -4.193  1.00  0.00      HCT   
ATOM   4297  CB  LEU H 273     -14.209   7.027  -4.530  1.00  0.00      HCT  C
ATOM   4298  HB1 LEU H 273     -14.937   6.471  -5.165  1.00  0.00      HCT   
ATOM   4299  HB2 LEU H 273     -13.214   6.889  -5.009  1.00  0.00      HCT   
ATOM   4300  CG  LEU H 273     -14.232   6.463  -3.099  1.00  0.00      HCT  C
ATOM   4301  HG  LEU H 273     -13.518   7.100  -2.523  1.00  0.00      HCT   
ATOM   4302  CD1 LEU H 273     -15.630   6.607  -2.477  1.00  0.00      HCT  C
ATOM   4303 HD11 LEU H 273     -15.654   6.155  -1.462  1.00  0.00      HCT   
ATOM   4304 HD12 LEU H 273     -15.910   7.679  -2.389  1.00  0.00      HCT   
ATOM   4305 HD13 LEU H 273     -16.392   6.095  -3.102  1.00  0.00      HCT   
ATOM   4306  CD2 LEU H 273     -13.712   5.015  -3.064  1.00  0.00      HCT  C
ATOM   4307 HD21 LEU H 273     -13.717   4.628  -2.022  1.00  0.00      HCT   
ATOM   4308 HD22 LEU H 273     -14.341   4.339  -3.677  1.00  0.00      HCT   
ATOM   4309 HD23 LEU H 273     -12.670   4.966  -3.447  1.00  0.00      HCT   
ATOM   4310  C   LEU H 273     -13.635   9.298  -3.758  1.00  0.00      HCT  C
ATOM   4311  O   LEU H 273     -13.949   9.690  -2.634  1.00  0.00      HCT  O
ATOM   4312  N   ALA H 274     -12.437   9.568  -4.306  1.00  0.00      HCT  N
ATOM   4313  HN  ALA H 274     -12.198   9.293  -5.237  1.00  0.00      HCT   
ATOM   4314  CA  ALA H 274     -11.414  10.271  -3.591  1.00  0.00      HCT  C
ATOM   4315  HA  ALA H 274     -11.185   9.784  -2.650  1.00  0.00      HCT   
ATOM   4316  CB  ALA H 274     -10.123  10.426  -4.408  1.00  0.00      HCT  C
ATOM   4317  HB1 ALA H 274      -9.706   9.423  -4.640  1.00  0.00      HCT   
ATOM   4318  HB2 ALA H 274     -10.320  10.946  -5.371  1.00  0.00      HCT   
ATOM   4319  HB3 ALA H 274      -9.351  10.997  -3.849  1.00  0.00      HCT   
ATOM   4320  C   ALA H 274     -11.895  11.647  -3.248  1.00  0.00      HCT  C
ATOM   4321  O   ALA H 274     -11.658  12.134  -2.143  1.00  0.00      HCT  O
ATOM   4322  N   ALA H 275     -12.588  12.317  -4.184  1.00  0.00      HCT  N
ATOM   4323  HN  ALA H 275     -12.834  11.952  -5.081  1.00  0.00      HCT   
ATOM   4324  CA  ALA H 275     -13.029  13.659  -3.922  1.00  0.00      HCT  C
ATOM   4325  HA  ALA H 275     -12.209  14.306  -3.630  1.00  0.00      HCT   
ATOM   4326  CB  ALA H 275     -13.775  14.286  -5.113  1.00  0.00      HCT  C
ATOM   4327  HB1 ALA H 275     -13.086  14.374  -5.980  1.00  0.00      HCT   
ATOM   4328  HB2 ALA H 275     -14.635  13.653  -5.423  1.00  0.00      HCT   
ATOM   4329  HB3 ALA H 275     -14.153  15.302  -4.870  1.00  0.00      HCT   
ATOM   4330  C   ALA H 275     -13.969  13.621  -2.763  1.00  0.00      HCT  C
ATOM   4331  O   ALA H 275     -13.933  14.490  -1.894  1.00  0.00      HCT  O
ATOM   4332  N   HSE H 276     -14.839  12.596  -2.724  1.00  0.00      HCT  N
ATOM   4333  HN  HSE H 276     -14.872  11.864  -3.404  1.00  0.00      HCT   
ATOM   4334  CA  HSE H 276     -15.811  12.474  -1.674  1.00  0.00      HCT  C
ATOM   4335  HA  HSE H 276     -16.346  13.414  -1.613  1.00  0.00      HCT   
ATOM   4336  CB  HSE H 276     -16.769  11.289  -1.893  1.00  0.00      HCT  C
ATOM   4337  HB1 HSE H 276     -17.272  11.433  -2.874  1.00  0.00      HCT   
ATOM   4338  HB2 HSE H 276     -16.184  10.348  -1.962  1.00  0.00      HCT   
ATOM   4339  ND1 HSE H 276     -18.807  12.121  -0.622  1.00  0.00      HCT  N
ATOM   4340  CG  HSE H 276     -17.827  11.178  -0.836  1.00  0.00      HCT  C
ATOM   4341  CE1 HSE H 276     -19.572  11.663   0.400  1.00  0.00      HCT  C
ATOM   4342  HE1 HSE H 276     -20.435  12.190   0.813  1.00  0.00      HCT   
ATOM   4343  NE2 HSE H 276     -19.154  10.496   0.856  1.00  0.00      HCT  N
ATOM   4344  HE2 HSE H 276     -19.512   9.940   1.606  1.00  0.00      HCT   
ATOM   4345  CD2 HSE H 276     -18.054  10.192   0.076  1.00  0.00      HCT  C
ATOM   4346  HD2 HSE H 276     -17.511   9.275   0.255  1.00  0.00      HCT   
ATOM   4347  C   HSE H 276     -15.115  12.277  -0.358  1.00  0.00      HCT  C
ATOM   4348  O   HSE H 276     -15.515  12.857   0.652  1.00  0.00      HCT  O
ATOM   4349  N   VAL H 277     -14.069  11.430  -0.332  1.00  0.00      HCT  N
ATOM   4350  HN  VAL H 277     -13.732  10.935  -1.129  1.00  0.00      HCT   
ATOM   4351  CA  VAL H 277     -13.342  11.170   0.880  1.00  0.00      HCT  C
ATOM   4352  HA  VAL H 277     -14.056  10.913   1.652  1.00  0.00      HCT   
ATOM   4353  CB  VAL H 277     -12.287  10.117   0.710  1.00  0.00      HCT  C
ATOM   4354  HB  VAL H 277     -11.621  10.439  -0.128  1.00  0.00      HCT   
ATOM   4355  CG1 VAL H 277     -11.482  10.015   2.018  1.00  0.00      HCT  C
ATOM   4356 HG11 VAL H 277     -10.716   9.214   1.938  1.00  0.00      HCT   
ATOM   4357 HG12 VAL H 277     -10.949  10.961   2.246  1.00  0.00      HCT   
ATOM   4358 HG13 VAL H 277     -12.149   9.768   2.871  1.00  0.00      HCT   
ATOM   4359  CG2 VAL H 277     -12.968   8.801   0.296  1.00  0.00      HCT  C
ATOM   4360 HG21 VAL H 277     -12.220   7.985   0.199  1.00  0.00      HCT   
ATOM   4361 HG22 VAL H 277     -13.722   8.496   1.054  1.00  0.00      HCT   
ATOM   4362 HG23 VAL H 277     -13.480   8.904  -0.683  1.00  0.00      HCT   
ATOM   4363  C   VAL H 277     -12.637  12.412   1.317  1.00  0.00      HCT  C
ATOM   4364  O   VAL H 277     -12.650  12.765   2.495  1.00  0.00      HCT  O
ATOM   4365  N   TRP H 278     -12.014  13.121   0.362  1.00  0.00      HCT  N
ATOM   4366  HN  TRP H 278     -12.048  12.880  -0.605  1.00  0.00      HCT   
ATOM   4367  CA  TRP H 278     -11.246  14.290   0.669  1.00  0.00      HCT  C
ATOM   4368  HA  TRP H 278     -10.500  14.041   1.414  1.00  0.00      HCT   
ATOM   4369  CB  TRP H 278     -10.654  14.908  -0.606  1.00  0.00      HCT  C
ATOM   4370  HB1 TRP H 278     -10.206  14.086  -1.207  1.00  0.00      HCT   
ATOM   4371  HB2 TRP H 278     -11.466  15.352  -1.223  1.00  0.00      HCT   
ATOM   4372  CG  TRP H 278      -9.564  15.929  -0.396  1.00  0.00      HCT  C
ATOM   4373  CD1 TRP H 278      -8.957  16.354   0.751  1.00  0.00      HCT  C
ATOM   4374  HD1 TRP H 278      -9.205  16.004   1.744  1.00  0.00      HCT   
ATOM   4375  NE1 TRP H 278      -7.965  17.254   0.449  1.00  0.00      HCT  N
ATOM   4376  HE1 TRP H 278      -7.353  17.682   1.078  1.00  0.00      HCT   
ATOM   4377  CE2 TRP H 278      -7.932  17.428  -0.920  1.00  0.00      HCT  C
ATOM   4378  CD2 TRP H 278      -8.918  16.618  -1.477  1.00  0.00      HCT  C
ATOM   4379  CE3 TRP H 278      -9.127  16.567  -2.826  1.00  0.00      HCT  C
ATOM   4380  HE3 TRP H 278      -9.890  15.936  -3.262  1.00  0.00      HCT   
ATOM   4381  CZ3 TRP H 278      -8.327  17.362  -3.613  1.00  0.00      HCT  C
ATOM   4382  HZ3 TRP H 278      -8.468  17.363  -4.685  1.00  0.00      HCT   
ATOM   4383  CZ2 TRP H 278      -7.133  18.205  -1.709  1.00  0.00      HCT  C
ATOM   4384  HZ2 TRP H 278      -6.355  18.833  -1.303  1.00  0.00      HCT   
ATOM   4385  CH2 TRP H 278      -7.348  18.164  -3.067  1.00  0.00      HCT  C
ATOM   4386  HH2 TRP H 278      -6.736  18.775  -3.715  1.00  0.00      HCT   
ATOM   4387  C   TRP H 278     -12.177  15.280   1.299  1.00  0.00      HCT  C
ATOM   4388  O   TRP H 278     -11.826  15.967   2.255  1.00  0.00      HCT  O
ATOM   4389  N   ARG H 279     -13.401  15.383   0.751  1.00  0.00      HCT  N
ATOM   4390  HN  ARG H 279     -13.667  14.819  -0.028  1.00  0.00      HCT   
ATOM   4391  CA  ARG H 279     -14.388  16.301   1.249  1.00  0.00      HCT  C
ATOM   4392  HA  ARG H 279     -13.939  17.285   1.318  1.00  0.00      HCT   
ATOM   4393  CB  ARG H 279     -15.658  16.321   0.382  1.00  0.00      HCT  C
ATOM   4394  HB1 ARG H 279     -15.336  16.629  -0.642  1.00  0.00      HCT   
ATOM   4395  HB2 ARG H 279     -16.055  15.287   0.280  1.00  0.00      HCT   
ATOM   4396  CG  ARG H 279     -16.722  17.294   0.889  1.00  0.00      HCT  C
ATOM   4397  HG1 ARG H 279     -16.935  17.061   1.955  1.00  0.00      HCT   
ATOM   4398  HG2 ARG H 279     -16.300  18.325   0.886  1.00  0.00      HCT   
ATOM   4399  CD  ARG H 279     -17.994  17.304   0.041  1.00  0.00      HCT  C
ATOM   4400  HD1 ARG H 279     -18.496  18.294   0.138  1.00  0.00      HCT   
ATOM   4401  HD2 ARG H 279     -17.769  17.122  -1.036  1.00  0.00      HCT   
ATOM   4402  NE  ARG H 279     -18.866  16.204   0.545  1.00  0.00      HCT  N
ATOM   4403  HE  ARG H 279     -18.489  15.740   1.355  1.00  0.00      HCT   
ATOM   4404  CZ  ARG H 279     -20.042  15.915  -0.082  1.00  0.00      HCT  C
ATOM   4405  NH1 ARG H 279     -20.415  16.613  -1.196  1.00  0.00      HCT  N
ATOM   4406 HH11 ARG H 279     -21.279  16.426  -1.642  1.00  0.00      HCT   
ATOM   4407 HH12 ARG H 279     -19.841  17.397  -1.442  1.00  0.00      HCT   
ATOM   4408  NH2 ARG H 279     -20.851  14.927   0.403  1.00  0.00      HCT  N
ATOM   4409 HH21 ARG H 279     -21.660  14.660  -0.101  1.00  0.00      HCT   
ATOM   4410 HH22 ARG H 279     -20.486  14.369   1.137  1.00  0.00      HCT   
ATOM   4411  C   ARG H 279     -14.814  15.925   2.639  1.00  0.00      HCT  C
ATOM   4412  O   ARG H 279     -14.909  16.780   3.519  1.00  0.00      HCT  O
ATOM   4413  N   CYS H 280     -15.083  14.629   2.878  1.00  0.00      HCT  N
ATOM   4414  HN  CYS H 280     -14.968  13.894   2.213  1.00  0.00      HCT   
ATOM   4415  CA  CYS H 280     -15.574  14.208   4.163  1.00  0.00      HCT  C
ATOM   4416  HA  CYS H 280     -16.430  14.828   4.402  1.00  0.00      HCT   
ATOM   4417  CB  CYS H 280     -15.926  12.711   4.216  1.00  0.00      HCT  C
ATOM   4418  HB1 CYS H 280     -15.030  12.149   3.868  1.00  0.00      HCT   
ATOM   4419  HB2 CYS H 280     -16.093  12.400   5.271  1.00  0.00      HCT   
ATOM   4420  SG  CYS H 280     -17.341  12.298   3.152  1.00  0.00      HCT  S
ATOM   4421  HG1 CYS H 280     -17.332  10.981   3.367  1.00  0.00      HCT   
ATOM   4422  C   CYS H 280     -14.524  14.463   5.200  1.00  0.00      HCT  C
ATOM   4423  O   CYS H 280     -14.823  14.928   6.299  1.00  0.00      HCT  O
ATOM   4424  N   ALA H 281     -13.258  14.157   4.867  1.00  0.00      HCT  N
ATOM   4425  HN  ALA H 281     -13.011  13.800   3.966  1.00  0.00      HCT   
ATOM   4426  CA  ALA H 281     -12.169  14.321   5.783  1.00  0.00      HCT  C
ATOM   4427  HA  ALA H 281     -12.362  13.807   6.718  1.00  0.00      HCT   
ATOM   4428  CB  ALA H 281     -10.831  13.834   5.205  1.00  0.00      HCT  C
ATOM   4429  HB1 ALA H 281     -10.894  12.747   4.984  1.00  0.00      HCT   
ATOM   4430  HB2 ALA H 281     -10.590  14.362   4.257  1.00  0.00      HCT   
ATOM   4431  HB3 ALA H 281      -9.995  13.991   5.920  1.00  0.00      HCT   
ATOM   4432  C   ALA H 281     -12.005  15.773   6.124  1.00  0.00      HCT  C
ATOM   4433  O   ALA H 281     -11.765  16.119   7.280  1.00  0.00      HCT  O
ATOM   4434  N   SER H 282     -12.118  16.665   5.121  1.00  0.00      HCT  N
ATOM   4435  HN  SER H 282     -12.336  16.422   4.176  1.00  0.00      HCT   
ATOM   4436  CA  SER H 282     -11.928  18.074   5.338  1.00  0.00      HCT  C
ATOM   4437  HA  SER H 282     -10.987  18.184   5.860  1.00  0.00      HCT   
ATOM   4438  CB  SER H 282     -11.984  18.893   4.035  1.00  0.00      HCT  C
ATOM   4439  HB1 SER H 282     -12.931  18.639   3.507  1.00  0.00      HCT   
ATOM   4440  HB2 SER H 282     -12.019  19.982   4.263  1.00  0.00      HCT   
ATOM   4441  OG  SER H 282     -10.881  18.565   3.203  1.00  0.00      HCT  O
ATOM   4442  HG1 SER H 282     -11.072  18.921   2.326  1.00  0.00      HCT   
ATOM   4443  C   SER H 282     -13.002  18.594   6.241  1.00  0.00      HCT  C
ATOM   4444  O   SER H 282     -12.733  19.370   7.156  1.00  0.00      HCT  O
ATOM   4445  N   LEU H 283     -14.259  18.183   5.993  1.00  0.00      HCT  N
ATOM   4446  HN  LEU H 283     -14.509  17.556   5.258  1.00  0.00      HCT   
ATOM   4447  CA  LEU H 283     -15.365  18.629   6.789  1.00  0.00      HCT  C
ATOM   4448  HA  LEU H 283     -15.322  19.709   6.839  1.00  0.00      HCT   
ATOM   4449  CB  LEU H 283     -16.718  18.104   6.277  1.00  0.00      HCT  C
ATOM   4450  HB1 LEU H 283     -16.662  16.991   6.282  1.00  0.00      HCT   
ATOM   4451  HB2 LEU H 283     -17.512  18.375   7.008  1.00  0.00      HCT   
ATOM   4452  CG  LEU H 283     -17.079  18.589   4.861  1.00  0.00      HCT  C
ATOM   4453  HG  LEU H 283     -16.284  18.153   4.209  1.00  0.00      HCT   
ATOM   4454  CD1 LEU H 283     -18.438  18.035   4.407  1.00  0.00      HCT  C
ATOM   4455 HD11 LEU H 283     -18.706  18.432   3.404  1.00  0.00      HCT   
ATOM   4456 HD12 LEU H 283     -18.408  16.926   4.346  1.00  0.00      HCT   
ATOM   4457 HD13 LEU H 283     -19.238  18.326   5.120  1.00  0.00      HCT   
ATOM   4458  CD2 LEU H 283     -16.991  20.117   4.760  1.00  0.00      HCT  C
ATOM   4459 HD21 LEU H 283     -17.236  20.450   3.728  1.00  0.00      HCT   
ATOM   4460 HD22 LEU H 283     -17.700  20.615   5.452  1.00  0.00      HCT   
ATOM   4461 HD23 LEU H 283     -15.963  20.464   5.003  1.00  0.00      HCT   
ATOM   4462  C   LEU H 283     -15.200  18.105   8.184  1.00  0.00      HCT  C
ATOM   4463  O   LEU H 283     -15.435  18.816   9.160  1.00  0.00      HCT  O
ATOM   4464  N   ALA H 284     -14.769  16.835   8.311  1.00  0.00      HCT  N
ATOM   4465  HN  ALA H 284     -14.507  16.263   7.534  1.00  0.00      HCT   
ATOM   4466  CA  ALA H 284     -14.658  16.212   9.601  1.00  0.00      HCT  C
ATOM   4467  HA  ALA H 284     -15.597  16.251  10.142  1.00  0.00      HCT   
ATOM   4468  CB  ALA H 284     -14.199  14.746   9.518  1.00  0.00      HCT  C
ATOM   4469  HB1 ALA H 284     -14.947  14.153   8.949  1.00  0.00      HCT   
ATOM   4470  HB2 ALA H 284     -13.224  14.662   8.991  1.00  0.00      HCT   
ATOM   4471  HB3 ALA H 284     -14.096  14.292  10.527  1.00  0.00      HCT   
ATOM   4472  C   ALA H 284     -13.660  16.962  10.431  1.00  0.00      HCT  C
ATOM   4473  O   ALA H 284     -13.860  17.164  11.628  1.00  0.00      HCT  O
ATOM   4474  N   ARG H 285     -12.546  17.375   9.806  1.00  0.00      HCT  N
ATOM   4475  HN  ARG H 285     -12.446  17.177   8.834  1.00  0.00      HCT   
ATOM   4476  CA  ARG H 285     -11.469  18.090  10.433  1.00  0.00      HCT  C
ATOM   4477  HA  ARG H 285     -11.230  17.599  11.369  1.00  0.00      HCT   
ATOM   4478  CB  ARG H 285     -10.215  18.146   9.553  1.00  0.00      HCT  C
ATOM   4479  HB1 ARG H 285     -10.543  18.543   8.563  1.00  0.00      HCT   
ATOM   4480  HB2 ARG H 285      -9.505  18.897   9.964  1.00  0.00      HCT   
ATOM   4481  CG  ARG H 285      -9.576  16.768   9.373  1.00  0.00      HCT  C
ATOM   4482  HG1 ARG H 285      -9.374  16.338  10.378  1.00  0.00      HCT   
ATOM   4483  HG2 ARG H 285     -10.317  16.084   8.899  1.00  0.00      HCT   
ATOM   4484  CD  ARG H 285      -8.326  16.788   8.497  1.00  0.00      HCT  C
ATOM   4485  HD1 ARG H 285      -8.611  17.046   7.451  1.00  0.00      HCT   
ATOM   4486  HD2 ARG H 285      -7.584  17.537   8.860  1.00  0.00      HCT   
ATOM   4487  NE  ARG H 285      -7.709  15.435   8.564  1.00  0.00      HCT  N
ATOM   4488  HE  ARG H 285      -8.017  14.899   9.358  1.00  0.00      HCT   
ATOM   4489  CZ  ARG H 285      -6.830  15.075   7.589  1.00  0.00      HCT  C
ATOM   4490  NH1 ARG H 285      -6.556  15.953   6.585  1.00  0.00      HCT  N
ATOM   4491 HH11 ARG H 285      -5.939  15.704   5.851  1.00  0.00      HCT   
ATOM   4492 HH12 ARG H 285      -7.109  16.788   6.562  1.00  0.00      HCT   
ATOM   4493  NH2 ARG H 285      -6.227  13.851   7.611  1.00  0.00      HCT  N
ATOM   4494 HH21 ARG H 285      -5.526  13.634   6.947  1.00  0.00      HCT   
ATOM   4495 HH22 ARG H 285      -6.364  13.298   8.422  1.00  0.00      HCT   
ATOM   4496  C   ARG H 285     -11.884  19.495  10.778  1.00  0.00      HCT  C
ATOM   4497  O   ARG H 285     -11.284  20.124  11.648  1.00  0.00      HCT  O
ATOM   4498  N   GLY H 286     -12.876  20.060  10.061  1.00  0.00      HCT  N
ATOM   4499  HN  GLY H 286     -13.351  19.627   9.296  1.00  0.00      HCT   
ATOM   4500  CA  GLY H 286     -13.314  21.389  10.393  1.00  0.00      HCT  C
ATOM   4501  HA1 GLY H 286     -13.278  21.500  11.468  1.00  0.00      HCT   
ATOM   4502  HA2 GLY H 286     -14.294  21.547   9.962  1.00  0.00      HCT   
ATOM   4503  C   GLY H 286     -12.379  22.392   9.792  1.00  0.00      HCT  C
ATOM   4504  O   GLY H 286     -12.166  23.466  10.353  1.00  0.00      HCT  O
ATOM   4505  N   LEU H 287     -11.784  22.064   8.627  1.00  0.00      HCT  N
ATOM   4506  HN  LEU H 287     -11.921  21.209   8.132  1.00  0.00      HCT   
ATOM   4507  CA  LEU H 287     -10.867  22.974   7.993  1.00  0.00      HCT  C
ATOM   4508  HA  LEU H 287     -10.180  23.326   8.752  1.00  0.00      HCT   
ATOM   4509  CB  LEU H 287     -10.132  22.359   6.787  1.00  0.00      HCT  C
ATOM   4510  HB1 LEU H 287     -10.910  22.042   6.055  1.00  0.00      HCT   
ATOM   4511  HB2 LEU H 287      -9.539  23.153   6.281  1.00  0.00      HCT   
ATOM   4512  CG  LEU H 287      -9.244  21.148   7.133  1.00  0.00      HCT  C
ATOM   4513  HG  LEU H 287      -9.964  20.375   7.494  1.00  0.00      HCT   
ATOM   4514  CD1 LEU H 287      -8.533  20.605   5.884  1.00  0.00      HCT  C
ATOM   4515 HD11 LEU H 287      -7.860  19.763   6.154  1.00  0.00      HCT   
ATOM   4516 HD12 LEU H 287      -9.273  20.236   5.142  1.00  0.00      HCT   
ATOM   4517 HD13 LEU H 287      -7.921  21.399   5.404  1.00  0.00      HCT   
ATOM   4518  CD2 LEU H 287      -8.276  21.471   8.283  1.00  0.00      HCT  C
ATOM   4519 HD21 LEU H 287      -7.658  20.580   8.529  1.00  0.00      HCT   
ATOM   4520 HD22 LEU H 287      -7.585  22.296   8.017  1.00  0.00      HCT   
ATOM   4521 HD23 LEU H 287      -8.839  21.766   9.195  1.00  0.00      HCT   
ATOM   4522  C   LEU H 287     -11.623  24.164   7.478  1.00  0.00      HCT  C
ATOM   4523  O   LEU H 287     -12.699  24.044   6.893  1.00  0.00      HCT  O
ATOM   4524  N   PRO H 288     -11.056  25.325   7.678  1.00  0.00      HCT  N
ATOM   4525  CD  PRO H 288     -10.124  25.554   8.766  1.00  0.00      HCT  C
ATOM   4526  HD1 PRO H 288      -9.232  24.890   8.698  1.00  0.00      HCT   
ATOM   4527  HD2 PRO H 288     -10.603  25.415   9.762  1.00  0.00      HCT   
ATOM   4528  CA  PRO H 288     -11.642  26.549   7.199  1.00  0.00      HCT  C
ATOM   4529  HA  PRO H 288     -12.696  26.622   7.440  1.00  0.00      HCT   
ATOM   4530  CB  PRO H 288     -10.942  27.681   7.954  1.00  0.00      HCT  C
ATOM   4531  HB1 PRO H 288     -11.581  28.101   8.763  1.00  0.00      HCT   
ATOM   4532  HB2 PRO H 288     -10.610  28.495   7.271  1.00  0.00      HCT   
ATOM   4533  CG  PRO H 288      -9.703  27.020   8.586  1.00  0.00      HCT  C
ATOM   4534  HG1 PRO H 288      -9.439  27.514   9.542  1.00  0.00      HCT   
ATOM   4535  HG2 PRO H 288      -8.811  27.066   7.919  1.00  0.00      HCT   
ATOM   4536  C   PRO H 288     -11.476  26.594   5.711  1.00  0.00      HCT  C
ATOM   4537  O   PRO H 288     -10.632  25.874   5.182  1.00  0.00      HCT  O
ATOM   4538  N   ALA H 289     -12.253  27.449   5.022  1.00  0.00      HCT  N
ATOM   4539  HN  ALA H 289     -12.849  28.100   5.492  1.00  0.00      HCT   
ATOM   4540  CA  ALA H 289     -12.294  27.501   3.586  1.00  0.00      HCT  C
ATOM   4541  HA  ALA H 289     -12.581  26.539   3.177  1.00  0.00      HCT   
ATOM   4542  CB  ALA H 289     -13.271  28.567   3.065  1.00  0.00      HCT  C
ATOM   4543  HB1 ALA H 289     -14.297  28.339   3.424  1.00  0.00      HCT   
ATOM   4544  HB2 ALA H 289     -12.995  29.578   3.438  1.00  0.00      HCT   
ATOM   4545  HB3 ALA H 289     -13.294  28.594   1.954  1.00  0.00      HCT   
ATOM   4546  C   ALA H 289     -10.939  27.815   3.020  1.00  0.00      HCT  C
ATOM   4547  O   ALA H 289     -10.574  27.296   1.967  1.00  0.00      HCT  O
ATOM   4548  N   ASP H 290     -10.176  28.701   3.685  1.00  0.00      HCT  N
ATOM   4549  HN  ASP H 290     -10.452  29.112   4.550  1.00  0.00      HCT   
ATOM   4550  CA  ASP H 290      -8.887  29.156   3.234  1.00  0.00      HCT  C
ATOM   4551  HA  ASP H 290      -8.998  29.372   2.177  1.00  0.00      HCT   
ATOM   4552  CB  ASP H 290      -8.399  30.430   3.952  1.00  0.00      HCT  C
ATOM   4553  HB1 ASP H 290      -7.412  30.725   3.542  1.00  0.00      HCT   
ATOM   4554  HB2 ASP H 290      -9.108  31.266   3.789  1.00  0.00      HCT   
ATOM   4555  CG  ASP H 290      -8.252  30.149   5.439  1.00  0.00      HCT  C
ATOM   4556  OD1 ASP H 290      -9.131  29.441   5.998  1.00  0.00      HCT  O
ATOM   4557  OD2 ASP H 290      -7.255  30.634   6.037  1.00  0.00      HCT  O
ATOM   4558  C   ASP H 290      -7.810  28.111   3.353  1.00  0.00      HCT  C
ATOM   4559  O   ASP H 290      -6.780  28.226   2.689  1.00  0.00      HCT  O
ATOM   4560  N   GLN H 291      -7.978  27.094   4.224  1.00  0.00      HCT  N
ATOM   4561  HN  GLN H 291      -8.814  26.936   4.746  1.00  0.00      HCT   
ATOM   4562  CA  GLN H 291      -6.931  26.134   4.470  1.00  0.00      HCT  C
ATOM   4563  HA  GLN H 291      -6.041  26.701   4.717  1.00  0.00      HCT   
ATOM   4564  CB  GLN H 291      -7.284  25.157   5.607  1.00  0.00      HCT  C
ATOM   4565  HB1 GLN H 291      -7.458  25.774   6.519  1.00  0.00      HCT   
ATOM   4566  HB2 GLN H 291      -8.255  24.660   5.378  1.00  0.00      HCT   
ATOM   4567  CG  GLN H 291      -6.198  24.118   5.896  1.00  0.00      HCT  C
ATOM   4568  HG1 GLN H 291      -6.556  23.382   6.648  1.00  0.00      HCT   
ATOM   4569  HG2 GLN H 291      -5.932  23.561   4.974  1.00  0.00      HCT   
ATOM   4570  CD  GLN H 291      -4.996  24.854   6.463  1.00  0.00      HCT  C
ATOM   4571  OE1 GLN H 291      -3.851  24.479   6.217  1.00  0.00      HCT  O
ATOM   4572  NE2 GLN H 291      -5.263  25.937   7.242  1.00  0.00      HCT  N
ATOM   4573 HE21 GLN H 291      -4.480  26.428   7.614  1.00  0.00      HCT   
ATOM   4574 HE22 GLN H 291      -6.206  26.193   7.427  1.00  0.00      HCT   
ATOM   4575  C   GLN H 291      -6.622  25.316   3.246  1.00  0.00      HCT  C
ATOM   4576  O   GLN H 291      -7.490  24.682   2.650  1.00  0.00      HCT  O
ATOM   4577  N   PRO H 292      -5.367  25.318   2.866  1.00  0.00      HCT  N
ATOM   4578  CD  PRO H 292      -4.471  26.422   3.171  1.00  0.00      HCT  C
ATOM   4579  HD1 PRO H 292      -4.332  26.553   4.268  1.00  0.00      HCT   
ATOM   4580  HD2 PRO H 292      -4.831  27.382   2.735  1.00  0.00      HCT   
ATOM   4581  CA  PRO H 292      -4.919  24.547   1.736  1.00  0.00      HCT  C
ATOM   4582  HA  PRO H 292      -5.594  24.638   0.893  1.00  0.00      HCT   
ATOM   4583  CB  PRO H 292      -3.578  25.156   1.314  1.00  0.00      HCT  C
ATOM   4584  HB1 PRO H 292      -3.681  25.811   0.420  1.00  0.00      HCT   
ATOM   4585  HB2 PRO H 292      -2.807  24.376   1.126  1.00  0.00      HCT   
ATOM   4586  CG  PRO H 292      -3.142  26.014   2.517  1.00  0.00      HCT  C
ATOM   4587  HG1 PRO H 292      -2.540  26.882   2.184  1.00  0.00      HCT   
ATOM   4588  HG2 PRO H 292      -2.533  25.438   3.251  1.00  0.00      HCT   
ATOM   4589  C   PRO H 292      -4.824  23.110   2.133  1.00  0.00      HCT  C
ATOM   4590  O   PRO H 292      -4.549  22.835   3.299  1.00  0.00      HCT  O
ATOM   4591  N   THR H 293      -5.045  22.176   1.186  1.00  0.00      HCT  N
ATOM   4592  HN  THR H 293      -5.244  22.342   0.221  1.00  0.00      HCT   
ATOM   4593  CA  THR H 293      -5.002  20.794   1.548  1.00  0.00      HCT  C
ATOM   4594  HA  THR H 293      -4.286  20.689   2.352  1.00  0.00      HCT   
ATOM   4595  CB  THR H 293      -6.369  20.286   1.886  1.00  0.00      HCT  C
ATOM   4596  HB  THR H 293      -6.835  21.062   2.541  1.00  0.00      HCT   
ATOM   4597  OG1 THR H 293      -6.283  19.090   2.635  1.00  0.00      HCT  O
ATOM   4598  HG1 THR H 293      -7.194  18.825   2.800  1.00  0.00      HCT   
ATOM   4599  CG2 THR H 293      -7.143  20.051   0.584  1.00  0.00      HCT  C
ATOM   4600 HG21 THR H 293      -8.199  19.782   0.795  1.00  0.00      HCT   
ATOM   4601 HG22 THR H 293      -7.143  20.971  -0.038  1.00  0.00      HCT   
ATOM   4602 HG23 THR H 293      -6.687  19.229  -0.010  1.00  0.00      HCT   
ATOM   4603  C   THR H 293      -4.441  20.048   0.378  1.00  0.00      HCT  C
ATOM   4604  O   THR H 293      -4.690  20.405  -0.773  1.00  0.00      HCT  O
ATOM   4605  N   LYS H 294      -3.659  18.984   0.651  1.00  0.00      HCT  N
ATOM   4606  HN  LYS H 294      -3.499  18.639   1.575  1.00  0.00      HCT   
ATOM   4607  CA  LYS H 294      -2.990  18.261  -0.394  1.00  0.00      HCT  C
ATOM   4608  HA  LYS H 294      -3.360  18.615  -1.349  1.00  0.00      HCT   
ATOM   4609  CB  LYS H 294      -1.465  18.367  -0.233  1.00  0.00      HCT  C
ATOM   4610  HB1 LYS H 294      -1.228  19.441  -0.050  1.00  0.00      HCT   
ATOM   4611  HB2 LYS H 294      -1.159  17.819   0.686  1.00  0.00      HCT   
ATOM   4612  CG  LYS H 294      -0.616  17.895  -1.412  1.00  0.00      HCT  C
ATOM   4613  HG1 LYS H 294      -0.671  16.785  -1.480  1.00  0.00      HCT   
ATOM   4614  HG2 LYS H 294      -1.044  18.307  -2.355  1.00  0.00      HCT   
ATOM   4615  CD  LYS H 294       0.846  18.321  -1.250  1.00  0.00      HCT  C
ATOM   4616  HD1 LYS H 294       0.888  19.434  -1.227  1.00  0.00      HCT   
ATOM   4617  HD2 LYS H 294       1.207  17.953  -0.262  1.00  0.00      HCT   
ATOM   4618  CE  LYS H 294       1.784  17.805  -2.342  1.00  0.00      HCT  C
ATOM   4619  HE1 LYS H 294       1.702  16.699  -2.436  1.00  0.00      HCT   
ATOM   4620  HE2 LYS H 294       1.529  18.262  -3.324  1.00  0.00      HCT   
ATOM   4621  NZ  LYS H 294       3.181  18.151  -2.003  1.00  0.00      HCT  N
ATOM   4622  HZ1 LYS H 294       3.824  17.801  -2.742  1.00  0.00      HCT   
ATOM   4623  HZ2 LYS H 294       3.274  19.184  -1.925  1.00  0.00      HCT   
ATOM   4624  HZ3 LYS H 294       3.433  17.716  -1.093  1.00  0.00      HCT   
ATOM   4625  C   LYS H 294      -3.369  16.816  -0.275  1.00  0.00      HCT  C
ATOM   4626  O   LYS H 294      -3.343  16.243   0.812  1.00  0.00      HCT  O
ATOM   4627  N   LEU H 295      -3.736  16.185  -1.410  1.00  0.00      HCT  N
ATOM   4628  HN  LEU H 295      -3.775  16.607  -2.313  1.00  0.00      HCT   
ATOM   4629  CA  LEU H 295      -4.112  14.799  -1.390  1.00  0.00      HCT  C
ATOM   4630  HA  LEU H 295      -4.102  14.454  -0.364  1.00  0.00      HCT   
ATOM   4631  CB  LEU H 295      -5.456  14.541  -2.095  1.00  0.00      HCT  C
ATOM   4632  HB1 LEU H 295      -6.226  15.152  -1.570  1.00  0.00      HCT   
ATOM   4633  HB2 LEU H 295      -5.403  14.939  -3.133  1.00  0.00      HCT   
ATOM   4634  CG  LEU H 295      -5.908  13.070  -2.101  1.00  0.00      HCT  C
ATOM   4635  HG  LEU H 295      -5.035  12.506  -2.509  1.00  0.00      HCT   
ATOM   4636  CD1 LEU H 295      -6.195  12.568  -0.676  1.00  0.00      HCT  C
ATOM   4637 HD11 LEU H 295      -6.566  11.521  -0.699  1.00  0.00      HCT   
ATOM   4638 HD12 LEU H 295      -5.272  12.598  -0.057  1.00  0.00      HCT   
ATOM   4639 HD13 LEU H 295      -6.967  13.199  -0.186  1.00  0.00      HCT   
ATOM   4640  CD2 LEU H 295      -7.096  12.860  -3.053  1.00  0.00      HCT  C
ATOM   4641 HD21 LEU H 295      -7.400  11.791  -3.061  1.00  0.00      HCT   
ATOM   4642 HD22 LEU H 295      -7.978  13.458  -2.746  1.00  0.00      HCT   
ATOM   4643 HD23 LEU H 295      -6.820  13.151  -4.090  1.00  0.00      HCT   
ATOM   4644  C   LEU H 295      -3.048  14.046  -2.132  1.00  0.00      HCT  C
ATOM   4645  O   LEU H 295      -2.709  14.394  -3.261  1.00  0.00      HCT  O
ATOM   4646  N   TYR H 296      -2.513  12.970  -1.519  1.00  0.00      HCT  N
ATOM   4647  HN  TYR H 296      -2.802  12.636  -0.623  1.00  0.00      HCT   
ATOM   4648  CA  TYR H 296      -1.457  12.205  -2.130  1.00  0.00      HCT  C
ATOM   4649  HA  TYR H 296      -1.065  12.776  -2.963  1.00  0.00      HCT   
ATOM   4650  CB  TYR H 296      -0.368  11.745  -1.136  1.00  0.00      HCT  C
ATOM   4651  HB1 TYR H 296      -0.855  11.279  -0.252  1.00  0.00      HCT   
ATOM   4652  HB2 TYR H 296       0.284  10.972  -1.597  1.00  0.00      HCT   
ATOM   4653  CG  TYR H 296       0.441  12.909  -0.662  1.00  0.00      HCT  C
ATOM   4654  CD1 TYR H 296      -0.022  13.756   0.320  1.00  0.00      HCT  C
ATOM   4655  HD1 TYR H 296      -1.002  13.596   0.749  1.00  0.00      HCT   
ATOM   4656  CE1 TYR H 296       0.741  14.819   0.747  1.00  0.00      HCT  C
ATOM   4657  HE1 TYR H 296       0.372  15.490   1.509  1.00  0.00      HCT   
ATOM   4658  CZ  TYR H 296       1.983  15.041   0.199  1.00  0.00      HCT  C
ATOM   4659  OH  TYR H 296       2.768  16.127   0.635  1.00  0.00      HCT  O
ATOM   4660  HH  TYR H 296       3.616  16.067   0.189  1.00  0.00      HCT   
ATOM   4661  CD2 TYR H 296       1.688  13.136  -1.195  1.00  0.00      HCT  C
ATOM   4662  HD2 TYR H 296       2.062  12.500  -1.985  1.00  0.00      HCT   
ATOM   4663  CE2 TYR H 296       2.457  14.195  -0.774  1.00  0.00      HCT  C
ATOM   4664  HE2 TYR H 296       3.422  14.369  -1.226  1.00  0.00      HCT   
ATOM   4665  C   TYR H 296      -2.071  10.961  -2.697  1.00  0.00      HCT  C
ATOM   4666  O   TYR H 296      -2.793  10.238  -2.011  1.00  0.00      HCT  O
ATOM   4667  N   CYS H 297      -1.812  10.698  -3.996  1.00  0.00      HCT  N
ATOM   4668  HN  CYS H 297      -1.236  11.261  -4.586  1.00  0.00      HCT   
ATOM   4669  CA  CYS H 297      -2.376   9.539  -4.633  1.00  0.00      HCT  C
ATOM   4670  HA  CYS H 297      -2.782   8.902  -3.856  1.00  0.00      HCT   
ATOM   4671  CB  CYS H 297      -3.400   9.902  -5.719  1.00  0.00      HCT  C
ATOM   4672  HB1 CYS H 297      -2.868  10.511  -6.484  1.00  0.00      HCT   
ATOM   4673  HB2 CYS H 297      -3.739   8.980  -6.241  1.00  0.00      HCT   
ATOM   4674  SG  CYS H 297      -4.798  10.862  -5.064  1.00  0.00      HCT  S
ATOM   4675  HG1 CYS H 297      -5.424  11.058  -6.226  1.00  0.00      HCT   
ATOM   4676  C   CYS H 297      -1.274   8.782  -5.314  1.00  0.00      HCT  C
ATOM   4677  O   CYS H 297      -0.709   9.250  -6.301  1.00  0.00      HCT  O
ATOM   4678  N   ALA H 298      -0.955   7.570  -4.817  1.00  0.00      HCT  N
ATOM   4679  HN  ALA H 298      -1.399   7.154  -4.024  1.00  0.00      HCT   
ATOM   4680  CA  ALA H 298       0.080   6.785  -5.426  1.00  0.00      HCT  C
ATOM   4681  HA  ALA H 298       0.994   7.349  -5.572  1.00  0.00      HCT   
ATOM   4682  CB  ALA H 298       0.400   5.493  -4.653  1.00  0.00      HCT  C
ATOM   4683  HB1 ALA H 298       0.807   5.749  -3.651  1.00  0.00      HCT   
ATOM   4684  HB2 ALA H 298      -0.515   4.880  -4.504  1.00  0.00      HCT   
ATOM   4685  HB3 ALA H 298       1.157   4.876  -5.183  1.00  0.00      HCT   
ATOM   4686  C   ALA H 298      -0.401   6.397  -6.793  1.00  0.00      HCT  C
ATOM   4687  O   ALA H 298      -1.557   6.005  -6.961  1.00  0.00      HCT  O
ATOM   4688  N   THR H 299       0.488   6.489  -7.809  1.00  0.00      HCT  N
ATOM   4689  HN  THR H 299       1.444   6.759  -7.701  1.00  0.00      HCT   
ATOM   4690  CA  THR H 299       0.107   6.194  -9.164  1.00  0.00      HCT  C
ATOM   4691  HA  THR H 299      -0.861   5.714  -9.118  1.00  0.00      HCT   
ATOM   4692  CB  THR H 299       0.141   7.400 -10.059  1.00  0.00      HCT  C
ATOM   4693  HB  THR H 299       1.187   7.790 -10.015  1.00  0.00      HCT   
ATOM   4694  OG1 THR H 299      -0.720   8.409  -9.551  1.00  0.00      HCT  O
ATOM   4695  HG1 THR H 299      -0.656   9.139 -10.176  1.00  0.00      HCT   
ATOM   4696  CG2 THR H 299      -0.308   6.981 -11.470  1.00  0.00      HCT  C
ATOM   4697 HG21 THR H 299      -0.188   7.819 -12.188  1.00  0.00      HCT   
ATOM   4698 HG22 THR H 299       0.304   6.129 -11.834  1.00  0.00      HCT   
ATOM   4699 HG23 THR H 299      -1.375   6.670 -11.475  1.00  0.00      HCT   
ATOM   4700  C   THR H 299       1.063   5.178  -9.739  1.00  0.00      HCT  C
ATOM   4701  O   THR H 299       2.265   5.227  -9.489  1.00  0.00      HCT  O
ATOM   4702  N   ASP H 300       0.524   4.246 -10.558  1.00  0.00      HCT  N
ATOM   4703  HN  ASP H 300      -0.427   4.297 -10.851  1.00  0.00      HCT   
ATOM   4704  CA  ASP H 300       1.219   3.100 -11.098  1.00  0.00      HCT  C
ATOM   4705  HA  ASP H 300       1.640   2.596 -10.235  1.00  0.00      HCT   
ATOM   4706  CB  ASP H 300       0.260   2.159 -11.856  1.00  0.00      HCT  C
ATOM   4707  HB1 ASP H 300      -0.626   1.953 -11.222  1.00  0.00      HCT   
ATOM   4708  HB2 ASP H 300      -0.086   2.630 -12.797  1.00  0.00      HCT   
ATOM   4709  CG  ASP H 300       0.957   0.830 -12.167  1.00  0.00      HCT  C
ATOM   4710  OD1 ASP H 300       2.144   0.664 -11.781  1.00  0.00      HCT  O
ATOM   4711  OD2 ASP H 300       0.303  -0.044 -12.799  1.00  0.00      HCT  O
ATOM   4712  C   ASP H 300       2.371   3.408 -12.029  1.00  0.00      HCT  C
ATOM   4713  O   ASP H 300       3.432   2.834 -11.945  1.00  0.00      HCT  O
ATOM   4714  N   GLY H 301       2.285   4.250 -13.034  1.00  0.00      HCT  N
ATOM   4715  HN  GLY H 301       1.504   4.771 -13.377  1.00  0.00      HCT   
ATOM   4716  CA  GLY H 301       3.528   4.443 -13.749  1.00  0.00      HCT  C
ATOM   4717  HA1 GLY H 301       4.310   4.485 -13.003  1.00  0.00      HCT   
ATOM   4718  HA2 GLY H 301       3.419   5.349 -14.329  1.00  0.00      HCT   
ATOM   4719  C   GLY H 301       3.850   3.316 -14.702  1.00  0.00      HCT  C
ATOM   4720  O   GLY H 301       4.547   3.527 -15.693  1.00  0.00      HCT  O
ATOM   4721  N   ARG H 302       3.353   2.087 -14.463  1.00  0.00      HCT  N
ATOM   4722  HN  ARG H 302       2.705   1.876 -13.735  1.00  0.00      HCT   
ATOM   4723  CA  ARG H 302       3.767   0.989 -15.297  1.00  0.00      HCT  C
ATOM   4724  HA  ARG H 302       4.849   0.943 -15.342  1.00  0.00      HCT   
ATOM   4725  CB  ARG H 302       3.160  -0.329 -14.782  1.00  0.00      HCT  C
ATOM   4726  HB1 ARG H 302       3.008  -0.198 -13.684  1.00  0.00      HCT   
ATOM   4727  HB2 ARG H 302       2.146  -0.467 -15.218  1.00  0.00      HCT   
ATOM   4728  CG  ARG H 302       4.021  -1.575 -15.002  1.00  0.00      HCT  C
ATOM   4729  HG1 ARG H 302       3.995  -1.837 -16.083  1.00  0.00      HCT   
ATOM   4730  HG2 ARG H 302       5.084  -1.324 -14.780  1.00  0.00      HCT   
ATOM   4731  CD  ARG H 302       3.598  -2.743 -14.102  1.00  0.00      HCT  C
ATOM   4732  HD1 ARG H 302       2.610  -3.131 -14.439  1.00  0.00      HCT   
ATOM   4733  HD2 ARG H 302       4.339  -3.575 -14.136  1.00  0.00      HCT   
ATOM   4734  NE  ARG H 302       3.524  -2.222 -12.705  1.00  0.00      HCT  N
ATOM   4735  HE  ARG H 302       2.650  -1.768 -12.498  1.00  0.00      HCT   
ATOM   4736  CZ  ARG H 302       4.562  -2.368 -11.829  1.00  0.00      HCT  C
ATOM   4737  NH1 ARG H 302       5.659  -3.106 -12.166  1.00  0.00      HCT  N
ATOM   4738 HH11 ARG H 302       6.400  -3.232 -11.521  1.00  0.00      HCT   
ATOM   4739 HH12 ARG H 302       5.605  -3.612 -13.029  1.00  0.00      HCT   
ATOM   4740  NH2 ARG H 302       4.492  -1.776 -10.602  1.00  0.00      HCT  N
ATOM   4741 HH21 ARG H 302       5.274  -1.803  -9.995  1.00  0.00      HCT   
ATOM   4742 HH22 ARG H 302       3.732  -1.159 -10.445  1.00  0.00      HCT   
ATOM   4743  C   ARG H 302       3.292   1.284 -16.689  1.00  0.00      HCT  C
ATOM   4744  O   ARG H 302       4.026   1.133 -17.665  1.00  0.00      HCT  O
ATOM   4745  N   GLN H 303       2.012   1.676 -16.799  1.00  0.00      HCT  N
ATOM   4746  HN  GLN H 303       1.425   1.730 -15.993  1.00  0.00      HCT   
ATOM   4747  CA  GLN H 303       1.369   2.045 -18.029  1.00  0.00      HCT  C
ATOM   4748  HA  GLN H 303       1.768   1.391 -18.794  1.00  0.00      HCT   
ATOM   4749  CB  GLN H 303      -0.152   1.867 -17.973  1.00  0.00      HCT  C
ATOM   4750  HB1 GLN H 303      -0.517   2.484 -17.119  1.00  0.00      HCT   
ATOM   4751  HB2 GLN H 303      -0.609   2.305 -18.890  1.00  0.00      HCT   
ATOM   4752  CG  GLN H 303      -0.519   0.397 -17.781  1.00  0.00      HCT  C
ATOM   4753  HG1 GLN H 303      -0.165   0.035 -16.792  1.00  0.00      HCT   
ATOM   4754  HG2 GLN H 303      -1.619   0.258 -17.820  1.00  0.00      HCT   
ATOM   4755  CD  GLN H 303       0.191  -0.374 -18.886  1.00  0.00      HCT  C
ATOM   4756  OE1 GLN H 303      -0.115  -0.216 -20.066  1.00  0.00      HCT  O
ATOM   4757  NE2 GLN H 303       1.185  -1.217 -18.499  1.00  0.00      HCT  N
ATOM   4758 HE21 GLN H 303       1.655  -1.720 -19.219  1.00  0.00      HCT   
ATOM   4759 HE22 GLN H 303       1.399  -1.319 -17.533  1.00  0.00      HCT   
ATOM   4760  C   GLN H 303       1.685   3.456 -18.431  1.00  0.00      HCT  C
ATOM   4761  O   GLN H 303       1.542   3.812 -19.601  1.00  0.00      HCT  O
ATOM   4762  N   ARG H 304       2.007   4.333 -17.458  1.00  0.00      HCT  N
ATOM   4763  HN  ARG H 304       2.103   4.078 -16.499  1.00  0.00      HCT   
ATOM   4764  CA  ARG H 304       2.231   5.719 -17.785  1.00  0.00      HCT  C
ATOM   4765  HA  ARG H 304       1.392   6.065 -18.377  1.00  0.00      HCT   
ATOM   4766  CB  ARG H 304       2.364   6.599 -16.532  1.00  0.00      HCT  C
ATOM   4767  HB1 ARG H 304       3.240   6.206 -15.963  1.00  0.00      HCT   
ATOM   4768  HB2 ARG H 304       2.634   7.636 -16.832  1.00  0.00      HCT   
ATOM   4769  CG  ARG H 304       1.109   6.546 -15.656  1.00  0.00      HCT  C
ATOM   4770  HG1 ARG H 304       1.002   5.515 -15.253  1.00  0.00      HCT   
ATOM   4771  HG2 ARG H 304       1.260   7.201 -14.767  1.00  0.00      HCT   
ATOM   4772  CD  ARG H 304      -0.159   7.013 -16.375  1.00  0.00      HCT  C
ATOM   4773  HD1 ARG H 304      -0.086   8.105 -16.582  1.00  0.00      HCT   
ATOM   4774  HD2 ARG H 304      -0.303   6.475 -17.341  1.00  0.00      HCT   
ATOM   4775  NE  ARG H 304      -1.318   6.714 -15.486  1.00  0.00      HCT  N
ATOM   4776  HE  ARG H 304      -1.742   5.821 -15.676  1.00  0.00      HCT   
ATOM   4777  CZ  ARG H 304      -1.710   7.607 -14.532  1.00  0.00      HCT  C
ATOM   4778  NH1 ARG H 304      -1.052   8.794 -14.395  1.00  0.00      HCT  N
ATOM   4779 HH11 ARG H 304      -1.314   9.437 -13.689  1.00  0.00      HCT   
ATOM   4780 HH12 ARG H 304      -0.223   8.908 -14.947  1.00  0.00      HCT   
ATOM   4781  NH2 ARG H 304      -2.765   7.316 -13.715  1.00  0.00      HCT  N
ATOM   4782 HH21 ARG H 304      -3.103   7.999 -13.083  1.00  0.00      HCT   
ATOM   4783 HH22 ARG H 304      -3.289   6.503 -13.932  1.00  0.00      HCT   
ATOM   4784  C   ARG H 304       3.461   5.901 -18.634  1.00  0.00      HCT  C
ATOM   4785  O   ARG H 304       3.440   6.651 -19.612  1.00  0.00      HCT  O
ATOM   4786  N   LEU H 305       4.571   5.212 -18.300  1.00  0.00      HCT  N
ATOM   4787  HN  LEU H 305       4.650   4.542 -17.565  1.00  0.00      HCT   
ATOM   4788  CA  LEU H 305       5.788   5.424 -19.042  1.00  0.00      HCT  C
ATOM   4789  HA  LEU H 305       5.882   6.493 -19.184  1.00  0.00      HCT   
ATOM   4790  CB  LEU H 305       7.079   4.921 -18.372  1.00  0.00      HCT  C
ATOM   4791  HB1 LEU H 305       6.916   3.851 -18.106  1.00  0.00      HCT   
ATOM   4792  HB2 LEU H 305       7.902   4.931 -19.120  1.00  0.00      HCT   
ATOM   4793  CG  LEU H 305       7.479   5.698 -17.106  1.00  0.00      HCT  C
ATOM   4794  HG  LEU H 305       7.275   6.761 -17.383  1.00  0.00      HCT   
ATOM   4795  CD1 LEU H 305       6.601   5.332 -15.903  1.00  0.00      HCT  C
ATOM   4796 HD11 LEU H 305       6.942   5.871 -14.993  1.00  0.00      HCT   
ATOM   4797 HD12 LEU H 305       5.541   5.606 -16.094  1.00  0.00      HCT   
ATOM   4798 HD13 LEU H 305       6.650   4.241 -15.699  1.00  0.00      HCT   
ATOM   4799  CD2 LEU H 305       8.979   5.563 -16.817  1.00  0.00      HCT  C
ATOM   4800 HD21 LEU H 305       9.251   6.146 -15.910  1.00  0.00      HCT   
ATOM   4801 HD22 LEU H 305       9.268   4.508 -16.638  1.00  0.00      HCT   
ATOM   4802 HD23 LEU H 305       9.576   5.950 -17.671  1.00  0.00      HCT   
ATOM   4803  C   LEU H 305       5.718   4.793 -20.396  1.00  0.00      HCT  C
ATOM   4804  O   LEU H 305       4.995   3.822 -20.619  1.00  0.00      HCT  O
ATOM   4805  N   GLN H 306       6.481   5.374 -21.349  1.00  0.00      HCT  N
ATOM   4806  HN  GLN H 306       7.060   6.170 -21.181  1.00  0.00      HCT   
ATOM   4807  CA  GLN H 306       6.520   4.885 -22.698  1.00  0.00      HCT  C
ATOM   4808  HA  GLN H 306       6.033   3.918 -22.734  1.00  0.00      HCT   
ATOM   4809  CB  GLN H 306       5.991   5.916 -23.708  1.00  0.00      HCT  C
ATOM   4810  HB1 GLN H 306       6.690   6.784 -23.678  1.00  0.00      HCT   
ATOM   4811  HB2 GLN H 306       6.063   5.495 -24.737  1.00  0.00      HCT   
ATOM   4812  CG  GLN H 306       4.569   6.397 -23.416  1.00  0.00      HCT  C
ATOM   4813  HG1 GLN H 306       4.475   6.707 -22.353  1.00  0.00      HCT   
ATOM   4814  HG2 GLN H 306       4.312   7.271 -24.050  1.00  0.00      HCT   
ATOM   4815  CD  GLN H 306       3.632   5.231 -23.673  1.00  0.00      HCT  C
ATOM   4816  OE1 GLN H 306       3.895   4.106 -23.253  1.00  0.00      HCT  O
ATOM   4817  NE2 GLN H 306       2.511   5.499 -24.392  1.00  0.00      HCT  N
ATOM   4818 HE21 GLN H 306       1.891   4.738 -24.559  1.00  0.00      HCT   
ATOM   4819 HE22 GLN H 306       2.352   6.418 -24.736  1.00  0.00      HCT   
ATOM   4820  C   GLN H 306       7.960   4.678 -23.049  1.00  0.00      HCT  C
ATOM   4821  O   GLN H 306       8.770   5.584 -22.849  1.00  0.00      HCT  O
ATOM   4822  N   PRO H 307       8.337   3.531 -23.556  1.00  0.00      HCT  N
ATOM   4823  CD  PRO H 307       9.409   3.513 -24.539  1.00  0.00      HCT  C
ATOM   4824  HD1 PRO H 307      10.393   3.322 -24.054  1.00  0.00      HCT   
ATOM   4825  HD2 PRO H 307       9.460   4.478 -25.094  1.00  0.00      HCT   
ATOM   4826  CA  PRO H 307       7.417   2.441 -23.753  1.00  0.00      HCT  C
ATOM   4827  HA  PRO H 307       6.504   2.773 -24.233  1.00  0.00      HCT   
ATOM   4828  CB  PRO H 307       8.110   1.471 -24.708  1.00  0.00      HCT  C
ATOM   4829  HB1 PRO H 307       7.398   0.985 -25.412  1.00  0.00      HCT   
ATOM   4830  HB2 PRO H 307       8.702   0.695 -24.172  1.00  0.00      HCT   
ATOM   4831  CG  PRO H 307       9.068   2.370 -25.505  1.00  0.00      HCT  C
ATOM   4832  HG1 PRO H 307       8.583   2.722 -26.437  1.00  0.00      HCT   
ATOM   4833  HG2 PRO H 307      10.005   1.837 -25.788  1.00  0.00      HCT   
ATOM   4834  C   PRO H 307       7.081   1.826 -22.436  1.00  0.00      HCT  C
ATOM   4835  O   PRO H 307       7.735   2.147 -21.445  1.00  0.00      HCT  O
ATOM   4836  N   PRO H 308       6.100   0.969 -22.395  1.00  0.00      HCT  N
ATOM   4837  CD  PRO H 308       4.974   1.062 -23.310  1.00  0.00      HCT  C
ATOM   4838  HD1 PRO H 308       5.151   0.454 -24.226  1.00  0.00      HCT   
ATOM   4839  HD2 PRO H 308       4.786   2.119 -23.609  1.00  0.00      HCT   
ATOM   4840  CA  PRO H 308       5.712   0.403 -21.138  1.00  0.00      HCT  C
ATOM   4841  HA  PRO H 308       5.489   1.183 -20.420  1.00  0.00      HCT   
ATOM   4842  CB  PRO H 308       4.380  -0.300 -21.383  1.00  0.00      HCT  C
ATOM   4843  HB1 PRO H 308       3.701  -0.253 -20.502  1.00  0.00      HCT   
ATOM   4844  HB2 PRO H 308       4.506  -1.357 -21.709  1.00  0.00      HCT   
ATOM   4845  CG  PRO H 308       3.763   0.510 -22.536  1.00  0.00      HCT  C
ATOM   4846  HG1 PRO H 308       3.105   1.307 -22.138  1.00  0.00      HCT   
ATOM   4847  HG2 PRO H 308       3.153  -0.129 -23.216  1.00  0.00      HCT   
ATOM   4848  C   PRO H 308       6.780  -0.474 -20.587  1.00  0.00      HCT  C
ATOM   4849  O   PRO H 308       7.576  -1.009 -21.354  1.00  0.00      HCT  O
ATOM   4850  N   LEU H 309       6.818  -0.603 -19.248  1.00  0.00      HCT  N
ATOM   4851  HN  LEU H 309       6.188  -0.146 -18.624  1.00  0.00      HCT   
ATOM   4852  CA  LEU H 309       7.790  -1.427 -18.601  1.00  0.00      HCT  C
ATOM   4853  HA  LEU H 309       8.757  -1.240 -19.049  1.00  0.00      HCT   
ATOM   4854  CB  LEU H 309       7.823  -1.271 -17.070  1.00  0.00      HCT  C
ATOM   4855  HB1 LEU H 309       6.796  -1.488 -16.695  1.00  0.00      HCT   
ATOM   4856  HB2 LEU H 309       8.480  -2.059 -16.640  1.00  0.00      HCT   
ATOM   4857  CG  LEU H 309       8.253   0.130 -16.592  1.00  0.00      HCT  C
ATOM   4858  HG  LEU H 309       7.433   0.803 -16.940  1.00  0.00      HCT   
ATOM   4859  CD1 LEU H 309       8.324   0.203 -15.056  1.00  0.00      HCT  C
ATOM   4860 HD11 LEU H 309       8.681   1.203 -14.729  1.00  0.00      HCT   
ATOM   4861 HD12 LEU H 309       7.322   0.027 -14.609  1.00  0.00      HCT   
ATOM   4862 HD13 LEU H 309       9.025  -0.562 -14.659  1.00  0.00      HCT   
ATOM   4863  CD2 LEU H 309       9.556   0.575 -17.276  1.00  0.00      HCT  C
ATOM   4864 HD21 LEU H 309       9.842   1.594 -16.935  1.00  0.00      HCT   
ATOM   4865 HD22 LEU H 309      10.397  -0.108 -17.039  1.00  0.00      HCT   
ATOM   4866 HD23 LEU H 309       9.427   0.601 -18.380  1.00  0.00      HCT   
ATOM   4867  C   LEU H 309       7.421  -2.841 -18.900  1.00  0.00      HCT  C
ATOM   4868  O   LEU H 309       6.256  -3.159 -19.137  1.00  0.00      HCT  O
ATOM   4869  N   PRO H 310       8.402  -3.699 -18.934  1.00  0.00      HCT  N
ATOM   4870  CD  PRO H 310       9.804  -3.327 -18.894  1.00  0.00      HCT  C
ATOM   4871  HD1 PRO H 310      10.035  -2.670 -18.024  1.00  0.00      HCT   
ATOM   4872  HD2 PRO H 310      10.125  -2.814 -19.830  1.00  0.00      HCT   
ATOM   4873  CA  PRO H 310       8.198  -5.092 -19.205  1.00  0.00      HCT  C
ATOM   4874  HA  PRO H 310       7.629  -5.248 -20.114  1.00  0.00      HCT   
ATOM   4875  CB  PRO H 310       9.595  -5.681 -19.425  1.00  0.00      HCT  C
ATOM   4876  HB1 PRO H 310       9.855  -5.757 -20.505  1.00  0.00      HCT   
ATOM   4877  HB2 PRO H 310       9.716  -6.673 -18.935  1.00  0.00      HCT   
ATOM   4878  CG  PRO H 310      10.542  -4.670 -18.751  1.00  0.00      HCT  C
ATOM   4879  HG1 PRO H 310      11.534  -4.672 -19.244  1.00  0.00      HCT   
ATOM   4880  HG2 PRO H 310      10.697  -4.890 -17.670  1.00  0.00      HCT   
ATOM   4881  C   PRO H 310       7.466  -5.705 -18.062  1.00  0.00      HCT  C
ATOM   4882  O   PRO H 310       7.685  -5.300 -16.920  1.00  0.00      HCT  O
ATOM   4883  N   GLU H 311       6.602  -6.693 -18.345  1.00  0.00      HCT  N
ATOM   4884  HN  GLU H 311       6.409  -7.051 -19.254  1.00  0.00      HCT   
ATOM   4885  CA  GLU H 311       5.862  -7.330 -17.300  1.00  0.00      HCT  C
ATOM   4886  HA  GLU H 311       5.357  -6.588 -16.695  1.00  0.00      HCT   
ATOM   4887  CB  GLU H 311       4.897  -8.417 -17.806  1.00  0.00      HCT  C
ATOM   4888  HB1 GLU H 311       5.477  -9.130 -18.436  1.00  0.00      HCT   
ATOM   4889  HB2 GLU H 311       4.514  -9.011 -16.946  1.00  0.00      HCT   
ATOM   4890  CG  GLU H 311       3.722  -7.883 -18.625  1.00  0.00      HCT  C
ATOM   4891  HG1 GLU H 311       4.051  -7.007 -19.214  1.00  0.00      HCT   
ATOM   4892  HG2 GLU H 311       3.332  -8.660 -19.312  1.00  0.00      HCT   
ATOM   4893  CD  GLU H 311       2.647  -7.421 -17.653  1.00  0.00      HCT  C
ATOM   4894  OE1 GLU H 311       2.837  -7.630 -16.424  1.00  0.00      HCT  O
ATOM   4895  OE2 GLU H 311       1.622  -6.860 -18.123  1.00  0.00      HCT  O
ATOM   4896  C   GLU H 311       6.856  -8.013 -16.424  1.00  0.00      HCT  C
ATOM   4897  O   GLU H 311       7.902  -8.466 -16.885  1.00  0.00      HCT  O
ATOM   4898  N   GLY H 312       6.559  -8.075 -15.113  1.00  0.00      HCT  N
ATOM   4899  HN  GLY H 312       5.746  -7.671 -14.696  1.00  0.00      HCT   
ATOM   4900  CA  GLY H 312       7.442  -8.758 -14.215  1.00  0.00      HCT  C
ATOM   4901  HA1 GLY H 312       7.983  -9.506 -14.778  1.00  0.00      HCT   
ATOM   4902  HA2 GLY H 312       6.857  -9.155 -13.397  1.00  0.00      HCT   
ATOM   4903  C   GLY H 312       8.438  -7.797 -13.646  1.00  0.00      HCT  C
ATOM   4904  O   GLY H 312       9.233  -8.184 -12.789  1.00  0.00      HCT  O
ATOM   4905  N   TYR H 313       8.415  -6.520 -14.089  1.00  0.00      HCT  N
ATOM   4906  HN  TYR H 313       7.780  -6.166 -14.773  1.00  0.00      HCT   
ATOM   4907  CA  TYR H 313       9.348  -5.546 -13.578  1.00  0.00      HCT  C
ATOM   4908  HA  TYR H 313      10.355  -5.887 -13.787  1.00  0.00      HCT   
ATOM   4909  CB  TYR H 313       9.092  -4.123 -14.112  1.00  0.00      HCT  C
ATOM   4910  HB1 TYR H 313       9.226  -4.119 -15.216  1.00  0.00      HCT   
ATOM   4911  HB2 TYR H 313       8.046  -3.809 -13.906  1.00  0.00      HCT   
ATOM   4912  CG  TYR H 313      10.085  -3.194 -13.496  1.00  0.00      HCT  C
ATOM   4913  CD1 TYR H 313       9.811  -2.588 -12.292  1.00  0.00      HCT  C
ATOM   4914  HD1 TYR H 313       8.865  -2.771 -11.801  1.00  0.00      HCT   
ATOM   4915  CE1 TYR H 313      10.718  -1.732 -11.712  1.00  0.00      HCT  C
ATOM   4916  HE1 TYR H 313      10.498  -1.255 -10.769  1.00  0.00      HCT   
ATOM   4917  CZ  TYR H 313      11.913  -1.472 -12.337  1.00  0.00      HCT  C
ATOM   4918  OH  TYR H 313      12.843  -0.593 -11.740  1.00  0.00      HCT  O
ATOM   4919  HH  TYR H 313      13.633  -0.597 -12.284  1.00  0.00      HCT   
ATOM   4920  CD2 TYR H 313      11.284  -2.928 -14.115  1.00  0.00      HCT  C
ATOM   4921  HD2 TYR H 313      11.501  -3.362 -15.081  1.00  0.00      HCT   
ATOM   4922  CE2 TYR H 313      12.196  -2.072 -13.541  1.00  0.00      HCT  C
ATOM   4923  HE2 TYR H 313      13.124  -1.858 -14.050  1.00  0.00      HCT   
ATOM   4924  C   TYR H 313       9.182  -5.546 -12.091  1.00  0.00      HCT  C
ATOM   4925  O   TYR H 313       8.063  -5.477 -11.586  1.00  0.00      HCT  O
ATOM   4926  N   PHE H 314      10.308  -5.650 -11.352  1.00  0.00      HCT  N
ATOM   4927  HN  PHE H 314      11.240  -5.587 -11.704  1.00  0.00      HCT   
ATOM   4928  CA  PHE H 314      10.221  -5.871  -9.932  1.00  0.00      HCT  C
ATOM   4929  HA  PHE H 314       9.166  -5.979  -9.711  1.00  0.00      HCT   
ATOM   4930  CB  PHE H 314      11.058  -7.100  -9.520  1.00  0.00      HCT  C
ATOM   4931  HB1 PHE H 314      10.717  -7.984 -10.102  1.00  0.00      HCT   
ATOM   4932  HB2 PHE H 314      12.134  -6.949  -9.755  1.00  0.00      HCT   
ATOM   4933  CG  PHE H 314      10.857  -7.398  -8.075  1.00  0.00      HCT  C
ATOM   4934  CD1 PHE H 314       9.754  -8.112  -7.660  1.00  0.00      HCT  C
ATOM   4935  HD1 PHE H 314       9.029  -8.448  -8.389  1.00  0.00      HCT   
ATOM   4936  CE1 PHE H 314       9.567  -8.394  -6.328  1.00  0.00      HCT  C
ATOM   4937  HE1 PHE H 314       8.700  -8.956  -6.011  1.00  0.00      HCT   
ATOM   4938  CZ  PHE H 314      10.484  -7.968  -5.397  1.00  0.00      HCT  C
ATOM   4939  HZ  PHE H 314      10.345  -8.193  -4.349  1.00  0.00      HCT   
ATOM   4940  CD2 PHE H 314      11.774  -6.978  -7.139  1.00  0.00      HCT  C
ATOM   4941  HD2 PHE H 314      12.636  -6.403  -7.447  1.00  0.00      HCT   
ATOM   4942  CE2 PHE H 314      11.590  -7.260  -5.807  1.00  0.00      HCT  C
ATOM   4943  HE2 PHE H 314      12.316  -6.923  -5.080  1.00  0.00      HCT   
ATOM   4944  C   PHE H 314      10.714  -4.687  -9.154  1.00  0.00      HCT  C
ATOM   4945  O   PHE H 314      11.909  -4.395  -9.133  1.00  0.00      HCT  O
ATOM   4946  N   GLY H 315       9.794  -3.999  -8.441  1.00  0.00      HCT  N
ATOM   4947  HN  GLY H 315       8.820  -4.223  -8.425  1.00  0.00      HCT   
ATOM   4948  CA  GLY H 315      10.185  -2.870  -7.642  1.00  0.00      HCT  C
ATOM   4949  HA1 GLY H 315      11.042  -2.395  -8.100  1.00  0.00      HCT   
ATOM   4950  HA2 GLY H 315      10.349  -3.194  -6.623  1.00  0.00      HCT   
ATOM   4951  C   GLY H 315       9.052  -1.882  -7.637  1.00  0.00      HCT  C
ATOM   4952  O   GLY H 315       7.932  -2.202  -8.031  1.00  0.00      HCT  O
ATOM   4953  N   ASN H 316       9.334  -0.636  -7.196  1.00  0.00      HCT  N
ATOM   4954  HN  ASN H 316      10.250  -0.340  -6.928  1.00  0.00      HCT   
ATOM   4955  CA  ASN H 316       8.320   0.378  -7.076  1.00  0.00      HCT  C
ATOM   4956  HA  ASN H 316       7.374  -0.149  -7.020  1.00  0.00      HCT   
ATOM   4957  CB  ASN H 316       8.550   1.331  -5.886  1.00  0.00      HCT  C
ATOM   4958  HB1 ASN H 316       9.585   1.730  -5.964  1.00  0.00      HCT   
ATOM   4959  HB2 ASN H 316       7.856   2.194  -5.943  1.00  0.00      HCT   
ATOM   4960  CG  ASN H 316       8.394   0.549  -4.590  1.00  0.00      HCT  C
ATOM   4961  OD1 ASN H 316       9.369   0.045  -4.034  1.00  0.00      HCT  O
ATOM   4962  ND2 ASN H 316       7.133   0.459  -4.088  1.00  0.00      HCT  N
ATOM   4963 HD21 ASN H 316       7.015  -0.040  -3.234  1.00  0.00      HCT   
ATOM   4964 HD22 ASN H 316       6.377   0.907  -4.555  1.00  0.00      HCT   
ATOM   4965  C   ASN H 316       8.286   1.244  -8.302  1.00  0.00      HCT  C
ATOM   4966  O   ASN H 316       9.262   1.882  -8.687  1.00  0.00      HCT  O
ATOM   4967  N   VAL H 317       7.153   1.182  -9.011  1.00  0.00      HCT  N
ATOM   4968  HN  VAL H 317       6.465   0.512  -8.747  1.00  0.00      HCT   
ATOM   4969  CA  VAL H 317       6.791   1.991 -10.148  1.00  0.00      HCT  C
ATOM   4970  HA  VAL H 317       7.703   2.364 -10.596  1.00  0.00      HCT   
ATOM   4971  CB  VAL H 317       6.062   1.213 -11.215  1.00  0.00      HCT  C
ATOM   4972  HB  VAL H 317       5.031   1.006 -10.837  1.00  0.00      HCT   
ATOM   4973  CG1 VAL H 317       5.990   2.065 -12.497  1.00  0.00      HCT  C
ATOM   4974 HG11 VAL H 317       5.491   1.496 -13.311  1.00  0.00      HCT   
ATOM   4975 HG12 VAL H 317       5.407   2.996 -12.338  1.00  0.00      HCT   
ATOM   4976 HG13 VAL H 317       7.009   2.338 -12.845  1.00  0.00      HCT   
ATOM   4977  CG2 VAL H 317       6.794  -0.124 -11.415  1.00  0.00      HCT  C
ATOM   4978 HG21 VAL H 317       6.315  -0.717 -12.223  1.00  0.00      HCT   
ATOM   4979 HG22 VAL H 317       7.856   0.050 -11.692  1.00  0.00      HCT   
ATOM   4980 HG23 VAL H 317       6.771  -0.737 -10.490  1.00  0.00      HCT   
ATOM   4981  C   VAL H 317       5.986   3.189  -9.694  1.00  0.00      HCT  C
ATOM   4982  O   VAL H 317       5.283   3.793 -10.502  1.00  0.00      HCT  O
ATOM   4983  N   ILE H 318       5.910   3.476  -8.376  1.00  0.00      HCT  N
ATOM   4984  HN  ILE H 318       6.440   3.058  -7.641  1.00  0.00      HCT   
ATOM   4985  CA  ILE H 318       4.980   4.486  -7.934  1.00  0.00      HCT  C
ATOM   4986  HA  ILE H 318       4.129   4.380  -8.595  1.00  0.00      HCT   
ATOM   4987  CB  ILE H 318       4.513   4.263  -6.526  1.00  0.00      HCT  C
ATOM   4988  HB  ILE H 318       5.434   3.951  -5.972  1.00  0.00      HCT   
ATOM   4989  CG2 ILE H 318       3.900   5.566  -5.994  1.00  0.00      HCT  C
ATOM   4990 HG21 ILE H 318       3.687   5.483  -4.908  1.00  0.00      HCT   
ATOM   4991 HG22 ILE H 318       4.597   6.418  -6.136  1.00  0.00      HCT   
ATOM   4992 HG23 ILE H 318       2.949   5.800  -6.517  1.00  0.00      HCT   
ATOM   4993  CG1 ILE H 318       3.538   3.076  -6.495  1.00  0.00      HCT  C
ATOM   4994 HG11 ILE H 318       3.151   2.933  -5.461  1.00  0.00      HCT   
ATOM   4995 HG12 ILE H 318       2.663   3.311  -7.144  1.00  0.00      HCT   
ATOM   4996  CD  ILE H 318       4.145   1.770  -6.978  1.00  0.00      HCT  C
ATOM   4997  HD1 ILE H 318       3.376   0.967  -6.986  1.00  0.00      HCT   
ATOM   4998  HD2 ILE H 318       4.543   1.881  -8.010  1.00  0.00      HCT   
ATOM   4999  HD3 ILE H 318       4.973   1.446  -6.313  1.00  0.00      HCT   
ATOM   5000  C   ILE H 318       5.459   5.899  -8.068  1.00  0.00      HCT  C
ATOM   5001  O   ILE H 318       6.539   6.275  -7.622  1.00  0.00      HCT  O
ATOM   5002  N   PHE H 319       4.601   6.726  -8.704  1.00  0.00      HCT  N
ATOM   5003  HN  PHE H 319       3.762   6.361  -9.105  1.00  0.00      HCT   
ATOM   5004  CA  PHE H 319       4.774   8.138  -8.872  1.00  0.00      HCT  C
ATOM   5005  HA  PHE H 319       5.689   8.449  -8.383  1.00  0.00      HCT   
ATOM   5006  CB  PHE H 319       4.656   8.621 -10.327  1.00  0.00      HCT  C
ATOM   5007  HB1 PHE H 319       3.725   8.209 -10.773  1.00  0.00      HCT   
ATOM   5008  HB2 PHE H 319       4.580   9.729 -10.376  1.00  0.00      HCT   
ATOM   5009  CG  PHE H 319       5.827   8.097 -11.086  1.00  0.00      HCT  C
ATOM   5010  CD1 PHE H 319       7.049   8.727 -11.012  1.00  0.00      HCT  C
ATOM   5011  HD1 PHE H 319       7.158   9.612 -10.400  1.00  0.00      HCT   
ATOM   5012  CE1 PHE H 319       8.130   8.246 -11.713  1.00  0.00      HCT  C
ATOM   5013  HE1 PHE H 319       9.086   8.745 -11.641  1.00  0.00      HCT   
ATOM   5014  CZ  PHE H 319       8.001   7.127 -12.502  1.00  0.00      HCT  C
ATOM   5015  HZ  PHE H 319       8.849   6.740 -13.049  1.00  0.00      HCT   
ATOM   5016  CD2 PHE H 319       5.707   6.979 -11.880  1.00  0.00      HCT  C
ATOM   5017  HD2 PHE H 319       4.751   6.483 -11.973  1.00  0.00      HCT   
ATOM   5018  CE2 PHE H 319       6.784   6.493 -12.584  1.00  0.00      HCT  C
ATOM   5019  HE2 PHE H 319       6.671   5.613 -13.202  1.00  0.00      HCT   
ATOM   5020  C   PHE H 319       3.640   8.729  -8.097  1.00  0.00      HCT  C
ATOM   5021  O   PHE H 319       2.674   8.026  -7.799  1.00  0.00      HCT  O
ATOM   5022  N   THR H 320       3.714  10.022  -7.726  1.00  0.00      HCT  N
ATOM   5023  HN  THR H 320       4.397  10.710  -7.968  1.00  0.00      HCT   
ATOM   5024  CA  THR H 320       2.675  10.501  -6.861  1.00  0.00      HCT  C
ATOM   5025  HA  THR H 320       1.960   9.693  -6.781  1.00  0.00      HCT   
ATOM   5026  CB  THR H 320       3.215  10.980  -5.546  1.00  0.00      HCT  C
ATOM   5027  HB  THR H 320       3.930  11.805  -5.786  1.00  0.00      HCT   
ATOM   5028  OG1 THR H 320       3.946   9.937  -4.918  1.00  0.00      HCT  O
ATOM   5029  HG1 THR H 320       4.252  10.305  -4.082  1.00  0.00      HCT   
ATOM   5030  CG2 THR H 320       2.047  11.416  -4.648  1.00  0.00      HCT  C
ATOM   5031 HG21 THR H 320       2.421  11.881  -3.712  1.00  0.00      HCT   
ATOM   5032 HG22 THR H 320       1.414  12.164  -5.172  1.00  0.00      HCT   
ATOM   5033 HG23 THR H 320       1.407  10.549  -4.374  1.00  0.00      HCT   
ATOM   5034  C   THR H 320       1.948  11.652  -7.477  1.00  0.00      HCT  C
ATOM   5035  O   THR H 320       2.554  12.590  -7.984  1.00  0.00      HCT  O
ATOM   5036  N   ALA H 321       0.602  11.613  -7.446  1.00  0.00      HCT  N
ATOM   5037  HN  ALA H 321       0.070  10.845  -7.090  1.00  0.00      HCT   
ATOM   5038  CA  ALA H 321      -0.169  12.719  -7.943  1.00  0.00      HCT  C
ATOM   5039  HA  ALA H 321       0.432  13.438  -8.489  1.00  0.00      HCT   
ATOM   5040  CB  ALA H 321      -1.374  12.293  -8.796  1.00  0.00      HCT  C
ATOM   5041  HB1 ALA H 321      -1.017  11.799  -9.725  1.00  0.00      HCT   
ATOM   5042  HB2 ALA H 321      -2.015  11.569  -8.248  1.00  0.00      HCT   
ATOM   5043  HB3 ALA H 321      -1.997  13.166  -9.089  1.00  0.00      HCT   
ATOM   5044  C   ALA H 321      -0.699  13.438  -6.740  1.00  0.00      HCT  C
ATOM   5045  O   ALA H 321      -1.311  12.827  -5.865  1.00  0.00      HCT  O
ATOM   5046  N   THR H 322      -0.462  14.764  -6.648  1.00  0.00      HCT  N
ATOM   5047  HN  THR H 322       0.009  15.355  -7.302  1.00  0.00      HCT   
ATOM   5048  CA  THR H 322      -0.934  15.443  -5.473  1.00  0.00      HCT  C
ATOM   5049  HA  THR H 322      -1.569  14.733  -4.960  1.00  0.00      HCT   
ATOM   5050  CB  THR H 322       0.185  15.948  -4.608  1.00  0.00      HCT  C
ATOM   5051  HB  THR H 322      -0.297  16.538  -3.791  1.00  0.00      HCT   
ATOM   5052  OG1 THR H 322       1.018  16.831  -5.344  1.00  0.00      HCT  O
ATOM   5053  HG1 THR H 322       1.711  17.100  -4.731  1.00  0.00      HCT   
ATOM   5054  CG2 THR H 322       0.999  14.747  -4.099  1.00  0.00      HCT  C
ATOM   5055 HG21 THR H 322       1.766  15.072  -3.365  1.00  0.00      HCT   
ATOM   5056 HG22 THR H 322       0.334  14.013  -3.596  1.00  0.00      HCT   
ATOM   5057 HG23 THR H 322       1.516  14.230  -4.936  1.00  0.00      HCT   
ATOM   5058  C   THR H 322      -1.803  16.620  -5.823  1.00  0.00      HCT  C
ATOM   5059  O   THR H 322      -1.327  17.751  -5.920  1.00  0.00      HCT  O
ATOM   5060  N   PRO H 323      -3.084  16.406  -5.955  1.00  0.00      HCT  N
ATOM   5061  CD  PRO H 323      -3.677  15.087  -6.051  1.00  0.00      HCT  C
ATOM   5062  HD1 PRO H 323      -3.313  14.405  -5.250  1.00  0.00      HCT
[truncated: 6,737,046 more chars]
