# Supplementary material for: Structural and dynamic basis of substrate permissiveness in hydroxycinnamoyltransferase (HCT)
Source: PLoS Comput Biol. 2018 Oct 26;14(10):e1006511. doi: 10.1371/journal.pcbi.1006511 (PMC6203249; doi:10.1371/journal.pcbi.1006511)
Supplement: S1 Data — SSSE mesh files and Mathematica scripts for both CbHCT and the cylindrical enzyme model are also provided. (ZIP) [file pcbi.1006511.s002.zip › SI_data/01_MD_Simulation_Files/01-Inputs/01_Topology_and_Structure/AtHCT-SHI2.pdb]

CRYST1    0.000    0.000    0.000  90.00  90.00  90.00 P 1           1
ATOM      1  C1  SHI S 800       2.225   4.535   0.031  1.00  0.00      SHI  C
ATOM      2  C2  SHI S 800       2.529   3.257  -0.521  1.00  0.00      SHI  C
ATOM      3  C3  SHI S 800       1.593   2.142  -0.478  1.00  0.00      SHI  C
ATOM      4  C4  SHI S 800       0.722   2.101   0.841  1.00  0.00      SHI  C
ATOM      5  C5  SHI S 800       0.550   3.454   1.553  1.00  0.00      SHI  C
ATOM      6  C6  SHI S 800       0.992   4.700   0.774  1.00  0.00      SHI  C
ATOM      7  H1  SHI S 800       3.300   1.168  -0.709  1.00  0.00      SHI  H
ATOM      8  H2  SHI S 800       0.275   4.942   0.140  1.00  0.00      SHI  H
ATOM      9  O1  SHI S 800      -0.799   3.578   1.761  1.00  0.00      SHI  O
ATOM     10  H   SHI S 800      -1.096   2.872   2.214  1.00  0.00      SHI  H
ATOM     11  H3  SHI S 800       1.015   3.429   2.424  1.00  0.00      SHI  H
ATOM     12  H4  SHI S 800      -0.163   1.771   0.606  1.00  0.00      SHI  H
ATOM     13  O2  SHI S 800       1.252   1.262   1.784  1.00  0.00      SHI  O
ATOM     14  H5  SHI S 800       0.985   2.221  -1.245  1.00  0.00      SHI  H
ATOM     15  O3  SHI S 800       2.329   0.945  -0.617  1.00  0.00      SHI  O
ATOM     16  H7  SHI S 800       0.660   0.618   1.976  1.00  0.00      SHI  H
ATOM     17  H8  SHI S 800       1.108   5.436   1.406  1.00  0.00      SHI  H
ATOM     18  C7  SHI S 800       2.788   5.750  -0.679  1.00  0.00      SHI  C
ATOM     19  O4  SHI S 800       2.622   6.891  -0.182  1.00  0.00      SHI  O
ATOM     20  O5  SHI S 800       3.410   5.594  -1.773  1.00  0.00      SHI  O
ATOM     21  H10 SHI S 800       3.317   3.187  -1.109  1.00  0.00      SHI  H
ATOM     22  C31 COA C 800       1.607  -1.505  -1.553  1.00  0.00      COA   
ATOM     23  C32 COA C 800       0.806  -2.467  -0.950  1.00  0.00      COA   
ATOM     24  C33 COA C 800       1.350  -3.650  -0.266  1.00  0.00      COA   
ATOM     25  C34 COA C 800       2.418  -3.710   0.677  1.00  0.00      COA   
ATOM     26  C35 COA C 800       2.881  -4.940   1.216  1.00  0.00      COA   
ATOM     27  C36 COA C 800       2.182  -6.113   0.895  1.00  0.00      COA   
ATOM     28  C37 COA C 800       1.118  -6.040  -0.001  1.00  0.00      COA   
ATOM     29  C38 COA C 800       0.763  -4.845  -0.658  1.00  0.00      COA   
ATOM     30  O31 COA C 800       2.522  -7.274   1.659  1.00  0.00      COA   
ATOM     31  H31 COA C 800       1.932  -7.996   1.432  1.00  0.00      COA   
ATOM     32  H32 COA C 800       3.776  -5.103   1.798  1.00  0.00      COA   
ATOM     33  H33 COA C 800       0.637  -6.976  -0.243  1.00  0.00      COA   
ATOM     34  H34 COA C 800       0.033  -4.855  -1.454  1.00  0.00      COA   
ATOM     35  H35 COA C 800       2.985  -2.825   0.928  1.00  0.00      COA   
ATOM     36  H36 COA C 800      -0.272  -2.289  -0.821  1.00  0.00      COA   
ATOM     37  H37 COA C 800       2.669  -1.726  -1.735  1.00  0.00      COA   
ATOM     38  C   COA C 800       0.923  -0.388  -2.147  1.00  0.00      COA   
ATOM     39  O   COA C 800      -0.311  -0.183  -1.952  1.00  0.00      COA   
ATOM     40  S1P COA C 800       1.843   0.621  -3.361  1.00  0.00      COA   
ATOM     41  C2P COA C 800       0.442   1.492  -4.194  1.00  0.00      COA   
ATOM     42  H12 COA C 800      -0.459   1.482  -3.545  1.00  0.00      COA   
ATOM     43  H22 COA C 800       0.761   2.536  -4.402  1.00  0.00      COA   
ATOM     44  C3P COA C 800       0.168   0.716  -5.443  1.00  0.00      COA   
ATOM     45  H13 COA C 800       0.133  -0.365  -5.187  1.00  0.00      COA   
ATOM     46  H23 COA C 800       0.986   0.713  -6.195  1.00  0.00      COA   
ATOM     47  N4P COA C 800      -1.116   0.990  -5.970  1.00  0.00      COA   
ATOM     48  H4P COA C 800      -1.915   0.636  -5.490  1.00  0.00      COA   
ATOM     49  C5P COA C 800      -1.203   1.463  -7.223  1.00  0.00      COA   
ATOM     50  O5P COA C 800      -0.187   1.736  -7.812  1.00  0.00      COA   
ATOM     51  C6P COA C 800      -2.508   1.497  -7.860  1.00  0.00      COA   
ATOM     52  H16 COA C 800      -3.302   1.151  -7.164  1.00  0.00      COA   
ATOM     53  H26 COA C 800      -2.539   0.902  -8.797  1.00  0.00      COA   
ATOM     54  C7P COA C 800      -2.880   2.937  -8.220  1.00  0.00      COA   
ATOM     55  H17 COA C 800      -2.121   3.405  -8.882  1.00  0.00      COA   
ATOM     56  H27 COA C 800      -2.933   3.566  -7.306  1.00  0.00      COA   
ATOM     57  N8P COA C 800      -4.081   2.919  -9.004  1.00  0.00      COA   
ATOM     58  H8P COA C 800      -4.117   2.311  -9.794  1.00  0.00      COA   
ATOM     59  C9P COA C 800      -5.070   3.866  -8.960  1.00  0.00      COA   
ATOM     60  O9P COA C 800      -4.981   4.782  -8.081  1.00  0.00      COA   
ATOM     61  CAP COA C 800      -6.215   3.801  -9.958  1.00  0.00      COA   
ATOM     62  OAP COA C 800      -6.746   2.474 -10.222  1.00  0.00      COA   
ATOM     63  HO2 COA C 800      -7.198   2.543 -11.066  1.00  0.00      COA   
ATOM     64  HAP COA C 800      -6.968   4.270  -9.288  1.00  0.00      COA   
ATOM     65  CBP COA C 800      -6.120   4.685 -11.209  1.00  0.00      COA   
ATOM     66  CEP COA C 800      -5.077   3.948 -12.103  1.00  0.00      COA   
ATOM     67 H1EP COA C 800      -5.217   4.367 -13.122  1.00  0.00      COA   
ATOM     68 H2EP COA C 800      -5.283   2.856 -12.079  1.00  0.00      COA   
ATOM     69 H3EP COA C 800      -4.065   4.069 -11.661  1.00  0.00      COA   
ATOM     70  CDP COA C 800      -5.753   6.175 -10.956  1.00  0.00      COA   
ATOM     71 H1DP COA C 800      -6.453   6.618 -10.216  1.00  0.00      COA   
ATOM     72 H2DP COA C 800      -5.725   6.815 -11.864  1.00  0.00      COA   
ATOM     73 H3DP COA C 800      -4.709   6.213 -10.577  1.00  0.00      COA   
ATOM     74  CCP COA C 800      -7.484   4.613 -11.951  1.00  0.00      COA   
ATOM     75 H1CP COA C 800      -7.329   5.323 -12.791  1.00  0.00      COA   
ATOM     76 H2CP COA C 800      -8.171   5.071 -11.207  1.00  0.00      COA   
ATOM     77  O6A COA C 800      -7.897   3.237 -12.294  1.00  0.00      COA   
ATOM     78  P2  COA C 800      -7.981   2.794 -13.796  1.00  0.00      COA   
ATOM     79 O1P2 COA C 800      -7.131   1.566 -13.781  1.00  0.00      COA   
ATOM     80 O2P2 COA C 800      -9.427   2.526 -14.170  1.00  0.00      COA   
ATOM     81  O12 COA C 800      -7.442   3.955 -14.768  1.00  0.00      COA   
ATOM     82  P   COA C 800      -6.748   3.714 -16.179  1.00  0.00      COA   
ATOM     83  O1P COA C 800      -7.602   2.889 -17.042  1.00  0.00      COA   
ATOM     84  O2P COA C 800      -5.315   3.375 -16.006  1.00  0.00      COA   
ATOM     85  O5' COA C 800      -6.755   5.195 -16.819  1.00  0.00      COA   
ATOM     86  C5' COA C 800      -7.954   5.995 -16.752  1.00  0.00      COA   
ATOM     87  H5' COA C 800      -8.777   5.319 -16.435  1.00  0.00      COA   
ATOM     88 H5'' COA C 800      -7.860   6.817 -16.011  1.00  0.00      COA   
ATOM     89  C4' COA C 800      -8.294   6.582 -18.106  1.00  0.00      COA   
ATOM     90  H4' COA C 800      -9.279   7.030 -17.908  1.00  0.00      COA   
ATOM     91  O4' COA C 800      -7.400   7.604 -18.517  1.00  0.00      COA   
ATOM     92  C1' COA C 800      -6.469   7.217 -19.595  1.00  0.00      COA   
ATOM     93  H1' COA C 800      -5.468   7.209 -19.138  1.00  0.00      COA   
ATOM     94  C5  COA C 800      -6.245   9.797 -22.257  1.00  0.00      COA   
ATOM     95  N7  COA C 800      -7.239   9.017 -22.805  1.00  0.00      COA   
ATOM     96  C8  COA C 800      -7.444   8.112 -21.897  1.00  0.00      COA   
ATOM     97  H8  COA C 800      -8.174   7.310 -22.003  1.00  0.00      COA   
ATOM     98  N9  COA C 800      -6.599   8.177 -20.781  1.00  0.00      COA   
ATOM     99  N1  COA C 800      -4.530  11.427 -21.971  1.00  0.00      COA   
ATOM    100  C2  COA C 800      -4.191  10.808 -20.826  1.00  0.00      COA   
ATOM    101  H2  COA C 800      -3.452  11.345 -20.232  1.00  0.00      COA   
ATOM    102  N3  COA C 800      -4.959   9.843 -20.220  1.00  0.00      COA   
ATOM    103  C4  COA C 800      -5.872   9.328 -21.008  1.00  0.00      COA   
ATOM    104  C6  COA C 800      -5.563  10.990 -22.714  1.00  0.00      COA   
ATOM    105  N6  COA C 800      -5.861  11.628 -23.825  1.00  0.00      COA   
ATOM    106  H61 COA C 800      -5.363  12.424 -24.169  1.00  0.00      COA   
ATOM    107  H62 COA C 800      -6.638  11.272 -24.344  1.00  0.00      COA   
ATOM    108  C2' COA C 800      -6.905   5.772 -19.884  1.00  0.00      COA   
ATOM    109 H2'' COA C 800      -6.811   5.663 -20.975  1.00  0.00      COA   
ATOM    110  O2' COA C 800      -5.970   4.905 -19.307  1.00  0.00      COA   
ATOM    111  H2' COA C 800      -6.167   4.962 -18.369  1.00  0.00      COA   
ATOM    112  C3' COA C 800      -8.259   5.595 -19.263  1.00  0.00      COA   
ATOM    113  H3' COA C 800      -8.516   4.625 -18.812  1.00  0.00      COA   
ATOM    114  O3' COA C 800      -9.265   6.031 -20.239  1.00  0.00      COA   
ATOM    115  P3  COA C 800     -10.010   4.935 -21.039  1.00  0.00      COA   
ATOM    116 O1P3 COA C 800     -11.083   4.445 -20.165  1.00  0.00      COA   
ATOM    117 O2P3 COA C 800     -10.434   5.610 -22.348  1.00  0.00      COA   
ATOM    118  O3T COA C 800      -8.966   3.762 -21.305  1.00  0.00      COA   
ATOM    119  H3T COA C 800      -8.846   3.241 -20.508  1.00  0.00      COA   
ATOM    120  N   MET H   1      -7.559 -10.274  21.978  1.00  0.00      HCT  N
ATOM    121  HT1 MET H   1      -8.478 -10.121  21.615  1.00  0.00      HCT   
ATOM    122  HT2 MET H   1      -7.033  -9.424  21.946  1.00  0.00      HCT   
ATOM    123  HT3 MET H   1      -7.616 -10.604  22.920  1.00  0.00      HCT   
ATOM    124  CA  MET H   1      -6.883 -11.285  21.157  1.00  0.00      HCT  C
ATOM    125  HA  MET H   1      -7.489 -12.177  21.261  1.00  0.00      HCT   
ATOM    126  CB  MET H   1      -6.841 -10.842  19.702  1.00  0.00      HCT  C
ATOM    127  HB1 MET H   1      -7.327  -9.839  19.654  1.00  0.00      HCT   
ATOM    128  HB2 MET H   1      -5.783 -10.691  19.392  1.00  0.00      HCT   
ATOM    129  CG  MET H   1      -7.560 -11.807  18.807  1.00  0.00      HCT  C
ATOM    130  HG1 MET H   1      -7.550 -12.825  19.250  1.00  0.00      HCT   
ATOM    131  HG2 MET H   1      -8.622 -11.497  18.700  1.00  0.00      HCT   
ATOM    132  SD  MET H   1      -6.843 -11.929  17.170  1.00  0.00      HCT  S
ATOM    133  CE  MET H   1      -5.218 -12.492  17.581  1.00  0.00      HCT  C
ATOM    134  HE1 MET H   1      -4.600 -12.621  16.667  1.00  0.00      HCT   
ATOM    135  HE2 MET H   1      -4.700 -11.766  18.244  1.00  0.00      HCT   
ATOM    136  HE3 MET H   1      -5.255 -13.470  18.108  1.00  0.00      HCT   
ATOM    137  C   MET H   1      -5.450 -11.646  21.576  1.00  0.00      HCT  C
ATOM    138  O   MET H   1      -4.542 -10.827  21.492  1.00  0.00      HCT  O
ATOM    139  N   LYS H   2      -5.257 -12.898  21.981  1.00  0.00      HCT  N
ATOM    140  HN  LYS H   2      -5.990 -13.576  22.023  1.00  0.00      HCT   
ATOM    141  CA  LYS H   2      -3.944 -13.379  22.399  1.00  0.00      HCT  C
ATOM    142  HA  LYS H   2      -3.302 -12.510  22.480  1.00  0.00      HCT   
ATOM    143  CB  LYS H   2      -4.034 -14.102  23.746  1.00  0.00      HCT  C
ATOM    144  HB1 LYS H   2      -4.543 -13.410  24.456  1.00  0.00      HCT   
ATOM    145  HB2 LYS H   2      -4.702 -14.986  23.639  1.00  0.00      HCT   
ATOM    146  CG  LYS H   2      -2.677 -14.513  24.331  1.00  0.00      HCT  C
ATOM    147  HG1 LYS H   2      -2.508 -15.596  24.133  1.00  0.00      HCT   
ATOM    148  HG2 LYS H   2      -1.871 -13.949  23.808  1.00  0.00      HCT   
ATOM    149  CD  LYS H   2      -2.623 -14.259  25.839  1.00  0.00      HCT  C
ATOM    150  HD1 LYS H   2      -2.717 -13.163  26.015  1.00  0.00      HCT   
ATOM    151  HD2 LYS H   2      -3.509 -14.749  26.305  1.00  0.00      HCT   
ATOM    152  CE  LYS H   2      -1.334 -14.793  26.475  1.00  0.00      HCT  C
ATOM    153  HE1 LYS H   2      -0.442 -14.370  25.962  1.00  0.00      HCT   
ATOM    154  HE2 LYS H   2      -1.285 -14.516  27.551  1.00  0.00      HCT   
ATOM    155  NZ  LYS H   2      -1.203 -16.283  26.407  1.00  0.00      HCT  N
ATOM    156  HZ1 LYS H   2      -0.312 -16.583  26.852  1.00  0.00      HCT   
ATOM    157  HZ2 LYS H   2      -2.003 -16.725  26.904  1.00  0.00      HCT   
ATOM    158  HZ3 LYS H   2      -1.210 -16.585  25.412  1.00  0.00      HCT   
ATOM    159  C   LYS H   2      -3.324 -14.307  21.359  1.00  0.00      HCT  C
ATOM    160  O   LYS H   2      -3.948 -15.266  20.904  1.00  0.00      HCT  O
ATOM    161  N   ILE H   3      -2.088 -14.001  20.986  1.00  0.00      HCT  N
ATOM    162  HN  ILE H   3      -1.595 -13.203  21.326  1.00  0.00      HCT   
ATOM    163  CA  ILE H   3      -1.335 -14.807  20.042  1.00  0.00      HCT  C
ATOM    164  HA  ILE H   3      -2.044 -15.474  19.569  1.00  0.00      HCT   
ATOM    165  CB  ILE H   3      -0.587 -13.935  19.045  1.00  0.00      HCT  C
ATOM    166  HB  ILE H   3       0.003 -13.227  19.680  1.00  0.00      HCT   
ATOM    167  CG2 ILE H   3       0.213 -14.811  18.098  1.00  0.00      HCT  C
ATOM    168 HG21 ILE H   3       0.884 -14.192  17.467  1.00  0.00      HCT   
ATOM    169 HG22 ILE H   3       0.847 -15.527  18.661  1.00  0.00      HCT   
ATOM    170 HG23 ILE H   3      -0.458 -15.388  17.428  1.00  0.00      HCT   
ATOM    171  CG1 ILE H   3      -1.573 -13.099  18.245  1.00  0.00      HCT  C
ATOM    172 HG11 ILE H   3      -2.303 -12.617  18.933  1.00  0.00      HCT   
ATOM    173 HG12 ILE H   3      -1.018 -12.282  17.729  1.00  0.00      HCT   
ATOM    174  CD  ILE H   3      -2.280 -13.922  17.241  1.00  0.00      HCT  C
ATOM    175  HD1 ILE H   3      -2.954 -13.286  16.626  1.00  0.00      HCT   
ATOM    176  HD2 ILE H   3      -1.555 -14.419  16.561  1.00  0.00      HCT   
ATOM    177  HD3 ILE H   3      -2.898 -14.704  17.731  1.00  0.00      HCT   
ATOM    178  C   ILE H   3      -0.332 -15.679  20.771  1.00  0.00      HCT  C
ATOM    179  O   ILE H   3       0.412 -15.203  21.620  1.00  0.00      HCT  O
ATOM    180  N   ASN H   4      -0.324 -16.962  20.452  1.00  0.00      HCT  N
ATOM    181  HN  ASN H   4      -0.972 -17.390  19.824  1.00  0.00      HCT   
ATOM    182  CA  ASN H   4       0.660 -17.869  21.011  1.00  0.00      HCT  C
ATOM    183  HA  ASN H   4       1.296 -17.280  21.663  1.00  0.00      HCT   
ATOM    184  CB  ASN H   4      -0.007 -19.011  21.781  1.00  0.00      HCT  C
ATOM    185  HB1 ASN H   4      -0.736 -19.501  21.099  1.00  0.00      HCT   
ATOM    186  HB2 ASN H   4       0.745 -19.774  22.068  1.00  0.00      HCT   
ATOM    187  CG  ASN H   4      -0.762 -18.524  23.010  1.00  0.00      HCT  C
ATOM    188  OD1 ASN H   4      -0.199 -17.849  23.877  1.00  0.00      HCT  O
ATOM    189  ND2 ASN H   4      -2.039 -18.871  23.094  1.00  0.00      HCT  N
ATOM    190 HD21 ASN H   4      -2.549 -18.550  23.887  1.00  0.00      HCT   
ATOM    191 HD22 ASN H   4      -2.459 -19.405  22.367  1.00  0.00      HCT   
ATOM    192  C   ASN H   4       1.528 -18.410  19.889  1.00  0.00      HCT  C
ATOM    193  O   ASN H   4       1.107 -19.286  19.135  1.00  0.00      HCT  O
ATOM    194  N   ILE H   5       2.730 -17.860  19.766  1.00  0.00      HCT  N
ATOM    195  HN  ILE H   5       3.070 -17.118  20.341  1.00  0.00      HCT   
ATOM    196  CA  ILE H   5       3.670 -18.308  18.757  1.00  0.00      HCT  C
ATOM    197  HA  ILE H   5       3.157 -18.265  17.804  1.00  0.00      HCT   
ATOM    198  CB  ILE H   5       4.951 -17.441  18.747  1.00  0.00      HCT  C
ATOM    199  HB  ILE H   5       5.240 -17.356  19.825  1.00  0.00      HCT   
ATOM    200  CG2 ILE H   5       6.031 -18.063  17.872  1.00  0.00      HCT  C
ATOM    201 HG21 ILE H   5       6.992 -17.522  17.994  1.00  0.00      HCT   
ATOM    202 HG22 ILE H   5       6.205 -19.123  18.151  1.00  0.00      HCT   
ATOM    203 HG23 ILE H   5       5.745 -18.025  16.800  1.00  0.00      HCT   
ATOM    204  CG1 ILE H   5       4.636 -16.023  18.260  1.00  0.00      HCT  C
ATOM    205 HG11 ILE H   5       4.430 -16.037  17.166  1.00  0.00      HCT   
ATOM    206 HG12 ILE H   5       3.709 -15.666  18.765  1.00  0.00      HCT   
ATOM    207  CD  ILE H   5       5.746 -15.029  18.544  1.00  0.00      HCT  C
ATOM    208  HD1 ILE H   5       5.442 -14.009  18.223  1.00  0.00      HCT   
ATOM    209  HD2 ILE H   5       5.976 -14.998  19.631  1.00  0.00      HCT   
ATOM    210  HD3 ILE H   5       6.673 -15.299  17.995  1.00  0.00      HCT   
ATOM    211  C   ILE H   5       4.024 -19.770  19.001  1.00  0.00      HCT  C
ATOM    212  O   ILE H   5       4.228 -20.193  20.138  1.00  0.00      HCT  O
ATOM    213  N   ARG H   6       4.072 -20.543  17.924  1.00  0.00      HCT  N
ATOM    214  HN  ARG H   6       3.958 -20.171  17.006  1.00  0.00      HCT   
ATOM    215  CA  ARG H   6       4.293 -21.968  18.024  1.00  0.00      HCT  C
ATOM    216  HA  ARG H   6       4.326 -22.243  19.072  1.00  0.00      HCT   
ATOM    217  CB  ARG H   6       3.173 -22.726  17.311  1.00  0.00      HCT  C
ATOM    218  HB1 ARG H   6       2.220 -22.415  17.802  1.00  0.00      HCT   
ATOM    219  HB2 ARG H   6       3.102 -22.380  16.256  1.00  0.00      HCT   
ATOM    220  CG  ARG H   6       3.296 -24.232  17.393  1.00  0.00      HCT  C
ATOM    221  HG1 ARG H   6       4.320 -24.485  17.746  1.00  0.00      HCT   
ATOM    222  HG2 ARG H   6       2.606 -24.609  18.182  1.00  0.00      HCT   
ATOM    223  CD  ARG H   6       2.942 -24.891  16.071  1.00  0.00      HCT  C
ATOM    224  HD1 ARG H   6       3.512 -24.401  15.249  1.00  0.00      HCT   
ATOM    225  HD2 ARG H   6       3.188 -25.979  16.077  1.00  0.00      HCT   
ATOM    226  NE  ARG H   6       1.514 -24.787  15.788  1.00  0.00      HCT  N
ATOM    227  HE  ARG H   6       1.026 -24.185  16.430  1.00  0.00      HCT   
ATOM    228  CZ  ARG H   6       0.899 -25.412  14.793  1.00  0.00      HCT  C
ATOM    229  NH1 ARG H   6       1.588 -26.207  13.979  1.00  0.00      HCT  N
ATOM    230 HH11 ARG H   6       1.142 -26.658  13.218  1.00  0.00      HCT   
ATOM    231 HH12 ARG H   6       2.583 -26.209  14.098  1.00  0.00      HCT   
ATOM    232  NH2 ARG H   6      -0.410 -25.245  14.618  1.00  0.00      HCT  N
ATOM    233 HH21 ARG H   6      -0.888 -25.776  13.932  1.00  0.00      HCT   
ATOM    234 HH22 ARG H   6      -0.897 -24.747  15.324  1.00  0.00      HCT   
ATOM    235  C   ARG H   6       5.644 -22.335  17.437  1.00  0.00      HCT  C
ATOM    236  O   ARG H   6       6.442 -23.025  18.073  1.00  0.00      HCT  O
ATOM    237  N   ASP H   7       5.886 -21.856  16.221  1.00  0.00      HCT  N
ATOM    238  HN  ASP H   7       5.256 -21.264  15.726  1.00  0.00      HCT   
ATOM    239  CA  ASP H   7       7.103 -22.143  15.472  1.00  0.00      HCT  C
ATOM    240  HA  ASP H   7       7.845 -22.503  16.176  1.00  0.00      HCT   
ATOM    241  CB  ASP H   7       6.837 -23.152  14.347  1.00  0.00      HCT  C
ATOM    242  HB1 ASP H   7       5.803 -23.017  13.972  1.00  0.00      HCT   
ATOM    243  HB2 ASP H   7       7.537 -22.990  13.504  1.00  0.00      HCT   
ATOM    244  CG  ASP H   7       6.964 -24.589  14.801  1.00  0.00      HCT  C
ATOM    245  OD1 ASP H   7       8.108 -25.051  14.987  1.00  0.00      HCT  O
ATOM    246  OD2 ASP H   7       5.923 -25.266  14.951  1.00  0.00      HCT  O
ATOM    247  C   ASP H   7       7.651 -20.860  14.875  1.00  0.00      HCT  C
ATOM    248  O   ASP H   7       6.927 -19.876  14.733  1.00  0.00      HCT  O
ATOM    249  N   SER H   8       8.924 -20.884  14.503  1.00  0.00      HCT  N
ATOM    250  HN  SER H   8       9.546 -21.651  14.660  1.00  0.00      HCT   
ATOM    251  CA  SER H   8       9.531 -19.756  13.815  1.00  0.00      HCT  C
ATOM    252  HA  SER H   8       8.781 -19.384  13.129  1.00  0.00      HCT   
ATOM    253  CB  SER H   8       9.961 -18.687  14.805  1.00  0.00      HCT  C
ATOM    254  HB1 SER H   8       9.044 -18.192  15.199  1.00  0.00      HCT   
ATOM    255  HB2 SER H   8      10.482 -19.150  15.673  1.00  0.00      HCT   
ATOM    256  OG  SER H   8      10.768 -17.734  14.147  1.00  0.00      HCT  O
ATOM    257  HG1 SER H   8      10.836 -16.968  14.731  1.00  0.00      HCT   
ATOM    258  C   SER H   8      10.722 -20.200  12.985  1.00  0.00      HCT  C
ATOM    259  O   SER H   8      11.726 -20.652  13.517  1.00  0.00      HCT  O
ATOM    260  N   THR H   9      10.609 -20.065  11.672  1.00  0.00      HCT  N
ATOM    261  HN  THR H   9       9.816 -19.676  11.204  1.00  0.00      HCT   
ATOM    262  CA  THR H   9      11.676 -20.492  10.783  1.00  0.00      HCT  C
ATOM    263  HA  THR H   9      12.482 -20.796  11.437  1.00  0.00      HCT   
ATOM    264  CB  THR H   9      11.190 -21.626   9.868  1.00  0.00      HCT  C
ATOM    265  HB  THR H   9      10.570 -21.141   9.075  1.00  0.00      HCT   
ATOM    266  OG1 THR H   9      10.351 -22.501  10.618  1.00  0.00      HCT  O
ATOM    267  HG1 THR H   9      10.087 -23.193  10.003  1.00  0.00      HCT   
ATOM    268  CG2 THR H   9      12.362 -22.417   9.303  1.00  0.00      HCT  C
ATOM    269 HG21 THR H   9      12.013 -23.160   8.556  1.00  0.00      HCT   
ATOM    270 HG22 THR H   9      13.081 -21.737   8.798  1.00  0.00      HCT   
ATOM    271 HG23 THR H   9      12.903 -22.960  10.107  1.00  0.00      HCT   
ATOM    272  C   THR H   9      12.226 -19.357   9.913  1.00  0.00      HCT  C
ATOM    273  O   THR H   9      11.489 -18.470   9.462  1.00  0.00      HCT  O
ATOM    274  N   MET H  10      13.535 -19.396   9.688  1.00  0.00      HCT  N
ATOM    275  HN  MET H  10      14.165 -20.006  10.163  1.00  0.00      HCT   
ATOM    276  CA  MET H  10      14.165 -18.529   8.706  1.00  0.00      HCT  C
ATOM    277  HA  MET H  10      13.519 -17.682   8.509  1.00  0.00      HCT   
ATOM    278  CB  MET H  10      15.530 -18.035   9.207  1.00  0.00      HCT  C
ATOM    279  HB1 MET H  10      15.367 -17.608  10.224  1.00  0.00      HCT   
ATOM    280  HB2 MET H  10      16.212 -18.905   9.340  1.00  0.00      HCT   
ATOM    281  CG  MET H  10      16.200 -16.967   8.337  1.00  0.00      HCT  C
ATOM    282  HG1 MET H  10      17.144 -16.621   8.809  1.00  0.00      HCT   
ATOM    283  HG2 MET H  10      16.459 -17.400   7.346  1.00  0.00      HCT   
ATOM    284  SD  MET H  10      15.196 -15.494   8.044  1.00  0.00      HCT  S
ATOM    285  CE  MET H  10      15.007 -14.823   9.675  1.00  0.00      HCT  C
ATOM    286  HE1 MET H  10      14.390 -13.899   9.655  1.00  0.00      HCT   
ATOM    287  HE2 MET H  10      14.509 -15.552  10.351  1.00  0.00      HCT   
ATOM    288  HE3 MET H  10      15.993 -14.564  10.118  1.00  0.00      HCT   
ATOM    289  C   MET H  10      14.265 -19.343   7.417  1.00  0.00      HCT  C
ATOM    290  O   MET H  10      15.130 -20.204   7.285  1.00  0.00      HCT  O
ATOM    291  N   VAL H  11      13.346 -19.097   6.487  1.00  0.00      HCT  N
ATOM    292  HN  VAL H  11      12.673 -18.365   6.549  1.00  0.00      HCT   
ATOM    293  CA  VAL H  11      13.251 -19.903   5.272  1.00  0.00      HCT  C
ATOM    294  HA  VAL H  11      13.624 -20.893   5.503  1.00  0.00      HCT   
ATOM    295  CB  VAL H  11      11.787 -20.003   4.766  1.00  0.00      HCT  C
ATOM    296  HB  VAL H  11      11.417 -18.962   4.596  1.00  0.00      HCT   
ATOM    297  CG1 VAL H  11      11.706 -20.783   3.440  1.00  0.00      HCT  C
ATOM    298 HG11 VAL H  11      10.648 -20.879   3.113  1.00  0.00      HCT   
ATOM    299 HG12 VAL H  11      12.258 -20.268   2.627  1.00  0.00      HCT   
ATOM    300 HG13 VAL H  11      12.122 -21.806   3.560  1.00  0.00      HCT   
ATOM    301  CG2 VAL H  11      10.882 -20.633   5.830  1.00  0.00      HCT  C
ATOM    302 HG21 VAL H  11       9.844 -20.739   5.450  1.00  0.00      HCT   
ATOM    303 HG22 VAL H  11      11.256 -21.641   6.113  1.00  0.00      HCT   
ATOM    304 HG23 VAL H  11      10.841 -20.006   6.745  1.00  0.00      HCT   
ATOM    305  C   VAL H  11      14.143 -19.321   4.175  1.00  0.00      HCT  C
ATOM    306  O   VAL H  11      14.039 -18.153   3.842  1.00  0.00      HCT  O
ATOM    307  N   ARG H  12      15.027 -20.140   3.625  1.00  0.00      HCT  N
ATOM    308  HN  ARG H  12      15.083 -21.104   3.876  1.00  0.00      HCT   
ATOM    309  CA  ARG H  12      15.969 -19.670   2.618  1.00  0.00      HCT  C
ATOM    310  HA  ARG H  12      15.905 -18.590   2.550  1.00  0.00      HCT   
ATOM    311  CB  ARG H  12      17.396 -20.082   3.010  1.00  0.00      HCT  C
ATOM    312  HB1 ARG H  12      17.424 -21.197   2.971  1.00  0.00      HCT   
ATOM    313  HB2 ARG H  12      18.111 -19.731   2.234  1.00  0.00      HCT   
ATOM    314  CG  ARG H  12      17.792 -19.616   4.406  1.00  0.00      HCT  C
ATOM    315  HG1 ARG H  12      17.404 -18.585   4.558  1.00  0.00      HCT   
ATOM    316  HG2 ARG H  12      17.268 -20.247   5.160  1.00  0.00      HCT   
ATOM    317  CD  ARG H  12      19.290 -19.719   4.646  1.00  0.00      HCT  C
ATOM    318  HD1 ARG H  12      19.600 -18.946   5.386  1.00  0.00      HCT   
ATOM    319  HD2 ARG H  12      19.573 -20.724   5.038  1.00  0.00      HCT   
ATOM    320  NE  ARG H  12      20.053 -19.526   3.412  1.00  0.00      HCT  N
ATOM    321  HE  ARG H  12      19.470 -19.382   2.605  1.00  0.00      HCT   
ATOM    322  CZ  ARG H  12      21.384 -19.534   3.330  1.00  0.00      HCT  C
ATOM    323  NH1 ARG H  12      22.126 -19.727   4.416  1.00  0.00      HCT  N
ATOM    324 HH11 ARG H  12      23.115 -19.708   4.361  1.00  0.00      HCT   
ATOM    325 HH12 ARG H  12      21.636 -19.752   5.290  1.00  0.00      HCT   
ATOM    326  NH2 ARG H  12      21.975 -19.347   2.154  1.00  0.00      HCT  N
ATOM    327 HH21 ARG H  12      22.957 -19.439   2.075  1.00  0.00      HCT   
ATOM    328 HH22 ARG H  12      21.388 -19.328   1.355  1.00  0.00      HCT   
ATOM    329  C   ARG H  12      15.574 -20.218   1.248  1.00  0.00      HCT  C
ATOM    330  O   ARG H  12      14.788 -21.159   1.174  1.00  0.00      HCT  O
ATOM    331  N   PRO H  13      16.099 -19.626   0.156  1.00  0.00      HCT  N
ATOM    332  CD  PRO H  13      16.970 -18.438   0.049  1.00  0.00      HCT  C
ATOM    333  HD1 PRO H  13      18.033 -18.672   0.286  1.00  0.00      HCT   
ATOM    334  HD2 PRO H  13      16.628 -17.604   0.704  1.00  0.00      HCT   
ATOM    335  CA  PRO H  13      15.739 -20.159  -1.164  1.00  0.00      HCT  C
ATOM    336  HA  PRO H  13      14.680 -20.019  -1.346  1.00  0.00      HCT   
ATOM    337  CB  PRO H  13      16.571 -19.302  -2.134  1.00  0.00      HCT  C
ATOM    338  HB1 PRO H  13      16.009 -19.069  -3.066  1.00  0.00      HCT   
ATOM    339  HB2 PRO H  13      17.540 -19.787  -2.387  1.00  0.00      HCT   
ATOM    340  CG  PRO H  13      16.839 -18.041  -1.403  1.00  0.00      HCT  C
ATOM    341  HG1 PRO H  13      16.017 -17.320  -1.581  1.00  0.00      HCT   
ATOM    342  HG2 PRO H  13      17.789 -17.566  -1.741  1.00  0.00      HCT   
ATOM    343  C   PRO H  13      16.080 -21.646  -1.306  1.00  0.00      HCT  C
ATOM    344  O   PRO H  13      17.031 -22.122  -0.685  1.00  0.00      HCT  O
ATOM    345  N   ALA H  14      15.295 -22.359  -2.112  1.00  0.00      HCT  N
ATOM    346  HN  ALA H  14      14.577 -21.931  -2.660  1.00  0.00      HCT   
ATOM    347  CA  ALA H  14      15.418 -23.809  -2.260  1.00  0.00      HCT  C
ATOM    348  HA  ALA H  14      15.365 -24.283  -1.286  1.00  0.00      HCT   
ATOM    349  CB  ALA H  14      14.265 -24.335  -3.090  1.00  0.00      HCT  C
ATOM    350  HB1 ALA H  14      13.303 -24.063  -2.606  1.00  0.00      HCT   
ATOM    351  HB2 ALA H  14      14.272 -23.892  -4.110  1.00  0.00      HCT   
ATOM    352  HB3 ALA H  14      14.301 -25.442  -3.185  1.00  0.00      HCT   
ATOM    353  C   ALA H  14      16.752 -24.232  -2.874  1.00  0.00      HCT  C
ATOM    354  O   ALA H  14      17.258 -25.311  -2.586  1.00  0.00      HCT  O
ATOM    355  N   THR H  15      17.308 -23.382  -3.731  1.00  0.00      HCT  N
ATOM    356  HN  THR H  15      16.867 -22.544  -4.051  1.00  0.00      HCT   
ATOM    357  CA  THR H  15      18.640 -23.610  -4.288  1.00  0.00      HCT  C
ATOM    358  HA  THR H  15      19.116 -24.339  -3.646  1.00  0.00      HCT   
ATOM    359  CB  THR H  15      18.584 -24.079  -5.760  1.00  0.00      HCT  C
ATOM    360  HB  THR H  15      19.645 -24.155  -6.102  1.00  0.00      HCT   
ATOM    361  OG1 THR H  15      17.932 -23.086  -6.565  1.00  0.00      HCT  O
ATOM    362  HG1 THR H  15      17.922 -23.446  -7.458  1.00  0.00      HCT   
ATOM    363  CG2 THR H  15      17.852 -25.421  -5.884  1.00  0.00      HCT  C
ATOM    364 HG21 THR H  15      17.913 -25.810  -6.922  1.00  0.00      HCT   
ATOM    365 HG22 THR H  15      18.310 -26.176  -5.210  1.00  0.00      HCT   
ATOM    366 HG23 THR H  15      16.779 -25.318  -5.613  1.00  0.00      HCT   
ATOM    367  C   THR H  15      19.480 -22.333  -4.196  1.00  0.00      HCT  C
ATOM    368  O   THR H  15      19.008 -21.308  -3.702  1.00  0.00      HCT  O
ATOM    369  N   GLU H  16      20.724 -22.404  -4.662  1.00  0.00      HCT  N
ATOM    370  HN  GLU H  16      21.148 -23.224  -5.037  1.00  0.00      HCT   
ATOM    371  CA  GLU H  16      21.596 -21.235  -4.657  1.00  0.00      HCT  C
ATOM    372  HA  GLU H  16      21.630 -20.839  -3.650  1.00  0.00      HCT   
ATOM    373  CB  GLU H  16      23.010 -21.605  -5.104  1.00  0.00      HCT  C
ATOM    374  HB1 GLU H  16      22.959 -22.577  -5.647  1.00  0.00      HCT   
ATOM    375  HB2 GLU H  16      23.378 -20.860  -5.845  1.00  0.00      HCT   
ATOM    376  CG  GLU H  16      24.015 -21.734  -3.969  1.00  0.00      HCT  C
ATOM    377  HG1 GLU H  16      24.374 -20.730  -3.678  1.00  0.00      HCT   
ATOM    378  HG2 GLU H  16      23.558 -22.228  -3.088  1.00  0.00      HCT   
ATOM    379  CD  GLU H  16      25.265 -22.519  -4.370  1.00  0.00      HCT  C
ATOM    380  OE1 GLU H  16      25.485 -23.619  -3.818  1.00  0.00      HCT  O
ATOM    381  OE2 GLU H  16      26.031 -22.039  -5.236  1.00  0.00      HCT  O
ATOM    382  C   GLU H  16      21.035 -20.138  -5.555  1.00  0.00      HCT  C
ATOM    383  O   GLU H  16      20.511 -20.408  -6.630  1.00  0.00      HCT  O
ATOM    384  N   THR H  17      21.137 -18.899  -5.098  1.00  0.00      HCT  N
ATOM    385  HN  THR H  17      21.544 -18.653  -4.219  1.00  0.00      HCT   
ATOM    386  CA  THR H  17      20.647 -17.763  -5.870  1.00  0.00      HCT  C
ATOM    387  HA  THR H  17      20.390 -18.150  -6.847  1.00  0.00      HCT   
ATOM    388  CB  THR H  17      19.451 -17.083  -5.175  1.00  0.00      HCT  C
ATOM    389  HB  THR H  17      19.230 -16.162  -5.768  1.00  0.00      HCT   
ATOM    390  OG1 THR H  17      19.824 -16.675  -3.848  1.00  0.00      HCT  O
ATOM    391  HG1 THR H  17      19.034 -16.272  -3.472  1.00  0.00      HCT   
ATOM    392  CG2 THR H  17      18.256 -18.032  -5.136  1.00  0.00      HCT  C
ATOM    393 HG21 THR H  17      17.355 -17.517  -4.741  1.00  0.00      HCT   
ATOM    394 HG22 THR H  17      18.019 -18.399  -6.157  1.00  0.00      HCT   
ATOM    395 HG23 THR H  17      18.464 -18.912  -4.490  1.00  0.00      HCT   
ATOM    396  C   THR H  17      21.762 -16.747  -6.085  1.00  0.00      HCT  C
ATOM    397  O   THR H  17      22.783 -16.783  -5.385  1.00  0.00      HCT  O
ATOM    398  N   PRO H  18      21.580 -15.842  -7.059  1.00  0.00      HCT  N
ATOM    399  CD  PRO H  18      20.449 -15.720  -8.002  1.00  0.00      HCT  C
ATOM    400  HD1 PRO H  18      19.568 -15.214  -7.546  1.00  0.00      HCT   
ATOM    401  HD2 PRO H  18      20.128 -16.706  -8.411  1.00  0.00      HCT   
ATOM    402  CA  PRO H  18      22.654 -14.887  -7.364  1.00  0.00      HCT  C
ATOM    403  HA  PRO H  18      23.531 -15.417  -7.717  1.00  0.00      HCT   
ATOM    404  CB  PRO H  18      22.048 -14.007  -8.460  1.00  0.00      HCT  C
ATOM    405  HB1 PRO H  18      22.804 -13.709  -9.221  1.00  0.00      HCT   
ATOM    406  HB2 PRO H  18      21.554 -13.102  -8.042  1.00  0.00      HCT   
ATOM    407  CG  PRO H  18      21.022 -14.864  -9.106  1.00  0.00      HCT  C
ATOM    408  HG1 PRO H  18      21.488 -15.459  -9.916  1.00  0.00      HCT   
ATOM    409  HG2 PRO H  18      20.207 -14.253  -9.557  1.00  0.00      HCT   
ATOM    410  C   PRO H  18      23.035 -14.041  -6.174  1.00  0.00      HCT  C
ATOM    411  O   PRO H  18      22.184 -13.366  -5.605  1.00  0.00      HCT  O
ATOM    412  N   ILE H  19      24.302 -14.090  -5.791  1.00  0.00      HCT  N
ATOM    413  HN  ILE H  19      24.971 -14.762  -6.102  1.00  0.00      HCT   
ATOM    414  CA  ILE H  19      24.828 -13.120  -4.845  1.00  0.00      HCT  C
ATOM    415  HA  ILE H  19      24.037 -12.898  -4.140  1.00  0.00      HCT   
ATOM    416  CB  ILE H  19      26.069 -13.651  -4.144  1.00  0.00      HCT  C
ATOM    417  HB  ILE H  19      26.716 -14.035  -4.973  1.00  0.00      HCT   
ATOM    418  CG2 ILE H  19      26.745 -12.546  -3.334  1.00  0.00      HCT  C
ATOM    419 HG21 ILE H  19      27.729 -12.888  -2.951  1.00  0.00      HCT   
ATOM    420 HG22 ILE H  19      26.922 -11.647  -3.961  1.00  0.00      HCT   
ATOM    421 HG23 ILE H  19      26.119 -12.250  -2.466  1.00  0.00      HCT   
ATOM    422  CG1 ILE H  19      25.680 -14.850  -3.275  1.00  0.00      HCT  C
ATOM    423 HG11 ILE H  19      24.930 -14.537  -2.514  1.00  0.00      HCT   
ATOM    424 HG12 ILE H  19      25.194 -15.619  -3.918  1.00  0.00      HCT   
ATOM    425  CD  ILE H  19      26.836 -15.492  -2.579  1.00  0.00      HCT  C
ATOM    426  HD1 ILE H  19      26.497 -16.387  -2.013  1.00  0.00      HCT   
ATOM    427  HD2 ILE H  19      27.605 -15.815  -3.313  1.00  0.00      HCT   
ATOM    428  HD3 ILE H  19      27.308 -14.790  -1.860  1.00  0.00      HCT   
ATOM    429  C   ILE H  19      25.139 -11.822  -5.581  1.00  0.00      HCT  C
ATOM    430  O   ILE H  19      26.060 -11.758  -6.392  1.00  0.00      HCT  O
ATOM    431  N   THR H  20      24.346 -10.791  -5.310  1.00  0.00      HCT  N
ATOM    432  HN  THR H  20      23.591 -10.812  -4.656  1.00  0.00      HCT   
ATOM    433  CA  THR H  20      24.528  -9.508  -5.973  1.00  0.00      HCT  C
ATOM    434  HA  THR H  20      25.596  -9.350  -6.045  1.00  0.00      HCT   
ATOM    435  CB  THR H  20      23.830  -9.479  -7.338  1.00  0.00      HCT  C
ATOM    436  HB  THR H  20      24.095 -10.440  -7.842  1.00  0.00      HCT   
ATOM    437  OG1 THR H  20      24.352  -8.411  -8.130  1.00  0.00      HCT  O
ATOM    438  HG1 THR H  20      23.865  -8.445  -8.960  1.00  0.00      HCT   
ATOM    439  CG2 THR H  20      22.322  -9.291  -7.158  1.00  0.00      HCT  C
ATOM    440 HG21 THR H  20      21.794  -9.382  -8.130  1.00  0.00      HCT   
ATOM    441 HG22 THR H  20      21.914 -10.065  -6.474  1.00  0.00      HCT   
ATOM    442 HG23 THR H  20      22.092  -8.292  -6.729  1.00  0.00      HCT   
ATOM    443  C   THR H  20      23.980  -8.383  -5.095  1.00  0.00      HCT  C
ATOM    444  O   THR H  20      23.291  -8.655  -4.100  1.00  0.00      HCT  O
ATOM    445  N   ASN H  21      24.322  -7.137  -5.441  1.00  0.00      HCT  N
ATOM    446  HN  ASN H  21      25.022  -6.930  -6.123  1.00  0.00      HCT   
ATOM    447  CA  ASN H  21      23.690  -5.957  -4.840  1.00  0.00      HCT  C
ATOM    448  HA  ASN H  21      23.135  -6.309  -3.977  1.00  0.00      HCT   
ATOM    449  CB  ASN H  21      24.717  -4.892  -4.446  1.00  0.00      HCT  C
ATOM    450  HB1 ASN H  21      25.288  -4.616  -5.359  1.00  0.00      HCT   
ATOM    451  HB2 ASN H  21      24.204  -3.977  -4.084  1.00  0.00      HCT   
ATOM    452  CG  ASN H  21      25.707  -5.388  -3.403  1.00  0.00      HCT  C
ATOM    453  OD1 ASN H  21      25.381  -6.241  -2.568  1.00  0.00      HCT  O
ATOM    454  ND2 ASN H  21      26.934  -4.865  -3.456  1.00  0.00      HCT  N
ATOM    455 HD21 ASN H  21      27.598  -5.187  -2.787  1.00  0.00      HCT   
ATOM    456 HD22 ASN H  21      27.164  -4.203  -4.163  1.00  0.00      HCT   
ATOM    457  C   ASN H  21      22.697  -5.364  -5.813  1.00  0.00      HCT  C
ATOM    458  O   ASN H  21      23.067  -4.941  -6.906  1.00  0.00      HCT  O
ATOM    459  N   LEU H  22      21.434  -5.337  -5.411  1.00  0.00      HCT  N
ATOM    460  HN  LEU H  22      21.127  -5.652  -4.516  1.00  0.00      HCT   
ATOM    461  CA  LEU H  22      20.368  -4.832  -6.266  1.00  0.00      HCT  C
ATOM    462  HA  LEU H  22      20.715  -4.951  -7.284  1.00  0.00      HCT   
ATOM    463  CB  LEU H  22      19.094  -5.643  -6.038  1.00  0.00      HCT  C
ATOM    464  HB1 LEU H  22      19.296  -6.680  -6.393  1.00  0.00      HCT   
ATOM    465  HB2 LEU H  22      18.907  -5.724  -4.944  1.00  0.00      HCT   
ATOM    466  CG  LEU H  22      17.843  -5.127  -6.747  1.00  0.00      HCT  C
ATOM    467  HG  LEU H  22      17.664  -4.076  -6.414  1.00  0.00      HCT   
ATOM    468  CD1 LEU H  22      18.025  -5.148  -8.262  1.00  0.00      HCT  C
ATOM    469 HD11 LEU H  22      17.095  -4.817  -8.771  1.00  0.00      HCT   
ATOM    470 HD12 LEU H  22      18.850  -4.469  -8.566  1.00  0.00      HCT   
ATOM    471 HD13 LEU H  22      18.267  -6.173  -8.614  1.00  0.00      HCT   
ATOM    472  CD2 LEU H  22      16.645  -5.972  -6.313  1.00  0.00      HCT  C
ATOM    473 HD21 LEU H  22      15.716  -5.605  -6.801  1.00  0.00      HCT   
ATOM    474 HD22 LEU H  22      16.773  -7.037  -6.591  1.00  0.00      HCT   
ATOM    475 HD23 LEU H  22      16.505  -5.912  -5.212  1.00  0.00      HCT   
ATOM    476  C   LEU H  22      20.099  -3.340  -6.041  1.00  0.00      HCT  C
ATOM    477  O   LEU H  22      19.788  -2.914  -4.928  1.00  0.00      HCT  O
ATOM    478  N   TRP H  23      20.207  -2.558  -7.116  1.00  0.00      HCT  N
ATOM    479  HN  TRP H  23      20.391  -2.915  -8.029  1.00  0.00      HCT   
ATOM    480  CA  TRP H  23      20.062  -1.099  -7.037  1.00  0.00      HCT  C
ATOM    481  HA  TRP H  23      20.589  -0.776  -6.147  1.00  0.00      HCT   
ATOM    482  CB  TRP H  23      20.679  -0.453  -8.287  1.00  0.00      HCT  C
ATOM    483  HB1 TRP H  23      21.747  -0.762  -8.339  1.00  0.00      HCT   
ATOM    484  HB2 TRP H  23      20.184  -0.849  -9.200  1.00  0.00      HCT   
ATOM    485  CG  TRP H  23      20.666   1.057  -8.319  1.00  0.00      HCT  C
ATOM    486  CD1 TRP H  23      21.524   1.901  -7.668  1.00  0.00      HCT  C
ATOM    487  HD1 TRP H  23      22.348   1.573  -7.048  1.00  0.00      HCT   
ATOM    488  NE1 TRP H  23      21.211   3.209  -7.951  1.00  0.00      HCT  N
ATOM    489  HE1 TRP H  23      21.685   4.000  -7.629  1.00  0.00      HCT   
ATOM    490  CE2 TRP H  23      20.144   3.235  -8.809  1.00  0.00      HCT  C
ATOM    491  CD2 TRP H  23      19.774   1.895  -9.068  1.00  0.00      HCT  C
ATOM    492  CE3 TRP H  23      18.690   1.646  -9.914  1.00  0.00      HCT  C
ATOM    493  HE3 TRP H  23      18.358   0.641 -10.136  1.00  0.00      HCT   
ATOM    494  CZ3 TRP H  23      18.020   2.733 -10.476  1.00  0.00      HCT  C
ATOM    495  HZ3 TRP H  23      17.179   2.558 -11.133  1.00  0.00      HCT   
ATOM    496  CZ2 TRP H  23      19.470   4.317  -9.367  1.00  0.00      HCT  C
ATOM    497  HZ2 TRP H  23      19.752   5.339  -9.165  1.00  0.00      HCT   
ATOM    498  CH2 TRP H  23      18.418   4.048 -10.199  1.00  0.00      HCT  C
ATOM    499  HH2 TRP H  23      17.884   4.873 -10.649  1.00  0.00      HCT   
ATOM    500  C   TRP H  23      18.595  -0.669  -6.869  1.00  0.00      HCT  C
ATOM    501  O   TRP H  23      17.684  -1.259  -7.467  1.00  0.00      HCT  O
ATOM    502  N   ASN H  24      18.374   0.344  -6.034  1.00  0.00      HCT  N
ATOM    503  HN  ASN H  24      19.095   0.767  -5.487  1.00  0.00      HCT   
ATOM    504  CA  ASN H  24      17.043   0.930  -5.844  1.00  0.00      HCT  C
ATOM    505  HA  ASN H  24      16.339   0.197  -6.224  1.00  0.00      HCT   
ATOM    506  CB  ASN H  24      16.795   1.266  -4.367  1.00  0.00      HCT  C
ATOM    507  HB1 ASN H  24      17.743   1.666  -3.945  1.00  0.00      HCT   
ATOM    508  HB2 ASN H  24      16.028   2.062  -4.276  1.00  0.00      HCT   
ATOM    509  CG  ASN H  24      16.391   0.059  -3.542  1.00  0.00      HCT  C
ATOM    510  OD1 ASN H  24      15.607  -0.781  -3.979  1.00  0.00      HCT  O
ATOM    511  ND2 ASN H  24      16.929  -0.027  -2.335  1.00  0.00      HCT  N
ATOM    512 HD21 ASN H  24      16.686  -0.818  -1.781  1.00  0.00      HCT   
ATOM    513 HD22 ASN H  24      17.572   0.666  -2.026  1.00  0.00      HCT   
ATOM    514  C   ASN H  24      16.879   2.202  -6.673  1.00  0.00      HCT  C
ATOM    515  O   ASN H  24      17.735   3.088  -6.615  1.00  0.00      HCT  O
ATOM    516  N   SER H  25      15.785   2.307  -7.425  1.00  0.00      HCT  N
ATOM    517  HN  SER H  25      15.096   1.593  -7.547  1.00  0.00      HCT   
ATOM    518  CA  SER H  25      15.507   3.538  -8.159  1.00  0.00      HCT  C
ATOM    519  HA  SER H  25      16.458   3.884  -8.541  1.00  0.00      HCT   
ATOM    520  CB  SER H  25      14.506   3.286  -9.298  1.00  0.00      HCT  C
ATOM    521  HB1 SER H  25      14.579   4.134 -10.017  1.00  0.00      HCT   
ATOM    522  HB2 SER H  25      14.777   2.361  -9.855  1.00  0.00      HCT   
ATOM    523  OG  SER H  25      13.173   3.216  -8.811  1.00  0.00      HCT  O
ATOM    524  HG1 SER H  25      12.588   3.283  -9.576  1.00  0.00      HCT   
ATOM    525  C   SER H  25      14.971   4.624  -7.216  1.00  0.00      HCT  C
ATOM    526  O   SER H  25      14.633   4.372  -6.052  1.00  0.00      HCT  O
ATOM    527  N   ASN H  26      14.874   5.840  -7.730  1.00  0.00      HCT  N
ATOM    528  HN  ASN H  26      15.097   6.088  -8.672  1.00  0.00      HCT   
ATOM    529  CA  ASN H  26      14.412   6.948  -6.908  1.00  0.00      HCT  C
ATOM    530  HA  ASN H  26      15.103   6.986  -6.073  1.00  0.00      HCT   
ATOM    531  CB  ASN H  26      14.499   8.247  -7.711  1.00  0.00      HCT  C
ATOM    532  HB1 ASN H  26      13.982   8.082  -8.682  1.00  0.00      HCT   
ATOM    533  HB2 ASN H  26      13.964   9.063  -7.183  1.00  0.00      HCT   
ATOM    534  CG  ASN H  26      15.960   8.648  -7.998  1.00  0.00      HCT  C
ATOM    535  OD1 ASN H  26      16.888   8.064  -7.428  1.00  0.00      HCT  O
ATOM    536  ND2 ASN H  26      16.162   9.644  -8.857  1.00  0.00      HCT  N
ATOM    537 HD21 ASN H  26      17.106   9.896  -9.052  1.00  0.00      HCT   
ATOM    538 HD22 ASN H  26      15.388  10.085  -9.299  1.00  0.00      HCT   
ATOM    539  C   ASN H  26      13.004   6.725  -6.337  1.00  0.00      HCT  C
ATOM    540  O   ASN H  26      12.733   7.111  -5.202  1.00  0.00      HCT  O
ATOM    541  N   VAL H  27      12.124   6.074  -7.094  1.00  0.00      HCT  N
ATOM    542  HN  VAL H  27      12.293   5.725  -8.012  1.00  0.00      HCT   
ATOM    543  CA  VAL H  27      10.777   5.818  -6.590  1.00  0.00      HCT  C
ATOM    544  HA  VAL H  27      10.471   6.678  -6.007  1.00  0.00      HCT   
ATOM    545  CB  VAL H  27       9.753   5.612  -7.744  1.00  0.00      HCT  C
ATOM    546  HB  VAL H  27       8.775   5.331  -7.281  1.00  0.00      HCT   
ATOM    547  CG1 VAL H  27       9.573   6.889  -8.544  1.00  0.00      HCT  C
ATOM    548 HG11 VAL H  27       8.870   6.719  -9.388  1.00  0.00      HCT   
ATOM    549 HG12 VAL H  27       9.152   7.706  -7.922  1.00  0.00      HCT   
ATOM    550 HG13 VAL H  27      10.543   7.227  -8.967  1.00  0.00      HCT   
ATOM    551  CG2 VAL H  27      10.183   4.485  -8.660  1.00  0.00      HCT  C
ATOM    552 HG21 VAL H  27       9.469   4.370  -9.503  1.00  0.00      HCT   
ATOM    553 HG22 VAL H  27      11.192   4.687  -9.081  1.00  0.00      HCT   
ATOM    554 HG23 VAL H  27      10.219   3.518  -8.117  1.00  0.00      HCT   
ATOM    555  C   VAL H  27      10.787   4.593  -5.642  1.00  0.00      HCT  C
ATOM    556  O   VAL H  27       9.827   4.368  -4.900  1.00  0.00      HCT  O
ATOM    557  N   ASP H  28      11.874   3.820  -5.663  1.00  0.00      HCT  N
ATOM    558  HN  ASP H  28      12.614   3.890  -6.327  1.00  0.00      HCT   
ATOM    559  CA  ASP H  28      12.090   2.761  -4.679  1.00  0.00      HCT  C
ATOM    560  HA  ASP H  28      11.127   2.297  -4.496  1.00  0.00      HCT   
ATOM    561  CB  ASP H  28      13.127   1.734  -5.165  1.00  0.00      HCT  C
ATOM    562  HB1 ASP H  28      14.037   2.267  -5.505  1.00  0.00      HCT   
ATOM    563  HB2 ASP H  28      13.412   1.048  -4.343  1.00  0.00      HCT   
ATOM    564  CG  ASP H  28      12.637   0.903  -6.327  1.00  0.00      HCT  C
ATOM    565  OD1 ASP H  28      11.520   0.355  -6.249  1.00  0.00      HCT  O
ATOM    566  OD2 ASP H  28      13.381   0.798  -7.322  1.00  0.00      HCT  O
ATOM    567  C   ASP H  28      12.566   3.337  -3.338  1.00  0.00      HCT  C
ATOM    568  O   ASP H  28      12.580   2.632  -2.327  1.00  0.00      HCT  O
ATOM    569  N   LEU H  29      12.962   4.609  -3.337  1.00  0.00      HCT  N
ATOM    570  HN  LEU H  29      12.889   5.219  -4.124  1.00  0.00      HCT   
ATOM    571  CA  LEU H  29      13.552   5.229  -2.147  1.00  0.00      HCT  C
ATOM    572  HA  LEU H  29      13.762   4.413  -1.467  1.00  0.00      HCT   
ATOM    573  CB  LEU H  29      14.843   5.954  -2.522  1.00  0.00      HCT  C
ATOM    574  HB1 LEU H  29      14.639   6.529  -3.455  1.00  0.00      HCT   
ATOM    575  HB2 LEU H  29      15.074   6.710  -1.739  1.00  0.00      HCT   
ATOM    576  CG  LEU H  29      16.063   5.052  -2.764  1.00  0.00      HCT  C
ATOM    577  HG  LEU H  29      15.774   4.403  -3.626  1.00  0.00      HCT   
ATOM    578  CD1 LEU H  29      17.351   5.837  -3.107  1.00  0.00      HCT  C
ATOM    579 HD11 LEU H  29      18.211   5.143  -3.225  1.00  0.00      HCT   
ATOM    580 HD12 LEU H  29      17.225   6.401  -4.056  1.00  0.00      HCT   
ATOM    581 HD13 LEU H  29      17.597   6.560  -2.300  1.00  0.00      HCT   
ATOM    582  CD2 LEU H  29      16.297   4.157  -1.561  1.00  0.00      HCT  C
ATOM    583 HD21 LEU H  29      17.168   3.490  -1.740  1.00  0.00      HCT   
ATOM    584 HD22 LEU H  29      16.508   4.747  -0.646  1.00  0.00      HCT   
ATOM    585 HD23 LEU H  29      15.406   3.521  -1.370  1.00  0.00      HCT   
ATOM    586  C   LEU H  29      12.608   6.196  -1.430  1.00  0.00      HCT  C
ATOM    587  O   LEU H  29      12.654   6.335  -0.214  1.00  0.00      HCT  O
ATOM    588  N   VAL H  30      11.738   6.846  -2.190  1.00  0.00      HCT  N
ATOM    589  HN  VAL H  30      11.603   6.658  -3.159  1.00  0.00      HCT   
ATOM    590  CA  VAL H  30      10.893   7.907  -1.659  1.00  0.00      HCT  C
ATOM    591  HA  VAL H  30      11.400   8.350  -0.811  1.00  0.00      HCT   
ATOM    592  CB  VAL H  30      10.682   8.989  -2.740  1.00  0.00      HCT  C
ATOM    593  HB  VAL H  30      11.683   9.231  -3.175  1.00  0.00      HCT   
ATOM    594  CG1 VAL H  30       9.769   8.503  -3.864  1.00  0.00      HCT  C
ATOM    595 HG11 VAL H  30       9.605   9.315  -4.605  1.00  0.00      HCT   
ATOM    596 HG12 VAL H  30      10.211   7.643  -4.408  1.00  0.00      HCT   
ATOM    597 HG13 VAL H  30       8.779   8.199  -3.462  1.00  0.00      HCT   
ATOM    598  CG2 VAL H  30      10.153  10.233  -2.141  1.00  0.00      HCT  C
ATOM    599 HG21 VAL H  30       9.964  10.997  -2.925  1.00  0.00      HCT   
ATOM    600 HG22 VAL H  30       9.198  10.034  -1.609  1.00  0.00      HCT   
ATOM    601 HG23 VAL H  30      10.872  10.667  -1.416  1.00  0.00      HCT   
ATOM    602  C   VAL H  30       9.577   7.305  -1.146  1.00  0.00      HCT  C
ATOM    603  O   VAL H  30       8.688   7.985  -0.622  1.00  0.00      HCT  O
ATOM    604  N   ILE H  31       9.504   5.989  -1.317  1.00  0.00      HCT  N
ATOM    605  HN  ILE H  31      10.190   5.524  -1.873  1.00  0.00      HCT   
ATOM    606  CA  ILE H  31       8.492   5.109  -0.761  1.00  0.00      HCT  C
ATOM    607  HA  ILE H  31       7.537   5.521  -1.061  1.00  0.00      HCT   
ATOM    608  CB  ILE H  31       8.739   3.675  -1.318  1.00  0.00      HCT  C
ATOM    609  HB  ILE H  31       9.123   3.840  -2.356  1.00  0.00      HCT   
ATOM    610  CG2 ILE H  31       9.847   2.931  -0.537  1.00  0.00      HCT  C
ATOM    611 HG21 ILE H  31      10.112   1.980  -1.045  1.00  0.00      HCT   
ATOM    612 HG22 ILE H  31      10.768   3.547  -0.473  1.00  0.00      HCT   
ATOM    613 HG23 ILE H  31       9.513   2.691   0.495  1.00  0.00      HCT   
ATOM    614  CG1 ILE H  31       7.432   2.907  -1.456  1.00  0.00      HCT  C
ATOM    615 HG11 ILE H  31       7.640   1.866  -1.789  1.00  0.00      HCT   
ATOM    616 HG12 ILE H  31       6.945   2.842  -0.456  1.00  0.00      HCT   
ATOM    617  CD  ILE H  31       6.502   3.587  -2.421  1.00  0.00      HCT  C
ATOM    618  HD1 ILE H  31       5.532   3.047  -2.467  1.00  0.00      HCT   
ATOM    619  HD2 ILE H  31       6.303   4.633  -2.103  1.00  0.00      HCT   
ATOM    620  HD3 ILE H  31       6.933   3.606  -3.444  1.00  0.00      HCT   
ATOM    621  C   ILE H  31       8.517   5.116   0.788  1.00  0.00      HCT  C
ATOM    622  O   ILE H  31       9.573   5.359   1.385  1.00  0.00      HCT  O
ATOM    623  N   PRO H  32       7.361   4.872   1.446  1.00  0.00      HCT  N
ATOM    624  CD  PRO H  32       6.003   4.950   0.873  1.00  0.00      HCT  C
ATOM    625  HD1 PRO H  32       5.789   4.100   0.186  1.00  0.00      HCT   
ATOM    626  HD2 PRO H  32       5.832   5.907   0.328  1.00  0.00      HCT   
ATOM    627  CA  PRO H  32       7.320   4.814   2.925  1.00  0.00      HCT  C
ATOM    628  HA  PRO H  32       7.440   5.815   3.322  1.00  0.00      HCT   
ATOM    629  CB  PRO H  32       5.909   4.294   3.212  1.00  0.00      HCT  C
ATOM    630  HB1 PRO H  32       5.511   4.657   4.186  1.00  0.00      HCT   
ATOM    631  HB2 PRO H  32       5.846   3.184   3.166  1.00  0.00      HCT   
ATOM    632  CG  PRO H  32       5.088   4.875   2.103  1.00  0.00      HCT  C
ATOM    633  HG1 PRO H  32       4.701   5.865   2.415  1.00  0.00      HCT   
ATOM    634  HG2 PRO H  32       4.214   4.225   1.871  1.00  0.00      HCT   
ATOM    635  C   PRO H  32       8.375   3.898   3.551  1.00  0.00      HCT  C
ATOM    636  O   PRO H  32       8.937   3.046   2.865  1.00  0.00      HCT  O
ATOM    637  N   ARG H  33       8.598   4.048   4.852  1.00  0.00      HCT  N
ATOM    638  HN  ARG H  33       7.918   4.463   5.452  1.00  0.00      HCT   
ATOM    639  CA  ARG H  33       9.844   3.616   5.475  1.00  0.00      HCT  C
ATOM    640  HA  ARG H  33      10.590   3.732   4.698  1.00  0.00      HCT   
ATOM    641  CB  ARG H  33      10.179   4.560   6.641  1.00  0.00      HCT  C
ATOM    642  HB1 ARG H  33       9.730   5.549   6.385  1.00  0.00      HCT   
ATOM    643  HB2 ARG H  33       9.656   4.216   7.561  1.00  0.00      HCT   
ATOM    644  CG  ARG H  33      11.685   4.729   6.864  1.00  0.00      HCT  C
ATOM    645  HG1 ARG H  33      12.103   3.757   7.206  1.00  0.00      HCT   
ATOM    646  HG2 ARG H  33      12.175   4.937   5.885  1.00  0.00      HCT   
ATOM    647  CD  ARG H  33      12.023   5.864   7.812  1.00  0.00      HCT  C
ATOM    648  HD1 ARG H  33      11.237   5.937   8.598  1.00  0.00      HCT   
ATOM    649  HD2 ARG H  33      13.009   5.704   8.307  1.00  0.00      HCT   
ATOM    650  NE  ARG H  33      12.117   7.154   7.125  1.00  0.00      HCT  N
ATOM    651  HE  ARG H  33      11.237   7.639   7.072  1.00  0.00      HCT   
ATOM    652  CZ  ARG H  33      13.240   7.658   6.613  1.00  0.00      HCT  C
ATOM    653  NH1 ARG H  33      14.381   6.985   6.702  1.00  0.00      HCT  N
ATOM    654 HH11 ARG H  33      15.222   7.368   6.345  1.00  0.00      HCT   
ATOM    655 HH12 ARG H  33      14.363   6.153   7.261  1.00  0.00      HCT   
ATOM    656  NH2 ARG H  33      13.227   8.842   6.014  1.00  0.00      HCT  N
ATOM    657 HH21 ARG H  33      14.041   9.174   5.559  1.00  0.00      HCT   
ATOM    658 HH22 ARG H  33      12.340   9.259   5.864  1.00  0.00      HCT   
ATOM    659  C   ARG H  33       9.970   2.175   5.994  1.00  0.00      HCT  C
ATOM    660  O   ARG H  33      11.082   1.750   6.339  1.00  0.00      HCT  O
ATOM    661  N   PHE H  34       8.899   1.397   6.066  1.00  0.00      HCT  N
ATOM    662  HN  PHE H  34       7.964   1.563   5.757  1.00  0.00      HCT   
ATOM    663  CA  PHE H  34       9.108   0.086   6.696  1.00  0.00      HCT  C
ATOM    664  HA  PHE H  34      10.185  -0.016   6.742  1.00  0.00      HCT   
ATOM    665  CB  PHE H  34       8.498   0.093   8.099  1.00  0.00      HCT  C
ATOM    666  HB1 PHE H  34       7.393   0.180   8.015  1.00  0.00      HCT   
ATOM    667  HB2 PHE H  34       8.711  -0.858   8.633  1.00  0.00      HCT   
ATOM    668  CG  PHE H  34       8.946   1.253   8.950  1.00  0.00      HCT  C
ATOM    669  CD1 PHE H  34      10.120   1.182   9.677  1.00  0.00      HCT  C
ATOM    670  HD1 PHE H  34      10.718   0.282   9.640  1.00  0.00      HCT   
ATOM    671  CE1 PHE H  34      10.534   2.249  10.456  1.00  0.00      HCT  C
ATOM    672  HE1 PHE H  34      11.458   2.185  11.013  1.00  0.00      HCT   
ATOM    673  CZ  PHE H  34       9.766   3.402  10.516  1.00  0.00      HCT  C
ATOM    674  HZ  PHE H  34      10.093   4.236  11.121  1.00  0.00      HCT   
ATOM    675  CD2 PHE H  34       8.187   2.419   9.019  1.00  0.00      HCT  C
ATOM    676  HD2 PHE H  34       7.255   2.490   8.476  1.00  0.00      HCT   
ATOM    677  CE2 PHE H  34       8.592   3.490   9.798  1.00  0.00      HCT  C
ATOM    678  HE2 PHE H  34       7.987   4.385   9.839  1.00  0.00      HCT   
ATOM    679  C   PHE H  34       8.574  -1.124   5.918  1.00  0.00      HCT  C
ATOM    680  O   PHE H  34       8.867  -1.304   4.731  1.00  0.00      HCT  O
ATOM    681  N   HSE H  35       7.813  -1.968   6.607  1.00  0.00      HCT  N
ATOM    682  HN  HSE H  35       7.610  -1.873   7.581  1.00  0.00      HCT   
ATOM    683  CA  HSE H  35       7.200  -3.129   5.975  1.00  0.00      HCT  C
ATOM    684  HA  HSE H  35       7.677  -3.262   5.012  1.00  0.00      HCT   
ATOM    685  CB  HSE H  35       7.383  -4.380   6.841  1.00  0.00      HCT  C
ATOM    686  HB1 HSE H  35       7.016  -4.145   7.863  1.00  0.00      HCT   
ATOM    687  HB2 HSE H  35       6.746  -5.200   6.447  1.00  0.00      HCT   
ATOM    688  ND1 HSE H  35       9.767  -4.101   7.629  1.00  0.00      HCT  N
ATOM    689  CG  HSE H  35       8.809  -4.822   6.945  1.00  0.00      HCT  C
ATOM    690  CE1 HSE H  35      10.930  -4.715   7.533  1.00  0.00      HCT  C
ATOM    691  HE1 HSE H  35      11.860  -4.356   7.982  1.00  0.00      HCT   
ATOM    692  NE2 HSE H  35      10.767  -5.805   6.811  1.00  0.00      HCT  N
ATOM    693  HE2 HSE H  35      11.493  -6.448   6.571  1.00  0.00      HCT   
ATOM    694  CD2 HSE H  35       9.451  -5.894   6.422  1.00  0.00      HCT  C
ATOM    695  HD2 HSE H  35       9.072  -6.695   5.803  1.00  0.00      HCT   
ATOM    696  C   HSE H  35       5.729  -2.869   5.711  1.00  0.00      HCT  C
ATOM    697  O   HSE H  35       4.960  -2.597   6.631  1.00  0.00      HCT  O
ATOM    698  N   THR H  36       5.340  -2.925   4.448  1.00  0.00      HCT  N
ATOM    699  HN  THR H  36       5.929  -3.060   3.652  1.00  0.00      HCT   
ATOM    700  CA  THR H  36       3.939  -2.783   4.131  1.00  0.00      HCT  C
ATOM    701  HA  THR H  36       3.577  -1.924   4.680  1.00  0.00      HCT   
ATOM    702  CB  THR H  36       3.715  -2.568   2.602  1.00  0.00      HCT  C
ATOM    703  HB  THR H  36       3.971  -1.500   2.398  1.00  0.00      HCT   
ATOM    704  OG1 THR H  36       2.333  -2.758   2.280  1.00  0.00      HCT  O
ATOM    705  HG1 THR H  36       2.270  -2.623   1.328  1.00  0.00      HCT   
ATOM    706  CG2 THR H  36       4.559  -3.483   1.776  1.00  0.00      HCT  C
ATOM    707 HG21 THR H  36       4.470  -3.237   0.697  1.00  0.00      HCT   
ATOM    708 HG22 THR H  36       5.628  -3.386   2.061  1.00  0.00      HCT   
ATOM    709 HG23 THR H  36       4.256  -4.543   1.917  1.00  0.00      HCT   
ATOM    710  C   THR H  36       3.186  -4.001   4.680  1.00  0.00      HCT  C
ATOM    711  O   THR H  36       3.535  -5.150   4.408  1.00  0.00      HCT  O
ATOM    712  N   PRO H  37       2.166  -3.737   5.505  1.00  0.00      HCT  N
ATOM    713  CD  PRO H  37       1.709  -2.383   5.887  1.00  0.00      HCT  C
ATOM    714  HD1 PRO H  37       1.073  -1.921   5.099  1.00  0.00      HCT   
ATOM    715  HD2 PRO H  37       2.563  -1.702   6.108  1.00  0.00      HCT   
ATOM    716  CA  PRO H  37       1.410  -4.780   6.194  1.00  0.00      HCT  C
ATOM    717  HA  PRO H  37       2.040  -5.650   6.341  1.00  0.00      HCT   
ATOM    718  CB  PRO H  37       1.065  -4.106   7.530  1.00  0.00      HCT  C
ATOM    719  HB1 PRO H  37       1.889  -4.196   8.273  1.00  0.00      HCT   
ATOM    720  HB2 PRO H  37       0.117  -4.494   7.966  1.00  0.00      HCT   
ATOM    721  CG  PRO H  37       0.879  -2.619   7.164  1.00  0.00      HCT  C
ATOM    722  HG1 PRO H  37       1.204  -1.986   8.013  1.00  0.00      HCT   
ATOM    723  HG2 PRO H  37      -0.190  -2.387   6.955  1.00  0.00      HCT   
ATOM    724  C   PRO H  37       0.135  -5.203   5.442  1.00  0.00      HCT  C
ATOM    725  O   PRO H  37      -0.703  -4.365   5.107  1.00  0.00      HCT  O
ATOM    726  N   SER H  38      -0.014  -6.491   5.174  1.00  0.00      HCT  N
ATOM    727  HN  SER H  38       0.683  -7.199   5.287  1.00  0.00      HCT   
ATOM    728  CA  SER H  38      -1.293  -6.986   4.663  1.00  0.00      HCT  C
ATOM    729  HA  SER H  38      -2.022  -6.225   4.908  1.00  0.00      HCT   
ATOM    730  CB  SER H  38      -1.227  -7.216   3.154  1.00  0.00      HCT  C
ATOM    731  HB1 SER H  38      -2.228  -7.567   2.813  1.00  0.00      HCT   
ATOM    732  HB2 SER H  38      -1.018  -6.259   2.625  1.00  0.00      HCT   
ATOM    733  OG  SER H  38      -0.269  -8.196   2.833  1.00  0.00      HCT  O
ATOM    734  HG1 SER H  38      -0.426  -8.457   1.917  1.00  0.00      HCT   
ATOM    735  C   SER H  38      -1.725  -8.271   5.365  1.00  0.00      HCT  C
ATOM    736  O   SER H  38      -0.899  -9.030   5.898  1.00  0.00      HCT  O
ATOM    737  N   VAL H  39      -3.027  -8.526   5.365  1.00  0.00      HCT  N
ATOM    738  HN  VAL H  39      -3.733  -7.951   4.960  1.00  0.00      HCT   
ATOM    739  CA  VAL H  39      -3.527  -9.736   5.996  1.00  0.00      HCT  C
ATOM    740  HA  VAL H  39      -2.686 -10.410   6.102  1.00  0.00      HCT   
ATOM    741  CB  VAL H  39      -4.089  -9.425   7.406  1.00  0.00      HCT  C
ATOM    742  HB  VAL H  39      -3.300  -8.868   7.969  1.00  0.00      HCT   
ATOM    743  CG1 VAL H  39      -5.324  -8.569   7.310  1.00  0.00      HCT  C
ATOM    744 HG11 VAL H  39      -5.744  -8.383   8.322  1.00  0.00      HCT   
ATOM    745 HG12 VAL H  39      -5.103  -7.580   6.857  1.00  0.00      HCT   
ATOM    746 HG13 VAL H  39      -6.105  -9.073   6.702  1.00  0.00      HCT   
ATOM    747  CG2 VAL H  39      -4.394 -10.716   8.161  1.00  0.00      HCT  C
ATOM    748 HG21 VAL H  39      -4.834 -10.494   9.156  1.00  0.00      HCT   
ATOM    749 HG22 VAL H  39      -5.115 -11.341   7.591  1.00  0.00      HCT   
ATOM    750 HG23 VAL H  39      -3.472 -11.312   8.327  1.00  0.00      HCT   
ATOM    751  C   VAL H  39      -4.571 -10.438   5.131  1.00  0.00      HCT  C
ATOM    752  O   VAL H  39      -5.363  -9.799   4.445  1.00  0.00      HCT  O
ATOM    753  N   TYR H  40      -4.523 -11.766   5.149  1.00  0.00      HCT  N
ATOM    754  HN  TYR H  40      -3.812 -12.245   5.661  1.00  0.00      HCT   
ATOM    755  CA  TYR H  40      -5.465 -12.642   4.452  1.00  0.00      HCT  C
ATOM    756  HA  TYR H  40      -6.201 -12.008   3.973  1.00  0.00      HCT   
ATOM    757  CB  TYR H  40      -4.747 -13.597   3.489  1.00  0.00      HCT  C
ATOM    758  HB1 TYR H  40      -4.029 -14.222   4.064  1.00  0.00      HCT   
ATOM    759  HB2 TYR H  40      -5.472 -14.288   3.008  1.00  0.00      HCT   
ATOM    760  CG  TYR H  40      -3.920 -12.997   2.383  1.00  0.00      HCT  C
ATOM    761  CD1 TYR H  40      -2.664 -12.453   2.632  1.00  0.00      HCT  C
ATOM    762  HD1 TYR H  40      -2.281 -12.426   3.643  1.00  0.00      HCT   
ATOM    763  CE1 TYR H  40      -1.901 -11.922   1.599  1.00  0.00      HCT  C
ATOM    764  HE1 TYR H  40      -0.939 -11.475   1.800  1.00  0.00      HCT   
ATOM    765  CZ  TYR H  40      -2.391 -11.963   0.298  1.00  0.00      HCT  C
ATOM    766  OH  TYR H  40      -1.658 -11.454  -0.748  1.00  0.00      HCT  O
ATOM    767  HH  TYR H  40      -2.138 -11.645  -1.556  1.00  0.00      HCT   
ATOM    768  CD2 TYR H  40      -4.375 -13.028   1.074  1.00  0.00      HCT  C
ATOM    769  HD2 TYR H  40      -5.356 -13.425   0.852  1.00  0.00      HCT   
ATOM    770  CE2 TYR H  40      -3.623 -12.516   0.036  1.00  0.00      HCT  C
ATOM    771  HE2 TYR H  40      -4.015 -12.534  -0.970  1.00  0.00      HCT   
ATOM    772  C   TYR H  40      -6.203 -13.498   5.467  1.00  0.00      HCT  C
ATOM    773  O   TYR H  40      -5.572 -13.995   6.396  1.00  0.00      HCT  O
ATOM    774  N   PHE H  41      -7.504 -13.718   5.268  1.00  0.00      HCT  N
ATOM    775  HN  PHE H  41      -8.030 -13.275   4.544  1.00  0.00      HCT   
ATOM    776  CA  PHE H  41      -8.281 -14.641   6.107  1.00  0.00      HCT  C
ATOM    777  HA  PHE H  41      -7.563 -15.089   6.784  1.00  0.00      HCT   
ATOM    778  CB  PHE H  41      -9.383 -13.897   6.857  1.00  0.00      HCT  C
ATOM    779  HB1 PHE H  41      -9.920 -13.231   6.147  1.00  0.00      HCT   
ATOM    780  HB2 PHE H  41     -10.132 -14.605   7.273  1.00  0.00      HCT   
ATOM    781  CG  PHE H  41      -8.891 -13.000   7.968  1.00  0.00      HCT  C
ATOM    782  CD1 PHE H  41      -8.637 -11.657   7.737  1.00  0.00      HCT  C
ATOM    783  HD1 PHE H  41      -8.757 -11.253   6.741  1.00  0.00      HCT   
ATOM    784  CE1 PHE H  41      -8.224 -10.822   8.764  1.00  0.00      HCT  C
ATOM    785  HE1 PHE H  41      -8.034  -9.776   8.567  1.00  0.00      HCT   
ATOM    786  CZ  PHE H  41      -8.064 -11.330  10.031  1.00  0.00      HCT  C
ATOM    787  HZ  PHE H  41      -7.744 -10.686  10.838  1.00  0.00      HCT   
ATOM    788  CD2 PHE H  41      -8.737 -13.487   9.248  1.00  0.00      HCT  C
ATOM    789  HD2 PHE H  41      -8.921 -14.532   9.454  1.00  0.00      HCT   
ATOM    790  CE2 PHE H  41      -8.323 -12.663  10.274  1.00  0.00      HCT  C
ATOM    791  HE2 PHE H  41      -8.200 -13.064  11.270  1.00  0.00      HCT   
ATOM    792  C   PHE H  41      -8.923 -15.789   5.305  1.00  0.00      HCT  C
ATOM    793  O   PHE H  41      -9.532 -15.567   4.259  1.00  0.00      HCT  O
ATOM    794  N   TYR H  42      -8.808 -17.006   5.833  1.00  0.00      HCT  N
ATOM    795  HN  TYR H  42      -8.406 -17.157   6.735  1.00  0.00      HCT   
ATOM    796  CA  TYR H  42      -9.252 -18.223   5.154  1.00  0.00      HCT  C
ATOM    797  HA  TYR H  42      -9.860 -17.904   4.316  1.00  0.00      HCT   
ATOM    798  CB  TYR H  42      -8.053 -19.076   4.707  1.00  0.00      HCT  C
ATOM    799  HB1 TYR H  42      -7.444 -19.343   5.598  1.00  0.00      HCT   
ATOM    800  HB2 TYR H  42      -8.397 -20.027   4.247  1.00  0.00      HCT   
ATOM    801  CG  TYR H  42      -7.088 -18.406   3.738  1.00  0.00      HCT  C
ATOM    802  CD1 TYR H  42      -5.977 -17.690   4.201  1.00  0.00      HCT  C
ATOM    803  HD1 TYR H  42      -5.815 -17.577   5.264  1.00  0.00      HCT   
ATOM    804  CE1 TYR H  42      -5.082 -17.098   3.313  1.00  0.00      HCT  C
ATOM    805  HE1 TYR H  42      -4.225 -16.553   3.679  1.00  0.00      HCT   
ATOM    806  CZ  TYR H  42      -5.305 -17.208   1.951  1.00  0.00      HCT  C
ATOM    807  OH  TYR H  42      -4.438 -16.613   1.050  1.00  0.00      HCT  O
ATOM    808  HH  TYR H  42      -4.722 -16.863   0.169  1.00  0.00      HCT   
ATOM    809  CD2 TYR H  42      -7.278 -18.502   2.359  1.00  0.00      HCT  C
ATOM    810  HD2 TYR H  42      -8.146 -19.014   1.968  1.00  0.00      HCT   
ATOM    811  CE2 TYR H  42      -6.402 -17.911   1.473  1.00  0.00      HCT  C
ATOM    812  HE2 TYR H  42      -6.586 -17.980   0.411  1.00  0.00      HCT   
ATOM    813  C   TYR H  42     -10.140 -19.066   6.058  1.00  0.00      HCT  C
ATOM    814  O   TYR H  42      -9.749 -19.373   7.187  1.00  0.00      HCT  O
ATOM    815  N   ARG H  43     -11.316 -19.454   5.563  1.00  0.00      HCT  N
ATOM    816  HN  ARG H  43     -11.651 -19.121   4.685  1.00  0.00      HCT   
ATOM    817  CA  ARG H  43     -12.181 -20.392   6.284  1.00  0.00      HCT  C
ATOM    818  HA  ARG H  43     -12.245 -20.094   7.324  1.00  0.00      HCT   
ATOM    819  CB  ARG H  43     -13.592 -20.445   5.662  1.00  0.00      HCT  C
ATOM    820  HB1 ARG H  43     -13.449 -20.633   4.571  1.00  0.00      HCT   
ATOM    821  HB2 ARG H  43     -14.140 -21.330   6.056  1.00  0.00      HCT   
ATOM    822  CG  ARG H  43     -14.435 -19.185   5.815  1.00  0.00      HCT  C
ATOM    823  HG1 ARG H  43     -13.876 -18.330   5.376  1.00  0.00      HCT   
ATOM    824  HG2 ARG H  43     -15.357 -19.289   5.197  1.00  0.00      HCT   
ATOM    825  CD  ARG H  43     -14.837 -18.951   7.262  1.00  0.00      HCT  C
ATOM    826  HD1 ARG H  43     -15.468 -19.800   7.613  1.00  0.00      HCT   
ATOM    827  HD2 ARG H  43     -13.945 -18.870   7.926  1.00  0.00      HCT   
ATOM    828  NE  ARG H  43     -15.591 -17.710   7.455  1.00  0.00      HCT  N
ATOM    829  HE  ARG H  43     -15.953 -17.329   6.596  1.00  0.00      HCT   
ATOM    830  CZ  ARG H  43     -15.783 -17.138   8.641  1.00  0.00      HCT  C
ATOM    831  NH1 ARG H  43     -15.262 -17.682   9.733  1.00  0.00      HCT  N
ATOM    832 HH11 ARG H  43     -15.421 -17.277  10.623  1.00  0.00      HCT   
ATOM    833 HH12 ARG H  43     -14.829 -18.579   9.619  1.00  0.00      HCT   
ATOM    834  NH2 ARG H  43     -16.478 -16.018   8.738  1.00  0.00      HCT  N
ATOM    835 HH21 ARG H  43     -16.544 -15.552   9.609  1.00  0.00      HCT   
ATOM    836 HH22 ARG H  43     -16.734 -15.574   7.889  1.00  0.00      HCT   
ATOM    837  C   ARG H  43     -11.537 -21.785   6.266  1.00  0.00      HCT  C
ATOM    838  O   ARG H  43     -10.774 -22.099   5.361  1.00  0.00      HCT  O
ATOM    839  N   PRO H  44     -11.837 -22.630   7.260  1.00  0.00      HCT  N
ATOM    840  CD  PRO H  44     -12.675 -22.438   8.464  1.00  0.00      HCT  C
ATOM    841  HD1 PRO H  44     -13.661 -21.980   8.222  1.00  0.00      HCT   
ATOM    842  HD2 PRO H  44     -12.167 -21.816   9.237  1.00  0.00      HCT   
ATOM    843  CA  PRO H  44     -11.317 -24.003   7.145  1.00  0.00      HCT  C
ATOM    844  HA  PRO H  44     -10.251 -23.999   6.952  1.00  0.00      HCT   
ATOM    845  CB  PRO H  44     -11.642 -24.617   8.514  1.00  0.00      HCT  C
ATOM    846  HB1 PRO H  44     -10.819 -24.467   9.249  1.00  0.00      HCT   
ATOM    847  HB2 PRO H  44     -11.893 -25.699   8.441  1.00  0.00      HCT   
ATOM    848  CG  PRO H  44     -12.871 -23.854   8.983  1.00  0.00      HCT  C
ATOM    849  HG1 PRO H  44     -12.952 -23.902  10.087  1.00  0.00      HCT   
ATOM    850  HG2 PRO H  44     -13.809 -24.276   8.553  1.00  0.00      HCT   
ATOM    851  C   PRO H  44     -12.024 -24.756   6.022  1.00  0.00      HCT  C
ATOM    852  O   PRO H  44     -13.192 -24.457   5.773  1.00  0.00      HCT  O
ATOM    853  N   THR H  45     -11.372 -25.696   5.344  1.00  0.00      HCT  N
ATOM    854  HN  THR H  45     -10.398 -25.919   5.386  1.00  0.00      HCT   
ATOM    855  CA  THR H  45     -12.143 -26.530   4.409  1.00  0.00      HCT  C
ATOM    856  HA  THR H  45     -12.959 -25.912   4.059  1.00  0.00      HCT   
ATOM    857  CB  THR H  45     -11.301 -27.056   3.245  1.00  0.00      HCT  C
ATOM    858  HB  THR H  45     -11.960 -27.757   2.677  1.00  0.00      HCT   
ATOM    859  OG1 THR H  45     -10.188 -27.808   3.749  1.00  0.00      HCT  O
ATOM    860  HG1 THR H  45      -9.699 -28.096   2.970  1.00  0.00      HCT   
ATOM    861  CG2 THR H  45     -10.803 -25.897   2.404  1.00  0.00      HCT  C
ATOM    862 HG21 THR H  45     -10.286 -26.264   1.492  1.00  0.00      HCT   
ATOM    863 HG22 THR H  45     -11.653 -25.259   2.081  1.00  0.00      HCT   
ATOM    864 HG23 THR H  45     -10.091 -25.264   2.976  1.00  0.00      HCT   
ATOM    865  C   THR H  45     -12.776 -27.714   5.138  1.00  0.00      HCT  C
ATOM    866  O   THR H  45     -13.752 -28.304   4.666  1.00  0.00      HCT  O
ATOM    867  N   GLY H  46     -12.234 -28.021   6.310  1.00  0.00      HCT  N
ATOM    868  HN  GLY H  46     -11.532 -27.450   6.733  1.00  0.00      HCT   
ATOM    869  CA  GLY H  46     -12.617 -29.199   7.059  1.00  0.00      HCT  C
ATOM    870  HA1 GLY H  46     -13.478 -29.648   6.583  1.00  0.00      HCT   
ATOM    871  HA2 GLY H  46     -12.775 -28.923   8.093  1.00  0.00      HCT   
ATOM    872  C   GLY H  46     -11.474 -30.204   7.011  1.00  0.00      HCT  C
ATOM    873  O   GLY H  46     -11.442 -31.153   7.793  1.00  0.00      HCT  O
ATOM    874  N   ALA H  47     -10.534 -29.990   6.090  1.00  0.00      HCT  N
ATOM    875  HN  ALA H  47     -10.556 -29.198   5.480  1.00  0.00      HCT   
ATOM    876  CA  ALA H  47      -9.397 -30.899   5.902  1.00  0.00      HCT  C
ATOM    877  HA  ALA H  47      -9.748 -31.925   5.899  1.00  0.00      HCT   
ATOM    878  CB  ALA H  47      -8.737 -30.631   4.568  1.00  0.00      HCT  C
ATOM    879  HB1 ALA H  47      -9.482 -30.750   3.753  1.00  0.00      HCT   
ATOM    880  HB2 ALA H  47      -8.340 -29.593   4.520  1.00  0.00      HCT   
ATOM    881  HB3 ALA H  47      -7.902 -31.338   4.375  1.00  0.00      HCT   
ATOM    882  C   ALA H  47      -8.358 -30.803   7.017  1.00  0.00      HCT  C
ATOM    883  O   ALA H  47      -8.148 -29.735   7.583  1.00  0.00      HCT  O
ATOM    884  N   SER H  48      -7.710 -31.924   7.327  1.00  0.00      HCT  N
ATOM    885  HN  SER H  48      -7.940 -32.821   6.950  1.00  0.00      HCT   
ATOM    886  CA  SER H  48      -6.583 -31.937   8.265  1.00  0.00      HCT  C
ATOM    887  HA  SER H  48      -6.921 -31.428   9.158  1.00  0.00      HCT   
ATOM    888  CB  SER H  48      -6.143 -33.370   8.539  1.00  0.00      HCT  C
ATOM    889  HB1 SER H  48      -5.527 -33.714   7.677  1.00  0.00      HCT   
ATOM    890  HB2 SER H  48      -5.493 -33.410   9.442  1.00  0.00      HCT   
ATOM    891  OG  SER H  48      -7.271 -34.211   8.670  1.00  0.00      HCT  O
ATOM    892  HG1 SER H  48      -6.954 -35.121   8.617  1.00  0.00      HCT   
ATOM    893  C   SER H  48      -5.411 -31.131   7.698  1.00  0.00      HCT  C
ATOM    894  O   SER H  48      -4.773 -30.347   8.396  1.00  0.00      HCT  O
ATOM    895  N   ASN H  49      -5.158 -31.377   6.417  1.00  0.00      HCT  N
ATOM    896  HN  ASN H  49      -5.654 -32.126   5.980  1.00  0.00      HCT   
ATOM    897  CA  ASN H  49      -4.224 -30.676   5.540  1.00  0.00      HCT  C
ATOM    898  HA  ASN H  49      -3.273 -31.140   5.780  1.00  0.00      HCT   
ATOM    899  CB  ASN H  49      -4.682 -30.935   4.095  1.00  0.00      HCT  C
ATOM    900  HB1 ASN H  49      -5.241 -31.896   4.082  1.00  0.00      HCT   
ATOM    901  HB2 ASN H  49      -5.380 -30.140   3.763  1.00  0.00      HCT   
ATOM    902  CG  ASN H  49      -3.543 -31.054   3.124  1.00  0.00      HCT  C
ATOM    903  OD1 ASN H  49      -2.384 -31.168   3.512  1.00  0.00      HCT  O
ATOM    904  ND2 ASN H  49      -3.869 -31.038   1.837  1.00  0.00      HCT  N
ATOM    905 HD21 ASN H  49      -3.129 -31.127   1.176  1.00  0.00      HCT   
ATOM    906 HD22 ASN H  49      -4.824 -30.969   1.566  1.00  0.00      HCT   
ATOM    907  C   ASN H  49      -4.063 -29.154   5.733  1.00  0.00      HCT  C
ATOM    908  O   ASN H  49      -3.006 -28.597   5.454  1.00  0.00      HCT  O
ATOM    909  N   PHE H  50      -5.125 -28.507   6.198  1.00  0.00      HCT  N
ATOM    910  HN  PHE H  50      -5.875 -28.994   6.643  1.00  0.00      HCT   
ATOM    911  CA  PHE H  50      -5.309 -27.065   6.114  1.00  0.00      HCT  C
ATOM    912  HA  PHE H  50      -5.485 -26.878   5.062  1.00  0.00      HCT   
ATOM    913  CB  PHE H  50      -6.526 -26.683   6.958  1.00  0.00      HCT  C
ATOM    914  HB1 PHE H  50      -7.373 -27.355   6.700  1.00  0.00      HCT   
ATOM    915  HB2 PHE H  50      -6.320 -26.817   8.042  1.00  0.00      HCT   
ATOM    916  CG  PHE H  50      -7.026 -25.279   6.723  1.00  0.00      HCT  C
ATOM    917  CD1 PHE H  50      -7.713 -24.957   5.568  1.00  0.00      HCT  C
ATOM    918  HD1 PHE H  50      -7.881 -25.716   4.817  1.00  0.00      HCT   
ATOM    919  CE1 PHE H  50      -8.179 -23.678   5.363  1.00  0.00      HCT  C
ATOM    920  HE1 PHE H  50      -8.712 -23.436   4.454  1.00  0.00      HCT   
ATOM    921  CZ  PHE H  50      -7.969 -22.709   6.323  1.00  0.00      HCT  C
ATOM    922  HZ  PHE H  50      -8.338 -21.705   6.168  1.00  0.00      HCT   
ATOM    923  CD2 PHE H  50      -6.834 -24.292   7.680  1.00  0.00      HCT  C
ATOM    924  HD2 PHE H  50      -6.292 -24.518   8.588  1.00  0.00      HCT   
ATOM    925  CE2 PHE H  50      -7.301 -23.022   7.479  1.00  0.00      HCT  C
ATOM    926  HE2 PHE H  50      -7.142 -22.264   8.233  1.00  0.00      HCT   
ATOM    927  C   PHE H  50      -4.091 -26.218   6.525  1.00  0.00      HCT  C
ATOM    928  O   PHE H  50      -3.654 -26.225   7.693  1.00  0.00      HCT  O
ATOM    929  N   PHE H  51      -3.551 -25.502   5.536  1.00  0.00      HCT  N
ATOM    930  HN  PHE H  51      -3.908 -25.525   4.604  1.00  0.00      HCT   
ATOM    931  CA  PHE H  51      -2.398 -24.625   5.721  1.00  0.00      HCT  C
ATOM    932  HA  PHE H  51      -2.041 -24.391   4.725  1.00  0.00      HCT   
ATOM    933  CB  PHE H  51      -2.815 -23.339   6.445  1.00  0.00      HCT  C
ATOM    934  HB1 PHE H  51      -3.644 -23.570   7.149  1.00  0.00      HCT   
ATOM    935  HB2 PHE H  51      -1.977 -22.930   7.049  1.00  0.00      HCT   
ATOM    936  CG  PHE H  51      -3.327 -22.290   5.515  1.00  0.00      HCT  C
ATOM    937  CD1 PHE H  51      -2.448 -21.417   4.890  1.00  0.00      HCT  C
ATOM    938  HD1 PHE H  51      -1.390 -21.478   5.105  1.00  0.00      HCT   
ATOM    939  CE1 PHE H  51      -2.913 -20.465   3.999  1.00  0.00      HCT  C
ATOM    940  HE1 PHE H  51      -2.219 -19.794   3.514  1.00  0.00      HCT   
ATOM    941  CZ  PHE H  51      -4.262 -20.379   3.727  1.00  0.00      HCT  C
ATOM    942  HZ  PHE H  51      -4.627 -19.637   3.031  1.00  0.00      HCT   
ATOM    943  CD2 PHE H  51      -4.680 -22.210   5.213  1.00  0.00      HCT  C
ATOM    944  HD2 PHE H  51      -5.379 -22.889   5.680  1.00  0.00      HCT   
ATOM    945  CE2 PHE H  51      -5.150 -21.251   4.339  1.00  0.00      HCT  C
ATOM    946  HE2 PHE H  51      -6.209 -21.182   4.135  1.00  0.00      HCT   
ATOM    947  C   PHE H  51      -1.261 -25.324   6.449  1.00  0.00      HCT  C
ATOM    948  O   PHE H  51      -0.614 -24.756   7.340  1.00  0.00      HCT  O
ATOM    949  N   ASP H  52      -1.036 -26.568   6.037  1.00  0.00      HCT  N
ATOM    950  HN  ASP H  52      -1.601 -27.049   5.371  1.00  0.00      HCT   
ATOM    951  CA  ASP H  52       0.071 -27.367   6.520  1.00  0.00      HCT  C
ATOM    952  HA  ASP H  52      -0.055 -27.499   7.589  1.00  0.00      HCT   
ATOM    953  CB  ASP H  52       0.122 -28.719   5.797  1.00  0.00      HCT  C
ATOM    954  HB1 ASP H  52      -0.750 -29.331   6.105  1.00  0.00      HCT   
ATOM    955  HB2 ASP H  52       0.077 -28.577   4.699  1.00  0.00      HCT   
ATOM    956  CG  ASP H  52       1.369 -29.510   6.128  1.00  0.00      HCT  C
ATOM    957  OD1 ASP H  52       1.429 -30.115   7.215  1.00  0.00      HCT  O
ATOM    958  OD2 ASP H  52       2.299 -29.513   5.306  1.00  0.00      HCT  O
ATOM    959  C   ASP H  52       1.369 -26.595   6.323  1.00  0.00      HCT  C
ATOM    960  O   ASP H  52       1.758 -26.314   5.186  1.00  0.00      HCT  O
ATOM    961  N   PRO H  53       2.019 -26.235   7.443  1.00  0.00      HCT  N
ATOM    962  CD  PRO H  53       1.512 -26.567   8.789  1.00  0.00      HCT  C
ATOM    963  HD1 PRO H  53       1.691 -27.634   9.055  1.00  0.00      HCT   
ATOM    964  HD2 PRO H  53       0.425 -26.345   8.896  1.00  0.00      HCT   
ATOM    965  CA  PRO H  53       3.256 -25.449   7.504  1.00  0.00      HCT  C
ATOM    966  HA  PRO H  53       3.049 -24.425   7.218  1.00  0.00      HCT   
ATOM    967  CB  PRO H  53       3.643 -25.524   8.987  1.00  0.00      HCT  C
ATOM    968  HB1 PRO H  53       4.149 -24.598   9.341  1.00  0.00      HCT   
ATOM    969  HB2 PRO H  53       4.274 -26.412   9.217  1.00  0.00      HCT   
ATOM    970  CG  PRO H  53       2.317 -25.664   9.699  1.00  0.00      HCT  C
ATOM    971  HG1 PRO H  53       1.846 -24.673   9.850  1.00  0.00      HCT   
ATOM    972  HG2 PRO H  53       2.421 -26.148  10.697  1.00  0.00      HCT   
ATOM    973  C   PRO H  53       4.373 -26.001   6.615  1.00  0.00      HCT  C
ATOM    974  O   PRO H  53       5.127 -25.215   6.043  1.00  0.00      HCT  O
ATOM    975  N   GLN H  54       4.466 -27.321   6.497  1.00  0.00      HCT  N
ATOM    976  HN  GLN H  54       3.852 -27.965   6.950  1.00  0.00      HCT   
ATOM    977  CA  GLN H  54       5.497 -27.946   5.677  1.00  0.00      HCT  C
ATOM    978  HA  GLN H  54       6.451 -27.553   6.005  1.00  0.00      HCT   
ATOM    979  CB  GLN H  54       5.463 -29.476   5.854  1.00  0.00      HCT  C
ATOM    980  HB1 GLN H  54       5.511 -29.675   6.950  1.00  0.00      HCT   
ATOM    981  HB2 GLN H  54       4.477 -29.865   5.511  1.00  0.00      HCT   
ATOM    982  CG  GLN H  54       6.600 -30.244   5.164  1.00  0.00      HCT  C
ATOM    983  HG1 GLN H  54       6.552 -31.323   5.423  1.00  0.00      HCT   
ATOM    984  HG2 GLN H  54       6.521 -30.155   4.061  1.00  0.00      HCT   
ATOM    985  CD  GLN H  54       7.986 -29.769   5.588  1.00  0.00      HCT  C
ATOM    986  OE1 GLN H  54       8.175 -29.263   6.700  1.00  0.00      HCT  O
ATOM    987  NE2 GLN H  54       8.965 -29.930   4.698  1.00  0.00      HCT  N
ATOM    988 HE21 GLN H  54       9.874 -29.626   4.969  1.00  0.00      HCT   
ATOM    989 HE22 GLN H  54       8.764 -30.322   3.807  1.00  0.00      HCT   
ATOM    990  C   GLN H  54       5.321 -27.561   4.205  1.00  0.00      HCT  C
ATOM    991  O   GLN H  54       6.263 -27.108   3.541  1.00  0.00      HCT  O
ATOM    992  N   VAL H  55       4.096 -27.744   3.717  1.00  0.00      HCT  N
ATOM    993  HN  VAL H  55       3.366 -28.159   4.254  1.00  0.00      HCT   
ATOM    994  CA  VAL H  55       3.707 -27.362   2.370  1.00  0.00      HCT  C
ATOM    995  HA  VAL H  55       4.313 -27.932   1.677  1.00  0.00      HCT   
ATOM    996  CB  VAL H  55       2.202 -27.642   2.119  1.00  0.00      HCT  C
ATOM    997  HB  VAL H  55       1.631 -27.215   2.980  1.00  0.00      HCT   
ATOM    998  CG1 VAL H  55       1.724 -26.984   0.840  1.00  0.00      HCT  C
ATOM    999 HG11 VAL H  55       0.655 -27.228   0.657  1.00  0.00      HCT   
ATOM   1000 HG12 VAL H  55       1.807 -25.879   0.892  1.00  0.00      HCT   
ATOM   1001 HG13 VAL H  55       2.313 -27.344  -0.031  1.00  0.00      HCT   
ATOM   1002  CG2 VAL H  55       1.909 -29.158   2.097  1.00  0.00      HCT  C
ATOM   1003 HG21 VAL H  55       0.837 -29.348   1.877  1.00  0.00      HCT   
ATOM   1004 HG22 VAL H  55       2.520 -29.662   1.318  1.00  0.00      HCT   
ATOM   1005 HG23 VAL H  55       2.138 -29.626   3.077  1.00  0.00      HCT   
ATOM   1006  C   VAL H  55       4.004 -25.884   2.129  1.00  0.00      HCT  C
ATOM   1007  O   VAL H  55       4.621 -25.524   1.125  1.00  0.00      HCT  O
ATOM   1008  N   MET H  56       3.576 -25.037   3.065  1.00  0.00      HCT  N
ATOM   1009  HN  MET H  56       3.090 -25.315   3.891  1.00  0.00      HCT   
ATOM   1010  CA  MET H  56       3.791 -23.602   2.949  1.00  0.00      HCT  C
ATOM   1011  HA  MET H  56       3.345 -23.283   2.015  1.00  0.00      HCT   
ATOM   1012  CB  MET H  56       3.137 -22.848   4.121  1.00  0.00      HCT  C
ATOM   1013  HB1 MET H  56       3.565 -23.273   5.059  1.00  0.00      HCT   
ATOM   1014  HB2 MET H  56       3.448 -21.780   4.093  1.00  0.00      HCT   
ATOM   1015  CG  MET H  56       1.617 -22.957   4.187  1.00  0.00      HCT  C
ATOM   1016  HG1 MET H  56       1.306 -24.023   4.182  1.00  0.00      HCT   
ATOM   1017  HG2 MET H  56       1.251 -22.504   5.134  1.00  0.00      HCT   
ATOM   1018  SD  MET H  56       0.736 -22.150   2.815  1.00  0.00      HCT  S
ATOM   1019  CE  MET H  56       0.785 -20.433   3.373  1.00  0.00      HCT  C
ATOM   1020  HE1 MET H  56       0.271 -19.766   2.648  1.00  0.00      HCT   
ATOM   1021  HE2 MET H  56       0.282 -20.319   4.358  1.00  0.00      HCT   
ATOM   1022  HE3 MET H  56       1.832 -20.077   3.481  1.00  0.00      HCT   
ATOM   1023  C   MET H  56       5.284 -23.285   2.879  1.00  0.00      HCT  C
ATOM   1024  O   MET H  56       5.725 -22.566   1.984  1.00  0.00      HCT  O
ATOM   1025  N   LYS H  57       6.064 -23.838   3.806  1.00  0.00      HCT  N
ATOM   1026  HN  LYS H  57       5.737 -24.486   4.493  1.00  0.00      HCT   
ATOM   1027  CA  LYS H  57       7.493 -23.522   3.879  1.00  0.00      HCT  C
ATOM   1028  HA  LYS H  57       7.564 -22.441   3.876  1.00  0.00      HCT   
ATOM   1029  CB  LYS H  57       8.113 -24.068   5.166  1.00  0.00      HCT  C
ATOM   1030  HB1 LYS H  57       7.671 -25.076   5.341  1.00  0.00      HCT   
ATOM   1031  HB2 LYS H  57       9.202 -24.228   5.004  1.00  0.00      HCT   
ATOM   1032  CG  LYS H  57       7.870 -23.196   6.393  1.00  0.00      HCT  C
ATOM   1033  HG1 LYS H  57       8.315 -22.190   6.219  1.00  0.00      HCT   
ATOM   1034  HG2 LYS H  57       6.773 -23.056   6.526  1.00  0.00      HCT   
ATOM   1035  CD  LYS H  57       8.488 -23.807   7.650  1.00  0.00      HCT  C
ATOM   1036  HD1 LYS H  57       9.571 -23.986   7.458  1.00  0.00      HCT   
ATOM   1037  HD2 LYS H  57       8.414 -23.058   8.472  1.00  0.00      HCT   
ATOM   1038  CE  LYS H  57       7.770 -25.100   8.024  1.00  0.00      HCT  C
ATOM   1039  HE1 LYS H  57       6.691 -24.905   8.216  1.00  0.00      HCT   
ATOM   1040  HE2 LYS H  57       7.852 -25.845   7.202  1.00  0.00      HCT   
ATOM   1041  NZ  LYS H  57       8.324 -25.731   9.244  1.00  0.00      HCT  N
ATOM   1042  HZ1 LYS H  57       7.804 -26.606   9.460  1.00  0.00      HCT   
ATOM   1043  HZ2 LYS H  57       9.329 -25.955   9.094  1.00  0.00      HCT   
ATOM   1044  HZ3 LYS H  57       8.237 -25.072  10.044  1.00  0.00      HCT   
ATOM   1045  C   LYS H  57       8.284 -24.033   2.681  1.00  0.00      HCT  C
ATOM   1046  O   LYS H  57       9.200 -23.352   2.233  1.00  0.00      HCT  O
ATOM   1047  N   GLU H  58       7.933 -25.212   2.161  1.00  0.00      HCT  N
ATOM   1048  HN  GLU H  58       7.212 -25.798   2.521  1.00  0.00      HCT   
ATOM   1049  CA  GLU H  58       8.608 -25.756   0.973  1.00  0.00      HCT  C
ATOM   1050  HA  GLU H  58       9.675 -25.698   1.145  1.00  0.00      HCT   
ATOM   1051  CB  GLU H  58       8.223 -27.216   0.735  1.00  0.00      HCT  C
ATOM   1052  HB1 GLU H  58       7.112 -27.292   0.768  1.00  0.00      HCT   
ATOM   1053  HB2 GLU H  58       8.519 -27.521  -0.294  1.00  0.00      HCT   
ATOM   1054  CG  GLU H  58       8.817 -28.163   1.752  1.00  0.00      HCT  C
ATOM   1055  HG1 GLU H  58       9.911 -28.011   1.803  1.00  0.00      HCT   
ATOM   1056  HG2 GLU H  58       8.378 -27.994   2.755  1.00  0.00      HCT   
ATOM   1057  CD  GLU H  58       8.620 -29.607   1.378  1.00  0.00      HCT  C
ATOM   1058  OE1 GLU H  58       8.323 -29.871   0.191  1.00  0.00      HCT  O
ATOM   1059  OE2 GLU H  58       8.759 -30.471   2.271  1.00  0.00      HCT  O
ATOM   1060  C   GLU H  58       8.307 -24.943  -0.282  1.00  0.00      HCT  C
ATOM   1061  O   GLU H  58       9.221 -24.592  -1.031  1.00  0.00      HCT  O
ATOM   1062  N   ALA H  59       7.025 -24.664  -0.509  1.00  0.00      HCT  N
ATOM   1063  HN  ALA H  59       6.285 -25.065   0.030  1.00  0.00      HCT   
ATOM   1064  CA  ALA H  59       6.605 -23.750  -1.564  1.00  0.00      HCT  C
ATOM   1065  HA  ALA H  59       6.890 -24.139  -2.535  1.00  0.00      HCT   
ATOM   1066  CB  ALA H  59       5.095 -23.601  -1.560  1.00  0.00      HCT  C
ATOM   1067  HB1 ALA H  59       4.622 -24.595  -1.708  1.00  0.00      HCT   
ATOM   1068  HB2 ALA H  59       4.737 -23.193  -0.590  1.00  0.00      HCT   
ATOM   1069  HB3 ALA H  59       4.748 -22.931  -2.376  1.00  0.00      HCT   
ATOM   1070  C   ALA H  59       7.288 -22.372  -1.429  1.00  0.00      HCT  C
ATOM   1071  O   ALA H  59       7.744 -21.792  -2.426  1.00  0.00      HCT  O
ATOM   1072  N   LEU H  60       7.377 -21.852  -0.206  1.00  0.00      HCT  N
ATOM   1073  HN  LEU H  60       7.053 -22.283   0.634  1.00  0.00      HCT   
ATOM   1074  CA  LEU H  60       7.991 -20.539  -0.009  1.00  0.00      HCT  C
ATOM   1075  HA  LEU H  60       7.478 -19.839  -0.655  1.00  0.00      HCT   
ATOM   1076  CB  LEU H  60       7.878 -20.078   1.456  1.00  0.00      HCT  C
ATOM   1077  HB1 LEU H  60       6.802 -19.862   1.651  1.00  0.00      HCT   
ATOM   1078  HB2 LEU H  60       8.147 -20.926   2.124  1.00  0.00      HCT   
ATOM   1079  CG  LEU H  60       8.678 -18.835   1.883  1.00  0.00      HCT  C
ATOM   1080  HG  LEU H  60       9.729 -19.115   1.631  1.00  0.00      HCT   
ATOM   1081  CD1 LEU H  60       8.292 -17.543   1.124  1.00  0.00      HCT  C
ATOM   1082 HD11 LEU H  60       8.870 -16.676   1.511  1.00  0.00      HCT   
ATOM   1083 HD12 LEU H  60       8.505 -17.648   0.039  1.00  0.00      HCT   
ATOM   1084 HD13 LEU H  60       7.211 -17.323   1.249  1.00  0.00      HCT   
ATOM   1085  CD2 LEU H  60       8.594 -18.627   3.392  1.00  0.00      HCT  C
ATOM   1086 HD21 LEU H  60       9.190 -17.738   3.693  1.00  0.00      HCT   
ATOM   1087 HD22 LEU H  60       7.550 -18.461   3.725  1.00  0.00      HCT   
ATOM   1088 HD23 LEU H  60       8.996 -19.513   3.930  1.00  0.00      HCT   
ATOM   1089  C   LEU H  60       9.443 -20.590  -0.450  1.00  0.00      HCT  C
ATOM   1090  O   LEU H  60       9.949 -19.663  -1.091  1.00  0.00      HCT  O
ATOM   1091  N   SER H  61      10.103 -21.694  -0.114  1.00  0.00      HCT  N
ATOM   1092  HN  SER H  61       9.706 -22.452   0.404  1.00  0.00      HCT   
ATOM   1093  CA  SER H  61      11.492 -21.890  -0.484  1.00  0.00      HCT  C
ATOM   1094  HA  SER H  61      12.042 -21.067  -0.046  1.00  0.00      HCT   
ATOM   1095  CB  SER H  61      11.991 -23.235   0.035  1.00  0.00      HCT  C
ATOM   1096  HB1 SER H  61      11.591 -23.379   1.065  1.00  0.00      HCT   
ATOM   1097  HB2 SER H  61      11.590 -24.065  -0.590  1.00  0.00      HCT   
ATOM   1098  OG  SER H  61      13.399 -23.264   0.084  1.00  0.00      HCT  O
ATOM   1099  HG1 SER H  61      13.648 -24.029   0.618  1.00  0.00      HCT   
ATOM   1100  C   SER H  61      11.666 -21.797  -2.005  1.00  0.00      HCT  C
ATOM   1101  O   SER H  61      12.507 -21.034  -2.504  1.00  0.00      HCT  O
ATOM   1102  N   LYS H  62      10.857 -22.569  -2.728  1.00  0.00      HCT  N
ATOM   1103  HN  LYS H  62      10.202 -23.194  -2.305  1.00  0.00      HCT   
ATOM   1104  CA  LYS H  62      10.858 -22.568  -4.194  1.00  0.00      HCT  C
ATOM   1105  HA  LYS H  62      11.844 -22.899  -4.496  1.00  0.00      HCT   
ATOM   1106  CB  LYS H  62       9.780 -23.519  -4.728  1.00  0.00      HCT  C
ATOM   1107  HB1 LYS H  62       8.874 -23.376  -4.095  1.00  0.00      HCT   
ATOM   1108  HB2 LYS H  62       9.496 -23.203  -5.757  1.00  0.00      HCT   
ATOM   1109  CG  LYS H  62      10.162 -24.990  -4.710  1.00  0.00      HCT  C
ATOM   1110  HG1 LYS H  62      10.797 -25.213  -5.598  1.00  0.00      HCT   
ATOM   1111  HG2 LYS H  62      10.776 -25.194  -3.803  1.00  0.00      HCT   
ATOM   1112  CD  LYS H  62       8.907 -25.850  -4.737  1.00  0.00      HCT  C
ATOM   1113  HD1 LYS H  62       8.230 -25.510  -3.921  1.00  0.00      HCT   
ATOM   1114  HD2 LYS H  62       8.382 -25.668  -5.703  1.00  0.00      HCT   
ATOM   1115  CE  LYS H  62       9.214 -27.331  -4.585  1.00  0.00      HCT  C
ATOM   1116  HE1 LYS H  62       9.506 -27.771  -5.564  1.00  0.00      HCT   
ATOM   1117  HE2 LYS H  62      10.049 -27.485  -3.867  1.00  0.00      HCT   
ATOM   1118  NZ  LYS H  62       8.012 -28.065  -4.078  1.00  0.00      HCT  N
ATOM   1119  HZ1 LYS H  62       8.229 -29.078  -3.978  1.00  0.00      HCT   
ATOM   1120  HZ2 LYS H  62       7.733 -27.678  -3.153  1.00  0.00      HCT   
ATOM   1121  HZ3 LYS H  62       7.226 -27.946  -4.749  1.00  0.00      HCT   
ATOM   1122  C   LYS H  62      10.639 -21.179  -4.796  1.00  0.00      HCT  C
ATOM   1123  O   LYS H  62      11.353 -20.775  -5.710  1.00  0.00      HCT  O
ATOM   1124  N   ALA H  63       9.646 -20.454  -4.293  1.00  0.00      HCT  N
ATOM   1125  HN  ALA H  63       9.062 -20.750  -3.538  1.00  0.00      HCT   
ATOM   1126  CA  ALA H  63       9.345 -19.139  -4.836  1.00  0.00      HCT  C
ATOM   1127  HA  ALA H  63       9.211 -19.190  -5.911  1.00  0.00      HCT   
ATOM   1128  CB  ALA H  63       8.022 -18.602  -4.243  1.00  0.00      HCT  C
ATOM   1129  HB1 ALA H  63       7.195 -19.304  -4.481  1.00  0.00      HCT   
ATOM   1130  HB2 ALA H  63       8.087 -18.514  -3.137  1.00  0.00      HCT   
ATOM   1131  HB3 ALA H  63       7.759 -17.607  -4.663  1.00  0.00      HCT   
ATOM   1132  C   ALA H  63      10.507 -18.165  -4.589  1.00  0.00      HCT  C
ATOM   1133  O   ALA H  63      10.741 -17.234  -5.363  1.00  0.00      HCT  O
ATOM   1134  N   LEU H  64      11.256 -18.409  -3.521  1.00  0.00      HCT  N
ATOM   1135  HN  LEU H  64      11.096 -19.157  -2.880  1.00  0.00      HCT   
ATOM   1136  CA  LEU H  64      12.407 -17.575  -3.194  1.00  0.00      HCT  C
ATOM   1137  HA  LEU H  64      12.083 -16.551  -3.332  1.00  0.00      HCT   
ATOM   1138  CB  LEU H  64      12.828 -17.808  -1.739  1.00  0.00      HCT  C
ATOM   1139  HB1 LEU H  64      12.784 -18.906  -1.556  1.00  0.00      HCT   
ATOM   1140  HB2 LEU H  64      13.896 -17.518  -1.620  1.00  0.00      HCT   
ATOM   1141  CG  LEU H  64      11.964 -17.103  -0.702  1.00  0.00      HCT  C
ATOM   1142  HG  LEU H  64      10.929 -17.520  -0.750  1.00  0.00      HCT   
ATOM   1143  CD1 LEU H  64      12.527 -17.292   0.683  1.00  0.00      HCT  C
ATOM   1144 HD11 LEU H  64      11.920 -16.736   1.430  1.00  0.00      HCT   
ATOM   1145 HD12 LEU H  64      12.525 -18.367   0.963  1.00  0.00      HCT   
ATOM   1146 HD13 LEU H  64      13.571 -16.917   0.737  1.00  0.00      HCT   
ATOM   1147  CD2 LEU H  64      11.891 -15.630  -1.041  1.00  0.00      HCT  C
ATOM   1148 HD21 LEU H  64      11.249 -15.096  -0.307  1.00  0.00      HCT   
ATOM   1149 HD22 LEU H  64      12.892 -15.155  -1.020  1.00  0.00      HCT   
ATOM   1150 HD23 LEU H  64      11.456 -15.485  -2.053  1.00  0.00      HCT   
ATOM   1151  C   LEU H  64      13.597 -17.814  -4.132  1.00  0.00      HCT  C
ATOM   1152  O   LEU H  64      14.636 -17.167  -3.994  1.00  0.00      HCT  O
ATOM   1153  N   VAL H  65      13.457 -18.736  -5.083  1.00  0.00      HCT  N
ATOM   1154  HN  VAL H  65      12.686 -19.360  -5.179  1.00  0.00      HCT   
ATOM   1155  CA  VAL H  65      14.491 -18.894  -6.102  1.00  0.00      HCT  C
ATOM   1156  HA  VAL H  65      15.451 -18.710  -5.636  1.00  0.00      HCT   
ATOM   1157  CB  VAL H  65      14.527 -20.331  -6.703  1.00  0.00      HCT  C
ATOM   1158  HB  VAL H  65      13.488 -20.588  -7.027  1.00  0.00      HCT   
ATOM   1159  CG1 VAL H  65      15.466 -20.376  -7.921  1.00  0.00      HCT  C
ATOM   1160 HG11 VAL H  65      15.522 -21.409  -8.326  1.00  0.00      HCT   
ATOM   1161 HG12 VAL H  65      15.107 -19.719  -8.740  1.00  0.00      HCT   
ATOM   1162 HG13 VAL H  65      16.493 -20.062  -7.637  1.00  0.00      HCT   
ATOM   1163  CG2 VAL H  65      14.920 -21.352  -5.640  1.00  0.00      HCT  C
ATOM   1164 HG21 VAL H  65      14.984 -22.371  -6.078  1.00  0.00      HCT   
ATOM   1165 HG22 VAL H  65      15.909 -21.097  -5.201  1.00  0.00      HCT   
ATOM   1166 HG23 VAL H  65      14.173 -21.387  -4.820  1.00  0.00      HCT   
ATOM   1167  C   VAL H  65      14.303 -17.836  -7.207  1.00  0.00      HCT  C
ATOM   1168  O   VAL H  65      15.179 -16.995  -7.381  1.00  0.00      HCT  O
ATOM   1169  N   PRO H  66      13.156 -17.833  -7.928  1.00  0.00      HCT  N
ATOM   1170  CD  PRO H  66      11.991 -18.743  -7.976  1.00  0.00      HCT  C
ATOM   1171  HD1 PRO H  66      11.576 -18.942  -6.962  1.00  0.00      HCT   
ATOM   1172  HD2 PRO H  66      12.240 -19.714  -8.462  1.00  0.00      HCT   
ATOM   1173  CA  PRO H  66      13.032 -16.722  -8.896  1.00  0.00      HCT  C
ATOM   1174  HA  PRO H  66      13.886 -16.742  -9.563  1.00  0.00      HCT   
ATOM   1175  CB  PRO H  66      11.737 -17.052  -9.662  1.00  0.00      HCT  C
ATOM   1176  HB1 PRO H  66      11.955 -17.542 -10.638  1.00  0.00      HCT   
ATOM   1177  HB2 PRO H  66      11.117 -16.142  -9.824  1.00  0.00      HCT   
ATOM   1178  CG  PRO H  66      10.989 -17.999  -8.803  1.00  0.00      HCT  C
ATOM   1179  HG1 PRO H  66      10.383 -18.664  -9.449  1.00  0.00      HCT   
ATOM   1180  HG2 PRO H  66      10.292 -17.450  -8.129  1.00  0.00      HCT   
ATOM   1181  C   PRO H  66      12.922 -15.324  -8.260  1.00  0.00      HCT  C
ATOM   1182  O   PRO H  66      13.279 -14.319  -8.878  1.00  0.00      HCT  O
ATOM   1183  N   PHE H  67      12.427 -15.269  -7.033  1.00  0.00      HCT  N
ATOM   1184  HN  PHE H  67      12.165 -16.074  -6.503  1.00  0.00      HCT   
ATOM   1185  CA  PHE H  67      12.222 -14.002  -6.347  1.00  0.00      HCT  C
ATOM   1186  HA  PHE H  67      12.380 -13.223  -7.083  1.00  0.00      HCT   
ATOM   1187  CB  PHE H  67      10.813 -13.934  -5.736  1.00  0.00      HCT  C
ATOM   1188  HB1 PHE H  67      10.605 -14.882  -5.194  1.00  0.00      HCT   
ATOM   1189  HB2 PHE H  67      10.738 -13.110  -4.994  1.00  0.00      HCT   
ATOM   1190  CG  PHE H  67       9.708 -13.786  -6.751  1.00  0.00      HCT  C
ATOM   1191  CD1 PHE H  67       9.366 -12.530  -7.245  1.00  0.00      HCT  C
ATOM   1192  HD1 PHE H  67       9.899 -11.655  -6.898  1.00  0.00      HCT   
ATOM   1193  CE1 PHE H  67       8.337 -12.380  -8.180  1.00  0.00      HCT  C
ATOM   1194  HE1 PHE H  67       8.095 -11.399  -8.565  1.00  0.00      HCT   
ATOM   1195  CZ  PHE H  67       7.635 -13.494  -8.614  1.00  0.00      HCT  C
ATOM   1196  HZ  PHE H  67       6.844 -13.390  -9.343  1.00  0.00      HCT   
ATOM   1197  CD2 PHE H  67       8.985 -14.893  -7.186  1.00  0.00      HCT  C
ATOM   1198  HD2 PHE H  67       9.204 -15.873  -6.786  1.00  0.00      HCT   
ATOM   1199  CE2 PHE H  67       7.959 -14.752  -8.115  1.00  0.00      HCT  C
ATOM   1200  HE2 PHE H  67       7.412 -15.622  -8.449  1.00  0.00      HCT   
ATOM   1201  C   PHE H  67      13.271 -13.809  -5.260  1.00  0.00      HCT  C
ATOM   1202  O   PHE H  67      12.968 -13.306  -4.179  1.00  0.00      HCT  O
ATOM   1203  N   TYR H  68      14.510 -14.197  -5.554  1.00  0.00      HCT  N
ATOM   1204  HN  TYR H  68      14.802 -14.500  -6.460  1.00  0.00      HCT   
ATOM   1205  CA  TYR H  68      15.569 -14.208  -4.536  1.00  0.00      HCT  C
ATOM   1206  HA  TYR H  68      15.198 -14.895  -3.785  1.00  0.00      HCT   
ATOM   1207  CB  TYR H  68      16.866 -14.761  -5.141  1.00  0.00      HCT  C
ATOM   1208  HB1 TYR H  68      17.635 -14.842  -4.342  1.00  0.00      HCT   
ATOM   1209  HB2 TYR H  68      16.705 -15.783  -5.548  1.00  0.00      HCT   
ATOM   1210  CG  TYR H  68      17.482 -13.909  -6.223  1.00  0.00      HCT  C
ATOM   1211  CD1 TYR H  68      18.408 -12.920  -5.910  1.00  0.00      HCT  C
ATOM   1212  HD1 TYR H  68      18.682 -12.747  -4.878  1.00  0.00      HCT   
ATOM   1213  CE1 TYR H  68      18.975 -12.133  -6.890  1.00  0.00      HCT  C
ATOM   1214  HE1 TYR H  68      19.673 -11.351  -6.631  1.00  0.00      HCT   
ATOM   1215  CZ  TYR H  68      18.643 -12.342  -8.204  1.00  0.00      HCT  C
ATOM   1216  OH  TYR H  68      19.213 -11.551  -9.167  1.00  0.00      HCT  O
ATOM   1217  HH  TYR H  68      18.925 -11.883 -10.020  1.00  0.00      HCT   
ATOM   1218  CD2 TYR H  68      17.152 -14.100  -7.564  1.00  0.00      HCT  C
ATOM   1219  HD2 TYR H  68      16.408 -14.835  -7.838  1.00  0.00      HCT   
ATOM   1220  CE2 TYR H  68      17.729 -13.324  -8.556  1.00  0.00      HCT  C
ATOM   1221  HE2 TYR H  68      17.447 -13.476  -9.587  1.00  0.00      HCT   
ATOM   1222  C   TYR H  68      15.875 -12.874  -3.821  1.00  0.00      HCT  C
ATOM   1223  O   TYR H  68      16.285 -12.911  -2.660  1.00  0.00      HCT  O
ATOM   1224  N   PRO H  69      15.687 -11.702  -4.485  1.00  0.00      HCT  N
ATOM   1225  CD  PRO H  69      15.399 -11.380  -5.902  1.00  0.00      HCT  C
ATOM   1226  HD1 PRO H  69      14.314 -11.465  -6.138  1.00  0.00      HCT   
ATOM   1227  HD2 PRO H  69      15.973 -12.028  -6.604  1.00  0.00      HCT   
ATOM   1228  CA  PRO H  69      15.876 -10.476  -3.688  1.00  0.00      HCT  C
ATOM   1229  HA  PRO H  69      16.912 -10.404  -3.378  1.00  0.00      HCT   
ATOM   1230  CB  PRO H  69      15.523  -9.360  -4.674  1.00  0.00      HCT  C
ATOM   1231  HB1 PRO H  69      16.142  -8.449  -4.517  1.00  0.00      HCT   
ATOM   1232  HB2 PRO H  69      14.443  -9.095  -4.640  1.00  0.00      HCT   
ATOM   1233  CG  PRO H  69      15.846  -9.950  -6.040  1.00  0.00      HCT  C
ATOM   1234  HG1 PRO H  69      16.925  -9.855  -6.273  1.00  0.00      HCT   
ATOM   1235  HG2 PRO H  69      15.275  -9.465  -6.865  1.00  0.00      HCT   
ATOM   1236  C   PRO H  69      14.978 -10.401  -2.452  1.00  0.00      HCT  C
ATOM   1237  O   PRO H  69      15.363  -9.776  -1.467  1.00  0.00      HCT  O
ATOM   1238  N   MET H  70      13.825 -11.067  -2.490  1.00  0.00      HCT  N
ATOM   1239  HN  MET H  70      13.533 -11.609  -3.275  1.00  0.00      HCT   
ATOM   1240  CA  MET H  70      12.883 -11.062  -1.380  1.00  0.00      HCT  C
ATOM   1241  HA  MET H  70      12.598 -10.030  -1.216  1.00  0.00      HCT   
ATOM   1242  CB  MET H  70      11.646 -11.911  -1.733  1.00  0.00      HCT  C
ATOM   1243  HB1 MET H  70      11.371 -11.662  -2.785  1.00  0.00      HCT   
ATOM   1244  HB2 MET H  70      11.925 -12.988  -1.731  1.00  0.00      HCT   
ATOM   1245  CG  MET H  70      10.444 -11.663  -0.837  1.00  0.00      HCT  C
ATOM   1246  HG1 MET H  70       9.609 -12.340  -1.116  1.00  0.00      HCT   
ATOM   1247  HG2 MET H  70      10.714 -11.880   0.220  1.00  0.00      HCT   
ATOM   1248  SD  MET H  70       9.816  -9.960  -0.927  1.00  0.00      HCT  S
ATOM   1249  CE  MET H  70       8.996  -9.900  -2.518  1.00  0.00      HCT  C
ATOM   1250  HE1 MET H  70       8.569  -8.892  -2.706  1.00  0.00      HCT   
ATOM   1251  HE2 MET H  70       9.706 -10.129  -3.342  1.00  0.00      HCT   
ATOM   1252  HE3 MET H  70       8.166 -10.637  -2.568  1.00  0.00      HCT   
ATOM   1253  C   MET H  70      13.521 -11.575  -0.088  1.00  0.00      HCT  C
ATOM   1254  O   MET H  70      13.096 -11.213   1.011  1.00  0.00      HCT  O
ATOM   1255  N   ALA H  71      14.545 -12.416  -0.230  1.00  0.00      HCT  N
ATOM   1256  HN  ALA H  71      14.929 -12.635  -1.127  1.00  0.00      HCT   
ATOM   1257  CA  ALA H  71      15.185 -13.082   0.907  1.00  0.00      HCT  C
ATOM   1258  HA  ALA H  71      14.566 -12.994   1.793  1.00  0.00      HCT   
ATOM   1259  CB  ALA H  71      15.363 -14.588   0.612  1.00  0.00      HCT  C
ATOM   1260  HB1 ALA H  71      14.372 -15.048   0.411  1.00  0.00      HCT   
ATOM   1261  HB2 ALA H  71      16.001 -14.747  -0.284  1.00  0.00      HCT   
ATOM   1262  HB3 ALA H  71      15.822 -15.122   1.472  1.00  0.00      HCT   
ATOM   1263  C   ALA H  71      16.531 -12.438   1.254  1.00  0.00      HCT  C
ATOM   1264  O   ALA H  71      17.330 -12.999   2.015  1.00  0.00      HCT  O
ATOM   1265  N   GLY H  72      16.769 -11.258   0.690  1.00  0.00      HCT  N
ATOM   1266  HN  GLY H  72      16.122 -10.836   0.056  1.00  0.00      HCT   
ATOM   1267  CA  GLY H  72      17.976 -10.500   0.951  1.00  0.00      HCT  C
ATOM   1268  HA1 GLY H  72      18.175  -9.922   0.059  1.00  0.00      HCT   
ATOM   1269  HA2 GLY H  72      18.748 -11.217   1.198  1.00  0.00      HCT   
ATOM   1270  C   GLY H  72      17.843  -9.533   2.119  1.00  0.00      HCT  C
ATOM   1271  O   GLY H  72      16.976  -9.694   2.974  1.00  0.00      HCT  O
ATOM   1272  N   ARG H  73      18.705  -8.522   2.157  1.00  0.00      HCT  N
ATOM   1273  HN  ARG H  73      19.373  -8.374   1.431  1.00  0.00      HCT   
ATOM   1274  CA  ARG H  73      18.721  -7.570   3.267  1.00  0.00      HCT  C
ATOM   1275  HA  ARG H  73      17.735  -7.554   3.716  1.00  0.00      HCT   
ATOM   1276  CB  ARG H  73      19.773  -7.981   4.305  1.00  0.00      HCT  C
ATOM   1277  HB1 ARG H  73      20.749  -8.023   3.765  1.00  0.00      HCT   
ATOM   1278  HB2 ARG H  73      19.879  -7.177   5.066  1.00  0.00      HCT   
ATOM   1279  CG  ARG H  73      19.533  -9.333   4.970  1.00  0.00      HCT  C
ATOM   1280  HG1 ARG H  73      19.430 -10.105   4.176  1.00  0.00      HCT   
ATOM   1281  HG2 ARG H  73      20.442  -9.619   5.548  1.00  0.00      HCT   
ATOM   1282  CD  ARG H  73      18.340  -9.269   5.909  1.00  0.00      HCT  C
ATOM   1283  HD1 ARG H  73      18.468  -8.414   6.612  1.00  0.00      HCT   
ATOM   1284  HD2 ARG H  73      17.386  -9.132   5.349  1.00  0.00      HCT   
ATOM   1285  NE  ARG H  73      18.157 -10.483   6.703  1.00  0.00      HCT  N
ATOM   1286  HE  ARG H  73      18.671 -10.471   7.568  1.00  0.00      HCT   
ATOM   1287  CZ  ARG H  73      17.395 -11.518   6.348  1.00  0.00      HCT  C
ATOM   1288  NH1 ARG H  73      16.738 -11.519   5.195  1.00  0.00      HCT  N
ATOM   1289 HH11 ARG H  73      16.154 -12.279   4.948  1.00  0.00      HCT   
ATOM   1290 HH12 ARG H  73      16.760 -10.665   4.671  1.00  0.00      HCT   
ATOM   1291  NH2 ARG H  73      17.295 -12.566   7.149  1.00  0.00      HCT  N
ATOM   1292 HH21 ARG H  73      16.801 -13.370   6.850  1.00  0.00      HCT   
ATOM   1293 HH22 ARG H  73      17.896 -12.587   7.937  1.00  0.00      HCT   
ATOM   1294  C   ARG H  73      19.001  -6.149   2.777  1.00  0.00      HCT  C
ATOM   1295  O   ARG H  73      19.517  -5.952   1.676  1.00  0.00      HCT  O
ATOM   1296  N   LEU H  74      18.665  -5.160   3.601  1.00  0.00      HCT  N
ATOM   1297  HN  LEU H  74      18.196  -5.292   4.472  1.00  0.00      HCT   
ATOM   1298  CA  LEU H  74      18.966  -3.762   3.286  1.00  0.00      HCT  C
ATOM   1299  HA  LEU H  74      18.865  -3.658   2.213  1.00  0.00      HCT   
ATOM   1300  CB  LEU H  74      18.032  -2.820   4.031  1.00  0.00      HCT  C
ATOM   1301  HB1 LEU H  74      18.095  -3.082   5.113  1.00  0.00      HCT   
ATOM   1302  HB2 LEU H  74      18.420  -1.781   3.943  1.00  0.00      HCT   
ATOM   1303  CG  LEU H  74      16.575  -2.854   3.627  1.00  0.00      HCT  C
ATOM   1304  HG  LEU H  74      16.002  -3.741   3.991  1.00  0.00      HCT   
ATOM   1305  CD1 LEU H  74      16.049  -1.639   4.300  1.00  0.00      HCT  C
ATOM   1306 HD11 LEU H  74      14.975  -1.493   4.057  1.00  0.00      HCT   
ATOM   1307 HD12 LEU H  74      16.148  -1.729   5.403  1.00  0.00      HCT   
ATOM   1308 HD13 LEU H  74      16.605  -0.736   3.970  1.00  0.00      HCT   
ATOM   1309  CD2 LEU H  74      16.433  -2.791   2.107  1.00  0.00      HCT  C
ATOM   1310 HD21 LEU H  74      15.361  -2.835   1.817  1.00  0.00      HCT   
ATOM   1311 HD22 LEU H  74      16.854  -1.852   1.695  1.00  0.00      HCT   
ATOM   1312 HD23 LEU H  74      16.957  -3.648   1.631  1.00  0.00      HCT   
ATOM   1313  C   LEU H  74      20.391  -3.411   3.647  1.00  0.00      HCT  C
ATOM   1314  O   LEU H  74      20.897  -3.861   4.663  1.00  0.00      HCT  O
ATOM   1315  N   LYS H  75      21.034  -2.597   2.821  1.00  0.00      HCT  N
ATOM   1316  HN  LYS H  75      20.662  -2.265   1.956  1.00  0.00      HCT   
ATOM   1317  CA  LYS H  75      22.378  -2.120   3.142  1.00  0.00      HCT  C
ATOM   1318  HA  LYS H  75      22.404  -1.863   4.194  1.00  0.00      HCT   
ATOM   1319  CB  LYS H  75      23.440  -3.181   2.830  1.00  0.00      HCT  C
ATOM   1320  HB1 LYS H  75      24.196  -3.139   3.648  1.00  0.00      HCT   
ATOM   1321  HB2 LYS H  75      22.973  -4.190   2.888  1.00  0.00      HCT   
ATOM   1322  CG  LYS H  75      24.150  -3.005   1.502  1.00  0.00      HCT  C
ATOM   1323  HG1 LYS H  75      23.418  -3.149   0.675  1.00  0.00      HCT   
ATOM   1324  HG2 LYS H  75      24.531  -1.960   1.430  1.00  0.00      HCT   
ATOM   1325  CD  LYS H  75      25.284  -4.009   1.360  1.00  0.00      HCT  C
ATOM   1326  HD1 LYS H  75      25.922  -3.951   2.272  1.00  0.00      HCT   
ATOM   1327  HD2 LYS H  75      24.840  -5.031   1.328  1.00  0.00      HCT   
ATOM   1328  CE  LYS H  75      26.115  -3.760   0.113  1.00  0.00      HCT  C
ATOM   1329  HE1 LYS H  75      25.471  -3.396  -0.718  1.00  0.00      HCT   
ATOM   1330  HE2 LYS H  75      26.898  -2.996   0.312  1.00  0.00      HCT   
ATOM   1331  NZ  LYS H  75      26.796  -5.002  -0.349  1.00  0.00      HCT  N
ATOM   1332  HZ1 LYS H  75      27.356  -4.804  -1.203  1.00  0.00      HCT   
ATOM   1333  HZ2 LYS H  75      27.424  -5.354   0.402  1.00  0.00      HCT   
ATOM   1334  HZ3 LYS H  75      26.082  -5.727  -0.565  1.00  0.00      HCT   
ATOM   1335  C   LYS H  75      22.642  -0.855   2.363  1.00  0.00      HCT  C
ATOM   1336  O   LYS H  75      21.912  -0.554   1.426  1.00  0.00      HCT  O
ATOM   1337  N   ARG H  76      23.664  -0.104   2.767  1.00  0.00      HCT  N
ATOM   1338  HN  ARG H  76      24.215  -0.346   3.562  1.00  0.00      HCT   
ATOM   1339  CA  ARG H  76      24.033   1.121   2.061  1.00  0.00      HCT  C
ATOM   1340  HA  ARG H  76      23.228   1.396   1.390  1.00  0.00      HCT   
ATOM   1341  CB  ARG H  76      24.291   2.265   3.043  1.00  0.00      HCT  C
ATOM   1342  HB1 ARG H  76      24.985   1.863   3.820  1.00  0.00      HCT   
ATOM   1343  HB2 ARG H  76      24.846   3.080   2.528  1.00  0.00      HCT   
ATOM   1344  CG  ARG H  76      23.018   2.758   3.702  1.00  0.00      HCT  C
ATOM   1345  HG1 ARG H  76      22.306   3.070   2.907  1.00  0.00      HCT   
ATOM   1346  HG2 ARG H  76      22.527   1.905   4.225  1.00  0.00      HCT   
ATOM   1347  CD  ARG H  76      23.259   3.859   4.719  1.00  0.00      HCT  C
ATOM   1348  HD1 ARG H  76      24.093   3.562   5.395  1.00  0.00      HCT   
ATOM   1349  HD2 ARG H  76      23.526   4.822   4.224  1.00  0.00      HCT   
ATOM   1350  NE  ARG H  76      22.042   4.084   5.496  1.00  0.00      HCT  N
ATOM   1351  HE  ARG H  76      21.998   3.526   6.332  1.00  0.00      HCT   
ATOM   1352  CZ  ARG H  76      21.078   4.935   5.152  1.00  0.00      HCT  C
ATOM   1353  NH1 ARG H  76      21.187   5.679   4.052  1.00  0.00      HCT  N
ATOM   1354 HH11 ARG H  76      20.480   6.330   3.811  1.00  0.00      HCT   
ATOM   1355 HH12 ARG H  76      22.068   5.640   3.575  1.00  0.00      HCT   
ATOM   1356  NH2 ARG H  76      20.003   5.056   5.917  1.00  0.00      HCT  N
ATOM   1357 HH21 ARG H  76      19.247   5.622   5.620  1.00  0.00      HCT   
ATOM   1358 HH22 ARG H  76      19.908   4.409   6.662  1.00  0.00      HCT   
ATOM   1359  C   ARG H  76      25.251   0.872   1.196  1.00  0.00      HCT  C
ATOM   1360  O   ARG H  76      26.103   0.070   1.557  1.00  0.00      HCT  O
ATOM   1361  N   ASP H  77      25.317   1.533   0.042  1.00  0.00      HCT  N
ATOM   1362  HN  ASP H  77      24.610   2.127  -0.332  1.00  0.00      HCT   
ATOM   1363  CA  ASP H  77      26.497   1.437  -0.820  1.00  0.00      HCT  C
ATOM   1364  HA  ASP H  77      26.952   0.470  -0.640  1.00  0.00      HCT   
ATOM   1365  CB  ASP H  77      26.120   1.569  -2.313  1.00  0.00      HCT  C
ATOM   1366  HB1 ASP H  77      27.015   1.367  -2.935  1.00  0.00      HCT   
ATOM   1367  HB2 ASP H  77      25.335   0.836  -2.584  1.00  0.00      HCT   
ATOM   1368  CG  ASP H  77      25.614   2.966  -2.704  1.00  0.00      HCT  C
ATOM   1369  OD1 ASP H  77      25.746   3.948  -1.939  1.00  0.00      HCT  O
ATOM   1370  OD2 ASP H  77      25.080   3.078  -3.824  1.00  0.00      HCT  O
ATOM   1371  C   ASP H  77      27.529   2.490  -0.425  1.00  0.00      HCT  C
ATOM   1372  O   ASP H  77      27.317   3.255   0.525  1.00  0.00      HCT  O
ATOM   1373  N   ASP H  78      28.628   2.542  -1.169  1.00  0.00      HCT  N
ATOM   1374  HN  ASP H  78      28.803   2.008  -1.992  1.00  0.00      HCT   
ATOM   1375  CA  ASP H  78      29.730   3.434  -0.824  1.00  0.00      HCT  C
ATOM   1376  HA  ASP H  78      30.045   3.168   0.179  1.00  0.00      HCT   
ATOM   1377  CB  ASP H  78      30.881   3.272  -1.811  1.00  0.00      HCT  C
ATOM   1378  HB1 ASP H  78      30.550   3.603  -2.816  1.00  0.00      HCT   
ATOM   1379  HB2 ASP H  78      31.747   3.893  -1.507  1.00  0.00      HCT   
ATOM   1380  CG  ASP H  78      31.338   1.832  -1.933  1.00  0.00      HCT  C
ATOM   1381  OD1 ASP H  78      31.876   1.295  -0.943  1.00  0.00      HCT  O
ATOM   1382  OD2 ASP H  78      31.154   1.237  -3.019  1.00  0.00      HCT  O
ATOM   1383  C   ASP H  78      29.285   4.886  -0.773  1.00  0.00      HCT  C
ATOM   1384  O   ASP H  78      29.831   5.670  -0.002  1.00  0.00      HCT  O
ATOM   1385  N   ASP H  79      28.274   5.238  -1.568  1.00  0.00      HCT  N
ATOM   1386  HN  ASP H  79      27.779   4.639  -2.192  1.00  0.00      HCT   
ATOM   1387  CA  ASP H  79      27.781   6.618  -1.589  1.00  0.00      HCT  C
ATOM   1388  HA  ASP H  79      28.622   7.247  -1.319  1.00  0.00      HCT   
ATOM   1389  CB  ASP H  79      27.241   7.000  -2.970  1.00  0.00      HCT  C
ATOM   1390  HB1 ASP H  79      26.292   6.457  -3.154  1.00  0.00      HCT   
ATOM   1391  HB2 ASP H  79      27.036   8.088  -3.022  1.00  0.00      HCT   
ATOM   1392  CG  ASP H  79      28.191   6.639  -4.086  1.00  0.00      HCT  C
ATOM   1393  OD1 ASP H  79      29.407   6.867  -3.928  1.00  0.00      HCT  O
ATOM   1394  OD2 ASP H  79      27.722   6.112  -5.117  1.00  0.00      HCT  O
ATOM   1395  C   ASP H  79      26.695   6.868  -0.553  1.00  0.00      HCT  C
ATOM   1396  O   ASP H  79      26.194   7.986  -0.458  1.00  0.00      HCT  O
ATOM   1397  N   GLY H  80      26.336   5.832   0.206  1.00  0.00      HCT  N
ATOM   1398  HN  GLY H  80      26.733   4.922   0.092  1.00  0.00      HCT   
ATOM   1399  CA  GLY H  80      25.339   5.955   1.254  1.00  0.00      HCT  C
ATOM   1400  HA1 GLY H  80      25.361   6.990   1.566  1.00  0.00      HCT   
ATOM   1401  HA2 GLY H  80      25.622   5.252   2.026  1.00  0.00      HCT   
ATOM   1402  C   GLY H  80      23.921   5.625   0.817  1.00  0.00      HCT  C
ATOM   1403  O   GLY H  80      22.967   5.718   1.597  1.00  0.00      HCT  O
ATOM   1404  N   ARG H  81      23.786   5.229  -0.441  1.00  0.00      HCT  N
ATOM   1405  HN  ARG H  81      24.572   5.116  -1.044  1.00  0.00      HCT   
ATOM   1406  CA  ARG H  81      22.484   4.939  -1.008  1.00  0.00      HCT  C
ATOM   1407  HA  ARG H  81      21.770   5.644  -0.599  1.00  0.00      HCT   
ATOM   1408  CB  ARG H  81      22.545   5.085  -2.524  1.00  0.00      HCT  C
ATOM   1409  HB1 ARG H  81      22.894   6.126  -2.727  1.00  0.00      HCT   
ATOM   1410  HB2 ARG H  81      23.333   4.413  -2.931  1.00  0.00      HCT   
ATOM   1411  CG  ARG H  81      21.236   4.875  -3.238  1.00  0.00      HCT  C
ATOM   1412  HG1 ARG H  81      20.739   3.977  -2.809  1.00  0.00      HCT   
ATOM   1413  HG2 ARG H  81      20.558   5.730  -3.010  1.00  0.00      HCT   
ATOM   1414  CD  ARG H  81      21.483   4.793  -4.734  1.00  0.00      HCT  C
ATOM   1415  HD1 ARG H  81      22.122   5.649  -5.051  1.00  0.00      HCT   
ATOM   1416  HD2 ARG H  81      21.995   3.842  -5.013  1.00  0.00      HCT   
ATOM   1417  NE  ARG H  81      20.254   4.826  -5.523  1.00  0.00      HCT  N
ATOM   1418  HE  ARG H  81      19.963   3.916  -5.839  1.00  0.00      HCT   
ATOM   1419  CZ  ARG H  81      19.561   5.922  -5.816  1.00  0.00      HCT  C
ATOM   1420  NH1 ARG H  81      19.950   7.118  -5.376  1.00  0.00      HCT  N
ATOM   1421 HH11 ARG H  81      19.416   7.927  -5.576  1.00  0.00      HCT   
ATOM   1422 HH12 ARG H  81      20.718   7.126  -4.731  1.00  0.00      HCT   
ATOM   1423  NH2 ARG H  81      18.469   5.820  -6.558  1.00  0.00      HCT  N
ATOM   1424 HH21 ARG H  81      17.995   6.637  -6.854  1.00  0.00      HCT   
ATOM   1425 HH22 ARG H  81      18.285   4.935  -6.965  1.00  0.00      HCT   
ATOM   1426  C   ARG H  81      21.999   3.540  -0.605  1.00  0.00      HCT  C
ATOM   1427  O   ARG H  81      22.702   2.546  -0.792  1.00  0.00      HCT  O
ATOM   1428  N   ILE H  82      20.793   3.484  -0.039  1.00  0.00      HCT  N
ATOM   1429  HN  ILE H  82      20.245   4.297   0.148  1.00  0.00      HCT   
ATOM   1430  CA  ILE H  82      20.158   2.228   0.362  1.00  0.00      HCT  C
ATOM   1431  HA  ILE H  82      20.851   1.734   1.031  1.00  0.00      HCT   
ATOM   1432  CB  ILE H  82      18.801   2.501   1.044  1.00  0.00      HCT  C
ATOM   1433  HB  ILE H  82      18.280   3.214   0.356  1.00  0.00      HCT   
ATOM   1434  CG2 ILE H  82      18.001   1.195   1.259  1.00  0.00      HCT  C
ATOM   1435 HG21 ILE H  82      16.970   1.420   1.604  1.00  0.00      HCT   
ATOM   1436 HG22 ILE H  82      17.921   0.619   0.313  1.00  0.00      HCT   
ATOM   1437 HG23 ILE H  82      18.489   0.551   2.021  1.00  0.00      HCT   
ATOM   1438  CG1 ILE H  82      19.019   3.237   2.369  1.00  0.00      HCT  C
ATOM   1439 HG11 ILE H  82      19.663   2.624   3.038  1.00  0.00      HCT   
ATOM   1440 HG12 ILE H  82      19.563   4.188   2.168  1.00  0.00      HCT   
ATOM   1441  CD  ILE H  82      17.737   3.588   3.120  1.00  0.00      HCT  C
ATOM   1442  HD1 ILE H  82      17.974   4.169   4.038  1.00  0.00      HCT   
ATOM   1443  HD2 ILE H  82      17.066   4.203   2.483  1.00  0.00      HCT   
ATOM   1444  HD3 ILE H  82      17.191   2.671   3.425  1.00  0.00      HCT   
ATOM   1445  C   ILE H  82      19.968   1.302  -0.840  1.00  0.00      HCT  C
ATOM   1446  O   ILE H  82      19.550   1.754  -1.917  1.00  0.00      HCT  O
ATOM   1447  N   GLU H  83      20.306   0.021  -0.658  1.00  0.00      HCT  N
ATOM   1448  HN  GLU H  83      20.658  -0.327   0.206  1.00  0.00      HCT   
ATOM   1449  CA  GLU H  83      20.193  -0.997  -1.710  1.00  0.00      HCT  C
ATOM   1450  HA  GLU H  83      19.366  -0.721  -2.352  1.00  0.00      HCT   
ATOM   1451  CB  GLU H  83      21.482  -1.076  -2.541  1.00  0.00      HCT  C
ATOM   1452  HB1 GLU H  83      21.280  -1.709  -3.436  1.00  0.00      HCT   
ATOM   1453  HB2 GLU H  83      21.740  -0.067  -2.933  1.00  0.00      HCT   
ATOM   1454  CG  GLU H  83      22.679  -1.657  -1.788  1.00  0.00      HCT  C
ATOM   1455  HG1 GLU H  83      22.822  -1.105  -0.841  1.00  0.00      HCT   
ATOM   1456  HG2 GLU H  83      22.524  -2.731  -1.564  1.00  0.00      HCT   
ATOM   1457  CD  GLU H  83      23.993  -1.506  -2.559  1.00  0.00      HCT  C
ATOM   1458  OE1 GLU H  83      23.964  -1.070  -3.737  1.00  0.00      HCT  O
ATOM   1459  OE2 GLU H  83      25.058  -1.827  -1.985  1.00  0.00      HCT  O
ATOM   1460  C   GLU H  83      19.876  -2.383  -1.130  1.00  0.00      HCT  C
ATOM   1461  O   GLU H  83      20.017  -2.608   0.077  1.00  0.00      HCT  O
ATOM   1462  N   ILE H  84      19.457  -3.308  -1.998  1.00  0.00      HCT  N
ATOM   1463  HN  ILE H  84      19.344  -3.142  -2.975  1.00  0.00      HCT   
ATOM   1464  CA  ILE H  84      19.123  -4.668  -1.578  1.00  0.00      HCT  C
ATOM   1465  HA  ILE H  84      18.834  -4.603  -0.537  1.00  0.00      HCT   
ATOM   1466  CB  ILE H  84      18.017  -5.293  -2.453  1.00  0.00      HCT  C
ATOM   1467  HB  ILE H  84      18.510  -5.471  -3.442  1.00  0.00      HCT   
ATOM   1468  CG2 ILE H  84      17.560  -6.654  -1.866  1.00  0.00      HCT  C
ATOM   1469 HG21 ILE H  84      16.881  -7.176  -2.572  1.00  0.00      HCT   
ATOM   1470 HG22 ILE H  84      18.430  -7.318  -1.683  1.00  0.00      HCT   
ATOM   1471 HG23 ILE H  84      17.019  -6.512  -0.907  1.00  0.00      HCT   
ATOM   1472  CG1 ILE H  84      16.872  -4.286  -2.705  1.00  0.00      HCT  C
ATOM   1473 HG11 ILE H  84      17.247  -3.247  -2.568  1.00  0.00      HCT   
ATOM   1474 HG12 ILE H  84      16.537  -4.378  -3.764  1.00  0.00      HCT   
ATOM   1475  CD  ILE H  84      15.631  -4.424  -1.856  1.00  0.00      HCT  C
ATOM   1476  HD1 ILE H  84      14.864  -3.684  -2.171  1.00  0.00      HCT   
ATOM   1477  HD2 ILE H  84      15.196  -5.441  -1.960  1.00  0.00      HCT   
ATOM   1478  HD3 ILE H  84      15.860  -4.246  -0.784  1.00  0.00      HCT   
ATOM   1479  C   ILE H  84      20.334  -5.573  -1.641  1.00  0.00      HCT  C
ATOM   1480  O   ILE H  84      20.846  -5.862  -2.723  1.00  0.00      HCT  O
ATOM   1481  N   ASP H  85      20.797  -6.013  -0.475  1.00  0.00      HCT  N
ATOM   1482  HN  ASP H  85      20.492  -5.710   0.424  1.00  0.00      HCT   
ATOM   1483  CA  ASP H  85      21.844  -7.029  -0.408  1.00  0.00      HCT  C
ATOM   1484  HA  ASP H  85      22.542  -6.842  -1.216  1.00  0.00      HCT   
ATOM   1485  CB  ASP H  85      22.558  -7.004   0.957  1.00  0.00      HCT  C
ATOM   1486  HB1 ASP H  85      23.011  -6.004   1.114  1.00  0.00      HCT   
ATOM   1487  HB2 ASP H  85      21.838  -7.193   1.778  1.00  0.00      HCT   
ATOM   1488  CG  ASP H  85      23.697  -8.043   1.061  1.00  0.00      HCT  C
ATOM   1489  OD1 ASP H  85      24.214  -8.498   0.013  1.00  0.00      HCT  O
ATOM   1490  OD2 ASP H  85      24.076  -8.399   2.201  1.00  0.00      HCT  O
ATOM   1491  C   ASP H  85      21.226  -8.402  -0.668  1.00  0.00      HCT  C
ATOM   1492  O   ASP H  85      20.555  -8.951   0.205  1.00  0.00      HCT  O
ATOM   1493  N   CYS H  86      21.441  -8.951  -1.866  1.00  0.00      HCT  N
ATOM   1494  HN  CYS H  86      21.984  -8.525  -2.587  1.00  0.00      HCT   
ATOM   1495  CA  CYS H  86      20.876 -10.258  -2.214  1.00  0.00      HCT  C
ATOM   1496  HA  CYS H  86      19.927 -10.331  -1.696  1.00  0.00      HCT   
ATOM   1497  CB  CYS H  86      20.666 -10.376  -3.725  1.00  0.00      HCT  C
ATOM   1498  HB1 CYS H  86      21.659 -10.234  -4.208  1.00  0.00      HCT   
ATOM   1499  HB2 CYS H  86      20.345 -11.410  -3.982  1.00  0.00      HCT   
ATOM   1500  SG  CYS H  86      19.525  -9.152  -4.386  1.00  0.00      HCT  S
ATOM   1501  HG1 CYS H  86      19.639  -9.496  -5.670  1.00  0.00      HCT   
ATOM   1502  C   CYS H  86      21.762 -11.390  -1.717  1.00  0.00      HCT  C
ATOM   1503  O   CYS H  86      22.561 -11.953  -2.477  1.00  0.00      HCT  O
ATOM   1504  N   ASN H  87      21.601 -11.724  -0.438  1.00  0.00      HCT  N
ATOM   1505  HN  ASN H  87      20.874 -11.358   0.141  1.00  0.00      HCT   
ATOM   1506  CA  ASN H  87      22.488 -12.666   0.230  1.00  0.00      HCT  C
ATOM   1507  HA  ASN H  87      23.261 -12.893  -0.497  1.00  0.00      HCT   
ATOM   1508  CB  ASN H  87      23.097 -12.032   1.495  1.00  0.00      HCT  C
ATOM   1509  HB1 ASN H  87      23.760 -12.788   1.970  1.00  0.00      HCT   
ATOM   1510  HB2 ASN H  87      23.727 -11.160   1.224  1.00  0.00      HCT   
ATOM   1511  CG  ASN H  87      22.049 -11.621   2.518  1.00  0.00      HCT  C
ATOM   1512  OD1 ASN H  87      20.853 -11.867   2.347  1.00  0.00      HCT  O
ATOM   1513  ND2 ASN H  87      22.505 -10.998   3.602  1.00  0.00      HCT  N
ATOM   1514 HD21 ASN H  87      21.837 -10.730   4.291  1.00  0.00      HCT   
ATOM   1515 HD22 ASN H  87      23.482 -10.843   3.714  1.00  0.00      HCT   
ATOM   1516  C   ASN H  87      21.796 -13.969   0.587  1.00  0.00      HCT  C
ATOM   1517  O   ASN H  87      22.408 -14.855   1.174  1.00  0.00      HCT  O
ATOM   1518  N   GLY H  88      20.515 -14.070   0.241  1.00  0.00      HCT  N
ATOM   1519  HN  GLY H  88      20.025 -13.326  -0.212  1.00  0.00      HCT   
ATOM   1520  CA  GLY H  88      19.738 -15.269   0.497  1.00  0.00      HCT  C
ATOM   1521  HA1 GLY H  88      20.253 -16.075  -0.008  1.00  0.00      HCT   
ATOM   1522  HA2 GLY H  88      18.743 -15.074   0.121  1.00  0.00      HCT   
ATOM   1523  C   GLY H  88      19.620 -15.634   1.968  1.00  0.00      HCT  C
ATOM   1524  O   GLY H  88      19.415 -16.802   2.295  1.00  0.00      HCT  O
ATOM   1525  N   ALA H  89      19.731 -14.638   2.848  1.00  0.00      HCT  N
ATOM   1526  HN  ALA H  89      19.871 -13.689   2.568  1.00  0.00      HCT   
ATOM   1527  CA  ALA H  89      19.656 -14.863   4.295  1.00  0.00      HCT  C
ATOM   1528  HA  ALA H  89      20.462 -15.514   4.615  1.00  0.00      HCT   
ATOM   1529  CB  ALA H  89      19.795 -13.549   5.043  1.00  0.00      HCT  C
ATOM   1530  HB1 ALA H  89      20.765 -13.073   4.784  1.00  0.00      HCT   
ATOM   1531  HB2 ALA H  89      18.982 -12.843   4.764  1.00  0.00      HCT   
ATOM   1532  HB3 ALA H  89      19.771 -13.700   6.144  1.00  0.00      HCT   
ATOM   1533  C   ALA H  89      18.358 -15.555   4.698  1.00  0.00      HCT  C
ATOM   1534  O   ALA H  89      18.317 -16.300   5.680  1.00  0.00      HCT  O
ATOM   1535  N   GLY H  90      17.293 -15.297   3.943  1.00  0.00      HCT  N
ATOM   1536  HN  GLY H  90      17.308 -14.686   3.153  1.00  0.00      HCT   
ATOM   1537  CA  GLY H  90      16.016 -15.908   4.237  1.00  0.00      HCT  C
ATOM   1538  HA1 GLY H  90      16.201 -16.503   5.121  1.00  0.00      HCT   
ATOM   1539  HA2 GLY H  90      15.781 -16.486   3.353  1.00  0.00      HCT   
ATOM   1540  C   GLY H  90      14.838 -14.993   4.525  1.00  0.00      HCT  C
ATOM   1541  O   GLY H  90      14.964 -13.771   4.623  1.00  0.00      HCT  O
ATOM   1542  N   VAL H  91      13.674 -15.619   4.653  1.00  0.00      HCT  N
ATOM   1543  HN  VAL H  91      13.588 -16.602   4.514  1.00  0.00      HCT   
ATOM   1544  CA  VAL H  91      12.432 -14.951   5.001  1.00  0.00      HCT  C
ATOM   1545  HA  VAL H  91      12.643 -13.901   5.162  1.00  0.00      HCT   
ATOM   1546  CB  VAL H  91      11.372 -15.132   3.898  1.00  0.00      HCT  C
ATOM   1547  HB  VAL H  91      11.373 -16.210   3.602  1.00  0.00      HCT   
ATOM   1548  CG1 VAL H  91       9.999 -14.759   4.414  1.00  0.00      HCT  C
ATOM   1549 HG11 VAL H  91       9.244 -14.854   3.604  1.00  0.00      HCT   
ATOM   1550 HG12 VAL H  91       9.679 -15.423   5.244  1.00  0.00      HCT   
ATOM   1551 HG13 VAL H  91       9.987 -13.708   4.774  1.00  0.00      HCT   
ATOM   1552  CG2 VAL H  91      11.719 -14.286   2.697  1.00  0.00      HCT  C
ATOM   1553 HG21 VAL H  91      10.939 -14.380   1.912  1.00  0.00      HCT   
ATOM   1554 HG22 VAL H  91      11.800 -13.215   2.984  1.00  0.00      HCT   
ATOM   1555 HG23 VAL H  91      12.684 -14.601   2.249  1.00  0.00      HCT   
ATOM   1556  C   VAL H  91      11.912 -15.520   6.316  1.00  0.00      HCT  C
ATOM   1557  O   VAL H  91      11.899 -16.741   6.507  1.00  0.00      HCT  O
ATOM   1558  N   LEU H  92      11.502 -14.647   7.230  1.00  0.00      HCT  N
ATOM   1559  HN  LEU H  92      11.545 -13.655   7.126  1.00  0.00      HCT   
ATOM   1560  CA  LEU H  92      10.939 -15.092   8.499  1.00  0.00      HCT  C
ATOM   1561  HA  LEU H  92      11.577 -15.886   8.864  1.00  0.00      HCT   
ATOM   1562  CB  LEU H  92      10.866 -13.944   9.498  1.00  0.00      HCT  C
ATOM   1563  HB1 LEU H  92      11.899 -13.543   9.615  1.00  0.00      HCT   
ATOM   1564  HB2 LEU H  92      10.264 -13.119   9.057  1.00  0.00      HCT   
ATOM   1565  CG  LEU H  92      10.321 -14.388  10.852  1.00  0.00      HCT  C
ATOM   1566  HG  LEU H  92       9.384 -14.962  10.652  1.00  0.00      HCT   
ATOM   1567  CD1 LEU H  92      11.326 -15.296  11.551  1.00  0.00      HCT  C
ATOM   1568 HD11 LEU H  92      10.956 -15.584  12.558  1.00  0.00      HCT   
ATOM   1569 HD12 LEU H  92      11.492 -16.223  10.961  1.00  0.00      HCT   
ATOM   1570 HD13 LEU H  92      12.302 -14.780  11.675  1.00  0.00      HCT   
ATOM   1571  CD2 LEU H  92       9.965 -13.197  11.707  1.00  0.00      HCT  C
ATOM   1572 HD21 LEU H  92       9.552 -13.532  12.683  1.00  0.00      HCT   
ATOM   1573 HD22 LEU H  92      10.850 -12.563  11.916  1.00  0.00      HCT   
ATOM   1574 HD23 LEU H  92       9.198 -12.571  11.202  1.00  0.00      HCT   
ATOM   1575  C   LEU H  92       9.552 -15.674   8.301  1.00  0.00      HCT  C
ATOM   1576  O   LEU H  92       8.702 -15.040   7.686  1.00  0.00      HCT  O
ATOM   1577  N   PHE H  93       9.337 -16.877   8.828  1.00  0.00      HCT  N
ATOM   1578  HN  PHE H  93      10.046 -17.390   9.309  1.00  0.00      HCT   
ATOM   1579  CA  PHE H  93       8.042 -17.558   8.751  1.00  0.00      HCT  C
ATOM   1580  HA  PHE H  93       7.322 -16.806   8.454  1.00  0.00      HCT   
ATOM   1581  CB  PHE H  93       8.099 -18.710   7.750  1.00  0.00      HCT  C
ATOM   1582  HB1 PHE H  93       8.354 -18.307   6.746  1.00  0.00      HCT   
ATOM   1583  HB2 PHE H  93       8.893 -19.438   8.022  1.00  0.00      HCT   
ATOM   1584  CG  PHE H  93       6.795 -19.434   7.591  1.00  0.00      HCT  C
ATOM   1585  CD1 PHE H  93       6.519 -20.576   8.340  1.00  0.00      HCT  C
ATOM   1586  HD1 PHE H  93       7.255 -20.948   9.040  1.00  0.00      HCT   
ATOM   1587  CE1 PHE H  93       5.314 -21.240   8.190  1.00  0.00      HCT  C
ATOM   1588  HE1 PHE H  93       5.108 -22.125   8.775  1.00  0.00      HCT   
ATOM   1589  CZ  PHE H  93       4.356 -20.765   7.286  1.00  0.00      HCT  C
ATOM   1590  HZ  PHE H  93       3.411 -21.278   7.175  1.00  0.00      HCT   
ATOM   1591  CD2 PHE H  93       5.830 -18.964   6.697  1.00  0.00      HCT  C
ATOM   1592  HD2 PHE H  93       6.029 -18.085   6.100  1.00  0.00      HCT   
ATOM   1593  CE2 PHE H  93       4.619 -19.623   6.537  1.00  0.00      HCT  C
ATOM   1594  HE2 PHE H  93       3.890 -19.247   5.833  1.00  0.00      HCT   
ATOM   1595  C   PHE H  93       7.606 -18.080  10.127  1.00  0.00      HCT  C
ATOM   1596  O   PHE H  93       8.201 -19.018  10.674  1.00  0.00      HCT  O
ATOM   1597  N   VAL H  94       6.565 -17.459  10.672  1.00  0.00      HCT  N
ATOM   1598  HN  VAL H  94       6.054 -16.751  10.191  1.00  0.00      HCT   
ATOM   1599  CA  VAL H  94       6.073 -17.751  12.017  1.00  0.00      HCT  C
ATOM   1600  HA  VAL H  94       6.806 -18.373  12.515  1.00  0.00      HCT   
ATOM   1601  CB  VAL H  94       5.816 -16.439  12.829  1.00  0.00      HCT  C
ATOM   1602  HB  VAL H  94       5.048 -15.844  12.275  1.00  0.00      HCT   
ATOM   1603  CG1 VAL H  94       5.289 -16.741  14.223  1.00  0.00      HCT  C
ATOM   1604 HG11 VAL H  94       5.151 -15.798  14.795  1.00  0.00      HCT   
ATOM   1605 HG12 VAL H  94       4.305 -17.253  14.187  1.00  0.00      HCT   
ATOM   1606 HG13 VAL H  94       6.004 -17.381  14.783  1.00  0.00      HCT   
ATOM   1607  CG2 VAL H  94       7.077 -15.568  12.887  1.00  0.00      HCT  C
ATOM   1608 HG21 VAL H  94       6.898 -14.658  13.498  1.00  0.00      HCT   
ATOM   1609 HG22 VAL H  94       7.921 -16.133  13.339  1.00  0.00      HCT   
ATOM   1610 HG23 VAL H  94       7.383 -15.236  11.873  1.00  0.00      HCT   
ATOM   1611  C   VAL H  94       4.782 -18.551  11.927  1.00  0.00      HCT  C
ATOM   1612  O   VAL H  94       3.973 -18.314  11.032  1.00  0.00      HCT  O
ATOM   1613  N   VAL H  95       4.596 -19.506  12.835  1.00  0.00      HCT  N
ATOM   1614  HN  VAL H  95       5.291 -19.817  13.478  1.00  0.00      HCT   
ATOM   1615  CA  VAL H  95       3.313 -20.189  12.957  1.00  0.00      HCT  C
ATOM   1616  HA  VAL H  95       2.643 -19.769  12.217  1.00  0.00      HCT   
ATOM   1617  CB  VAL H  95       3.451 -21.692  12.734  1.00  0.00      HCT  C
ATOM   1618  HB  VAL H  95       4.213 -22.072  13.459  1.00  0.00      HCT   
ATOM   1619  CG1 VAL H  95       2.108 -22.398  12.991  1.00  0.00      HCT  C
ATOM   1620 HG11 VAL H  95       2.200 -23.487  12.790  1.00  0.00      HCT   
ATOM   1621 HG12 VAL H  95       1.780 -22.283  14.045  1.00  0.00      HCT   
ATOM   1622 HG13 VAL H  95       1.317 -21.992  12.325  1.00  0.00      HCT   
ATOM   1623  CG2 VAL H  95       3.947 -21.964  11.325  1.00  0.00      HCT  C
ATOM   1624 HG21 VAL H  95       4.014 -23.057  11.136  1.00  0.00      HCT   
ATOM   1625 HG22 VAL H  95       3.256 -21.521  10.576  1.00  0.00      HCT   
ATOM   1626 HG23 VAL H  95       4.957 -21.534  11.165  1.00  0.00      HCT   
ATOM   1627  C   VAL H  95       2.702 -19.925  14.331  1.00  0.00      HCT  C
ATOM   1628  O   VAL H  95       3.350 -20.137  15.347  1.00  0.00      HCT  O
ATOM   1629  N   ALA H  96       1.460 -19.455  14.366  1.00  0.00      HCT  N
ATOM   1630  HN  ALA H  96       0.883 -19.321  13.561  1.00  0.00      HCT   
ATOM   1631  CA  ALA H  96       0.847 -19.094  15.644  1.00  0.00      HCT  C
ATOM   1632  HA  ALA H  96       1.448 -19.491  16.454  1.00  0.00      HCT   
ATOM   1633  CB  ALA H  96       0.827 -17.577  15.793  1.00  0.00      HCT  C
ATOM   1634  HB1 ALA H  96       1.861 -17.180  15.702  1.00  0.00      HCT   
ATOM   1635  HB2 ALA H  96       0.209 -17.106  14.998  1.00  0.00      HCT   
ATOM   1636  HB3 ALA H  96       0.426 -17.268  16.783  1.00  0.00      HCT   
ATOM   1637  C   ALA H  96      -0.573 -19.662  15.837  1.00  0.00      HCT  C
ATOM   1638  O   ALA H  96      -1.284 -19.969  14.868  1.00  0.00      HCT  O
ATOM   1639  N   ASP H  97      -0.968 -19.804  17.100  1.00  0.00      HCT  N
ATOM   1640  HN  ASP H  97      -0.393 -19.629  17.895  1.00  0.00      HCT   
ATOM   1641  CA  ASP H  97      -2.318 -20.241  17.457  1.00  0.00      HCT  C
ATOM   1642  HA  ASP H  97      -2.909 -20.308  16.551  1.00  0.00      HCT   
ATOM   1643  CB  ASP H  97      -2.313 -21.571  18.221  1.00  0.00      HCT  C
ATOM   1644  HB1 ASP H  97      -2.036 -21.384  19.278  1.00  0.00      HCT   
ATOM   1645  HB2 ASP H  97      -3.318 -22.037  18.201  1.00  0.00      HCT   
ATOM   1646  CG  ASP H  97      -1.306 -22.567  17.655  1.00  0.00      HCT  C
ATOM   1647  OD1 ASP H  97      -1.676 -23.371  16.756  1.00  0.00      HCT  O
ATOM   1648  OD2 ASP H  97      -0.136 -22.538  18.112  1.00  0.00      HCT  O
ATOM   1649  C   ASP H  97      -2.941 -19.161  18.304  1.00  0.00      HCT  C
ATOM   1650  O   ASP H  97      -2.238 -18.423  18.988  1.00  0.00      HCT  O
ATOM   1651  N   THR H  98      -4.260 -19.063  18.255  1.00  0.00      HCT  N
ATOM   1652  HN  THR H  98      -4.851 -19.630  17.682  1.00  0.00      HCT   
ATOM   1653  CA  THR H  98      -4.968 -18.089  19.060  1.00  0.00      HCT  C
ATOM   1654  HA  THR H  98      -4.399 -17.963  19.971  1.00  0.00      HCT   
ATOM   1655  CB  THR H  98      -5.157 -16.752  18.301  1.00  0.00      HCT  C
ATOM   1656  HB  THR H  98      -4.129 -16.374  18.079  1.00  0.00      HCT   
ATOM   1657  OG1 THR H  98      -5.803 -15.804  19.156  1.00  0.00      HCT  O
ATOM   1658  HG1 THR H  98      -5.901 -15.005  18.626  1.00  0.00      HCT   
ATOM   1659  CG2 THR H  98      -5.997 -16.946  17.037  1.00  0.00      HCT  C
ATOM   1660 HG21 THR H  98      -6.033 -16.011  16.439  1.00  0.00      HCT   
ATOM   1661 HG22 THR H  98      -5.558 -17.742  16.399  1.00  0.00      HCT   
ATOM   1662 HG23 THR H  98      -7.039 -17.238  17.290  1.00  0.00      HCT   
ATOM   1663  C   THR H  98      -6.320 -18.672  19.469  1.00  0.00      HCT  C
ATOM   1664  O   THR H  98      -6.986 -19.336  18.676  1.00  0.00      HCT  O
ATOM   1665  N   PRO H  99      -6.711 -18.460  20.734  1.00  0.00      HCT  N
ATOM   1666  CD  PRO H  99      -5.868 -17.960  21.834  1.00  0.00      HCT  C
ATOM   1667  HD1 PRO H  99      -5.285 -17.055  21.548  1.00  0.00      HCT   
ATOM   1668  HD2 PRO H  99      -5.167 -18.735  22.221  1.00  0.00      HCT   
ATOM   1669  CA  PRO H  99      -8.035 -18.883  21.203  1.00  0.00      HCT  C
ATOM   1670  HA  PRO H  99      -8.175 -19.940  21.009  1.00  0.00      HCT   
ATOM   1671  CB  PRO H  99      -7.975 -18.611  22.712  1.00  0.00      HCT  C
ATOM   1672  HB1 PRO H  99      -7.723 -19.530  23.288  1.00  0.00      HCT   
ATOM   1673  HB2 PRO H  99      -8.926 -18.174  23.092  1.00  0.00      HCT   
ATOM   1674  CG  PRO H  99      -6.874 -17.610  22.884  1.00  0.00      HCT  C
ATOM   1675  HG1 PRO H  99      -6.464 -17.667  23.911  1.00  0.00      HCT   
ATOM   1676  HG2 PRO H  99      -7.232 -16.568  22.716  1.00  0.00      HCT   
ATOM   1677  C   PRO H  99      -9.177 -18.097  20.546  1.00  0.00      HCT  C
ATOM   1678  O   PRO H  99     -10.328 -18.515  20.629  1.00  0.00      HCT  O
ATOM   1679  N   SER H 100      -8.866 -16.978  19.906  1.00  0.00      HCT  N
ATOM   1680  HN  SER H 100      -7.952 -16.574  19.864  1.00  0.00      HCT   
ATOM   1681  CA  SER H 100      -9.884 -16.226  19.186  1.00  0.00      HCT  C
ATOM   1682  HA  SER H 100     -10.726 -16.129  19.859  1.00  0.00      HCT   
ATOM   1683  CB  SER H 100      -9.354 -14.858  18.735  1.00  0.00      HCT  C
ATOM   1684  HB1 SER H 100      -8.248 -14.935  18.623  1.00  0.00      HCT   
ATOM   1685  HB2 SER H 100      -9.766 -14.593  17.735  1.00  0.00      HCT   
ATOM   1686  OG  SER H 100      -9.637 -13.836  19.680  1.00  0.00      HCT  O
ATOM   1687  HG1 SER H 100      -9.093 -13.074  19.445  1.00  0.00      HCT   
ATOM   1688  C   SER H 100     -10.361 -17.006  17.978  1.00  0.00      HCT  C
ATOM   1689  O   SER H 100      -9.669 -17.917  17.512  1.00  0.00      HCT  O
ATOM   1690  N   VAL H 101     -11.543 -16.634  17.482  1.00  0.00      HCT  N
ATOM   1691  HN  VAL H 101     -12.172 -16.046  17.983  1.00  0.00      HCT   
ATOM   1692  CA  VAL H 101     -12.023 -17.050  16.168  1.00  0.00      HCT  C
ATOM   1693  HA  VAL H 101     -11.342 -17.799  15.784  1.00  0.00      HCT   
ATOM   1694  CB  VAL H 101     -13.461 -17.617  16.231  1.00  0.00      HCT  C
ATOM   1695  HB  VAL H 101     -13.704 -18.034  15.223  1.00  0.00      HCT   
ATOM   1696  CG1 VAL H 101     -13.555 -18.735  17.273  1.00  0.00      HCT  C
ATOM   1697 HG11 VAL H 101     -14.598 -19.112  17.341  1.00  0.00      HCT   
ATOM   1698 HG12 VAL H 101     -12.909 -19.598  17.008  1.00  0.00      HCT   
ATOM   1699 HG13 VAL H 101     -13.258 -18.363  18.277  1.00  0.00      HCT   
ATOM   1700  CG2 VAL H 101     -14.473 -16.499  16.509  1.00  0.00      HCT  C
ATOM   1701 HG21 VAL H 101     -15.501 -16.912  16.594  1.00  0.00      HCT   
ATOM   1702 HG22 VAL H 101     -14.226 -15.976  17.458  1.00  0.00      HCT   
ATOM   1703 HG23 VAL H 101     -14.479 -15.750  15.690  1.00  0.00      HCT   
ATOM   1704  C   VAL H 101     -11.989 -15.860  15.205  1.00  0.00      HCT  C
ATOM   1705  O   VAL H 101     -11.943 -14.707  15.634  1.00  0.00      HCT  O
ATOM   1706  N   ILE H 102     -12.014 -16.140  13.907  1.00  0.00      HCT  N
ATOM   1707  HN  ILE H 102     -12.065 -17.066  13.540  1.00  0.00      HCT   
ATOM   1708  CA  ILE H 102     -11.968 -15.096  12.890  1.00  0.00      HCT  C
ATOM   1709  HA  ILE H 102     -11.058 -14.539  13.073  1.00  0.00      HCT   
ATOM   1710  CB  ILE H 102     -11.994 -15.707  11.477  1.00  0.00      HCT  C
ATOM   1711  HB  ILE H 102     -12.880 -16.391  11.484  1.00  0.00      HCT   
ATOM   1712  CG2 ILE H 102     -12.076 -14.615  10.409  1.00  0.00      HCT  C
ATOM   1713 HG21 ILE H 102     -12.251 -15.060   9.407  1.00  0.00      HCT   
ATOM   1714 HG22 ILE H 102     -12.914 -13.918  10.619  1.00  0.00      HCT   
ATOM   1715 HG23 ILE H 102     -11.134 -14.028  10.367  1.00  0.00      HCT   
ATOM   1716  CG1 ILE H 102     -10.756 -16.576  11.272  1.00  0.00      HCT  C
ATOM   1717 HG11 ILE H 102      -9.839 -15.950  11.352  1.00  0.00      HCT   
ATOM   1718 HG12 ILE H 102     -10.709 -17.334  12.087  1.00  0.00      HCT   
ATOM   1719  CD  ILE H 102     -10.738 -17.306   9.951  1.00  0.00      HCT  C
ATOM   1720  HD1 ILE H 102      -9.844 -17.964   9.886  1.00  0.00      HCT   
ATOM   1721  HD2 ILE H 102     -11.645 -17.939   9.841  1.00  0.00      HCT   
ATOM   1722  HD3 ILE H 102     -10.701 -16.592   9.102  1.00  0.00      HCT   
ATOM   1723  C   ILE H 102     -13.131 -14.105  13.036  1.00  0.00      HCT  C
ATOM   1724  O   ILE H 102     -12.937 -12.879  12.992  1.00  0.00      HCT  O
ATOM   1725  N   ASP H 103     -14.332 -14.653  13.222  1.00  0.00      HCT  N
ATOM   1726  HN  ASP H 103     -14.496 -15.634  13.286  1.00  0.00      HCT   
ATOM   1727  CA  ASP H 103     -15.551 -13.863  13.353  1.00  0.00      HCT  C
ATOM   1728  HA  ASP H 103     -15.663 -13.326  12.418  1.00  0.00      HCT   
ATOM   1729  CB  ASP H 103     -16.753 -14.779  13.600  1.00  0.00      HCT  C
ATOM   1730  HB1 ASP H 103     -16.462 -15.581  14.308  1.00  0.00      HCT   
ATOM   1731  HB2 ASP H 103     -17.593 -14.210  14.045  1.00  0.00      HCT   
ATOM   1732  CG  ASP H 103     -17.235 -15.441  12.339  1.00  0.00      HCT  C
ATOM   1733  OD1 ASP H 103     -16.810 -14.996  11.256  1.00  0.00      HCT  O
ATOM   1734  OD2 ASP H 103     -18.036 -16.396  12.424  1.00  0.00      HCT  O
ATOM   1735  C   ASP H 103     -15.472 -12.814  14.456  1.00  0.00      HCT  C
ATOM   1736  O   ASP H 103     -16.228 -11.840  14.443  1.00  0.00      HCT  O
ATOM   1737  N   ASP H 104     -14.560 -13.020  15.403  1.00  0.00      HCT  N
ATOM   1738  HN  ASP H 104     -13.978 -13.827  15.464  1.00  0.00      HCT   
ATOM   1739  CA  ASP H 104     -14.315 -12.059  16.475  1.00  0.00      HCT  C
ATOM   1740  HA  ASP H 104     -15.268 -11.870  16.955  1.00  0.00      HCT   
ATOM   1741  CB  ASP H 104     -13.292 -12.603  17.473  1.00  0.00      HCT  C
ATOM   1742  HB1 ASP H 104     -12.462 -13.086  16.919  1.00  0.00      HCT   
ATOM   1743  HB2 ASP H 104     -12.871 -11.782  18.087  1.00  0.00      HCT   
ATOM   1744  CG  ASP H 104     -13.877 -13.647  18.407  1.00  0.00      HCT  C
ATOM   1745  OD1 ASP H 104     -15.121 -13.665  18.585  1.00  0.00      HCT  O
ATOM   1746  OD2 ASP H 104     -13.085 -14.443  18.968  1.00  0.00      HCT  O
ATOM   1747  C   ASP H 104     -13.830 -10.726  15.920  1.00  0.00      HCT  C
ATOM   1748  O   ASP H 104     -14.076  -9.676  16.510  1.00  0.00      HCT  O
ATOM   1749  N   PHE H 105     -13.145 -10.782  14.780  1.00  0.00      HCT  N
ATOM   1750  HN  PHE H 105     -12.944 -11.642  14.313  1.00  0.00      HCT   
ATOM   1751  CA  PHE H 105     -12.627  -9.596  14.110  1.00  0.00      HCT  C
ATOM   1752  HA  PHE H 105     -12.214  -8.985  14.904  1.00  0.00      HCT   
ATOM   1753  CB  PHE H 105     -11.588  -9.985  13.071  1.00  0.00      HCT  C
ATOM   1754  HB1 PHE H 105     -11.847 -10.983  12.654  1.00  0.00      HCT   
ATOM   1755  HB2 PHE H 105     -11.582  -9.267  12.223  1.00  0.00      HCT   
ATOM   1756  CG  PHE H 105     -10.216 -10.110  13.617  1.00  0.00      HCT  C
ATOM   1757  CD1 PHE H 105      -9.567  -9.002  14.107  1.00  0.00      HCT  C
ATOM   1758  HD1 PHE H 105     -10.065  -8.042  14.096  1.00  0.00      HCT   
ATOM   1759  CE1 PHE H 105      -8.290  -9.090  14.607  1.00  0.00      HCT  C
ATOM   1760  HE1 PHE H 105      -7.802  -8.210  15.001  1.00  0.00      HCT   
ATOM   1761  CZ  PHE H 105      -7.646 -10.301  14.607  1.00  0.00      HCT  C
ATOM   1762  HZ  PHE H 105      -6.641 -10.376  14.998  1.00  0.00      HCT   
ATOM   1763  CD2 PHE H 105      -9.565 -11.329  13.619  1.00  0.00      HCT  C
ATOM   1764  HD2 PHE H 105     -10.053 -12.203  13.210  1.00  0.00      HCT   
ATOM   1765  CE2 PHE H 105      -8.287 -11.433  14.115  1.00  0.00      HCT  C
ATOM   1766  HE2 PHE H 105      -7.787 -12.392  14.119  1.00  0.00      HCT   
ATOM   1767  C   PHE H 105     -13.684  -8.766  13.416  1.00  0.00      HCT  C
ATOM   1768  O   PHE H 105     -13.350  -7.748  12.785  1.00  0.00      HCT  O
ATOM   1769  N   GLY H 106     -14.939  -9.215  13.509  1.00  0.00      HCT  N
ATOM   1770  HN  GLY H 106     -15.173 -10.038  14.026  1.00  0.00      HCT   
ATOM   1771  CA  GLY H 106     -16.052  -8.540  12.866  1.00  0.00      HCT  C
ATOM   1772  HA1 GLY H 106     -16.216  -7.618  13.407  1.00  0.00      HCT   
ATOM   1773  HA2 GLY H 106     -16.892  -9.221  12.883  1.00  0.00      HCT   
ATOM   1774  C   GLY H 106     -15.763  -8.190  11.416  1.00  0.00      HCT  C
ATOM   1775  O   GLY H 106     -15.688  -9.076  10.547  1.00  0.00      HCT  O
ATOM   1776  N   ASP H 107     -15.557  -6.895  11.167  1.00  0.00      HCT  N
ATOM   1777  HN  ASP H 107     -15.467  -6.182  11.857  1.00  0.00      HCT   
ATOM   1778  CA  ASP H 107     -15.440  -6.386   9.805  1.00  0.00      HCT  C
ATOM   1779  HA  ASP H 107     -16.025  -7.067   9.197  1.00  0.00      HCT   
ATOM   1780  CB  ASP H 107     -16.030  -4.973   9.718  1.00  0.00      HCT  C
ATOM   1781  HB1 ASP H 107     -15.753  -4.521   8.744  1.00  0.00      HCT   
ATOM   1782  HB2 ASP H 107     -17.135  -5.007   9.785  1.00  0.00      HCT   
ATOM   1783  CG  ASP H 107     -15.516  -4.041  10.807  1.00  0.00      HCT  C
ATOM   1784  OD1 ASP H 107     -14.372  -4.213  11.278  1.00  0.00      HCT  O
ATOM   1785  OD2 ASP H 107     -16.266  -3.113  11.175  1.00  0.00      HCT  O
ATOM   1786  C   ASP H 107     -14.018  -6.382   9.223  1.00  0.00      HCT  C
ATOM   1787  O   ASP H 107     -13.867  -6.237   8.011  1.00  0.00      HCT  O
ATOM   1788  N   PHE H 108     -13.005  -6.566  10.078  1.00  0.00      HCT  N
ATOM   1789  HN  PHE H 108     -13.172  -6.662  11.058  1.00  0.00      HCT   
ATOM   1790  CA  PHE H 108     -11.579  -6.645   9.689  1.00  0.00      HCT  C
ATOM   1791  HA  PHE H 108     -11.071  -7.090  10.536  1.00  0.00      HCT   
ATOM   1792  CB  PHE H 108     -11.335  -7.481   8.411  1.00  0.00      HCT  C
ATOM   1793  HB1 PHE H 108     -11.857  -6.999   7.556  1.00  0.00      HCT   
ATOM   1794  HB2 PHE H 108     -10.254  -7.516   8.156  1.00  0.00      HCT   
ATOM   1795  CG  PHE H 108     -11.864  -8.876   8.479  1.00  0.00      HCT  C
ATOM   1796  CD1 PHE H 108     -11.376  -9.761   9.415  1.00  0.00      HCT  C
ATOM   1797  HD1 PHE H 108     -10.604  -9.442  10.102  1.00  0.00      HCT   
ATOM   1798  CE1 PHE H 108     -11.858 -11.046   9.478  1.00  0.00      HCT  C
ATOM   1799  HE1 PHE H 108     -11.482 -11.728  10.227  1.00  0.00      HCT   
ATOM   1800  CZ  PHE H 108     -12.827 -11.466   8.589  1.00  0.00      HCT  C
ATOM   1801  HZ  PHE H 108     -13.205 -12.477   8.639  1.00  0.00      HCT   
ATOM   1802  CD2 PHE H 108     -12.835  -9.308   7.586  1.00  0.00      HCT  C
ATOM   1803  HD2 PHE H 108     -13.203  -8.638   6.821  1.00  0.00      HCT   
ATOM   1804  CE2 PHE H 108     -13.320 -10.592   7.643  1.00  0.00      HCT  C
ATOM   1805  HE2 PHE H 108     -14.083 -10.911   6.947  1.00  0.00      HCT   
ATOM   1806  C   PHE H 108     -10.958  -5.279   9.465  1.00  0.00      HCT  C
ATOM   1807  O   PHE H 108     -10.056  -5.138   8.635  1.00  0.00      HCT  O
ATOM   1808  N   ALA H 109     -11.445  -4.280  10.189  1.00  0.00      HCT  N
ATOM   1809  HN  ALA H 109     -12.303  -4.341  10.698  1.00  0.00      HCT   
ATOM   1810  CA  ALA H 109     -10.749  -3.008  10.290  1.00  0.00      HCT  C
ATOM   1811  HA  ALA H 109     -10.676  -2.516   9.327  1.00  0.00      HCT   
ATOM   1812  CB  ALA H 109     -11.480  -2.073  11.244  1.00  0.00      HCT  C
ATOM   1813  HB1 ALA H 109     -12.501  -1.868  10.856  1.00  0.00      HCT   
ATOM   1814  HB2 ALA H 109     -11.583  -2.531  12.252  1.00  0.00      HCT   
ATOM   1815  HB3 ALA H 109     -10.951  -1.101  11.350  1.00  0.00      HCT   
ATOM   1816  C   ALA H 109      -9.314  -3.261  10.755  1.00  0.00      HCT  C
ATOM   1817  O   ALA H 109      -9.087  -3.984  11.721  1.00  0.00      HCT  O
ATOM   1818  N   PRO H 110      -8.334  -2.688  10.048  1.00  0.00      HCT  N
ATOM   1819  CD  PRO H 110      -8.521  -1.919   8.806  1.00  0.00      HCT  C
ATOM   1820  HD1 PRO H 110      -9.254  -1.090   8.928  1.00  0.00      HCT   
ATOM   1821  HD2 PRO H 110      -8.840  -2.562   7.954  1.00  0.00      HCT   
ATOM   1822  CA  PRO H 110      -6.914  -2.913  10.364  1.00  0.00      HCT  C
ATOM   1823  HA  PRO H 110      -6.732  -3.979  10.441  1.00  0.00      HCT   
ATOM   1824  CB  PRO H 110      -6.186  -2.332   9.144  1.00  0.00      HCT  C
ATOM   1825  HB1 PRO H 110      -5.943  -3.115   8.391  1.00  0.00      HCT   
ATOM   1826  HB2 PRO H 110      -5.261  -1.784   9.432  1.00  0.00      HCT   
ATOM   1827  CG  PRO H 110      -7.161  -1.364   8.545  1.00  0.00      HCT  C
ATOM   1828  HG1 PRO H 110      -6.943  -1.244   7.466  1.00  0.00      HCT   
ATOM   1829  HG2 PRO H 110      -7.076  -0.361   9.024  1.00  0.00      HCT   
ATOM   1830  C   PRO H 110      -6.441  -2.230  11.651  1.00  0.00      HCT  C
ATOM   1831  O   PRO H 110      -5.447  -1.499  11.635  1.00  0.00      HCT  O
ATOM   1832  N   THR H 111      -7.139  -2.504  12.749  1.00  0.00      HCT  N
ATOM   1833  HN  THR H 111      -7.958  -3.077  12.732  1.00  0.00      HCT   
ATOM   1834  CA  THR H 111      -6.786  -2.004  14.069  1.00  0.00      HCT  C
ATOM   1835  HA  THR H 111      -6.636  -0.940  13.943  1.00  0.00      HCT   
ATOM   1836  CB  THR H 111      -7.869  -2.346  15.106  1.00  0.00      HCT  C
ATOM   1837  HB  THR H 111      -7.546  -1.865  16.062  1.00  0.00      HCT   
ATOM   1838  OG1 THR H 111      -7.901  -3.769  15.310  1.00  0.00      HCT  O
ATOM   1839  HG1 THR H 111      -8.600  -3.920  15.955  1.00  0.00      HCT   
ATOM   1840  CG2 THR H 111      -9.244  -1.856  14.622  1.00  0.00      HCT  C
ATOM   1841 HG21 THR H 111     -10.013  -1.995  15.411  1.00  0.00      HCT   
ATOM   1842 HG22 THR H 111      -9.204  -0.774  14.371  1.00  0.00      HCT   
ATOM   1843 HG23 THR H 111      -9.571  -2.411  13.716  1.00  0.00      HCT   
ATOM   1844  C   THR H 111      -5.467  -2.571  14.565  1.00  0.00      HCT  C
ATOM   1845  O   THR H 111      -4.836  -3.401  13.906  1.00  0.00      HCT  O
ATOM   1846  N   LEU H 112      -5.076  -2.142  15.760  1.00  0.00      HCT  N
ATOM   1847  HN  LEU H 112      -5.618  -1.555  16.357  1.00  0.00      HCT   
ATOM   1848  CA  LEU H 112      -3.780  -2.512  16.303  1.00  0.00      HCT  C
ATOM   1849  HA  LEU H 112      -3.054  -2.243  15.547  1.00  0.00      HCT   
ATOM   1850  CB  LEU H 112      -3.499  -1.751  17.601  1.00  0.00      HCT  C
ATOM   1851  HB1 LEU H 112      -3.903  -0.720  17.472  1.00  0.00      HCT   
ATOM   1852  HB2 LEU H 112      -4.087  -2.212  18.425  1.00  0.00      HCT   
ATOM   1853  CG  LEU H 112      -1.999  -1.706  17.905  1.00  0.00      HCT  C
ATOM   1854  HG  LEU H 112      -1.671  -2.769  18.008  1.00  0.00      HCT   
ATOM   1855  CD1 LEU H 112      -1.246  -1.052  16.751  1.00  0.00      HCT  C
ATOM   1856 HD11 LEU H 112      -0.163  -0.973  16.987  1.00  0.00      HCT   
ATOM   1857 HD12 LEU H 112      -1.358  -1.650  15.821  1.00  0.00      HCT   
ATOM   1858 HD13 LEU H 112      -1.634  -0.029  16.559  1.00  0.00      HCT   
ATOM   1859  CD2 LEU H 112      -1.709  -0.995  19.217  1.00  0.00      HCT  C
ATOM   1860 HD21 LEU H 112      -0.616  -0.993  19.422  1.00  0.00      HCT   
ATOM   1861 HD22 LEU H 112      -2.049   0.060  19.195  1.00  0.00      HCT   
ATOM   1862 HD23 LEU H 112      -2.220  -1.510  20.060  1.00  0.00      HCT   
ATOM   1863  C   LEU H 112      -3.648  -4.006  16.556  1.00  0.00      HCT  C
ATOM   1864  O   LEU H 112      -2.594  -4.584  16.305  1.00  0.00      HCT  O
ATOM   1865  N   ASN H 113      -4.703  -4.637  17.055  1.00  0.00      HCT  N
ATOM   1866  HN  ASN H 113      -5.596  -4.231  17.245  1.00  0.00      HCT   
ATOM   1867  CA  ASN H 113      -4.605  -6.053  17.373  1.00  0.00      HCT  C
ATOM   1868  HA  ASN H 113      -3.594  -6.204  17.737  1.00  0.00      HCT   
ATOM   1869  CB  ASN H 113      -5.615  -6.449  18.457  1.00  0.00      HCT  C
ATOM   1870  HB1 ASN H 113      -5.269  -7.403  18.913  1.00  0.00      HCT   
ATOM   1871  HB2 ASN H 113      -5.637  -5.685  19.261  1.00  0.00      HCT   
ATOM   1872  CG  ASN H 113      -7.005  -6.671  17.911  1.00  0.00      HCT  C
ATOM   1873  OD1 ASN H 113      -7.468  -5.933  17.031  1.00  0.00      HCT  O
ATOM   1874  ND2 ASN H 113      -7.679  -7.705  18.421  1.00  0.00      HCT  N
ATOM   1875 HD21 ASN H 113      -8.594  -7.875  18.066  1.00  0.00      HCT   
ATOM   1876 HD22 ASN H 113      -7.254  -8.288  19.106  1.00  0.00      HCT   
ATOM   1877  C   ASN H 113      -4.782  -6.918  16.125  1.00  0.00      HCT  C
ATOM   1878  O   ASN H 113      -4.615  -8.136  16.175  1.00  0.00      HCT  O
ATOM   1879  N   LEU H 114      -5.118  -6.293  15.003  1.00  0.00      HCT  N
ATOM   1880  HN  LEU H 114      -5.429  -5.348  14.926  1.00  0.00      HCT   
ATOM   1881  CA  LEU H 114      -5.045  -7.003  13.737  1.00  0.00      HCT  C
ATOM   1882  HA  LEU H 114      -5.365  -8.022  13.914  1.00  0.00      HCT   
ATOM   1883  CB  LEU H 114      -5.942  -6.350  12.678  1.00  0.00      HCT  C
ATOM   1884  HB1 LEU H 114      -6.956  -6.241  13.128  1.00  0.00      HCT   
ATOM   1885  HB2 LEU H 114      -5.579  -5.317  12.484  1.00  0.00      HCT   
ATOM   1886  CG  LEU H 114      -6.067  -7.133  11.363  1.00  0.00      HCT  C
ATOM   1887  HG  LEU H 114      -5.546  -8.107  11.524  1.00  0.00      HCT   
ATOM   1888  CD1 LEU H 114      -7.511  -7.377  10.980  1.00  0.00      HCT  C
ATOM   1889 HD11 LEU H 114      -7.572  -7.902  10.003  1.00  0.00      HCT   
ATOM   1890 HD12 LEU H 114      -8.018  -8.003  11.745  1.00  0.00      HCT   
ATOM   1891 HD13 LEU H 114      -8.061  -6.416  10.892  1.00  0.00      HCT   
ATOM   1892  CD2 LEU H 114      -5.360  -6.406  10.259  1.00  0.00      HCT  C
ATOM   1893 HD21 LEU H 114      -5.433  -6.980   9.310  1.00  0.00      HCT   
ATOM   1894 HD22 LEU H 114      -5.800  -5.404  10.081  1.00  0.00      HCT   
ATOM   1895 HD23 LEU H 114      -4.284  -6.277  10.505  1.00  0.00      HCT   
ATOM   1896  C   LEU H 114      -3.586  -7.051  13.271  1.00  0.00      HCT  C
ATOM   1897  O   LEU H 114      -3.152  -8.031  12.668  1.00  0.00      HCT  O
ATOM   1898  N   ARG H 115      -2.829  -5.996  13.574  1.00  0.00      HCT  N
ATOM   1899  HN  ARG H 115      -3.219  -5.202  14.034  1.00  0.00      HCT   
ATOM   1900  CA  ARG H 115      -1.399  -5.936  13.256  1.00  0.00      HCT  C
ATOM   1901  HA  ARG H 115      -1.266  -6.097  12.193  1.00  0.00      HCT   
ATOM   1902  CB  ARG H 115      -0.822  -4.559  13.641  1.00  0.00      HCT  C
ATOM   1903  HB1 ARG H 115      -1.377  -3.804  13.034  1.00  0.00      HCT   
ATOM   1904  HB2 ARG H 115      -1.066  -4.337  14.703  1.00  0.00      HCT   
ATOM   1905  CG  ARG H 115       0.683  -4.345  13.389  1.00  0.00      HCT  C
ATOM   1906  HG1 ARG H 115       0.950  -3.311  13.698  1.00  0.00      HCT   
ATOM   1907  HG2 ARG H 115       1.262  -5.018  14.063  1.00  0.00      HCT   
ATOM   1908  CD  ARG H 115       1.058  -4.649  11.951  1.00  0.00      HCT  C
ATOM   1909  HD1 ARG H 115       0.826  -5.715  11.725  1.00  0.00      HCT   
ATOM   1910  HD2 ARG H 115       0.497  -4.003  11.237  1.00  0.00      HCT   
ATOM   1911  NE  ARG H 115       2.477  -4.427  11.634  1.00  0.00      HCT  N
ATOM   1912  HE  ARG H 115       2.641  -3.569  11.135  1.00  0.00      HCT   
ATOM   1913  CZ  ARG H 115       3.478  -5.256  11.958  1.00  0.00      HCT  C
ATOM   1914  NH1 ARG H 115       3.241  -6.367  12.657  1.00  0.00      HCT  N
ATOM   1915 HH11 ARG H 115       3.985  -6.967  12.918  1.00  0.00      HCT   
ATOM   1916 HH12 ARG H 115       2.310  -6.479  13.010  1.00  0.00      HCT   
ATOM   1917  NH2 ARG H 115       4.727  -4.966  11.597  1.00  0.00      HCT  N
ATOM   1918 HH21 ARG H 115       5.452  -5.620  11.760  1.00  0.00      HCT   
ATOM   1919 HH22 ARG H 115       4.850  -4.193  10.988  1.00  0.00      HCT   
ATOM   1920  C   ARG H 115      -0.662  -7.078  13.968  1.00  0.00      HCT  C
ATOM   1921  O   ARG H 115       0.446  -7.476  13.571  1.00  0.00      HCT  O
ATOM   1922  N   GLN H 116      -1.300  -7.623  15.005  1.00  0.00      HCT  N
ATOM   1923  HN  GLN H 116      -2.186  -7.310  15.341  1.00  0.00      HCT   
ATOM   1924  CA  GLN H 116      -0.738  -8.744  15.743  1.00  0.00      HCT  C
ATOM   1925  HA  GLN H 116       0.257  -8.439  16.045  1.00  0.00      HCT   
ATOM   1926  CB  GLN H 116      -1.599  -9.047  16.963  1.00  0.00      HCT  C
ATOM   1927  HB1 GLN H 116      -2.658  -8.878  16.660  1.00  0.00      HCT   
ATOM   1928  HB2 GLN H 116      -1.516 -10.129  17.213  1.00  0.00      HCT   
ATOM   1929  CG  GLN H 116      -1.301  -8.207  18.181  1.00  0.00      HCT  C
ATOM   1930  HG1 GLN H 116      -0.204  -8.108  18.324  1.00  0.00      HCT   
ATOM   1931  HG2 GLN H 116      -1.723  -7.187  18.068  1.00  0.00      HCT   
ATOM   1932  CD  GLN H 116      -1.857  -8.841  19.454  1.00  0.00      HCT  C
ATOM   1933  OE1 GLN H 116      -3.078  -8.925  19.645  1.00  0.00      HCT  O
ATOM   1934  NE2 GLN H 116      -0.962  -9.313  20.318  1.00  0.00      HCT  N
ATOM   1935 HE21 GLN H 116      -1.316  -9.732  21.149  1.00  0.00      HCT   
ATOM   1936 HE22 GLN H 116       0.009  -9.222  20.124  1.00  0.00      HCT   
ATOM   1937  C   GLN H 116      -0.593 -10.014  14.887  1.00  0.00      HCT  C
ATOM   1938  O   GLN H 116       0.086 -10.965  15.278  1.00  0.00      HCT  O
ATOM   1939  N   LEU H 117      -1.238 -10.025  13.725  1.00  0.00      HCT  N
ATOM   1940  HN  LEU H 117      -1.766  -9.255  13.372  1.00  0.00      HCT   
ATOM   1941  CA  LEU H 117      -1.224 -11.189  12.854  1.00  0.00      HCT  C
ATOM   1942  HA  LEU H 117      -1.140 -12.056  13.497  1.00  0.00      HCT   
ATOM   1943  CB  LEU H 117      -2.533 -11.258  12.054  1.00  0.00      HCT  C
ATOM   1944  HB1 LEU H 117      -2.649 -10.282  11.528  1.00  0.00      HCT   
ATOM   1945  HB2 LEU H 117      -2.430 -12.027  11.257  1.00  0.00      HCT   
ATOM   1946  CG  LEU H 117      -3.767 -11.520  12.928  1.00  0.00      HCT  C
ATOM   1947  HG  LEU H 117      -3.853 -10.631  13.598  1.00  0.00      HCT   
ATOM   1948  CD1 LEU H 117      -5.035 -11.666  12.106  1.00  0.00      HCT  C
ATOM   1949 HD11 LEU H 117      -5.900 -11.902  12.762  1.00  0.00      HCT   
ATOM   1950 HD12 LEU H 117      -5.258 -10.724  11.560  1.00  0.00      HCT   
ATOM   1951 HD13 LEU H 117      -4.929 -12.486  11.364  1.00  0.00      HCT   
ATOM   1952  CD2 LEU H 117      -3.555 -12.746  13.799  1.00  0.00      HCT  C
ATOM   1953 HD21 LEU H 117      -4.444 -12.920  14.443  1.00  0.00      HCT   
ATOM   1954 HD22 LEU H 117      -3.397 -13.659  13.190  1.00  0.00      HCT   
ATOM   1955 HD23 LEU H 117      -2.671 -12.607  14.458  1.00  0.00      HCT   
ATOM   1956  C   LEU H 117       0.000 -11.179  11.927  1.00  0.00      HCT  C
ATOM   1957  O   LEU H 117       0.255 -12.141  11.206  1.00  0.00      HCT  O
ATOM   1958  N   ILE H 118       0.755 -10.086  11.963  1.00  0.00      HCT  N
ATOM   1959  HN  ILE H 118       0.517  -9.263  12.474  1.00  0.00      HCT   
ATOM   1960  CA  ILE H 118       2.021  -9.997  11.243  1.00  0.00      HCT  C
ATOM   1961  HA  ILE H 118       2.158 -10.906  10.671  1.00  0.00      HCT   
ATOM   1962  CB  ILE H 118       2.116  -8.723  10.338  1.00  0.00      HCT  C
ATOM   1963  HB  ILE H 118       2.007  -7.866  11.049  1.00  0.00      HCT   
ATOM   1964  CG2 ILE H 118       3.450  -8.685   9.551  1.00  0.00      HCT  C
ATOM   1965 HG21 ILE H 118       3.573  -7.709   9.038  1.00  0.00      HCT   
ATOM   1966 HG22 ILE H 118       4.316  -8.818  10.233  1.00  0.00      HCT   
ATOM   1967 HG23 ILE H 118       3.481  -9.487   8.783  1.00  0.00      HCT   
ATOM   1968  CG1 ILE H 118       0.921  -8.651   9.372  1.00  0.00      HCT  C
ATOM   1969 HG11 ILE H 118       1.149  -9.228   8.448  1.00  0.00      HCT   
ATOM   1970 HG12 ILE H 118       0.039  -9.134   9.852  1.00  0.00      HCT   
ATOM   1971  CD  ILE H 118       0.521  -7.253   8.979  1.00  0.00      HCT  C
ATOM   1972  HD1 ILE H 118      -0.381  -7.278   8.329  1.00  0.00      HCT   
ATOM   1973  HD2 ILE H 118       0.285  -6.645   9.879  1.00  0.00      HCT   
ATOM   1974  HD3 ILE H 118       1.335  -6.749   8.417  1.00  0.00      HCT   
ATOM   1975  C   ILE H 118       3.098  -9.981  12.301  1.00  0.00      HCT  C
ATOM   1976  O   ILE H 118       2.898  -9.382  13.356  1.00  0.00      HCT  O
ATOM   1977  N   PRO H 119       4.230 -10.669  12.051  1.00  0.00      HCT  N
ATOM   1978  CD  PRO H 119       4.484 -11.674  11.006  1.00  0.00      HCT  C
ATOM   1979  HD1 PRO H 119       4.293 -11.277   9.983  1.00  0.00      HCT   
ATOM   1980  HD2 PRO H 119       3.880 -12.599  11.153  1.00  0.00      HCT   
ATOM   1981  CA  PRO H 119       5.312 -10.603  13.038  1.00  0.00      HCT  C
ATOM   1982  HA  PRO H 119       4.949 -10.906  14.013  1.00  0.00      HCT   
ATOM   1983  CB  PRO H 119       6.329 -11.637  12.531  1.00  0.00      HCT  C
ATOM   1984  HB1 PRO H 119       6.313 -12.558  13.156  1.00  0.00      HCT   
ATOM   1985  HB2 PRO H 119       7.358 -11.213  12.507  1.00  0.00      HCT   
ATOM   1986  CG  PRO H 119       5.923 -11.978  11.171  1.00  0.00      HCT  C
ATOM   1987  HG1 PRO H 119       6.161 -13.047  11.002  1.00  0.00      HCT   
ATOM   1988  HG2 PRO H 119       6.511 -11.377  10.440  1.00  0.00      HCT   
ATOM   1989  C   PRO H 119       5.914  -9.197  13.142  1.00  0.00      HCT  C
ATOM   1990  O   PRO H 119       5.944  -8.430  12.169  1.00  0.00      HCT  O
ATOM   1991  N   GLU H 120       6.347  -8.854  14.352  1.00  0.00      HCT  N
ATOM   1992  HN  GLU H 120       6.376  -9.472  15.133  1.00  0.00      HCT   
ATOM   1993  CA  GLU H 120       6.827  -7.511  14.642  1.00  0.00      HCT  C
ATOM   1994  HA  GLU H 120       6.262  -6.802  14.050  1.00  0.00      HCT   
ATOM   1995  CB  GLU H 120       6.645  -7.188  16.132  1.00  0.00      HCT  C
ATOM   1996  HB1 GLU H 120       5.686  -7.644  16.472  1.00  0.00      HCT   
ATOM   1997  HB2 GLU H 120       7.446  -7.683  16.726  1.00  0.00      HCT   
ATOM   1998  CG  GLU H 120       6.618  -5.696  16.451  1.00  0.00      HCT  C
ATOM   1999  HG1 GLU H 120       6.532  -5.554  17.544  1.00  0.00      HCT   
ATOM   2000  HG2 GLU H 120       7.538  -5.196  16.090  1.00  0.00      HCT   
ATOM   2001  CD  GLU H 120       5.411  -4.977  15.847  1.00  0.00      HCT  C
ATOM   2002  OE1 GLU H 120       4.269  -5.443  16.057  1.00  0.00      HCT  O
ATOM   2003  OE2 GLU H 120       5.600  -3.943  15.165  1.00  0.00      HCT  O
ATOM   2004  C   GLU H 120       8.289  -7.387  14.224  1.00  0.00      HCT  C
ATOM   2005  O   GLU H 120       9.070  -8.319  14.389  1.00  0.00      HCT  O
ATOM   2006  N   VAL H 121       8.656  -6.251  13.656  1.00  0.00      HCT  N
ATOM   2007  HN  VAL H 121       8.061  -5.474  13.471  1.00  0.00      HCT   
ATOM   2008  CA  VAL H 121      10.041  -6.061  13.243  1.00  0.00      HCT  C
ATOM   2009  HA  VAL H 121      10.581  -6.965  13.494  1.00  0.00      HCT   
ATOM   2010  CB  VAL H 121      10.164  -5.793  11.729  1.00  0.00      HCT  C
ATOM   2011  HB  VAL H 121       9.400  -5.022  11.460  1.00  0.00      HCT   
ATOM   2012  CG1 VAL H 121      11.549  -5.264  11.388  1.00  0.00      HCT  C
ATOM   2013 HG11 VAL H 121      11.644  -5.110  10.291  1.00  0.00      HCT   
ATOM   2014 HG12 VAL H 121      11.747  -4.288  11.877  1.00  0.00      HCT   
ATOM   2015 HG13 VAL H 121      12.333  -5.985  11.703  1.00  0.00      HCT   
ATOM   2016  CG2 VAL H 121       9.882  -7.061  10.952  1.00  0.00      HCT  C
ATOM   2017 HG21 VAL H 121      10.007  -6.890   9.862  1.00  0.00      HCT   
ATOM   2018 HG22 VAL H 121      10.578  -7.871  11.261  1.00  0.00      HCT   
ATOM   2019 HG23 VAL H 121       8.843  -7.412  11.119  1.00  0.00      HCT   
ATOM   2020  C   VAL H 121      10.686  -4.918  14.006  1.00  0.00      HCT  C
ATOM   2021  O   VAL H 121      10.184  -3.793  14.015  1.00  0.00      HCT  O
ATOM   2022  N   ASP H 122      11.799  -5.228  14.655  1.00  0.00      HCT  N
ATOM   2023  HN  ASP H 122      12.190  -6.142  14.723  1.00  0.00      HCT   
ATOM   2024  CA  ASP H 122      12.581  -4.226  15.353  1.00  0.00      HCT  C
ATOM   2025  HA  ASP H 122      11.901  -3.478  15.746  1.00  0.00      HCT   
ATOM   2026  CB  ASP H 122      13.410  -4.874  16.461  1.00  0.00      HCT  C
ATOM   2027  HB1 ASP H 122      12.742  -5.469  17.116  1.00  0.00      HCT   
ATOM   2028  HB2 ASP H 122      14.173  -5.554  16.032  1.00  0.00      HCT   
ATOM   2029  CG  ASP H 122      14.110  -3.862  17.333  1.00  0.00      HCT  C
ATOM   2030  OD1 ASP H 122      13.718  -2.678  17.307  1.00  0.00      HCT  O
ATOM   2031  OD2 ASP H 122      15.046  -4.260  18.056  1.00  0.00      HCT  O
ATOM   2032  C   ASP H 122      13.469  -3.523  14.343  1.00  0.00      HCT  C
ATOM   2033  O   ASP H 122      14.464  -4.091  13.887  1.00  0.00      HCT  O
ATOM   2034  N   HSE H 123      13.098  -2.298  13.976  1.00  0.00      HCT  N
ATOM   2035  HN  HSE H 123      12.325  -1.795  14.361  1.00  0.00      HCT   
ATOM   2036  CA  HSE H 123      13.829  -1.577  12.940  1.00  0.00      HCT  C
ATOM   2037  HA  HSE H 123      14.170  -2.310  12.219  1.00  0.00      HCT   
ATOM   2038  CB  HSE H 123      12.924  -0.553  12.254  1.00  0.00      HCT  C
ATOM   2039  HB1 HSE H 123      12.458   0.075  13.044  1.00  0.00      HCT   
ATOM   2040  HB2 HSE H 123      13.540   0.122  11.623  1.00  0.00      HCT   
ATOM   2041  ND1 HSE H 123      10.580  -1.446  11.965  1.00  0.00      HCT  N
ATOM   2042  CG  HSE H 123      11.826  -1.166  11.444  1.00  0.00      HCT  C
ATOM   2043  CE1 HSE H 123       9.821  -1.982  11.025  1.00  0.00      HCT  C
ATOM   2044  HE1 HSE H 123       8.787  -2.303  11.171  1.00  0.00      HCT   
ATOM   2045  NE2 HSE H 123      10.528  -2.060   9.913  1.00  0.00      HCT  N
ATOM   2046  HE2 HSE H 123      10.201  -2.443   9.049  1.00  0.00      HCT   
ATOM   2047  CD2 HSE H 123      11.786  -1.559  10.147  1.00  0.00      HCT  C
ATOM   2048  HD2 HSE H 123      12.556  -1.526   9.389  1.00  0.00      HCT   
ATOM   2049  C   HSE H 123      15.077  -0.909  13.527  1.00  0.00      HCT  C
ATOM   2050  O   HSE H 123      15.820  -0.214  12.832  1.00  0.00      HCT  O
ATOM   2051  N   SER H 124      15.309  -1.142  14.812  1.00  0.00      HCT  N
ATOM   2052  HN  SER H 124      14.684  -1.631  15.421  1.00  0.00      HCT   
ATOM   2053  CA  SER H 124      16.530  -0.688  15.453  1.00  0.00      HCT  C
ATOM   2054  HA  SER H 124      17.330  -0.910  14.759  1.00  0.00      HCT   
ATOM   2055  CB  SER H 124      16.441   0.802  15.764  1.00  0.00      HCT  C
ATOM   2056  HB1 SER H 124      17.361   1.095  16.320  1.00  0.00      HCT   
ATOM   2057  HB2 SER H 124      16.426   1.395  14.821  1.00  0.00      HCT   
ATOM   2058  OG  SER H 124      15.303   1.065  16.569  1.00  0.00      HCT  O
ATOM   2059  HG1 SER H 124      15.406   1.957  16.923  1.00  0.00      HCT   
ATOM   2060  C   SER H 124      16.811  -1.471  16.737  1.00  0.00      HCT  C
ATOM   2061  O   SER H 124      16.066  -1.296  17.703  1.00  0.00      HCT  O
ATOM   2062  N   THR H 125      17.835  -2.337  16.807  1.00  0.00      HCT  N
ATOM   2063  HN  THR H 125      18.008  -2.720  17.714  1.00  0.00      HCT   
ATOM   2064  CA  THR H 125      18.758  -2.823  15.755  1.00  0.00      HCT  C
ATOM   2065  HA  THR H 125      19.606  -3.152  16.341  1.00  0.00      HCT   
ATOM   2066  CB  THR H 125      18.112  -4.006  15.009  1.00  0.00      HCT  C
ATOM   2067  HB  THR H 125      18.595  -4.038  14.002  1.00  0.00      HCT   
ATOM   2068  OG1 THR H 125      16.715  -3.766  14.815  1.00  0.00      HCT  O
ATOM   2069  HG1 THR H 125      16.382  -4.546  14.358  1.00  0.00      HCT   
ATOM   2070  CG2 THR H 125      18.283  -5.288  15.803  1.00  0.00      HCT  C
ATOM   2071 HG21 THR H 125      17.922  -6.163  15.223  1.00  0.00      HCT   
ATOM   2072 HG22 THR H 125      19.355  -5.455  16.043  1.00  0.00      HCT   
ATOM   2073 HG23 THR H 125      17.716  -5.246  16.758  1.00  0.00      HCT   
ATOM   2074  C   THR H 125      19.310  -1.857  14.690  1.00  0.00      HCT  C
ATOM   2075  O   THR H 125      19.382  -0.648  14.900  1.00  0.00      HCT  O
ATOM   2076  N   GLY H 126      19.736  -2.413  13.560  1.00  0.00      HCT  N
ATOM   2077  HN  GLY H 126      19.711  -3.400  13.404  1.00  0.00      HCT   
ATOM   2078  CA  GLY H 126      20.271  -1.616  12.467  1.00  0.00      HCT  C
ATOM   2079  HA1 GLY H 126      21.250  -2.016  12.242  1.00  0.00      HCT   
ATOM   2080  HA2 GLY H 126      20.278  -0.588  12.802  1.00  0.00      HCT   
ATOM   2081  C   GLY H 126      19.431  -1.691  11.203  1.00  0.00      HCT  C
ATOM   2082  O   GLY H 126      18.243  -2.005  11.254  1.00  0.00      HCT  O
ATOM   2083  N   ILE H 127      20.052  -1.406  10.061  1.00  0.00      HCT  N
ATOM   2084  HN  ILE H 127      21.024  -1.191   9.990  1.00  0.00      HCT   
ATOM   2085  CA  ILE H 127      19.341  -1.385   8.789  1.00  0.00      HCT  C
ATOM   2086  HA  ILE H 127      18.304  -1.173   9.014  1.00  0.00      HCT   
ATOM   2087  CB  ILE H 127      19.938  -0.332   7.817  1.00  0.00      HCT  C
ATOM   2088  HB  ILE H 127      20.051   0.591   8.440  1.00  0.00      HCT   
ATOM   2089  CG2 ILE H 127      21.235  -0.816   7.186  1.00  0.00      HCT  C
ATOM   2090 HG21 ILE H 127      21.724   0.004   6.620  1.00  0.00      HCT   
ATOM   2091 HG22 ILE H 127      21.949  -1.161   7.963  1.00  0.00      HCT   
ATOM   2092 HG23 ILE H 127      21.046  -1.656   6.485  1.00  0.00      HCT   
ATOM   2093  CG1 ILE H 127      18.949   0.006   6.711  1.00  0.00      HCT  C
ATOM   2094 HG11 ILE H 127      18.442  -0.922   6.362  1.00  0.00      HCT   
ATOM   2095 HG12 ILE H 127      18.161   0.676   7.124  1.00  0.00      HCT   
ATOM   2096  CD  ILE H 127      19.596   0.698   5.531  1.00  0.00      HCT  C
ATOM   2097  HD1 ILE H 127      18.827   0.976   4.778  1.00  0.00      HCT   
ATOM   2098  HD2 ILE H 127      20.115   1.625   5.857  1.00  0.00      HCT   
ATOM   2099  HD3 ILE H 127      20.337   0.034   5.037  1.00  0.00      HCT   
ATOM   2100  C   ILE H 127      19.378  -2.769   8.140  1.00  0.00      HCT  C
ATOM   2101  O   ILE H 127      18.480  -3.135   7.381  1.00  0.00      HCT  O
ATOM   2102  N   HSE H 128      20.413  -3.543   8.473  1.00  0.00      HCT  N
ATOM   2103  HN  HSE H 128      21.063  -3.300   9.192  1.00  0.00      HCT   
ATOM   2104  CA  HSE H 128      20.690  -4.817   7.816  1.00  0.00      HCT  C
ATOM   2105  HA  HSE H 128      20.153  -4.810   6.875  1.00  0.00      HCT   
ATOM   2106  CB  HSE H 128      22.201  -4.985   7.605  1.00  0.00      HCT  C
ATOM   2107  HB1 HSE H 128      22.598  -4.029   7.200  1.00  0.00      HCT   
ATOM   2108  HB2 HSE H 128      22.695  -5.153   8.585  1.00  0.00      HCT   
ATOM   2109  ND1 HSE H 128      22.767  -7.385   7.040  1.00  0.00      HCT  N
ATOM   2110  CG  HSE H 128      22.568  -6.079   6.644  1.00  0.00      HCT  C
ATOM   2111  CE1 HSE H 128      23.079  -8.121   5.987  1.00  0.00      HCT  C
ATOM   2112  HE1 HSE H 128      23.286  -9.194   6.019  1.00  0.00      HCT   
ATOM   2113  NE2 HSE H 128      23.099  -7.339   4.924  1.00  0.00      HCT  N
ATOM   2114  HE2 HSE H 128      23.330  -7.633   3.997  1.00  0.00      HCT   
ATOM   2115  CD2 HSE H 128      22.780  -6.058   5.307  1.00  0.00      HCT  C
ATOM   2116  HD2 HSE H 128      22.736  -5.232   4.611  1.00  0.00      HCT   
ATOM   2117  C   HSE H 128      20.154  -5.982   8.626  1.00  0.00      HCT  C
ATOM   2118  O   HSE H 128      20.302  -7.137   8.241  1.00  0.00      HCT  O
ATOM   2119  N   SER H 129      19.510  -5.666   9.742  1.00  0.00      HCT  N
ATOM   2120  HN  SER H 129      19.132  -4.760   9.933  1.00  0.00      HCT   
ATOM   2121  CA  SER H 129      19.296  -6.638  10.806  1.00  0.00      HCT  C
ATOM   2122  HA  SER H 129      20.029  -7.411  10.615  1.00  0.00      HCT   
ATOM   2123  CB  SER H 129      19.503  -5.951  12.145  1.00  0.00      HCT  C
ATOM   2124  HB1 SER H 129      19.187  -6.655  12.948  1.00  0.00      HCT   
ATOM   2125  HB2 SER H 129      20.583  -5.734  12.307  1.00  0.00      HCT   
ATOM   2126  OG  SER H 129      18.706  -4.788  12.182  1.00  0.00      HCT  O
ATOM   2127  HG1 SER H 129      18.676  -4.494  13.101  1.00  0.00      HCT   
ATOM   2128  C   SER H 129      17.926  -7.302  10.802  1.00  0.00      HCT  C
ATOM   2129  O   SER H 129      17.592  -8.049  11.719  1.00  0.00      HCT  O
ATOM   2130  N   PHE H 130      17.128  -7.021   9.784  1.00  0.00      HCT  N
ATOM   2131  HN  PHE H 130      17.357  -6.423   9.018  1.00  0.00      HCT   
ATOM   2132  CA  PHE H 130      15.797  -7.600   9.719  1.00  0.00      HCT  C
ATOM   2133  HA  PHE H 130      15.800  -8.465  10.371  1.00  0.00      HCT   
ATOM   2134  CB  PHE H 130      14.734  -6.577  10.158  1.00  0.00      HCT  C
ATOM   2135  HB1 PHE H 130      13.724  -6.981   9.929  1.00  0.00      HCT   
ATOM   2136  HB2 PHE H 130      14.776  -6.402  11.255  1.00  0.00      HCT   
ATOM   2137  CG  PHE H 130      14.819  -5.243   9.442  1.00  0.00      HCT  C
ATOM   2138  CD1 PHE H 130      14.346  -5.094   8.145  1.00  0.00      HCT  C
ATOM   2139  HD1 PHE H 130      13.923  -5.945   7.629  1.00  0.00      HCT   
ATOM   2140  CE1 PHE H 130      14.416  -3.865   7.500  1.00  0.00      HCT  C
ATOM   2141  HE1 PHE H 130      14.043  -3.762   6.491  1.00  0.00      HCT   
ATOM   2142  CZ  PHE H 130      14.958  -2.766   8.151  1.00  0.00      HCT  C
ATOM   2143  HZ  PHE H 130      15.006  -1.807   7.656  1.00  0.00      HCT   
ATOM   2144  CD2 PHE H 130      15.358  -4.130  10.082  1.00  0.00      HCT  C
ATOM   2145  HD2 PHE H 130      15.749  -4.221  11.086  1.00  0.00      HCT   
ATOM   2146  CE2 PHE H 130      15.429  -2.900   9.442  1.00  0.00      HCT  C
ATOM   2147  HE2 PHE H 130      15.854  -2.049   9.956  1.00  0.00      HCT   
ATOM   2148  C   PHE H 130      15.518  -8.104   8.310  1.00  0.00      HCT  C
ATOM   2149  O   PHE H 130      16.012  -7.526   7.345  1.00  0.00      HCT  O
ATOM   2150  N   PRO H 131      14.727  -9.187   8.195  1.00  0.00      HCT  N
ATOM   2151  CD  PRO H 131      14.146  -9.926   9.331  1.00  0.00      HCT  C
ATOM   2152  HD1 PRO H 131      13.335  -9.353   9.835  1.00  0.00      HCT   
ATOM   2153  HD2 PRO H 131      14.914 -10.207  10.088  1.00  0.00      HCT   
ATOM   2154  CA  PRO H 131      14.252  -9.695   6.900  1.00  0.00      HCT  C
ATOM   2155  HA  PRO H 131      15.085 -10.052   6.305  1.00  0.00      HCT   
ATOM   2156  CB  PRO H 131      13.290 -10.833   7.286  1.00  0.00      HCT  C
ATOM   2157  HB1 PRO H 131      13.463 -11.739   6.662  1.00  0.00      HCT   
ATOM   2158  HB2 PRO H 131      12.228 -10.511   7.201  1.00  0.00      HCT   
ATOM   2159  CG  PRO H 131      13.583 -11.156   8.693  1.00  0.00      HCT  C
ATOM   2160  HG1 PRO H 131      14.281 -12.016   8.723  1.00  0.00      HCT   
ATOM   2161  HG2 PRO H 131      12.652 -11.453   9.228  1.00  0.00      HCT   
ATOM   2162  C   PRO H 131      13.500  -8.625   6.115  1.00  0.00      HCT  C
ATOM   2163  O   PRO H 131      12.893  -7.746   6.719  1.00  0.00      HCT  O
ATOM   2164  N   LEU H 132      13.534  -8.708   4.792  1.00  0.00      HCT  N
ATOM   2165  HN  LEU H 132      14.097  -9.360   4.288  1.00  0.00      HCT   
ATOM   2166  CA  LEU H 132      12.733  -7.832   3.948  1.00  0.00      HCT  C
ATOM   2167  HA  LEU H 132      12.804  -6.832   4.357  1.00  0.00      HCT   
ATOM   2168  CB  LEU H 132      13.239  -7.872   2.500  1.00  0.00      HCT  C
ATOM   2169  HB1 LEU H 132      13.221  -8.938   2.174  1.00  0.00      HCT   
ATOM   2170  HB2 LEU H 132      12.512  -7.339   1.848  1.00  0.00      HCT   
ATOM   2171  CG  LEU H 132      14.657  -7.315   2.302  1.00  0.00      HCT  C
ATOM   2172  HG  LEU H 132      15.331  -7.950   2.927  1.00  0.00      HCT   
ATOM   2173  CD1 LEU H 132      15.097  -7.350   0.868  1.00  0.00      HCT  C
ATOM   2174 HD11 LEU H 132      16.105  -6.896   0.758  1.00  0.00      HCT   
ATOM   2175 HD12 LEU H 132      15.143  -8.397   0.498  1.00  0.00      HCT   
ATOM   2176 HD13 LEU H 132      14.390  -6.782   0.227  1.00  0.00      HCT   
ATOM   2177  CD2 LEU H 132      14.736  -5.905   2.819  1.00  0.00      HCT  C
ATOM   2178 HD21 LEU H 132      15.766  -5.505   2.694  1.00  0.00      HCT   
ATOM   2179 HD22 LEU H 132      14.045  -5.230   2.275  1.00  0.00      HCT   
ATOM   2180 HD23 LEU H 132      14.479  -5.872   3.900  1.00  0.00      HCT   
ATOM   2181  C   LEU H 132      11.272  -8.255   4.020  1.00  0.00      HCT  C
ATOM   2182  O   LEU H 132      10.360  -7.446   3.860  1.00  0.00      HCT  O
ATOM   2183  N   LEU H 133      11.054  -9.539   4.277  1.00  0.00      HCT  N
ATOM   2184  HN  LEU H 133      11.769 -10.210   4.461  1.00  0.00      HCT   
ATOM   2185  CA  LEU H 133       9.705 -10.079   4.310  1.00  0.00      HCT  C
ATOM   2186  HA  LEU H 133       9.038  -9.228   4.365  1.00  0.00      HCT   
ATOM   2187  CB  LEU H 133       9.424 -10.897   3.048  1.00  0.00      HCT  C
ATOM   2188  HB1 LEU H 133       9.339 -10.177   2.201  1.00  0.00      HCT   
ATOM   2189  HB2 LEU H 133      10.309 -11.532   2.824  1.00  0.00      HCT   
ATOM   2190  CG  LEU H 133       8.155 -11.742   3.107  1.00  0.00      HCT  C
ATOM   2191  HG  LEU H 133       8.224 -12.362   4.033  1.00  0.00      HCT   
ATOM   2192  CD1 LEU H 133       6.912 -10.858   3.182  1.00  0.00      HCT  C
ATOM   2193 HD11 LEU H 133       5.991 -11.479   3.176  1.00  0.00      HCT   
ATOM   2194 HD12 LEU H 133       6.918 -10.252   4.113  1.00  0.00      HCT   
ATOM   2195 HD13 LEU H 133       6.869 -10.167   2.314  1.00  0.00      HCT   
ATOM   2196  CD2 LEU H 133       8.092 -12.682   1.916  1.00  0.00      HCT  C
ATOM   2197 HD21 LEU H 133       7.177 -13.311   1.969  1.00  0.00      HCT   
ATOM   2198 HD22 LEU H 133       8.064 -12.127   0.957  1.00  0.00      HCT   
ATOM   2199 HD23 LEU H 133       8.976 -13.356   1.905  1.00  0.00      HCT   
ATOM   2200  C   LEU H 133       9.463 -10.932   5.543  1.00  0.00      HCT  C
ATOM   2201  O   LEU H 133      10.235 -11.836   5.850  1.00  0.00      HCT  O
ATOM   2202  N   VAL H 134       8.375 -10.626   6.242  1.00  0.00      HCT  N
ATOM   2203  HN  VAL H 134       7.776  -9.860   6.026  1.00  0.00      HCT   
ATOM   2204  CA  VAL H 134       7.964 -11.402   7.403  1.00  0.00      HCT  C
ATOM   2205  HA  VAL H 134       8.653 -12.229   7.518  1.00  0.00      HCT   
ATOM   2206  CB  VAL H 134       7.961 -10.554   8.712  1.00  0.00      HCT  C
ATOM   2207  HB  VAL H 134       7.463 -11.162   9.507  1.00  0.00      HCT   
ATOM   2208  CG1 VAL H 134       9.381 -10.238   9.138  1.00  0.00      HCT  C
ATOM   2209 HG11 VAL H 134       9.378  -9.601  10.049  1.00  0.00      HCT   
ATOM   2210 HG12 VAL H 134       9.950 -11.159   9.381  1.00  0.00      HCT   
ATOM   2211 HG13 VAL H 134       9.918  -9.688   8.336  1.00  0.00      HCT   
ATOM   2212  CG2 VAL H 134       7.137  -9.284   8.562  1.00  0.00      HCT  C
ATOM   2213 HG21 VAL H 134       7.180  -8.676   9.490  1.00  0.00      HCT   
ATOM   2214 HG22 VAL H 134       7.521  -8.667   7.721  1.00  0.00      HCT   
ATOM   2215 HG23 VAL H 134       6.070  -9.518   8.364  1.00  0.00      HCT   
ATOM   2216  C   VAL H 134       6.582 -11.990   7.155  1.00  0.00      HCT  C
ATOM   2217  O   VAL H 134       5.675 -11.308   6.665  1.00  0.00      HCT  O
ATOM   2218  N   LEU H 135       6.443 -13.271   7.480  1.00  0.00      HCT  N
ATOM   2219  HN  LEU H 135       7.175 -13.811   7.890  1.00  0.00      HCT   
ATOM   2220  CA  LEU H 135       5.205 -14.007   7.267  1.00  0.00      HCT  C
ATOM   2221  HA  LEU H 135       4.456 -13.272   7.002  1.00  0.00      HCT   
ATOM   2222  CB  LEU H 135       5.405 -15.039   6.159  1.00  0.00      HCT  C
ATOM   2223  HB1 LEU H 135       6.093 -15.820   6.557  1.00  0.00      HCT   
ATOM   2224  HB2 LEU H 135       4.437 -15.552   5.963  1.00  0.00      HCT   
ATOM   2225  CG  LEU H 135       5.987 -14.463   4.882  1.00  0.00      HCT  C
ATOM   2226  HG  LEU H 135       6.860 -13.811   5.126  1.00  0.00      HCT   
ATOM   2227  CD1 LEU H 135       6.449 -15.591   3.978  1.00  0.00      HCT  C
ATOM   2228 HD11 LEU H 135       6.834 -15.188   3.017  1.00  0.00      HCT   
ATOM   2229 HD12 LEU H 135       7.262 -16.173   4.463  1.00  0.00      HCT   
ATOM   2230 HD13 LEU H 135       5.609 -16.282   3.752  1.00  0.00      HCT   
ATOM   2231  CD2 LEU H 135       4.936 -13.607   4.219  1.00  0.00      HCT  C
ATOM   2232 HD21 LEU H 135       5.339 -13.154   3.287  1.00  0.00      HCT   
ATOM   2233 HD22 LEU H 135       4.039 -14.198   3.945  1.00  0.00      HCT   
ATOM   2234 HD23 LEU H 135       4.620 -12.785   4.897  1.00  0.00      HCT   
ATOM   2235  C   LEU H 135       4.730 -14.712   8.539  1.00  0.00      HCT  C
ATOM   2236  O   LEU H 135       5.526 -15.290   9.279  1.00  0.00      HCT  O
ATOM   2237  N   GLN H 136       3.429 -14.672   8.779  1.00  0.00      HCT  N
ATOM   2238  HN  GLN H 136       2.773 -14.148   8.238  1.00  0.00      HCT   
ATOM   2239  CA  GLN H 136       2.842 -15.413   9.884  1.00  0.00      HCT  C
ATOM   2240  HA  GLN H 136       3.552 -16.189  10.144  1.00  0.00      HCT   
ATOM   2241  CB  GLN H 136       2.589 -14.495  11.066  1.00  0.00      HCT  C
ATOM   2242  HB1 GLN H 136       3.583 -14.117  11.399  1.00  0.00      HCT   
ATOM   2243  HB2 GLN H 136       2.017 -13.603  10.724  1.00  0.00      HCT   
ATOM   2244  CG  GLN H 136       1.897 -15.131  12.239  1.00  0.00      HCT  C
ATOM   2245  HG1 GLN H 136       0.837 -15.351  11.991  1.00  0.00      HCT   
ATOM   2246  HG2 GLN H 136       2.388 -16.087  12.514  1.00  0.00      HCT   
ATOM   2247  CD  GLN H 136       1.894 -14.200  13.432  1.00  0.00      HCT  C
ATOM   2248  OE1 GLN H 136       2.871 -13.478  13.676  1.00  0.00      HCT  O
ATOM   2249  NE2 GLN H 136       0.787 -14.185  14.171  1.00  0.00      HCT  N
ATOM   2250 HE21 GLN H 136       0.778 -13.571  14.955  1.00  0.00      HCT   
ATOM   2251 HE22 GLN H 136       0.028 -14.782  13.936  1.00  0.00      HCT   
ATOM   2252  C   GLN H 136       1.538 -16.096   9.497  1.00  0.00      HCT  C
ATOM   2253  O   GLN H 136       0.608 -15.460   8.986  1.00  0.00      HCT  O
ATOM   2254  N   VAL H 137       1.482 -17.398   9.750  1.00  0.00      HCT  N
ATOM   2255  HN  VAL H 137       2.269 -17.947  10.018  1.00  0.00      HCT   
ATOM   2256  CA  VAL H 137       0.239 -18.140   9.653  1.00  0.00      HCT  C
ATOM   2257  HA  VAL H 137      -0.467 -17.546   9.086  1.00  0.00      HCT   
ATOM   2258  CB  VAL H 137       0.448 -19.490   8.971  1.00  0.00      HCT  C
ATOM   2259  HB  VAL H 137       1.165 -20.077   9.596  1.00  0.00      HCT   
ATOM   2260  CG1 VAL H 137      -0.881 -20.258   8.871  1.00  0.00      HCT  C
ATOM   2261 HG11 VAL H 137      -0.730 -21.222   8.339  1.00  0.00      HCT   
ATOM   2262 HG12 VAL H 137      -1.294 -20.495   9.873  1.00  0.00      HCT   
ATOM   2263 HG13 VAL H 137      -1.634 -19.668   8.306  1.00  0.00      HCT   
ATOM   2264  CG2 VAL H 137       1.095 -19.283   7.597  1.00  0.00      HCT  C
ATOM   2265 HG21 VAL H 137       1.218 -20.253   7.070  1.00  0.00      HCT   
ATOM   2266 HG22 VAL H 137       0.466 -18.619   6.965  1.00  0.00      HCT   
ATOM   2267 HG23 VAL H 137       2.101 -18.824   7.692  1.00  0.00      HCT   
ATOM   2268  C   VAL H 137      -0.344 -18.334  11.051  1.00  0.00      HCT  C
ATOM   2269  O   VAL H 137       0.263 -18.967  11.915  1.00  0.00      HCT  O
ATOM   2270  N   THR H 138      -1.514 -17.756  11.282  1.00  0.00      HCT  N
ATOM   2271  HN  THR H 138      -2.025 -17.202  10.625  1.00  0.00      HCT   
ATOM   2272  CA  THR H 138      -2.162 -17.899  12.573  1.00  0.00      HCT  C
ATOM   2273  HA  THR H 138      -1.448 -18.407  13.208  1.00  0.00      HCT   
ATOM   2274  CB  THR H 138      -2.583 -16.540  13.127  1.00  0.00      HCT  C
ATOM   2275  HB  THR H 138      -3.324 -16.125  12.401  1.00  0.00      HCT   
ATOM   2276  OG1 THR H 138      -1.447 -15.671  13.152  1.00  0.00      HCT  O
ATOM   2277  HG1 THR H 138      -1.768 -14.840  13.518  1.00  0.00      HCT   
ATOM   2278  CG2 THR H 138      -3.169 -16.691  14.548  1.00  0.00      HCT  C
ATOM   2279 HG21 THR H 138      -3.581 -15.725  14.910  1.00  0.00      HCT   
ATOM   2280 HG22 THR H 138      -3.993 -17.436  14.550  1.00  0.00      HCT   
ATOM   2281 HG23 THR H 138      -2.393 -17.030  15.267  1.00  0.00      HCT   
ATOM   2282  C   THR H 138      -3.381 -18.807  12.479  1.00  0.00      HCT  C
ATOM   2283  O   THR H 138      -4.272 -18.582  11.665  1.00  0.00      HCT  O
ATOM   2284  N   PHE H 139      -3.408 -19.843  13.308  1.00  0.00      HCT  N
ATOM   2285  HN  PHE H 139      -2.676 -20.064  13.950  1.00  0.00      HCT   
ATOM   2286  CA  PHE H 139      -4.538 -20.760  13.344  1.00  0.00      HCT  C
ATOM   2287  HA  PHE H 139      -5.059 -20.647  12.401  1.00  0.00      HCT   
ATOM   2288  CB  PHE H 139      -4.067 -22.203  13.565  1.00  0.00      HCT  C
ATOM   2289  HB1 PHE H 139      -3.376 -22.231  14.436  1.00  0.00      HCT   
ATOM   2290  HB2 PHE H 139      -4.922 -22.871  13.804  1.00  0.00      HCT   
ATOM   2291  CG  PHE H 139      -3.299 -22.781  12.408  1.00  0.00      HCT  C
ATOM   2292  CD1 PHE H 139      -3.954 -23.429  11.378  1.00  0.00      HCT  C
ATOM   2293  HD1 PHE H 139      -5.032 -23.516  11.400  1.00  0.00      HCT   
ATOM   2294  CE1 PHE H 139      -3.239 -23.986  10.299  1.00  0.00      HCT  C
ATOM   2295  HE1 PHE H 139      -3.769 -24.482   9.498  1.00  0.00      HCT   
ATOM   2296  CZ  PHE H 139      -1.873 -23.893  10.262  1.00  0.00      HCT  C
ATOM   2297  HZ  PHE H 139      -1.316 -24.307   9.434  1.00  0.00      HCT   
ATOM   2298  CD2 PHE H 139      -1.917 -22.696  12.362  1.00  0.00      HCT  C
ATOM   2299  HD2 PHE H 139      -1.378 -22.216  13.167  1.00  0.00      HCT   
ATOM   2300  CE2 PHE H 139      -1.201 -23.247  11.301  1.00  0.00      HCT  C
ATOM   2301  HE2 PHE H 139      -0.122 -23.174  11.284  1.00  0.00      HCT   
ATOM   2302  C   PHE H 139      -5.513 -20.354  14.445  1.00  0.00      HCT  C
ATOM   2303  O   PHE H 139      -5.153 -20.281  15.618  1.00  0.00      HCT  O
ATOM   2304  N   PHE H 140      -6.751 -20.093  14.050  1.00  0.00      HCT  N
ATOM   2305  HN  PHE H 140      -7.045 -20.172  13.099  1.00  0.00      HCT   
ATOM   2306  CA  PHE H 140      -7.794 -19.668  14.969  1.00  0.00      HCT  C
ATOM   2307  HA  PHE H 140      -7.289 -19.198  15.804  1.00  0.00      HCT   
ATOM   2308  CB  PHE H 140      -8.767 -18.700  14.270  1.00  0.00      HCT  C
ATOM   2309  HB1 PHE H 140      -9.105 -19.153  13.312  1.00  0.00      HCT   
ATOM   2310  HB2 PHE H 140      -9.674 -18.528  14.889  1.00  0.00      HCT   
ATOM   2311  CG  PHE H 140      -8.147 -17.364  13.908  1.00  0.00      HCT  C
ATOM   2312  CD1 PHE H 140      -7.223 -17.268  12.874  1.00  0.00      HCT  C
ATOM   2313  HD1 PHE H 140      -6.939 -18.156  12.327  1.00  0.00      HCT   
ATOM   2314  CE1 PHE H 140      -6.655 -16.052  12.537  1.00  0.00      HCT  C
ATOM   2315  HE1 PHE H 140      -5.950 -15.993  11.720  1.00  0.00      HCT   
ATOM   2316  CZ  PHE H 140      -6.993 -14.904  13.242  1.00  0.00      HCT  C
ATOM   2317  HZ  PHE H 140      -6.556 -13.950  12.984  1.00  0.00      HCT   
ATOM   2318  CD2 PHE H 140      -8.485 -16.215  14.607  1.00  0.00      HCT  C
ATOM   2319  HD2 PHE H 140      -9.186 -16.269  15.428  1.00  0.00      HCT   
ATOM   2320  CE2 PHE H 140      -7.909 -14.988  14.280  1.00  0.00      HCT  C
ATOM   2321  HE2 PHE H 140      -8.177 -14.102  14.838  1.00  0.00      HCT   
ATOM   2322  C   PHE H 140      -8.556 -20.856  15.522  1.00  0.00      HCT  C
ATOM   2323  O   PHE H 140      -8.549 -21.941  14.940  1.00  0.00      HCT  O
ATOM   2324  N   LYS H 141      -9.215 -20.637  16.652  1.00  0.00      HCT  N
ATOM   2325  HN  LYS H 141      -9.223 -19.745  17.102  1.00  0.00      HCT   
ATOM   2326  CA  LYS H 141      -9.980 -21.677  17.327  1.00  0.00      HCT  C
ATOM   2327  HA  LYS H 141      -9.286 -22.481  17.541  1.00  0.00      HCT   
ATOM   2328  CB  LYS H 141     -10.565 -21.102  18.613  1.00  0.00      HCT  C
ATOM   2329  HB1 LYS H 141      -9.744 -20.555  19.131  1.00  0.00      HCT   
ATOM   2330  HB2 LYS H 141     -11.333 -20.340  18.352  1.00  0.00      HCT   
ATOM   2331  CG  LYS H 141     -11.130 -22.136  19.540  1.00  0.00      HCT  C
ATOM   2332  HG1 LYS H 141     -11.945 -22.687  19.018  1.00  0.00      HCT   
ATOM   2333  HG2 LYS H 141     -10.334 -22.876  19.786  1.00  0.00      HCT   
ATOM   2334  CD  LYS H 141     -11.673 -21.486  20.791  1.00  0.00      HCT  C
ATOM   2335  HD1 LYS H 141     -11.831 -22.278  21.559  1.00  0.00      HCT   
ATOM   2336  HD2 LYS H 141     -10.897 -20.789  21.185  1.00  0.00      HCT   
ATOM   2337  CE  LYS H 141     -12.958 -20.739  20.529  1.00  0.00      HCT  C
ATOM   2338  HE1 LYS H 141     -12.819 -20.001  19.708  1.00  0.00      HCT   
ATOM   2339  HE2 LYS H 141     -13.767 -21.444  20.235  1.00  0.00      HCT   
ATOM   2340  NZ  LYS H 141     -13.376 -20.014  21.760  1.00  0.00      HCT  N
ATOM   2341  HZ1 LYS H 141     -14.261 -19.496  21.585  1.00  0.00      HCT   
ATOM   2342  HZ2 LYS H 141     -13.522 -20.696  22.532  1.00  0.00      HCT   
ATOM   2343  HZ3 LYS H 141     -12.632 -19.341  22.034  1.00  0.00      HCT   
ATOM   2344  C   LYS H 141     -11.099 -22.259  16.434  1.00  0.00      HCT  C
ATOM   2345  O   LYS H 141     -11.497 -23.408  16.581  1.00  0.00      HCT  O
ATOM   2346  N   CYS H 142     -11.574 -21.440  15.499  1.00  0.00      HCT  N
ATOM   2347  HN  CYS H 142     -11.189 -20.528  15.367  1.00  0.00      HCT   
ATOM   2348  CA  CYS H 142     -12.670 -21.777  14.599  1.00  0.00      HCT  C
ATOM   2349  HA  CYS H 142     -13.401 -22.294  15.209  1.00  0.00      HCT   
ATOM   2350  CB  CYS H 142     -13.246 -20.489  13.996  1.00  0.00      HCT  C
ATOM   2351  HB1 CYS H 142     -14.063 -20.787  13.301  1.00  0.00      HCT   
ATOM   2352  HB2 CYS H 142     -13.728 -19.882  14.794  1.00  0.00      HCT   
ATOM   2353  SG  CYS H 142     -12.016 -19.522  13.073  1.00  0.00      HCT  S
ATOM   2354  HG1 CYS H 142     -12.841 -18.562  12.652  1.00  0.00      HCT   
ATOM   2355  C   CYS H 142     -12.250 -22.725  13.471  1.00  0.00      HCT  C
ATOM   2356  O   CYS H 142     -13.081 -23.119  12.645  1.00  0.00      HCT  O
ATOM   2357  N   GLY H 143     -10.959 -23.062  13.424  1.00  0.00      HCT  N
ATOM   2358  HN  GLY H 143     -10.305 -22.751  14.113  1.00  0.00      HCT   
ATOM   2359  CA  GLY H 143     -10.412 -23.901  12.373  1.00  0.00      HCT  C
ATOM   2360  HA1 GLY H 143     -11.229 -24.495  11.987  1.00  0.00      HCT   
ATOM   2361  HA2 GLY H 143      -9.610 -24.480  12.811  1.00  0.00      HCT   
ATOM   2362  C   GLY H 143      -9.834 -23.095  11.224  1.00  0.00      HCT  C
ATOM   2363  O   GLY H 143      -9.073 -23.614  10.393  1.00  0.00      HCT  O
ATOM   2364  N   GLY H 144     -10.205 -21.818  11.183  1.00  0.00      HCT  N
ATOM   2365  HN  GLY H 144     -10.842 -21.430  11.848  1.00  0.00      HCT   
ATOM   2366  CA  GLY H 144      -9.716 -20.900  10.176  1.00  0.00      HCT  C
ATOM   2367  HA1 GLY H 144     -10.324 -20.009  10.250  1.00  0.00      HCT   
ATOM   2368  HA2 GLY H 144      -9.790 -21.410   9.225  1.00  0.00      HCT   
ATOM   2369  C   GLY H 144      -8.264 -20.498  10.380  1.00  0.00      HCT  C
ATOM   2370  O   GLY H 144      -7.618 -20.878  11.369  1.00  0.00      HCT  O
ATOM   2371  N   ALA H 145      -7.757 -19.710   9.437  1.00  0.00      HCT  N
ATOM   2372  HN  ALA H 145      -8.309 -19.334   8.693  1.00  0.00      HCT   
ATOM   2373  CA  ALA H 145      -6.351 -19.336   9.422  1.00  0.00      HCT  C
ATOM   2374  HA  ALA H 145      -5.971 -19.260  10.434  1.00  0.00      HCT   
ATOM   2375  CB  ALA H 145      -5.537 -20.394   8.681  1.00  0.00      HCT  C
ATOM   2376  HB1 ALA H 145      -5.658 -21.377   9.184  1.00  0.00      HCT   
ATOM   2377  HB2 ALA H 145      -5.885 -20.502   7.631  1.00  0.00      HCT   
ATOM   2378  HB3 ALA H 145      -4.454 -20.144   8.671  1.00  0.00      HCT   
ATOM   2379  C   ALA H 145      -6.138 -17.974   8.781  1.00  0.00      HCT  C
ATOM   2380  O   ALA H 145      -6.815 -17.616   7.823  1.00  0.00      HCT  O
ATOM   2381  N   SER H 146      -5.190 -17.213   9.295  1.00  0.00      HCT  N
ATOM   2382  HN  SER H 146      -4.663 -17.394  10.125  1.00  0.00      HCT   
ATOM   2383  CA  SER H 146      -4.837 -15.971   8.624  1.00  0.00      HCT  C
ATOM   2384  HA  SER H 146      -5.470 -15.915   7.749  1.00  0.00      HCT   
ATOM   2385  CB  SER H 146      -5.083 -14.757   9.542  1.00  0.00      HCT  C
ATOM   2386  HB1 SER H 146      -4.982 -13.833   8.928  1.00  0.00      HCT   
ATOM   2387  HB2 SER H 146      -6.124 -14.775   9.938  1.00  0.00      HCT   
ATOM   2388  OG  SER H 146      -4.144 -14.689  10.608  1.00  0.00      HCT  O
ATOM   2389  HG1 SER H 146      -4.217 -13.807  10.994  1.00  0.00      HCT   
ATOM   2390  C   SER H 146      -3.385 -15.995   8.135  1.00  0.00      HCT  C
ATOM   2391  O   SER H 146      -2.530 -16.662   8.718  1.00  0.00      HCT  O
ATOM   2392  N   LEU H 147      -3.131 -15.271   7.045  1.00  0.00      HCT  N
ATOM   2393  HN  LEU H 147      -3.847 -14.855   6.487  1.00  0.00      HCT   
ATOM   2394  CA  LEU H 147      -1.772 -15.019   6.565  1.00  0.00      HCT  C
ATOM   2395  HA  LEU H 147      -1.100 -15.579   7.202  1.00  0.00      HCT   
ATOM   2396  CB  LEU H 147      -1.622 -15.452   5.103  1.00  0.00      HCT  C
ATOM   2397  HB1 LEU H 147      -1.816 -16.549   5.063  1.00  0.00      HCT   
ATOM   2398  HB2 LEU H 147      -2.426 -14.975   4.500  1.00  0.00      HCT   
ATOM   2399  CG  LEU H 147      -0.248 -15.162   4.512  1.00  0.00      HCT  C
ATOM   2400  HG  LEU H 147      -0.052 -14.097   4.786  1.00  0.00      HCT   
ATOM   2401  CD1 LEU H 147       0.838 -16.042   5.149  1.00  0.00      HCT  C
ATOM   2402 HD11 LEU H 147       1.824 -15.851   4.673  1.00  0.00      HCT   
ATOM   2403 HD12 LEU H 147       0.928 -15.828   6.236  1.00  0.00      HCT   
ATOM   2404 HD13 LEU H 147       0.595 -17.118   5.023  1.00  0.00      HCT   
ATOM   2405  CD2 LEU H 147      -0.265 -15.262   2.997  1.00  0.00      HCT  C
ATOM   2406 HD21 LEU H 147       0.740 -15.029   2.583  1.00  0.00      HCT   
ATOM   2407 HD22 LEU H 147      -0.541 -16.280   2.657  1.00  0.00      HCT   
ATOM   2408 HD23 LEU H 147      -0.993 -14.540   2.568  1.00  0.00      HCT   
ATOM   2409  C   LEU H 147      -1.422 -13.530   6.717  1.00  0.00      HCT  C
ATOM   2410  O   LEU H 147      -1.931 -12.682   5.988  1.00  0.00      HCT  O
ATOM   2411  N   GLY H 148      -0.576 -13.215   7.688  1.00  0.00      HCT  N
ATOM   2412  HN  GLY H 148      -0.253 -13.881   8.359  1.00  0.00      HCT   
ATOM   2413  CA  GLY H 148      -0.059 -11.869   7.841  1.00  0.00      HCT  C
ATOM   2414  HA1 GLY H 148       0.186 -11.724   8.884  1.00  0.00      HCT   
ATOM   2415  HA2 GLY H 148      -0.799 -11.179   7.458  1.00  0.00      HCT   
ATOM   2416  C   GLY H 148       1.213 -11.689   7.030  1.00  0.00      HCT  C
ATOM   2417  O   GLY H 148       2.155 -12.489   7.133  1.00  0.00      HCT  O
ATOM   2418  N   VAL H 149       1.239 -10.635   6.224  1.00  0.00      HCT  N
ATOM   2419  HN  VAL H 149       0.480  -9.995   6.137  1.00  0.00      HCT   
ATOM   2420  CA  VAL H 149       2.394 -10.319   5.386  1.00  0.00      HCT  C
ATOM   2421  HA  VAL H 149       3.156 -11.061   5.589  1.00  0.00      HCT   
ATOM   2422  CB  VAL H 149       2.014 -10.341   3.884  1.00  0.00      HCT  C
ATOM   2423  HB  VAL H 149       1.267  -9.527   3.713  1.00  0.00      HCT   
ATOM   2424  CG1 VAL H 149       3.233 -10.086   2.995  1.00  0.00      HCT  C
ATOM   2425 HG11 VAL H 149       2.947 -10.145   1.923  1.00  0.00      HCT   
ATOM   2426 HG12 VAL H 149       3.662  -9.077   3.168  1.00  0.00      HCT   
ATOM   2427 HG13 VAL H 149       4.022 -10.846   3.182  1.00  0.00      HCT   
ATOM   2428  CG2 VAL H 149       1.332 -11.659   3.526  1.00  0.00      HCT  C
ATOM   2429 HG21 VAL H 149       1.093 -11.696   2.442  1.00  0.00      HCT   
ATOM   2430 HG22 VAL H 149       1.993 -12.519   3.768  1.00  0.00      HCT   
ATOM   2431 HG23 VAL H 149       0.380 -11.783   4.083  1.00  0.00      HCT   
ATOM   2432  C   VAL H 149       2.978  -8.949   5.750  1.00  0.00      HCT  C
ATOM   2433  O   VAL H 149       2.245  -7.981   5.956  1.00  0.00      HCT  O
ATOM   2434  N   GLY H 150       4.301  -8.878   5.847  1.00  0.00      HCT  N
ATOM   2435  HN  GLY H 150       4.886  -9.683   5.763  1.00  0.00      HCT   
ATOM   2436  CA  GLY H 150       4.992  -7.620   6.083  1.00  0.00      HCT  C
ATOM   2437  HA1 GLY H 150       5.343  -7.612   7.106  1.00  0.00      HCT   
ATOM   2438  HA2 GLY H 150       4.322  -6.807   5.836  1.00  0.00      HCT   
ATOM   2439  C   GLY H 150       6.205  -7.522   5.168  1.00  0.00      HCT  C
ATOM   2440  O   GLY H 150       7.239  -8.150   5.402  1.00  0.00      HCT  O
ATOM   2441  N   MET H 151       6.076  -6.743   4.106  1.00  0.00      HCT  N
ATOM   2442  HN  MET H 151       5.295  -6.146   3.935  1.00  0.00      HCT   
ATOM   2443  CA  MET H 151       7.104  -6.700   3.073  1.00  0.00      HCT  C
ATOM   2444  HA  MET H 151       7.850  -7.443   3.329  1.00  0.00      HCT   
ATOM   2445  CB  MET H 151       6.471  -7.020   1.718  1.00  0.00      HCT  C
ATOM   2446  HB1 MET H 151       5.927  -7.987   1.834  1.00  0.00      HCT   
ATOM   2447  HB2 MET H 151       5.698  -6.255   1.481  1.00  0.00      HCT   
ATOM   2448  CG  MET H 151       7.436  -7.155   0.565  1.00  0.00      HCT  C
ATOM   2449  HG1 MET H 151       7.977  -6.199   0.401  1.00  0.00      HCT   
ATOM   2450  HG2 MET H 151       8.193  -7.934   0.801  1.00  0.00      HCT   
ATOM   2451  SD  MET H 151       6.554  -7.597  -0.953  1.00  0.00      HCT  S
ATOM   2452  CE  MET H 151       5.666  -9.050  -0.391  1.00  0.00      HCT  C
ATOM   2453  HE1 MET H 151       5.056  -9.484  -1.212  1.00  0.00      HCT   
ATOM   2454  HE2 MET H 151       6.369  -9.835  -0.036  1.00  0.00      HCT   
ATOM   2455  HE3 MET H 151       4.981  -8.800   0.447  1.00  0.00      HCT   
ATOM   2456  C   MET H 151       7.797  -5.336   3.056  1.00  0.00      HCT  C
ATOM   2457  O   MET H 151       7.126  -4.315   2.936  1.00  0.00      HCT  O
ATOM   2458  N   GLN H 152       9.127  -5.319   3.230  1.00  0.00      HCT  N
ATOM   2459  HN  GLN H 152       9.671  -6.133   3.425  1.00  0.00      HCT   
ATOM   2460  CA  GLN H 152       9.903  -4.077   3.145  1.00  0.00      HCT  C
ATOM   2461  HA  GLN H 152       9.616  -3.460   3.988  1.00  0.00      HCT   
ATOM   2462  CB  GLN H 152      11.442  -4.292   3.170  1.00  0.00      HCT  C
ATOM   2463  HB1 GLN H 152      11.720  -4.507   4.228  1.00  0.00      HCT   
ATOM   2464  HB2 GLN H 152      11.696  -5.208   2.590  1.00  0.00      HCT   
ATOM   2465  CG  GLN H 152      12.087  -2.938   2.613  1.00  0.00      HCT  C
ATOM   2466  HG1 GLN H 152      13.129  -3.117   2.272  1.00  0.00      HCT   
ATOM   2467  HG2 GLN H 152      11.508  -2.553   1.749  1.00  0.00      HCT   
ATOM   2468  CD  GLN H 152      12.206  -1.790   3.598  1.00  0.00      HCT  C
ATOM   2469  OE1 GLN H 152      13.296  -1.520   4.022  1.00  0.00      HCT  O
ATOM   2470  NE2 GLN H 152      11.085  -1.348   4.185  1.00  0.00      HCT  N
ATOM   2471 HE21 GLN H 152      11.181  -0.591   4.825  1.00  0.00      HCT   
ATOM   2472 HE22 GLN H 152      10.215  -1.786   3.984  1.00  0.00      HCT   
ATOM   2473  C   GLN H 152       9.547  -3.298   1.854  1.00  0.00      HCT  C
ATOM   2474  O   GLN H 152       9.634  -3.820   0.723  1.00  0.00      HCT  O
ATOM   2475  N   HSD H 153       9.169  -2.038   2.036  1.00  0.00      HCT  N
ATOM   2476  HN  HSD H 153       9.143  -1.602   2.934  1.00  0.00      HCT   
ATOM   2477  CA  HSD H 153       8.760  -1.191   0.923  1.00  0.00      HCT  C
ATOM   2478  HA  HSD H 153       7.892  -1.679   0.496  1.00  0.00      HCT   
ATOM   2479  CB  HSD H 153       8.358   0.179   1.454  1.00  0.00      HCT  C
ATOM   2480  HB1 HSD H 153       8.895   0.369   2.409  1.00  0.00      HCT   
ATOM   2481  HB2 HSD H 153       8.686   0.966   0.739  1.00  0.00      HCT   
ATOM   2482  ND1 HSD H 153       6.364   0.586   2.947  1.00  0.00      HCT  N
ATOM   2483  HD1 HSD H 153       6.884   0.784   3.779  1.00  0.00      HCT   
ATOM   2484  CG  HSD H 153       6.892   0.315   1.697  1.00  0.00      HCT  C
ATOM   2485  CE1 HSD H 153       5.047   0.659   2.860  1.00  0.00      HCT  C
ATOM   2486  HE1 HSD H 153       4.390   0.865   3.709  1.00  0.00      HCT   
ATOM   2487  NE2 HSD H 153       4.701   0.452   1.603  1.00  0.00      HCT  N
ATOM   2488  CD2 HSD H 153       5.836   0.236   0.851  1.00  0.00      HCT  C
ATOM   2489  HD2 HSD H 153       5.815   0.014  -0.209  1.00  0.00      HCT   
ATOM   2490  C   HSD H 153       9.789  -1.014  -0.206  1.00  0.00      HCT  C
ATOM   2491  O   HSD H 153       9.405  -0.784  -1.356  1.00  0.00      HCT  O
ATOM   2492  N   HSE H 154      11.083  -1.096   0.099  1.00  0.00      HCT  N
ATOM   2493  HN  HSE H 154      11.457  -1.264   1.010  1.00  0.00      HCT   
ATOM   2494  CA  HSE H 154      12.099  -0.934  -0.953  1.00  0.00      HCT  C
ATOM   2495  HA  HSE H 154      11.854  -0.020  -1.480  1.00  0.00      HCT   
ATOM   2496  CB  HSE H 154      13.519  -0.857  -0.361  1.00  0.00      HCT  C
ATOM   2497  HB1 HSE H 154      13.633  -1.692   0.363  1.00  0.00      HCT   
ATOM   2498  HB2 HSE H 154      14.266  -1.021  -1.166  1.00  0.00      HCT   
ATOM   2499  ND1 HSE H 154      13.720   1.665  -0.208  1.00  0.00      HCT  N
ATOM   2500  CG  HSE H 154      13.835   0.416   0.370  1.00  0.00      HCT  C
ATOM   2501  CE1 HSE H 154      14.096   2.589   0.663  1.00  0.00      HCT  C
ATOM   2502  HE1 HSE H 154      14.097   3.664   0.465  1.00  0.00      HCT   
ATOM   2503  NE2 HSE H 154      14.465   1.987   1.780  1.00  0.00      HCT  N
ATOM   2504  HE2 HSE H 154      14.815   2.446   2.596  1.00  0.00      HCT   
ATOM   2505  CD2 HSE H 154      14.315   0.628   1.621  1.00  0.00      HCT  C
ATOM   2506  HD2 HSE H 154      14.566  -0.082   2.397  1.00  0.00      HCT   
ATOM   2507  C   HSE H 154      12.052  -2.076  -1.983  1.00  0.00      HCT  C
ATOM   2508  O   HSE H 154      12.408  -1.890  -3.149  1.00  0.00      HCT  O
ATOM   2509  N   ALA H 155      11.617  -3.258  -1.548  1.00  0.00      HCT  N
ATOM   2510  HN  ALA H 155      11.243  -3.395  -0.631  1.00  0.00      HCT   
ATOM   2511  CA  ALA H 155      11.658  -4.455  -2.397  1.00  0.00      HCT  C
ATOM   2512  HA  ALA H 155      12.622  -4.513  -2.890  1.00  0.00      HCT   
ATOM   2513  CB  ALA H 155      11.489  -5.712  -1.548  1.00  0.00      HCT  C
ATOM   2514  HB1 ALA H 155      12.280  -5.744  -0.768  1.00  0.00      HCT   
ATOM   2515  HB2 ALA H 155      10.503  -5.718  -1.035  1.00  0.00      HCT   
ATOM   2516  HB3 ALA H 155      11.574  -6.635  -2.162  1.00  0.00      HCT   
ATOM   2517  C   ALA H 155      10.614  -4.461  -3.497  1.00  0.00      HCT  C
ATOM   2518  O   ALA H 155      10.885  -4.899  -4.617  1.00  0.00      HCT  O
ATOM   2519  N   ALA H 156       9.407  -4.017  -3.164  1.00  0.00      HCT  N
ATOM   2520  HN  ALA H 156       9.207  -3.526  -2.317  1.00  0.00      HCT   
ATOM   2521  CA  ALA H 156       8.268  -4.229  -4.047  1.00  0.00      HCT  C
ATOM   2522  HA  ALA H 156       8.552  -4.017  -5.071  1.00  0.00      HCT   
ATOM   2523  CB  ALA H 156       7.804  -5.690  -3.962  1.00  0.00      HCT  C
ATOM   2524  HB1 ALA H 156       8.642  -6.364  -4.242  1.00  0.00      HCT   
ATOM   2525  HB2 ALA H 156       7.488  -5.949  -2.928  1.00  0.00      HCT   
ATOM   2526  HB3 ALA H 156       6.956  -5.891  -4.652  1.00  0.00      HCT   
ATOM   2527  C   ALA H 156       7.104  -3.316  -3.730  1.00  0.00      HCT  C
ATOM   2528  O   ALA H 156       6.760  -3.132  -2.568  1.00  0.00      HCT  O
ATOM   2529  N   ASP H 157       6.478  -2.761  -4.765  1.00  0.00      HCT  N
ATOM   2530  HN  ASP H 157       6.816  -2.646  -5.695  1.00  0.00      HCT   
ATOM   2531  CA  ASP H 157       5.123  -2.235  -4.581  1.00  0.00      HCT  C
ATOM   2532  HA  ASP H 157       5.077  -1.788  -3.594  1.00  0.00      HCT   
ATOM   2533  CB  ASP H 157       4.771  -1.170  -5.634  1.00  0.00      HCT  C
ATOM   2534  HB1 ASP H 157       3.757  -0.772  -5.426  1.00  0.00      HCT   
ATOM   2535  HB2 ASP H 157       5.491  -0.328  -5.594  1.00  0.00      HCT   
ATOM   2536  CG  ASP H 157       4.751  -1.701  -7.067  1.00  0.00      HCT  C
ATOM   2537  OD1 ASP H 157       4.643  -2.925  -7.298  1.00  0.00      HCT  O
ATOM   2538  OD2 ASP H 157       4.830  -0.854  -7.977  1.00  0.00      HCT  O
ATOM   2539  C   ASP H 157       4.106  -3.389  -4.594  1.00  0.00      HCT  C
ATOM   2540  O   ASP H 157       4.482  -4.567  -4.556  1.00  0.00      HCT  O
ATOM   2541  N   GLY H 158       2.826  -3.034  -4.648  1.00  0.00      HCT  N
ATOM   2542  HN  GLY H 158       2.541  -2.080  -4.730  1.00  0.00      HCT   
ATOM   2543  CA  GLY H 158       1.754  -4.004  -4.592  1.00  0.00      HCT  C
ATOM   2544  HA1 GLY H 158       0.831  -3.445  -4.664  1.00  0.00      HCT   
ATOM   2545  HA2 GLY H 158       1.874  -4.547  -3.664  1.00  0.00      HCT   
ATOM   2546  C   GLY H 158       1.785  -5.005  -5.725  1.00  0.00      HCT  C
ATOM   2547  O   GLY H 158       1.600  -6.195  -5.503  1.00  0.00      HCT  O
ATOM   2548  N   PHE H 159       2.032  -4.541  -6.943  1.00  0.00      HCT  N
ATOM   2549  HN  PHE H 159       2.235  -3.592  -7.180  1.00  0.00      HCT   
ATOM   2550  CA  PHE H 159       2.018  -5.458  -8.077  1.00  0.00      HCT  C
ATOM   2551  HA  PHE H 159       1.083  -6.002  -8.025  1.00  0.00      HCT   
ATOM   2552  CB  PHE H 159       2.112  -4.696  -9.407  1.00  0.00      HCT  C
ATOM   2553  HB1 PHE H 159       2.931  -3.946  -9.340  1.00  0.00      HCT   
ATOM   2554  HB2 PHE H 159       2.364  -5.382 -10.244  1.00  0.00      HCT   
ATOM   2555  CG  PHE H 159       0.863  -3.936  -9.733  1.00  0.00      HCT  C
ATOM   2556  CD1 PHE H 159      -0.215  -4.574 -10.353  1.00  0.00      HCT  C
ATOM   2557  HD1 PHE H 159      -0.136  -5.619 -10.621  1.00  0.00      HCT   
ATOM   2558  CE1 PHE H 159      -1.396  -3.877 -10.639  1.00  0.00      HCT  C
ATOM   2559  HE1 PHE H 159      -2.219  -4.384 -11.123  1.00  0.00      HCT   
ATOM   2560  CZ  PHE H 159      -1.504  -2.540 -10.293  1.00  0.00      HCT  C
ATOM   2561  HZ  PHE H 159      -2.413  -1.998 -10.509  1.00  0.00      HCT   
ATOM   2562  CD2 PHE H 159       0.731  -2.595  -9.374  1.00  0.00      HCT  C
ATOM   2563  HD2 PHE H 159       1.551  -2.082  -8.891  1.00  0.00      HCT   
ATOM   2564  CE2 PHE H 159      -0.441  -1.895  -9.656  1.00  0.00      HCT  C
ATOM   2565  HE2 PHE H 159      -0.525  -0.853  -9.382  1.00  0.00      HCT   
ATOM   2566  C   PHE H 159       3.133  -6.477  -7.942  1.00  0.00      HCT  C
ATOM   2567  O   PHE H 159       2.893  -7.678  -8.064  1.00  0.00      HCT  O
ATOM   2568  N   SER H 160       4.338  -6.008  -7.638  1.00  0.00      HCT  N
ATOM   2569  HN  SER H 160       4.562  -5.048  -7.469  1.00  0.00      HCT   
ATOM   2570  CA  SER H 160       5.472  -6.914  -7.526  1.00  0.00      HCT  C
ATOM   2571  HA  SER H 160       5.420  -7.554  -8.397  1.00  0.00      HCT   
ATOM   2572  CB  SER H 160       6.784  -6.124  -7.520  1.00  0.00      HCT  C
ATOM   2573  HB1 SER H 160       6.667  -5.263  -6.823  1.00  0.00      HCT   
ATOM   2574  HB2 SER H 160       7.614  -6.753  -7.126  1.00  0.00      HCT   
ATOM   2575  OG  SER H 160       7.063  -5.639  -8.821  1.00  0.00      HCT  O
ATOM   2576  HG1 SER H 160       7.758  -4.974  -8.733  1.00  0.00      HCT   
ATOM   2577  C   SER H 160       5.374  -7.819  -6.286  1.00  0.00      HCT  C
ATOM   2578  O   SER H 160       5.714  -9.001  -6.356  1.00  0.00      HCT  O
ATOM   2579  N   GLY H 161       4.917  -7.269  -5.164  1.00  0.00      HCT  N
ATOM   2580  HN  GLY H 161       4.683  -6.300  -5.094  1.00  0.00      HCT   
ATOM   2581  CA  GLY H 161       4.726  -8.049  -3.956  1.00  0.00      HCT  C
ATOM   2582  HA1 GLY H 161       4.312  -7.376  -3.217  1.00  0.00      HCT   
ATOM   2583  HA2 GLY H 161       5.692  -8.458  -3.692  1.00  0.00      HCT   
ATOM   2584  C   GLY H 161       3.754  -9.213  -4.132  1.00  0.00      HCT  C
ATOM   2585  O   GLY H 161       4.072 -10.363  -3.795  1.00  0.00      HCT  O
ATOM   2586  N   LEU H 162       2.572  -8.920  -4.671  1.00  0.00      HCT  N
ATOM   2587  HN  LEU H 162       2.293  -7.999  -4.935  1.00  0.00      HCT   
ATOM   2588  CA  LEU H 162       1.563  -9.951  -4.926  1.00  0.00      HCT  C
ATOM   2589  HA  LEU H 162       1.481 -10.535  -4.018  1.00  0.00      HCT   
ATOM   2590  CB  LEU H 162       0.214  -9.309  -5.267  1.00  0.00      HCT  C
ATOM   2591  HB1 LEU H 162       0.374  -8.661  -6.159  1.00  0.00      HCT   
ATOM   2592  HB2 LEU H 162      -0.494 -10.104  -5.588  1.00  0.00      HCT   
ATOM   2593  CG  LEU H 162      -0.418  -8.459  -4.162  1.00  0.00      HCT  C
ATOM   2594  HG  LEU H 162       0.328  -7.674  -3.889  1.00  0.00      HCT   
ATOM   2595  CD1 LEU H 162      -1.694  -7.809  -4.631  1.00  0.00      HCT  C
ATOM   2596 HD11 LEU H 162      -2.166  -7.235  -3.805  1.00  0.00      HCT   
ATOM   2597 HD12 LEU H 162      -1.491  -7.110  -5.471  1.00  0.00      HCT   
ATOM   2598 HD13 LEU H 162      -2.419  -8.575  -4.979  1.00  0.00      HCT   
ATOM   2599  CD2 LEU H 162      -0.681  -9.311  -2.925  1.00  0.00      HCT  C
ATOM   2600 HD21 LEU H 162      -1.123  -8.690  -2.116  1.00  0.00      HCT   
ATOM   2601 HD22 LEU H 162      -1.388 -10.137  -3.139  1.00  0.00      HCT   
ATOM   2602 HD23 LEU H 162       0.267  -9.751  -2.547  1.00  0.00      HCT   
ATOM   2603  C   LEU H 162       2.005 -10.902  -6.052  1.00  0.00      HCT  C
ATOM   2604  O   LEU H 162       1.549 -12.050  -6.121  1.00  0.00      HCT  O
ATOM   2605  N   HSE H 163       2.892 -10.431  -6.930  1.00  0.00      HCT  N
ATOM   2606  HN  HSE H 163       3.212  -9.486  -6.978  1.00  0.00      HCT   
ATOM   2607  CA  HSE H 163       3.481 -11.316  -7.928  1.00  0.00      HCT  C
ATOM   2608  HA  HSE H 163       2.675 -11.752  -8.506  1.00  0.00      HCT   
ATOM   2609  CB  HSE H 163       4.446 -10.553  -8.837  1.00  0.00      HCT  C
ATOM   2610  HB1 HSE H 163       3.892  -9.700  -9.284  1.00  0.00      HCT   
ATOM   2611  HB2 HSE H 163       5.268 -10.123  -8.227  1.00  0.00      HCT   
ATOM   2612  ND1 HSE H 163       6.131 -10.989 -10.667  1.00  0.00      HCT  N
ATOM   2613  CG  HSE H 163       5.011 -11.374  -9.962  1.00  0.00      HCT  C
ATOM   2614  CE1 HSE H 163       6.392 -11.885 -11.605  1.00  0.00      HCT  C
ATOM   2615  HE1 HSE H 163       7.218 -11.814 -12.318  1.00  0.00      HCT   
ATOM   2616  NE2 HSE H 163       5.489 -12.846 -11.522  1.00  0.00      HCT  N
ATOM   2617  HE2 HSE H 163       5.445 -13.646 -12.120  1.00  0.00      HCT   
ATOM   2618  CD2 HSE H 163       4.610 -12.551 -10.503  1.00  0.00      HCT  C
ATOM   2619  HD2 HSE H 163       3.771 -13.182 -10.245  1.00  0.00      HCT   
ATOM   2620  C   HSE H 163       4.195 -12.469  -7.210  1.00  0.00      HCT  C
ATOM   2621  O   HSE H 163       4.128 -13.626  -7.636  1.00  0.00      HCT  O
ATOM   2622  N   PHE H 164       4.859 -12.137  -6.106  1.00  0.00      HCT  N
ATOM   2623  HN  PHE H 164       4.943 -11.200  -5.772  1.00  0.00      HCT   
ATOM   2624  CA  PHE H 164       5.529 -13.134  -5.281  1.00  0.00      HCT  C
ATOM   2625  HA  PHE H 164       6.002 -13.822  -5.972  1.00  0.00      HCT   
ATOM   2626  CB  PHE H 164       6.566 -12.468  -4.368  1.00  0.00      HCT  C
ATOM   2627  HB1 PHE H 164       7.443 -12.159  -4.978  1.00  0.00      HCT   
ATOM   2628  HB2 PHE H 164       6.154 -11.549  -3.898  1.00  0.00      HCT   
ATOM   2629  CG  PHE H 164       7.099 -13.378  -3.300  1.00  0.00      HCT  C
ATOM   2630  CD1 PHE H 164       8.137 -14.263  -3.580  1.00  0.00      HCT  C
ATOM   2631  HD1 PHE H 164       8.566 -14.288  -4.573  1.00  0.00      HCT   
ATOM   2632  CE1 PHE H 164       8.631 -15.122  -2.608  1.00  0.00      HCT  C
ATOM   2633  HE1 PHE H 164       9.440 -15.798  -2.845  1.00  0.00      HCT   
ATOM   2634  CZ  PHE H 164       8.089 -15.105  -1.336  1.00  0.00      HCT  C
ATOM   2635  HZ  PHE H 164       8.479 -15.761  -0.571  1.00  0.00      HCT   
ATOM   2636  CD2 PHE H 164       6.557 -13.365  -2.020  1.00  0.00      HCT  C
ATOM   2637  HD2 PHE H 164       5.740 -12.697  -1.786  1.00  0.00      HCT   
ATOM   2638  CE2 PHE H 164       7.045 -14.233  -1.038  1.00  0.00      HCT  C
ATOM   2639  HE2 PHE H 164       6.609 -14.226  -0.049  1.00  0.00      HCT   
ATOM   2640  C   PHE H 164       4.532 -13.951  -4.443  1.00  0.00      HCT  C
ATOM   2641  O   PHE H 164       4.538 -15.184  -4.500  1.00  0.00      HCT  O
ATOM   2642  N   ILE H 165       3.684 -13.275  -3.670  1.00  0.00      HCT  N
ATOM   2643  HN  ILE H 165       3.599 -12.281  -3.644  1.00  0.00      HCT   
ATOM   2644  CA  ILE H 165       2.778 -13.977  -2.764  1.00  0.00      HCT  C
ATOM   2645  HA  ILE H 165       3.401 -14.566  -2.102  1.00  0.00      HCT   
ATOM   2646  CB  ILE H 165       1.886 -12.997  -1.961  1.00  0.00      HCT  C
ATOM   2647  HB  ILE H 165       1.441 -12.324  -2.737  1.00  0.00      HCT   
ATOM   2648  CG2 ILE H 165       0.801 -13.751  -1.160  1.00  0.00      HCT  C
ATOM   2649 HG21 ILE H 165       0.076 -13.037  -0.717  1.00  0.00      HCT   
ATOM   2650 HG22 ILE H 165       0.233 -14.443  -1.817  1.00  0.00      HCT   
ATOM   2651 HG23 ILE H 165       1.254 -14.342  -0.336  1.00  0.00      HCT   
ATOM   2652  CG1 ILE H 165       2.741 -12.107  -1.041  1.00  0.00      HCT  C
ATOM   2653 HG11 ILE H 165       3.512 -11.575  -1.642  1.00  0.00      HCT   
ATOM   2654 HG12 ILE H 165       2.088 -11.330  -0.582  1.00  0.00      HCT   
ATOM   2655  CD  ILE H 165       3.443 -12.843   0.094  1.00  0.00      HCT  C
ATOM   2656  HD1 ILE H 165       3.989 -12.123   0.741  1.00  0.00      HCT   
ATOM   2657  HD2 ILE H 165       2.706 -13.387   0.723  1.00  0.00      HCT   
ATOM   2658  HD3 ILE H 165       4.178 -13.575  -0.301  1.00  0.00      HCT   
ATOM   2659  C   ILE H 165       1.897 -14.957  -3.528  1.00  0.00      HCT  C
ATOM   2660  O   ILE H 165       1.683 -16.083  -3.073  1.00  0.00      HCT  O
ATOM   2661  N   ASN H 166       1.421 -14.545  -4.701  1.00  0.00      HCT  N
ATOM   2662  HN  ASN H 166       1.593 -13.644  -5.097  1.00  0.00      HCT   
ATOM   2663  CA  ASN H 166       0.583 -15.416  -5.519  1.00  0.00      HCT  C
ATOM   2664  HA  ASN H 166      -0.094 -15.885  -4.813  1.00  0.00      HCT   
ATOM   2665  CB  ASN H 166      -0.193 -14.599  -6.549  1.00  0.00      HCT  C
ATOM   2666  HB1 ASN H 166       0.533 -13.947  -7.083  1.00  0.00      HCT   
ATOM   2667  HB2 ASN H 166      -0.657 -15.268  -7.302  1.00  0.00      HCT   
ATOM   2668  CG  ASN H 166      -1.236 -13.720  -5.914  1.00  0.00      HCT  C
ATOM   2669  OD1 ASN H 166      -1.639 -13.953  -4.781  1.00  0.00      HCT  O
ATOM   2670  ND2 ASN H 166      -1.690 -12.705  -6.642  1.00  0.00      HCT  N
ATOM   2671 HD21 ASN H 166      -2.373 -12.111  -6.224  1.00  0.00      HCT   
ATOM   2672 HD22 ASN H 166      -1.327 -12.544  -7.554  1.00  0.00      HCT   
ATOM   2673  C   ASN H 166       1.351 -16.526  -6.230  1.00  0.00      HCT  C
ATOM   2674  O   ASN H 166       0.832 -17.636  -6.354  1.00  0.00      HCT  O
ATOM   2675  N   THR H 167       2.564 -16.232  -6.709  1.00  0.00      HCT  N
ATOM   2676  HN  THR H 167       2.960 -15.315  -6.724  1.00  0.00      HCT   
ATOM   2677  CA  THR H 167       3.434 -17.274  -7.269  1.00  0.00      HCT  C
ATOM   2678  HA  THR H 167       2.863 -17.781  -8.035  1.00  0.00      HCT   
ATOM   2679  CB  THR H 167       4.783 -16.716  -7.817  1.00  0.00      HCT  C
ATOM   2680  HB  THR H 167       5.197 -16.061  -7.012  1.00  0.00      HCT   
ATOM   2681  OG1 THR H 167       4.546 -15.895  -8.972  1.00  0.00      HCT  O
ATOM   2682  HG1 THR H 167       5.416 -15.598  -9.259  1.00  0.00      HCT   
ATOM   2683  CG2 THR H 167       5.719 -17.860  -8.208  1.00  0.00      HCT  C
ATOM   2684 HG21 THR H 167       6.720 -17.472  -8.491  1.00  0.00      HCT   
ATOM   2685 HG22 THR H 167       5.852 -18.560  -7.356  1.00  0.00      HCT   
ATOM   2686 HG23 THR H 167       5.312 -18.433  -9.069  1.00  0.00      HCT   
ATOM   2687  C   THR H 167       3.724 -18.308  -6.189  1.00  0.00      HCT  C
ATOM   2688  O   THR H 167       3.759 -19.506  -6.447  1.00  0.00      HCT  O
ATOM   2689  N   TRP H 168       3.916 -17.822  -4.969  1.00  0.00      HCT  N
ATOM   2690  HN  TRP H 168       3.942 -16.844  -4.775  1.00  0.00      HCT   
ATOM   2691  CA  TRP H 168       4.104 -18.681  -3.816  1.00  0.00      HCT  C
ATOM   2692  HA  TRP H 168       4.953 -19.325  -4.012  1.00  0.00      HCT   
ATOM   2693  CB  TRP H 168       4.354 -17.829  -2.561  1.00  0.00      HCT  C
ATOM   2694  HB1 TRP H 168       5.329 -17.309  -2.691  1.00  0.00      HCT   
ATOM   2695  HB2 TRP H 168       3.576 -17.039  -2.479  1.00  0.00      HCT   
ATOM   2696  CG  TRP H 168       4.442 -18.591  -1.257  1.00  0.00      HCT  C
ATOM   2697  CD1 TRP H 168       4.818 -19.900  -1.078  1.00  0.00      HCT  C
ATOM   2698  HD1 TRP H 168       5.127 -20.565  -1.874  1.00  0.00      HCT   
ATOM   2699  NE1 TRP H 168       4.782 -20.221   0.263  1.00  0.00      HCT  N
ATOM   2700  HE1 TRP H 168       5.030 -21.080   0.655  1.00  0.00      HCT   
ATOM   2701  CE2 TRP H 168       4.387 -19.120   0.981  1.00  0.00      HCT  C
ATOM   2702  CD2 TRP H 168       4.165 -18.068   0.057  1.00  0.00      HCT  C
ATOM   2703  CE3 TRP H 168       3.746 -16.816   0.540  1.00  0.00      HCT  C
ATOM   2704  HE3 TRP H 168       3.564 -15.981  -0.122  1.00  0.00      HCT   
ATOM   2705  CZ3 TRP H 168       3.554 -16.654   1.911  1.00  0.00      HCT  C
ATOM   2706  HZ3 TRP H 168       3.218 -15.700   2.292  1.00  0.00      HCT   
ATOM   2707  CZ2 TRP H 168       4.204 -18.957   2.365  1.00  0.00      HCT  C
ATOM   2708  HZ2 TRP H 168       4.378 -19.756   3.069  1.00  0.00      HCT   
ATOM   2709  CH2 TRP H 168       3.790 -17.724   2.811  1.00  0.00      HCT  C
ATOM   2710  HH2 TRP H 168       3.641 -17.572   3.871  1.00  0.00      HCT   
ATOM   2711  C   TRP H 168       2.887 -19.591  -3.641  1.00  0.00      HCT  C
ATOM   2712  O   TRP H 168       3.041 -20.822  -3.556  1.00  0.00      HCT  O
ATOM   2713  N   SER H 169       1.685 -18.998  -3.614  1.00  0.00      HCT  N
ATOM   2714  HN  SER H 169       1.524 -18.016  -3.714  1.00  0.00      HCT   
ATOM   2715  CA  SER H 169       0.466 -19.791  -3.427  1.00  0.00      HCT  C
ATOM   2716  HA  SER H 169       0.609 -20.365  -2.521  1.00  0.00      HCT   
ATOM   2717  CB  SER H 169      -0.780 -18.894  -3.272  1.00  0.00      HCT  C
ATOM   2718  HB1 SER H 169      -1.599 -19.512  -2.838  1.00  0.00      HCT   
ATOM   2719  HB2 SER H 169      -0.576 -18.068  -2.553  1.00  0.00      HCT   
ATOM   2720  OG  SER H 169      -1.245 -18.364  -4.495  1.00  0.00      HCT  O
ATOM   2721  HG1 SER H 169      -2.131 -18.015  -4.334  1.00  0.00      HCT   
ATOM   2722  C   SER H 169       0.304 -20.787  -4.575  1.00  0.00      HCT  C
ATOM   2723  O   SER H 169      -0.012 -21.953  -4.344  1.00  0.00      HCT  O
ATOM   2724  N   ASP H 170       0.570 -20.342  -5.799  1.00  0.00      HCT  N
ATOM   2725  HN  ASP H 170       0.788 -19.401  -6.045  1.00  0.00      HCT   
ATOM   2726  CA  ASP H 170       0.565 -21.242  -6.944  1.00  0.00      HCT  C
ATOM   2727  HA  ASP H 170      -0.442 -21.635  -7.023  1.00  0.00      HCT   
ATOM   2728  CB  ASP H 170       0.954 -20.486  -8.203  1.00  0.00      HCT  C
ATOM   2729  HB1 ASP H 170       1.824 -19.834  -7.984  1.00  0.00      HCT   
ATOM   2730  HB2 ASP H 170       1.241 -21.190  -9.009  1.00  0.00      HCT   
ATOM   2731  CG  ASP H 170      -0.170 -19.597  -8.710  1.00  0.00      HCT  C
ATOM   2732  OD1 ASP H 170      -1.290 -19.686  -8.164  1.00  0.00      HCT  O
ATOM   2733  OD2 ASP H 170       0.052 -18.833  -9.672  1.00  0.00      HCT  O
ATOM   2734  C   ASP H 170       1.495 -22.445  -6.742  1.00  0.00      HCT  C
ATOM   2735  O   ASP H 170       1.108 -23.600  -6.977  1.00  0.00      HCT  O
ATOM   2736  N   MET H 171       2.711 -22.176  -6.280  1.00  0.00      HCT  N
ATOM   2737  HN  MET H 171       3.032 -21.263  -6.038  1.00  0.00      HCT   
ATOM   2738  CA  MET H 171       3.698 -23.233  -6.086  1.00  0.00      HCT  C
ATOM   2739  HA  MET H 171       3.759 -23.783  -7.017  1.00  0.00      HCT   
ATOM   2740  CB  MET H 171       5.067 -22.641  -5.734  1.00  0.00      HCT  C
ATOM   2741  HB1 MET H 171       4.883 -21.796  -5.030  1.00  0.00      HCT   
ATOM   2742  HB2 MET H 171       5.661 -23.394  -5.169  1.00  0.00      HCT   
ATOM   2743  CG  MET H 171       5.816 -22.137  -6.957  1.00  0.00      HCT  C
ATOM   2744  HG1 MET H 171       5.930 -22.952  -7.703  1.00  0.00      HCT   
ATOM   2745  HG2 MET H 171       5.237 -21.319  -7.439  1.00  0.00      HCT   
ATOM   2746  SD  MET H 171       7.453 -21.519  -6.604  1.00  0.00      HCT  S
ATOM   2747  CE  MET H 171       7.971 -21.120  -8.270  1.00  0.00      HCT  C
ATOM   2748  HE1 MET H 171       9.005 -20.715  -8.277  1.00  0.00      HCT   
ATOM   2749  HE2 MET H 171       7.953 -22.021  -8.920  1.00  0.00      HCT   
ATOM   2750  HE3 MET H 171       7.303 -20.357  -8.725  1.00  0.00      HCT   
ATOM   2751  C   MET H 171       3.268 -24.203  -5.012  1.00  0.00      HCT  C
ATOM   2752  O   MET H 171       3.651 -25.368  -5.042  1.00  0.00      HCT  O
ATOM   2753  N   ALA H 172       2.471 -23.712  -4.066  1.00  0.00      HCT  N
ATOM   2754  HN  ALA H 172       2.172 -22.758  -4.054  1.00  0.00      HCT   
ATOM   2755  CA  ALA H 172       1.976 -24.535  -2.976  1.00  0.00      HCT  C
ATOM   2756  HA  ALA H 172       2.772 -25.122  -2.532  1.00  0.00      HCT   
ATOM   2757  CB  ALA H 172       1.366 -23.662  -1.878  1.00  0.00      HCT  C
ATOM   2758  HB1 ALA H 172       2.142 -22.980  -1.470  1.00  0.00      HCT   
ATOM   2759  HB2 ALA H 172       0.538 -23.037  -2.279  1.00  0.00      HCT   
ATOM   2760  HB3 ALA H 172       0.972 -24.275  -1.039  1.00  0.00      HCT   
ATOM   2761  C   ALA H 172       0.957 -25.529  -3.512  1.00  0.00      HCT  C
ATOM   2762  O   ALA H 172       0.736 -26.592  -2.933  1.00  0.00      HCT  O
ATOM   2763  N   ARG H 173       0.346 -25.168  -4.632  1.00  0.00      HCT  N
ATOM   2764  HN  ARG H 173       0.554 -24.297  -5.070  1.00  0.00      HCT   
ATOM   2765  CA  ARG H 173      -0.649 -26.004  -5.282  1.00  0.00      HCT  C
ATOM   2766  HA  ARG H 173      -1.040 -26.707  -4.556  1.00  0.00      HCT   
ATOM   2767  CB  ARG H 173      -1.775 -25.132  -5.846  1.00  0.00      HCT  C
ATOM   2768  HB1 ARG H 173      -1.283 -24.336  -6.454  1.00  0.00      HCT   
ATOM   2769  HB2 ARG H 173      -2.386 -25.728  -6.559  1.00  0.00      HCT   
ATOM   2770  CG  ARG H 173      -2.629 -24.484  -4.774  1.00  0.00      HCT  C
ATOM   2771  HG1 ARG H 173      -3.089 -25.286  -4.155  1.00  0.00      HCT   
ATOM   2772  HG2 ARG H 173      -1.969 -23.913  -4.081  1.00  0.00      HCT   
ATOM   2773  CD  ARG H 173      -3.648 -23.540  -5.365  1.00  0.00      HCT  C
ATOM   2774  HD1 ARG H 173      -4.499 -23.422  -4.655  1.00  0.00      HCT   
ATOM   2775  HD2 ARG H 173      -3.207 -22.535  -5.565  1.00  0.00      HCT   
ATOM   2776  NE  ARG H 173      -4.162 -24.021  -6.636  1.00  0.00      HCT  N
ATOM   2777  HE  ARG H 173      -4.452 -24.984  -6.606  1.00  0.00      HCT   
ATOM   2778  CZ  ARG H 173      -4.249 -23.281  -7.737  1.00  0.00      HCT  C
ATOM   2779  NH1 ARG H 173      -3.867 -22.011  -7.714  1.00  0.00      HCT  N
ATOM   2780 HH11 ARG H 173      -3.951 -21.444  -8.522  1.00  0.00      HCT   
ATOM   2781 HH12 ARG H 173      -3.626 -21.636  -6.816  1.00  0.00      HCT   
ATOM   2782  NH2 ARG H 173      -4.729 -23.812  -8.854  1.00  0.00      HCT  N
ATOM   2783 HH21 ARG H 173      -4.714 -23.290  -9.695  1.00  0.00      HCT   
ATOM   2784 HH22 ARG H 173      -4.894 -24.790  -8.851  1.00  0.00      HCT   
ATOM   2785  C   ARG H 173      -0.007 -26.833  -6.389  1.00  0.00      HCT  C
ATOM   2786  O   ARG H 173      -0.697 -27.381  -7.252  1.00  0.00      HCT  O
ATOM   2787  N   GLY H 174       1.320 -26.919  -6.359  1.00  0.00      HCT  N
ATOM   2788  HN  GLY H 174       1.877 -26.444  -5.679  1.00  0.00      HCT   
ATOM   2789  CA  GLY H 174       2.055 -27.720  -7.326  1.00  0.00      HCT  C
ATOM   2790  HA1 GLY H 174       1.443 -28.594  -7.501  1.00  0.00      HCT   
ATOM   2791  HA2 GLY H 174       3.010 -27.932  -6.865  1.00  0.00      HCT   
ATOM   2792  C   GLY H 174       2.319 -27.053  -8.668  1.00  0.00      HCT  C
ATOM   2793  O   GLY H 174       2.942 -27.639  -9.551  1.00  0.00      HCT  O
ATOM   2794  N   LEU H 175       1.857 -25.820  -8.828  1.00  0.00      HCT  N
ATOM   2795  HN  LEU H 175       1.392 -25.287  -8.124  1.00  0.00      HCT   
ATOM   2796  CA  LEU H 175       2.004 -25.130 -10.100  1.00  0.00      HCT  C
ATOM   2797  HA  LEU H 175       1.967 -25.895 -10.865  1.00  0.00      HCT   
ATOM   2798  CB  LEU H 175       0.874 -24.131 -10.283  1.00  0.00      HCT  C
ATOM   2799  HB1 LEU H 175       0.899 -23.442  -9.407  1.00  0.00      HCT   
ATOM   2800  HB2 LEU H 175       1.088 -23.502 -11.176  1.00  0.00      HCT   
ATOM   2801  CG  LEU H 175      -0.515 -24.760 -10.382  1.00  0.00      HCT  C
ATOM   2802  HG  LEU H 175      -0.617 -25.540  -9.589  1.00  0.00      HCT   
ATOM   2803  CD1 LEU H 175      -1.581 -23.689 -10.186  1.00  0.00      HCT  C
ATOM   2804 HD11 LEU H 175      -2.597 -24.124 -10.303  1.00  0.00      HCT   
ATOM   2805 HD12 LEU H 175      -1.507 -23.244  -9.170  1.00  0.00      HCT   
ATOM   2806 HD13 LEU H 175      -1.463 -22.877 -10.934  1.00  0.00      HCT   
ATOM   2807  CD2 LEU H 175      -0.677 -25.432 -11.720  1.00  0.00      HCT  C
ATOM   2808 HD21 LEU H 175      -1.678 -25.909 -11.794  1.00  0.00      HCT   
ATOM   2809 HD22 LEU H 175      -0.586 -24.709 -12.555  1.00  0.00      HCT   
ATOM   2810 HD23 LEU H 175       0.094 -26.221 -11.855  1.00  0.00      HCT   
ATOM   2811  C   LEU H 175       3.347 -24.423 -10.222  1.00  0.00      HCT  C
ATOM   2812  O   LEU H 175       4.058 -24.205  -9.237  1.00  0.00      HCT  O
ATOM   2813  N   ASP H 176       3.691 -24.057 -11.445  1.00  0.00      HCT  N
ATOM   2814  HN  ASP H 176       3.153 -24.179 -12.275  1.00  0.00      HCT   
ATOM   2815  CA  ASP H 176       4.963 -23.406 -11.687  1.00  0.00      HCT  C
ATOM   2816  HA  ASP H 176       5.562 -23.549 -10.795  1.00  0.00      HCT   
ATOM   2817  CB  ASP H 176       5.649 -24.015 -12.911  1.00  0.00      HCT  C
ATOM   2818  HB1 ASP H 176       5.116 -23.691 -13.827  1.00  0.00      HCT   
ATOM   2819  HB2 ASP H 176       6.700 -23.672 -12.980  1.00  0.00      HCT   
ATOM   2820  CG  ASP H 176       5.635 -25.524 -12.887  1.00  0.00      HCT  C
ATOM   2821  OD1 ASP H 176       6.422 -26.106 -12.113  1.00  0.00      HCT  O
ATOM   2822  OD2 ASP H 176       4.842 -26.132 -13.639  1.00  0.00      HCT  O
ATOM   2823  C   ASP H 176       4.801 -21.908 -11.871  1.00  0.00      HCT  C
ATOM   2824  O   ASP H 176       3.690 -21.396 -12.024  1.00  0.00      HCT  O
ATOM   2825  N   LEU H 177       5.933 -21.217 -11.827  1.00  0.00      HCT  N
ATOM   2826  HN  LEU H 177       6.800 -21.620 -11.541  1.00  0.00      HCT   
ATOM   2827  CA  LEU H 177       6.018 -19.815 -12.189  1.00  0.00      HCT  C
ATOM   2828  HA  LEU H 177       5.526 -19.249 -11.409  1.00  0.00      HCT   
ATOM   2829  CB  LEU H 177       7.489 -19.423 -12.337  1.00  0.00      HCT  C
ATOM   2830  HB1 LEU H 177       8.021 -19.792 -11.430  1.00  0.00      HCT   
ATOM   2831  HB2 LEU H 177       7.926 -19.977 -13.197  1.00  0.00      HCT   
ATOM   2832  CG  LEU H 177       7.865 -17.959 -12.487  1.00  0.00      HCT  C
ATOM   2833  HG  LEU H 177       7.472 -17.566 -13.455  1.00  0.00      HCT   
ATOM   2834  CD1 LEU H 177       7.264 -17.177 -11.350  1.00  0.00      HCT  C
ATOM   2835 HD11 LEU H 177       7.564 -16.109 -11.410  1.00  0.00      HCT   
ATOM   2836 HD12 LEU H 177       6.155 -17.230 -11.382  1.00  0.00      HCT   
ATOM   2837 HD13 LEU H 177       7.606 -17.579 -10.373  1.00  0.00      HCT   
ATOM   2838  CD2 LEU H 177       9.375 -17.827 -12.506  1.00  0.00      HCT  C
ATOM   2839 HD21 LEU H 177       9.668 -16.762 -12.634  1.00  0.00      HCT   
ATOM   2840 HD22 LEU H 177       9.830 -18.190 -11.562  1.00  0.00      HCT   
ATOM   2841 HD23 LEU H 177       9.806 -18.410 -13.349  1.00  0.00      HCT   
ATOM   2842  C   LEU H 177       5.251 -19.573 -13.487  1.00  0.00      HCT  C
ATOM   2843  O   LEU H 177       5.280 -20.410 -14.389  1.00  0.00      HCT  O
ATOM   2844  N   THR H 178       4.546 -18.451 -13.578  1.00  0.00      HCT  N
ATOM   2845  HN  THR H 178       4.429 -17.788 -12.839  1.00  0.00      HCT   
ATOM   2846  CA  THR H 178       3.863 -18.094 -14.819  1.00  0.00      HCT  C
ATOM   2847  HA  THR H 178       3.947 -18.954 -15.469  1.00  0.00      HCT   
ATOM   2848  CB  THR H 178       2.398 -17.693 -14.576  1.00  0.00      HCT  C
ATOM   2849  HB  THR H 178       2.429 -16.789 -13.920  1.00  0.00      HCT   
ATOM   2850  OG1 THR H 178       1.732 -18.737 -13.862  1.00  0.00      HCT  O
ATOM   2851  HG1 THR H 178       0.824 -18.434 -13.752  1.00  0.00      HCT   
ATOM   2852  CG2 THR H 178       1.680 -17.457 -15.900  1.00  0.00      HCT  C
ATOM   2853 HG21 THR H 178       0.658 -17.058 -15.730  1.00  0.00      HCT   
ATOM   2854 HG22 THR H 178       2.236 -16.719 -16.516  1.00  0.00      HCT   
ATOM   2855 HG23 THR H 178       1.593 -18.400 -16.482  1.00  0.00      HCT   
ATOM   2856  C   THR H 178       4.592 -16.954 -15.514  1.00  0.00      HCT  C
ATOM   2857  O   THR H 178       5.124 -17.114 -16.607  1.00  0.00      HCT  O
ATOM   2858  N   ILE H 179       4.614 -15.796 -14.875  1.00  0.00      HCT  N
ATOM   2859  HN  ILE H 179       4.110 -15.595 -14.037  1.00  0.00      HCT   
ATOM   2860  CA  ILE H 179       5.408 -14.689 -15.371  1.00  0.00      HCT  C
ATOM   2861  HA  ILE H 179       5.714 -14.952 -16.376  1.00  0.00      HCT   
ATOM   2862  CB  ILE H 179       4.636 -13.376 -15.325  1.00  0.00      HCT  C
ATOM   2863  HB  ILE H 179       4.379 -13.240 -14.244  1.00  0.00      HCT   
ATOM   2864  CG2 ILE H 179       5.508 -12.246 -15.891  1.00  0.00      HCT  C
ATOM   2865 HG21 ILE H 179       5.027 -11.260 -15.724  1.00  0.00      HCT   
ATOM   2866 HG22 ILE H 179       6.500 -12.225 -15.394  1.00  0.00      HCT   
ATOM   2867 HG23 ILE H 179       5.665 -12.374 -16.983  1.00  0.00      HCT   
ATOM   2868  CG1 ILE H 179       3.309 -13.508 -16.084  1.00  0.00      HCT  C
ATOM   2869 HG11 ILE H 179       3.486 -13.993 -17.070  1.00  0.00      HCT   
ATOM   2870 HG12 ILE H 179       2.628 -14.174 -15.507  1.00  0.00      HCT   
ATOM   2871  CD  ILE H 179       2.613 -12.162 -16.294  1.00  0.00      HCT  C
ATOM   2872  HD1 ILE H 179       1.632 -12.309 -16.794  1.00  0.00      HCT   
ATOM   2873  HD2 ILE H 179       2.435 -11.657 -15.320  1.00  0.00      HCT   
ATOM   2874  HD3 ILE H 179       3.227 -11.492 -16.932  1.00  0.00      HCT   
ATOM   2875  C   ILE H 179       6.677 -14.535 -14.552  1.00  0.00      HCT  C
ATOM   2876  O   ILE H 179       6.618 -14.136 -13.394  1.00  0.00      HCT  O
ATOM   2877  N   PRO H 180       7.832 -14.868 -15.142  1.00  0.00      HCT  N
ATOM   2878  CD  PRO H 180       8.038 -15.404 -16.496  1.00  0.00      HCT  C
ATOM   2879  HD1 PRO H 180       7.484 -14.827 -17.271  1.00  0.00      HCT   
ATOM   2880  HD2 PRO H 180       7.756 -16.479 -16.576  1.00  0.00      HCT   
ATOM   2881  CA  PRO H 180       9.089 -14.724 -14.406  1.00  0.00      HCT  C
ATOM   2882  HA  PRO H 180       9.060 -15.287 -13.480  1.00  0.00      HCT   
ATOM   2883  CB  PRO H 180      10.132 -15.316 -15.359  1.00  0.00      HCT  C
ATOM   2884  HB1 PRO H 180      10.356 -16.380 -15.119  1.00  0.00      HCT   
ATOM   2885  HB2 PRO H 180      11.073 -14.722 -15.364  1.00  0.00      HCT   
ATOM   2886  CG  PRO H 180       9.512 -15.245 -16.696  1.00  0.00      HCT  C
ATOM   2887  HG1 PRO H 180       9.948 -16.033 -17.342  1.00  0.00      HCT   
ATOM   2888  HG2 PRO H 180       9.713 -14.260 -17.176  1.00  0.00      HCT   
ATOM   2889  C   PRO H 180       9.374 -13.257 -14.090  1.00  0.00      HCT  C
ATOM   2890  O   PRO H 180       9.126 -12.392 -14.930  1.00  0.00      HCT  O
ATOM   2891  N   PRO H 181       9.824 -12.981 -12.858  1.00  0.00      HCT  N
ATOM   2892  CD  PRO H 181       9.948 -13.959 -11.765  1.00  0.00      HCT  C
ATOM   2893  HD1 PRO H 181      10.338 -14.943 -12.110  1.00  0.00      HCT   
ATOM   2894  HD2 PRO H 181       8.989 -14.121 -11.221  1.00  0.00      HCT   
ATOM   2895  CA  PRO H 181      10.196 -11.640 -12.411  1.00  0.00      HCT  C
ATOM   2896  HA  PRO H 181       9.349 -10.969 -12.500  1.00  0.00      HCT   
ATOM   2897  CB  PRO H 181      10.583 -11.855 -10.944  1.00  0.00      HCT  C
ATOM   2898  HB1 PRO H 181       9.734 -11.654 -10.253  1.00  0.00      HCT   
ATOM   2899  HB2 PRO H 181      11.464 -11.242 -10.650  1.00  0.00      HCT   
ATOM   2900  CG  PRO H 181      10.946 -13.300 -10.861  1.00  0.00      HCT  C
ATOM   2901  HG1 PRO H 181      10.889 -13.664  -9.816  1.00  0.00      HCT   
ATOM   2902  HG2 PRO H 181      11.974 -13.505 -11.238  1.00  0.00      HCT   
ATOM   2903  C   PRO H 181      11.368 -11.070 -13.200  1.00  0.00      HCT  C
ATOM   2904  O   PRO H 181      12.376 -11.745 -13.407  1.00  0.00      HCT  O
ATOM   2905  N   PHE H 182      11.208  -9.832 -13.648  1.00  0.00      HCT  N
ATOM   2906  HN  PHE H 182      10.344  -9.335 -13.581  1.00  0.00      HCT   
ATOM   2907  CA  PHE H 182      12.282  -9.088 -14.278  1.00  0.00      HCT  C
ATOM   2908  HA  PHE H 182      13.008  -9.809 -14.632  1.00  0.00      HCT   
ATOM   2909  CB  PHE H 182      11.736  -8.214 -15.404  1.00  0.00      HCT  C
ATOM   2910  HB1 PHE H 182      11.295  -8.866 -16.189  1.00  0.00      HCT   
ATOM   2911  HB2 PHE H 182      10.925  -7.549 -15.037  1.00  0.00      HCT   
ATOM   2912  CG  PHE H 182      12.777  -7.392 -16.084  1.00  0.00      HCT  C
ATOM   2913  CD1 PHE H 182      13.158  -6.155 -15.562  1.00  0.00      HCT  C
ATOM   2914  HD1 PHE H 182      12.687  -5.787 -14.661  1.00  0.00      HCT   
ATOM   2915  CE1 PHE H 182      14.131  -5.384 -16.187  1.00  0.00      HCT  C
ATOM   2916  HE1 PHE H 182      14.421  -4.432 -15.764  1.00  0.00      HCT   
ATOM   2917  CZ  PHE H 182      14.726  -5.844 -17.342  1.00  0.00      HCT  C
ATOM   2918  HZ  PHE H 182      15.488  -5.254 -17.832  1.00  0.00      HCT   
ATOM   2919  CD2 PHE H 182      13.381  -7.849 -17.248  1.00  0.00      HCT  C
ATOM   2920  HD2 PHE H 182      13.080  -8.794 -17.678  1.00  0.00      HCT   
ATOM   2921  CE2 PHE H 182      14.349  -7.085 -17.876  1.00  0.00      HCT  C
ATOM   2922  HE2 PHE H 182      14.815  -7.446 -18.782  1.00  0.00      HCT   
ATOM   2923  C   PHE H 182      12.978  -8.234 -13.218  1.00  0.00      HCT  C
ATOM   2924  O   PHE H 182      12.406  -7.244 -12.731  1.00  0.00      HCT  O
ATOM   2925  N   ILE H 183      14.212  -8.607 -12.879  1.00  0.00      HCT  N
ATOM   2926  HN  ILE H 183      14.737  -9.314 -13.348  1.00  0.00      HCT   
ATOM   2927  CA  ILE H 183      14.912  -7.987 -11.755  1.00  0.00      HCT  C
ATOM   2928  HA  ILE H 183      14.180  -7.358 -11.264  1.00  0.00      HCT   
ATOM   2929  CB  ILE H 183      15.445  -9.058 -10.784  1.00  0.00      HCT  C
ATOM   2930  HB  ILE H 183      16.141  -9.677 -11.405  1.00  0.00      HCT   
ATOM   2931  CG2 ILE H 183      16.137  -8.390  -9.591  1.00  0.00      HCT  C
ATOM   2932 HG21 ILE H 183      16.659  -9.146  -8.968  1.00  0.00      HCT   
ATOM   2933 HG22 ILE H 183      16.896  -7.655  -9.934  1.00  0.00      HCT   
ATOM   2934 HG23 ILE H 183      15.401  -7.861  -8.950  1.00  0.00      HCT   
ATOM   2935  CG1 ILE H 183      14.282  -9.969 -10.351  1.00  0.00      HCT  C
ATOM   2936 HG11 ILE H 183      13.555  -9.388  -9.740  1.00  0.00      HCT   
ATOM   2937 HG12 ILE H 183      13.741 -10.320 -11.260  1.00  0.00      HCT   
ATOM   2938  CD  ILE H 183      14.676 -11.208  -9.557  1.00  0.00      HCT  C
ATOM   2939  HD1 ILE H 183      13.780 -11.829  -9.341  1.00  0.00      HCT   
ATOM   2940  HD2 ILE H 183      15.399 -11.827 -10.130  1.00  0.00      HCT   
ATOM   2941  HD3 ILE H 183      15.142 -10.929  -8.588  1.00  0.00      HCT   
ATOM   2942  C   ILE H 183      16.053  -7.070 -12.204  1.00  0.00      HCT  C
ATOM   2943  O   ILE H 183      17.201  -7.486 -12.354  1.00  0.00      HCT  O
ATOM   2944  N   ASP H 184      15.690  -5.813 -12.409  1.00  0.00      HCT  N
ATOM   2945  HN  ASP H 184      14.757  -5.496 -12.259  1.00  0.00      HCT   
ATOM   2946  CA  ASP H 184      16.582  -4.757 -12.868  1.00  0.00      HCT  C
ATOM   2947  HA  ASP H 184      17.414  -4.695 -12.175  1.00  0.00      HCT   
ATOM   2948  CB  ASP H 184      17.058  -5.029 -14.300  1.00  0.00      HCT  C
ATOM   2949  HB1 ASP H 184      17.558  -6.018 -14.337  1.00  0.00      HCT   
ATOM   2950  HB2 ASP H 184      16.200  -5.046 -15.000  1.00  0.00      HCT   
ATOM   2951  CG  ASP H 184      18.057  -3.998 -14.789  1.00  0.00      HCT  C
ATOM   2952  OD1 ASP H 184      18.307  -3.009 -14.064  1.00  0.00      HCT  O
ATOM   2953  OD2 ASP H 184      18.588  -4.175 -15.905  1.00  0.00      HCT  O
ATOM   2954  C   ASP H 184      15.842  -3.417 -12.792  1.00  0.00      HCT  C
ATOM   2955  O   ASP H 184      15.013  -3.101 -13.649  1.00  0.00      HCT  O
ATOM   2956  N   ARG H 185      16.135  -2.625 -11.772  1.00  0.00      HCT  N
ATOM   2957  HN  ARG H 185      16.811  -2.857 -11.076  1.00  0.00      HCT   
ATOM   2958  CA  ARG H 185      15.455  -1.337 -11.624  1.00  0.00      HCT  C
ATOM   2959  HA  ARG H 185      14.477  -1.439 -12.080  1.00  0.00      HCT   
ATOM   2960  CB  ARG H 185      15.295  -0.978 -10.143  1.00  0.00      HCT  C
ATOM   2961  HB1 ARG H 185      16.275  -1.201  -9.657  1.00  0.00      HCT   
ATOM   2962  HB2 ARG H 185      15.145   0.119 -10.040  1.00  0.00      HCT   
ATOM   2963  CG  ARG H 185      14.211  -1.748  -9.416  1.00  0.00      HCT  C
ATOM   2964  HG1 ARG H 185      13.823  -1.116  -8.587  1.00  0.00      HCT   
ATOM   2965  HG2 ARG H 185      13.349  -1.898 -10.106  1.00  0.00      HCT   
ATOM   2966  CD  ARG H 185      14.730  -3.099  -8.956  1.00  0.00      HCT  C
ATOM   2967  HD1 ARG H 185      14.699  -3.817  -9.808  1.00  0.00      HCT   
ATOM   2968  HD2 ARG H 185      15.779  -3.029  -8.585  1.00  0.00      HCT   
ATOM   2969  NE  ARG H 185      13.928  -3.622  -7.857  1.00  0.00      HCT  N
ATOM   2970  HE  ARG H 185      13.256  -4.312  -8.151  1.00  0.00      HCT   
ATOM   2971  CZ  ARG H 185      14.061  -3.236  -6.595  1.00  0.00      HCT  C
ATOM   2972  NH1 ARG H 185      14.967  -2.324  -6.265  1.00  0.00      HCT  N
ATOM   2973 HH11 ARG H 185      15.087  -2.051  -5.321  1.00  0.00      HCT   
ATOM   2974 HH12 ARG H 185      15.597  -2.041  -6.991  1.00  0.00      HCT   
ATOM   2975  NH2 ARG H 185      13.285  -3.763  -5.670  1.00  0.00      HCT  N
ATOM   2976 HH21 ARG H 185      13.318  -3.418  -4.743  1.00  0.00      HCT   
ATOM   2977 HH22 ARG H 185      12.546  -4.344  -5.983  1.00  0.00      HCT   
ATOM   2978  C   ARG H 185      16.153  -0.178 -12.341  1.00  0.00      HCT  C
ATOM   2979  O   ARG H 185      15.708   0.973 -12.232  1.00  0.00      HCT  O
ATOM   2980  N   THR H 186      17.227  -0.462 -13.076  1.00  0.00      HCT  N
ATOM   2981  HN  THR H 186      17.622  -1.368 -13.228  1.00  0.00      HCT   
ATOM   2982  CA  THR H 186      17.936   0.622 -13.748  1.00  0.00      HCT  C
ATOM   2983  HA  THR H 186      18.016   1.422 -13.025  1.00  0.00      HCT   
ATOM   2984  CB  THR H 186      19.332   0.205 -14.259  1.00  0.00      HCT  C
ATOM   2985  HB  THR H 186      19.730   1.083 -14.824  1.00  0.00      HCT   
ATOM   2986  OG1 THR H 186      19.210  -0.887 -15.174  1.00  0.00      HCT  O
ATOM   2987  HG1 THR H 186      20.111  -1.100 -15.441  1.00  0.00      HCT   
ATOM   2988  CG2 THR H 186      20.248  -0.174 -13.083  1.00  0.00      HCT  C
ATOM   2989 HG21 THR H 186      21.284  -0.364 -13.434  1.00  0.00      HCT   
ATOM   2990 HG22 THR H 186      20.286   0.651 -12.340  1.00  0.00      HCT   
ATOM   2991 HG23 THR H 186      19.882  -1.089 -12.569  1.00  0.00      HCT   
ATOM   2992  C   THR H 186      17.112   1.166 -14.905  1.00  0.00      HCT  C
ATOM   2993  O   THR H 186      17.415   2.229 -15.423  1.00  0.00      HCT  O
ATOM   2994  N   LEU H 187      16.054   0.464 -15.294  1.00  0.00      HCT  N
ATOM   2995  HN  LEU H 187      15.809  -0.447 -14.969  1.00  0.00      HCT   
ATOM   2996  CA  LEU H 187      15.129   1.018 -16.282  1.00  0.00      HCT  C
ATOM   2997  HA  LEU H 187      15.719   1.274 -17.153  1.00  0.00      HCT   
ATOM   2998  CB  LEU H 187      14.025   0.026 -16.647  1.00  0.00      HCT  C
ATOM   2999  HB1 LEU H 187      13.480  -0.221 -15.706  1.00  0.00      HCT   
ATOM   3000  HB2 LEU H 187      13.286   0.533 -17.306  1.00  0.00      HCT   
ATOM   3001  CG  LEU H 187      14.393  -1.301 -17.291  1.00  0.00      HCT  C
ATOM   3002  HG  LEU H 187      14.549  -2.041 -16.469  1.00  0.00      HCT   
ATOM   3003  CD1 LEU H 187      13.240  -1.763 -18.165  1.00  0.00      HCT  C
ATOM   3004 HD11 LEU H 187      13.501  -2.709 -18.687  1.00  0.00      HCT   
ATOM   3005 HD12 LEU H 187      12.331  -1.942 -17.551  1.00  0.00      HCT   
ATOM   3006 HD13 LEU H 187      12.999  -0.998 -18.934  1.00  0.00      HCT   
ATOM   3007  CD2 LEU H 187      15.669  -1.198 -18.071  1.00  0.00      HCT  C
ATOM   3008 HD21 LEU H 187      15.929  -2.182 -18.517  1.00  0.00      HCT   
ATOM   3009 HD22 LEU H 187      15.585  -0.465 -18.898  1.00  0.00      HCT   
ATOM   3010 HD23 LEU H 187      16.505  -0.885 -17.409  1.00  0.00      HCT   
ATOM   3011  C   LEU H 187      14.485   2.298 -15.771  1.00  0.00      HCT  C
ATOM   3012  O   LEU H 187      13.974   3.081 -16.555  1.00  0.00      HCT  O
ATOM   3013  N   LEU H 188      14.490   2.491 -14.453  1.00  0.00      HCT  N
ATOM   3014  HN  LEU H 188      14.885   1.858 -13.791  1.00  0.00      HCT   
ATOM   3015  CA  LEU H 188      13.899   3.681 -13.863  1.00  0.00      HCT  C
ATOM   3016  HA  LEU H 188      13.333   4.172 -14.644  1.00  0.00      HCT   
ATOM   3017  CB  LEU H 188      12.977   3.317 -12.700  1.00  0.00      HCT  C
ATOM   3018  HB1 LEU H 188      13.576   2.708 -11.984  1.00  0.00      HCT   
ATOM   3019  HB2 LEU H 188      12.697   4.246 -12.155  1.00  0.00      HCT   
ATOM   3020  CG  LEU H 188      11.730   2.526 -13.116  1.00  0.00      HCT  C
ATOM   3021  HG  LEU H 188      12.102   1.493 -13.322  1.00  0.00      HCT   
ATOM   3022  CD1 LEU H 188      10.692   2.471 -11.985  1.00  0.00      HCT  C
ATOM   3023 HD11 LEU H 188       9.778   1.936 -12.321  1.00  0.00      HCT   
ATOM   3024 HD12 LEU H 188      11.104   1.938 -11.101  1.00  0.00      HCT   
ATOM   3025 HD13 LEU H 188      10.399   3.495 -11.671  1.00  0.00      HCT   
ATOM   3026  CD2 LEU H 188      11.127   3.078 -14.409  1.00  0.00      HCT  C
ATOM   3027 HD21 LEU H 188      10.237   2.482 -14.705  1.00  0.00      HCT   
ATOM   3028 HD22 LEU H 188      10.803   4.132 -14.293  1.00  0.00      HCT   
ATOM   3029 HD23 LEU H 188      11.868   3.029 -15.236  1.00  0.00      HCT   
ATOM   3030  C   LEU H 188      14.982   4.647 -13.403  1.00  0.00      HCT  C
ATOM   3031  O   LEU H 188      14.715   5.584 -12.634  1.00  0.00      HCT  O
ATOM   3032  N   ARG H 189      16.205   4.410 -13.879  1.00  0.00      HCT  N
ATOM   3033  HN  ARG H 189      16.415   3.578 -14.388  1.00  0.00      HCT   
ATOM   3034  CA  ARG H 189      17.302   5.353 -13.682  1.00  0.00      HCT  C
ATOM   3035  HA  ARG H 189      17.434   5.526 -12.620  1.00  0.00      HCT   
ATOM   3036  CB  ARG H 189      18.601   4.786 -14.270  1.00  0.00      HCT  C
ATOM   3037  HB1 ARG H 189      19.131   4.277 -13.430  1.00  0.00      HCT   
ATOM   3038  HB2 ARG H 189      18.359   3.989 -15.007  1.00  0.00      HCT   
ATOM   3039  CG  ARG H 189      19.542   5.801 -14.873  1.00  0.00      HCT  C
ATOM   3040  HG1 ARG H 189      18.974   6.737 -15.069  1.00  0.00      HCT   
ATOM   3041  HG2 ARG H 189      20.315   6.072 -14.117  1.00  0.00      HCT   
ATOM   3042  CD  ARG H 189      20.229   5.247 -16.110  1.00  0.00      HCT  C
ATOM   3043  HD1 ARG H 189      19.464   4.822 -16.800  1.00  0.00      HCT   
ATOM   3044  HD2 ARG H 189      20.798   6.039 -16.651  1.00  0.00      HCT   
ATOM   3045  NE  ARG H 189      21.195   4.201 -15.775  1.00  0.00      HCT  N
ATOM   3046  HE  ARG H 189      21.841   4.476 -15.054  1.00  0.00      HCT   
ATOM   3047  CZ  ARG H 189      21.237   3.001 -16.349  1.00  0.00      HCT  C
ATOM   3048  NH1 ARG H 189      20.356   2.681 -17.293  1.00  0.00      HCT  N
ATOM   3049 HH11 ARG H 189      20.365   1.781 -17.707  1.00  0.00      HCT   
ATOM   3050 HH12 ARG H 189      19.618   3.340 -17.453  1.00  0.00      HCT   
ATOM   3051  NH2 ARG H 189      22.159   2.120 -15.973  1.00  0.00      HCT  N
ATOM   3052 HH21 ARG H 189      22.248   1.261 -16.457  1.00  0.00      HCT   
ATOM   3053 HH22 ARG H 189      22.863   2.444 -15.354  1.00  0.00      HCT   
ATOM   3054  C   ARG H 189      16.938   6.706 -14.304  1.00  0.00      HCT  C
ATOM   3055  O   ARG H 189      16.179   6.775 -15.272  1.00  0.00      HCT  O
ATOM   3056  N   ALA H 190      17.431   7.779 -13.701  1.00  0.00      HCT  N
ATOM   3057  HN  ALA H 190      17.969   7.719 -12.861  1.00  0.00      HCT   
ATOM   3058  CA  ALA H 190      17.226   9.123 -14.216  1.00  0.00      HCT  C
ATOM   3059  HA  ALA H 190      16.201   9.263 -14.539  1.00  0.00      HCT   
ATOM   3060  CB  ALA H 190      17.525  10.149 -13.145  1.00  0.00      HCT  C
ATOM   3061  HB1 ALA H 190      16.845   9.994 -12.280  1.00  0.00      HCT   
ATOM   3062  HB2 ALA H 190      18.571  10.052 -12.780  1.00  0.00      HCT   
ATOM   3063  HB3 ALA H 190      17.375  11.185 -13.518  1.00  0.00      HCT   
ATOM   3064  C   ALA H 190      18.094   9.355 -15.435  1.00  0.00      HCT  C
ATOM   3065  O   ALA H 190      19.118   8.692 -15.606  1.00  0.00      HCT  O
ATOM   3066  N   ARG H 191      17.691  10.296 -16.286  1.00  0.00      HCT  N
ATOM   3067  HN  ARG H 191      16.819  10.769 -16.185  1.00  0.00      HCT   
ATOM   3068  CA  ARG H 191      18.522  10.685 -17.426  1.00  0.00      HCT  C
ATOM   3069  HA  ARG H 191      18.806   9.785 -17.959  1.00  0.00      HCT   
ATOM   3070  CB  ARG H 191      17.735  11.609 -18.356  1.00  0.00      HCT  C
ATOM   3071  HB1 ARG H 191      17.350  12.442 -17.721  1.00  0.00      HCT   
ATOM   3072  HB2 ARG H 191      18.428  12.078 -19.089  1.00  0.00      HCT   
ATOM   3073  CG  ARG H 191      16.562  10.927 -19.045  1.00  0.00      HCT  C
ATOM   3074  HG1 ARG H 191      16.959  10.135 -19.718  1.00  0.00      HCT   
ATOM   3075  HG2 ARG H 191      15.954  10.392 -18.280  1.00  0.00      HCT   
ATOM   3076  CD  ARG H 191      15.669  11.921 -19.769  1.00  0.00      HCT  C
ATOM   3077  HD1 ARG H 191      16.295  12.580 -20.414  1.00  0.00      HCT   
ATOM   3078  HD2 ARG H 191      14.917  11.404 -20.409  1.00  0.00      HCT   
ATOM   3079  NE  ARG H 191      14.923  12.744 -18.826  1.00  0.00      HCT  N
ATOM   3080  HE  ARG H 191      15.457  12.994 -18.011  1.00  0.00      HCT   
ATOM   3081  CZ  ARG H 191      13.666  13.139 -18.998  1.00  0.00      HCT  C
ATOM   3082  NH1 ARG H 191      12.992  12.783 -20.084  1.00  0.00      HCT  N
ATOM   3083 HH11 ARG H 191      12.064  13.097 -20.227  1.00  0.00      HCT   
ATOM   3084 HH12 ARG H 191      13.515  12.307 -20.795  1.00  0.00      HCT   
ATOM   3085  NH2 ARG H 191      13.080  13.886 -18.069  1.00  0.00      HCT  N
ATOM   3086 HH21 ARG H 191      12.119  14.110 -18.150  1.00  0.00      HCT   
ATOM   3087 HH22 ARG H 191      13.576  14.017 -17.221  1.00  0.00      HCT   
ATOM   3088  C   ARG H 191      19.835  11.363 -16.972  1.00  0.00      HCT  C
ATOM   3089  O   ARG H 191      19.960  11.802 -15.821  1.00  0.00      HCT  O
ATOM   3090  N   ASP H 192      20.813  11.449 -17.871  1.00  0.00      HCT  N
ATOM   3091  HN  ASP H 192      20.769  11.126 -18.813  1.00  0.00      HCT   
ATOM   3092  CA  ASP H 192      22.103  12.057 -17.536  1.00  0.00      HCT  C
ATOM   3093  HA  ASP H 192      21.963  12.594 -16.605  1.00  0.00      HCT   
ATOM   3094  CB  ASP H 192      23.182  10.986 -17.396  1.00  0.00      HCT  C
ATOM   3095  HB1 ASP H 192      22.764  10.116 -16.850  1.00  0.00      HCT   
ATOM   3096  HB2 ASP H 192      23.522  10.642 -18.393  1.00  0.00      HCT   
ATOM   3097  CG  ASP H 192      24.393  11.477 -16.614  1.00  0.00      HCT  C
ATOM   3098  OD1 ASP H 192      24.518  12.709 -16.396  1.00  0.00      HCT  O
ATOM   3099  OD2 ASP H 192      25.221  10.624 -16.224  1.00  0.00      HCT  O
ATOM   3100  C   ASP H 192      22.531  13.087 -18.579  1.00  0.00      HCT  C
ATOM   3101  O   ASP H 192      22.846  12.724 -19.712  1.00  0.00      HCT  O
ATOM   3102  N   PRO H 193      22.528  14.382 -18.206  1.00  0.00      HCT  N
ATOM   3103  CD  PRO H 193      22.757  15.485 -19.160  1.00  0.00      HCT  C
ATOM   3104  HD1 PRO H 193      22.010  15.486 -19.986  1.00  0.00      HCT   
ATOM   3105  HD2 PRO H 193      23.781  15.455 -19.598  1.00  0.00      HCT   
ATOM   3106  CA  PRO H 193      22.176  14.888 -16.871  1.00  0.00      HCT  C
ATOM   3107  HA  PRO H 193      22.636  14.277 -16.104  1.00  0.00      HCT   
ATOM   3108  CB  PRO H 193      22.754  16.311 -16.882  1.00  0.00      HCT  C
ATOM   3109  HB1 PRO H 193      23.835  16.336 -16.616  1.00  0.00      HCT   
ATOM   3110  HB2 PRO H 193      22.186  17.009 -16.226  1.00  0.00      HCT   
ATOM   3111  CG  PRO H 193      22.592  16.739 -18.305  1.00  0.00      HCT  C
ATOM   3112  HG1 PRO H 193      23.340  17.522 -18.538  1.00  0.00      HCT   
ATOM   3113  HG2 PRO H 193      21.580  17.171 -18.479  1.00  0.00      HCT   
ATOM   3114  C   PRO H 193      20.667  14.914 -16.650  1.00  0.00      HCT  C
ATOM   3115  O   PRO H 193      19.915  14.886 -17.620  1.00  0.00      HCT  O
ATOM   3116  N   PRO H 194      20.226  14.964 -15.384  1.00  0.00      HCT  N
ATOM   3117  CD  PRO H 194      20.995  14.936 -14.127  1.00  0.00      HCT  C
ATOM   3118  HD1 PRO H 194      21.908  15.572 -14.171  1.00  0.00      HCT   
ATOM   3119  HD2 PRO H 194      21.288  13.903 -13.828  1.00  0.00      HCT   
ATOM   3120  CA  PRO H 194      18.779  15.050 -15.151  1.00  0.00      HCT  C
ATOM   3121  HA  PRO H 194      18.275  14.178 -15.551  1.00  0.00      HCT   
ATOM   3122  CB  PRO H 194      18.660  15.094 -13.616  1.00  0.00      HCT  C
ATOM   3123  HB1 PRO H 194      18.408  14.097 -13.191  1.00  0.00      HCT   
ATOM   3124  HB2 PRO H 194      17.914  15.849 -13.280  1.00  0.00      HCT   
ATOM   3125  CG  PRO H 194      20.021  15.502 -13.133  1.00  0.00      HCT  C
ATOM   3126  HG1 PRO H 194      20.182  15.121 -12.105  1.00  0.00      HCT   
ATOM   3127  HG2 PRO H 194      20.127  16.611 -13.106  1.00  0.00      HCT   
ATOM   3128  C   PRO H 194      18.188  16.301 -15.786  1.00  0.00      HCT  C
ATOM   3129  O   PRO H 194      18.834  17.340 -15.799  1.00  0.00      HCT  O
ATOM   3130  N   GLN H 195      16.978  16.198 -16.316  1.00  0.00      HCT  N
ATOM   3131  HN  GLN H 195      16.452  15.351 -16.356  1.00  0.00      HCT   
ATOM   3132  CA  GLN H 195      16.306  17.354 -16.898  1.00  0.00      HCT  C
ATOM   3133  HA  GLN H 195      16.752  18.243 -16.469  1.00  0.00      HCT   
ATOM   3134  CB  GLN H 195      16.475  17.374 -18.427  1.00  0.00      HCT  C
ATOM   3135  HB1 GLN H 195      15.574  17.881 -18.844  1.00  0.00      HCT   
ATOM   3136  HB2 GLN H 195      17.345  18.017 -18.694  1.00  0.00      HCT   
ATOM   3137  CG  GLN H 195      16.614  15.989 -19.066  1.00  0.00      HCT  C
ATOM   3138  HG1 GLN H 195      17.530  15.481 -18.694  1.00  0.00      HCT   
ATOM   3139  HG2 GLN H 195      15.743  15.350 -18.812  1.00  0.00      HCT   
ATOM   3140  CD  GLN H 195      16.747  16.030 -20.582  1.00  0.00      HCT  C
ATOM   3141  OE1 GLN H 195      17.624  16.709 -21.118  1.00  0.00      HCT  O
ATOM   3142  NE2 GLN H 195      15.871  15.301 -21.281  1.00  0.00      HCT  N
ATOM   3143 HE21 GLN H 195      15.958  15.322 -22.273  1.00  0.00      HCT   
ATOM   3144 HE22 GLN H 195      15.166  14.785 -20.806  1.00  0.00      HCT   
ATOM   3145  C   GLN H 195      14.827  17.346 -16.506  1.00  0.00      HCT  C
ATOM   3146  O   GLN H 195      13.976  16.786 -17.214  1.00  0.00      HCT  O
ATOM   3147  N   PRO H 196      14.522  17.946 -15.348  1.00  0.00      HCT  N
ATOM   3148  CD  PRO H 196      15.480  18.426 -14.341  1.00  0.00      HCT  C
ATOM   3149  HD1 PRO H 196      15.846  19.456 -14.556  1.00  0.00      HCT   
ATOM   3150  HD2 PRO H 196      16.357  17.748 -14.227  1.00  0.00      HCT   
ATOM   3151  CA  PRO H 196      13.136  18.078 -14.894  1.00  0.00      HCT  C
ATOM   3152  HA  PRO H 196      12.639  17.116 -14.847  1.00  0.00      HCT   
ATOM   3153  CB  PRO H 196      13.272  18.708 -13.502  1.00  0.00      HCT  C
ATOM   3154  HB1 PRO H 196      12.570  18.248 -12.770  1.00  0.00      HCT   
ATOM   3155  HB2 PRO H 196      13.121  19.810 -13.531  1.00  0.00      HCT   
ATOM   3156  CG  PRO H 196      14.662  18.423 -13.082  1.00  0.00      HCT  C
ATOM   3157  HG1 PRO H 196      14.698  17.454 -12.546  1.00  0.00      HCT   
ATOM   3158  HG2 PRO H 196      15.047  19.209 -12.393  1.00  0.00      HCT   
ATOM   3159  C   PRO H 196      12.375  18.983 -15.842  1.00  0.00      HCT  C
ATOM   3160  O   PRO H 196      12.915  20.006 -16.259  1.00  0.00      HCT  O
ATOM   3161  N   ALA H 197      11.158  18.604 -16.205  1.00  0.00      HCT  N
ATOM   3162  HN  ALA H 197      10.711  17.769 -15.887  1.00  0.00      HCT   
ATOM   3163  CA  ALA H 197      10.375  19.422 -17.128  1.00  0.00      HCT  C
ATOM   3164  HA  ALA H 197      10.980  20.218 -17.547  1.00  0.00      HCT   
ATOM   3165  CB  ALA H 197       9.858  18.584 -18.298  1.00  0.00      HCT  C
ATOM   3166  HB1 ALA H 197      10.716  18.140 -18.846  1.00  0.00      HCT   
ATOM   3167  HB2 ALA H 197       9.214  17.751 -17.939  1.00  0.00      HCT   
ATOM   3168  HB3 ALA H 197       9.273  19.199 -19.015  1.00  0.00      HCT   
ATOM   3169  C   ALA H 197       9.222  20.098 -16.398  1.00  0.00      HCT  C
ATOM   3170  O   ALA H 197       8.629  21.041 -16.899  1.00  0.00      HCT  O
ATOM   3171  N   PHE H 198       8.937  19.615 -15.195  1.00  0.00      HCT  N
ATOM   3172  HN  PHE H 198       9.454  18.876 -14.765  1.00  0.00      HCT   
ATOM   3173  CA  PHE H 198       7.841  20.124 -14.396  1.00  0.00      HCT  C
ATOM   3174  HA  PHE H 198       7.514  21.029 -14.893  1.00  0.00      HCT   
ATOM   3175  CB  PHE H 198       6.719  19.081 -14.288  1.00  0.00      HCT  C
ATOM   3176  HB1 PHE H 198       7.140  18.135 -13.883  1.00  0.00      HCT   
ATOM   3177  HB2 PHE H 198       5.928  19.416 -13.583  1.00  0.00      HCT   
ATOM   3178  CG  PHE H 198       6.097  18.733 -15.605  1.00  0.00      HCT  C
ATOM   3179  CD1 PHE H 198       4.993  19.437 -16.068  1.00  0.00      HCT  C
ATOM   3180  HD1 PHE H 198       4.573  20.231 -15.465  1.00  0.00      HCT   
ATOM   3181  CE1 PHE H 198       4.424  19.122 -17.296  1.00  0.00      HCT  C
ATOM   3182  HE1 PHE H 198       3.568  19.677 -17.653  1.00  0.00      HCT   
ATOM   3183  CZ  PHE H 198       4.959  18.099 -18.067  1.00  0.00      HCT  C
ATOM   3184  HZ  PHE H 198       4.523  17.860 -19.027  1.00  0.00      HCT   
ATOM   3185  CD2 PHE H 198       6.619  17.704 -16.386  1.00  0.00      HCT  C
ATOM   3186  HD2 PHE H 198       7.459  17.126 -16.027  1.00  0.00      HCT   
ATOM   3187  CE2 PHE H 198       6.059  17.390 -17.610  1.00  0.00      HCT  C
ATOM   3188  HE2 PHE H 198       6.480  16.592 -18.206  1.00  0.00      HCT   
ATOM   3189  C   PHE H 198       8.272  20.516 -12.996  1.00  0.00      HCT  C
ATOM   3190  O   PHE H 198       9.267  20.019 -12.468  1.00  0.00      HCT  O
ATOM   3191  N   HSE H 199       7.507  21.417 -12.402  1.00  0.00      HCT  N
ATOM   3192  HN  HSE H 199       6.889  22.043 -12.877  1.00  0.00      HCT   
ATOM   3193  CA  HSE H 199       7.514  21.563 -10.960  1.00  0.00      HCT  C
ATOM   3194  HA  HSE H 199       8.514  21.368 -10.591  1.00  0.00      HCT   
ATOM   3195  CB  HSE H 199       7.014  22.941 -10.538  1.00  0.00      HCT  C
ATOM   3196  HB1 HSE H 199       7.682  23.702 -10.995  1.00  0.00      HCT   
ATOM   3197  HB2 HSE H 199       5.998  23.110 -10.953  1.00  0.00      HCT   
ATOM   3198  ND1 HSE H 199       5.853  23.282  -8.324  1.00  0.00      HCT  N
ATOM   3199  CG  HSE H 199       7.016  23.152  -9.062  1.00  0.00      HCT  C
ATOM   3200  CE1 HSE H 199       6.164  23.463  -7.053  1.00  0.00      HCT  C
ATOM   3201  HE1 HSE H 199       5.436  23.601  -6.250  1.00  0.00      HCT   
ATOM   3202  NE2 HSE H 199       7.477  23.454  -6.936  1.00  0.00      HCT  N
ATOM   3203  HE2 HSE H 199       7.979  23.591  -6.083  1.00  0.00      HCT   
ATOM   3204  CD2 HSE H 199       8.037  23.255  -8.179  1.00  0.00      HCT  C
ATOM   3205  HD2 HSE H 199       9.104  23.211  -8.345  1.00  0.00      HCT   
ATOM   3206  C   HSE H 199       6.612  20.466 -10.409  1.00  0.00      HCT  C
ATOM   3207  O   HSE H 199       5.416  20.452 -10.690  1.00  0.00      HCT  O
ATOM   3208  N   HSE H 200       7.191  19.548  -9.647  1.00  0.00      HCT  N
ATOM   3209  HN  HSE H 200       8.155  19.560  -9.384  1.00  0.00      HCT   
ATOM   3210  CA  HSE H 200       6.443  18.424  -9.124  1.00  0.00      HCT  C
ATOM   3211  HA  HSE H 200       5.628  18.241  -9.814  1.00  0.00      HCT   
ATOM   3212  CB  HSE H 200       7.347  17.188  -9.050  1.00  0.00      HCT  C
ATOM   3213  HB1 HSE H 200       8.300  17.490  -8.565  1.00  0.00      HCT   
ATOM   3214  HB2 HSE H 200       6.877  16.424  -8.396  1.00  0.00      HCT   
ATOM   3215  ND1 HSE H 200       6.922  15.605 -10.965  1.00  0.00      HCT  N
ATOM   3216  CG  HSE H 200       7.653  16.629 -10.398  1.00  0.00      HCT  C
ATOM   3217  CE1 HSE H 200       7.374  15.367 -12.183  1.00  0.00      HCT  C
ATOM   3218  HE1 HSE H 200       6.983  14.595 -12.850  1.00  0.00      HCT   
ATOM   3219  NE2 HSE H 200       8.359  16.204 -12.434  1.00  0.00      HCT  N
ATOM   3220  HE2 HSE H 200       8.895  16.224 -13.278  1.00  0.00      HCT   
ATOM   3221  CD2 HSE H 200       8.545  17.018 -11.342  1.00  0.00      HCT  C
ATOM   3222  HD2 HSE H 200       9.293  17.798 -11.310  1.00  0.00      HCT   
ATOM   3223  C   HSE H 200       5.826  18.748  -7.787  1.00  0.00      HCT  C
ATOM   3224  O   HSE H 200       6.506  18.737  -6.763  1.00  0.00      HCT  O
ATOM   3225  N   VAL H 201       4.525  19.039  -7.811  1.00  0.00      HCT  N
ATOM   3226  HN  VAL H 201       3.960  19.022  -8.632  1.00  0.00      HCT   
ATOM   3227  CA  VAL H 201       3.814  19.415  -6.601  1.00  0.00      HCT  C
ATOM   3228  HA  VAL H 201       4.336  20.244  -6.139  1.00  0.00      HCT   
ATOM   3229  CB  VAL H 201       2.342  19.851  -6.902  1.00  0.00      HCT  C
ATOM   3230  HB  VAL H 201       1.886  19.069  -7.558  1.00  0.00      HCT   
ATOM   3231  CG1 VAL H 201       1.502  19.964  -5.618  1.00  0.00      HCT  C
ATOM   3232 HG11 VAL H 201       0.474  20.312  -5.859  1.00  0.00      HCT   
ATOM   3233 HG12 VAL H 201       1.407  18.986  -5.103  1.00  0.00      HCT   
ATOM   3234 HG13 VAL H 201       1.956  20.694  -4.915  1.00  0.00      HCT   
ATOM   3235  CG2 VAL H 201       2.317  21.179  -7.655  1.00  0.00      HCT  C
ATOM   3236 HG21 VAL H 201       1.272  21.509  -7.834  1.00  0.00      HCT   
ATOM   3237 HG22 VAL H 201       2.838  21.968  -7.071  1.00  0.00      HCT   
ATOM   3238 HG23 VAL H 201       2.814  21.090  -8.643  1.00  0.00      HCT   
ATOM   3239  C   VAL H 201       3.857  18.245  -5.623  1.00  0.00      HCT  C
ATOM   3240  O   VAL H 201       3.930  18.445  -4.416  1.00  0.00      HCT  O
ATOM   3241  N   GLU H 202       3.864  17.023  -6.155  1.00  0.00      HCT  N
ATOM   3242  HN  GLU H 202       3.899  16.830  -7.132  1.00  0.00      HCT   
ATOM   3243  CA  GLU H 202       3.819  15.832  -5.317  1.00  0.00      HCT  C
ATOM   3244  HA  GLU H 202       2.889  15.870  -4.764  1.00  0.00      HCT   
ATOM   3245  CB  GLU H 202       3.814  14.563  -6.181  1.00  0.00      HCT  C
ATOM   3246  HB1 GLU H 202       3.715  13.683  -5.505  1.00  0.00      HCT   
ATOM   3247  HB2 GLU H 202       2.910  14.552  -6.830  1.00  0.00      HCT   
ATOM   3248  CG  GLU H 202       5.041  14.337  -7.057  1.00  0.00      HCT  C
ATOM   3249  HG1 GLU H 202       5.874  14.966  -6.694  1.00  0.00      HCT   
ATOM   3250  HG2 GLU H 202       5.352  13.274  -7.038  1.00  0.00      HCT   
ATOM   3251  CD  GLU H 202       4.807  14.750  -8.501  1.00  0.00      HCT  C
ATOM   3252  OE1 GLU H 202       4.266  15.850  -8.717  1.00  0.00      HCT  O
ATOM   3253  OE2 GLU H 202       5.157  13.977  -9.418  1.00  0.00      HCT  O
ATOM   3254  C   GLU H 202       4.956  15.756  -4.291  1.00  0.00      HCT  C
ATOM   3255  O   GLU H 202       4.755  15.238  -3.194  1.00  0.00      HCT  O
ATOM   3256  N   TYR H 203       6.126  16.293  -4.629  1.00  0.00      HCT  N
ATOM   3257  HN  TYR H 203       6.282  16.784  -5.484  1.00  0.00      HCT   
ATOM   3258  CA  TYR H 203       7.299  16.204  -3.755  1.00  0.00      HCT  C
ATOM   3259  HA  TYR H 203       7.077  15.410  -3.052  1.00  0.00      HCT   
ATOM   3260  CB  TYR H 203       8.546  15.861  -4.579  1.00  0.00      HCT  C
ATOM   3261  HB1 TYR H 203       8.724  16.667  -5.324  1.00  0.00      HCT   
ATOM   3262  HB2 TYR H 203       9.446  15.811  -3.928  1.00  0.00      HCT   
ATOM   3263  CG  TYR H 203       8.387  14.568  -5.343  1.00  0.00      HCT  C
ATOM   3264  CD1 TYR H 203       8.070  13.389  -4.673  1.00  0.00      HCT  C
ATOM   3265  HD1 TYR H 203       7.966  13.394  -3.597  1.00  0.00      HCT   
ATOM   3266  CE1 TYR H 203       7.905  12.197  -5.359  1.00  0.00      HCT  C
ATOM   3267  HE1 TYR H 203       7.670  11.286  -4.829  1.00  0.00      HCT   
ATOM   3268  CZ  TYR H 203       8.050  12.175  -6.732  1.00  0.00      HCT  C
ATOM   3269  OH  TYR H 203       7.876  10.977  -7.394  1.00  0.00      HCT  O
ATOM   3270  HH  TYR H 203       7.941  11.156  -8.334  1.00  0.00      HCT   
ATOM   3271  CD2 TYR H 203       8.518  14.526  -6.736  1.00  0.00      HCT  C
ATOM   3272  HD2 TYR H 203       8.788  15.420  -7.280  1.00  0.00      HCT   
ATOM   3273  CE2 TYR H 203       8.356  13.344  -7.433  1.00  0.00      HCT  C
ATOM   3274  HE2 TYR H 203       8.488  13.331  -8.505  1.00  0.00      HCT   
ATOM   3275  C   TYR H 203       7.547  17.473  -2.939  1.00  0.00      HCT  C
ATOM   3276  O   TYR H 203       8.504  17.552  -2.184  1.00  0.00      HCT  O
ATOM   3277  N   GLN H 204       6.675  18.461  -3.083  1.00  0.00      HCT  N
ATOM   3278  HN  GLN H 204       5.958  18.488  -3.777  1.00  0.00      HCT   
ATOM   3279  CA  GLN H 204       6.705  19.622  -2.202  1.00  0.00      HCT  C
ATOM   3280  HA  GLN H 204       7.742  19.866  -2.007  1.00  0.00      HCT   
ATOM   3281  CB  GLN H 204       5.995  20.816  -2.854  1.00  0.00      HCT  C
ATOM   3282  HB1 GLN H 204       4.914  20.551  -2.921  1.00  0.00      HCT   
ATOM   3283  HB2 GLN H 204       6.057  21.697  -2.176  1.00  0.00      HCT   
ATOM   3284  CG  GLN H 204       6.521  21.172  -4.259  1.00  0.00      HCT  C
ATOM   3285  HG1 GLN H 204       6.174  20.424  -5.004  1.00  0.00      HCT   
ATOM   3286  HG2 GLN H 204       6.149  22.167  -4.577  1.00  0.00      HCT   
ATOM   3287  CD  GLN H 204       8.062  21.183  -4.367  1.00  0.00      HCT  C
ATOM   3288  OE1 GLN H 204       8.743  21.877  -3.607  1.00  0.00      HCT  O
ATOM   3289  NE2 GLN H 204       8.607  20.412  -5.327  1.00  0.00      HCT  N
ATOM   3290 HE21 GLN H 204       9.601  20.414  -5.396  1.00  0.00      HCT   
ATOM   3291 HE22 GLN H 204       8.019  19.889  -5.935  1.00  0.00      HCT   
ATOM   3292  C   GLN H 204       6.058  19.253  -0.862  1.00  0.00      HCT  C
ATOM   3293  O   GLN H 204       5.142  18.422  -0.817  1.00  0.00      HCT  O
ATOM   3294  N   PRO H 205       6.556  19.839   0.239  1.00  0.00      HCT  N
ATOM   3295  CD  PRO H 205       7.750  20.700   0.264  1.00  0.00      HCT  C
ATOM   3296  HD1 PRO H 205       7.799  21.386  -0.612  1.00  0.00      HCT   
ATOM   3297  HD2 PRO H 205       8.697  20.115   0.319  1.00  0.00      HCT   
ATOM   3298  CA  PRO H 205       6.017  19.594   1.588  1.00  0.00      HCT  C
ATOM   3299  HA  PRO H 205       6.232  18.574   1.883  1.00  0.00      HCT   
ATOM   3300  CB  PRO H 205       6.796  20.580   2.475  1.00  0.00      HCT  C
ATOM   3301  HB1 PRO H 205       7.521  20.049   3.132  1.00  0.00      HCT   
ATOM   3302  HB2 PRO H 205       6.109  21.200   3.093  1.00  0.00      HCT   
ATOM   3303  CG  PRO H 205       7.562  21.488   1.521  1.00  0.00      HCT  C
ATOM   3304  HG1 PRO H 205       8.520  21.793   1.987  1.00  0.00      HCT   
ATOM   3305  HG2 PRO H 205       6.984  22.413   1.291  1.00  0.00      HCT   
ATOM   3306  C   PRO H 205       4.507  19.841   1.699  1.00  0.00      HCT  C
ATOM   3307  O   PRO H 205       3.966  20.751   1.073  1.00  0.00      HCT  O
ATOM   3308  N   ALA H 206       3.845  18.993   2.477  1.00  0.00      HCT  N
ATOM   3309  HN  ALA H 206       4.319  18.265   2.971  1.00  0.00      HCT   
ATOM   3310  CA  ALA H 206       2.399  19.047   2.676  1.00  0.00      HCT  C
ATOM   3311  HA  ALA H 206       1.891  19.183   1.728  1.00  0.00      HCT   
ATOM   3312  CB  ALA H 206       1.902  17.728   3.304  1.00  0.00      HCT  C
ATOM   3313  HB1 ALA H 206       2.154  16.878   2.634  1.00  0.00      HCT   
ATOM   3314  HB2 ALA H 206       2.389  17.545   4.287  1.00  0.00      HCT   
ATOM   3315  HB3 ALA H 206       0.800  17.734   3.451  1.00  0.00      HCT   
ATOM   3316  C   ALA H 206       1.999  20.231   3.553  1.00  0.00      HCT  C
ATOM   3317  O   ALA H 206       2.701  20.558   4.507  1.00  0.00      HCT  O
ATOM   3318  N   PRO H 207       0.861  20.874   3.234  1.00  0.00      HCT  N
ATOM   3319  CD  PRO H 207      -0.021  20.509   2.114  1.00  0.00      HCT  C
ATOM   3320  HD1 PRO H 207      -0.482  19.504   2.249  1.00  0.00      HCT   
ATOM   3321  HD2 PRO H 207       0.507  20.536   1.133  1.00  0.00      HCT   
ATOM   3322  CA  PRO H 207       0.296  21.949   4.067  1.00  0.00      HCT  C
ATOM   3323  HA  PRO H 207       0.877  22.857   3.955  1.00  0.00      HCT   
ATOM   3324  CB  PRO H 207      -1.131  22.110   3.525  1.00  0.00      HCT  C
ATOM   3325  HB1 PRO H 207      -1.439  23.179   3.493  1.00  0.00      HCT   
ATOM   3326  HB2 PRO H 207      -1.865  21.522   4.121  1.00  0.00      HCT   
ATOM   3327  CG  PRO H 207      -1.093  21.582   2.156  1.00  0.00      HCT  C
ATOM   3328  HG1 PRO H 207      -0.896  22.417   1.456  1.00  0.00      HCT   
ATOM   3329  HG2 PRO H 207      -2.074  21.131   1.882  1.00  0.00      HCT   
ATOM   3330  C   PRO H 207       0.251  21.563   5.550  1.00  0.00      HCT  C
ATOM   3331  O   PRO H 207      -0.133  20.432   5.868  1.00  0.00      HCT  O
ATOM   3332  N   SER H 208       0.652  22.464   6.441  1.00  0.00      HCT  N
ATOM   3333  HN  SER H 208       1.115  23.326   6.233  1.00  0.00      HCT   
ATOM   3334  CA  SER H 208       0.426  22.234   7.867  1.00  0.00      HCT  C
ATOM   3335  HA  SER H 208       0.309  21.166   7.992  1.00  0.00      HCT   
ATOM   3336  CB  SER H 208       1.595  22.757   8.704  1.00  0.00      HCT  C
ATOM   3337  HB1 SER H 208       1.285  22.751   9.774  1.00  0.00      HCT   
ATOM   3338  HB2 SER H 208       2.472  22.076   8.614  1.00  0.00      HCT   
ATOM   3339  OG  SER H 208       1.938  24.069   8.344  1.00  0.00      HCT  O
ATOM   3340  HG1 SER H 208       2.512  24.413   9.040  1.00  0.00      HCT   
ATOM   3341  C   SER H 208      -0.887  22.890   8.303  1.00  0.00      HCT  C
ATOM   3342  O   SER H 208      -1.511  23.613   7.513  1.00  0.00      HCT  O
ATOM   3343  N   MET H 209      -1.308  22.609   9.539  1.00  0.00      HCT  N
ATOM   3344  HN  MET H 209      -0.858  21.945  10.132  1.00  0.00      HCT   
ATOM   3345  CA  MET H 209      -2.480  23.259  10.137  1.00  0.00      HCT  C
ATOM   3346  HA  MET H 209      -3.270  23.229   9.397  1.00  0.00      HCT   
ATOM   3347  CB  MET H 209      -2.913  22.526  11.416  1.00  0.00      HCT  C
ATOM   3348  HB1 MET H 209      -2.021  22.484  12.084  1.00  0.00      HCT   
ATOM   3349  HB2 MET H 209      -3.674  23.136  11.951  1.00  0.00      HCT   
ATOM   3350  CG  MET H 209      -3.429  21.102  11.217  1.00  0.00      HCT  C
ATOM   3351  HG1 MET H 209      -2.670  20.486  10.690  1.00  0.00      HCT   
ATOM   3352  HG2 MET H 209      -3.616  20.630  12.206  1.00  0.00      HCT   
ATOM   3353  SD  MET H 209      -4.955  20.974  10.257  1.00  0.00      HCT  S
ATOM   3354  CE  MET H 209      -6.094  22.010  11.185  1.00  0.00      HCT  C
ATOM   3355  HE1 MET H 209      -7.098  22.020  10.710  1.00  0.00      HCT   
ATOM   3356  HE2 MET H 209      -6.213  21.639  12.226  1.00  0.00      HCT   
ATOM   3357  HE3 MET H 209      -5.730  23.059  11.235  1.00  0.00      HCT   
ATOM   3358  C   MET H 209      -2.202  24.737  10.459  1.00  0.00      HCT  C
ATOM   3359  O   MET H 209      -1.231  25.053  11.163  1.00  0.00      HCT  O
ATOM   3360  N   LYS H 210      -3.033  25.646   9.954  1.00  0.00      HCT  N
ATOM   3361  HN  LYS H 210      -3.818  25.442   9.371  1.00  0.00      HCT   
ATOM   3362  CA  LYS H 210      -2.826  27.066  10.243  1.00  0.00      HCT  C
ATOM   3363  HA  LYS H 210      -1.799  27.316  10.004  1.00  0.00      HCT   
ATOM   3364  CB  LYS H 210      -3.777  27.956   9.428  1.00  0.00      HCT  C
ATOM   3365  HB1 LYS H 210      -4.813  27.596   9.626  1.00  0.00      HCT   
ATOM   3366  HB2 LYS H 210      -3.727  28.996   9.822  1.00  0.00      HCT   
ATOM   3367  CG  LYS H 210      -3.528  27.942   7.920  1.00  0.00      HCT  C
ATOM   3368  HG1 LYS H 210      -2.496  28.309   7.718  1.00  0.00      HCT   
ATOM   3369  HG2 LYS H 210      -3.585  26.891   7.553  1.00  0.00      HCT   
ATOM   3370  CD  LYS H 210      -4.525  28.821   7.170  1.00  0.00      HCT  C
ATOM   3371  HD1 LYS H 210      -4.686  28.385   6.157  1.00  0.00      HCT   
ATOM   3372  HD2 LYS H 210      -5.499  28.779   7.710  1.00  0.00      HCT   
ATOM   3373  CE  LYS H 210      -4.057  30.265   7.056  1.00  0.00      HCT  C
ATOM   3374  HE1 LYS H 210      -4.858  30.901   6.618  1.00  0.00      HCT   
ATOM   3375  HE2 LYS H 210      -3.794  30.671   8.058  1.00  0.00      HCT   
ATOM   3376  NZ  LYS H 210      -2.853  30.410   6.189  1.00  0.00      HCT  N
ATOM   3377  HZ1 LYS H 210      -2.569  31.410   6.138  1.00  0.00      HCT   
ATOM   3378  HZ2 LYS H 210      -2.071  29.849   6.584  1.00  0.00      HCT   
ATOM   3379  HZ3 LYS H 210      -3.072  30.065   5.233  1.00  0.00      HCT   
ATOM   3380  C   LYS H 210      -3.013  27.290  11.746  1.00  0.00      HCT  C
ATOM   3381  O   LYS H 210      -2.406  28.175  12.334  1.00  0.00      HCT  O
ATOM   3382  N   ILE H 211      -3.854  26.459  12.353  1.00  0.00      HCT  N
ATOM   3383  HN  ILE H 211      -4.423  25.811  11.850  1.00  0.00      HCT   
ATOM   3384  CA  ILE H 211      -4.029  26.410  13.797  1.00  0.00      HCT  C
ATOM   3385  HA  ILE H 211      -3.383  27.171  14.216  1.00  0.00      HCT   
ATOM   3386  CB  ILE H 211      -5.498  26.609  14.194  1.00  0.00      HCT  C
ATOM   3387  HB  ILE H 211      -6.054  25.833  13.608  1.00  0.00      HCT   
ATOM   3388  CG2 ILE H 211      -5.693  26.420  15.712  1.00  0.00      HCT  C
ATOM   3389 HG21 ILE H 211      -6.773  26.410  15.969  1.00  0.00      HCT   
ATOM   3390 HG22 ILE H 211      -5.258  25.456  16.050  1.00  0.00      HCT   
ATOM   3391 HG23 ILE H 211      -5.209  27.242  16.280  1.00  0.00      HCT   
ATOM   3392  CG1 ILE H 211      -5.988  27.975  13.708  1.00  0.00      HCT  C
ATOM   3393 HG11 ILE H 211      -5.519  28.781  14.315  1.00  0.00      HCT   
ATOM   3394 HG12 ILE H 211      -5.659  28.122  12.654  1.00  0.00      HCT   
ATOM   3395  CD  ILE H 211      -7.486  28.134  13.757  1.00  0.00      HCT  C
ATOM   3396  HD1 ILE H 211      -7.783  29.120  13.339  1.00  0.00      HCT   
ATOM   3397  HD2 ILE H 211      -7.984  27.339  13.161  1.00  0.00      HCT   
ATOM   3398  HD3 ILE H 211      -7.859  28.077  14.801  1.00  0.00      HCT   
ATOM   3399  C   ILE H 211      -3.546  25.074  14.341  1.00  0.00      HCT  C
ATOM   3400  O   ILE H 211      -4.125  24.031  14.024  1.00  0.00      HCT  O
ATOM   3401  N   PRO H 212      -2.496  25.102  15.177  1.00  0.00      HCT  N
ATOM   3402  CD  PRO H 212      -1.916  26.322  15.755  1.00  0.00      HCT  C
ATOM   3403  HD1 PRO H 212      -2.572  26.780  16.530  1.00  0.00      HCT   
ATOM   3404  HD2 PRO H 212      -1.680  27.090  14.982  1.00  0.00      HCT   
ATOM   3405  CA  PRO H 212      -1.898  23.885  15.745  1.00  0.00      HCT  C
ATOM   3406  HA  PRO H 212      -1.359  23.341  14.978  1.00  0.00      HCT   
ATOM   3407  CB  PRO H 212      -0.947  24.424  16.817  1.00  0.00      HCT  C
ATOM   3408  HB1 PRO H 212       0.004  23.847  16.861  1.00  0.00      HCT   
ATOM   3409  HB2 PRO H 212      -1.422  24.450  17.823  1.00  0.00      HCT   
ATOM   3410  CG  PRO H 212      -0.649  25.820  16.384  1.00  0.00      HCT  C
ATOM   3411  HG1 PRO H 212       0.211  25.822  15.685  1.00  0.00      HCT   
ATOM   3412  HG2 PRO H 212      -0.387  26.470  17.250  1.00  0.00      HCT   
ATOM   3413  C   PRO H 212      -2.939  22.967  16.367  1.00  0.00      HCT  C
ATOM   3414  O   PRO H 212      -3.880  23.442  17.000  1.00  0.00      HCT  O
ATOM   3415  N   LEU H 213      -2.775  21.668  16.165  1.00  0.00      HCT  N
ATOM   3416  HN  LEU H 213      -2.020  21.273  15.646  1.00  0.00      HCT   
ATOM   3417  CA  LEU H 213      -3.710  20.689  16.700  1.00  0.00      HCT  C
ATOM   3418  HA  LEU H 213      -4.692  21.143  16.666  1.00  0.00      HCT   
ATOM   3419  CB  LEU H 213      -3.681  19.406  15.864  1.00  0.00      HCT  C
ATOM   3420  HB1 LEU H 213      -2.614  19.100  15.767  1.00  0.00      HCT   
ATOM   3421  HB2 LEU H 213      -4.184  18.592  16.432  1.00  0.00      HCT   
ATOM   3422  CG  LEU H 213      -4.284  19.523  14.458  1.00  0.00      HCT  C
ATOM   3423  HG  LEU H 213      -3.847  20.448  14.011  1.00  0.00      HCT   
ATOM   3424  CD1 LEU H 213      -3.925  18.320  13.589  1.00  0.00      HCT  C
ATOM   3425 HD11 LEU H 213      -4.410  18.400  12.592  1.00  0.00      HCT   
ATOM   3426 HD12 LEU H 213      -2.826  18.260  13.439  1.00  0.00      HCT   
ATOM   3427 HD13 LEU H 213      -4.266  17.376  14.065  1.00  0.00      HCT   
ATOM   3428  CD2 LEU H 213      -5.801  19.708  14.540  1.00  0.00      HCT  C
ATOM   3429 HD21 LEU H 213      -6.233  19.811  13.521  1.00  0.00      HCT   
ATOM   3430 HD22 LEU H 213      -6.293  18.843  15.028  1.00  0.00      HCT   
ATOM   3431 HD23 LEU H 213      -6.051  20.624  15.117  1.00  0.00      HCT   
ATOM   3432  C   LEU H 213      -3.398  20.378  18.155  1.00  0.00      HCT  C
ATOM   3433  O   LEU H 213      -2.242  20.411  18.569  1.00  0.00      HCT  O
ATOM   3434  N   ASP H 214      -4.446  20.093  18.920  1.00  0.00      HCT  N
ATOM   3435  HN  ASP H 214      -5.390  20.138  18.604  1.00  0.00      HCT   
ATOM   3436  CA  ASP H 214      -4.332  19.680  20.313  1.00  0.00      HCT  C
ATOM   3437  HA  ASP H 214      -3.578  20.304  20.780  1.00  0.00      HCT   
ATOM   3438  CB  ASP H 214      -5.693  19.832  21.009  1.00  0.00      HCT  C
ATOM   3439  HB1 ASP H 214      -5.995  20.898  20.991  1.00  0.00      HCT   
ATOM   3440  HB2 ASP H 214      -6.469  19.241  20.483  1.00  0.00      HCT   
ATOM   3441  CG  ASP H 214      -5.676  19.401  22.460  1.00  0.00      HCT  C
ATOM   3442  OD1 ASP H 214      -4.614  19.014  22.982  1.00  0.00      HCT  O
ATOM   3443  OD2 ASP H 214      -6.744  19.478  23.096  1.00  0.00      HCT  O
ATOM   3444  C   ASP H 214      -3.821  18.240  20.386  1.00  0.00      HCT  C
ATOM   3445  O   ASP H 214      -4.512  17.301  19.969  1.00  0.00      HCT  O
ATOM   3446  N   PRO H 215      -2.605  18.061  20.924  1.00  0.00      HCT  N
ATOM   3447  CD  PRO H 215      -1.826  19.085  21.645  1.00  0.00      HCT  C
ATOM   3448  HD1 PRO H 215      -2.448  19.654  22.373  1.00  0.00      HCT   
ATOM   3449  HD2 PRO H 215      -1.331  19.805  20.953  1.00  0.00      HCT   
ATOM   3450  CA  PRO H 215      -1.935  16.749  20.930  1.00  0.00      HCT  C
ATOM   3451  HA  PRO H 215      -1.842  16.384  19.914  1.00  0.00      HCT   
ATOM   3452  CB  PRO H 215      -0.556  17.061  21.524  1.00  0.00      HCT  C
ATOM   3453  HB1 PRO H 215       0.195  17.306  20.740  1.00  0.00      HCT   
ATOM   3454  HB2 PRO H 215      -0.178  16.235  22.167  1.00  0.00      HCT   
ATOM   3455  CG  PRO H 215      -0.788  18.276  22.375  1.00  0.00      HCT  C
ATOM   3456  HG1 PRO H 215       0.165  18.823  22.517  1.00  0.00      HCT   
ATOM   3457  HG2 PRO H 215      -1.178  18.002  23.382  1.00  0.00      HCT   
ATOM   3458  C   PRO H 215      -2.664  15.698  21.776  1.00  0.00      HCT  C
ATOM   3459  O   PRO H 215      -2.329  14.520  21.693  1.00  0.00      HCT  O
ATOM   3460  N   SER H 216      -3.638  16.128  22.575  1.00  0.00      HCT  N
ATOM   3461  HN  SER H 216      -3.886  17.091  22.680  1.00  0.00      HCT   
ATOM   3462  CA  SER H 216      -4.440  15.214  23.379  1.00  0.00      HCT  C
ATOM   3463  HA  SER H 216      -3.757  14.478  23.783  1.00  0.00      HCT   
ATOM   3464  CB  SER H 216      -5.186  15.964  24.487  1.00  0.00      HCT  C
ATOM   3465  HB1 SER H 216      -5.420  15.238  25.299  1.00  0.00      HCT   
ATOM   3466  HB2 SER H 216      -4.534  16.751  24.929  1.00  0.00      HCT   
ATOM   3467  OG  SER H 216      -6.410  16.531  24.035  1.00  0.00      HCT  O
ATOM   3468  HG1 SER H 216      -6.913  16.782  24.820  1.00  0.00      HCT   
ATOM   3469  C   SER H 216      -5.433  14.473  22.493  1.00  0.00      HCT  C
ATOM   3470  O   SER H 216      -6.017  13.467  22.900  1.00  0.00      HCT  O
ATOM   3471  N   LYS H 217      -5.623  14.977  21.279  1.00  0.00      HCT  N
ATOM   3472  HN  LYS H 217      -5.147  15.776  20.915  1.00  0.00      HCT   
ATOM   3473  CA  LYS H 217      -6.577  14.365  20.375  1.00  0.00      HCT  C
ATOM   3474  HA  LYS H 217      -6.800  13.384  20.777  1.00  0.00      HCT   
ATOM   3475  CB  LYS H 217      -7.858  15.196  20.313  1.00  0.00      HCT  C
ATOM   3476  HB1 LYS H 217      -8.566  14.658  19.641  1.00  0.00      HCT   
ATOM   3477  HB2 LYS H 217      -8.331  15.207  21.320  1.00  0.00      HCT   
ATOM   3478  CG  LYS H 217      -7.680  16.595  19.804  1.00  0.00      HCT  C
ATOM   3479  HG1 LYS H 217      -6.873  17.095  20.387  1.00  0.00      HCT   
ATOM   3480  HG2 LYS H 217      -7.346  16.555  18.742  1.00  0.00      HCT   
ATOM   3481  CD  LYS H 217      -8.970  17.365  19.944  1.00  0.00      HCT  C
ATOM   3482  HD1 LYS H 217      -8.770  18.433  19.699  1.00  0.00      HCT   
ATOM   3483  HD2 LYS H 217      -9.689  16.978  19.185  1.00  0.00      HCT   
ATOM   3484  CE  LYS H 217      -9.532  17.216  21.350  1.00  0.00      HCT  C
ATOM   3485  HE1 LYS H 217      -9.969  16.202  21.490  1.00  0.00      HCT   
ATOM   3486  HE2 LYS H 217      -8.731  17.362  22.108  1.00  0.00      HCT   
ATOM   3487  NZ  LYS H 217     -10.608  18.207  21.643  1.00  0.00      HCT  N
ATOM   3488  HZ1 LYS H 217     -10.964  18.070  22.611  1.00  0.00      HCT   
ATOM   3489  HZ2 LYS H 217     -10.228  19.171  21.548  1.00  0.00      HCT   
ATOM   3490  HZ3 LYS H 217     -11.388  18.080  20.967  1.00  0.00      HCT   
ATOM   3491  C   LYS H 217      -6.004  14.164  18.981  1.00  0.00      HCT  C
ATOM   3492  O   LYS H 217      -6.757  14.010  18.026  1.00  0.00      HCT  O
ATOM   3493  N   SER H 218      -4.676  14.104  18.872  1.00  0.00      HCT  N
ATOM   3494  HN  SER H 218      -4.035  14.213  19.631  1.00  0.00      HCT   
ATOM   3495  CA  SER H 218      -4.037  13.864  17.578  1.00  0.00      HCT  C
ATOM   3496  HA  SER H 218      -4.766  13.288  17.023  1.00  0.00      HCT   
ATOM   3497  CB  SER H 218      -3.750  15.197  16.888  1.00  0.00      HCT  C
ATOM   3498  HB1 SER H 218      -2.995  15.018  16.089  1.00  0.00      HCT   
ATOM   3499  HB2 SER H 218      -4.669  15.581  16.390  1.00  0.00      HCT   
ATOM   3500  OG  SER H 218      -3.231  16.138  17.806  1.00  0.00      HCT  O
ATOM   3501  HG1 SER H 218      -2.865  16.866  17.289  1.00  0.00      HCT   
ATOM   3502  C   SER H 218      -2.746  13.035  17.634  1.00  0.00      HCT  C
ATOM   3503  O   SER H 218      -2.042  12.930  16.632  1.00  0.00      HCT  O
ATOM   3504  N   GLY H 219      -2.444  12.437  18.784  1.00  0.00      HCT  N
ATOM   3505  HN  GLY H 219      -3.007  12.528  19.604  1.00  0.00      HCT   
ATOM   3506  CA  GLY H 219      -1.256  11.599  18.924  1.00  0.00      HCT  C
ATOM   3507  HA1 GLY H 219      -1.157  11.411  19.984  1.00  0.00      HCT   
ATOM   3508  HA2 GLY H 219      -0.442  12.168  18.495  1.00  0.00      HCT   
ATOM   3509  C   GLY H 219      -1.316  10.251  18.209  1.00  0.00      HCT  C
ATOM   3510  O   GLY H 219      -1.931  10.134  17.155  1.00  0.00      HCT  O
ATOM   3511  N   PRO H 220      -0.661   9.222  18.778  1.00  0.00      HCT  N
ATOM   3512  CD  PRO H 220       0.280   9.332  19.909  1.00  0.00      HCT  C
ATOM   3513  HD1 PRO H 220      -0.229   9.668  20.841  1.00  0.00      HCT   
ATOM   3514  HD2 PRO H 220       1.120  10.029  19.685  1.00  0.00      HCT   
ATOM   3515  CA  PRO H 220      -0.718   7.856  18.248  1.00  0.00      HCT  C
ATOM   3516  HA  PRO H 220      -0.750   7.847  17.165  1.00  0.00      HCT   
ATOM   3517  CB  PRO H 220       0.576   7.223  18.772  1.00  0.00      HCT  C
ATOM   3518  HB1 PRO H 220       1.444   7.411  18.101  1.00  0.00      HCT   
ATOM   3519  HB2 PRO H 220       0.470   6.131  18.958  1.00  0.00      HCT   
ATOM   3520  CG  PRO H 220       0.809   7.924  20.085  1.00  0.00      HCT  C
ATOM   3521  HG1 PRO H 220       1.888   7.896  20.333  1.00  0.00      HCT   
ATOM   3522  HG2 PRO H 220       0.255   7.425  20.913  1.00  0.00      HCT   
ATOM   3523  C   PRO H 220      -1.966   7.154  18.792  1.00  0.00      HCT  C
ATOM   3524  O   PRO H 220      -2.540   6.273  18.097  1.00  0.00      HCT  O
ATOM   3525  N   GLU H 221      -2.356   7.547  20.020  1.00  0.00      HCT  N
ATOM   3526  HN  GLU H 221      -1.761   8.049  20.641  1.00  0.00      HCT   
ATOM   3527  CA  GLU H 221      -3.674   7.279  20.555  1.00  0.00      HCT  C
ATOM   3528  HA  GLU H 221      -4.087   6.330  20.237  1.00  0.00      HCT   
ATOM   3529  CB  GLU H 221      -3.718   7.365  22.105  1.00  0.00      HCT  C
ATOM   3530  HB1 GLU H 221      -2.830   6.826  22.508  1.00  0.00      HCT   
ATOM   3531  HB2 GLU H 221      -3.604   8.424  22.427  1.00  0.00      HCT   
ATOM   3532  CG  GLU H 221      -5.004   6.762  22.788  1.00  0.00      HCT  C
ATOM   3533  HG1 GLU H 221      -5.161   5.728  22.430  1.00  0.00      HCT   
ATOM   3534  HG2 GLU H 221      -4.901   6.755  23.891  1.00  0.00      HCT   
ATOM   3535  CD  GLU H 221      -6.289   7.463  22.473  1.00  0.00      HCT  C
ATOM   3536  OE1 GLU H 221      -6.314   8.678  22.543  1.00  0.00      HCT  O
ATOM   3537  OE2 GLU H 221      -7.287   6.812  22.113  1.00  0.00      HCT  O
ATOM   3538  C   GLU H 221      -4.438   8.371  19.822  1.00  0.00      HCT  C
ATOM   3539  O   GLU H 221      -3.851   9.059  18.990  1.00  0.00      HCT  O
ATOM   3540  N   ASN H 222      -5.724   8.528  20.113  1.00  0.00      HCT  N
ATOM   3541  HN  ASN H 222      -6.212   7.936  20.754  1.00  0.00      HCT   
ATOM   3542  CA  ASN H 222      -6.553   9.597  19.513  1.00  0.00      HCT  C
ATOM   3543  HA  ASN H 222      -7.502   9.629  20.038  1.00  0.00      HCT   
ATOM   3544  CB  ASN H 222      -5.876  10.977  19.530  1.00  0.00      HCT  C
ATOM   3545  HB1 ASN H 222      -5.090  10.980  18.743  1.00  0.00      HCT   
ATOM   3546  HB2 ASN H 222      -6.608  11.769  19.272  1.00  0.00      HCT   
ATOM   3547  CG  ASN H 222      -5.236  11.248  20.848  1.00  0.00      HCT  C
ATOM   3548  OD1 ASN H 222      -4.161  11.813  20.913  1.00  0.00      HCT  O
ATOM   3549  ND2 ASN H 222      -5.939  10.914  21.924  1.00  0.00      HCT  N
ATOM   3550 HD21 ASN H 222      -5.530  11.099  22.813  1.00  0.00      HCT   
ATOM   3551 HD22 ASN H 222      -6.849  10.524  21.823  1.00  0.00      HCT   
ATOM   3552  C   ASN H 222      -6.827   9.147  18.102  1.00  0.00      HCT  C
ATOM   3553  O   ASN H 222      -7.637   9.743  17.408  1.00  0.00      HCT  O
ATOM   3554  N   THR H 223      -6.132   8.095  17.664  1.00  0.00      HCT  N
ATOM   3555  HN  THR H 223      -5.498   7.556  18.218  1.00  0.00      HCT   
ATOM   3556  CA  THR H 223      -6.258   7.637  16.270  1.00  0.00      HCT  C
ATOM   3557  HA  THR H 223      -6.846   8.393  15.767  1.00  0.00      HCT   
ATOM   3558  CB  THR H 223      -4.858   7.418  15.568  1.00  0.00      HCT  C
ATOM   3559  HB  THR H 223      -4.321   6.653  16.180  1.00  0.00      HCT   
ATOM   3560  OG1 THR H 223      -4.071   8.617  15.596  1.00  0.00      HCT  O
ATOM   3561  HG1 THR H 223      -3.251   8.396  15.142  1.00  0.00      HCT   
ATOM   3562  CG2 THR H 223      -5.011   6.958  14.098  1.00  0.00      HCT  C
ATOM   3563 HG21 THR H 223      -4.024   6.701  13.660  1.00  0.00      HCT   
ATOM   3564 HG22 THR H 223      -5.656   6.055  14.040  1.00  0.00      HCT   
ATOM   3565 HG23 THR H 223      -5.471   7.755  13.475  1.00  0.00      HCT   
ATOM   3566  C   THR H 223      -7.054   6.326  16.171  1.00  0.00      HCT  C
ATOM   3567  O   THR H 223      -6.590   5.285  16.643  1.00  0.00      HCT  O
ATOM   3568  N   THR H 224      -8.240   6.374  15.555  1.00  0.00      HCT  N
ATOM   3569  HN  THR H 224      -8.639   7.211  15.180  1.00  0.00      HCT   
ATOM   3570  CA  THR H 224      -9.070   5.178  15.375  1.00  0.00      HCT  C
ATOM   3571  HA  THR H 224      -8.685   4.440  16.066  1.00  0.00      HCT   
ATOM   3572  CB  THR H 224     -10.575   5.485  15.606  1.00  0.00      HCT  C
ATOM   3573  HB  THR H 224     -10.874   6.197  14.798  1.00  0.00      HCT   
ATOM   3574  OG1 THR H 224     -10.736   6.145  16.862  1.00  0.00      HCT  O
ATOM   3575  HG1 THR H 224     -11.683   6.297  16.952  1.00  0.00      HCT   
ATOM   3576  CG2 THR H 224     -11.420   4.203  15.599  1.00  0.00      HCT  C
ATOM   3577 HG21 THR H 224     -12.503   4.443  15.651  1.00  0.00      HCT   
ATOM   3578 HG22 THR H 224     -11.242   3.627  14.666  1.00  0.00      HCT   
ATOM   3579 HG23 THR H 224     -11.167   3.552  16.463  1.00  0.00      HCT   
ATOM   3580  C   THR H 224      -8.889   4.599  13.976  1.00  0.00      HCT  C
ATOM   3581  O   THR H 224      -8.675   5.342  13.027  1.00  0.00      HCT  O
ATOM   3582  N   VAL H 225      -8.953   3.277  13.841  1.00  0.00      HCT  N
ATOM   3583  HN  VAL H 225      -9.001   2.618  14.587  1.00  0.00      HCT   
ATOM   3584  CA  VAL H 225      -8.956   2.681  12.509  1.00  0.00      HCT  C
ATOM   3585  HA  VAL H 225      -8.888   3.487  11.789  1.00  0.00      HCT   
ATOM   3586  CB  VAL H 225      -7.771   1.698  12.297  1.00  0.00      HCT  C
ATOM   3587  HB  VAL H 225      -7.953   0.806  12.945  1.00  0.00      HCT   
ATOM   3588  CG1 VAL H 225      -7.708   1.259  10.833  1.00  0.00      HCT  C
ATOM   3589 HG11 VAL H 225      -6.838   0.587  10.669  1.00  0.00      HCT   
ATOM   3590 HG12 VAL H 225      -8.619   0.700  10.533  1.00  0.00      HCT   
ATOM   3591 HG13 VAL H 225      -7.593   2.138  10.164  1.00  0.00      HCT   
ATOM   3592  CG2 VAL H 225      -6.454   2.336  12.701  1.00  0.00      HCT  C
ATOM   3593 HG21 VAL H 225      -5.607   1.643  12.510  1.00  0.00      HCT   
ATOM   3594 HG22 VAL H 225      -6.279   3.270  12.124  1.00  0.00      HCT   
ATOM   3595 HG23 VAL H 225      -6.444   2.587  13.782  1.00  0.00      HCT   
ATOM   3596  C   VAL H 225     -10.269   1.946  12.252  1.00  0.00      HCT  C
ATOM   3597  O   VAL H 225     -10.631   1.038  12.989  1.00  0.00      HCT  O
ATOM   3598  N   SER H 226     -10.979   2.339  11.204  1.00  0.00      HCT  N
ATOM   3599  HN  SER H 226     -10.729   3.096  10.600  1.00  0.00      HCT   
ATOM   3600  CA  SER H 226     -12.223   1.672  10.841  1.00  0.00      HCT  C
ATOM   3601  HA  SER H 226     -12.244   0.745  11.398  1.00  0.00      HCT   
ATOM   3602  CB  SER H 226     -13.426   2.560  11.155  1.00  0.00      HCT  C
ATOM   3603  HB1 SER H 226     -13.342   3.486  10.542  1.00  0.00      HCT   
ATOM   3604  HB2 SER H 226     -14.371   2.053  10.854  1.00  0.00      HCT   
ATOM   3605  OG  SER H 226     -13.442   2.913  12.523  1.00  0.00      HCT  O
ATOM   3606  HG1 SER H 226     -14.073   3.638  12.622  1.00  0.00      HCT   
ATOM   3607  C   SER H 226     -12.228   1.313   9.368  1.00  0.00      HCT  C
ATOM   3608  O   SER H 226     -11.358   1.757   8.609  1.00  0.00      HCT  O
ATOM   3609  N   ILE H 227     -13.200   0.495   8.975  1.00  0.00      HCT  N
ATOM   3610  HN  ILE H 227     -13.750  -0.049   9.605  1.00  0.00      HCT   
ATOM   3611  CA  ILE H 227     -13.552   0.319   7.566  1.00  0.00      HCT  C
ATOM   3612  HA  ILE H 227     -13.071   1.129   7.032  1.00  0.00      HCT   
ATOM   3613  CB  ILE H 227     -13.171  -1.040   7.013  1.00  0.00      HCT  C
ATOM   3614  HB  ILE H 227     -13.438  -0.985   5.927  1.00  0.00      HCT   
ATOM   3615  CG2 ILE H 227     -11.723  -1.334   7.264  1.00  0.00      HCT  C
ATOM   3616 HG21 ILE H 227     -11.412  -2.253   6.725  1.00  0.00      HCT   
ATOM   3617 HG22 ILE H 227     -11.082  -0.501   6.907  1.00  0.00      HCT   
ATOM   3618 HG23 ILE H 227     -11.530  -1.485   8.347  1.00  0.00      HCT   
ATOM   3619  CG1 ILE H 227     -14.051  -2.111   7.638  1.00  0.00      HCT  C
ATOM   3620 HG11 ILE H 227     -14.153  -1.924   8.730  1.00  0.00      HCT   
ATOM   3621 HG12 ILE H 227     -15.071  -2.043   7.196  1.00  0.00      HCT   
ATOM   3622  CD  ILE H 227     -13.524  -3.444   7.410  1.00  0.00      HCT  C
ATOM   3623  HD1 ILE H 227     -14.215  -4.209   7.826  1.00  0.00      HCT   
ATOM   3624  HD2 ILE H 227     -13.405  -3.638   6.322  1.00  0.00      HCT   
ATOM   3625  HD3 ILE H 227     -12.536  -3.571   7.901  1.00  0.00      HCT   
ATOM   3626  C   ILE H 227     -15.044   0.469   7.340  1.00  0.00      HCT  C
ATOM   3627  O   ILE H 227     -15.870   0.286   8.243  1.00  0.00      HCT  O
ATOM   3628  N   PHE H 228     -15.371   0.789   6.103  1.00  0.00      HCT  N
ATOM   3629  HN  PHE H 228     -14.699   0.893   5.372  1.00  0.00      HCT   
ATOM   3630  CA  PHE H 228     -16.736   1.018   5.697  1.00  0.00      HCT  C
ATOM   3631  HA  PHE H 228     -17.379   0.472   6.376  1.00  0.00      HCT   
ATOM   3632  CB  PHE H 228     -17.048   2.519   5.682  1.00  0.00      HCT  C
ATOM   3633  HB1 PHE H 228     -16.535   2.989   4.814  1.00  0.00      HCT   
ATOM   3634  HB2 PHE H 228     -18.137   2.700   5.556  1.00  0.00      HCT   
ATOM   3635  CG  PHE H 228     -16.561   3.254   6.902  1.00  0.00      HCT  C
ATOM   3636  CD1 PHE H 228     -17.406   3.455   7.988  1.00  0.00      HCT  C
ATOM   3637  HD1 PHE H 228     -18.422   3.088   7.950  1.00  0.00      HCT   
ATOM   3638  CE1 PHE H 228     -16.967   4.127   9.121  1.00  0.00      HCT  C
ATOM   3639  HE1 PHE H 228     -17.636   4.270   9.958  1.00  0.00      HCT   
ATOM   3640  CZ  PHE H 228     -15.663   4.612   9.185  1.00  0.00      HCT  C
ATOM   3641  HZ  PHE H 228     -15.312   5.134  10.064  1.00  0.00      HCT   
ATOM   3642  CD2 PHE H 228     -15.258   3.739   6.969  1.00  0.00      HCT  C
ATOM   3643  HD2 PHE H 228     -14.592   3.616   6.127  1.00  0.00      HCT   
ATOM   3644  CE2 PHE H 228     -14.804   4.410   8.105  1.00  0.00      HCT  C
ATOM   3645  HE2 PHE H 228     -13.787   4.773   8.145  1.00  0.00      HCT   
ATOM   3646  C   PHE H 228     -16.916   0.399   4.318  1.00  0.00      HCT  C
ATOM   3647  O   PHE H 228     -15.974   0.376   3.522  1.00  0.00      HCT  O
ATOM   3648  N   LYS H 229     -18.115  -0.115   4.051  1.00  0.00      HCT  N
ATOM   3649  HN  LYS H 229     -18.848  -0.143   4.729  1.00  0.00      HCT   
ATOM   3650  CA  LYS H 229     -18.453  -0.677   2.751  1.00  0.00      HCT  C
ATOM   3651  HA  LYS H 229     -17.542  -0.710   2.165  1.00  0.00      HCT   
ATOM   3652  CB  LYS H 229     -19.036  -2.080   2.933  1.00  0.00      HCT  C
ATOM   3653  HB1 LYS H 229     -18.302  -2.665   3.534  1.00  0.00      HCT   
ATOM   3654  HB2 LYS H 229     -19.960  -2.011   3.550  1.00  0.00      HCT   
ATOM   3655  CG  LYS H 229     -19.317  -2.830   1.635  1.00  0.00      HCT  C
ATOM   3656  HG1 LYS H 229     -19.738  -2.120   0.887  1.00  0.00      HCT   
ATOM   3657  HG2 LYS H 229     -18.356  -3.215   1.223  1.00  0.00      HCT   
ATOM   3658  CD  LYS H 229     -20.304  -3.974   1.856  1.00  0.00      HCT  C
ATOM   3659  HD1 LYS H 229     -20.875  -3.771   2.791  1.00  0.00      HCT   
ATOM   3660  HD2 LYS H 229     -21.033  -3.971   1.013  1.00  0.00      HCT   
ATOM   3661  CE  LYS H 229     -19.613  -5.322   1.941  1.00  0.00      HCT  C
ATOM   3662  HE1 LYS H 229     -19.107  -5.562   0.979  1.00  0.00      HCT   
ATOM   3663  HE2 LYS H 229     -18.849  -5.319   2.749  1.00  0.00      HCT   
ATOM   3664  NZ  LYS H 229     -20.583  -6.411   2.231  1.00  0.00      HCT  N
ATOM   3665  HZ1 LYS H 229     -20.088  -7.324   2.283  1.00  0.00      HCT   
ATOM   3666  HZ2 LYS H 229     -21.056  -6.222   3.138  1.00  0.00      HCT   
ATOM   3667  HZ3 LYS H 229     -21.296  -6.449   1.475  1.00  0.00      HCT   
ATOM   3668  C   LYS H 229     -19.440   0.233   2.012  1.00  0.00      HCT  C
ATOM   3669  O   LYS H 229     -20.284   0.860   2.651  1.00  0.00      HCT  O
ATOM   3670  N   LEU H 230     -19.294   0.322   0.683  1.00  0.00      HCT  N
ATOM   3671  HN  LEU H 230     -18.487  -0.063   0.240  1.00  0.00      HCT   
ATOM   3672  CA  LEU H 230     -20.250   0.963  -0.246  1.00  0.00      HCT  C
ATOM   3673  HA  LEU H 230     -21.144   1.230   0.303  1.00  0.00      HCT   
ATOM   3674  CB  LEU H 230     -19.621   2.194  -0.907  1.00  0.00      HCT  C
ATOM   3675  HB1 LEU H 230     -18.806   1.829  -1.574  1.00  0.00      HCT   
ATOM   3676  HB2 LEU H 230     -20.374   2.671  -1.573  1.00  0.00      HCT   
ATOM   3677  CG  LEU H 230     -19.020   3.256   0.024  1.00  0.00      HCT  C
ATOM   3678  HG  LEU H 230     -18.583   2.719   0.901  1.00  0.00      HCT   
ATOM   3679  CD1 LEU H 230     -17.955   4.036  -0.696  1.00  0.00      HCT  C
ATOM   3680 HD11 LEU H 230     -17.550   4.838  -0.042  1.00  0.00      HCT   
ATOM   3681 HD12 LEU H 230     -17.116   3.371  -0.993  1.00  0.00      HCT   
ATOM   3682 HD13 LEU H 230     -18.368   4.511  -1.612  1.00  0.00      HCT   
ATOM   3683  CD2 LEU H 230     -20.076   4.217   0.540  1.00  0.00      HCT  C
ATOM   3684 HD21 LEU H 230     -19.618   4.963   1.225  1.00  0.00      HCT   
ATOM   3685 HD22 LEU H 230     -20.562   4.774  -0.286  1.00  0.00      HCT   
ATOM   3686 HD23 LEU H 230     -20.862   3.667   1.101  1.00  0.00      HCT   
ATOM   3687  C   LEU H 230     -20.643  -0.111  -1.282  1.00  0.00      HCT  C
ATOM   3688  O   LEU H 230     -19.802  -0.942  -1.566  1.00  0.00      HCT  O
ATOM   3689  N   THR H 231     -21.847  -0.079  -1.887  1.00  0.00      HCT  N
ATOM   3690  HN  THR H 231     -22.323   0.736  -2.215  1.00  0.00      HCT   
ATOM   3691  CA  THR H 231     -22.588  -1.355  -2.115  1.00  0.00      HCT  C
ATOM   3692  HA  THR H 231     -22.069  -1.937  -1.366  1.00  0.00      HCT   
ATOM   3693  CB  THR H 231     -24.080  -1.136  -1.719  1.00  0.00      HCT  C
ATOM   3694  HB  THR H 231     -24.668  -1.891  -2.296  1.00  0.00      HCT   
ATOM   3695  OG1 THR H 231     -24.515   0.161  -2.129  1.00  0.00      HCT  O
ATOM   3696  HG1 THR H 231     -25.432   0.226  -1.843  1.00  0.00      HCT   
ATOM   3697  CG2 THR H 231     -24.256  -1.264  -0.228  1.00  0.00      HCT  C
ATOM   3698 HG21 THR H 231     -25.331  -1.222   0.048  1.00  0.00      HCT   
ATOM   3699 HG22 THR H 231     -23.849  -2.234   0.128  1.00  0.00      HCT   
ATOM   3700 HG23 THR H 231     -23.727  -0.447   0.309  1.00  0.00      HCT   
ATOM   3701  C   THR H 231     -22.711  -2.275  -3.393  1.00  0.00      HCT  C
ATOM   3702  O   THR H 231     -22.964  -3.466  -3.163  1.00  0.00      HCT  O
ATOM   3703  N   ARG H 232     -22.603  -1.900  -4.681  1.00  0.00      HCT  N
ATOM   3704  HN  ARG H 232     -22.673  -2.696  -5.278  1.00  0.00      HCT   
ATOM   3705  CA  ARG H 232     -22.412  -0.611  -5.331  1.00  0.00      HCT  C
ATOM   3706  HA  ARG H 232     -21.441  -0.220  -5.052  1.00  0.00      HCT   
ATOM   3707  CB  ARG H 232     -22.621  -0.751  -6.848  1.00  0.00      HCT  C
ATOM   3708  HB1 ARG H 232     -23.607  -0.280  -7.075  1.00  0.00      HCT   
ATOM   3709  HB2 ARG H 232     -21.861  -0.143  -7.386  1.00  0.00      HCT   
ATOM   3710  CG  ARG H 232     -22.634  -2.199  -7.323  1.00  0.00      HCT  C
ATOM   3711  HG1 ARG H 232     -21.843  -2.758  -6.777  1.00  0.00      HCT   
ATOM   3712  HG2 ARG H 232     -23.597  -2.671  -7.020  1.00  0.00      HCT   
ATOM   3713  CD  ARG H 232     -22.498  -2.416  -8.836  1.00  0.00      HCT  C
ATOM   3714  HD1 ARG H 232     -21.497  -2.060  -9.173  1.00  0.00      HCT   
ATOM   3715  HD2 ARG H 232     -22.603  -3.493  -9.106  1.00  0.00      HCT   
ATOM   3716  NE  ARG H 232     -23.496  -1.731  -9.650  1.00  0.00      HCT  N
ATOM   3717  HE  ARG H 232     -24.374  -1.604  -9.175  1.00  0.00      HCT   
ATOM   3718  CZ  ARG H 232     -23.273  -1.315 -10.893  1.00  0.00      HCT  C
ATOM   3719  NH1 ARG H 232     -22.076  -1.502 -11.446  1.00  0.00      HCT  N
ATOM   3720 HH11 ARG H 232     -21.887  -1.175 -12.361  1.00  0.00      HCT   
ATOM   3721 HH12 ARG H 232     -21.359  -1.858 -10.843  1.00  0.00      HCT   
ATOM   3722  NH2 ARG H 232     -24.237  -0.702 -11.580  1.00  0.00      HCT  N
ATOM   3723 HH21 ARG H 232     -24.095  -0.472 -12.532  1.00  0.00      HCT   
ATOM   3724 HH22 ARG H 232     -25.139  -0.686 -11.170  1.00  0.00      HCT   
ATOM   3725  C   ARG H 232     -23.414   0.362  -4.846  1.00  0.00      HCT  C
ATOM   3726  O   ARG H 232     -23.228   0.990  -3.814  1.00  0.00      HCT  O
ATOM   3727  N   ASP H 233     -24.441   0.508  -5.683  1.00  0.00      HCT  N
ATOM   3728  HN  ASP H 233     -24.376   0.281  -6.651  1.00  0.00      HCT   
ATOM   3729  CA  ASP H 233     -25.753   1.004  -5.304  1.00  0.00      HCT  C
ATOM   3730  HA  ASP H 233     -26.216   1.342  -6.224  1.00  0.00      HCT   
ATOM   3731  CB  ASP H 233     -26.540  -0.132  -4.660  1.00  0.00      HCT  C
ATOM   3732  HB1 ASP H 233     -26.104  -1.102  -4.973  1.00  0.00      HCT   
ATOM   3733  HB2 ASP H 233     -26.487  -0.066  -3.555  1.00  0.00      HCT   
ATOM   3734  CG  ASP H 233     -27.982  -0.129  -5.074  1.00  0.00      HCT  C
ATOM   3735  OD1 ASP H 233     -28.445   0.928  -5.539  1.00  0.00      HCT  O
ATOM   3736  OD2 ASP H 233     -28.643  -1.177  -4.954  1.00  0.00      HCT  O
ATOM   3737  C   ASP H 233     -25.719   2.200  -4.365  1.00  0.00      HCT  C
ATOM   3738  O   ASP H 233     -26.540   2.318  -3.456  1.00  0.00      HCT  O
ATOM   3739  N   GLN H 234     -24.774   3.087  -4.623  1.00  0.00      HCT  N
ATOM   3740  HN  GLN H 234     -24.353   3.152  -5.526  1.00  0.00      HCT   
ATOM   3741  CA  GLN H 234     -24.257   4.041  -3.645  1.00  0.00      HCT  C
ATOM   3742  HA  GLN H 234     -24.944   4.866  -3.501  1.00  0.00      HCT   
ATOM   3743  CB  GLN H 234     -23.886   3.384  -2.296  1.00  0.00      HCT  C
ATOM   3744  HB1 GLN H 234     -24.048   2.288  -2.416  1.00  0.00      HCT   
ATOM   3745  HB2 GLN H 234     -22.796   3.518  -2.108  1.00  0.00      HCT   
ATOM   3746  CG  GLN H 234     -24.674   3.849  -1.064  1.00  0.00      HCT  C
ATOM   3747  HG1 GLN H 234     -24.515   4.935  -0.889  1.00  0.00      HCT   
ATOM   3748  HG2 GLN H 234     -25.761   3.683  -1.208  1.00  0.00      HCT   
ATOM   3749  CD  GLN H 234     -24.247   3.144   0.241  1.00  0.00      HCT  C
ATOM   3750  OE1 GLN H 234     -23.381   2.265   0.244  1.00  0.00      HCT  O
ATOM   3751  NE2 GLN H 234     -24.865   3.531   1.350  1.00  0.00      HCT  N
ATOM   3752 HE21 GLN H 234     -24.592   3.084   2.197  1.00  0.00      HCT   
ATOM   3753 HE22 GLN H 234     -25.575   4.225   1.304  1.00  0.00      HCT   
ATOM   3754  C   GLN H 234     -23.035   4.583  -4.369  1.00  0.00      HCT  C
ATOM   3755  O   GLN H 234     -22.919   5.782  -4.596  1.00  0.00      HCT  O
ATOM   3756  N   LEU H 235     -22.149   3.667  -4.766  1.00  0.00      HCT  N
ATOM   3757  HN  LEU H 235     -22.131   2.731  -4.421  1.00  0.00      HCT   
ATOM   3758  CA  LEU H 235     -21.119   3.961  -5.750  1.00  0.00      HCT  C
ATOM   3759  HA  LEU H 235     -20.523   4.776  -5.360  1.00  0.00      HCT   
ATOM   3760  CB  LEU H 235     -20.250   2.734  -6.027  1.00  0.00      HCT  C
ATOM   3761  HB1 LEU H 235     -20.936   1.900  -6.301  1.00  0.00      HCT   
ATOM   3762  HB2 LEU H 235     -19.626   2.928  -6.928  1.00  0.00      HCT   
ATOM   3763  CG  LEU H 235     -19.368   2.270  -4.868  1.00  0.00      HCT  C
ATOM   3764  HG  LEU H 235     -20.055   2.066  -4.011  1.00  0.00      HCT   
ATOM   3765  CD1 LEU H 235     -18.626   1.003  -5.235  1.00  0.00      HCT  C
ATOM   3766 HD11 LEU H 235     -17.950   0.694  -4.409  1.00  0.00      HCT   
ATOM   3767 HD12 LEU H 235     -19.340   0.174  -5.430  1.00  0.00      HCT   
ATOM   3768 HD13 LEU H 235     -18.011   1.158  -6.147  1.00  0.00      HCT   
ATOM   3769  CD2 LEU H 235     -18.404   3.352  -4.447  1.00  0.00      HCT  C
ATOM   3770 HD21 LEU H 235     -17.784   3.005  -3.592  1.00  0.00      HCT   
ATOM   3771 HD22 LEU H 235     -17.716   3.631  -5.270  1.00  0.00      HCT   
ATOM   3772 HD23 LEU H 235     -18.956   4.263  -4.129  1.00  0.00      HCT   
ATOM   3773  C   LEU H 235     -21.764   4.440  -7.042  1.00  0.00      HCT  C
ATOM   3774  O   LEU H 235     -21.298   5.390  -7.666  1.00  0.00      HCT  O
ATOM   3775  N   VAL H 236     -22.837   3.771  -7.444  1.00  0.00      HCT  N
ATOM   3776  HN  VAL H 236     -23.211   2.973  -6.979  1.00  0.00      HCT   
ATOM   3777  CA  VAL H 236     -23.570   4.170  -8.636  1.00  0.00      HCT  C
ATOM   3778  HA  VAL H 236     -22.857   4.273  -9.445  1.00  0.00      HCT   
ATOM   3779  CB  VAL H 236     -24.624   3.112  -9.020  1.00  0.00      HCT  C
ATOM   3780  HB  VAL H 236     -25.217   2.878  -8.102  1.00  0.00      HCT   
ATOM   3781  CG1 VAL H 236     -25.569   3.641 -10.100  1.00  0.00      HCT  C
ATOM   3782 HG11 VAL H 236     -26.297   2.855 -10.394  1.00  0.00      HCT   
ATOM   3783 HG12 VAL H 236     -26.152   4.515  -9.742  1.00  0.00      HCT   
ATOM   3784 HG13 VAL H 236     -25.001   3.939 -11.007  1.00  0.00      HCT   
ATOM   3785  CG2 VAL H 236     -23.932   1.836  -9.478  1.00  0.00      HCT  C
ATOM   3786 HG21 VAL H 236     -24.678   1.077  -9.796  1.00  0.00      HCT   
ATOM   3787 HG22 VAL H 236     -23.257   2.044 -10.336  1.00  0.00      HCT   
ATOM   3788 HG23 VAL H 236     -23.329   1.390  -8.660  1.00  0.00      HCT   
ATOM   3789  C   VAL H 236     -24.224   5.542  -8.420  1.00  0.00      HCT  C
ATOM   3790  O   VAL H 236     -24.106   6.427  -9.275  1.00  0.00      HCT  O
ATOM   3791  N   ALA H 237     -24.894   5.712  -7.277  1.00  0.00      HCT  N
ATOM   3792  HN  ALA H 237     -25.082   4.959  -6.647  1.00  0.00      HCT   
ATOM   3793  CA  ALA H 237     -25.403   7.019  -6.863  1.00  0.00      HCT  C
ATOM   3794  HA  ALA H 237     -26.143   7.386  -7.565  1.00  0.00      HCT   
ATOM   3795  CB  ALA H 237     -26.056   6.931  -5.499  1.00  0.00      HCT  C
ATOM   3796  HB1 ALA H 237     -26.905   6.215  -5.538  1.00  0.00      HCT   
ATOM   3797  HB2 ALA H 237     -25.336   6.566  -4.734  1.00  0.00      HCT   
ATOM   3798  HB3 ALA H 237     -26.452   7.916  -5.171  1.00  0.00      HCT   
ATOM   3799  C   ALA H 237     -24.275   8.051  -6.846  1.00  0.00      HCT  C
ATOM   3800  O   ALA H 237     -24.447   9.179  -7.298  1.00  0.00      HCT  O
ATOM   3801  N   LEU H 238     -23.116   7.649  -6.333  1.00  0.00      HCT  N
ATOM   3802  HN  LEU H 238     -22.962   6.730  -5.975  1.00  0.00      HCT   
ATOM   3803  CA  LEU H 238     -21.957   8.527  -6.248  1.00  0.00      HCT  C
ATOM   3804  HA  LEU H 238     -22.294   9.401  -5.705  1.00  0.00      HCT   
ATOM   3805  CB  LEU H 238     -20.827   7.824  -5.496  1.00  0.00      HCT  C
ATOM   3806  HB1 LEU H 238     -21.299   7.190  -4.711  1.00  0.00      HCT   
ATOM   3807  HB2 LEU H 238     -20.312   7.123  -6.190  1.00  0.00      HCT   
ATOM   3808  CG  LEU H 238     -19.784   8.701  -4.809  1.00  0.00      HCT  C
ATOM   3809  HG  LEU H 238     -19.219   9.237  -5.610  1.00  0.00      HCT   
ATOM   3810  CD1 LEU H 238     -20.454   9.723  -3.889  1.00  0.00      HCT  C
ATOM   3811 HD11 LEU H 238     -19.689  10.327  -3.355  1.00  0.00      HCT   
ATOM   3812 HD12 LEU H 238     -21.098  10.414  -4.475  1.00  0.00      HCT   
ATOM   3813 HD13 LEU H 238     -21.085   9.213  -3.130  1.00  0.00      HCT   
ATOM   3814  CD2 LEU H 238     -18.803   7.836  -4.041  1.00  0.00      HCT  C
ATOM   3815 HD21 LEU H 238     -18.030   8.469  -3.554  1.00  0.00      HCT   
ATOM   3816 HD22 LEU H 238     -19.308   7.250  -3.247  1.00  0.00      HCT   
ATOM   3817 HD23 LEU H 238     -18.290   7.127  -4.726  1.00  0.00      HCT   
ATOM   3818  C   LEU H 238     -21.441   9.000  -7.611  1.00  0.00      HCT  C
ATOM   3819  O   LEU H 238     -21.247  10.200  -7.811  1.00  0.00      HCT  O
ATOM   3820  N   LYS H 239     -21.213   8.070  -8.542  1.00  0.00      HCT  N
ATOM   3821  HN  LYS H 239     -21.459   7.108  -8.432  1.00  0.00      HCT   
ATOM   3822  CA  LYS H 239     -20.569   8.407  -9.822  1.00  0.00      HCT  C
ATOM   3823  HA  LYS H 239     -19.642   8.922  -9.599  1.00  0.00      HCT   
ATOM   3824  CB  LYS H 239     -20.269   7.147 -10.658  1.00  0.00      HCT  C
ATOM   3825  HB1 LYS H 239     -19.571   6.516 -10.061  1.00  0.00      HCT   
ATOM   3826  HB2 LYS H 239     -21.206   6.556 -10.772  1.00  0.00      HCT   
ATOM   3827  CG  LYS H 239     -19.636   7.449 -12.029  1.00  0.00      HCT  C
ATOM   3828  HG1 LYS H 239     -20.427   7.814 -12.723  1.00  0.00      HCT   
ATOM   3829  HG2 LYS H 239     -18.892   8.271 -11.912  1.00  0.00      HCT   
ATOM   3830  CD  LYS H 239     -18.964   6.248 -12.669  1.00  0.00      HCT  C
ATOM   3831  HD1 LYS H 239     -18.133   5.915 -12.006  1.00  0.00      HCT   
ATOM   3832  HD2 LYS H 239     -19.707   5.418 -12.715  1.00  0.00      HCT   
ATOM   3833  CE  LYS H 239     -18.451   6.597 -14.067  1.00  0.00      HCT  C
ATOM   3834  HE1 LYS H 239     -19.298   6.862 -14.738  1.00  0.00      HCT   
ATOM   3835  HE2 LYS H 239     -17.753   7.462 -14.023  1.00  0.00      HCT   
ATOM   3836  NZ  LYS H 239     -17.708   5.484 -14.739  1.00  0.00      HCT  N
ATOM   3837  HZ1 LYS H 239     -17.390   5.787 -15.682  1.00  0.00      HCT   
ATOM   3838  HZ2 LYS H 239     -16.882   5.221 -14.164  1.00  0.00      HCT   
ATOM   3839  HZ3 LYS H 239     -18.334   4.659 -14.835  1.00  0.00      HCT   
ATOM   3840  C   LYS H 239     -21.445   9.369 -10.603  1.00  0.00      HCT  C
ATOM   3841  O   LYS H 239     -20.972  10.150 -11.425  1.00  0.00      HCT  O
ATOM   3842  N   ALA H 240     -22.731   9.328 -10.310  1.00  0.00      HCT  N
ATOM   3843  HN  ALA H 240     -23.133   8.684  -9.660  1.00  0.00      HCT   
ATOM   3844  CA  ALA H 240     -23.658  10.239 -10.931  1.00  0.00      HCT  C
ATOM   3845  HA  ALA H 240     -23.219  11.222 -11.055  1.00  0.00      HCT   
ATOM   3846  CB  ALA H 240     -24.075   9.721 -12.305  1.00  0.00      HCT  C
ATOM   3847  HB1 ALA H 240     -23.181   9.640 -12.960  1.00  0.00      HCT   
ATOM   3848  HB2 ALA H 240     -24.536   8.712 -12.228  1.00  0.00      HCT   
ATOM   3849  HB3 ALA H 240     -24.800  10.404 -12.797  1.00  0.00      HCT   
ATOM   3850  C   ALA H 240     -24.869  10.422 -10.042  1.00  0.00      HCT  C
ATOM   3851  O   ALA H 240     -25.618   9.457  -9.890  1.00  0.00      HCT  O
ATOM   3852  N   LYS H 241     -25.098  11.588  -9.415  1.00  0.00      HCT  N
ATOM   3853  HN  LYS H 241     -25.995  11.658  -8.981  1.00  0.00      HCT   
ATOM   3854  CA  LYS H 241     -24.233  12.781  -9.267  1.00  0.00      HCT  C
ATOM   3855  HA  LYS H 241     -24.940  13.567  -9.030  1.00  0.00      HCT   
ATOM   3856  CB  LYS H 241     -23.315  12.577  -8.063  1.00  0.00      HCT  C
ATOM   3857  HB1 LYS H 241     -22.920  11.536  -8.124  1.00  0.00      HCT   
ATOM   3858  HB2 LYS H 241     -22.435  13.251  -8.160  1.00  0.00      HCT   
ATOM   3859  CG  LYS H 241     -24.050  12.784  -6.749  1.00  0.00      HCT  C
ATOM   3860  HG1 LYS H 241     -24.646  13.723  -6.809  1.00  0.00      HCT   
ATOM   3861  HG2 LYS H 241     -24.767  11.945  -6.599  1.00  0.00      HCT   
ATOM   3862  CD  LYS H 241     -23.105  12.879  -5.574  1.00  0.00      HCT  C
ATOM   3863  HD1 LYS H 241     -22.660  11.873  -5.398  1.00  0.00      HCT   
ATOM   3864  HD2 LYS H 241     -22.274  13.567  -5.852  1.00  0.00      HCT   
ATOM   3865  CE  LYS H 241     -23.831  13.382  -4.337  1.00  0.00      HCT  C
ATOM   3866  HE1 LYS H 241     -23.151  13.376  -3.456  1.00  0.00      HCT   
ATOM   3867  HE2 LYS H 241     -24.195  14.421  -4.493  1.00  0.00      HCT   
ATOM   3868  NZ  LYS H 241     -25.004  12.522  -4.021  1.00  0.00      HCT  N
ATOM   3869  HZ1 LYS H 241     -25.489  12.878  -3.172  1.00  0.00      HCT   
ATOM   3870  HZ2 LYS H 241     -25.665  12.528  -4.824  1.00  0.00      HCT   
ATOM   3871  HZ3 LYS H 241     -24.682  11.548  -3.850  1.00  0.00      HCT   
ATOM   3872  C   LYS H 241     -23.391  13.266 -10.450  1.00  0.00      HCT  C
ATOM   3873  O   LYS H 241     -23.782  13.091 -11.605  1.00  0.00      HCT  O
ATOM   3874  N   SER H 242     -22.274  13.931 -10.155  1.00  0.00      HCT  N
ATOM   3875  HN  SER H 242     -22.003  14.171  -9.223  1.00  0.00      HCT   
ATOM   3876  CA  SER H 242     -21.330  14.375 -11.189  1.00  0.00      HCT  C
ATOM   3877  HA  SER H 242     -20.570  14.929 -10.654  1.00  0.00      HCT   
ATOM   3878  CB  SER H 242     -20.722  13.167 -11.916  1.00  0.00      HCT  C
ATOM   3879  HB1 SER H 242     -20.161  12.560 -11.169  1.00  0.00      HCT   
ATOM   3880  HB2 SER H 242     -21.527  12.517 -12.328  1.00  0.00      HCT   
ATOM   3881  OG  SER H 242     -19.821  13.572 -12.940  1.00  0.00      HCT  O
ATOM   3882  HG1 SER H 242     -19.316  12.791 -13.198  1.00  0.00      HCT   
ATOM   3883  C   SER H 242     -21.950  15.328 -12.217  1.00  0.00      HCT  C
ATOM   3884  O   SER H 242     -21.335  16.322 -12.599  1.00  0.00      HCT  O
ATOM   3885  N   LYS H 243     -23.152  15.010 -12.688  1.00  0.00      HCT  N
ATOM   3886  HN  LYS H 243     -23.605  14.136 -12.520  1.00  0.00      HCT   
ATOM   3887  CA  LYS H 243     -23.905  15.948 -13.504  1.00  0.00      HCT  C
ATOM   3888  HA  LYS H 243     -23.200  16.612 -13.989  1.00  0.00      HCT   
ATOM   3889  CB  LYS H 243     -24.738  15.228 -14.573  1.00  0.00      HCT  C
ATOM   3890  HB1 LYS H 243     -25.382  15.997 -15.060  1.00  0.00      HCT   
ATOM   3891  HB2 LYS H 243     -24.057  14.844 -15.365  1.00  0.00      HCT   
ATOM   3892  CG  LYS H 243     -25.639  14.101 -14.083  1.00  0.00      HCT  C
ATOM   3893  HG1 LYS H 243     -25.007  13.235 -13.779  1.00  0.00      HCT   
ATOM   3894  HG2 LYS H 243     -26.189  14.445 -13.177  1.00  0.00      HCT   
ATOM   3895  CD  LYS H 243     -26.599  13.685 -15.194  1.00  0.00      HCT  C
ATOM   3896  HD1 LYS H 243     -27.293  14.533 -15.395  1.00  0.00      HCT   
ATOM   3897  HD2 LYS H 243     -26.004  13.514 -16.121  1.00  0.00      HCT   
ATOM   3898  CE  LYS H 243     -27.376  12.439 -14.837  1.00  0.00      HCT  C
ATOM   3899  HE1 LYS H 243     -27.914  12.578 -13.873  1.00  0.00      HCT   
ATOM   3900  HE2 LYS H 243     -28.124  12.205 -15.626  1.00  0.00      HCT   
ATOM   3901  NZ  LYS H 243     -26.460  11.280 -14.700  1.00  0.00      HCT  N
ATOM   3902  HZ1 LYS H 243     -27.001  10.426 -14.453  1.00  0.00      HCT   
ATOM   3903  HZ2 LYS H 243     -25.960  11.124 -15.599  1.00  0.00      HCT   
ATOM   3904  HZ3 LYS H 243     -25.765  11.476 -13.952  1.00  0.00      HCT   
ATOM   3905  C   LYS H 243     -24.786  16.802 -12.598  1.00  0.00      HCT  C
ATOM   3906  O   LYS H 243     -25.648  17.545 -13.070  1.00  0.00      HCT  O
ATOM   3907  N   GLU H 244     -24.557  16.678 -11.292  1.00  0.00      HCT  N
ATOM   3908  HN  GLU H 244     -23.953  15.986 -10.908  1.00  0.00      HCT   
ATOM   3909  CA  GLU H 244     -25.171  17.547 -10.296  1.00  0.00      HCT  C
ATOM   3910  HA  GLU H 244     -26.247  17.497 -10.402  1.00  0.00      HCT   
ATOM   3911  CB  GLU H 244     -24.775  17.092  -8.882  1.00  0.00      HCT  C
ATOM   3912  HB1 GLU H 244     -25.586  16.436  -8.488  1.00  0.00      HCT   
ATOM   3913  HB2 GLU H 244     -23.864  16.454  -8.932  1.00  0.00      HCT   
ATOM   3914  CG  GLU H 244     -24.540  18.216  -7.872  1.00  0.00      HCT  C
ATOM   3915  HG1 GLU H 244     -23.669  18.819  -8.187  1.00  0.00      HCT   
ATOM   3916  HG2 GLU H 244     -25.429  18.872  -7.794  1.00  0.00      HCT   
ATOM   3917  CD  GLU H 244     -24.196  17.716  -6.465  1.00  0.00      HCT  C
ATOM   3918  OE1 GLU H 244     -23.895  16.513  -6.301  1.00  0.00      HCT  O
ATOM   3919  OE2 GLU H 244     -24.217  18.541  -5.524  1.00  0.00      HCT  O
ATOM   3920  C   GLU H 244     -24.755  18.998 -10.559  1.00  0.00      HCT  C
ATOM   3921  O   GLU H 244     -23.643  19.255 -11.014  1.00  0.00      HCT  O
ATOM   3922  N   ASP H 245     -25.667  19.932 -10.305  1.00  0.00      HCT  N
ATOM   3923  HN  ASP H 245     -26.586  19.738  -9.972  1.00  0.00      HCT   
ATOM   3924  CA  ASP H 245     -25.417  21.361 -10.489  1.00  0.00      HCT  C
ATOM   3925  HA  ASP H 245     -26.363  21.861 -10.313  1.00  0.00      HCT   
ATOM   3926  CB  ASP H 245     -24.362  21.859  -9.498  1.00  0.00      HCT  C
ATOM   3927  HB1 ASP H 245     -23.588  21.077  -9.365  1.00  0.00      HCT   
ATOM   3928  HB2 ASP H 245     -23.870  22.775  -9.879  1.00  0.00      HCT   
ATOM   3929  CG  ASP H 245     -24.944  22.159  -8.129  1.00  0.00      HCT  C
ATOM   3930  OD1 ASP H 245     -25.136  21.214  -7.331  1.00  0.00      HCT  O
ATOM   3931  OD2 ASP H 245     -25.215  23.347  -7.854  1.00  0.00      HCT  O
ATOM   3932  C   ASP H 245     -24.994  21.708 -11.913  1.00  0.00      HCT  C
ATOM   3933  O   ASP H 245     -24.251  22.668 -12.132  1.00  0.00      HCT  O
ATOM   3934  N   GLY H 246     -25.469  20.921 -12.875  1.00  0.00      HCT  N
ATOM   3935  HN  GLY H 246     -25.952  20.068 -12.680  1.00  0.00      HCT   
ATOM   3936  CA  GLY H 246     -25.317  21.249 -14.279  1.00  0.00      HCT  C
ATOM   3937  HA1 GLY H 246     -25.437  22.323 -14.329  1.00  0.00      HCT   
ATOM   3938  HA2 GLY H 246     -26.093  20.692 -14.785  1.00  0.00      HCT   
ATOM   3939  C   GLY H 246     -23.990  20.894 -14.924  1.00  0.00      HCT  C
ATOM   3940  O   GLY H 246     -23.824  21.107 -16.122  1.00  0.00      HCT  O
ATOM   3941  N   ASN H 247     -23.044  20.374 -14.144  1.00  0.00      HCT  N
ATOM   3942  HN  ASN H 247     -23.133  20.247 -13.157  1.00  0.00      HCT   
ATOM   3943  CA  ASN H 247     -21.764  19.938 -14.698  1.00  0.00      HCT  C
ATOM   3944  HA  ASN H 247     -21.331  20.800 -15.194  1.00  0.00      HCT   
ATOM   3945  CB  ASN H 247     -20.836  19.420 -13.594  1.00  0.00      HCT  C
ATOM   3946  HB1 ASN H 247     -20.576  20.279 -12.938  1.00  0.00      HCT   
ATOM   3947  HB2 ASN H 247     -21.362  18.670 -12.968  1.00  0.00      HCT   
ATOM   3948  CG  ASN H 247     -19.536  18.832 -14.138  1.00  0.00      HCT  C
ATOM   3949  OD1 ASN H 247     -18.723  19.534 -14.744  1.00  0.00      HCT  O
ATOM   3950  ND2 ASN H 247     -19.324  17.541 -13.899  1.00  0.00      HCT  N
ATOM   3951 HD21 ASN H 247     -18.474  17.146 -14.238  1.00  0.00      HCT   
ATOM   3952 HD22 ASN H 247     -19.987  17.016 -13.374  1.00  0.00      HCT   
ATOM   3953  C   ASN H 247     -22.006  18.870 -15.757  1.00  0.00      HCT  C
ATOM   3954  O   ASN H 247     -22.795  17.949 -15.553  1.00  0.00      HCT  O
ATOM   3955  N   THR H 248     -21.353  19.014 -16.903  1.00  0.00      HCT  N
ATOM   3956  HN  THR H 248     -20.664  19.716 -17.079  1.00  0.00      HCT   
ATOM   3957  CA  THR H 248     -21.604  18.123 -18.032  1.00  0.00      HCT  C
ATOM   3958  HA  THR H 248     -22.550  17.641 -17.824  1.00  0.00      HCT   
ATOM   3959  CB  THR H 248     -21.629  18.918 -19.355  1.00  0.00      HCT  C
ATOM   3960  HB  THR H 248     -22.297  19.796 -19.177  1.00  0.00      HCT   
ATOM   3961  OG1 THR H 248     -22.216  18.123 -20.393  1.00  0.00      HCT  O
ATOM   3962  HG1 THR H 248     -22.188  18.672 -21.184  1.00  0.00      HCT   
ATOM   3963  CG2 THR H 248     -20.218  19.365 -19.757  1.00  0.00      HCT  C
ATOM   3964 HG21 THR H 248     -20.252  20.031 -20.645  1.00  0.00      HCT   
ATOM   3965 HG22 THR H 248     -19.738  19.927 -18.927  1.00  0.00      HCT   
ATOM   3966 HG23 THR H 248     -19.576  18.492 -20.002  1.00  0.00      HCT   
ATOM   3967  C   THR H 248     -20.552  17.009 -18.103  1.00  0.00      HCT  C
ATOM   3968  O   THR H 248     -20.788  15.934 -18.673  1.00  0.00      HCT  O
ATOM   3969  N   VAL H 249     -19.403  17.278 -17.488  1.00  0.00      HCT  N
ATOM   3970  HN  VAL H 249     -19.258  18.122 -16.979  1.00  0.00      HCT   
ATOM   3971  CA  VAL H 249     -18.260  16.379 -17.498  1.00  0.00      HCT  C
ATOM   3972  HA  VAL H 249     -18.102  16.092 -18.530  1.00  0.00      HCT   
ATOM   3973  CB  VAL H 249     -17.021  17.093 -16.943  1.00  0.00      HCT  C
ATOM   3974  HB  VAL H 249     -17.094  17.078 -15.828  1.00  0.00      HCT   
ATOM   3975  CG1 VAL H 249     -15.754  16.375 -17.368  1.00  0.00      HCT  C
ATOM   3976 HG11 VAL H 249     -14.859  16.919 -16.996  1.00  0.00      HCT   
ATOM   3977 HG12 VAL H 249     -15.709  15.345 -16.957  1.00  0.00      HCT   
ATOM   3978 HG13 VAL H 249     -15.686  16.320 -18.476  1.00  0.00      HCT   
ATOM   3979  CG2 VAL H 249     -17.006  18.534 -17.418  1.00  0.00      HCT  C
ATOM   3980 HG21 VAL H 249     -16.094  19.057 -17.058  1.00  0.00      HCT   
ATOM   3981 HG22 VAL H 249     -17.020  18.579 -18.528  1.00  0.00      HCT   
ATOM   3982 HG23 VAL H 249     -17.885  19.092 -17.035  1.00  0.00      HCT   
ATOM   3983  C   VAL H 249     -18.502  15.098 -16.697  1.00  0.00      HCT  C
ATOM   3984  O   VAL H 249     -19.061  15.123 -15.599  1.00  0.00      HCT  O
ATOM   3985  N   SER H 250     -18.077  13.978 -17.265  1.00  0.00      HCT  N
ATOM   3986  HN  SER H 250     -17.652  13.937 -18.169  1.00  0.00      HCT   
ATOM   3987  CA  SER H 250     -18.197  12.689 -16.604  1.00  0.00      HCT  C
ATOM   3988  HA  SER H 250     -18.825  12.837 -15.735  1.00  0.00      HCT   
ATOM   3989  CB  SER H 250     -18.764  11.640 -17.562  1.00  0.00      HCT  C
ATOM   3990  HB1 SER H 250     -17.914  11.187 -18.122  1.00  0.00      HCT   
ATOM   3991  HB2 SER H 250     -19.255  10.819 -16.992  1.00  0.00      HCT   
ATOM   3992  OG  SER H 250     -19.661  12.225 -18.491  1.00  0.00      HCT  O
ATOM   3993  HG1 SER H 250     -19.806  11.577 -19.192  1.00  0.00      HCT   
ATOM   3994  C   SER H 250     -16.822  12.253 -16.101  1.00  0.00      HCT  C
ATOM   3995  O   SER H 250     -15.913  12.014 -16.895  1.00  0.00      HCT  O
ATOM   3996  N   TYR H 251     -16.668  12.169 -14.783  1.00  0.00      HCT  N
ATOM   3997  HN  TYR H 251     -17.384  12.385 -14.121  1.00  0.00      HCT   
ATOM   3998  CA  TYR H 251     -15.403  11.742 -14.191  1.00  0.00      HCT  C
ATOM   3999  HA  TYR H 251     -14.639  11.854 -14.951  1.00  0.00      HCT   
ATOM   4000  CB  TYR H 251     -15.074  12.582 -12.950  1.00  0.00      HCT  C
ATOM   4001  HB1 TYR H 251     -15.958  12.597 -12.275  1.00  0.00      HCT   
ATOM   4002  HB2 TYR H 251     -14.233  12.129 -12.381  1.00  0.00      HCT   
ATOM   4003  CG  TYR H 251     -14.746  14.017 -13.265  1.00  0.00      HCT  C
ATOM   4004  CD1 TYR H 251     -13.577  14.353 -13.948  1.00  0.00      HCT  C
ATOM   4005  HD1 TYR H 251     -12.885  13.576 -14.244  1.00  0.00      HCT   
ATOM   4006  CE1 TYR H 251     -13.266  15.681 -14.242  1.00  0.00      HCT  C
ATOM   4007  HE1 TYR H 251     -12.356  15.929 -14.769  1.00  0.00      HCT   
ATOM   4008  CZ  TYR H 251     -14.135  16.680 -13.843  1.00  0.00      HCT  C
ATOM   4009  OH  TYR H 251     -13.858  17.997 -14.117  1.00  0.00      HCT  O
ATOM   4010  HH  TYR H 251     -14.610  18.516 -13.824  1.00  0.00      HCT   
ATOM   4011  CD2 TYR H 251     -15.599  15.042 -12.883  1.00  0.00      HCT  C
ATOM   4012  HD2 TYR H 251     -16.494  14.818 -12.319  1.00  0.00      HCT   
ATOM   4013  CE2 TYR H 251     -15.302  16.368 -13.168  1.00  0.00      HCT  C
ATOM   4014  HE2 TYR H 251     -15.973  17.149 -12.843  1.00  0.00      HCT   
ATOM   4015  C   TYR H 251     -15.475  10.265 -13.842  1.00  0.00      HCT  C
ATOM   4016  O   TYR H 251     -16.561   9.692 -13.808  1.00  0.00      HCT  O
ATOM   4017  N   SER H 252     -14.331   9.643 -13.575  1.00  0.00      HCT  N
ATOM   4018  HN  SER H 252     -13.434  10.079 -13.500  1.00  0.00      HCT   
ATOM   4019  CA  SER H 252     -14.314   8.195 -13.361  1.00  0.00      HCT  C
ATOM   4020  HA  SER H 252     -14.963   7.773 -14.117  1.00  0.00      HCT   
ATOM   4021  CB  SER H 252     -12.897   7.638 -13.457  1.00  0.00      HCT  C
ATOM   4022  HB1 SER H 252     -12.968   6.540 -13.630  1.00  0.00      HCT   
ATOM   4023  HB2 SER H 252     -12.368   8.074 -14.334  1.00  0.00      HCT   
ATOM   4024  OG  SER H 252     -12.199   7.878 -12.249  1.00  0.00      HCT  O
ATOM   4025  HG1 SER H 252     -11.407   7.327 -12.265  1.00  0.00      HCT   
ATOM   4026  C   SER H 252     -14.903   7.832 -12.005  1.00  0.00      HCT  C
ATOM   4027  O   SER H 252     -14.928   8.649 -11.087  1.00  0.00      HCT  O
ATOM   4028  N   SER H 253     -15.374   6.597 -11.890  1.00  0.00      HCT  N
ATOM   4029  HN  SER H 253     -15.438   5.944 -12.644  1.00  0.00      HCT   
ATOM   4030  CA  SER H 253     -15.848   6.083 -10.615  1.00  0.00      HCT  C
ATOM   4031  HA  SER H 253     -16.688   6.710 -10.344  1.00  0.00      HCT   
ATOM   4032  CB  SER H 253     -16.261   4.620 -10.760  1.00  0.00      HCT  C
ATOM   4033  HB1 SER H 253     -17.243   4.588 -11.286  1.00  0.00      HCT   
ATOM   4034  HB2 SER H 253     -15.530   4.072 -11.397  1.00  0.00      HCT   
ATOM   4035  OG  SER H 253     -16.398   4.013  -9.490  1.00  0.00      HCT  O
ATOM   4036  HG1 SER H 253     -16.867   3.180  -9.623  1.00  0.00      HCT   
ATOM   4037  C   SER H 253     -14.800   6.220  -9.504  1.00  0.00      HCT  C
ATOM   4038  O   SER H 253     -15.139   6.578  -8.373  1.00  0.00      HCT  O
ATOM   4039  N   TYR H 254     -13.535   5.931  -9.823  1.00  0.00      HCT  N
ATOM   4040  HN  TYR H 254     -13.243   5.565 -10.705  1.00  0.00      HCT   
ATOM   4041  CA  TYR H 254     -12.448   6.141  -8.861  1.00  0.00      HCT  C
ATOM   4042  HA  TYR H 254     -12.753   5.650  -7.945  1.00  0.00      HCT   
ATOM   4043  CB  TYR H 254     -11.105   5.565  -9.349  1.00  0.00      HCT  C
ATOM   4044  HB1 TYR H 254     -11.181   4.457  -9.398  1.00  0.00      HCT   
ATOM   4045  HB2 TYR H 254     -10.873   5.925 -10.375  1.00  0.00      HCT   
ATOM   4046  CG  TYR H 254      -9.992   5.921  -8.385  1.00  0.00      HCT  C
ATOM   4047  CD1 TYR H 254      -9.919   5.312  -7.137  1.00  0.00      HCT  C
ATOM   4048  HD1 TYR H 254     -10.651   4.567  -6.859  1.00  0.00      HCT   
ATOM   4049  CE1 TYR H 254      -8.937   5.649  -6.216  1.00  0.00      HCT  C
ATOM   4050  HE1 TYR H 254      -8.896   5.161  -5.254  1.00  0.00      HCT   
ATOM   4051  CZ  TYR H 254      -8.011   6.621  -6.530  1.00  0.00      HCT  C
ATOM   4052  OH  TYR H 254      -7.035   6.939  -5.599  1.00  0.00      HCT  O
ATOM   4053  HH  TYR H 254      -6.443   7.573  -6.008  1.00  0.00      HCT   
ATOM   4054  CD2 TYR H 254      -9.057   6.909  -8.687  1.00  0.00      HCT  C
ATOM   4055  HD2 TYR H 254      -9.117   7.441  -9.626  1.00  0.00      HCT   
ATOM   4056  CE2 TYR H 254      -8.066   7.260  -7.767  1.00  0.00      HCT  C
ATOM   4057  HE2 TYR H 254      -7.360   8.040  -8.011  1.00  0.00      HCT   
ATOM   4058  C   TYR H 254     -12.261   7.628  -8.536  1.00  0.00      HCT  C
ATOM   4059  O   TYR H 254     -11.990   7.976  -7.382  1.00  0.00      HCT  O
ATOM   4060  N   GLU H 255     -12.389   8.498  -9.540  1.00  0.00      HCT  N
ATOM   4061  HN  GLU H 255     -12.578   8.261 -10.489  1.00  0.00      HCT   
ATOM   4062  CA  GLU H 255     -12.253   9.931  -9.303  1.00  0.00      HCT  C
ATOM   4063  HA  GLU H 255     -11.305  10.100  -8.809  1.00  0.00      HCT   
ATOM   4064  CB  GLU H 255     -12.268  10.704 -10.622  1.00  0.00      HCT  C
ATOM   4065  HB1 GLU H 255     -13.008  10.219 -11.300  1.00  0.00      HCT   
ATOM   4066  HB2 GLU H 255     -12.644  11.737 -10.449  1.00  0.00      HCT   
ATOM   4067  CG  GLU H 255     -10.929  10.756 -11.317  1.00  0.00      HCT  C
ATOM   4068  HG1 GLU H 255     -10.344  11.609 -10.927  1.00  0.00      HCT   
ATOM   4069  HG2 GLU H 255     -10.361   9.819 -11.155  1.00  0.00      HCT   
ATOM   4070  CD  GLU H 255     -11.068  10.992 -12.810  1.00  0.00      HCT  C
ATOM   4071  OE1 GLU H 255     -12.213  10.910 -13.311  1.00  0.00      HCT  O
ATOM   4072  OE2 GLU H 255     -10.037  11.243 -13.480  1.00  0.00      HCT  O
ATOM   4073  C   GLU H 255     -13.358  10.455  -8.364  1.00  0.00      HCT  C
ATOM   4074  O   GLU H 255     -13.078  11.196  -7.406  1.00  0.00      HCT  O
ATOM   4075  N   MET H 256     -14.603  10.059  -8.625  1.00  0.00      HCT  N
ATOM   4076  HN  MET H 256     -14.860   9.430  -9.355  1.00  0.00      HCT   
ATOM   4077  CA  MET H 256     -15.719  10.540  -7.826  1.00  0.00      HCT  C
ATOM   4078  HA  MET H 256     -15.622  11.616  -7.742  1.00  0.00      HCT   
ATOM   4079  CB  MET H 256     -17.063  10.196  -8.478  1.00  0.00      HCT  C
ATOM   4080  HB1 MET H 256     -17.017   9.120  -8.766  1.00  0.00      HCT   
ATOM   4081  HB2 MET H 256     -17.874  10.281  -7.720  1.00  0.00      HCT   
ATOM   4082  CG  MET H 256     -17.396  11.013  -9.705  1.00  0.00      HCT  C
ATOM   4083  HG1 MET H 256     -16.555  10.981 -10.430  1.00  0.00      HCT   
ATOM   4084  HG2 MET H 256     -18.291  10.585 -10.208  1.00  0.00      HCT   
ATOM   4085  SD  MET H 256     -17.729  12.752  -9.347  1.00  0.00      HCT  S
ATOM   4086  CE  MET H 256     -19.106  12.647  -8.190  1.00  0.00      HCT  C
ATOM   4087  HE1 MET H 256     -19.440  13.660  -7.878  1.00  0.00      HCT   
ATOM   4088  HE2 MET H 256     -19.975  12.128  -8.650  1.00  0.00      HCT   
ATOM   4089  HE3 MET H 256     -18.818  12.086  -7.275  1.00  0.00      HCT   
ATOM   4090  C   MET H 256     -15.645   9.961  -6.422  1.00  0.00      HCT  C
ATOM   4091  O   MET H 256     -15.971  10.634  -5.446  1.00  0.00      HCT  O
ATOM   4092  N   LEU H 257     -15.212   8.713  -6.316  1.00  0.00      HCT  N
ATOM   4093  HN  LEU H 257     -14.935   8.130  -7.077  1.00  0.00      HCT   
ATOM   4094  CA  LEU H 257     -15.108   8.080  -5.007  1.00  0.00      HCT  C
ATOM   4095  HA  LEU H 257     -16.039   8.271  -4.489  1.00  0.00      HCT   
ATOM   4096  CB  LEU H 257     -14.876   6.572  -5.137  1.00  0.00      HCT  C
ATOM   4097  HB1 LEU H 257     -15.783   6.140  -5.620  1.00  0.00      HCT   
ATOM   4098  HB2 LEU H 257     -14.037   6.395  -5.845  1.00  0.00      HCT   
ATOM   4099  CG  LEU H 257     -14.633   5.903  -3.781  1.00  0.00      HCT  C
ATOM   4100  HG  LEU H 257     -13.684   6.349  -3.397  1.00  0.00      HCT   
ATOM   4101  CD1 LEU H 257     -15.778   6.208  -2.787  1.00  0.00      HCT  C
ATOM   4102 HD11 LEU H 257     -15.611   5.677  -1.825  1.00  0.00      HCT   
ATOM   4103 HD12 LEU H 257     -15.835   7.298  -2.579  1.00  0.00      HCT   
ATOM   4104 HD13 LEU H 257     -16.755   5.878  -3.200  1.00  0.00      HCT   
ATOM   4105  CD2 LEU H 257     -14.418   4.399  -3.940  1.00  0.00      HCT  C
ATOM   4106 HD21 LEU H 257     -14.224   3.930  -2.951  1.00  0.00      HCT   
ATOM   4107 HD22 LEU H 257     -15.306   3.902  -4.380  1.00  0.00      HCT   
ATOM   4108 HD23 LEU H 257     -13.544   4.198  -4.597  1.00  0.00      HCT   
ATOM   4109  C   LEU H 257     -13.985   8.717  -4.188  1.00  0.00      HCT  C
ATOM   4110  O   LEU H 257     -14.192   9.062  -3.012  1.00  0.00      HCT  O
ATOM   4111  N   ALA H 258     -12.805   8.873  -4.799  1.00  0.00      HCT  N
ATOM   4112  HN  ALA H 258     -12.617   8.568  -5.732  1.00  0.00      HCT   
ATOM   4113  CA  ALA H 258     -11.684   9.522  -4.111  1.00  0.00      HCT  C
ATOM   4114  HA  ALA H 258     -11.412   8.970  -3.218  1.00  0.00      HCT   
ATOM   4115  CB  ALA H 258     -10.456   9.566  -5.011  1.00  0.00      HCT  C
ATOM   4116  HB1 ALA H 258     -10.165   8.532  -5.296  1.00  0.00      HCT   
ATOM   4117  HB2 ALA H 258     -10.665  10.132  -5.945  1.00  0.00      HCT   
ATOM   4118  HB3 ALA H 258      -9.590  10.037  -4.499  1.00  0.00      HCT   
ATOM   4119  C   ALA H 258     -12.068  10.943  -3.645  1.00  0.00      HCT  C
ATOM   4120  O   ALA H 258     -11.857  11.318  -2.486  1.00  0.00      HCT  O
ATOM   4121  N   GLY H 259     -12.660  11.718  -4.545  1.00  0.00      HCT  N
ATOM   4122  HN  GLY H 259     -12.821  11.432  -5.489  1.00  0.00      HCT   
ATOM   4123  CA  GLY H 259     -13.117  13.050  -4.207  1.00  0.00      HCT  C
ATOM   4124  HA1 GLY H 259     -13.590  13.457  -5.090  1.00  0.00      HCT   
ATOM   4125  HA2 GLY H 259     -12.256  13.609  -3.867  1.00  0.00      HCT   
ATOM   4126  C   GLY H 259     -14.139  13.041  -3.090  1.00  0.00      HCT  C
ATOM   4127  O   GLY H 259     -14.101  13.906  -2.221  1.00  0.00      HCT  O
ATOM   4128  N   HSE H 260     -15.043  12.062  -3.109  1.00  0.00      HCT  N
ATOM   4129  HN  HSE H 260     -15.109  11.378  -3.834  1.00  0.00      HCT   
ATOM   4130  CA  HSE H 260     -16.031  11.910  -2.045  1.00  0.00      HCT  C
ATOM   4131  HA  HSE H 260     -16.543  12.860  -1.948  1.00  0.00      HCT   
ATOM   4132  CB  HSE H 260     -17.056  10.809  -2.394  1.00  0.00      HCT  C
ATOM   4133  HB1 HSE H 260     -17.549  11.092  -3.349  1.00  0.00      HCT   
ATOM   4134  HB2 HSE H 260     -16.524   9.851  -2.574  1.00  0.00      HCT   
ATOM   4135  ND1 HSE H 260     -19.070  11.595  -1.082  1.00  0.00      HCT  N
ATOM   4136  CG  HSE H 260     -18.125  10.626  -1.357  1.00  0.00      HCT  C
ATOM   4137  CE1 HSE H 260     -19.860  11.172  -0.111  1.00  0.00      HCT  C
ATOM   4138  HE1 HSE H 260     -20.690  11.747   0.308  1.00  0.00      HCT   
ATOM   4139  NE2 HSE H 260     -19.466   9.965   0.250  1.00  0.00      HCT  N
ATOM   4140  HE2 HSE H 260     -19.880   9.418   0.977  1.00  0.00      HCT   
ATOM   4141  CD2 HSE H 260     -18.383   9.602  -0.514  1.00  0.00      HCT  C
ATOM   4142  HD2 HSE H 260     -17.874   8.655  -0.397  1.00  0.00      HCT   
ATOM   4143  C   HSE H 260     -15.344  11.625  -0.692  1.00  0.00      HCT  C
ATOM   4144  O   HSE H 260     -15.676  12.253   0.313  1.00  0.00      HCT  O
ATOM   4145  N   VAL H 261     -14.367  10.717  -0.669  1.00  0.00      HCT  N
ATOM   4146  HN  VAL H 261     -14.070  10.171  -1.448  1.00  0.00      HCT   
ATOM   4147  CA  VAL H 261     -13.631  10.453   0.571  1.00  0.00      HCT  C
ATOM   4148  HA  VAL H 261     -14.363  10.219   1.334  1.00  0.00      HCT   
ATOM   4149  CB  VAL H 261     -12.645   9.269   0.417  1.00  0.00      HCT  C
ATOM   4150  HB  VAL H 261     -12.050   9.444  -0.513  1.00  0.00      HCT   
ATOM   4151  CG1 VAL H 261     -11.706   9.201   1.606  1.00  0.00      HCT  C
ATOM   4152 HG11 VAL H 261     -11.026   8.327   1.511  1.00  0.00      HCT   
ATOM   4153 HG12 VAL H 261     -11.071  10.108   1.679  1.00  0.00      HCT   
ATOM   4154 HG13 VAL H 261     -12.278   9.090   2.552  1.00  0.00      HCT   
ATOM   4155  CG2 VAL H 261     -13.402   7.964   0.277  1.00  0.00      HCT  C
ATOM   4156 HG21 VAL H 261     -12.698   7.107   0.206  1.00  0.00      HCT   
ATOM   4157 HG22 VAL H 261     -14.065   7.801   1.154  1.00  0.00      HCT   
ATOM   4158 HG23 VAL H 261     -14.029   7.959  -0.639  1.00  0.00      HCT   
ATOM   4159  C   VAL H 261     -12.858  11.684   1.040  1.00  0.00      HCT  C
ATOM   4160  O   VAL H 261     -12.925  12.066   2.215  1.00  0.00      HCT  O
ATOM   4161  N   TRP H 262     -12.128  12.295   0.111  1.00  0.00      HCT  N
ATOM   4162  HN  TRP H 262     -12.050  11.940  -0.818  1.00  0.00      HCT   
ATOM   4163  CA  TRP H 262     -11.381  13.531   0.367  1.00  0.00      HCT  C
ATOM   4164  HA  TRP H 262     -10.635  13.301   1.118  1.00  0.00      HCT   
ATOM   4165  CB  TRP H 262     -10.724  14.010  -0.938  1.00  0.00      HCT  C
ATOM   4166  HB1 TRP H 262     -10.148  13.158  -1.362  1.00  0.00      HCT   
ATOM   4167  HB2 TRP H 262     -11.508  14.271  -1.682  1.00  0.00      HCT   
ATOM   4168  CG  TRP H 262      -9.747  15.164  -0.815  1.00  0.00      HCT  C
ATOM   4169  CD1 TRP H 262      -9.110  15.603   0.317  1.00  0.00      HCT  C
ATOM   4170  HD1 TRP H 262      -9.206  15.143   1.292  1.00  0.00      HCT   
ATOM   4171  NE1 TRP H 262      -8.305  16.681   0.018  1.00  0.00      HCT  N
ATOM   4172  HE1 TRP H 262      -7.722  17.160   0.639  1.00  0.00      HCT   
ATOM   4173  CE2 TRP H 262      -8.410  16.954  -1.321  1.00  0.00      HCT  C
ATOM   4174  CD2 TRP H 262      -9.306  16.018  -1.878  1.00  0.00      HCT  C
ATOM   4175  CE3 TRP H 262      -9.592  16.089  -3.243  1.00  0.00      HCT  C
ATOM   4176  HE3 TRP H 262     -10.285  15.408  -3.717  1.00  0.00      HCT   
ATOM   4177  CZ3 TRP H 262      -8.974  17.066  -4.006  1.00  0.00      HCT  C
ATOM   4178  HZ3 TRP H 262      -9.184  17.125  -5.065  1.00  0.00      HCT   
ATOM   4179  CZ2 TRP H 262      -7.792  17.941  -2.088  1.00  0.00      HCT  C
ATOM   4180  HZ2 TRP H 262      -7.104  18.657  -1.666  1.00  0.00      HCT   
ATOM   4181  CH2 TRP H 262      -8.087  17.978  -3.427  1.00  0.00      HCT  C
ATOM   4182  HH2 TRP H 262      -7.620  18.733  -4.044  1.00  0.00      HCT   
ATOM   4183  C   TRP H 262     -12.271  14.634   0.946  1.00  0.00      HCT  C
ATOM   4184  O   TRP H 262     -11.906  15.305   1.913  1.00  0.00      HCT  O
ATOM   4185  N   ARG H 263     -13.441  14.813   0.343  1.00  0.00      HCT  N
ATOM   4186  HN  ARG H 263     -13.699  14.248  -0.437  1.00  0.00      HCT   
ATOM   4187  CA  ARG H 263     -14.405  15.822   0.768  1.00  0.00      HCT  C
ATOM   4188  HA  ARG H 263     -13.881  16.759   0.918  1.00  0.00      HCT   
ATOM   4189  CB  ARG H 263     -15.474  15.970  -0.305  1.00  0.00      HCT  C
ATOM   4190  HB1 ARG H 263     -14.945  15.915  -1.287  1.00  0.00      HCT   
ATOM   4191  HB2 ARG H 263     -16.156  15.092  -0.275  1.00  0.00      HCT   
ATOM   4192  CG  ARG H 263     -16.276  17.237  -0.297  1.00  0.00      HCT  C
ATOM   4193  HG1 ARG H 263     -16.773  17.335   0.693  1.00  0.00      HCT   
ATOM   4194  HG2 ARG H 263     -15.582  18.105  -0.371  1.00  0.00      HCT   
ATOM   4195  CD  ARG H 263     -17.218  17.191  -1.492  1.00  0.00      HCT  C
ATOM   4196  HD1 ARG H 263     -16.624  17.237  -2.434  1.00  0.00      HCT   
ATOM   4197  HD2 ARG H 263     -17.825  16.256  -1.498  1.00  0.00      HCT   
ATOM   4198  NE  ARG H 263     -18.185  18.282  -1.518  1.00  0.00      HCT  N
ATOM   4199  HE  ARG H 263     -17.825  19.120  -1.944  1.00  0.00      HCT   
ATOM   4200  CZ  ARG H 263     -19.418  18.202  -1.036  1.00  0.00      HCT  C
ATOM   4201  NH1 ARG H 263     -19.837  17.074  -0.470  1.00  0.00      HCT  N
ATOM   4202 HH11 ARG H 263     -20.764  16.995  -0.130  1.00  0.00      HCT   
ATOM   4203 HH12 ARG H 263     -19.218  16.288  -0.535  1.00  0.00      HCT   
ATOM   4204  NH2 ARG H 263     -20.232  19.253  -1.119  1.00  0.00      HCT  N
ATOM   4205 HH21 ARG H 263     -21.121  19.225  -0.684  1.00  0.00      HCT   
ATOM   4206 HH22 ARG H 263     -19.834  20.104  -1.436  1.00  0.00      HCT   
ATOM   4207  C   ARG H 263     -15.023  15.445   2.118  1.00  0.00      HCT  C
ATOM   4208  O   ARG H 263     -15.186  16.295   3.007  1.00  0.00      HCT  O
ATOM   4209  N   SER H 264     -15.346  14.161   2.267  1.00  0.00      HCT  N
ATOM   4210  HN  SER H 264     -15.224  13.471   1.553  1.00  0.00      HCT   
ATOM   4211  CA  SER H 264     -15.917  13.642   3.511  1.00  0.00      HCT  C
ATOM   4212  HA  SER H 264     -16.753  14.296   3.723  1.00  0.00      HCT   
ATOM   4213  CB  SER H 264     -16.382  12.198   3.321  1.00  0.00      HCT  C
ATOM   4214  HB1 SER H 264     -15.535  11.615   2.893  1.00  0.00      HCT   
ATOM   4215  HB2 SER H 264     -16.632  11.739   4.304  1.00  0.00      HCT   
ATOM   4216  OG  SER H 264     -17.478  12.146   2.428  1.00  0.00      HCT  O
ATOM   4217  HG1 SER H 264     -17.589  11.223   2.168  1.00  0.00      HCT   
ATOM   4218  C   SER H 264     -14.970  13.709   4.712  1.00  0.00      HCT  C
ATOM   4219  O   SER H 264     -15.410  13.937   5.851  1.00  0.00      HCT  O
ATOM   4220  N   VAL H 265     -13.677  13.511   4.470  1.00  0.00      HCT  N
ATOM   4221  HN  VAL H 265     -13.285  13.281   3.583  1.00  0.00      HCT   
ATOM   4222  CA  VAL H 265     -12.703  13.625   5.547  1.00  0.00      HCT  C
ATOM   4223  HA  VAL H 265     -13.076  13.090   6.411  1.00  0.00      HCT   
ATOM   4224  CB  VAL H 265     -11.336  13.019   5.137  1.00  0.00      HCT  C
ATOM   4225  HB  VAL H 265     -11.039  13.483   4.164  1.00  0.00      HCT   
ATOM   4226  CG1 VAL H 265     -10.231  13.314   6.176  1.00  0.00      HCT  C
ATOM   4227 HG11 VAL H 265      -9.277  12.833   5.871  1.00  0.00      HCT   
ATOM   4228 HG12 VAL H 265     -10.037  14.403   6.270  1.00  0.00      HCT   
ATOM   4229 HG13 VAL H 265     -10.513  12.915   7.174  1.00  0.00      HCT   
ATOM   4230  CG2 VAL H 265     -11.494  11.502   4.918  1.00  0.00      HCT  C
ATOM   4231 HG21 VAL H 265     -10.518  11.038   4.662  1.00  0.00      HCT   
ATOM   4232 HG22 VAL H 265     -11.883  11.013   5.837  1.00  0.00      HCT   
ATOM   4233 HG23 VAL H 265     -12.196  11.287   4.086  1.00  0.00      HCT   
ATOM   4234  C   VAL H 265     -12.591  15.097   5.933  1.00  0.00      HCT  C
ATOM   4235  O   VAL H 265     -12.398  15.436   7.113  1.00  0.00      HCT  O
ATOM   4236  N   GLY H 266     -12.763  15.967   4.943  1.00  0.00      HCT  N
ATOM   4237  HN  GLY H 266     -12.956  15.679   4.006  1.00  0.00      HCT   
ATOM   4238  CA  GLY H 266     -12.682  17.402   5.155  1.00  0.00      HCT  C
ATOM   4239  HA1 GLY H 266     -12.812  17.866   4.187  1.00  0.00      HCT   
ATOM   4240  HA2 GLY H 266     -11.723  17.598   5.616  1.00  0.00      HCT   
ATOM   4241  C   GLY H 266     -13.761  17.932   6.077  1.00  0.00      HCT  C
ATOM   4242  O   GLY H 266     -13.473  18.657   7.041  1.00  0.00      HCT  O
ATOM   4243  N   LYS H 267     -15.006  17.576   5.773  1.00  0.00      HCT  N
ATOM   4244  HN  LYS H 267     -15.247  17.067   4.948  1.00  0.00      HCT   
ATOM   4245  CA  LYS H 267     -16.124  17.912   6.640  1.00  0.00      HCT  C
ATOM   4246  HA  LYS H 267     -16.150  18.991   6.735  1.00  0.00      HCT   
ATOM   4247  CB  LYS H 267     -17.441  17.389   6.052  1.00  0.00      HCT  C
ATOM   4248  HB1 LYS H 267     -17.386  16.276   6.064  1.00  0.00      HCT   
ATOM   4249  HB2 LYS H 267     -18.277  17.668   6.732  1.00  0.00      HCT   
ATOM   4250  CG  LYS H 267     -17.717  17.859   4.634  1.00  0.00      HCT  C
ATOM   4251  HG1 LYS H 267     -17.353  18.905   4.519  1.00  0.00      HCT   
ATOM   4252  HG2 LYS H 267     -17.138  17.226   3.923  1.00  0.00      HCT   
ATOM   4253  CD  LYS H 267     -19.204  17.823   4.263  1.00  0.00      HCT  C
ATOM   4254  HD1 LYS H 267     -19.582  16.788   4.425  1.00  0.00      HCT   
ATOM   4255  HD2 LYS H 267     -19.753  18.493   4.965  1.00  0.00      HCT   
ATOM   4256  CE  LYS H 267     -19.385  18.272   2.807  1.00  0.00      HCT  C
ATOM   4257  HE1 LYS H 267     -19.085  19.337   2.687  1.00  0.00      HCT   
ATOM   4258  HE2 LYS H 267     -18.761  17.652   2.126  1.00  0.00      HCT   
ATOM   4259  NZ  LYS H 267     -20.783  18.169   2.310  1.00  0.00      HCT  N
ATOM   4260  HZ1 LYS H 267     -20.834  18.489   1.321  1.00  0.00      HCT   
ATOM   4261  HZ2 LYS H 267     -21.101  17.180   2.370  1.00  0.00      HCT   
ATOM   4262  HZ3 LYS H 267     -21.403  18.763   2.897  1.00  0.00      HCT   
ATOM   4263  C   LYS H 267     -15.903  17.337   8.036  1.00  0.00      HCT  C
ATOM   4264  O   LYS H 267     -16.162  17.999   9.044  1.00  0.00      HCT  O
ATOM   4265  N   ALA H 268     -15.411  16.103   8.091  1.00  0.00      HCT  N
ATOM   4266  HN  ALA H 268     -15.112  15.586   7.290  1.00  0.00      HCT   
ATOM   4267  CA  ALA H 268     -15.276  15.410   9.372  1.00  0.00      HCT  C
ATOM   4268  HA  ALA H 268     -16.225  15.400   9.896  1.00  0.00      HCT   
ATOM   4269  CB  ALA H 268     -14.874  13.963   9.141  1.00  0.00      HCT  C
ATOM   4270  HB1 ALA H 268     -15.637  13.461   8.509  1.00  0.00      HCT   
ATOM   4271  HB2 ALA H 268     -13.897  13.899   8.614  1.00  0.00      HCT   
ATOM   4272  HB3 ALA H 268     -14.797  13.402  10.097  1.00  0.00      HCT   
ATOM   4273  C   ALA H 268     -14.274  16.117  10.302  1.00  0.00      HCT  C
ATOM   4274  O   ALA H 268     -14.457  16.146  11.523  1.00  0.00      HCT  O
ATOM   4275  N   ARG H 269     -13.236  16.711   9.716  1.00  0.00      HCT  N
ATOM   4276  HN  ARG H 269     -13.146  16.739   8.723  1.00  0.00      HCT   
ATOM   4277  CA  ARG H 269     -12.178  17.350  10.486  1.00  0.00      HCT  C
ATOM   4278  HA  ARG H 269     -12.107  16.837  11.438  1.00  0.00      HCT   
ATOM   4279  CB  ARG H 269     -10.861  17.265   9.736  1.00  0.00      HCT  C
ATOM   4280  HB1 ARG H 269     -11.041  17.715   8.730  1.00  0.00      HCT   
ATOM   4281  HB2 ARG H 269     -10.108  17.916  10.232  1.00  0.00      HCT   
ATOM   4282  CG  ARG H 269     -10.372  15.854   9.572  1.00  0.00      HCT  C
ATOM   4283  HG1 ARG H 269     -10.010  15.488  10.558  1.00  0.00      HCT   
ATOM   4284  HG2 ARG H 269     -11.235  15.200   9.309  1.00  0.00      HCT   
ATOM   4285  CD  ARG H 269      -9.352  15.819   8.490  1.00  0.00      HCT  C
ATOM   4286  HD1 ARG H 269      -9.861  15.716   7.504  1.00  0.00      HCT   
ATOM   4287  HD2 ARG H 269      -8.736  16.748   8.479  1.00  0.00      HCT   
ATOM   4288  NE  ARG H 269      -8.420  14.716   8.649  1.00  0.00      HCT  N
ATOM   4289  HE  ARG H 269      -8.661  14.101   9.409  1.00  0.00      HCT   
ATOM   4290  CZ  ARG H 269      -7.364  14.546   7.868  1.00  0.00      HCT  C
ATOM   4291  NH1 ARG H 269      -7.121  15.414   6.891  1.00  0.00      HCT  N
ATOM   4292 HH11 ARG H 269      -6.350  15.286   6.283  1.00  0.00      HCT   
ATOM   4293 HH12 ARG H 269      -7.827  16.107   6.727  1.00  0.00      HCT   
ATOM   4294  NH2 ARG H 269      -6.553  13.520   8.065  1.00  0.00      HCT  N
ATOM   4295 HH21 ARG H 269      -5.719  13.442   7.538  1.00  0.00      HCT   
ATOM   4296 HH22 ARG H 269      -6.707  12.977   8.880  1.00  0.00      HCT   
ATOM   4297  C   ARG H 269     -12.476  18.795  10.797  1.00  0.00      HCT  C
ATOM   4298  O   ARG H 269     -11.674  19.462  11.451  1.00  0.00      HCT  O
ATOM   4299  N   GLY H 270     -13.623  19.273  10.314  1.00  0.00      HCT  N
ATOM   4300  HN  GLY H 270     -14.227  18.723   9.738  1.00  0.00      HCT   
ATOM   4301  CA  GLY H 270     -14.078  20.626  10.589  1.00  0.00      HCT  C
ATOM   4302  HA1 GLY H 270     -14.262  20.679  11.653  1.00  0.00      HCT   
ATOM   4303  HA2 GLY H 270     -14.955  20.792   9.978  1.00  0.00      HCT   
ATOM   4304  C   GLY H 270     -13.056  21.686  10.236  1.00  0.00      HCT  C
ATOM   4305  O   GLY H 270     -12.805  22.594  11.018  1.00  0.00      HCT  O
ATOM   4306  N   LEU H 271     -12.455  21.556   9.058  1.00  0.00      HCT  N
ATOM   4307  HN  LEU H 271     -12.676  20.850   8.388  1.00  0.00      HCT   
ATOM   4308  CA  LEU H 271     -11.395  22.464   8.643  1.00  0.00      HCT  C
ATOM   4309  HA  LEU H 271     -10.703  22.532   9.472  1.00  0.00      HCT   
ATOM   4310  CB  LEU H 271     -10.695  21.953   7.381  1.00  0.00      HCT  C
ATOM   4311  HB1 LEU H 271     -11.456  21.934   6.567  1.00  0.00      HCT   
ATOM   4312  HB2 LEU H 271      -9.928  22.695   7.067  1.00  0.00      HCT   
ATOM   4313  CG  LEU H 271     -10.063  20.566   7.468  1.00  0.00      HCT  C
ATOM   4314  HG  LEU H 271     -10.895  19.842   7.644  1.00  0.00      HCT   
ATOM   4315  CD1 LEU H 271      -9.368  20.225   6.159  1.00  0.00      HCT  C
ATOM   4316 HD11 LEU H 271      -8.865  19.237   6.231  1.00  0.00      HCT   
ATOM   4317 HD12 LEU H 271     -10.102  20.183   5.326  1.00  0.00      HCT   
ATOM   4318 HD13 LEU H 271      -8.600  20.988   5.912  1.00  0.00      HCT   
ATOM   4319  CD2 LEU H 271      -9.096  20.472   8.649  1.00  0.00      HCT  C
ATOM   4320 HD21 LEU H 271      -8.659  19.452   8.710  1.00  0.00      HCT   
ATOM   4321 HD22 LEU H 271      -8.258  21.192   8.551  1.00  0.00      HCT   
ATOM   4322 HD23 LEU H 271      -9.626  20.680   9.603  1.00  0.00      HCT   
ATOM   4323  C   LEU H 271     -11.932  23.854   8.381  1.00  0.00      HCT  C
ATOM   4324  O   LEU H 271     -13.000  24.007   7.771  1.00  0.00      HCT  O
ATOM   4325  N   PRO H 272     -11.184  24.876   8.837  1.00  0.00      HCT  N
ATOM   4326  CD  PRO H 272     -10.058  24.716   9.777  1.00  0.00      HCT  C
ATOM   4327  HD1 PRO H 272      -9.179  24.225   9.301  1.00  0.00      HCT   
ATOM   4328  HD2 PRO H 272     -10.347  24.138  10.685  1.00  0.00      HCT   
ATOM   4329  CA  PRO H 272     -11.406  26.278   8.460  1.00  0.00      HCT  C
ATOM   4330  HA  PRO H 272     -12.328  26.653   8.889  1.00  0.00      HCT   
ATOM   4331  CB  PRO H 272     -10.186  27.001   9.034  1.00  0.00      HCT  C
ATOM   4332  HB1 PRO H 272     -10.451  28.004   9.438  1.00  0.00      HCT   
ATOM   4333  HB2 PRO H 272      -9.370  27.098   8.283  1.00  0.00      HCT   
ATOM   4334  CG  PRO H 272      -9.715  26.133  10.156  1.00  0.00      HCT  C
ATOM   4335  HG1 PRO H 272     -10.200  26.458  11.098  1.00  0.00      HCT   
ATOM   4336  HG2 PRO H 272      -8.612  26.220  10.292  1.00  0.00      HCT   
ATOM   4337  C   PRO H 272     -11.465  26.429   6.939  1.00  0.00      HCT  C
ATOM   4338  O   PRO H 272     -10.864  25.627   6.203  1.00  0.00      HCT  O
ATOM   4339  N   ASN H 273     -12.181  27.444   6.470  1.00  0.00      HCT  N
ATOM   4340  HN  ASN H 273     -12.656  28.116   7.036  1.00  0.00      HCT   
ATOM   4341  CA  ASN H 273     -12.326  27.652   5.035  1.00  0.00      HCT  C
ATOM   4342  HA  ASN H 273     -12.670  26.701   4.643  1.00  0.00      HCT   
ATOM   4343  CB  ASN H 273     -13.354  28.759   4.756  1.00  0.00      HCT  C
ATOM   4344  HB1 ASN H 273     -13.049  29.660   5.333  1.00  0.00      HCT   
ATOM   4345  HB2 ASN H 273     -13.344  29.033   3.681  1.00  0.00      HCT   
ATOM   4346  CG  ASN H 273     -14.761  28.373   5.190  1.00  0.00      HCT  C
ATOM   4347  OD1 ASN H 273     -15.149  27.208   5.107  1.00  0.00      HCT  O
ATOM   4348  ND2 ASN H 273     -15.528  29.349   5.666  1.00  0.00      HCT  N
ATOM   4349 HD21 ASN H 273     -16.447  29.105   5.964  1.00  0.00      HCT   
ATOM   4350 HD22 ASN H 273     -15.168  30.274   5.742  1.00  0.00      HCT   
ATOM   4351  C   ASN H 273     -10.999  27.983   4.349  1.00  0.00      HCT  C
ATOM   4352  O   ASN H 273     -10.832  27.724   3.157  1.00  0.00      HCT  O
ATOM   4353  N   ASP H 274     -10.053  28.541   5.096  1.00  0.00      HCT  N
ATOM   4354  HN  ASP H 274     -10.079  28.691   6.081  1.00  0.00      HCT   
ATOM   4355  CA  ASP H 274      -8.812  29.011   4.480  1.00  0.00      HCT  C
ATOM   4356  HA  ASP H 274      -9.013  29.148   3.424  1.00  0.00      HCT   
ATOM   4357  CB  ASP H 274      -8.343  30.321   5.120  1.00  0.00      HCT  C
ATOM   4358  HB1 ASP H 274      -7.420  30.666   4.612  1.00  0.00      HCT   
ATOM   4359  HB2 ASP H 274      -9.116  31.108   5.011  1.00  0.00      HCT   
ATOM   4360  CG  ASP H 274      -8.019  30.162   6.595  1.00  0.00      HCT  C
ATOM   4361  OD1 ASP H 274      -8.598  29.250   7.233  1.00  0.00      HCT  O
ATOM   4362  OD2 ASP H 274      -7.193  30.949   7.112  1.00  0.00      HCT  O
ATOM   4363  C   ASP H 274      -7.717  27.960   4.586  1.00  0.00      HCT  C
ATOM   4364  O   ASP H 274      -6.595  28.191   4.141  1.00  0.00      HCT  O
ATOM   4365  N   GLN H 275      -8.048  26.817   5.186  1.00  0.00      HCT  N
ATOM   4366  HN  GLN H 275      -8.955  26.634   5.561  1.00  0.00      HCT   
ATOM   4367  CA  GLN H 275      -7.094  25.720   5.347  1.00  0.00      HCT  C
ATOM   4368  HA  GLN H 275      -6.136  26.170   5.576  1.00  0.00      HCT   
ATOM   4369  CB  GLN H 275      -7.532  24.793   6.490  1.00  0.00      HCT  C
ATOM   4370  HB1 GLN H 275      -7.531  25.407   7.421  1.00  0.00      HCT   
ATOM   4371  HB2 GLN H 275      -8.588  24.479   6.326  1.00  0.00      HCT   
ATOM   4372  CG  GLN H 275      -6.647  23.573   6.703  1.00  0.00      HCT  C
ATOM   4373  HG1 GLN H 275      -7.063  22.928   7.507  1.00  0.00      HCT   
ATOM   4374  HG2 GLN H 275      -6.586  22.966   5.777  1.00  0.00      HCT   
ATOM   4375  CD  GLN H 275      -5.237  23.930   7.137  1.00  0.00      HCT  C
ATOM   4376  OE1 GLN H 275      -5.033  24.576   8.169  1.00  0.00      HCT  O
ATOM   4377  NE2 GLN H 275      -4.250  23.519   6.339  1.00  0.00      HCT  N
ATOM   4378 HE21 GLN H 275      -3.321  23.745   6.619  1.00  0.00      HCT   
ATOM   4379 HE22 GLN H 275      -4.463  23.026   5.502  1.00  0.00      HCT   
ATOM   4380  C   GLN H 275      -6.930  24.919   4.051  1.00  0.00      HCT  C
ATOM   4381  O   GLN H 275      -7.916  24.498   3.430  1.00  0.00      HCT  O
ATOM   4382  N   GLU H 276      -5.679  24.726   3.642  1.00  0.00      HCT  N
ATOM   4383  HN  GLU H 276      -4.873  25.103   4.090  1.00  0.00      HCT   
ATOM   4384  CA  GLU H 276      -5.380  23.921   2.468  1.00  0.00      HCT  C
ATOM   4385  HA  GLU H 276      -6.176  24.044   1.744  1.00  0.00      HCT   
ATOM   4386  CB  GLU H 276      -4.047  24.347   1.829  1.00  0.00      HCT  C
ATOM   4387  HB1 GLU H 276      -3.293  24.461   2.642  1.00  0.00      HCT   
ATOM   4388  HB2 GLU H 276      -3.667  23.533   1.172  1.00  0.00      HCT   
ATOM   4389  CG  GLU H 276      -4.136  25.647   1.049  1.00  0.00      HCT  C
ATOM   4390  HG1 GLU H 276      -4.898  25.549   0.255  1.00  0.00      HCT   
ATOM   4391  HG2 GLU H 276      -4.408  26.491   1.714  1.00  0.00      HCT   
ATOM   4392  CD  GLU H 276      -2.847  26.019   0.322  1.00  0.00      HCT  C
ATOM   4393  OE1 GLU H 276      -1.767  25.495   0.679  1.00  0.00      HCT  O
ATOM   4394  OE2 GLU H 276      -2.923  26.842  -0.618  1.00  0.00      HCT  O
ATOM   4395  C   GLU H 276      -5.349  22.449   2.861  1.00  0.00      HCT  C
ATOM   4396  O   GLU H 276      -5.001  22.113   3.994  1.00  0.00      HCT  O
ATOM   4397  N   THR H 277      -5.730  21.578   1.930  1.00  0.00      HCT  N
ATOM   4398  HN  THR H 277      -6.044  21.841   1.018  1.00  0.00      HCT   
ATOM   4399  CA  THR H 277      -5.720  20.137   2.169  1.00  0.00      HCT  C
ATOM   4400  HA  THR H 277      -5.016  19.947   2.968  1.00  0.00      HCT   
ATOM   4401  CB  THR H 277      -7.142  19.571   2.535  1.00  0.00      HCT  C
ATOM   4402  HB  THR H 277      -7.404  20.009   3.529  1.00  0.00      HCT   
ATOM   4403  OG1 THR H 277      -7.090  18.143   2.688  1.00  0.00      HCT  O
ATOM   4404  HG1 THR H 277      -7.991  17.874   2.898  1.00  0.00      HCT   
ATOM   4405  CG2 THR H 277      -8.188  19.934   1.483  1.00  0.00      HCT  C
ATOM   4406 HG21 THR H 277      -9.203  19.626   1.812  1.00  0.00      HCT   
ATOM   4407 HG22 THR H 277      -8.202  21.032   1.314  1.00  0.00      HCT   
ATOM   4408 HG23 THR H 277      -7.971  19.435   0.514  1.00  0.00      HCT   
ATOM   4409  C   THR H 277      -5.155  19.465   0.924  1.00  0.00      HCT  C
ATOM   4410  O   THR H 277      -5.523  19.786  -0.218  1.00  0.00      HCT  O
ATOM   4411  N   LYS H 278      -4.224  18.551   1.159  1.00  0.00      HCT  N
ATOM   4412  HN  LYS H 278      -3.956  18.265   2.078  1.00  0.00      HCT   
ATOM   4413  CA  LYS H 278      -3.516  17.890   0.077  1.00  0.00      HCT  C
ATOM   4414  HA  LYS H 278      -3.888  18.293  -0.857  1.00  0.00      HCT   
ATOM   4415  CB  LYS H 278      -2.007  18.134   0.212  1.00  0.00      HCT  C
ATOM   4416  HB1 LYS H 278      -1.858  19.237   0.280  1.00  0.00      HCT   
ATOM   4417  HB2 LYS H 278      -1.657  17.711   1.180  1.00  0.00      HCT   
ATOM   4418  CG  LYS H 278      -1.144  17.610  -0.916  1.00  0.00      HCT  C
ATOM   4419  HG1 LYS H 278      -0.982  16.517  -0.773  1.00  0.00      HCT   
ATOM   4420  HG2 LYS H 278      -1.687  17.742  -1.880  1.00  0.00      HCT   
ATOM   4421  CD  LYS H 278       0.191  18.348  -0.916  1.00  0.00      HCT  C
ATOM   4422  HD1 LYS H 278      -0.001  19.423  -1.138  1.00  0.00      HCT   
ATOM   4423  HD2 LYS H 278       0.619  18.291   0.112  1.00  0.00      HCT   
ATOM   4424  CE  LYS H 278       1.168  17.776  -1.910  1.00  0.00      HCT  C
ATOM   4425  HE1 LYS H 278       1.370  16.705  -1.686  1.00  0.00      HCT   
ATOM   4426  HE2 LYS H 278       0.762  17.849  -2.943  1.00  0.00      HCT   
ATOM   4427  NZ  LYS H 278       2.456  18.497  -1.875  1.00  0.00      HCT  N
ATOM   4428  HZ1 LYS H 278       3.114  18.085  -2.567  1.00  0.00      HCT   
ATOM   4429  HZ2 LYS H 278       2.299  19.500  -2.103  1.00  0.00      HCT   
ATOM   4430  HZ3 LYS H 278       2.867  18.423  -0.923  1.00  0.00      HCT   
ATOM   4431  C   LYS H 278      -3.835  16.399   0.088  1.00  0.00      HCT  C
ATOM   4432  O   LYS H 278      -3.742  15.749   1.129  1.00  0.00      HCT  O
ATOM   4433  N   LEU H 279      -4.201  15.872  -1.080  1.00  0.00      HCT  N
ATOM   4434  HN  LEU H 279      -4.274  16.412  -1.916  1.00  0.00      HCT   
ATOM   4435  CA  LEU H 279      -4.530  14.454  -1.248  1.00  0.00      HCT  C
ATOM   4436  HA  LEU H 279      -4.648  14.058  -0.248  1.00  0.00      HCT   
ATOM   4437  CB  LEU H 279      -5.822  14.308  -2.055  1.00  0.00      HCT  C
ATOM   4438  HB1 LEU H 279      -6.641  14.759  -1.449  1.00  0.00      HCT   
ATOM   4439  HB2 LEU H 279      -5.745  14.927  -2.976  1.00  0.00      HCT   
ATOM   4440  CG  LEU H 279      -6.210  12.873  -2.409  1.00  0.00      HCT  C
ATOM   4441  HG  LEU H 279      -5.440  12.462  -3.105  1.00  0.00      HCT   
ATOM   4442  CD1 LEU H 279      -6.226  12.041  -1.144  1.00  0.00      HCT  C
ATOM   4443 HD11 LEU H 279      -6.552  11.002  -1.365  1.00  0.00      HCT   
ATOM   4444 HD12 LEU H 279      -5.213  12.000  -0.690  1.00  0.00      HCT   
ATOM   4445 HD13 LEU H 279      -6.927  12.473  -0.399  1.00  0.00      HCT   
ATOM   4446  CD2 LEU H 279      -7.549  12.845  -3.121  1.00  0.00      HCT  C
ATOM   4447 HD21 LEU H 279      -7.819  11.802  -3.394  1.00  0.00      HCT   
ATOM   4448 HD22 LEU H 279      -8.361  13.247  -2.482  1.00  0.00      HCT   
ATOM   4449 HD23 LEU H 279      -7.506  13.448  -4.054  1.00  0.00      HCT   
ATOM   4450  C   LEU H 279      -3.417  13.656  -1.933  1.00  0.00      HCT  C
ATOM   4451  O   LEU H 279      -3.086  13.908  -3.086  1.00  0.00      HCT  O
ATOM   4452  N   TYR H 280      -2.871  12.665  -1.239  1.00  0.00      HCT  N
ATOM   4453  HN  TYR H 280      -3.140  12.410  -0.312  1.00  0.00      HCT   
ATOM   4454  CA  TYR H 280      -1.801  11.851  -1.805  1.00  0.00      HCT  C
ATOM   4455  HA  TYR H 280      -1.381  12.446  -2.607  1.00  0.00      HCT   
ATOM   4456  CB  TYR H 280      -0.751  11.554  -0.734  1.00  0.00      HCT  C
ATOM   4457  HB1 TYR H 280      -1.265  11.287   0.215  1.00  0.00      HCT   
ATOM   4458  HB2 TYR H 280      -0.127  10.682  -1.027  1.00  0.00      HCT   
ATOM   4459  CG  TYR H 280       0.141  12.731  -0.433  1.00  0.00      HCT  C
ATOM   4460  CD1 TYR H 280      -0.294  13.752   0.391  1.00  0.00      HCT  C
ATOM   4461  HD1 TYR H 280      -1.289  13.716   0.812  1.00  0.00      HCT   
ATOM   4462  CE1 TYR H 280       0.510  14.832   0.672  1.00  0.00      HCT  C
ATOM   4463  HE1 TYR H 280       0.159  15.626   1.315  1.00  0.00      HCT   
ATOM   4464  CZ  TYR H 280       1.774  14.913   0.126  1.00  0.00      HCT  C
ATOM   4465  OH  TYR H 280       2.555  16.005   0.426  1.00  0.00      HCT  O
ATOM   4466  HH  TYR H 280       3.415  15.863   0.025  1.00  0.00      HCT   
ATOM   4467  CD2 TYR H 280       1.418  12.829  -0.993  1.00  0.00      HCT  C
ATOM   4468  HD2 TYR H 280       1.763  12.075  -1.687  1.00  0.00      HCT   
ATOM   4469  CE2 TYR H 280       2.240  13.913  -0.711  1.00  0.00      HCT  C
ATOM   4470  HE2 TYR H 280       3.219  13.975  -1.162  1.00  0.00      HCT   
ATOM   4471  C   TYR H 280      -2.287  10.539  -2.423  1.00  0.00      HCT  C
ATOM   4472  O   TYR H 280      -2.825   9.672  -1.725  1.00  0.00      HCT  O
ATOM   4473  N   ILE H 281      -2.053  10.398  -3.731  1.00  0.00      HCT  N
ATOM   4474  HN  ILE H 281      -1.521  11.051  -4.266  1.00  0.00      HCT   
ATOM   4475  CA  ILE H 281      -2.559   9.267  -4.500  1.00  0.00      HCT  C
ATOM   4476  HA  ILE H 281      -3.072   8.623  -3.797  1.00  0.00      HCT   
ATOM   4477  CB  ILE H 281      -3.507   9.728  -5.647  1.00  0.00      HCT  C
ATOM   4478  HB  ILE H 281      -2.860  10.359  -6.308  1.00  0.00      HCT   
ATOM   4479  CG2 ILE H 281      -4.131   8.535  -6.360  1.00  0.00      HCT  C
ATOM   4480 HG21 ILE H 281      -4.678   8.865  -7.268  1.00  0.00      HCT   
ATOM   4481 HG22 ILE H 281      -3.351   7.813  -6.680  1.00  0.00      HCT   
ATOM   4482 HG23 ILE H 281      -4.848   8.006  -5.697  1.00  0.00      HCT   
ATOM   4483  CG1 ILE H 281      -4.613  10.645  -5.112  1.00  0.00      HCT  C
ATOM   4484 HG11 ILE H 281      -5.141  10.146  -4.269  1.00  0.00      HCT   
ATOM   4485 HG12 ILE H 281      -4.148  11.572  -4.706  1.00  0.00      HCT   
ATOM   4486  CD  ILE H 281      -5.637  11.051  -6.172  1.00  0.00      HCT  C
ATOM   4487  HD1 ILE H 281      -6.378  11.759  -5.742  1.00  0.00      HCT   
ATOM   4488  HD2 ILE H 281      -5.136  11.550  -7.030  1.00  0.00      HCT   
ATOM   4489  HD3 ILE H 281      -6.189  10.166  -6.552  1.00  0.00      HCT   
ATOM   4490  C   ILE H 281      -1.413   8.454  -5.088  1.00  0.00      HCT  C
ATOM   4491  O   ILE H 281      -0.736   8.904  -6.021  1.00  0.00      HCT  O
ATOM   4492  N   ALA H 282      -1.181   7.269  -4.514  1.00  0.00      HCT  N
ATOM   4493  HN  ALA H 282      -1.675   6.959  -3.702  1.00  0.00      HCT   
ATOM   4494  CA  ALA H 282      -0.185   6.338  -5.034  1.00  0.00      HCT  C
ATOM   4495  HA  ALA H 282       0.781   6.812  -5.168  1.00  0.00      HCT   
ATOM   4496  CB  ALA H 282       0.000   5.163  -4.104  1.00  0.00      HCT  C
ATOM   4497  HB1 ALA H 282       0.375   5.521  -3.121  1.00  0.00      HCT   
ATOM   4498  HB2 ALA H 282      -0.963   4.635  -3.931  1.00  0.00      HCT   
ATOM   4499  HB3 ALA H 282       0.735   4.434  -4.507  1.00  0.00      HCT   
ATOM   4500  C   ALA H 282      -0.636   5.879  -6.419  1.00  0.00      HCT  C
ATOM   4501  O   ALA H 282      -1.749   5.391  -6.590  1.00  0.00      HCT  O
ATOM   4502  N   THR H 283       0.234   6.058  -7.406  1.00  0.00      HCT  N
ATOM   4503  HN  THR H 283       1.189   6.316  -7.262  1.00  0.00      HCT   
ATOM   4504  CA  THR H 283      -0.137   5.890  -8.808  1.00  0.00      HCT  C
ATOM   4505  HA  THR H 283      -1.093   5.384  -8.801  1.00  0.00      HCT   
ATOM   4506  CB  THR H 283      -0.199   7.274  -9.507  1.00  0.00      HCT  C
ATOM   4507  HB  THR H 283       0.836   7.693  -9.457  1.00  0.00      HCT   
ATOM   4508  OG1 THR H 283      -1.069   8.136  -8.761  1.00  0.00      HCT  O
ATOM   4509  HG1 THR H 283      -1.079   8.970  -9.243  1.00  0.00      HCT   
ATOM   4510  CG2 THR H 283      -0.697   7.169 -10.952  1.00  0.00      HCT  C
ATOM   4511 HG21 THR H 283      -0.626   8.150 -11.467  1.00  0.00      HCT   
ATOM   4512 HG22 THR H 283      -0.083   6.439 -11.521  1.00  0.00      HCT   
ATOM   4513 HG23 THR H 283      -1.756   6.834 -10.987  1.00  0.00      HCT   
ATOM   4514  C   THR H 283       0.843   4.962  -9.538  1.00  0.00      HCT  C
ATOM   4515  O   THR H 283       2.017   5.289  -9.706  1.00  0.00      HCT  O
ATOM   4516  N   ASP H 284       0.359   3.795  -9.943  1.00  0.00      HCT  N
ATOM   4517  HN  ASP H 284      -0.566   3.465  -9.773  1.00  0.00      HCT   
ATOM   4518  CA  ASP H 284       1.164   2.855 -10.701  1.00  0.00      HCT  C
ATOM   4519  HA  ASP H 284       2.095   2.724 -10.162  1.00  0.00      HCT   
ATOM   4520  CB  ASP H 284       0.424   1.524 -10.853  1.00  0.00      HCT  C
ATOM   4521  HB1 ASP H 284       0.211   1.108  -9.848  1.00  0.00      HCT   
ATOM   4522  HB2 ASP H 284      -0.539   1.671 -11.381  1.00  0.00      HCT   
ATOM   4523  CG  ASP H 284       1.238   0.480 -11.615  1.00  0.00      HCT  C
ATOM   4524  OD1 ASP H 284       2.481   0.593 -11.690  1.00  0.00      HCT  O
ATOM   4525  OD2 ASP H 284       0.621  -0.462 -12.152  1.00  0.00      HCT  O
ATOM   4526  C   ASP H 284       1.524   3.428 -12.070  1.00  0.00      HCT  C
ATOM   4527  O   ASP H 284       0.659   3.830 -12.852  1.00  0.00      HCT  O
ATOM   4528  N   GLY H 285       2.815   3.468 -12.356  1.00  0.00      HCT  N
ATOM   4529  HN  GLY H 285       3.529   3.129 -11.745  1.00  0.00      HCT   
ATOM   4530  CA  GLY H 285       3.277   4.024 -13.611  1.00  0.00      HCT  C
ATOM   4531  HA1 GLY H 285       4.195   4.551 -13.393  1.00  0.00      HCT   
ATOM   4532  HA2 GLY H 285       2.481   4.654 -13.984  1.00  0.00      HCT   
ATOM   4533  C   GLY H 285       3.576   2.979 -14.663  1.00  0.00      HCT  C
ATOM   4534  O   GLY H 285       4.076   3.301 -15.742  1.00  0.00      HCT  O
ATOM   4535  N   ARG H 286       3.276   1.722 -14.352  1.00  0.00      HCT  N
ATOM   4536  HN  ARG H 286       2.912   1.465 -13.460  1.00  0.00      HCT   
ATOM   4537  CA  ARG H 286       3.468   0.648 -15.313  1.00  0.00      HCT  C
ATOM   4538  HA  ARG H 286       4.517   0.623 -15.583  1.00  0.00      HCT   
ATOM   4539  CB  ARG H 286       3.073  -0.696 -14.706  1.00  0.00      HCT  C
ATOM   4540  HB1 ARG H 286       2.136  -0.517 -14.126  1.00  0.00      HCT   
ATOM   4541  HB2 ARG H 286       2.799  -1.405 -15.518  1.00  0.00      HCT   
ATOM   4542  CG  ARG H 286       4.127  -1.273 -13.784  1.00  0.00      HCT  C
ATOM   4543  HG1 ARG H 286       5.078  -1.371 -14.352  1.00  0.00      HCT   
ATOM   4544  HG2 ARG H 286       4.338  -0.540 -12.972  1.00  0.00      HCT   
ATOM   4545  CD  ARG H 286       3.632  -2.579 -13.181  1.00  0.00      HCT  C
ATOM   4546  HD1 ARG H 286       2.664  -2.402 -12.659  1.00  0.00      HCT   
ATOM   4547  HD2 ARG H 286       3.479  -3.358 -13.963  1.00  0.00      HCT   
ATOM   4548  NE  ARG H 286       4.575  -3.149 -12.225  1.00  0.00      HCT  N
ATOM   4549  HE  ARG H 286       5.131  -3.893 -12.613  1.00  0.00      HCT   
ATOM   4550  CZ  ARG H 286       4.697  -2.739 -10.971  1.00  0.00      HCT  C
ATOM   4551  NH1 ARG H 286       3.953  -1.728 -10.533  1.00  0.00      HCT  N
ATOM   4552 HH11 ARG H 286       4.051  -1.394  -9.606  1.00  0.00      HCT   
ATOM   4553 HH12 ARG H 286       3.404  -1.250 -11.222  1.00  0.00      HCT   
ATOM   4554  NH2 ARG H 286       5.569  -3.323 -10.162  1.00  0.00      HCT  N
ATOM   4555 HH21 ARG H 286       5.597  -3.074  -9.204  1.00  0.00      HCT   
ATOM   4556 HH22 ARG H 286       6.019  -4.138 -10.502  1.00  0.00      HCT   
ATOM   4557  C   ARG H 286       2.689   0.894 -16.607  1.00  0.00      HCT  C
ATOM   4558  O   ARG H 286       3.189   0.622 -17.698  1.00  0.00      HCT  O
ATOM   4559  N   SER H 287       1.479   1.431 -16.491  1.00  0.00      HCT  N
ATOM   4560  HN  SER H 287       1.066   1.734 -15.632  1.00  0.00      HCT   
ATOM   4561  CA  SER H 287       0.629   1.624 -17.666  1.00  0.00      HCT  C
ATOM   4562  HA  SER H 287       0.897   0.827 -18.348  1.00  0.00      HCT   
ATOM   4563  CB  SER H 287      -0.849   1.553 -17.273  1.00  0.00      HCT  C
ATOM   4564  HB1 SER H 287      -1.458   1.604 -18.205  1.00  0.00      HCT   
ATOM   4565  HB2 SER H 287      -1.075   0.577 -16.787  1.00  0.00      HCT   
ATOM   4566  OG  SER H 287      -1.198   2.643 -16.433  1.00  0.00      HCT  O
ATOM   4567  HG1 SER H 287      -2.162   2.678 -16.400  1.00  0.00      HCT   
ATOM   4568  C   SER H 287       0.901   2.942 -18.380  1.00  0.00      HCT  C
ATOM   4569  O   SER H 287       0.401   3.158 -19.478  1.00  0.00      HCT  O
ATOM   4570  N   ARG H 288       1.693   3.817 -17.763  1.00  0.00      HCT  N
ATOM   4571  HN  ARG H 288       2.157   3.595 -16.909  1.00  0.00      HCT   
ATOM   4572  CA  ARG H 288       1.925   5.157 -18.309  1.00  0.00      HCT  C
ATOM   4573  HA  ARG H 288       1.146   5.346 -19.038  1.00  0.00      HCT   
ATOM   4574  CB  ARG H 288       1.832   6.204 -17.185  1.00  0.00      HCT  C
ATOM   4575  HB1 ARG H 288       2.534   5.870 -16.384  1.00  0.00      HCT   
ATOM   4576  HB2 ARG H 288       2.226   7.178 -17.550  1.00  0.00      HCT   
ATOM   4577  CG  ARG H 288       0.427   6.332 -16.607  1.00  0.00      HCT  C
ATOM   4578  HG1 ARG H 288      -0.237   6.770 -17.384  1.00  0.00      HCT   
ATOM   4579  HG2 ARG H 288       0.023   5.313 -16.409  1.00  0.00      HCT   
ATOM   4580  CD  ARG H 288       0.393   7.122 -15.303  1.00  0.00      HCT  C
ATOM   4581  HD1 ARG H 288       1.199   6.755 -14.626  1.00  0.00      HCT   
ATOM   4582  HD2 ARG H 288       0.545   8.212 -15.481  1.00  0.00      HCT   
ATOM   4583  NE  ARG H 288      -0.893   6.994 -14.615  1.00  0.00      HCT  N
ATOM   4584  HE  ARG H 288      -0.956   6.167 -14.045  1.00  0.00      HCT   
ATOM   4585  CZ  ARG H 288      -1.900   7.861 -14.708  1.00  0.00      HCT  C
ATOM   4586  NH1 ARG H 288      -1.792   8.944 -15.477  1.00  0.00      HCT  N
ATOM   4587 HH11 ARG H 288      -2.530   9.602 -15.527  1.00  0.00      HCT   
ATOM   4588 HH12 ARG H 288      -0.890   9.115 -15.878  1.00  0.00      HCT   
ATOM   4589  NH2 ARG H 288      -3.018   7.644 -14.023  1.00  0.00      HCT  N
ATOM   4590 HH21 ARG H 288      -3.800   8.236 -14.154  1.00  0.00      HCT   
ATOM   4591 HH22 ARG H 288      -3.098   6.771 -13.560  1.00  0.00      HCT   
ATOM   4592  C   ARG H 288       3.262   5.297 -19.049  1.00  0.00      HCT  C
ATOM   4593  O   ARG H 288       3.350   6.014 -20.051  1.00  0.00      HCT  O
ATOM   4594  N   LEU H 289       4.297   4.619 -18.564  1.00  0.00      HCT  N
ATOM   4595  HN  LEU H 289       4.263   4.020 -17.767  1.00  0.00      HCT   
ATOM   4596  CA  LEU H 289       5.618   4.709 -19.194  1.00  0.00      HCT  C
ATOM   4597  HA  LEU H 289       5.885   5.756 -19.250  1.00  0.00      HCT   
ATOM   4598  CB  LEU H 289       6.656   3.929 -18.397  1.00  0.00      HCT  C
ATOM   4599  HB1 LEU H 289       6.303   2.873 -18.341  1.00  0.00      HCT   
ATOM   4600  HB2 LEU H 289       7.609   3.904 -18.971  1.00  0.00      HCT   
ATOM   4601  CG  LEU H 289       6.872   4.468 -16.986  1.00  0.00      HCT  C
ATOM   4602  HG  LEU H 289       5.880   4.815 -16.608  1.00  0.00      HCT   
ATOM   4603  CD1 LEU H 289       7.415   3.387 -16.065  1.00  0.00      HCT  C
ATOM   4604 HD11 LEU H 289       7.614   3.801 -15.053  1.00  0.00      HCT   
ATOM   4605 HD12 LEU H 289       6.685   2.555 -15.965  1.00  0.00      HCT   
ATOM   4606 HD13 LEU H 289       8.366   2.973 -16.463  1.00  0.00      HCT   
ATOM   4607  CD2 LEU H 289       7.804   5.665 -17.028  1.00  0.00      HCT  C
ATOM   4608 HD21 LEU H 289       7.952   6.075 -16.006  1.00  0.00      HCT   
ATOM   4609 HD22 LEU H 289       8.801   5.394 -17.429  1.00  0.00      HCT   
ATOM   4610 HD23 LEU H 289       7.377   6.468 -17.666  1.00  0.00      HCT   
ATOM   4611  C   LEU H 289       5.524   4.187 -20.604  1.00  0.00      HCT  C
ATOM   4612  O   LEU H 289       5.074   3.063 -20.818  1.00  0.00      HCT  O
ATOM   4613  N   ARG H 290       5.899   4.997 -21.583  1.00  0.00      HCT  N
ATOM   4614  HN  ARG H 290       6.399   5.853 -21.470  1.00  0.00      HCT   
ATOM   4615  CA  ARG H 290       5.556   4.614 -22.950  1.00  0.00      HCT  C
ATOM   4616  HA  ARG H 290       4.799   3.842 -22.877  1.00  0.00      HCT   
ATOM   4617  CB  ARG H 290       4.924   5.792 -23.691  1.00  0.00      HCT  C
ATOM   4618  HB1 ARG H 290       5.070   6.688 -23.041  1.00  0.00      HCT   
ATOM   4619  HB2 ARG H 290       5.495   5.994 -24.624  1.00  0.00      HCT   
ATOM   4620  CG  ARG H 290       3.418   5.568 -23.948  1.00  0.00      HCT  C
ATOM   4621  HG1 ARG H 290       3.289   4.593 -24.468  1.00  0.00      HCT   
ATOM   4622  HG2 ARG H 290       2.896   5.457 -22.970  1.00  0.00      HCT   
ATOM   4623  CD  ARG H 290       2.783   6.730 -24.709  1.00  0.00      HCT  C
ATOM   4624  HD1 ARG H 290       1.675   6.614 -24.704  1.00  0.00      HCT   
ATOM   4625  HD2 ARG H 290       3.042   7.711 -24.247  1.00  0.00      HCT   
ATOM   4626  NE  ARG H 290       3.267   6.761 -26.090  1.00  0.00      HCT  N
ATOM   4627  HE  ARG H 290       3.658   5.884 -26.392  1.00  0.00      HCT   
ATOM   4628  CZ  ARG H 290       3.213   7.819 -26.895  1.00  0.00      HCT  C
ATOM   4629  NH1 ARG H 290       2.669   8.963 -26.480  1.00  0.00      HCT  N
ATOM   4630 HH11 ARG H 290       2.607   9.742 -27.089  1.00  0.00      HCT   
ATOM   4631 HH12 ARG H 290       2.215   8.940 -25.587  1.00  0.00      HCT   
ATOM   4632  NH2 ARG H 290       3.700   7.723 -28.127  1.00  0.00      HCT  N
ATOM   4633 HH21 ARG H 290       3.744   8.526 -28.704  1.00  0.00      HCT   
ATOM   4634 HH22 ARG H 290       4.195   6.893 -28.350  1.00  0.00      HCT   
ATOM   4635  C   ARG H 290       6.712   4.018 -23.759  1.00  0.00      HCT  C
ATOM   4636  O   ARG H 290       6.520   3.641 -24.915  1.00  0.00      HCT  O
ATOM   4637  N   PRO H 291       7.912   3.928 -23.169  1.00  0.00      HCT  N
ATOM   4638  CD  PRO H 291       8.739   4.987 -22.569  1.00  0.00      HCT  C
ATOM   4639  HD1 PRO H 291       8.219   5.525 -21.744  1.00  0.00      HCT   
ATOM   4640  HD2 PRO H 291       9.097   5.732 -23.317  1.00  0.00      HCT   
ATOM   4641  CA  PRO H 291       8.725   2.783 -23.613  1.00  0.00      HCT  C
ATOM   4642  HA  PRO H 291       8.787   2.756 -24.695  1.00  0.00      HCT   
ATOM   4643  CB  PRO H 291      10.102   3.051 -22.995  1.00  0.00      HCT  C
ATOM   4644  HB1 PRO H 291      10.850   3.349 -23.764  1.00  0.00      HCT   
ATOM   4645  HB2 PRO H 291      10.477   2.173 -22.423  1.00  0.00      HCT   
ATOM   4646  CG  PRO H 291       9.885   4.219 -22.031  1.00  0.00      HCT  C
ATOM   4647  HG1 PRO H 291      10.813   4.820 -21.962  1.00  0.00      HCT   
ATOM   4648  HG2 PRO H 291       9.636   3.857 -21.007  1.00  0.00      HCT   
ATOM   4649  C   PRO H 291       8.145   1.455 -23.111  1.00  0.00      HCT  C
ATOM   4650  O   PRO H 291       8.222   0.484 -23.854  1.00  0.00      HCT  O
ATOM   4651  N   GLN H 292       7.619   1.433 -21.877  1.00  0.00      HCT  N
ATOM   4652  HN  GLN H 292       7.769   2.211 -21.270  1.00  0.00      HCT   
ATOM   4653  CA  GLN H 292       6.805   0.339 -21.285  1.00  0.00      HCT  C
ATOM   4654  HA  GLN H 292       6.253   0.811 -20.481  1.00  0.00      HCT   
ATOM   4655  CB  GLN H 292       5.795  -0.216 -22.298  1.00  0.00      HCT  C
ATOM   4656  HB1 GLN H 292       5.054   0.594 -22.491  1.00  0.00      HCT   
ATOM   4657  HB2 GLN H 292       6.310  -0.403 -23.268  1.00  0.00      HCT   
ATOM   4658  CG  GLN H 292       5.062  -1.485 -21.805  1.00  0.00      HCT  C
ATOM   4659  HG1 GLN H 292       4.747  -2.111 -22.668  1.00  0.00      HCT   
ATOM   4660  HG2 GLN H 292       5.727  -2.099 -21.164  1.00  0.00      HCT   
ATOM   4661  CD  GLN H 292       3.782  -1.190 -21.016  1.00  0.00      HCT  C
ATOM   4662  OE1 GLN H 292       3.331  -0.046 -20.930  1.00  0.00      HCT  O
ATOM   4663  NE2 GLN H 292       3.189  -2.236 -20.443  1.00  0.00      HCT  N
ATOM   4664 HE21 GLN H 292       2.354  -2.055 -19.931  1.00  0.00      HCT   
ATOM   4665 HE22 GLN H 292       3.594  -3.140 -20.525  1.00  0.00      HCT   
ATOM   4666  C   GLN H 292       7.591  -0.841 -20.678  1.00  0.00      HCT  C
ATOM   4667  O   GLN H 292       8.246  -1.618 -21.380  1.00  0.00      HCT  O
ATOM   4668  N   LEU H 293       7.476  -0.967 -19.358  1.00  0.00      HCT  N
ATOM   4669  HN  LEU H 293       6.827  -0.432 -18.821  1.00  0.00      HCT   
ATOM   4670  CA  LEU H 293       8.283  -1.894 -18.572  1.00  0.00      HCT  C
ATOM   4671  HA  LEU H 293       9.309  -1.720 -18.868  1.00  0.00      HCT   
ATOM   4672  CB  LEU H 293       8.093  -1.615 -17.076  1.00  0.00      HCT  C
ATOM   4673  HB1 LEU H 293       7.045  -1.263 -16.938  1.00  0.00      HCT   
ATOM   4674  HB2 LEU H 293       8.172  -2.573 -16.516  1.00  0.00      HCT   
ATOM   4675  CG  LEU H 293       8.975  -0.594 -16.357  1.00  0.00      HCT  C
ATOM   4676  HG  LEU H 293       9.945  -1.075 -16.083  1.00  0.00      HCT   
ATOM   4677  CD1 LEU H 293       9.225   0.602 -17.227  1.00  0.00      HCT  C
ATOM   4678 HD11 LEU H 293       9.826   1.361 -16.682  1.00  0.00      HCT   
ATOM   4679 HD12 LEU H 293       9.780   0.310 -18.144  1.00  0.00      HCT   
ATOM   4680 HD13 LEU H 293       8.266   1.073 -17.532  1.00  0.00      HCT   
ATOM   4681  CD2 LEU H 293       8.280  -0.164 -15.067  1.00  0.00      HCT  C
ATOM   4682 HD21 LEU H 293       8.910   0.566 -14.514  1.00  0.00      HCT   
ATOM   4683 HD22 LEU H 293       7.303   0.320 -15.269  1.00  0.00      HCT   
ATOM   4684 HD23 LEU H 293       8.106  -1.042 -14.408  1.00  0.00      HCT   
ATOM   4685  C   LEU H 293       7.961  -3.352 -18.866  1.00  0.00      HCT  C
ATOM   4686  O   LEU H 293       6.837  -3.674 -19.248  1.00  0.00      HCT  O
ATOM   4687  N   PRO H 294       8.952  -4.240 -18.678  1.00  0.00      HCT  N
ATOM   4688  CD  PRO H 294      10.312  -3.974 -18.179  1.00  0.00      HCT  C
ATOM   4689  HD1 PRO H 294      10.353  -3.904 -17.068  1.00  0.00      HCT   
ATOM   4690  HD2 PRO H 294      10.754  -3.049 -18.616  1.00  0.00      HCT   
ATOM   4691  CA  PRO H 294       8.748  -5.666 -18.918  1.00  0.00      HCT  C
ATOM   4692  HA  PRO H 294       8.459  -5.837 -19.948  1.00  0.00      HCT   
ATOM   4693  CB  PRO H 294      10.120  -6.284 -18.603  1.00  0.00      HCT  C
ATOM   4694  HB1 PRO H 294      10.410  -7.043 -19.364  1.00  0.00      HCT   
ATOM   4695  HB2 PRO H 294      10.138  -6.740 -17.588  1.00  0.00      HCT   
ATOM   4696  CG  PRO H 294      11.074  -5.177 -18.646  1.00  0.00      HCT  C
ATOM   4697  HG1 PRO H 294      11.473  -5.064 -19.673  1.00  0.00      HCT   
ATOM   4698  HG2 PRO H 294      11.936  -5.353 -17.962  1.00  0.00      HCT   
ATOM   4699  C   PRO H 294       7.689  -6.249 -18.002  1.00  0.00      HCT  C
ATOM   4700  O   PRO H 294       7.440  -5.730 -16.899  1.00  0.00      HCT  O
ATOM   4701  N   PRO H 295       7.045  -7.322 -18.458  1.00  0.00      HCT  N
ATOM   4702  CD  PRO H 295       7.049  -7.952 -19.790  1.00  0.00      HCT  C
ATOM   4703  HD1 PRO H 295       8.079  -8.089 -20.192  1.00  0.00      HCT   
ATOM   4704  HD2 PRO H 295       6.444  -7.382 -20.532  1.00  0.00      HCT   
ATOM   4705  CA  PRO H 295       6.170  -8.012 -17.513  1.00  0.00      HCT  C
ATOM   4706  HA  PRO H 295       5.441  -7.341 -17.073  1.00  0.00      HCT   
ATOM   4707  CB  PRO H 295       5.489  -9.084 -18.376  1.00  0.00      HCT  C
ATOM   4708  HB1 PRO H 295       4.502  -8.743 -18.760  1.00  0.00      HCT   
ATOM   4709  HB2 PRO H 295       5.371 -10.046 -17.828  1.00  0.00      HCT   
ATOM   4710  CG  PRO H 295       6.415  -9.292 -19.530  1.00  0.00      HCT  C
ATOM   4711  HG1 PRO H 295       5.848  -9.678 -20.400  1.00  0.00      HCT   
ATOM   4712  HG2 PRO H 295       7.211 -10.033 -19.285  1.00  0.00      HCT   
ATOM   4713  C   PRO H 295       7.023  -8.620 -16.404  1.00  0.00      HCT  C
ATOM   4714  O   PRO H 295       8.125  -9.113 -16.680  1.00  0.00      HCT  O
ATOM   4715  N   GLY H 296       6.547  -8.556 -15.168  1.00  0.00      HCT  N
ATOM   4716  HN  GLY H 296       5.692  -8.102 -14.919  1.00  0.00      HCT   
ATOM   4717  CA  GLY H 296       7.273  -9.166 -14.075  1.00  0.00      HCT  C
ATOM   4718  HA1 GLY H 296       7.823  -9.995 -14.498  1.00  0.00      HCT   
ATOM   4719  HA2 GLY H 296       6.538  -9.452 -13.335  1.00  0.00      HCT   
ATOM   4720  C   GLY H 296       8.264  -8.237 -13.412  1.00  0.00      HCT  C
ATOM   4721  O   GLY H 296       8.924  -8.637 -12.452  1.00  0.00      HCT  O
ATOM   4722  N   TYR H 297       8.371  -7.009 -13.929  1.00  0.00      HCT  N
ATOM   4723  HN  TYR H 297       7.844  -6.696 -14.717  1.00  0.00      HCT   
ATOM   4724  CA  TYR H 297       9.279  -6.014 -13.375  1.00  0.00      HCT  C
ATOM   4725  HA  TYR H 297      10.289  -6.333 -13.602  1.00  0.00      HCT   
ATOM   4726  CB  TYR H 297       9.004  -4.611 -13.934  1.00  0.00      HCT  C
ATOM   4727  HB1 TYR H 297       9.207  -4.608 -15.027  1.00  0.00      HCT   
ATOM   4728  HB2 TYR H 297       7.936  -4.336 -13.797  1.00  0.00      HCT   
ATOM   4729  CG  TYR H 297       9.877  -3.504 -13.335  1.00  0.00      HCT  C
ATOM   4730  CD1 TYR H 297       9.569  -2.926 -12.106  1.00  0.00      HCT  C
ATOM   4731  HD1 TYR H 297       8.695  -3.255 -11.561  1.00  0.00      HCT   
ATOM   4732  CE1 TYR H 297      10.354  -1.911 -11.567  1.00  0.00      HCT  C
ATOM   4733  HE1 TYR H 297      10.097  -1.462 -10.619  1.00  0.00      HCT   
ATOM   4734  CZ  TYR H 297      11.474  -1.466 -12.258  1.00  0.00      HCT  C
ATOM   4735  OH  TYR H 297      12.254  -0.472 -11.730  1.00  0.00      HCT  O
ATOM   4736  HH  TYR H 297      13.008  -0.358 -12.312  1.00  0.00      HCT   
ATOM   4737  CD2 TYR H 297      11.005  -3.042 -14.007  1.00  0.00      HCT  C
ATOM   4738  HD2 TYR H 297      11.258  -3.444 -14.978  1.00  0.00      HCT   
ATOM   4739  CE2 TYR H 297      11.805  -2.019 -13.472  1.00  0.00      HCT  C
ATOM   4740  HE2 TYR H 297      12.659  -1.661 -14.027  1.00  0.00      HCT   
ATOM   4741  C   TYR H 297       9.141  -6.007 -11.871  1.00  0.00      HCT  C
ATOM   4742  O   TYR H 297       8.041  -5.833 -11.338  1.00  0.00      HCT  O
ATOM   4743  N   PHE H 298      10.265  -6.209 -11.195  1.00  0.00      HCT  N
ATOM   4744  HN  PHE H 298      11.168  -6.274 -11.617  1.00  0.00      HCT   
ATOM   4745  CA  PHE H 298      10.265  -6.355  -9.753  1.00  0.00      HCT  C
ATOM   4746  HA  PHE H 298       9.228  -6.472  -9.464  1.00  0.00      HCT   
ATOM   4747  CB  PHE H 298      11.101  -7.577  -9.362  1.00  0.00      HCT  C
ATOM   4748  HB1 PHE H 298      10.722  -8.467  -9.909  1.00  0.00      HCT   
ATOM   4749  HB2 PHE H 298      12.165  -7.443  -9.652  1.00  0.00      HCT   
ATOM   4750  CG  PHE H 298      11.028  -7.925  -7.905  1.00  0.00      HCT  C
ATOM   4751  CD1 PHE H 298       9.891  -8.527  -7.377  1.00  0.00      HCT  C
ATOM   4752  HD1 PHE H 298       9.047  -8.734  -8.021  1.00  0.00      HCT   
ATOM   4753  CE1 PHE H 298       9.826  -8.858  -6.036  1.00  0.00      HCT  C
ATOM   4754  HE1 PHE H 298       8.939  -9.330  -5.638  1.00  0.00      HCT   
ATOM   4755  CZ  PHE H 298      10.906  -8.588  -5.202  1.00  0.00      HCT  C
ATOM   4756  HZ  PHE H 298      10.868  -8.851  -4.155  1.00  0.00      HCT   
ATOM   4757  CD2 PHE H 298      12.097  -7.664  -7.067  1.00  0.00      HCT  C
ATOM   4758  HD2 PHE H 298      12.983  -7.183  -7.456  1.00  0.00      HCT   
ATOM   4759  CE2 PHE H 298      12.038  -7.988  -5.723  1.00  0.00      HCT  C
ATOM   4760  HE2 PHE H 298      12.879  -7.770  -5.079  1.00  0.00      HCT   
ATOM   4761  C   PHE H 298      10.787  -5.090  -9.057  1.00  0.00      HCT  C
ATOM   4762  O   PHE H 298      11.982  -4.804  -9.090  1.00  0.00      HCT  O
ATOM   4763  N   GLY H 299       9.883  -4.345  -8.427  1.00  0.00      HCT  N
ATOM   4764  HN  GLY H 299       8.904  -4.540  -8.456  1.00  0.00      HCT   
ATOM   4765  CA  GLY H 299      10.268  -3.185  -7.647  1.00  0.00      HCT  C
ATOM   4766  HA1 GLY H 299      10.994  -2.630  -8.225  1.00  0.00      HCT   
ATOM   4767  HA2 GLY H 299      10.635  -3.536  -6.692  1.00  0.00      HCT   
ATOM   4768  C   GLY H 299       9.085  -2.280  -7.388  1.00  0.00      HCT  C
ATOM   4769  O   GLY H 299       7.943  -2.729  -7.302  1.00  0.00      HCT  O
ATOM   4770  N   ASN H 300       9.364  -0.992  -7.262  1.00  0.00      HCT  N
ATOM   4771  HN  ASN H 300      10.291  -0.618  -7.261  1.00  0.00      HCT   
ATOM   4772  CA  ASN H 300       8.313   0.001  -7.112  1.00  0.00      HCT  C
ATOM   4773  HA  ASN H 300       7.390  -0.550  -6.962  1.00  0.00      HCT   
ATOM   4774  CB  ASN H 300       8.609   0.962  -5.955  1.00  0.00      HCT  C
ATOM   4775  HB1 ASN H 300       9.664   1.298  -6.053  1.00  0.00      HCT   
ATOM   4776  HB2 ASN H 300       7.965   1.862  -6.027  1.00  0.00      HCT   
ATOM   4777  CG  ASN H 300       8.449   0.310  -4.605  1.00  0.00      HCT  C
ATOM   4778  OD1 ASN H 300       7.408   0.452  -3.971  1.00  0.00      HCT  O
ATOM   4779  ND2 ASN H 300       9.484  -0.408  -4.151  1.00  0.00      HCT  N
ATOM   4780 HD21 ASN H 300       9.380  -0.851  -3.265  1.00  0.00      HCT   
ATOM   4781 HD22 ASN H 300      10.303  -0.508  -4.707  1.00  0.00      HCT   
ATOM   4782  C   ASN H 300       8.170   0.788  -8.375  1.00  0.00      HCT  C
ATOM   4783  O   ASN H 300       9.155   1.293  -8.910  1.00  0.00      HCT  O
ATOM   4784  N   VAL H 301       6.950   0.901  -8.865  1.00  0.00      HCT  N
ATOM   4785  HN  VAL H 301       6.144   0.406  -8.550  1.00  0.00      HCT   
ATOM   4786  CA  VAL H 301       6.701   1.813  -9.963  1.00  0.00      HCT  C
ATOM   4787  HA  VAL H 301       7.607   2.362 -10.186  1.00  0.00      HCT   
ATOM   4788  CB  VAL H 301       6.251   1.068 -11.232  1.00  0.00      HCT  C
ATOM   4789  HB  VAL H 301       5.189   0.753 -11.080  1.00  0.00      HCT   
ATOM   4790  CG1 VAL H 301       6.337   1.998 -12.449  1.00  0.00      HCT  C
ATOM   4791 HG11 VAL H 301       6.050   1.451 -13.373  1.00  0.00      HCT   
ATOM   4792 HG12 VAL H 301       5.651   2.865 -12.351  1.00  0.00      HCT   
ATOM   4793 HG13 VAL H 301       7.373   2.377 -12.582  1.00  0.00      HCT   
ATOM   4794  CG2 VAL H 301       7.154  -0.105 -11.465  1.00  0.00      HCT  C
ATOM   4795 HG21 VAL H 301       6.874  -0.637 -12.399  1.00  0.00      HCT   
ATOM   4796 HG22 VAL H 301       8.211   0.228 -11.555  1.00  0.00      HCT   
ATOM   4797 HG23 VAL H 301       7.088  -0.835 -10.631  1.00  0.00      HCT   
ATOM   4798  C   VAL H 301       5.667   2.818  -9.475  1.00  0.00      HCT  C
ATOM   4799  O   VAL H 301       4.847   3.336 -10.235  1.00  0.00      HCT  O
ATOM   4800  N   ILE H 302       5.726   3.092  -8.174  1.00  0.00      HCT  N
ATOM   4801  HN  ILE H 302       6.379   2.678  -7.543  1.00  0.00      HCT   
ATOM   4802  CA  ILE H 302       4.817   4.044  -7.553  1.00  0.00      HCT  C
ATOM   4803  HA  ILE H 302       3.865   3.910  -8.051  1.00  0.00      HCT   
ATOM   4804  CB  ILE H 302       4.708   3.784  -6.052  1.00  0.00      HCT  C
ATOM   4805  HB  ILE H 302       5.769   3.741  -5.698  1.00  0.00      HCT   
ATOM   4806  CG2 ILE H 302       3.920   4.911  -5.346  1.00  0.00      HCT  C
ATOM   4807 HG21 ILE H 302       3.979   4.797  -4.243  1.00  0.00      HCT   
ATOM   4808 HG22 ILE H 302       4.337   5.907  -5.604  1.00  0.00      HCT   
ATOM   4809 HG23 ILE H 302       2.849   4.892  -5.640  1.00  0.00      HCT   
ATOM   4810  CG1 ILE H 302       4.095   2.401  -5.817  1.00  0.00      HCT  C
ATOM   4811 HG11 ILE H 302       3.061   2.373  -6.227  1.00  0.00      HCT   
ATOM   4812 HG12 ILE H 302       4.691   1.643  -6.375  1.00  0.00      HCT   
ATOM   4813  CD  ILE H 302       4.058   1.993  -4.370  1.00  0.00      HCT  C
ATOM   4814  HD1 ILE H 302       3.657   0.961  -4.270  1.00  0.00      HCT   
ATOM   4815  HD2 ILE H 302       5.079   2.014  -3.931  1.00  0.00      HCT   
ATOM   4816  HD3 ILE H 302       3.407   2.673  -3.781  1.00  0.00      HCT   
ATOM   4817  C   ILE H 302       5.238   5.490  -7.788  1.00  0.00      HCT  C
ATOM   4818  O   ILE H 302       6.298   5.932  -7.341  1.00  0.00      HCT  O
ATOM   4819  N   PHE H 303       4.406   6.215  -8.524  1.00  0.00      HCT  N
ATOM   4820  HN  PHE H 303       3.647   5.827  -9.044  1.00  0.00      HCT   
ATOM   4821  CA  PHE H 303       4.536   7.665  -8.635  1.00  0.00      HCT  C
ATOM   4822  HA  PHE H 303       5.460   7.957  -8.151  1.00  0.00      HCT   
ATOM   4823  CB  PHE H 303       4.514   8.106 -10.102  1.00  0.00      HCT  C
ATOM   4824  HB1 PHE H 303       3.638   7.644 -10.608  1.00  0.00      HCT   
ATOM   4825  HB2 PHE H 303       4.398   9.208 -10.187  1.00  0.00      HCT   
ATOM   4826  CG  PHE H 303       5.724   7.667 -10.867  1.00  0.00      HCT  C
ATOM   4827  CD1 PHE H 303       5.771   6.396 -11.453  1.00  0.00      HCT  C
ATOM   4828  HD1 PHE H 303       4.921   5.734 -11.363  1.00  0.00      HCT   
ATOM   4829  CE1 PHE H 303       6.909   5.969 -12.150  1.00  0.00      HCT  C
ATOM   4830  HE1 PHE H 303       6.926   4.991 -12.609  1.00  0.00      HCT   
ATOM   4831  CZ  PHE H 303       8.020   6.814 -12.256  1.00  0.00      HCT  C
ATOM   4832  HZ  PHE H 303       8.900   6.500 -12.799  1.00  0.00      HCT   
ATOM   4833  CD2 PHE H 303       6.843   8.499 -10.969  1.00  0.00      HCT  C
ATOM   4834  HD2 PHE H 303       6.840   9.469 -10.492  1.00  0.00      HCT   
ATOM   4835  CE2 PHE H 303       7.981   8.083 -11.659  1.00  0.00      HCT  C
ATOM   4836  HE2 PHE H 303       8.836   8.740 -11.733  1.00  0.00      HCT   
ATOM   4837  C   PHE H 303       3.396   8.279  -7.830  1.00  0.00      HCT  C
ATOM   4838  O   PHE H 303       2.562   7.543  -7.284  1.00  0.00      HCT  O
ATOM   4839  N   THR H 304       3.334   9.608  -7.759  1.00  0.00      HCT  N
ATOM   4840  HN  THR H 304       3.845  10.260  -8.318  1.00  0.00      HCT   
ATOM   4841  CA  THR H 304       2.444  10.226  -6.781  1.00  0.00      HCT  C
ATOM   4842  HA  THR H 304       1.701   9.468  -6.573  1.00  0.00      HCT   
ATOM   4843  CB  THR H 304       3.239  10.605  -5.506  1.00  0.00      HCT  C
ATOM   4844  HB  THR H 304       4.037  11.313  -5.837  1.00  0.00      HCT   
ATOM   4845  OG1 THR H 304       3.880   9.436  -4.967  1.00  0.00      HCT  O
ATOM   4846  HG1 THR H 304       4.342   9.738  -4.178  1.00  0.00      HCT   
ATOM   4847  CG2 THR H 304       2.319  11.189  -4.468  1.00  0.00      HCT  C
ATOM   4848 HG21 THR H 304       2.895  11.568  -3.597  1.00  0.00      HCT   
ATOM   4849 HG22 THR H 304       1.745  12.040  -4.894  1.00  0.00      HCT   
ATOM   4850 HG23 THR H 304       1.595  10.430  -4.102  1.00  0.00      HCT   
ATOM   4851  C   THR H 304       1.681  11.455  -7.308  1.00  0.00      HCT  C
ATOM   4852  O   THR H 304       2.271  12.438  -7.749  1.00  0.00      HCT  O
ATOM   4853  N   ALA H 305       0.355  11.366  -7.283  1.00  0.00      HCT  N
ATOM   4854  HN  ALA H 305      -0.115  10.531  -6.998  1.00  0.00      HCT   
ATOM   4855  CA  ALA H 305      -0.513  12.472  -7.667  1.00  0.00      HCT  C
ATOM   4856  HA  ALA H 305       0.031  13.209  -8.247  1.00  0.00      HCT   
ATOM   4857  CB  ALA H 305      -1.669  11.967  -8.501  1.00  0.00      HCT  C
ATOM   4858  HB1 ALA H 305      -1.281  11.487  -9.424  1.00  0.00      HCT   
ATOM   4859  HB2 ALA H 305      -2.262  11.208  -7.945  1.00  0.00      HCT   
ATOM   4860  HB3 ALA H 305      -2.347  12.794  -8.803  1.00  0.00      HCT   
ATOM   4861  C   ALA H 305      -1.028  13.195  -6.427  1.00  0.00      HCT  C
ATOM   4862  O   ALA H 305      -1.489  12.552  -5.484  1.00  0.00      HCT  O
ATOM   4863  N   THR H 306      -0.931  14.524  -6.422  1.00  0.00      HCT  N
ATOM   4864  HN  THR H 306      -0.590  15.070  -7.187  1.00  0.00      HCT   
ATOM   4865  CA  THR H 306      -1.332  15.310  -5.254  1.00  0.00      HCT  C
ATOM   4866  HA  THR H 306      -1.970  14.654  -4.677  1.00  0.00      HCT   
ATOM   4867  CB  THR H 306      -0.120  15.784  -4.427  1.00  0.00      HCT  C
ATOM   4868  HB  THR H 306      -0.535  16.411  -3.601  1.00  0.00      HCT   
ATOM   4869  OG1 THR H 306       0.737  16.621  -5.217  1.00  0.00      HCT  O
ATOM   4870  HG1 THR H 306       1.467  16.862  -4.636  1.00  0.00      HCT   
ATOM   4871  CG2 THR H 306       0.664  14.600  -3.900  1.00  0.00      HCT  C
ATOM   4872 HG21 THR H 306       1.469  14.934  -3.212  1.00  0.00      HCT   
ATOM   4873 HG22 THR H 306      -0.003  13.913  -3.337  1.00  0.00      HCT   
ATOM   4874 HG23 THR H 306       1.131  14.028  -4.730  1.00  0.00      HCT   
ATOM   4875  C   THR H 306      -2.172  16.518  -5.617  1.00  0.00      HCT  C
ATOM   4876  O   THR H 306      -1.680  17.654  -5.656  1.00  0.00      HCT  O
ATOM   4877  N   PRO H 307      -3.458  16.276  -5.895  1.00  0.00      HCT  N
ATOM   4878  CD  PRO H 307      -4.150  14.982  -6.010  1.00  0.00      HCT  C
ATOM   4879  HD1 PRO H 307      -3.830  14.256  -5.229  1.00  0.00      HCT   
ATOM   4880  HD2 PRO H 307      -4.019  14.515  -7.013  1.00  0.00      HCT   
ATOM   4881  CA  PRO H 307      -4.383  17.405  -5.982  1.00  0.00      HCT  C
ATOM   4882  HA  PRO H 307      -4.094  18.092  -6.769  1.00  0.00      HCT   
ATOM   4883  CB  PRO H 307      -5.725  16.741  -6.296  1.00  0.00      HCT  C
ATOM   4884  HB1 PRO H 307      -5.929  16.717  -7.390  1.00  0.00      HCT   
ATOM   4885  HB2 PRO H 307      -6.567  17.238  -5.764  1.00  0.00      HCT   
ATOM   4886  CG  PRO H 307      -5.593  15.360  -5.802  1.00  0.00      HCT  C
ATOM   4887  HG1 PRO H 307      -6.295  14.701  -6.349  1.00  0.00      HCT   
ATOM   4888  HG2 PRO H 307      -5.837  15.293  -4.717  1.00  0.00      HCT   
ATOM   4889  C   PRO H 307      -4.417  18.159  -4.643  1.00  0.00      HCT  C
ATOM   4890  O   PRO H 307      -4.152  17.590  -3.576  1.00  0.00      HCT  O
ATOM   4891  N   LEU H 308      -4.714  19.448  -4.706  1.00  0.00      HCT  N
ATOM   4892  HN  LEU H 308      -4.931  19.943  -5.545  1.00  0.00      HCT   
ATOM   4893  CA  LEU H 308      -4.746  20.264  -3.507  1.00  0.00      HCT  C
ATOM   4894  HA  LEU H 308      -4.916  19.605  -2.665  1.00  0.00      HCT   
ATOM   4895  CB  LEU H 308      -3.422  21.021  -3.342  1.00  0.00      HCT  C
ATOM   4896  HB1 LEU H 308      -2.601  20.273  -3.436  1.00  0.00      HCT   
ATOM   4897  HB2 LEU H 308      -3.297  21.723  -4.196  1.00  0.00      HCT   
ATOM   4898  CG  LEU H 308      -3.219  21.779  -2.022  1.00  0.00      HCT  C
ATOM   4899  HG  LEU H 308      -3.846  21.299  -1.232  1.00  0.00      HCT   
ATOM   4900  CD1 LEU H 308      -1.760  21.741  -1.620  1.00  0.00      HCT  C
ATOM   4901 HD11 LEU H 308      -1.596  22.328  -0.691  1.00  0.00      HCT   
ATOM   4902 HD12 LEU H 308      -1.432  20.696  -1.435  1.00  0.00      HCT   
ATOM   4903 HD13 LEU H 308      -1.121  22.173  -2.420  1.00  0.00      HCT   
ATOM   4904  CD2 LEU H 308      -3.675  23.218  -2.173  1.00  0.00      HCT  C
ATOM   4905 HD21 LEU H 308      -3.547  23.766  -1.214  1.00  0.00      HCT   
ATOM   4906 HD22 LEU H 308      -3.090  23.754  -2.947  1.00  0.00      HCT   
ATOM   4907 HD23 LEU H 308      -4.749  23.258  -2.456  1.00  0.00      HCT   
ATOM   4908  C   LEU H 308      -5.928  21.219  -3.589  1.00  0.00      HCT  C
ATOM   4909  O   LEU H 308      -6.266  21.697  -4.666  1.00  0.00      HCT  O
ATOM   4910  N   ALA H 309      -6.567  21.484  -2.457  1.00  0.00      HCT  N
ATOM   4911  HN  ALA H 309      -6.346  21.076  -1.572  1.00  0.00      HCT   
ATOM   4912  CA  ALA H 309      -7.675  22.427  -2.451  1.00  0.00      HCT  C
ATOM   4913  HA  ALA H 309      -7.546  23.165  -3.234  1.00  0.00      HCT   
ATOM   4914  CB  ALA H 309      -8.998  21.699  -2.722  1.00  0.00      HCT  C
ATOM   4915  HB1 ALA H 309      -8.945  21.182  -3.704  1.00  0.00      HCT   
ATOM   4916  HB2 ALA H 309      -9.199  20.932  -1.942  1.00  0.00      HCT   
ATOM   4917  HB3 ALA H 309      -9.855  22.406  -2.753  1.00  0.00      HCT   
ATOM   4918  C   ALA H 309      -7.749  23.200  -1.140  1.00  0.00      HCT  C
ATOM   4919  O   ALA H 309      -7.279  22.735  -0.100  1.00  0.00      HCT  O
ATOM   4920  N   VAL H 310      -8.314  24.399  -1.218  1.00  0.00      HCT  N
ATOM   4921  HN  VAL H 310      -8.493  24.859  -2.084  1.00  0.00      HCT   
ATOM   4922  CA  VAL H 310      -8.723  25.150  -0.044  1.00  0.00      HCT  C
ATOM   4923  HA  VAL H 310      -7.977  25.012   0.729  1.00  0.00      HCT   
ATOM   4924  CB  VAL H 310      -8.915  26.645  -0.371  1.00  0.00      HCT  C
ATOM   4925  HB  VAL H 310      -9.948  26.771  -0.778  1.00  0.00      HCT   
ATOM   4926  CG1 VAL H 310      -8.765  27.470   0.876  1.00  0.00      HCT  C
ATOM   4927 HG11 VAL H 310      -8.864  28.551   0.637  1.00  0.00      HCT   
ATOM   4928 HG12 VAL H 310      -9.545  27.224   1.626  1.00  0.00      HCT   
ATOM   4929 HG13 VAL H 310      -7.766  27.310   1.335  1.00  0.00      HCT   
ATOM   4930  CG2 VAL H 310      -7.908  27.090  -1.413  1.00  0.00      HCT  C
ATOM   4931 HG21 VAL H 310      -8.015  28.175  -1.624  1.00  0.00      HCT   
ATOM   4932 HG22 VAL H 310      -6.871  26.903  -1.059  1.00  0.00      HCT   
ATOM   4933 HG23 VAL H 310      -8.053  26.547  -2.370  1.00  0.00      HCT   
ATOM   4934  C   VAL H 310     -10.043  24.567   0.480  1.00  0.00      HCT  C
ATOM   4935  O   VAL H 310     -10.967  24.337  -0.309  1.00  0.00      HCT  O
ATOM   4936  N   ALA H 311     -10.150  24.344   1.791  1.00  0.00      HCT  N
ATOM   4937  HN  ALA H 311      -9.479  24.642   2.470  1.00  0.00      HCT   
ATOM   4938  CA  ALA H 311     -11.306  23.620   2.325  1.00  0.00      HCT  C
ATOM   4939  HA  ALA H 311     -11.396  22.648   1.854  1.00  0.00      HCT   
ATOM   4940  CB  ALA H 311     -11.152  23.377   3.807  1.00  0.00      HCT  C
ATOM   4941  HB1 ALA H 311     -10.226  22.793   3.995  1.00  0.00      HCT   
ATOM   4942  HB2 ALA H 311     -11.070  24.337   4.363  1.00  0.00      HCT   
ATOM   4943  HB3 ALA H 311     -12.009  22.802   4.219  1.00  0.00      HCT   
ATOM   4944  C   ALA H 311     -12.616  24.367   2.032  1.00  0.00      HCT  C
ATOM   4945  O   ALA H 311     -13.652  23.739   1.769  1.00  0.00      HCT  O
ATOM   4946  N   GLY H 312     -12.545  25.700   2.052  1.00  0.00      HCT  N
ATOM   4947  HN  GLY H 312     -11.712  26.174   2.334  1.00  0.00      HCT   
ATOM   4948  CA  GLY H 312     -13.657  26.556   1.671  1.00  0.00      HCT  C
ATOM   4949  HA1 GLY H 312     -13.262  27.557   1.563  1.00  0.00      HCT   
ATOM   4950  HA2 GLY H 312     -14.414  26.457   2.437  1.00  0.00      HCT   
ATOM   4951  C   GLY H 312     -14.277  26.150   0.346  1.00  0.00      HCT  C
ATOM   4952  O   GLY H 312     -15.496  26.072   0.226  1.00  0.00      HCT  O
ATOM   4953  N   ASP H 313     -13.435  25.876  -0.647  1.00  0.00      HCT  N
ATOM   4954  HN  ASP H 313     -12.444  25.975  -0.601  1.00  0.00      HCT   
ATOM   4955  CA  ASP H 313     -13.900  25.387  -1.946  1.00  0.00      HCT  C
ATOM   4956  HA  ASP H 313     -14.803  25.937  -2.186  1.00  0.00      HCT   
ATOM   4957  CB  ASP H 313     -12.823  25.580  -3.022  1.00  0.00      HCT  C
ATOM   4958  HB1 ASP H 313     -11.922  24.996  -2.746  1.00  0.00      HCT   
ATOM   4959  HB2 ASP H 313     -13.184  25.219  -4.005  1.00  0.00      HCT   
ATOM   4960  CG  ASP H 313     -12.387  27.031  -3.178  1.00  0.00      HCT  C
ATOM   4961  OD1 ASP H 313     -13.164  27.941  -2.812  1.00  0.00      HCT  O
ATOM   4962  OD2 ASP H 313     -11.268  27.263  -3.687  1.00  0.00      HCT  O
ATOM   4963  C   ASP H 313     -14.290  23.904  -1.877  1.00  0.00      HCT  C
ATOM   4964  O   ASP H 313     -15.417  23.540  -2.215  1.00  0.00      HCT  O
ATOM   4965  N   LEU H 314     -13.349  23.063  -1.437  1.00  0.00      HCT  N
ATOM   4966  HN  LEU H 314     -12.454  23.376  -1.126  1.00  0.00      HCT   
ATOM   4967  CA  LEU H 314     -13.536  21.615  -1.368  1.00  0.00      HCT  C
ATOM   4968  HA  LEU H 314     -13.561  21.282  -2.397  1.00  0.00      HCT   
ATOM   4969  CB  LEU H 314     -12.359  20.971  -0.617  1.00  0.00      HCT  C
ATOM   4970  HB1 LEU H 314     -11.422  21.354  -1.083  1.00  0.00      HCT   
ATOM   4971  HB2 LEU H 314     -12.354  21.340   0.432  1.00  0.00      HCT   
ATOM   4972  CG  LEU H 314     -12.385  19.441  -0.681  1.00  0.00      HCT  C
ATOM   4973  HG  LEU H 314     -13.435  19.161  -0.424  1.00  0.00      HCT   
ATOM   4974  CD1 LEU H 314     -12.067  18.962  -2.109  1.00  0.00      HCT  C
ATOM   4975 HD11 LEU H 314     -12.037  17.852  -2.150  1.00  0.00      HCT   
ATOM   4976 HD12 LEU H 314     -12.841  19.317  -2.822  1.00  0.00      HCT   
ATOM   4977 HD13 LEU H 314     -11.080  19.348  -2.442  1.00  0.00      HCT   
ATOM   4978  CD2 LEU H 314     -11.456  18.790   0.346  1.00  0.00      HCT  C
ATOM   4979 HD21 LEU H 314     -11.520  17.682   0.277  1.00  0.00      HCT   
ATOM   4980 HD22 LEU H 314     -10.398  19.077   0.181  1.00  0.00      HCT   
ATOM   4981 HD23 LEU H 314     -11.743  19.091   1.377  1.00  0.00      HCT   
ATOM   4982  C   LEU H 314     -14.856  21.176  -0.705  1.00  0.00      HCT  C
ATOM   4983  O   LEU H 314     -15.494  20.212  -1.137  1.00  0.00      HCT  O
ATOM   4984  N   LEU H 315     -15.259  21.886   0.342  1.00  0.00      HCT  N
ATOM   4985  HN  LEU H 315     -14.822  22.725   0.659  1.00  0.00      HCT   
ATOM   4986  CA  LEU H 315     -16.408  21.477   1.131  1.00  0.00      HCT  C
ATOM   4987  HA  LEU H 315     -16.525  20.414   0.962  1.00  0.00      HCT   
ATOM   4988  CB  LEU H 315     -16.128  21.731   2.616  1.00  0.00      HCT  C
ATOM   4989  HB1 LEU H 315     -16.071  22.835   2.756  1.00  0.00      HCT   
ATOM   4990  HB2 LEU H 315     -17.003  21.390   3.213  1.00  0.00      HCT   
ATOM   4991  CG  LEU H 315     -14.815  21.072   3.098  1.00  0.00      HCT  C
ATOM   4992  HG  LEU H 315     -14.029  21.574   2.484  1.00  0.00      HCT   
ATOM   4993  CD1 LEU H 315     -14.542  21.315   4.583  1.00  0.00      HCT  C
ATOM   4994 HD11 LEU H 315     -13.618  20.787   4.901  1.00  0.00      HCT   
ATOM   4995 HD12 LEU H 315     -14.411  22.400   4.784  1.00  0.00      HCT   
ATOM   4996 HD13 LEU H 315     -15.385  20.942   5.203  1.00  0.00      HCT   
ATOM   4997  CD2 LEU H 315     -14.777  19.572   2.784  1.00  0.00      HCT  C
ATOM   4998 HD21 LEU H 315     -13.815  19.131   3.125  1.00  0.00      HCT   
ATOM   4999 HD22 LEU H 315     -15.597  19.026   3.293  1.00  0.00      HCT   
ATOM   5000 HD23 LEU H 315     -14.869  19.401   1.690  1.00  0.00      HCT   
ATOM   5001  C   LEU H 315     -17.706  22.164   0.681  1.00  0.00      HCT  C
ATOM   5002  O   LEU H 315     -18.776  21.558   0.751  1.00  0.00      HCT  O
ATOM   5003  N   SER H 316     -17.616  23.396   0.179  1.00  0.00      HCT  N
ATOM   5004  HN  SER H 316     -16.768  23.921   0.114  1.00  0.00      HCT   
ATOM   5005  CA  SER H 316     -18.804  24.101  -0.337  1.00  0.00      HCT  C
ATOM   5006  HA  SER H 316     -19.602  23.815   0.336  1.00  0.00      HCT   
ATOM   5007  CB  SER H 316     -18.575  25.611  -0.301  1.00  0.00      HCT  C
ATOM   5008  HB1 SER H 316     -19.554  26.105  -0.106  1.00  0.00      HCT   
ATOM   5009  HB2 SER H 316     -17.899  25.881   0.542  1.00  0.00      HCT   
ATOM   5010  OG  SER H 316     -18.066  26.082  -1.533  1.00  0.00      HCT  O
ATOM   5011  HG1 SER H 316     -18.154  27.043  -1.527  1.00  0.00      HCT   
ATOM   5012  C   SER H 316     -19.235  23.683  -1.768  1.00  0.00      HCT  C
ATOM   5013  O   SER H 316     -20.426  23.526  -2.039  1.00  0.00      HCT  O
ATOM   5014  N   LYS H 317     -18.275  23.516  -2.676  1.00  0.00      HCT  N
ATOM   5015  HN  LYS H 317     -17.314  23.704  -2.477  1.00  0.00      HCT   
ATOM   5016  CA  LYS H 317     -18.549  23.043  -4.041  1.00  0.00      HCT  C
ATOM   5017  HA  LYS H 317     -19.359  23.656  -4.418  1.00  0.00      HCT   
ATOM   5018  CB  LYS H 317     -17.296  23.226  -4.909  1.00  0.00      HCT  C
ATOM   5019  HB1 LYS H 317     -16.445  22.761  -4.359  1.00  0.00      HCT   
ATOM   5020  HB2 LYS H 317     -17.418  22.642  -5.849  1.00  0.00      HCT   
ATOM   5021  CG  LYS H 317     -16.959  24.688  -5.214  1.00  0.00      HCT  C
ATOM   5022  HG1 LYS H 317     -17.728  25.103  -5.905  1.00  0.00      HCT   
ATOM   5023  HG2 LYS H 317     -17.009  25.276  -4.269  1.00  0.00      HCT   
ATOM   5024  CD  LYS H 317     -15.584  24.851  -5.858  1.00  0.00      HCT  C
ATOM   5025  HD1 LYS H 317     -14.818  24.436  -5.163  1.00  0.00      HCT   
ATOM   5026  HD2 LYS H 317     -15.560  24.234  -6.786  1.00  0.00      HCT   
ATOM   5027  CE  LYS H 317     -15.289  26.319  -6.182  1.00  0.00      HCT  C
ATOM   5028  HE1 LYS H 317     -15.418  26.952  -5.276  1.00  0.00      HCT   
ATOM   5029  HE2 LYS H 317     -14.245  26.436  -6.548  1.00  0.00      HCT   
ATOM   5030  NZ  LYS H 317     -16.193  26.886  -7.244  1.00  0.00      HCT  N
ATOM   5031  HZ1 LYS H 317     -15.951  27.882  -7.423  1.00  0.00      HCT   
ATOM   5032  HZ2 LYS H 317     -16.082  26.340  -8.122  1.00  0.00      HCT   
ATOM   5033  HZ3 LYS H 317     -17.181  26.824  -6.926  1.00  0.00      HCT   
ATOM   5034  C   LYS H 317     -19.025  21.567  -4.089  1.00  0.00      HCT  C
ATOM   5035  O   LYS H 317     -18.822  20.813  -3.128  1.00  0.00      HCT  O
ATOM   5036  N   PRO H 318     -19.673  21.154  -5.204  1.00  0.00      HCT  N
ATOM   5037  CD  PRO H 318     -20.106  21.997  -6.337  1.00  0.00      HCT  C
ATOM   5038  HD1 PRO H 318     -19.281  22.187  -7.060  1.00  0.00      HCT   
ATOM   5039  HD2 PRO H 318     -20.524  22.974  -6.001  1.00  0.00      HCT   
ATOM   5040  CA  PRO H 318     -20.129  19.758  -5.355  1.00  0.00      HCT  C
ATOM   5041  HA  PRO H 318     -20.791  19.504  -4.536  1.00  0.00      HCT   
ATOM   5042  CB  PRO H 318     -20.884  19.766  -6.692  1.00  0.00      HCT  C
ATOM   5043  HB1 PRO H 318     -21.845  19.209  -6.621  1.00  0.00      HCT   
ATOM   5044  HB2 PRO H 318     -20.262  19.346  -7.514  1.00  0.00      HCT   
ATOM   5045  CG  PRO H 318     -21.170  21.183  -6.981  1.00  0.00      HCT  C
ATOM   5046  HG1 PRO H 318     -22.184  21.424  -6.607  1.00  0.00      HCT   
ATOM   5047  HG2 PRO H 318     -21.158  21.367  -8.080  1.00  0.00      HCT   
ATOM   5048  C   PRO H 318     -18.983  18.740  -5.408  1.00  0.00      HCT  C
ATOM   5049  O   PRO H 318     -17.827  19.117  -5.635  1.00  0.00      HCT  O
ATOM   5050  N   THR H 319     -19.302  17.464  -5.220  1.00  0.00      HCT  N
ATOM   5051  HN  THR H 319     -20.232  17.122  -5.090  1.00  0.00      HCT   
ATOM   5052  CA  THR H 319     -18.275  16.432  -5.189  1.00  0.00      HCT  C
ATOM   5053  HA  THR H 319     -17.586  16.715  -4.405  1.00  0.00      HCT   
ATOM   5054  CB  THR H 319     -18.882  15.015  -4.929  1.00  0.00      HCT  C
ATOM   5055  HB  THR H 319     -19.663  14.863  -5.714  1.00  0.00      HCT   
ATOM   5056  OG1 THR H 319     -19.533  14.985  -3.652  1.00  0.00      HCT  O
ATOM   5057  HG1 THR H 319     -19.869  14.087  -3.556  1.00  0.00      HCT   
ATOM   5058  CG2 THR H 319     -17.800  13.939  -4.945  1.00  0.00      HCT  C
ATOM   5059 HG21 THR H 319     -18.249  12.926  -4.874  1.00  0.00      HCT   
ATOM   5060 HG22 THR H 319     -17.218  13.989  -5.890  1.00  0.00      HCT   
ATOM   5061 HG23 THR H 319     -17.095  14.067  -4.095  1.00  0.00      HCT   
ATOM   5062  C   THR H 319     -17.472  16.435  -6.498  1.00  0.00      HCT  C
[truncated: 5,645,740 more chars]
