# Supplementary material for: Structural and dynamic basis of substrate permissiveness in hydroxycinnamoyltransferase (HCT)
Source: PLoS Comput Biol. 2018 Oct 26;14(10):e1006511. doi: 10.1371/journal.pcbi.1006511 (PMC6203249; doi:10.1371/journal.pcbi.1006511)
Supplement: S1 Data — SSSE mesh files and Mathematica scripts for both CbHCT and the cylindrical enzyme model are also provided. (ZIP) [file pcbi.1006511.s002.zip › SI_data/01_MD_Simulation_Files/01-Inputs/01_Topology_and_Structure/SmHCT-bind.pdb]

CRYST1    0.000    0.000    0.000  90.00  90.00  90.00 P 1           1
ATOM      1  C1  SHI S 800      30.345  30.928  24.759  1.00  0.00      SHI  C
ATOM      2  C2  SHI S 800      29.897  29.769  24.283  1.00  0.00      SHI  C
ATOM      3  C3  SHI S 800      29.857  28.483  25.070  1.00  0.00      SHI  C
ATOM      4  C4  SHI S 800      30.730  28.623  26.361  1.00  0.00      SHI  C
ATOM      5  C5  SHI S 800      31.873  29.645  26.155  1.00  0.00      SHI  C
ATOM      6  C6  SHI S 800      31.192  31.003  25.966  1.00  0.00      SHI  C
ATOM      7  H1  SHI S 800      29.996  26.616  24.922  1.00  0.00      SHI  H
ATOM      8  H2  SHI S 800      30.620  31.223  26.756  1.00  0.00      SHI  H
ATOM      9  O1  SHI S 800      32.687  29.631  27.294  1.00  0.00      SHI  O
ATOM     10  H   SHI S 800      32.323  28.967  27.946  1.00  0.00      SHI  H
ATOM     11  H3  SHI S 800      32.517  29.440  25.418  1.00  0.00      SHI  H
ATOM     12  H4  SHI S 800      30.211  28.897  27.171  1.00  0.00      SHI  H
ATOM     13  O2  SHI S 800      31.184  27.358  26.728  1.00  0.00      SHI  O
ATOM     14  H5  SHI S 800      28.892  28.272  25.227  1.00  0.00      SHI  H
ATOM     15  O3  SHI S 800      30.328  27.359  24.341  1.00  0.00      SHI  O
ATOM     16  H7  SHI S 800      32.182  27.374  26.784  1.00  0.00      SHI  H
ATOM     17  H8  SHI S 800      31.873  31.725  25.846  1.00  0.00      SHI  H
ATOM     18  C7  SHI S 800      30.460  32.176  23.883  1.00  0.00      SHI  C
ATOM     19  O4  SHI S 800      31.494  32.204  23.157  1.00  0.00      SHI  O
ATOM     20  O5  SHI S 800      29.567  33.041  23.944  1.00  0.00      SHI  O
ATOM     21  H10 SHI S 800      29.591  29.864  23.336  1.00  0.00      SHI  H
ATOM     22  C31 COA C 800       1.462  -1.517  -2.303  1.00  0.00      COA   
ATOM     23  C32 COA C 800       0.661  -2.479  -1.700  1.00  0.00      COA   
ATOM     24  C33 COA C 800       1.205  -3.662  -1.016  1.00  0.00      COA   
ATOM     25  C34 COA C 800       2.273  -3.722  -0.073  1.00  0.00      COA   
ATOM     26  C35 COA C 800       2.736  -4.952   0.466  1.00  0.00      COA   
ATOM     27  C36 COA C 800       2.037  -6.125   0.145  1.00  0.00      COA   
ATOM     28  C37 COA C 800       0.973  -6.052  -0.751  1.00  0.00      COA   
ATOM     29  C38 COA C 800       0.618  -4.857  -1.408  1.00  0.00      COA   
ATOM     30  O31 COA C 800       2.377  -7.286   0.909  1.00  0.00      COA   
ATOM     31  H31 COA C 800       1.787  -8.008   0.682  1.00  0.00      COA   
ATOM     32  H32 COA C 800       3.631  -5.115   1.048  1.00  0.00      COA   
ATOM     33  H33 COA C 800       0.492  -6.988  -0.993  1.00  0.00      COA   
ATOM     34  H34 COA C 800      -0.112  -4.867  -2.204  1.00  0.00      COA   
ATOM     35  H35 COA C 800       2.840  -2.837   0.178  1.00  0.00      COA   
ATOM     36  H36 COA C 800      -0.417  -2.301  -1.571  1.00  0.00      COA   
ATOM     37  H37 COA C 800       2.524  -1.738  -2.485  1.00  0.00      COA   
ATOM     38  C   COA C 800       0.778  -0.400  -2.897  1.00  0.00      COA   
ATOM     39  O   COA C 800      -0.456  -0.195  -2.702  1.00  0.00      COA   
ATOM     40  S1P COA C 800       1.698   0.609  -4.111  1.00  0.00      COA   
ATOM     41  C2P COA C 800       0.297   1.480  -4.944  1.00  0.00      COA   
ATOM     42  H12 COA C 800      -0.604   1.470  -4.295  1.00  0.00      COA   
ATOM     43  H22 COA C 800       0.616   2.524  -5.152  1.00  0.00      COA   
ATOM     44  C3P COA C 800       0.023   0.704  -6.193  1.00  0.00      COA   
ATOM     45  H13 COA C 800      -0.012  -0.377  -5.937  1.00  0.00      COA   
ATOM     46  H23 COA C 800       0.841   0.701  -6.945  1.00  0.00      COA   
ATOM     47  N4P COA C 800      -1.261   0.978  -6.720  1.00  0.00      COA   
ATOM     48  H4P COA C 800      -2.060   0.624  -6.240  1.00  0.00      COA   
ATOM     49  C5P COA C 800      -1.348   1.451  -7.973  1.00  0.00      COA   
ATOM     50  O5P COA C 800      -0.332   1.724  -8.562  1.00  0.00      COA   
ATOM     51  C6P COA C 800      -2.653   1.485  -8.610  1.00  0.00      COA   
ATOM     52  H16 COA C 800      -3.447   1.139  -7.914  1.00  0.00      COA   
ATOM     53  H26 COA C 800      -2.684   0.890  -9.547  1.00  0.00      COA   
ATOM     54  C7P COA C 800      -3.025   2.925  -8.970  1.00  0.00      COA   
ATOM     55  H17 COA C 800      -2.266   3.393  -9.632  1.00  0.00      COA   
ATOM     56  H27 COA C 800      -3.078   3.554  -8.056  1.00  0.00      COA   
ATOM     57  N8P COA C 800      -4.226   2.907  -9.754  1.00  0.00      COA   
ATOM     58  H8P COA C 800      -4.262   2.299 -10.544  1.00  0.00      COA   
ATOM     59  C9P COA C 800      -5.215   3.854  -9.710  1.00  0.00      COA   
ATOM     60  O9P COA C 800      -5.126   4.770  -8.831  1.00  0.00      COA   
ATOM     61  CAP COA C 800      -6.360   3.789 -10.708  1.00  0.00      COA   
ATOM     62  OAP COA C 800      -6.891   2.462 -10.972  1.00  0.00      COA   
ATOM     63  HO2 COA C 800      -7.343   2.531 -11.816  1.00  0.00      COA   
ATOM     64  HAP COA C 800      -7.113   4.258 -10.038  1.00  0.00      COA   
ATOM     65  CBP COA C 800      -6.265   4.673 -11.959  1.00  0.00      COA   
ATOM     66  CEP COA C 800      -5.222   3.936 -12.853  1.00  0.00      COA   
ATOM     67 H1EP COA C 800      -5.362   4.355 -13.872  1.00  0.00      COA   
ATOM     68 H2EP COA C 800      -5.428   2.844 -12.829  1.00  0.00      COA   
ATOM     69 H3EP COA C 800      -4.210   4.057 -12.411  1.00  0.00      COA   
ATOM     70  CDP COA C 800      -5.898   6.163 -11.706  1.00  0.00      COA   
ATOM     71 H1DP COA C 800      -6.598   6.606 -10.966  1.00  0.00      COA   
ATOM     72 H2DP COA C 800      -5.870   6.803 -12.614  1.00  0.00      COA   
ATOM     73 H3DP COA C 800      -4.854   6.201 -11.327  1.00  0.00      COA   
ATOM     74  CCP COA C 800      -7.629   4.601 -12.701  1.00  0.00      COA   
ATOM     75 H1CP COA C 800      -7.474   5.311 -13.541  1.00  0.00      COA   
ATOM     76 H2CP COA C 800      -8.316   5.059 -11.957  1.00  0.00      COA   
ATOM     77  O6A COA C 800      -8.042   3.225 -13.044  1.00  0.00      COA   
ATOM     78  P2  COA C 800      -8.126   2.782 -14.546  1.00  0.00      COA   
ATOM     79 O1P2 COA C 800      -7.276   1.554 -14.531  1.00  0.00      COA   
ATOM     80 O2P2 COA C 800      -9.572   2.514 -14.920  1.00  0.00      COA   
ATOM     81  O12 COA C 800      -7.587   3.943 -15.518  1.00  0.00      COA   
ATOM     82  P   COA C 800      -6.893   3.702 -16.929  1.00  0.00      COA   
ATOM     83  O1P COA C 800      -7.747   2.877 -17.792  1.00  0.00      COA   
ATOM     84  O2P COA C 800      -5.460   3.363 -16.756  1.00  0.00      COA   
ATOM     85  O5' COA C 800      -6.900   5.183 -17.569  1.00  0.00      COA   
ATOM     86  C5' COA C 800      -8.099   5.983 -17.502  1.00  0.00      COA   
ATOM     87  H5' COA C 800      -8.922   5.307 -17.185  1.00  0.00      COA   
ATOM     88 H5'' COA C 800      -8.005   6.805 -16.761  1.00  0.00      COA   
ATOM     89  C4' COA C 800      -8.439   6.570 -18.856  1.00  0.00      COA   
ATOM     90  H4' COA C 800      -9.424   7.018 -18.658  1.00  0.00      COA   
ATOM     91  O4' COA C 800      -7.545   7.592 -19.267  1.00  0.00      COA   
ATOM     92  C1' COA C 800      -6.614   7.205 -20.345  1.00  0.00      COA   
ATOM     93  H1' COA C 800      -5.613   7.197 -19.888  1.00  0.00      COA   
ATOM     94  C5  COA C 800      -6.390   9.785 -23.007  1.00  0.00      COA   
ATOM     95  N7  COA C 800      -7.384   9.005 -23.555  1.00  0.00      COA   
ATOM     96  C8  COA C 800      -7.589   8.100 -22.647  1.00  0.00      COA   
ATOM     97  H8  COA C 800      -8.319   7.298 -22.753  1.00  0.00      COA   
ATOM     98  N9  COA C 800      -6.744   8.165 -21.531  1.00  0.00      COA   
ATOM     99  N1  COA C 800      -4.675  11.415 -22.721  1.00  0.00      COA   
ATOM    100  C2  COA C 800      -4.336  10.796 -21.576  1.00  0.00      COA   
ATOM    101  H2  COA C 800      -3.597  11.333 -20.982  1.00  0.00      COA   
ATOM    102  N3  COA C 800      -5.104   9.831 -20.970  1.00  0.00      COA   
ATOM    103  C4  COA C 800      -6.017   9.316 -21.758  1.00  0.00      COA   
ATOM    104  C6  COA C 800      -5.708  10.978 -23.464  1.00  0.00      COA   
ATOM    105  N6  COA C 800      -6.006  11.616 -24.575  1.00  0.00      COA   
ATOM    106  H61 COA C 800      -5.508  12.412 -24.919  1.00  0.00      COA   
ATOM    107  H62 COA C 800      -6.783  11.260 -25.094  1.00  0.00      COA   
ATOM    108  C2' COA C 800      -7.050   5.760 -20.634  1.00  0.00      COA   
ATOM    109 H2'' COA C 800      -6.956   5.651 -21.725  1.00  0.00      COA   
ATOM    110  O2' COA C 800      -6.115   4.893 -20.057  1.00  0.00      COA   
ATOM    111  H2' COA C 800      -6.312   4.950 -19.119  1.00  0.00      COA   
ATOM    112  C3' COA C 800      -8.404   5.583 -20.013  1.00  0.00      COA   
ATOM    113  H3' COA C 800      -8.661   4.613 -19.562  1.00  0.00      COA   
ATOM    114  O3' COA C 800      -9.410   6.019 -20.989  1.00  0.00      COA   
ATOM    115  P3  COA C 800     -10.155   4.923 -21.789  1.00  0.00      COA   
ATOM    116 O1P3 COA C 800     -11.228   4.433 -20.915  1.00  0.00      COA   
ATOM    117 O2P3 COA C 800     -10.579   5.598 -23.098  1.00  0.00      COA   
ATOM    118  O3T COA C 800      -9.111   3.750 -22.055  1.00  0.00      COA   
ATOM    119  H3T COA C 800      -8.991   3.229 -21.258  1.00  0.00      COA   
ATOM    120  N   MET H   1       0.451 -20.182  24.521  1.00  0.00      HCT  N
ATOM    121  HT1 MET H   1       0.341 -19.780  25.430  1.00  0.00      HCT   
ATOM    122  HT2 MET H   1       1.309 -19.871  24.113  1.00  0.00      HCT   
ATOM    123  HT3 MET H   1       0.446 -21.180  24.587  1.00  0.00      HCT   
ATOM    124  CA  MET H   1      -0.675 -19.750  23.663  1.00  0.00      HCT  C
ATOM    125  HA  MET H   1      -1.590 -20.144  24.089  1.00  0.00      HCT   
ATOM    126  CB  MET H   1      -0.691 -18.213  23.556  1.00  0.00      HCT  C
ATOM    127  HB1 MET H   1       0.307 -17.905  23.164  1.00  0.00      HCT   
ATOM    128  HB2 MET H   1      -1.436 -17.904  22.789  1.00  0.00      HCT   
ATOM    129  CG  MET H   1      -0.950 -17.530  24.902  1.00  0.00      HCT  C
ATOM    130  HG1 MET H   1      -1.944 -17.825  25.300  1.00  0.00      HCT   
ATOM    131  HG2 MET H   1      -0.183 -17.854  25.639  1.00  0.00      HCT   
ATOM    132  SD  MET H   1      -0.932 -15.714  24.870  1.00  0.00      HCT  S
ATOM    133  CE  MET H   1      -1.268 -15.518  26.645  1.00  0.00      HCT  C
ATOM    134  HE1 MET H   1      -1.324 -14.443  26.922  1.00  0.00      HCT   
ATOM    135  HE2 MET H   1      -2.234 -15.993  26.923  1.00  0.00      HCT   
ATOM    136  HE3 MET H   1      -0.468 -15.986  27.258  1.00  0.00      HCT   
ATOM    137  C   MET H   1      -0.518 -20.345  22.306  1.00  0.00      HCT  C
ATOM    138  O   MET H   1       0.593 -20.483  21.802  1.00  0.00      HCT  O
ATOM    139  N   GLU H   2      -1.640 -20.749  21.683  1.00  0.00      HCT  N
ATOM    140  HN  GLU H   2      -2.571 -20.674  22.029  1.00  0.00      HCT   
ATOM    141  CA  GLU H   2      -1.547 -21.354  20.390  1.00  0.00      HCT  C
ATOM    142  HA  GLU H   2      -0.774 -22.112  20.416  1.00  0.00      HCT   
ATOM    143  CB  GLU H   2      -2.798 -22.104  19.932  1.00  0.00      HCT  C
ATOM    144  HB1 GLU H   2      -3.670 -21.416  20.027  1.00  0.00      HCT   
ATOM    145  HB2 GLU H   2      -2.717 -22.346  18.848  1.00  0.00      HCT   
ATOM    146  CG  GLU H   2      -3.029 -23.367  20.765  1.00  0.00      HCT  C
ATOM    147  HG1 GLU H   2      -2.090 -23.947  20.825  1.00  0.00      HCT   
ATOM    148  HG2 GLU H   2      -3.365 -23.111  21.789  1.00  0.00      HCT   
ATOM    149  CD  GLU H   2      -4.061 -24.231  20.061  1.00  0.00      HCT  C
ATOM    150  OE1 GLU H   2      -4.497 -23.842  18.945  1.00  0.00      HCT  O
ATOM    151  OE2 GLU H   2      -4.417 -25.298  20.629  1.00  0.00      HCT  O
ATOM    152  C   GLU H   2      -1.136 -20.338  19.381  1.00  0.00      HCT  C
ATOM    153  O   GLU H   2      -0.537 -20.699  18.370  1.00  0.00      HCT  O
ATOM    154  N   ILE H   3      -1.490 -19.050  19.591  1.00  0.00      HCT  N
ATOM    155  HN  ILE H   3      -2.119 -18.679  20.271  1.00  0.00      HCT   
ATOM    156  CA  ILE H   3      -0.897 -18.061  18.737  1.00  0.00      HCT  C
ATOM    157  HA  ILE H   3      -0.832 -18.429  17.721  1.00  0.00      HCT   
ATOM    158  CB  ILE H   3      -1.479 -16.686  18.911  1.00  0.00      HCT  C
ATOM    159  HB  ILE H   3      -1.495 -16.527  20.019  1.00  0.00      HCT   
ATOM    160  CG2 ILE H   3      -0.559 -15.696  18.177  1.00  0.00      HCT  C
ATOM    161 HG21 ILE H   3      -0.853 -14.649  18.402  1.00  0.00      HCT   
ATOM    162 HG22 ILE H   3       0.497 -15.825  18.496  1.00  0.00      HCT   
ATOM    163 HG23 ILE H   3      -0.614 -15.843  17.078  1.00  0.00      HCT   
ATOM    164  CG1 ILE H   3      -2.943 -16.626  18.443  1.00  0.00      HCT  C
ATOM    165 HG11 ILE H   3      -3.536 -17.414  18.959  1.00  0.00      HCT   
ATOM    166 HG12 ILE H   3      -3.376 -15.643  18.738  1.00  0.00      HCT   
ATOM    167  CD  ILE H   3      -3.109 -16.786  16.930  1.00  0.00      HCT  C
ATOM    168  HD1 ILE H   3      -4.178 -16.677  16.645  1.00  0.00      HCT   
ATOM    169  HD2 ILE H   3      -2.524 -16.013  16.388  1.00  0.00      HCT   
ATOM    170  HD3 ILE H   3      -2.765 -17.787  16.595  1.00  0.00      HCT   
ATOM    171  C   ILE H   3       0.501 -18.012  19.270  1.00  0.00      HCT  C
ATOM    172  O   ILE H   3       0.833 -17.195  20.127  1.00  0.00      HCT  O
ATOM    173  N   ASN H   4       1.340 -18.950  18.782  1.00  0.00      HCT  N
ATOM    174  HN  ASN H   4       1.032 -19.601  18.089  1.00  0.00      HCT   
ATOM    175  CA  ASN H   4       2.707 -19.112  19.184  1.00  0.00      HCT  C
ATOM    176  HA  ASN H   4       3.143 -18.120  19.224  1.00  0.00      HCT   
ATOM    177  CB  ASN H   4       2.934 -19.871  20.504  1.00  0.00      HCT  C
ATOM    178  HB1 ASN H   4       2.126 -20.629  20.604  1.00  0.00      HCT   
ATOM    179  HB2 ASN H   4       3.900 -20.416  20.474  1.00  0.00      HCT   
ATOM    180  CG  ASN H   4       2.861 -18.878  21.656  1.00  0.00      HCT  C
ATOM    181  OD1 ASN H   4       2.575 -19.245  22.794  1.00  0.00      HCT  O
ATOM    182  ND2 ASN H   4       3.156 -17.584  21.364  1.00  0.00      HCT  N
ATOM    183 HD21 ASN H   4       3.123 -16.927  22.112  1.00  0.00      HCT   
ATOM    184 HD22 ASN H   4       3.422 -17.330  20.439  1.00  0.00      HCT   
ATOM    185  C   ASN H   4       3.432 -19.882  18.132  1.00  0.00      HCT  C
ATOM    186  O   ASN H   4       2.955 -20.032  17.009  1.00  0.00      HCT  O
ATOM    187  N   VAL H   5       4.618 -20.408  18.504  1.00  0.00      HCT  N
ATOM    188  HN  VAL H   5       4.947 -20.403  19.445  1.00  0.00      HCT   
ATOM    189  CA  VAL H   5       5.512 -21.024  17.566  1.00  0.00      HCT  C
ATOM    190  HA  VAL H   5       5.469 -20.428  16.663  1.00  0.00      HCT   
ATOM    191  CB  VAL H   5       6.923 -21.094  18.081  1.00  0.00      HCT  C
ATOM    192  HB  VAL H   5       6.907 -21.687  19.029  1.00  0.00      HCT   
ATOM    193  CG1 VAL H   5       7.803 -21.799  17.036  1.00  0.00      HCT  C
ATOM    194 HG11 VAL H   5       8.860 -21.828  17.378  1.00  0.00      HCT   
ATOM    195 HG12 VAL H   5       7.481 -22.848  16.870  1.00  0.00      HCT   
ATOM    196 HG13 VAL H   5       7.771 -21.258  16.066  1.00  0.00      HCT   
ATOM    197  CG2 VAL H   5       7.386 -19.674  18.446  1.00  0.00      HCT  C
ATOM    198 HG21 VAL H   5       8.441 -19.682  18.794  1.00  0.00      HCT   
ATOM    199 HG22 VAL H   5       7.313 -19.001  17.564  1.00  0.00      HCT   
ATOM    200 HG23 VAL H   5       6.767 -19.247  19.262  1.00  0.00      HCT   
ATOM    201  C   VAL H   5       5.111 -22.420  17.203  1.00  0.00      HCT  C
ATOM    202  O   VAL H   5       5.029 -23.297  18.058  1.00  0.00      HCT  O
ATOM    203  N   VAL H   6       4.701 -22.631  15.933  1.00  0.00      HCT  N
ATOM    204  HN  VAL H   6       4.472 -21.901  15.294  1.00  0.00      HCT   
ATOM    205  CA  VAL H   6       4.561 -23.956  15.396  1.00  0.00      HCT  C
ATOM    206  HA  VAL H   6       4.318 -24.625  16.212  1.00  0.00      HCT   
ATOM    207  CB  VAL H   6       3.547 -24.017  14.294  1.00  0.00      HCT  C
ATOM    208  HB  VAL H   6       3.876 -23.310  13.493  1.00  0.00      HCT   
ATOM    209  CG1 VAL H   6       3.502 -25.453  13.744  1.00  0.00      HCT  C
ATOM    210 HG11 VAL H   6       2.729 -25.538  12.950  1.00  0.00      HCT   
ATOM    211 HG12 VAL H   6       4.472 -25.750  13.294  1.00  0.00      HCT   
ATOM    212 HG13 VAL H   6       3.247 -26.174  14.550  1.00  0.00      HCT   
ATOM    213  CG2 VAL H   6       2.200 -23.516  14.844  1.00  0.00      HCT  C
ATOM    214 HG21 VAL H   6       1.409 -23.583  14.067  1.00  0.00      HCT   
ATOM    215 HG22 VAL H   6       1.884 -24.126  15.718  1.00  0.00      HCT   
ATOM    216 HG23 VAL H   6       2.266 -22.456  15.164  1.00  0.00      HCT   
ATOM    217  C   VAL H   6       5.872 -24.409  14.817  1.00  0.00      HCT  C
ATOM    218  O   VAL H   6       6.412 -25.455  15.178  1.00  0.00      HCT  O
ATOM    219  N   ARG H   7       6.421 -23.581  13.895  1.00  0.00      HCT  N
ATOM    220  HN  ARG H   7       5.995 -22.703  13.688  1.00  0.00      HCT   
ATOM    221  CA  ARG H   7       7.623 -23.903  13.172  1.00  0.00      HCT  C
ATOM    222  HA  ARG H   7       8.395 -24.219  13.863  1.00  0.00      HCT   
ATOM    223  CB  ARG H   7       7.348 -24.904  12.033  1.00  0.00      HCT  C
ATOM    224  HB1 ARG H   7       6.945 -25.827  12.515  1.00  0.00      HCT   
ATOM    225  HB2 ARG H   7       6.532 -24.515  11.385  1.00  0.00      HCT   
ATOM    226  CG  ARG H   7       8.560 -25.303  11.187  1.00  0.00      HCT  C
ATOM    227  HG1 ARG H   7       8.198 -25.665  10.200  1.00  0.00      HCT   
ATOM    228  HG2 ARG H   7       9.165 -24.393  10.969  1.00  0.00      HCT   
ATOM    229  CD  ARG H   7       9.492 -26.322  11.846  1.00  0.00      HCT  C
ATOM    230  HD1 ARG H   7      10.017 -25.843  12.704  1.00  0.00      HCT   
ATOM    231  HD2 ARG H   7       8.929 -27.208  12.221  1.00  0.00      HCT   
ATOM    232  NE  ARG H   7      10.459 -26.770  10.803  1.00  0.00      HCT  N
ATOM    233  HE  ARG H   7      10.148 -27.584  10.299  1.00  0.00      HCT   
ATOM    234  CZ  ARG H   7      11.627 -26.094  10.609  1.00  0.00      HCT  C
ATOM    235  NH1 ARG H   7      11.943 -25.034  11.407  1.00  0.00      HCT  N
ATOM    236 HH11 ARG H   7      12.777 -24.521  11.258  1.00  0.00      HCT   
ATOM    237 HH12 ARG H   7      11.232 -24.731  12.044  1.00  0.00      HCT   
ATOM    238  NH2 ARG H   7      12.483 -26.481   9.618  1.00  0.00      HCT  N
ATOM    239 HH21 ARG H   7      13.368 -26.047   9.533  1.00  0.00      HCT   
ATOM    240 HH22 ARG H   7      12.271 -27.328   9.148  1.00  0.00      HCT   
ATOM    241  C   ARG H   7       8.117 -22.647  12.523  1.00  0.00      HCT  C
ATOM    242  O   ARG H   7       7.511 -22.150  11.573  1.00  0.00      HCT  O
ATOM    243  N   GLU H   8       9.263 -22.112  12.983  1.00  0.00      HCT  N
ATOM    244  HN  GLU H   8       9.844 -22.436  13.724  1.00  0.00      HCT   
ATOM    245  CA  GLU H   8       9.740 -20.920  12.348  1.00  0.00      HCT  C
ATOM    246  HA  GLU H   8       8.948 -20.473  11.760  1.00  0.00      HCT   
ATOM    247  CB  GLU H   8      10.295 -19.856  13.314  1.00  0.00      HCT  C
ATOM    248  HB1 GLU H   8      11.043 -20.347  13.979  1.00  0.00      HCT   
ATOM    249  HB2 GLU H   8      10.856 -19.083  12.742  1.00  0.00      HCT   
ATOM    250  CG  GLU H   8       9.199 -19.208  14.164  1.00  0.00      HCT  C
ATOM    251  HG1 GLU H   8       8.412 -18.800  13.503  1.00  0.00      HCT   
ATOM    252  HG2 GLU H   8       8.747 -19.944  14.858  1.00  0.00      HCT   
ATOM    253  CD  GLU H   8       9.798 -18.043  14.938  1.00  0.00      HCT  C
ATOM    254  OE1 GLU H   8      10.601 -18.299  15.874  1.00  0.00      HCT  O
ATOM    255  OE2 GLU H   8       9.462 -16.876  14.599  1.00  0.00      HCT  O
ATOM    256  C   GLU H   8      10.820 -21.322  11.402  1.00  0.00      HCT  C
ATOM    257  O   GLU H   8      11.780 -21.987  11.789  1.00  0.00      HCT  O
ATOM    258  N   THR H   9      10.673 -20.951  10.113  1.00  0.00      HCT  N
ATOM    259  HN  THR H   9       9.943 -20.404   9.705  1.00  0.00      HCT   
ATOM    260  CA  THR H   9      11.674 -21.380   9.185  1.00  0.00      HCT  C
ATOM    261  HA  THR H   9      12.572 -21.544   9.765  1.00  0.00      HCT   
ATOM    262  CB  THR H   9      11.227 -22.567   8.384  1.00  0.00      HCT  C
ATOM    263  HB  THR H   9      10.301 -22.247   7.846  1.00  0.00      HCT   
ATOM    264  OG1 THR H   9      10.879 -23.635   9.252  1.00  0.00      HCT  O
ATOM    265  HG1 THR H   9      10.615 -24.360   8.675  1.00  0.00      HCT   
ATOM    266  CG2 THR H   9      12.373 -23.001   7.458  1.00  0.00      HCT  C
ATOM    267 HG21 THR H   9      12.041 -23.805   6.768  1.00  0.00      HCT   
ATOM    268 HG22 THR H   9      12.719 -22.144   6.842  1.00  0.00      HCT   
ATOM    269 HG23 THR H   9      13.239 -23.380   8.043  1.00  0.00      HCT   
ATOM    270  C   THR H   9      11.989 -20.287   8.212  1.00  0.00      HCT  C
ATOM    271  O   THR H   9      11.094 -19.709   7.595  1.00  0.00      HCT  O
ATOM    272  N   MET H  10      13.292 -19.972   8.059  1.00  0.00      HCT  N
ATOM    273  HN  MET H  10      14.035 -20.346   8.610  1.00  0.00      HCT   
ATOM    274  CA  MET H  10      13.713 -19.038   7.051  1.00  0.00      HCT  C
ATOM    275  HA  MET H  10      12.936 -18.303   6.881  1.00  0.00      HCT   
ATOM    276  CB  MET H  10      15.091 -18.405   7.301  1.00  0.00      HCT  C
ATOM    277  HB1 MET H  10      15.779 -19.232   7.596  1.00  0.00      HCT   
ATOM    278  HB2 MET H  10      15.488 -17.995   6.345  1.00  0.00      HCT   
ATOM    279  CG  MET H  10      15.112 -17.337   8.392  1.00  0.00      HCT  C
ATOM    280  HG1 MET H  10      14.601 -17.708   9.306  1.00  0.00      HCT   
ATOM    281  HG2 MET H  10      16.164 -17.104   8.666  1.00  0.00      HCT   
ATOM    282  SD  MET H  10      14.300 -15.776   7.932  1.00  0.00      HCT  S
ATOM    283  CE  MET H  10      14.636 -14.945   9.512  1.00  0.00      HCT  C
ATOM    284  HE1 MET H  10      14.218 -13.916   9.516  1.00  0.00      HCT   
ATOM    285  HE2 MET H  10      14.181 -15.501  10.360  1.00  0.00      HCT   
ATOM    286  HE3 MET H  10      15.729 -14.869   9.700  1.00  0.00      HCT   
ATOM    287  C   MET H  10      13.843 -19.854   5.806  1.00  0.00      HCT  C
ATOM    288  O   MET H  10      14.483 -20.905   5.814  1.00  0.00      HCT  O
ATOM    289  N   VAL H  11      13.260 -19.380   4.689  1.00  0.00      HCT  N
ATOM    290  HN  VAL H  11      12.802 -18.501   4.588  1.00  0.00      HCT   
ATOM    291  CA  VAL H  11      13.273 -20.178   3.505  1.00  0.00      HCT  C
ATOM    292  HA  VAL H  11      13.744 -21.121   3.752  1.00  0.00      HCT   
ATOM    293  CB  VAL H  11      11.902 -20.391   2.931  1.00  0.00      HCT  C
ATOM    294  HB  VAL H  11      11.469 -19.385   2.710  1.00  0.00      HCT   
ATOM    295  CG1 VAL H  11      12.029 -21.207   1.633  1.00  0.00      HCT  C
ATOM    296 HG11 VAL H  11      11.023 -21.413   1.207  1.00  0.00      HCT   
ATOM    297 HG12 VAL H  11      12.609 -20.661   0.861  1.00  0.00      HCT   
ATOM    298 HG13 VAL H  11      12.525 -22.182   1.829  1.00  0.00      HCT   
ATOM    299  CG2 VAL H  11      11.018 -21.053   4.001  1.00  0.00      HCT  C
ATOM    300 HG21 VAL H  11      10.004 -21.263   3.598  1.00  0.00      HCT   
ATOM    301 HG22 VAL H  11      11.466 -22.013   4.338  1.00  0.00      HCT   
ATOM    302 HG23 VAL H  11      10.897 -20.394   4.886  1.00  0.00      HCT   
ATOM    303  C   VAL H  11      14.096 -19.532   2.437  1.00  0.00      HCT  C
ATOM    304  O   VAL H  11      13.839 -18.408   2.009  1.00  0.00      HCT  O
ATOM    305  N   ARG H  12      15.119 -20.271   1.973  1.00  0.00      HCT  N
ATOM    306  HN  ARG H  12      15.319 -21.158   2.383  1.00  0.00      HCT   
ATOM    307  CA  ARG H  12      15.965 -19.855   0.897  1.00  0.00      HCT  C
ATOM    308  HA  ARG H  12      15.991 -18.774   0.832  1.00  0.00      HCT   
ATOM    309  CB  ARG H  12      17.372 -20.460   0.975  1.00  0.00      HCT  C
ATOM    310  HB1 ARG H  12      17.240 -21.568   0.958  1.00  0.00      HCT   
ATOM    311  HB2 ARG H  12      17.938 -20.205   0.052  1.00  0.00      HCT   
ATOM    312  CG  ARG H  12      18.118 -20.053   2.245  1.00  0.00      HCT  C
ATOM    313  HG1 ARG H  12      18.264 -18.951   2.231  1.00  0.00      HCT   
ATOM    314  HG2 ARG H  12      17.469 -20.258   3.127  1.00  0.00      HCT   
ATOM    315  CD  ARG H  12      19.434 -20.802   2.445  1.00  0.00      HCT  C
ATOM    316  HD1 ARG H  12      20.133 -20.552   1.614  1.00  0.00      HCT   
ATOM    317  HD2 ARG H  12      19.917 -20.529   3.412  1.00  0.00      HCT   
ATOM    318  NE  ARG H  12      19.102 -22.253   2.459  1.00  0.00      HCT  N
ATOM    319  HE  ARG H  12      19.280 -22.708   1.579  1.00  0.00      HCT   
ATOM    320  CZ  ARG H  12      18.610 -22.833   3.591  1.00  0.00      HCT  C
ATOM    321  NH1 ARG H  12      18.418 -22.084   4.716  1.00  0.00      HCT  N
ATOM    322 HH11 ARG H  12      18.085 -22.502   5.550  1.00  0.00      HCT   
ATOM    323 HH12 ARG H  12      18.758 -21.142   4.685  1.00  0.00      HCT   
ATOM    324  NH2 ARG H  12      18.305 -24.164   3.596  1.00  0.00      HCT  N
ATOM    325 HH21 ARG H  12      17.868 -24.567   4.387  1.00  0.00      HCT   
ATOM    326 HH22 ARG H  12      18.343 -24.636   2.725  1.00  0.00      HCT   
ATOM    327  C   ARG H  12      15.320 -20.345  -0.363  1.00  0.00      HCT  C
ATOM    328  O   ARG H  12      14.424 -21.189  -0.330  1.00  0.00      HCT  O
ATOM    329  N   PRO H  13      15.756 -19.823  -1.477  1.00  0.00      HCT  N
ATOM    330  CD  PRO H  13      16.254 -18.456  -1.499  1.00  0.00      HCT  C
ATOM    331  HD1 PRO H  13      17.354 -18.428  -1.330  1.00  0.00      HCT   
ATOM    332  HD2 PRO H  13      15.753 -17.834  -0.722  1.00  0.00      HCT   
ATOM    333  CA  PRO H  13      15.207 -20.216  -2.752  1.00  0.00      HCT  C
ATOM    334  HA  PRO H  13      14.125 -20.163  -2.745  1.00  0.00      HCT   
ATOM    335  CB  PRO H  13      15.708 -19.178  -3.754  1.00  0.00      HCT  C
ATOM    336  HB1 PRO H  13      14.958 -18.957  -4.546  1.00  0.00      HCT   
ATOM    337  HB2 PRO H  13      16.676 -19.470  -4.219  1.00  0.00      HCT   
ATOM    338  CG  PRO H  13      15.922 -17.916  -2.900  1.00  0.00      HCT  C
ATOM    339  HG1 PRO H  13      15.015 -17.281  -2.914  1.00  0.00      HCT   
ATOM    340  HG2 PRO H  13      16.775 -17.301  -3.268  1.00  0.00      HCT   
ATOM    341  C   PRO H  13      15.625 -21.607  -3.089  1.00  0.00      HCT  C
ATOM    342  O   PRO H  13      16.366 -22.213  -2.318  1.00  0.00      HCT  O
ATOM    343  N   ALA H  14      15.130 -22.158  -4.213  1.00  0.00      HCT  N
ATOM    344  HN  ALA H  14      14.509 -21.738  -4.874  1.00  0.00      HCT   
ATOM    345  CA  ALA H  14      15.528 -23.498  -4.511  1.00  0.00      HCT  C
ATOM    346  HA  ALA H  14      15.621 -24.109  -3.620  1.00  0.00      HCT   
ATOM    347  CB  ALA H  14      14.606 -24.196  -5.525  1.00  0.00      HCT  C
ATOM    348  HB1 ALA H  14      13.591 -24.311  -5.088  1.00  0.00      HCT   
ATOM    349  HB2 ALA H  14      14.511 -23.597  -6.457  1.00  0.00      HCT   
ATOM    350  HB3 ALA H  14      14.982 -25.207  -5.792  1.00  0.00      HCT   
ATOM    351  C   ALA H  14      16.888 -23.429  -5.118  1.00  0.00      HCT  C
ATOM    352  O   ALA H  14      17.059 -23.566  -6.328  1.00  0.00      HCT  O
ATOM    353  N   GLY H  15      17.905 -23.259  -4.255  1.00  0.00      HCT  N
ATOM    354  HN  GLY H  15      17.757 -23.100  -3.280  1.00  0.00      HCT   
ATOM    355  CA  GLY H  15      19.274 -23.294  -4.677  1.00  0.00      HCT  C
ATOM    356  HA1 GLY H  15      19.409 -24.227  -5.206  1.00  0.00      HCT   
ATOM    357  HA2 GLY H  15      19.878 -23.197  -3.785  1.00  0.00      HCT   
ATOM    358  C   GLY H  15      19.640 -22.177  -5.606  1.00  0.00      HCT  C
ATOM    359  O   GLY H  15      19.755 -21.018  -5.208  1.00  0.00      HCT  O
ATOM    360  N   ALA H  16      19.874 -22.532  -6.886  1.00  0.00      HCT  N
ATOM    361  HN  ALA H  16      19.673 -23.448  -7.232  1.00  0.00      HCT   
ATOM    362  CA  ALA H  16      20.428 -21.620  -7.844  1.00  0.00      HCT  C
ATOM    363  HA  ALA H  16      21.420 -21.309  -7.537  1.00  0.00      HCT   
ATOM    364  CB  ALA H  16      20.548 -22.220  -9.255  1.00  0.00      HCT  C
ATOM    365  HB1 ALA H  16      21.191 -23.125  -9.222  1.00  0.00      HCT   
ATOM    366  HB2 ALA H  16      19.552 -22.522  -9.646  1.00  0.00      HCT   
ATOM    367  HB3 ALA H  16      21.005 -21.501  -9.968  1.00  0.00      HCT   
ATOM    368  C   ALA H  16      19.613 -20.374  -7.959  1.00  0.00      HCT  C
ATOM    369  O   ALA H  16      18.427 -20.408  -8.280  1.00  0.00      HCT  O
ATOM    370  N   THR H  17      20.278 -19.228  -7.706  1.00  0.00      HCT  N
ATOM    371  HN  THR H  17      21.231 -19.221  -7.404  1.00  0.00      HCT   
ATOM    372  CA  THR H  17      19.694 -17.927  -7.843  1.00  0.00      HCT  C
ATOM    373  HA  THR H  17      19.065 -17.943  -8.723  1.00  0.00      HCT   
ATOM    374  CB  THR H  17      18.974 -17.455  -6.610  1.00  0.00      HCT  C
ATOM    375  HB  THR H  17      18.697 -16.389  -6.801  1.00  0.00      HCT   
ATOM    376  OG1 THR H  17      19.846 -17.480  -5.489  1.00  0.00      HCT  O
ATOM    377  HG1 THR H  17      19.315 -17.179  -4.744  1.00  0.00      HCT   
ATOM    378  CG2 THR H  17      17.756 -18.360  -6.362  1.00  0.00      HCT  C
ATOM    379 HG21 THR H  17      17.138 -17.971  -5.525  1.00  0.00      HCT   
ATOM    380 HG22 THR H  17      17.115 -18.404  -7.268  1.00  0.00      HCT   
ATOM    381 HG23 THR H  17      18.071 -19.395  -6.109  1.00  0.00      HCT   
ATOM    382  C   THR H  17      20.808 -16.968  -8.133  1.00  0.00      HCT  C
ATOM    383  O   THR H  17      21.963 -17.224  -7.797  1.00  0.00      HCT  O
ATOM    384  N   PRO H  18      20.495 -15.869  -8.766  1.00  0.00      HCT  N
ATOM    385  CD  PRO H  18      19.445 -15.864  -9.773  1.00  0.00      HCT  C
ATOM    386  HD1 PRO H  18      18.469 -15.554  -9.335  1.00  0.00      HCT   
ATOM    387  HD2 PRO H  18      19.329 -16.870 -10.238  1.00  0.00      HCT   
ATOM    388  CA  PRO H  18      21.529 -14.917  -9.065  1.00  0.00      HCT  C
ATOM    389  HA  PRO H  18      22.376 -15.400  -9.537  1.00  0.00      HCT   
ATOM    390  CB  PRO H  18      20.938 -13.972 -10.108  1.00  0.00      HCT  C
ATOM    391  HB1 PRO H  18      21.695 -13.623 -10.846  1.00  0.00      HCT   
ATOM    392  HB2 PRO H  18      20.425 -13.097  -9.649  1.00  0.00      HCT   
ATOM    393  CG  PRO H  18      19.895 -14.842 -10.833  1.00  0.00      HCT  C
ATOM    394  HG1 PRO H  18      20.343 -15.317 -11.728  1.00  0.00      HCT   
ATOM    395  HG2 PRO H  18      19.014 -14.247 -11.167  1.00  0.00      HCT   
ATOM    396  C   PRO H  18      21.989 -14.230  -7.824  1.00  0.00      HCT  C
ATOM    397  O   PRO H  18      21.158 -13.888  -6.987  1.00  0.00      HCT  O
ATOM    398  N   GLN H  19      23.307 -14.005  -7.687  1.00  0.00      HCT  N
ATOM    399  HN  GLN H  19      24.028 -14.275  -8.322  1.00  0.00      HCT   
ATOM    400  CA  GLN H  19      23.770 -13.311  -6.527  1.00  0.00      HCT  C
ATOM    401  HA  GLN H  19      22.984 -13.270  -5.783  1.00  0.00      HCT   
ATOM    402  CB  GLN H  19      25.101 -13.865  -5.992  1.00  0.00      HCT  C
ATOM    403  HB1 GLN H  19      25.877 -13.634  -6.758  1.00  0.00      HCT   
ATOM    404  HB2 GLN H  19      25.392 -13.304  -5.075  1.00  0.00      HCT   
ATOM    405  CG  GLN H  19      25.062 -15.373  -5.731  1.00  0.00      HCT  C
ATOM    406  HG1 GLN H  19      24.910 -15.927  -6.682  1.00  0.00      HCT   
ATOM    407  HG2 GLN H  19      26.017 -15.719  -5.284  1.00  0.00      HCT   
ATOM    408  CD  GLN H  19      23.892 -15.683  -4.807  1.00  0.00      HCT  C
ATOM    409  OE1 GLN H  19      23.876 -15.287  -3.642  1.00  0.00      HCT  O
ATOM    410  NE2 GLN H  19      22.879 -16.413  -5.345  1.00  0.00      HCT  N
ATOM    411 HE21 GLN H  19      22.107 -16.618  -4.750  1.00  0.00      HCT   
ATOM    412 HE22 GLN H  19      22.942 -16.728  -6.286  1.00  0.00      HCT   
ATOM    413  C   GLN H  19      24.015 -11.919  -6.998  1.00  0.00      HCT  C
ATOM    414  O   GLN H  19      25.082 -11.617  -7.526  1.00  0.00      HCT  O
ATOM    415  N   ARG H  20      23.036 -11.015  -6.811  1.00  0.00      HCT  N
ATOM    416  HN  ARG H  20      22.176 -11.165  -6.328  1.00  0.00      HCT   
ATOM    417  CA  ARG H  20      23.247  -9.707  -7.359  1.00  0.00      HCT  C
ATOM    418  HA  ARG H  20      24.293  -9.606  -7.623  1.00  0.00      HCT   
ATOM    419  CB  ARG H  20      22.318  -9.337  -8.528  1.00  0.00      HCT  C
ATOM    420  HB1 ARG H  20      21.275  -9.512  -8.170  1.00  0.00      HCT   
ATOM    421  HB2 ARG H  20      22.393  -8.246  -8.732  1.00  0.00      HCT   
ATOM    422  CG  ARG H  20      22.518 -10.137  -9.811  1.00  0.00      HCT  C
ATOM    423  HG1 ARG H  20      23.581 -10.458  -9.866  1.00  0.00      HCT   
ATOM    424  HG2 ARG H  20      21.925 -11.078  -9.747  1.00  0.00      HCT   
ATOM    425  CD  ARG H  20      22.071  -9.362 -11.052  1.00  0.00      HCT  C
ATOM    426  HD1 ARG H  20      22.726  -8.470 -11.188  1.00  0.00      HCT   
ATOM    427  HD2 ARG H  20      22.130  -9.991 -11.970  1.00  0.00      HCT   
ATOM    428  NE  ARG H  20      20.653  -8.945 -10.866  1.00  0.00      HCT  N
ATOM    429  HE  ARG H  20      20.069  -9.680 -10.504  1.00  0.00      HCT   
ATOM    430  CZ  ARG H  20      20.273  -7.670 -11.182  1.00  0.00      HCT  C
ATOM    431  NH1 ARG H  20      21.210  -6.745 -11.540  1.00  0.00      HCT  N
ATOM    432 HH11 ARG H  20      20.946  -5.813 -11.746  1.00  0.00      HCT   
ATOM    433 HH12 ARG H  20      22.168  -7.025 -11.448  1.00  0.00      HCT   
ATOM    434  NH2 ARG H  20      18.955  -7.320 -11.148  1.00  0.00      HCT  N
ATOM    435 HH21 ARG H  20      18.674  -6.424 -11.460  1.00  0.00      HCT   
ATOM    436 HH22 ARG H  20      18.300  -8.051 -11.008  1.00  0.00      HCT   
ATOM    437  C   ARG H  20      22.964  -8.664  -6.339  1.00  0.00      HCT  C
ATOM    438  O   ARG H  20      22.570  -8.959  -5.218  1.00  0.00      HCT  O
ATOM    439  N   VAL H  21      23.245  -7.400  -6.708  1.00  0.00      HCT  N
ATOM    440  HN  VAL H  21      23.744  -7.177  -7.541  1.00  0.00      HCT   
ATOM    441  CA  VAL H  21      22.849  -6.262  -5.932  1.00  0.00      HCT  C
ATOM    442  HA  VAL H  21      22.247  -6.572  -5.087  1.00  0.00      HCT   
ATOM    443  CB  VAL H  21      23.955  -5.344  -5.508  1.00  0.00      HCT  C
ATOM    444  HB  VAL H  21      23.485  -4.411  -5.110  1.00  0.00      HCT   
ATOM    445  CG1 VAL H  21      24.774  -6.024  -4.411  1.00  0.00      HCT  C
ATOM    446 HG11 VAL H  21      25.625  -5.377  -4.108  1.00  0.00      HCT   
ATOM    447 HG12 VAL H  21      24.165  -6.215  -3.504  1.00  0.00      HCT   
ATOM    448 HG13 VAL H  21      25.188  -6.990  -4.772  1.00  0.00      HCT   
ATOM    449  CG2 VAL H  21      24.781  -4.981  -6.748  1.00  0.00      HCT  C
ATOM    450 HG21 VAL H  21      25.639  -4.331  -6.472  1.00  0.00      HCT   
ATOM    451 HG22 VAL H  21      25.179  -5.898  -7.234  1.00  0.00      HCT   
ATOM    452 HG23 VAL H  21      24.169  -4.430  -7.492  1.00  0.00      HCT   
ATOM    453  C   VAL H  21      21.968  -5.480  -6.847  1.00  0.00      HCT  C
ATOM    454  O   VAL H  21      22.336  -5.177  -7.981  1.00  0.00      HCT  O
ATOM    455  N   LEU H  22      20.769  -5.123  -6.366  1.00  0.00      HCT  N
ATOM    456  HN  LEU H  22      20.467  -5.278  -5.428  1.00  0.00      HCT   
ATOM    457  CA  LEU H  22      19.806  -4.473  -7.192  1.00  0.00      HCT  C
ATOM    458  HA  LEU H  22      20.095  -4.634  -8.223  1.00  0.00      HCT   
ATOM    459  CB  LEU H  22      18.367  -4.935  -6.898  1.00  0.00      HCT  C
ATOM    460  HB1 LEU H  22      18.127  -4.621  -5.856  1.00  0.00      HCT   
ATOM    461  HB2 LEU H  22      17.666  -4.377  -7.557  1.00  0.00      HCT   
ATOM    462  CG  LEU H  22      18.170  -6.458  -7.033  1.00  0.00      HCT  C
ATOM    463  HG  LEU H  22      18.706  -6.871  -6.144  1.00  0.00      HCT   
ATOM    464  CD1 LEU H  22      16.685  -6.846  -6.926  1.00  0.00      HCT  C
ATOM    465 HD11 LEU H  22      16.556  -7.940  -7.073  1.00  0.00      HCT   
ATOM    466 HD12 LEU H  22      16.282  -6.579  -5.926  1.00  0.00      HCT   
ATOM    467 HD13 LEU H  22      16.085  -6.319  -7.698  1.00  0.00      HCT   
ATOM    468  CD2 LEU H  22      18.851  -7.007  -8.296  1.00  0.00      HCT  C
ATOM    469 HD21 LEU H  22      18.712  -8.108  -8.362  1.00  0.00      HCT   
ATOM    470 HD22 LEU H  22      18.428  -6.558  -9.217  1.00  0.00      HCT   
ATOM    471 HD23 LEU H  22      19.942  -6.796  -8.273  1.00  0.00      HCT   
ATOM    472  C   LEU H  22      19.857  -3.005  -6.934  1.00  0.00      HCT  C
ATOM    473  O   LEU H  22      19.633  -2.545  -5.815  1.00  0.00      HCT  O
ATOM    474  N   TRP H  23      20.149  -2.223  -7.989  1.00  0.00      HCT  N
ATOM    475  HN  TRP H  23      20.342  -2.566  -8.905  1.00  0.00      HCT   
ATOM    476  CA  TRP H  23      20.201  -0.800  -7.852  1.00  0.00      HCT  C
ATOM    477  HA  TRP H  23      20.627  -0.547  -6.888  1.00  0.00      HCT   
ATOM    478  CB  TRP H  23      20.959  -0.126  -9.008  1.00  0.00      HCT  C
ATOM    479  HB1 TRP H  23      21.981  -0.565  -9.048  1.00  0.00      HCT   
ATOM    480  HB2 TRP H  23      20.467  -0.368  -9.975  1.00  0.00      HCT   
ATOM    481  CG  TRP H  23      21.130   1.367  -8.879  1.00  0.00      HCT  C
ATOM    482  CD1 TRP H  23      22.058   2.072  -8.169  1.00  0.00      HCT  C
ATOM    483  HD1 TRP H  23      22.841   1.627  -7.570  1.00  0.00      HCT   
ATOM    484  NE1 TRP H  23      21.873   3.419  -8.364  1.00  0.00      HCT  N
ATOM    485  HE1 TRP H  23      22.418   4.143  -8.000  1.00  0.00      HCT   
ATOM    486  CE2 TRP H  23      20.802   3.595  -9.215  1.00  0.00      HCT  C
ATOM    487  CD2 TRP H  23      20.313   2.334  -9.554  1.00  0.00      HCT  C
ATOM    488  CE3 TRP H  23      19.248   2.183 -10.395  1.00  0.00      HCT  C
ATOM    489  HE3 TRP H  23      18.866   1.207 -10.662  1.00  0.00      HCT   
ATOM    490  CZ3 TRP H  23      18.668   3.330 -10.889  1.00  0.00      HCT  C
ATOM    491  HZ3 TRP H  23      17.816   3.253 -11.550  1.00  0.00      HCT   
ATOM    492  CZ2 TRP H  23      20.230   4.729  -9.714  1.00  0.00      HCT  C
ATOM    493  HZ2 TRP H  23      20.595   5.716  -9.474  1.00  0.00      HCT   
ATOM    494  CH2 TRP H  23      19.150   4.578 -10.555  1.00  0.00      HCT  C
ATOM    495  HH2 TRP H  23      18.672   5.460 -10.958  1.00  0.00      HCT   
ATOM    496  C   TRP H  23      18.785  -0.312  -7.844  1.00  0.00      HCT  C
ATOM    497  O   TRP H  23      17.974  -0.711  -8.680  1.00  0.00      HCT  O
ATOM    498  N   ASN H  24      18.452   0.580  -6.890  1.00  0.00      HCT  N
ATOM    499  HN  ASN H  24      19.081   0.963  -6.215  1.00  0.00      HCT   
ATOM    500  CA  ASN H  24      17.104   1.056  -6.783  1.00  0.00      HCT  C
ATOM    501  HA  ASN H  24      16.478   0.364  -7.336  1.00  0.00      HCT   
ATOM    502  CB  ASN H  24      16.626   1.267  -5.335  1.00  0.00      HCT  C
ATOM    503  HB1 ASN H  24      17.388   1.886  -4.812  1.00  0.00      HCT   
ATOM    504  HB2 ASN H  24      15.672   1.832  -5.322  1.00  0.00      HCT   
ATOM    505  CG  ASN H  24      16.505  -0.088  -4.656  1.00  0.00      HCT  C
ATOM    506  OD1 ASN H  24      17.220  -1.031  -4.988  1.00  0.00      HCT  O
ATOM    507  ND2 ASN H  24      15.559  -0.194  -3.687  1.00  0.00      HCT  N
ATOM    508 HD21 ASN H  24      15.474  -1.072  -3.224  1.00  0.00      HCT   
ATOM    509 HD22 ASN H  24      15.004   0.595  -3.444  1.00  0.00      HCT   
ATOM    510  C   ASN H  24      17.015   2.386  -7.459  1.00  0.00      HCT  C
ATOM    511  O   ASN H  24      17.864   3.256  -7.272  1.00  0.00      HCT  O
ATOM    512  N   SER H  25      15.956   2.568  -8.273  1.00  0.00      HCT  N
ATOM    513  HN  SER H  25      15.252   1.880  -8.448  1.00  0.00      HCT   
ATOM    514  CA  SER H  25      15.755   3.803  -8.970  1.00  0.00      HCT  C
ATOM    515  HA  SER H  25      16.727   4.163  -9.281  1.00  0.00      HCT   
ATOM    516  CB  SER H  25      14.776   3.695 -10.149  1.00  0.00      HCT  C
ATOM    517  HB1 SER H  25      14.721   4.691 -10.646  1.00  0.00      HCT   
ATOM    518  HB2 SER H  25      15.158   2.973 -10.905  1.00  0.00      HCT   
ATOM    519  OG  SER H  25      13.486   3.333  -9.679  1.00  0.00      HCT  O
ATOM    520  HG1 SER H  25      12.866   3.493 -10.401  1.00  0.00      HCT   
ATOM    521  C   SER H  25      15.204   4.796  -7.995  1.00  0.00      HCT  C
ATOM    522  O   SER H  25      14.914   4.463  -6.848  1.00  0.00      HCT  O
ATOM    523  N   ASN H  26      15.050   6.059  -8.438  1.00  0.00      HCT  N
ATOM    524  HN  ASN H  26      15.240   6.332  -9.380  1.00  0.00      HCT   
ATOM    525  CA  ASN H  26      14.597   7.127  -7.588  1.00  0.00      HCT  C
ATOM    526  HA  ASN H  26      15.266   7.144  -6.734  1.00  0.00      HCT   
ATOM    527  CB  ASN H  26      14.555   8.489  -8.297  1.00  0.00      HCT  C
ATOM    528  HB1 ASN H  26      14.061   8.344  -9.283  1.00  0.00      HCT   
ATOM    529  HB2 ASN H  26      13.938   9.206  -7.718  1.00  0.00      HCT   
ATOM    530  CG  ASN H  26      15.994   8.948  -8.481  1.00  0.00      HCT  C
ATOM    531  OD1 ASN H  26      16.796   8.903  -7.549  1.00  0.00      HCT  O
ATOM    532  ND2 ASN H  26      16.335   9.397  -9.718  1.00  0.00      HCT  N
ATOM    533 HD21 ASN H  26      17.277   9.690  -9.855  1.00  0.00      HCT   
ATOM    534 HD22 ASN H  26      15.662   9.396 -10.451  1.00  0.00      HCT   
ATOM    535  C   ASN H  26      13.219   6.827  -7.079  1.00  0.00      HCT  C
ATOM    536  O   ASN H  26      12.897   7.124  -5.930  1.00  0.00      HCT  O
ATOM    537  N   VAL H  27      12.365   6.229  -7.925  1.00  0.00      HCT  N
ATOM    538  HN  VAL H  27      12.602   5.980  -8.861  1.00  0.00      HCT   
ATOM    539  CA  VAL H  27      11.020   5.894  -7.544  1.00  0.00      HCT  C
ATOM    540  HA  VAL H  27      10.539   6.777  -7.141  1.00  0.00      HCT   
ATOM    541  CB  VAL H  27      10.214   5.309  -8.671  1.00  0.00      HCT  C
ATOM    542  HB  VAL H  27      10.285   6.012  -9.537  1.00  0.00      HCT   
ATOM    543  CG1 VAL H  27      10.805   3.943  -9.057  1.00  0.00      HCT  C
ATOM    544 HG11 VAL H  27      10.200   3.475  -9.863  1.00  0.00      HCT   
ATOM    545 HG12 VAL H  27      11.843   4.038  -9.436  1.00  0.00      HCT   
ATOM    546 HG13 VAL H  27      10.806   3.255  -8.185  1.00  0.00      HCT   
ATOM    547  CG2 VAL H  27       8.738   5.248  -8.242  1.00  0.00      HCT  C
ATOM    548 HG21 VAL H  27       8.117   4.783  -9.037  1.00  0.00      HCT   
ATOM    549 HG22 VAL H  27       8.626   4.647  -7.314  1.00  0.00      HCT   
ATOM    550 HG23 VAL H  27       8.333   6.263  -8.051  1.00  0.00      HCT   
ATOM    551  C   VAL H  27      11.095   4.880  -6.442  1.00  0.00      HCT  C
ATOM    552  O   VAL H  27      10.144   4.695  -5.684  1.00  0.00      HCT  O
ATOM    553  N   ASP H  28      12.191   4.099  -6.427  1.00  0.00      HCT  N
ATOM    554  HN  ASP H  28      12.902   4.137  -7.124  1.00  0.00      HCT   
ATOM    555  CA  ASP H  28      12.459   3.125  -5.406  1.00  0.00      HCT  C
ATOM    556  HA  ASP H  28      11.514   2.656  -5.157  1.00  0.00      HCT   
ATOM    557  CB  ASP H  28      13.496   2.089  -5.860  1.00  0.00      HCT  C
ATOM    558  HB1 ASP H  28      14.377   2.614  -6.280  1.00  0.00      HCT   
ATOM    559  HB2 ASP H  28      13.834   1.473  -5.003  1.00  0.00      HCT   
ATOM    560  CG  ASP H  28      12.819   1.246  -6.930  1.00  0.00      HCT  C
ATOM    561  OD1 ASP H  28      11.822   0.553  -6.596  1.00  0.00      HCT  O
ATOM    562  OD2 ASP H  28      13.280   1.301  -8.101  1.00  0.00      HCT  O
ATOM    563  C   ASP H  28      12.961   3.783  -4.150  1.00  0.00      HCT  C
ATOM    564  O   ASP H  28      12.877   3.192  -3.076  1.00  0.00      HCT  O
ATOM    565  N   LEU H  29      13.637   4.948  -4.272  1.00  0.00      HCT  N
ATOM    566  HN  LEU H  29      13.822   5.363  -5.160  1.00  0.00      HCT   
ATOM    567  CA  LEU H  29      14.151   5.696  -3.149  1.00  0.00      HCT  C
ATOM    568  HA  LEU H  29      14.565   4.955  -2.477  1.00  0.00      HCT   
ATOM    569  CB  LEU H  29      15.270   6.686  -3.518  1.00  0.00      HCT  C
ATOM    570  HB1 LEU H  29      14.972   7.179  -4.472  1.00  0.00      HCT   
ATOM    571  HB2 LEU H  29      15.306   7.493  -2.753  1.00  0.00      HCT   
ATOM    572  CG  LEU H  29      16.655   6.032  -3.697  1.00  0.00      HCT  C
ATOM    573  HG  LEU H  29      16.836   5.524  -2.719  1.00  0.00      HCT   
ATOM    574  CD1 LEU H  29      16.666   4.976  -4.808  1.00  0.00      HCT  C
ATOM    575 HD11 LEU H  29      17.688   4.561  -4.941  1.00  0.00      HCT   
ATOM    576 HD12 LEU H  29      15.979   4.139  -4.559  1.00  0.00      HCT   
ATOM    577 HD13 LEU H  29      16.343   5.419  -5.774  1.00  0.00      HCT   
ATOM    578  CD2 LEU H  29      17.745   7.101  -3.887  1.00  0.00      HCT  C
ATOM    579 HD21 LEU H  29      18.742   6.621  -3.996  1.00  0.00      HCT   
ATOM    580 HD22 LEU H  29      17.565   7.713  -4.794  1.00  0.00      HCT   
ATOM    581 HD23 LEU H  29      17.781   7.780  -3.008  1.00  0.00      HCT   
ATOM    582  C   LEU H  29      13.105   6.463  -2.389  1.00  0.00      HCT  C
ATOM    583  O   LEU H  29      13.186   6.570  -1.166  1.00  0.00      HCT  O
ATOM    584  N   VAL H  30      12.124   7.075  -3.084  1.00  0.00      HCT  N
ATOM    585  HN  VAL H  30      11.989   7.065  -4.071  1.00  0.00      HCT   
ATOM    586  CA  VAL H  30      11.145   7.836  -2.359  1.00  0.00      HCT  C
ATOM    587  HA  VAL H  30      11.480   7.937  -1.334  1.00  0.00      HCT   
ATOM    588  CB  VAL H  30      10.913   9.208  -2.941  1.00  0.00      HCT  C
ATOM    589  HB  VAL H  30      11.869   9.779  -2.850  1.00  0.00      HCT   
ATOM    590  CG1 VAL H  30      10.525   9.084  -4.426  1.00  0.00      HCT  C
ATOM    591 HG11 VAL H  30      10.314  10.088  -4.854  1.00  0.00      HCT   
ATOM    592 HG12 VAL H  30      11.342   8.634  -5.027  1.00  0.00      HCT   
ATOM    593 HG13 VAL H  30       9.612   8.461  -4.543  1.00  0.00      HCT   
ATOM    594  CG2 VAL H  30       9.862   9.929  -2.082  1.00  0.00      HCT  C
ATOM    595 HG21 VAL H  30       9.632  10.932  -2.502  1.00  0.00      HCT   
ATOM    596 HG22 VAL H  30       8.919   9.341  -2.044  1.00  0.00      HCT   
ATOM    597 HG23 VAL H  30      10.224  10.075  -1.043  1.00  0.00      HCT   
ATOM    598  C   VAL H  30       9.853   7.072  -2.337  1.00  0.00      HCT  C
ATOM    599  O   VAL H  30       9.140   6.989  -3.336  1.00  0.00      HCT  O
ATOM    600  N   ILE H  31       9.526   6.482  -1.168  1.00  0.00      HCT  N
ATOM    601  HN  ILE H  31      10.082   6.543  -0.342  1.00  0.00      HCT   
ATOM    602  CA  ILE H  31       8.329   5.704  -1.016  1.00  0.00      HCT  C
ATOM    603  HA  ILE H  31       7.597   6.109  -1.703  1.00  0.00      HCT   
ATOM    604  CB  ILE H  31       8.564   4.246  -1.311  1.00  0.00      HCT  C
ATOM    605  HB  ILE H  31       7.650   3.731  -0.920  1.00  0.00      HCT   
ATOM    606  CG2 ILE H  31       8.735   4.107  -2.833  1.00  0.00      HCT  C
ATOM    607 HG21 ILE H  31       8.756   3.037  -3.128  1.00  0.00      HCT   
ATOM    608 HG22 ILE H  31       7.892   4.588  -3.372  1.00  0.00      HCT   
ATOM    609 HG23 ILE H  31       9.682   4.578  -3.171  1.00  0.00      HCT   
ATOM    610  CG1 ILE H  31       9.756   3.683  -0.507  1.00  0.00      HCT  C
ATOM    611 HG11 ILE H  31      10.030   2.676  -0.894  1.00  0.00      HCT   
ATOM    612 HG12 ILE H  31      10.639   4.345  -0.659  1.00  0.00      HCT   
ATOM    613  CD  ILE H  31       9.551   3.559   1.000  1.00  0.00      HCT  C
ATOM    614  HD1 ILE H  31      10.483   3.201   1.488  1.00  0.00      HCT   
ATOM    615  HD2 ILE H  31       9.283   4.543   1.441  1.00  0.00      HCT   
ATOM    616  HD3 ILE H  31       8.741   2.836   1.234  1.00  0.00      HCT   
ATOM    617  C   ILE H  31       7.778   5.896   0.371  1.00  0.00      HCT  C
ATOM    618  O   ILE H  31       8.528   6.075   1.330  1.00  0.00      HCT  O
ATOM    619  N   PRO H  32       6.467   5.939   0.484  1.00  0.00      HCT  N
ATOM    620  CD  PRO H  32       5.696   6.630  -0.539  1.00  0.00      HCT  C
ATOM    621  HD1 PRO H  32       5.200   5.905  -1.223  1.00  0.00      HCT   
ATOM    622  HD2 PRO H  32       6.345   7.308  -1.140  1.00  0.00      HCT   
ATOM    623  CA  PRO H  32       5.872   6.100   1.789  1.00  0.00      HCT  C
ATOM    624  HA  PRO H  32       6.435   6.842   2.344  1.00  0.00      HCT   
ATOM    625  CB  PRO H  32       4.497   6.725   1.565  1.00  0.00      HCT  C
ATOM    626  HB1 PRO H  32       4.236   7.469   2.351  1.00  0.00      HCT   
ATOM    627  HB2 PRO H  32       3.692   5.961   1.484  1.00  0.00      HCT   
ATOM    628  CG  PRO H  32       4.638   7.449   0.216  1.00  0.00      HCT  C
ATOM    629  HG1 PRO H  32       4.937   8.504   0.370  1.00  0.00      HCT   
ATOM    630  HG2 PRO H  32       3.687   7.445  -0.365  1.00  0.00      HCT   
ATOM    631  C   PRO H  32       5.793   4.837   2.598  1.00  0.00      HCT  C
ATOM    632  O   PRO H  32       5.286   3.841   2.086  1.00  0.00      HCT  O
ATOM    633  N   ARG H  33       6.210   4.895   3.881  1.00  0.00      HCT  N
ATOM    634  HN  ARG H  33       6.626   5.745   4.195  1.00  0.00      HCT   
ATOM    635  CA  ARG H  33       6.107   3.831   4.846  1.00  0.00      HCT  C
ATOM    636  HA  ARG H  33       6.727   4.125   5.684  1.00  0.00      HCT   
ATOM    637  CB  ARG H  33       4.696   3.622   5.416  1.00  0.00      HCT  C
ATOM    638  HB1 ARG H  33       3.984   3.972   4.631  1.00  0.00      HCT   
ATOM    639  HB2 ARG H  33       4.503   2.534   5.541  1.00  0.00      HCT   
ATOM    640  CG  ARG H  33       4.450   4.400   6.704  1.00  0.00      HCT  C
ATOM    641  HG1 ARG H  33       4.951   5.390   6.621  1.00  0.00      HCT   
ATOM    642  HG2 ARG H  33       3.361   4.622   6.791  1.00  0.00      HCT   
ATOM    643  CD  ARG H  33       4.894   3.607   7.937  1.00  0.00      HCT  C
ATOM    644  HD1 ARG H  33       5.955   3.289   7.811  1.00  0.00      HCT   
ATOM    645  HD2 ARG H  33       4.812   4.217   8.867  1.00  0.00      HCT   
ATOM    646  NE  ARG H  33       3.996   2.427   8.063  1.00  0.00      HCT  N
ATOM    647  HE  ARG H  33       3.520   2.199   7.206  1.00  0.00      HCT   
ATOM    648  CZ  ARG H  33       3.882   1.771   9.256  1.00  0.00      HCT  C
ATOM    649  NH1 ARG H  33       4.595   2.188  10.343  1.00  0.00      HCT  N
ATOM    650 HH11 ARG H  33       4.535   1.700  11.203  1.00  0.00      HCT   
ATOM    651 HH12 ARG H  33       5.269   2.912  10.181  1.00  0.00      HCT   
ATOM    652  NH2 ARG H  33       3.055   0.690   9.358  1.00  0.00      HCT  N
ATOM    653 HH21 ARG H  33       2.903   0.266  10.240  1.00  0.00      HCT   
ATOM    654 HH22 ARG H  33       2.472   0.497   8.580  1.00  0.00      HCT   
ATOM    655  C   ARG H  33       6.595   2.493   4.404  1.00  0.00      HCT  C
ATOM    656  O   ARG H  33       6.843   2.213   3.233  1.00  0.00      HCT  O
ATOM    657  N   ILE H  34       6.770   1.637   5.428  1.00  0.00      HCT  N
ATOM    658  HN  ILE H  34       6.657   1.958   6.366  1.00  0.00      HCT   
ATOM    659  CA  ILE H  34       7.116   0.253   5.320  1.00  0.00      HCT  C
ATOM    660  HA  ILE H  34       7.883   0.139   4.564  1.00  0.00      HCT   
ATOM    661  CB  ILE H  34       7.469  -0.383   6.636  1.00  0.00      HCT  C
ATOM    662  HB  ILE H  34       8.374   0.177   6.984  1.00  0.00      HCT   
ATOM    663  CG2 ILE H  34       6.288  -0.228   7.603  1.00  0.00      HCT  C
ATOM    664 HG21 ILE H  34       6.576  -0.548   8.626  1.00  0.00      HCT   
ATOM    665 HG22 ILE H  34       5.960   0.831   7.661  1.00  0.00      HCT   
ATOM    666 HG23 ILE H  34       5.424  -0.845   7.277  1.00  0.00      HCT   
ATOM    667  CG1 ILE H  34       7.902  -1.838   6.438  1.00  0.00      HCT  C
ATOM    668 HG11 ILE H  34       7.082  -2.412   5.952  1.00  0.00      HCT   
ATOM    669 HG12 ILE H  34       8.776  -1.864   5.747  1.00  0.00      HCT   
ATOM    670  CD  ILE H  34       8.294  -2.513   7.749  1.00  0.00      HCT  C
ATOM    671  HD1 ILE H  34       8.656  -3.546   7.558  1.00  0.00      HCT   
ATOM    672  HD2 ILE H  34       9.107  -1.947   8.254  1.00  0.00      HCT   
ATOM    673  HD3 ILE H  34       7.427  -2.576   8.439  1.00  0.00      HCT   
ATOM    674  C   ILE H  34       5.887  -0.408   4.791  1.00  0.00      HCT  C
ATOM    675  O   ILE H  34       4.804   0.173   4.847  1.00  0.00      HCT  O
ATOM    676  N   HSE H  35       6.045  -1.615   4.211  1.00  0.00      HCT  N
ATOM    677  HN  HSE H  35       6.934  -2.068   4.170  1.00  0.00      HCT   
ATOM    678  CA  HSE H  35       4.974  -2.356   3.606  1.00  0.00      HCT  C
ATOM    679  HA  HSE H  35       4.706  -1.848   2.687  1.00  0.00      HCT   
ATOM    680  CB  HSE H  35       5.327  -3.837   3.375  1.00  0.00      HCT  C
ATOM    681  HB1 HSE H  35       6.253  -3.876   2.762  1.00  0.00      HCT   
ATOM    682  HB2 HSE H  35       5.561  -4.318   4.348  1.00  0.00      HCT   
ATOM    683  ND1 HSE H  35       4.240  -5.987   2.577  1.00  0.00      HCT  N
ATOM    684  CG  HSE H  35       4.263  -4.612   2.653  1.00  0.00      HCT  C
ATOM    685  CE1 HSE H  35       3.149  -6.321   1.843  1.00  0.00      HCT  C
ATOM    686  HE1 HSE H  35       2.855  -7.345   1.600  1.00  0.00      HCT   
ATOM    687  NE2 HSE H  35       2.472  -5.259   1.441  1.00  0.00      HCT  N
ATOM    688  HE2 HSE H  35       1.649  -5.204   0.877  1.00  0.00      HCT   
ATOM    689  CD2 HSE H  35       3.177  -4.184   1.953  1.00  0.00      HCT  C
ATOM    690  HD2 HSE H  35       2.831  -3.179   1.756  1.00  0.00      HCT   
ATOM    691  C   HSE H  35       3.766  -2.329   4.492  1.00  0.00      HCT  C
ATOM    692  O   HSE H  35       3.846  -2.534   5.702  1.00  0.00      HCT  O
ATOM    693  N   THR H  36       2.599  -2.098   3.856  1.00  0.00      HCT  N
ATOM    694  HN  THR H  36       2.582  -1.996   2.862  1.00  0.00      HCT   
ATOM    695  CA  THR H  36       1.314  -1.977   4.484  1.00  0.00      HCT  C
ATOM    696  HA  THR H  36       1.408  -1.236   5.266  1.00  0.00      HCT   
ATOM    697  CB  THR H  36       0.217  -1.680   3.504  1.00  0.00      HCT  C
ATOM    698  HB  THR H  36      -0.735  -1.701   4.089  1.00  0.00      HCT   
ATOM    699  OG1 THR H  36       0.145  -2.704   2.523  1.00  0.00      HCT  O
ATOM    700  HG1 THR H  36      -0.566  -2.441   1.929  1.00  0.00      HCT   
ATOM    701  CG2 THR H  36       0.497  -0.320   2.839  1.00  0.00      HCT  C
ATOM    702 HG21 THR H  36      -0.352  -0.014   2.192  1.00  0.00      HCT   
ATOM    703 HG22 THR H  36       0.638   0.467   3.611  1.00  0.00      HCT   
ATOM    704 HG23 THR H  36       1.414  -0.362   2.213  1.00  0.00      HCT   
ATOM    705  C   THR H  36       1.007  -3.276   5.163  1.00  0.00      HCT  C
ATOM    706  O   THR H  36       0.253  -3.313   6.135  1.00  0.00      HCT  O
ATOM    707  N   ALA H  37       1.590  -4.379   4.655  1.00  0.00      HCT  N
ATOM    708  HN  ALA H  37       2.177  -4.349   3.847  1.00  0.00      HCT   
ATOM    709  CA  ALA H  37       1.410  -5.680   5.239  1.00  0.00      HCT  C
ATOM    710  HA  ALA H  37       1.869  -6.445   4.623  1.00  0.00      HCT   
ATOM    711  CB  ALA H  37       2.028  -5.804   6.644  1.00  0.00      HCT  C
ATOM    712  HB1 ALA H  37       3.119  -5.600   6.591  1.00  0.00      HCT   
ATOM    713  HB2 ALA H  37       1.576  -5.069   7.345  1.00  0.00      HCT   
ATOM    714  HB3 ALA H  37       1.890  -6.824   7.063  1.00  0.00      HCT   
ATOM    715  C   ALA H  37      -0.038  -6.024   5.328  1.00  0.00      HCT  C
ATOM    716  O   ALA H  37      -0.589  -6.231   6.407  1.00  0.00      HCT  O
ATOM    717  N   SER H  38      -0.691  -6.097   4.155  1.00  0.00      HCT  N
ATOM    718  HN  SER H  38      -0.251  -5.928   3.273  1.00  0.00      HCT   
ATOM    719  CA  SER H  38      -2.080  -6.425   4.063  1.00  0.00      HCT  C
ATOM    720  HA  SER H  38      -2.609  -5.786   4.758  1.00  0.00      HCT   
ATOM    721  CB  SER H  38      -2.579  -6.305   2.618  1.00  0.00      HCT  C
ATOM    722  HB1 SER H  38      -2.368  -5.270   2.264  1.00  0.00      HCT   
ATOM    723  HB2 SER H  38      -2.015  -6.999   1.954  1.00  0.00      HCT   
ATOM    724  OG  SER H  38      -3.971  -6.543   2.564  1.00  0.00      HCT  O
ATOM    725  HG1 SER H  38      -4.277  -6.243   1.699  1.00  0.00      HCT   
ATOM    726  C   SER H  38      -2.261  -7.842   4.531  1.00  0.00      HCT  C
ATOM    727  O   SER H  38      -1.438  -8.711   4.252  1.00  0.00      HCT  O
ATOM    728  N   VAL H  39      -3.366  -8.110   5.259  1.00  0.00      HCT  N
ATOM    729  HN  VAL H  39      -4.066  -7.428   5.453  1.00  0.00      HCT   
ATOM    730  CA  VAL H  39      -3.628  -9.403   5.817  1.00  0.00      HCT  C
ATOM    731  HA  VAL H  39      -2.715  -9.983   5.768  1.00  0.00      HCT   
ATOM    732  CB  VAL H  39      -4.164  -9.341   7.219  1.00  0.00      HCT  C
ATOM    733  HB  VAL H  39      -5.120  -8.762   7.190  1.00  0.00      HCT   
ATOM    734  CG1 VAL H  39      -4.428 -10.777   7.705  1.00  0.00      HCT  C
ATOM    735 HG11 VAL H  39      -4.789 -10.768   8.756  1.00  0.00      HCT   
ATOM    736 HG12 VAL H  39      -5.205 -11.281   7.093  1.00  0.00      HCT   
ATOM    737 HG13 VAL H  39      -3.497 -11.382   7.667  1.00  0.00      HCT   
ATOM    738  CG2 VAL H  39      -3.172  -8.556   8.092  1.00  0.00      HCT  C
ATOM    739 HG21 VAL H  39      -3.517  -8.524   9.147  1.00  0.00      HCT   
ATOM    740 HG22 VAL H  39      -2.168  -9.032   8.067  1.00  0.00      HCT   
ATOM    741 HG23 VAL H  39      -3.070  -7.508   7.741  1.00  0.00      HCT   
ATOM    742  C   VAL H  39      -4.653 -10.108   4.984  1.00  0.00      HCT  C
ATOM    743  O   VAL H  39      -5.744  -9.598   4.731  1.00  0.00      HCT  O
ATOM    744  N   TYR H  40      -4.308 -11.333   4.543  1.00  0.00      HCT  N
ATOM    745  HN  TYR H  40      -3.425 -11.758   4.733  1.00  0.00      HCT   
ATOM    746  CA  TYR H  40      -5.198 -12.136   3.752  1.00  0.00      HCT  C
ATOM    747  HA  TYR H  40      -5.897 -11.480   3.248  1.00  0.00      HCT   
ATOM    748  CB  TYR H  40      -4.464 -13.110   2.809  1.00  0.00      HCT  C
ATOM    749  HB1 TYR H  40      -3.748 -13.720   3.401  1.00  0.00      HCT   
ATOM    750  HB2 TYR H  40      -5.182 -13.814   2.335  1.00  0.00      HCT   
ATOM    751  CG  TYR H  40      -3.705 -12.326   1.791  1.00  0.00      HCT  C
ATOM    752  CD1 TYR H  40      -2.514 -11.716   2.118  1.00  0.00      HCT  C
ATOM    753  HD1 TYR H  40      -2.134 -11.786   3.128  1.00  0.00      HCT   
ATOM    754  CE1 TYR H  40      -1.811 -10.999   1.178  1.00  0.00      HCT  C
ATOM    755  HE1 TYR H  40      -0.882 -10.513   1.439  1.00  0.00      HCT   
ATOM    756  CZ  TYR H  40      -2.292 -10.889  -0.105  1.00  0.00      HCT  C
ATOM    757  OH  TYR H  40      -1.577 -10.154  -1.077  1.00  0.00      HCT  O
ATOM    758  HH  TYR H  40      -2.037 -10.258  -1.913  1.00  0.00      HCT   
ATOM    759  CD2 TYR H  40      -4.175 -12.218   0.503  1.00  0.00      HCT  C
ATOM    760  HD2 TYR H  40      -5.122 -12.666   0.234  1.00  0.00      HCT   
ATOM    761  CE2 TYR H  40      -3.476 -11.502  -0.440  1.00  0.00      HCT  C
ATOM    762  HE2 TYR H  40      -3.871 -11.405  -1.440  1.00  0.00      HCT   
ATOM    763  C   TYR H  40      -5.992 -12.973   4.716  1.00  0.00      HCT  C
ATOM    764  O   TYR H  40      -5.431 -13.532   5.658  1.00  0.00      HCT  O
ATOM    765  N   PHE H  41      -7.328 -13.060   4.525  1.00  0.00      HCT  N
ATOM    766  HN  PHE H  41      -7.834 -12.617   3.787  1.00  0.00      HCT   
ATOM    767  CA  PHE H  41      -8.142 -13.839   5.424  1.00  0.00      HCT  C
ATOM    768  HA  PHE H  41      -7.468 -14.288   6.143  1.00  0.00      HCT   
ATOM    769  CB  PHE H  41      -9.256 -13.038   6.124  1.00  0.00      HCT  C
ATOM    770  HB1 PHE H  41      -9.752 -12.378   5.379  1.00  0.00      HCT   
ATOM    771  HB2 PHE H  41     -10.037 -13.713   6.535  1.00  0.00      HCT   
ATOM    772  CG  PHE H  41      -8.637 -12.185   7.180  1.00  0.00      HCT  C
ATOM    773  CD1 PHE H  41      -8.286 -12.743   8.388  1.00  0.00      HCT  C
ATOM    774  HD1 PHE H  41      -8.463 -13.795   8.563  1.00  0.00      HCT   
ATOM    775  CE1 PHE H  41      -7.718 -11.975   9.376  1.00  0.00      HCT  C
ATOM    776  HE1 PHE H  41      -7.437 -12.426  10.317  1.00  0.00      HCT   
ATOM    777  CZ  PHE H  41      -7.504 -10.636   9.158  1.00  0.00      HCT  C
ATOM    778  HZ  PHE H  41      -7.049 -10.033   9.931  1.00  0.00      HCT   
ATOM    779  CD2 PHE H  41      -8.425 -10.840   6.976  1.00  0.00      HCT  C
ATOM    780  HD2 PHE H  41      -8.725 -10.381   6.044  1.00  0.00      HCT   
ATOM    781  CE2 PHE H  41      -7.857 -10.064   7.959  1.00  0.00      HCT  C
ATOM    782  HE2 PHE H  41      -7.692  -9.010   7.785  1.00  0.00      HCT   
ATOM    783  C   PHE H  41      -8.806 -14.963   4.682  1.00  0.00      HCT  C
ATOM    784  O   PHE H  41      -9.367 -14.761   3.605  1.00  0.00      HCT  O
ATOM    785  N   TYR H  42      -8.771 -16.183   5.269  1.00  0.00      HCT  N
ATOM    786  HN  TYR H  42      -8.355 -16.339   6.164  1.00  0.00      HCT   
ATOM    787  CA  TYR H  42      -9.329 -17.360   4.656  1.00  0.00      HCT  C
ATOM    788  HA  TYR H  42      -9.869 -17.048   3.770  1.00  0.00      HCT   
ATOM    789  CB  TYR H  42      -8.291 -18.475   4.449  1.00  0.00      HCT  C
ATOM    790  HB1 TYR H  42      -7.903 -18.800   5.439  1.00  0.00      HCT   
ATOM    791  HB2 TYR H  42      -8.758 -19.363   3.972  1.00  0.00      HCT   
ATOM    792  CG  TYR H  42      -7.169 -17.929   3.638  1.00  0.00      HCT  C
ATOM    793  CD1 TYR H  42      -6.159 -17.219   4.248  1.00  0.00      HCT  C
ATOM    794  HD1 TYR H  42      -6.193 -17.044   5.315  1.00  0.00      HCT   
ATOM    795  CE1 TYR H  42      -5.115 -16.710   3.511  1.00  0.00      HCT  C
ATOM    796  HE1 TYR H  42      -4.331 -16.141   3.989  1.00  0.00      HCT   
ATOM    797  CZ  TYR H  42      -5.072 -16.920   2.153  1.00  0.00      HCT  C
ATOM    798  OH  TYR H  42      -4.004 -16.403   1.391  1.00  0.00      HCT  O
ATOM    799  HH  TYR H  42      -4.116 -16.714   0.490  1.00  0.00      HCT   
ATOM    800  CD2 TYR H  42      -7.117 -18.134   2.280  1.00  0.00      HCT  C
ATOM    801  HD2 TYR H  42      -7.919 -18.662   1.782  1.00  0.00      HCT   
ATOM    802  CE2 TYR H  42      -6.076 -17.629   1.538  1.00  0.00      HCT  C
ATOM    803  HE2 TYR H  42      -6.061 -17.773   0.468  1.00  0.00      HCT   
ATOM    804  C   TYR H  42     -10.337 -17.953   5.604  1.00  0.00      HCT  C
ATOM    805  O   TYR H  42     -10.043 -18.165   6.780  1.00  0.00      HCT  O
ATOM    806  N   ARG H  43     -11.544 -18.282   5.093  1.00  0.00      HCT  N
ATOM    807  HN  ARG H  43     -11.748 -18.163   4.124  1.00  0.00      HCT   
ATOM    808  CA  ARG H  43     -12.599 -18.821   5.916  1.00  0.00      HCT  C
ATOM    809  HA  ARG H  43     -12.312 -18.773   6.960  1.00  0.00      HCT   
ATOM    810  CB  ARG H  43     -13.971 -18.192   5.610  1.00  0.00      HCT  C
ATOM    811  HB1 ARG H  43     -14.247 -18.523   4.580  1.00  0.00      HCT   
ATOM    812  HB2 ARG H  43     -14.739 -18.627   6.287  1.00  0.00      HCT   
ATOM    813  CG  ARG H  43     -14.008 -16.660   5.652  1.00  0.00      HCT  C
ATOM    814  HG1 ARG H  43     -13.009 -16.274   5.353  1.00  0.00      HCT   
ATOM    815  HG2 ARG H  43     -14.716 -16.293   4.874  1.00  0.00      HCT   
ATOM    816  CD  ARG H  43     -14.456 -16.077   6.992  1.00  0.00      HCT  C
ATOM    817  HD1 ARG H  43     -15.387 -16.590   7.326  1.00  0.00      HCT   
ATOM    818  HD2 ARG H  43     -13.675 -16.208   7.777  1.00  0.00      HCT   
ATOM    819  NE  ARG H  43     -14.692 -14.618   6.795  1.00  0.00      HCT  N
ATOM    820  HE  ARG H  43     -13.896 -14.052   7.038  1.00  0.00      HCT   
ATOM    821  CZ  ARG H  43     -15.902 -14.191   6.327  1.00  0.00      HCT  C
ATOM    822  NH1 ARG H  43     -16.858 -15.103   5.990  1.00  0.00      HCT  N
ATOM    823 HH11 ARG H  43     -17.730 -14.808   5.626  1.00  0.00      HCT   
ATOM    824 HH12 ARG H  43     -16.578 -16.065   6.002  1.00  0.00      HCT   
ATOM    825  NH2 ARG H  43     -16.156 -12.857   6.197  1.00  0.00      HCT  N
ATOM    826 HH21 ARG H  43     -17.061 -12.550   5.941  1.00  0.00      HCT   
ATOM    827 HH22 ARG H  43     -15.480 -12.234   6.568  1.00  0.00      HCT   
ATOM    828  C   ARG H  43     -12.748 -20.277   5.578  1.00  0.00      HCT  C
ATOM    829  O   ARG H  43     -12.505 -20.684   4.443  1.00  0.00      HCT  O
ATOM    830  N   PRO H  44     -13.137 -21.076   6.542  1.00  0.00      HCT  N
ATOM    831  CD  PRO H  44     -13.956 -20.597   7.642  1.00  0.00      HCT  C
ATOM    832  HD1 PRO H  44     -14.644 -19.785   7.312  1.00  0.00      HCT   
ATOM    833  HD2 PRO H  44     -13.328 -20.220   8.482  1.00  0.00      HCT   
ATOM    834  CA  PRO H  44     -13.304 -22.493   6.327  1.00  0.00      HCT  C
ATOM    835  HA  PRO H  44     -12.357 -22.985   6.138  1.00  0.00      HCT   
ATOM    836  CB  PRO H  44     -13.939 -23.021   7.606  1.00  0.00      HCT  C
ATOM    837  HB1 PRO H  44     -13.187 -23.288   8.382  1.00  0.00      HCT   
ATOM    838  HB2 PRO H  44     -14.620 -23.883   7.425  1.00  0.00      HCT   
ATOM    839  CG  PRO H  44     -14.768 -21.822   8.101  1.00  0.00      HCT  C
ATOM    840  HG1 PRO H  44     -14.901 -21.865   9.200  1.00  0.00      HCT   
ATOM    841  HG2 PRO H  44     -15.780 -21.787   7.636  1.00  0.00      HCT   
ATOM    842  C   PRO H  44     -14.209 -22.709   5.157  1.00  0.00      HCT  C
ATOM    843  O   PRO H  44     -15.371 -22.314   5.225  1.00  0.00      HCT  O
ATOM    844  N   ASP H  45     -13.718 -23.379   4.096  1.00  0.00      HCT  N
ATOM    845  HN  ASP H  45     -12.808 -23.778   4.021  1.00  0.00      HCT   
ATOM    846  CA  ASP H  45     -14.513 -23.581   2.925  1.00  0.00      HCT  C
ATOM    847  HA  ASP H  45     -15.489 -23.139   3.091  1.00  0.00      HCT   
ATOM    848  CB  ASP H  45     -13.846 -23.057   1.641  1.00  0.00      HCT  C
ATOM    849  HB1 ASP H  45     -13.402 -22.061   1.840  1.00  0.00      HCT   
ATOM    850  HB2 ASP H  45     -13.037 -23.740   1.314  1.00  0.00      HCT   
ATOM    851  CG  ASP H  45     -14.894 -22.921   0.543  1.00  0.00      HCT  C
ATOM    852  OD1 ASP H  45     -16.059 -23.343   0.770  1.00  0.00      HCT  O
ATOM    853  OD2 ASP H  45     -14.541 -22.377  -0.537  1.00  0.00      HCT  O
ATOM    854  C   ASP H  45     -14.726 -25.049   2.768  1.00  0.00      HCT  C
ATOM    855  O   ASP H  45     -13.808 -25.850   2.938  1.00  0.00      HCT  O
ATOM    856  N   PRO H  46     -15.944 -25.411   2.461  1.00  0.00      HCT  N
ATOM    857  CD  PRO H  46     -17.062 -24.686   3.041  1.00  0.00      HCT  C
ATOM    858  HD1 PRO H  46     -17.430 -23.899   2.345  1.00  0.00      HCT   
ATOM    859  HD2 PRO H  46     -16.771 -24.209   4.005  1.00  0.00      HCT   
ATOM    860  CA  PRO H  46     -16.257 -26.802   2.280  1.00  0.00      HCT  C
ATOM    861  HA  PRO H  46     -15.870 -27.389   3.105  1.00  0.00      HCT   
ATOM    862  CB  PRO H  46     -17.770 -26.902   2.368  1.00  0.00      HCT  C
ATOM    863  HB1 PRO H  46     -18.105 -27.857   2.832  1.00  0.00      HCT   
ATOM    864  HB2 PRO H  46     -18.261 -26.769   1.378  1.00  0.00      HCT   
ATOM    865  CG  PRO H  46     -18.166 -25.734   3.284  1.00  0.00      HCT  C
ATOM    866  HG1 PRO H  46     -18.223 -26.065   4.340  1.00  0.00      HCT   
ATOM    867  HG2 PRO H  46     -19.154 -25.297   3.010  1.00  0.00      HCT   
ATOM    868  C   PRO H  46     -15.696 -27.327   1.002  1.00  0.00      HCT  C
ATOM    869  O   PRO H  46     -15.309 -26.540   0.140  1.00  0.00      HCT  O
ATOM    870  N   SER H  47     -15.616 -28.666   0.884  1.00  0.00      HCT  N
ATOM    871  HN  SER H  47     -15.914 -29.302   1.596  1.00  0.00      HCT   
ATOM    872  CA  SER H  47     -15.091 -29.301  -0.287  1.00  0.00      HCT  C
ATOM    873  HA  SER H  47     -15.239 -28.635  -1.127  1.00  0.00      HCT   
ATOM    874  CB  SER H  47     -13.626 -29.786  -0.152  1.00  0.00      HCT  C
ATOM    875  HB1 SER H  47     -13.303 -30.190  -1.139  1.00  0.00      HCT   
ATOM    876  HB2 SER H  47     -12.955 -28.930   0.087  1.00  0.00      HCT   
ATOM    877  OG  SER H  47     -13.556 -30.812   0.829  1.00  0.00      HCT  O
ATOM    878  HG1 SER H  47     -12.696 -31.240   0.731  1.00  0.00      HCT   
ATOM    879  C   SER H  47     -15.935 -30.505  -0.522  1.00  0.00      HCT  C
ATOM    880  O   SER H  47     -16.889 -30.762   0.209  1.00  0.00      HCT  O
ATOM    881  N   GLY H  48     -15.630 -31.270  -1.587  1.00  0.00      HCT  N
ATOM    882  HN  GLY H  48     -14.886 -31.095  -2.231  1.00  0.00      HCT   
ATOM    883  CA  GLY H  48     -16.416 -32.442  -1.851  1.00  0.00      HCT  C
ATOM    884  HA1 GLY H  48     -16.644 -32.492  -2.907  1.00  0.00      HCT   
ATOM    885  HA2 GLY H  48     -17.286 -32.450  -1.208  1.00  0.00      HCT   
ATOM    886  C   GLY H  48     -15.575 -33.626  -1.503  1.00  0.00      HCT  C
ATOM    887  O   GLY H  48     -14.379 -33.661  -1.784  1.00  0.00      HCT  O
ATOM    888  N   GLY H  49     -16.208 -34.637  -0.880  1.00  0.00      HCT  N
ATOM    889  HN  GLY H  49     -17.181 -34.618  -0.654  1.00  0.00      HCT   
ATOM    890  CA  GLY H  49     -15.506 -35.825  -0.497  1.00  0.00      HCT  C
ATOM    891  HA1 GLY H  49     -14.652 -35.968  -1.145  1.00  0.00      HCT   
ATOM    892  HA2 GLY H  49     -16.188 -36.664  -0.470  1.00  0.00      HCT   
ATOM    893  C   GLY H  49     -15.002 -35.597   0.888  1.00  0.00      HCT  C
ATOM    894  O   GLY H  49     -14.766 -34.459   1.290  1.00  0.00      HCT  O
ATOM    895  N   GLU H  50     -14.820 -36.682   1.664  1.00  0.00      HCT  N
ATOM    896  HN  GLU H  50     -14.992 -37.633   1.424  1.00  0.00      HCT   
ATOM    897  CA  GLU H  50     -14.325 -36.498   2.993  1.00  0.00      HCT  C
ATOM    898  HA  GLU H  50     -13.994 -35.475   3.121  1.00  0.00      HCT   
ATOM    899  CB  GLU H  50     -15.336 -36.848   4.099  1.00  0.00      HCT  C
ATOM    900  HB1 GLU H  50     -15.704 -37.885   3.918  1.00  0.00      HCT   
ATOM    901  HB2 GLU H  50     -14.822 -36.874   5.086  1.00  0.00      HCT   
ATOM    902  CG  GLU H  50     -16.526 -35.885   4.142  1.00  0.00      HCT  C
ATOM    903  HG1 GLU H  50     -16.162 -34.856   4.316  1.00  0.00      HCT   
ATOM    904  HG2 GLU H  50     -17.096 -35.915   3.192  1.00  0.00      HCT   
ATOM    905  CD  GLU H  50     -17.412 -36.271   5.318  1.00  0.00      HCT  C
ATOM    906  OE1 GLU H  50     -16.924 -37.018   6.209  1.00  0.00      HCT  O
ATOM    907  OE2 GLU H  50     -18.588 -35.819   5.344  1.00  0.00      HCT  O
ATOM    908  C   GLU H  50     -13.130 -37.373   3.158  1.00  0.00      HCT  C
ATOM    909  O   GLU H  50     -13.050 -38.461   2.590  1.00  0.00      HCT  O
ATOM    910  N   GLY H  51     -12.148 -36.887   3.939  1.00  0.00      HCT  N
ATOM    911  HN  GLY H  51     -12.208 -35.997   4.390  1.00  0.00      HCT   
ATOM    912  CA  GLY H  51     -10.943 -37.620   4.176  1.00  0.00      HCT  C
ATOM    913  HA1 GLY H  51     -10.424 -37.792   3.243  1.00  0.00      HCT   
ATOM    914  HA2 GLY H  51     -11.155 -38.519   4.739  1.00  0.00      HCT   
ATOM    915  C   GLY H  51     -10.090 -36.739   5.022  1.00  0.00      HCT  C
ATOM    916  O   GLY H  51     -10.472 -35.612   5.334  1.00  0.00      HCT  O
ATOM    917  N   TYR H  52      -8.906 -37.229   5.432  1.00  0.00      HCT  N
ATOM    918  HN  TYR H  52      -8.512 -38.125   5.235  1.00  0.00      HCT   
ATOM    919  CA  TYR H  52      -8.089 -36.388   6.250  1.00  0.00      HCT  C
ATOM    920  HA  TYR H  52      -8.615 -35.452   6.397  1.00  0.00      HCT   
ATOM    921  CB  TYR H  52      -7.658 -37.061   7.563  1.00  0.00      HCT  C
ATOM    922  HB1 TYR H  52      -7.104 -37.996   7.328  1.00  0.00      HCT   
ATOM    923  HB2 TYR H  52      -6.967 -36.403   8.133  1.00  0.00      HCT   
ATOM    924  CG  TYR H  52      -8.901 -37.385   8.317  1.00  0.00      HCT  C
ATOM    925  CD1 TYR H  52      -9.508 -36.446   9.119  1.00  0.00      HCT  C
ATOM    926  HD1 TYR H  52      -9.070 -35.462   9.221  1.00  0.00      HCT   
ATOM    927  CE1 TYR H  52     -10.657 -36.751   9.812  1.00  0.00      HCT  C
ATOM    928  HE1 TYR H  52     -11.126 -36.016  10.448  1.00  0.00      HCT   
ATOM    929  CZ  TYR H  52     -11.212 -38.004   9.702  1.00  0.00      HCT  C
ATOM    930  OH  TYR H  52     -12.391 -38.323  10.410  1.00  0.00      HCT  O
ATOM    931  HH  TYR H  52     -12.654 -39.207  10.148  1.00  0.00      HCT   
ATOM    932  CD2 TYR H  52      -9.465 -38.636   8.213  1.00  0.00      HCT  C
ATOM    933  HD2 TYR H  52      -8.984 -39.398   7.615  1.00  0.00      HCT   
ATOM    934  CE2 TYR H  52     -10.613 -38.947   8.903  1.00  0.00      HCT  C
ATOM    935  HE2 TYR H  52     -11.029 -39.941   8.831  1.00  0.00      HCT   
ATOM    936  C   TYR H  52      -6.843 -36.078   5.489  1.00  0.00      HCT  C
ATOM    937  O   TYR H  52      -5.974 -36.932   5.322  1.00  0.00      HCT  O
ATOM    938  N   PHE H  53      -6.734 -34.833   4.988  1.00  0.00      HCT  N
ATOM    939  HN  PHE H  53      -7.438 -34.126   5.041  1.00  0.00      HCT   
ATOM    940  CA  PHE H  53      -5.537 -34.429   4.313  1.00  0.00      HCT  C
ATOM    941  HA  PHE H  53      -4.719 -35.040   4.676  1.00  0.00      HCT   
ATOM    942  CB  PHE H  53      -5.674 -34.403   2.780  1.00  0.00      HCT  C
ATOM    943  HB1 PHE H  53      -6.593 -33.840   2.506  1.00  0.00      HCT   
ATOM    944  HB2 PHE H  53      -4.816 -33.876   2.310  1.00  0.00      HCT   
ATOM    945  CG  PHE H  53      -5.809 -35.806   2.301  1.00  0.00      HCT  C
ATOM    946  CD1 PHE H  53      -7.006 -36.476   2.416  1.00  0.00      HCT  C
ATOM    947  HD1 PHE H  53      -7.855 -35.981   2.867  1.00  0.00      HCT   
ATOM    948  CE1 PHE H  53      -7.130 -37.771   1.969  1.00  0.00      HCT  C
ATOM    949  HE1 PHE H  53      -8.075 -38.287   2.062  1.00  0.00      HCT   
ATOM    950  CZ  PHE H  53      -6.057 -38.410   1.398  1.00  0.00      HCT  C
ATOM    951  HZ  PHE H  53      -6.151 -39.426   1.041  1.00  0.00      HCT   
ATOM    952  CD2 PHE H  53      -4.741 -36.451   1.722  1.00  0.00      HCT  C
ATOM    953  HD2 PHE H  53      -3.788 -35.948   1.635  1.00  0.00      HCT   
ATOM    954  CE2 PHE H  53      -4.861 -37.746   1.273  1.00  0.00      HCT  C
ATOM    955  HE2 PHE H  53      -4.012 -38.241   0.823  1.00  0.00      HCT   
ATOM    956  C   PHE H  53      -5.262 -33.029   4.744  1.00  0.00      HCT  C
ATOM    957  O   PHE H  53      -6.114 -32.153   4.599  1.00  0.00      HCT  O
ATOM    958  N   GLU H  54      -4.063 -32.779   5.303  1.00  0.00      HCT  N
ATOM    959  HN  GLU H  54      -3.337 -33.437   5.484  1.00  0.00      HCT   
ATOM    960  CA  GLU H  54      -3.746 -31.439   5.698  1.00  0.00      HCT  C
ATOM    961  HA  GLU H  54      -3.649 -30.816   4.818  1.00  0.00      HCT   
ATOM    962  CB  GLU H  54      -4.781 -30.808   6.646  1.00  0.00      HCT  C
ATOM    963  HB1 GLU H  54      -4.462 -29.762   6.862  1.00  0.00      HCT   
ATOM    964  HB2 GLU H  54      -5.764 -30.727   6.131  1.00  0.00      HCT   
ATOM    965  CG  GLU H  54      -4.957 -31.550   7.972  1.00  0.00      HCT  C
ATOM    966  HG1 GLU H  54      -5.330 -32.572   7.776  1.00  0.00      HCT   
ATOM    967  HG2 GLU H  54      -3.998 -31.611   8.523  1.00  0.00      HCT   
ATOM    968  CD  GLU H  54      -6.012 -30.798   8.769  1.00  0.00      HCT  C
ATOM    969  OE1 GLU H  54      -6.612 -29.849   8.197  1.00  0.00      HCT  O
ATOM    970  OE2 GLU H  54      -6.233 -31.158   9.957  1.00  0.00      HCT  O
ATOM    971  C   GLU H  54      -2.416 -31.455   6.379  1.00  0.00      HCT  C
ATOM    972  O   GLU H  54      -1.877 -32.516   6.691  1.00  0.00      HCT  O
ATOM    973  N   GLY H  55      -1.843 -30.255   6.601  1.00  0.00      HCT  N
ATOM    974  HN  GLY H  55      -2.273 -29.396   6.328  1.00  0.00      HCT   
ATOM    975  CA  GLY H  55      -0.567 -30.132   7.250  1.00  0.00      HCT  C
ATOM    976  HA1 GLY H  55       0.055 -30.985   7.014  1.00  0.00      HCT   
ATOM    977  HA2 GLY H  55      -0.697 -29.956   8.309  1.00  0.00      HCT   
ATOM    978  C   GLY H  55       0.068 -28.920   6.658  1.00  0.00      HCT  C
ATOM    979  O   GLY H  55      -0.352 -28.461   5.597  1.00  0.00      HCT  O
ATOM    980  N   GLY H  56       1.110 -28.370   7.312  1.00  0.00      HCT  N
ATOM    981  HN  GLY H  56       1.569 -28.723   8.126  1.00  0.00      HCT   
ATOM    982  CA  GLY H  56       1.628 -27.142   6.794  1.00  0.00      HCT  C
ATOM    983  HA1 GLY H  56       2.459 -26.843   7.418  1.00  0.00      HCT   
ATOM    984  HA2 GLY H  56       0.819 -26.425   6.757  1.00  0.00      HCT   
ATOM    985  C   GLY H  56       2.140 -27.331   5.402  1.00  0.00      HCT  C
ATOM    986  O   GLY H  56       1.575 -26.780   4.461  1.00  0.00      HCT  O
ATOM    987  N   VAL H  57       3.215 -28.129   5.237  1.00  0.00      HCT  N
ATOM    988  HN  VAL H  57       3.661 -28.544   6.026  1.00  0.00      HCT   
ATOM    989  CA  VAL H  57       3.815 -28.460   3.972  1.00  0.00      HCT  C
ATOM    990  HA  VAL H  57       4.812 -28.831   4.175  1.00  0.00      HCT   
ATOM    991  CB  VAL H  57       3.082 -29.527   3.206  1.00  0.00      HCT  C
ATOM    992  HB  VAL H  57       3.579 -29.629   2.210  1.00  0.00      HCT   
ATOM    993  CG1 VAL H  57       3.187 -30.846   3.990  1.00  0.00      HCT  C
ATOM    994 HG11 VAL H  57       2.622 -31.649   3.470  1.00  0.00      HCT   
ATOM    995 HG12 VAL H  57       4.239 -31.187   4.079  1.00  0.00      HCT   
ATOM    996 HG13 VAL H  57       2.762 -30.731   5.010  1.00  0.00      HCT   
ATOM    997  CG2 VAL H  57       1.636 -29.069   2.953  1.00  0.00      HCT  C
ATOM    998 HG21 VAL H  57       1.061 -29.858   2.423  1.00  0.00      HCT   
ATOM    999 HG22 VAL H  57       1.123 -28.848   3.914  1.00  0.00      HCT   
ATOM   1000 HG23 VAL H  57       1.608 -28.154   2.325  1.00  0.00      HCT   
ATOM   1001  C   VAL H  57       3.955 -27.241   3.098  1.00  0.00      HCT  C
ATOM   1002  O   VAL H  57       4.009 -27.362   1.876  1.00  0.00      HCT  O
ATOM   1003  N   LEU H  58       3.975 -26.039   3.704  1.00  0.00      HCT  N
ATOM   1004  HN  LEU H  58       3.873 -26.005   4.696  1.00  0.00      HCT   
ATOM   1005  CA  LEU H  58       4.130 -24.751   3.081  1.00  0.00      HCT  C
ATOM   1006  HA  LEU H  58       3.634 -24.828   2.122  1.00  0.00      HCT   
ATOM   1007  CB  LEU H  58       3.443 -23.606   3.837  1.00  0.00      HCT  C
ATOM   1008  HB1 LEU H  58       3.719 -23.709   4.912  1.00  0.00      HCT   
ATOM   1009  HB2 LEU H  58       3.876 -22.638   3.499  1.00  0.00      HCT   
ATOM   1010  CG  LEU H  58       1.916 -23.656   3.668  1.00  0.00      HCT  C
ATOM   1011  HG  LEU H  58       1.605 -24.611   4.156  1.00  0.00      HCT   
ATOM   1012  CD1 LEU H  58       1.222 -22.489   4.385  1.00  0.00      HCT  C
ATOM   1013 HD11 LEU H  58       0.125 -22.520   4.209  1.00  0.00      HCT   
ATOM   1014 HD12 LEU H  58       1.401 -22.541   5.480  1.00  0.00      HCT   
ATOM   1015 HD13 LEU H  58       1.606 -21.515   4.012  1.00  0.00      HCT   
ATOM   1016  CD2 LEU H  58       1.545 -23.741   2.177  1.00  0.00      HCT  C
ATOM   1017 HD21 LEU H  58       0.441 -23.796   2.056  1.00  0.00      HCT   
ATOM   1018 HD22 LEU H  58       1.901 -22.854   1.615  1.00  0.00      HCT   
ATOM   1019 HD23 LEU H  58       1.990 -24.649   1.716  1.00  0.00      HCT   
ATOM   1020  C   LEU H  58       5.552 -24.384   2.824  1.00  0.00      HCT  C
ATOM   1021  O   LEU H  58       5.835 -23.458   2.068  1.00  0.00      HCT  O
ATOM   1022  N   ARG H  59       6.490 -25.031   3.522  1.00  0.00      HCT  N
ATOM   1023  HN  ARG H  59       6.287 -25.775   4.154  1.00  0.00      HCT   
ATOM   1024  CA  ARG H  59       7.865 -24.666   3.382  1.00  0.00      HCT  C
ATOM   1025  HA  ARG H  59       7.983 -23.612   3.602  1.00  0.00      HCT   
ATOM   1026  CB  ARG H  59       8.767 -25.518   4.291  1.00  0.00      HCT  C
ATOM   1027  HB1 ARG H  59       8.564 -26.583   4.027  1.00  0.00      HCT   
ATOM   1028  HB2 ARG H  59       9.834 -25.336   4.033  1.00  0.00      HCT   
ATOM   1029  CG  ARG H  59       8.456 -25.271   5.771  1.00  0.00      HCT  C
ATOM   1030  HG1 ARG H  59       8.691 -24.211   6.010  1.00  0.00      HCT   
ATOM   1031  HG2 ARG H  59       7.359 -25.378   5.933  1.00  0.00      HCT   
ATOM   1032  CD  ARG H  59       9.147 -26.219   6.753  1.00  0.00      HCT  C
ATOM   1033  HD1 ARG H  59       8.689 -26.105   7.762  1.00  0.00      HCT   
ATOM   1034  HD2 ARG H  59       9.047 -27.283   6.434  1.00  0.00      HCT   
ATOM   1035  NE  ARG H  59      10.593 -25.869   6.784  1.00  0.00      HCT  N
ATOM   1036  HE  ARG H  59      10.784 -25.021   7.292  1.00  0.00      HCT   
ATOM   1037  CZ  ARG H  59      11.500 -26.675   6.159  1.00  0.00      HCT  C
ATOM   1038  NH1 ARG H  59      11.082 -27.826   5.557  1.00  0.00      HCT  N
ATOM   1039 HH11 ARG H  59      11.733 -28.433   5.122  1.00  0.00      HCT   
ATOM   1040 HH12 ARG H  59      10.123 -28.079   5.701  1.00  0.00      HCT   
ATOM   1041  NH2 ARG H  59      12.822 -26.337   6.151  1.00  0.00      HCT  N
ATOM   1042 HH21 ARG H  59      13.466 -26.874   5.625  1.00  0.00      HCT   
ATOM   1043 HH22 ARG H  59      13.058 -25.441   6.504  1.00  0.00      HCT   
ATOM   1044  C   ARG H  59       8.271 -24.853   1.948  1.00  0.00      HCT  C
ATOM   1045  O   ARG H  59       9.084 -24.093   1.424  1.00  0.00      HCT  O
ATOM   1046  N   GLU H  60       7.718 -25.887   1.287  1.00  0.00      HCT  N
ATOM   1047  HN  GLU H  60       7.006 -26.444   1.705  1.00  0.00      HCT   
ATOM   1048  CA  GLU H  60       8.074 -26.295  -0.047  1.00  0.00      HCT  C
ATOM   1049  HA  GLU H  60       9.154 -26.370  -0.028  1.00  0.00      HCT   
ATOM   1050  CB  GLU H  60       7.551 -27.702  -0.389  1.00  0.00      HCT  C
ATOM   1051  HB1 GLU H  60       6.453 -27.721  -0.197  1.00  0.00      HCT   
ATOM   1052  HB2 GLU H  60       7.673 -27.895  -1.478  1.00  0.00      HCT   
ATOM   1053  CG  GLU H  60       8.230 -28.804   0.428  1.00  0.00      HCT  C
ATOM   1054  HG1 GLU H  60       9.322 -28.767   0.261  1.00  0.00      HCT   
ATOM   1055  HG2 GLU H  60       8.022 -28.682   1.510  1.00  0.00      HCT   
ATOM   1056  CD  GLU H  60       7.731 -30.154  -0.067  1.00  0.00      HCT  C
ATOM   1057  OE1 GLU H  60       6.489 -30.318  -0.205  1.00  0.00      HCT  O
ATOM   1058  OE2 GLU H  60       8.593 -31.038  -0.319  1.00  0.00      HCT  O
ATOM   1059  C   GLU H  60       7.708 -25.399  -1.206  1.00  0.00      HCT  C
ATOM   1060  O   GLU H  60       8.492 -25.252  -2.111  1.00  0.00      HCT  O
ATOM   1061  N   ALA H  61       6.527 -24.818  -1.357  1.00  0.00      HCT  N
ATOM   1062  HN  ALA H  61       5.767 -24.859  -0.709  1.00  0.00      HCT   
ATOM   1063  CA  ALA H  61       6.280 -24.044  -2.560  1.00  0.00      HCT  C
ATOM   1064  HA  ALA H  61       6.655 -24.565  -3.434  1.00  0.00      HCT   
ATOM   1065  CB  ALA H  61       4.788 -23.736  -2.766  1.00  0.00      HCT  C
ATOM   1066  HB1 ALA H  61       4.221 -24.687  -2.859  1.00  0.00      HCT   
ATOM   1067  HB2 ALA H  61       4.373 -23.174  -1.901  1.00  0.00      HCT   
ATOM   1068  HB3 ALA H  61       4.616 -23.142  -3.689  1.00  0.00      HCT   
ATOM   1069  C   ALA H  61       6.995 -22.738  -2.510  1.00  0.00      HCT  C
ATOM   1070  O   ALA H  61       7.336 -22.136  -3.530  1.00  0.00      HCT  O
ATOM   1071  N   LEU H  62       7.145 -22.244  -1.277  1.00  0.00      HCT  N
ATOM   1072  HN  LEU H  62       6.877 -22.773  -0.474  1.00  0.00      HCT   
ATOM   1073  CA  LEU H  62       7.682 -20.958  -0.978  1.00  0.00      HCT  C
ATOM   1074  HA  LEU H  62       7.112 -20.227  -1.537  1.00  0.00      HCT   
ATOM   1075  CB  LEU H  62       7.644 -20.674   0.533  1.00  0.00      HCT  C
ATOM   1076  HB1 LEU H  62       6.591 -20.817   0.868  1.00  0.00      HCT   
ATOM   1077  HB2 LEU H  62       8.243 -21.448   1.062  1.00  0.00      HCT   
ATOM   1078  CG  LEU H  62       8.106 -19.262   0.934  1.00  0.00      HCT  C
ATOM   1079  HG  LEU H  62       9.149 -19.170   0.546  1.00  0.00      HCT   
ATOM   1080  CD1 LEU H  62       7.232 -18.179   0.282  1.00  0.00      HCT  C
ATOM   1081 HD11 LEU H  62       7.548 -17.168   0.619  1.00  0.00      HCT   
ATOM   1082 HD12 LEU H  62       7.318 -18.221  -0.825  1.00  0.00      HCT   
ATOM   1083 HD13 LEU H  62       6.165 -18.318   0.556  1.00  0.00      HCT   
ATOM   1084  CD2 LEU H  62       8.153 -19.117   2.466  1.00  0.00      HCT  C
ATOM   1085 HD21 LEU H  62       8.505 -18.101   2.747  1.00  0.00      HCT   
ATOM   1086 HD22 LEU H  62       7.154 -19.265   2.922  1.00  0.00      HCT   
ATOM   1087 HD23 LEU H  62       8.852 -19.861   2.906  1.00  0.00      HCT   
ATOM   1088  C   LEU H  62       9.097 -20.891  -1.459  1.00  0.00      HCT  C
ATOM   1089  O   LEU H  62       9.570 -19.832  -1.866  1.00  0.00      HCT  O
ATOM   1090  N   ALA H  63       9.833 -22.009  -1.356  1.00  0.00      HCT  N
ATOM   1091  HN  ALA H  63       9.474 -22.847  -0.946  1.00  0.00      HCT   
ATOM   1092  CA  ALA H  63      11.187 -22.084  -1.826  1.00  0.00      HCT  C
ATOM   1093  HA  ALA H  63      11.776 -21.258  -1.444  1.00  0.00      HCT   
ATOM   1094  CB  ALA H  63      11.876 -23.405  -1.437  1.00  0.00      HCT  C
ATOM   1095  HB1 ALA H  63      11.909 -23.496  -0.330  1.00  0.00      HCT   
ATOM   1096  HB2 ALA H  63      11.317 -24.280  -1.836  1.00  0.00      HCT   
ATOM   1097  HB3 ALA H  63      12.920 -23.450  -1.816  1.00  0.00      HCT   
ATOM   1098  C   ALA H  63      11.229 -21.978  -3.324  1.00  0.00      HCT  C
ATOM   1099  O   ALA H  63      12.098 -21.316  -3.887  1.00  0.00      HCT  O
ATOM   1100  N   LYS H  64      10.285 -22.648  -4.009  1.00  0.00      HCT  N
ATOM   1101  HN  LYS H  64       9.557 -23.130  -3.523  1.00  0.00      HCT   
ATOM   1102  CA  LYS H  64      10.225 -22.738  -5.441  1.00  0.00      HCT  C
ATOM   1103  HA  LYS H  64      11.199 -23.065  -5.785  1.00  0.00      HCT   
ATOM   1104  CB  LYS H  64       9.104 -23.684  -5.907  1.00  0.00      HCT  C
ATOM   1105  HB1 LYS H  64       9.274 -24.665  -5.407  1.00  0.00      HCT   
ATOM   1106  HB2 LYS H  64       8.129 -23.305  -5.527  1.00  0.00      HCT   
ATOM   1107  CG  LYS H  64       9.051 -23.897  -7.420  1.00  0.00      HCT  C
ATOM   1108  HG1 LYS H  64       8.655 -22.976  -7.904  1.00  0.00      HCT   
ATOM   1109  HG2 LYS H  64      10.087 -24.053  -7.801  1.00  0.00      HCT   
ATOM   1110  CD  LYS H  64       8.167 -25.077  -7.832  1.00  0.00      HCT  C
ATOM   1111  HD1 LYS H  64       8.550 -25.995  -7.331  1.00  0.00      HCT   
ATOM   1112  HD2 LYS H  64       7.138 -24.891  -7.446  1.00  0.00      HCT   
ATOM   1113  CE  LYS H  64       8.106 -25.303  -9.343  1.00  0.00      HCT  C
ATOM   1114  HE1 LYS H  64       7.704 -24.401  -9.856  1.00  0.00      HCT   
ATOM   1115  HE2 LYS H  64       9.120 -25.516  -9.748  1.00  0.00      HCT   
ATOM   1116  NZ  LYS H  64       7.224 -26.452  -9.648  1.00  0.00      HCT  N
ATOM   1117  HZ1 LYS H  64       7.181 -26.605 -10.676  1.00  0.00      HCT   
ATOM   1118  HZ2 LYS H  64       7.595 -27.307  -9.186  1.00  0.00      HCT   
ATOM   1119  HZ3 LYS H  64       6.267 -26.258  -9.289  1.00  0.00      HCT   
ATOM   1120  C   LYS H  64       9.965 -21.391  -6.047  1.00  0.00      HCT  C
ATOM   1121  O   LYS H  64      10.559 -21.028  -7.061  1.00  0.00      HCT  O
ATOM   1122  N   ALA H  65       9.059 -20.617  -5.430  1.00  0.00      HCT  N
ATOM   1123  HN  ALA H  65       8.619 -20.932  -4.590  1.00  0.00      HCT   
ATOM   1124  CA  ALA H  65       8.650 -19.321  -5.891  1.00  0.00      HCT  C
ATOM   1125  HA  ALA H  65       8.329 -19.357  -6.926  1.00  0.00      HCT   
ATOM   1126  CB  ALA H  65       7.518 -18.720  -5.041  1.00  0.00      HCT  C
ATOM   1127  HB1 ALA H  65       6.623 -19.375  -5.096  1.00  0.00      HCT   
ATOM   1128  HB2 ALA H  65       7.819 -18.641  -3.974  1.00  0.00      HCT   
ATOM   1129  HB3 ALA H  65       7.227 -17.710  -5.402  1.00  0.00      HCT   
ATOM   1130  C   ALA H  65       9.808 -18.372  -5.841  1.00  0.00      HCT  C
ATOM   1131  O   ALA H  65       9.892 -17.439  -6.634  1.00  0.00      HCT  O
ATOM   1132  N   LEU H  66      10.716 -18.582  -4.875  1.00  0.00      HCT  N
ATOM   1133  HN  LEU H  66      10.635 -19.384  -4.286  1.00  0.00      HCT   
ATOM   1134  CA  LEU H  66      11.841 -17.746  -4.580  1.00  0.00      HCT  C
ATOM   1135  HA  LEU H  66      11.442 -16.748  -4.452  1.00  0.00      HCT   
ATOM   1136  CB  LEU H  66      12.555 -18.136  -3.276  1.00  0.00      HCT  C
ATOM   1137  HB1 LEU H  66      12.816 -19.217  -3.354  1.00  0.00      HCT   
ATOM   1138  HB2 LEU H  66      13.522 -17.589  -3.216  1.00  0.00      HCT   
ATOM   1139  CG  LEU H  66      11.667 -17.889  -2.041  1.00  0.00      HCT  C
ATOM   1140  HG  LEU H  66      10.860 -18.656  -2.126  1.00  0.00      HCT   
ATOM   1141  CD1 LEU H  66      12.434 -18.130  -0.730  1.00  0.00      HCT  C
ATOM   1142 HD11 LEU H  66      11.790 -17.900   0.146  1.00  0.00      HCT   
ATOM   1143 HD12 LEU H  66      12.759 -19.190  -0.656  1.00  0.00      HCT   
ATOM   1144 HD13 LEU H  66      13.335 -17.482  -0.678  1.00  0.00      HCT   
ATOM   1145  CD2 LEU H  66      11.012 -16.500  -2.102  1.00  0.00      HCT  C
ATOM   1146 HD21 LEU H  66      10.360 -16.341  -1.216  1.00  0.00      HCT   
ATOM   1147 HD22 LEU H  66      11.769 -15.690  -2.112  1.00  0.00      HCT   
ATOM   1148 HD23 LEU H  66      10.386 -16.405  -3.015  1.00  0.00      HCT   
ATOM   1149  C   LEU H  66      12.844 -17.693  -5.695  1.00  0.00      HCT  C
ATOM   1150  O   LEU H  66      13.706 -16.818  -5.679  1.00  0.00      HCT  O
ATOM   1151  N   VAL H  67      12.870 -18.686  -6.602  1.00  0.00      HCT  N
ATOM   1152  HN  VAL H  67      12.274 -19.484  -6.600  1.00  0.00      HCT   
ATOM   1153  CA  VAL H  67      13.813 -18.651  -7.688  1.00  0.00      HCT  C
ATOM   1154  HA  VAL H  67      14.784 -18.434  -7.260  1.00  0.00      HCT   
ATOM   1155  CB  VAL H  67      13.902 -19.955  -8.432  1.00  0.00      HCT  C
ATOM   1156  HB  VAL H  67      12.880 -20.194  -8.817  1.00  0.00      HCT   
ATOM   1157  CG1 VAL H  67      14.882 -19.787  -9.605  1.00  0.00      HCT  C
ATOM   1158 HG11 VAL H  67      14.998 -20.748 -10.151  1.00  0.00      HCT   
ATOM   1159 HG12 VAL H  67      14.522 -19.033 -10.335  1.00  0.00      HCT   
ATOM   1160 HG13 VAL H  67      15.884 -19.477  -9.238  1.00  0.00      HCT   
ATOM   1161  CG2 VAL H  67      14.296 -21.060  -7.438  1.00  0.00      HCT  C
ATOM   1162 HG21 VAL H  67      14.411 -22.034  -7.959  1.00  0.00      HCT   
ATOM   1163 HG22 VAL H  67      15.259 -20.813  -6.941  1.00  0.00      HCT   
ATOM   1164 HG23 VAL H  67      13.522 -21.189  -6.653  1.00  0.00      HCT   
ATOM   1165  C   VAL H  67      13.495 -17.549  -8.673  1.00  0.00      HCT  C
ATOM   1166  O   VAL H  67      14.397 -16.791  -9.031  1.00  0.00      HCT  O
ATOM   1167  N   PRO H  68      12.285 -17.405  -9.167  1.00  0.00      HCT  N
ATOM   1168  CD  PRO H  68      11.430 -18.547  -9.450  1.00  0.00      HCT  C
ATOM   1169  HD1 PRO H  68      10.736 -18.749  -8.603  1.00  0.00      HCT   
ATOM   1170  HD2 PRO H  68      12.034 -19.462  -9.649  1.00  0.00      HCT   
ATOM   1171  CA  PRO H  68      12.035 -16.312 -10.077  1.00  0.00      HCT  C
ATOM   1172  HA  PRO H  68      12.771 -16.297 -10.872  1.00  0.00      HCT   
ATOM   1173  CB  PRO H  68      10.701 -16.625 -10.749  1.00  0.00      HCT  C
ATOM   1174  HB1 PRO H  68      10.668 -16.291 -11.810  1.00  0.00      HCT   
ATOM   1175  HB2 PRO H  68       9.833 -16.206 -10.192  1.00  0.00      HCT   
ATOM   1176  CG  PRO H  68      10.630 -18.162 -10.705  1.00  0.00      HCT  C
ATOM   1177  HG1 PRO H  68      11.050 -18.595 -11.634  1.00  0.00      HCT   
ATOM   1178  HG2 PRO H  68       9.583 -18.529 -10.600  1.00  0.00      HCT   
ATOM   1179  C   PRO H  68      12.062 -14.993  -9.356  1.00  0.00      HCT  C
ATOM   1180  O   PRO H  68      12.391 -13.965  -9.943  1.00  0.00      HCT  O
ATOM   1181  N   PHE H  69      11.628 -15.047  -8.091  1.00  0.00      HCT  N
ATOM   1182  HN  PHE H  69      11.398 -15.984  -7.831  1.00  0.00      HCT   
ATOM   1183  CA  PHE H  69      11.427 -14.078  -7.056  1.00  0.00      HCT  C
ATOM   1184  HA  PHE H  69      11.237 -13.151  -7.583  1.00  0.00      HCT   
ATOM   1185  CB  PHE H  69      10.173 -14.366  -6.216  1.00  0.00      HCT  C
ATOM   1186  HB1 PHE H  69      10.236 -15.400  -5.811  1.00  0.00      HCT   
ATOM   1187  HB2 PHE H  69      10.107 -13.677  -5.346  1.00  0.00      HCT   
ATOM   1188  CG  PHE H  69       9.055 -14.244  -7.198  1.00  0.00      HCT  C
ATOM   1189  CD1 PHE H  69       8.528 -13.012  -7.519  1.00  0.00      HCT  C
ATOM   1190  HD1 PHE H  69       8.917 -12.123  -7.042  1.00  0.00      HCT   
ATOM   1191  CE1 PHE H  69       7.507 -12.902  -8.436  1.00  0.00      HCT  C
ATOM   1192  HE1 PHE H  69       7.101 -11.930  -8.679  1.00  0.00      HCT   
ATOM   1193  CZ  PHE H  69       7.007 -14.026  -9.048  1.00  0.00      HCT  C
ATOM   1194  HZ  PHE H  69       6.207 -13.945  -9.770  1.00  0.00      HCT   
ATOM   1195  CD2 PHE H  69       8.557 -15.360  -7.830  1.00  0.00      HCT  C
ATOM   1196  HD2 PHE H  69       8.954 -16.337  -7.593  1.00  0.00      HCT   
ATOM   1197  CE2 PHE H  69       7.537 -15.257  -8.746  1.00  0.00      HCT  C
ATOM   1198  HE2 PHE H  69       7.153 -16.146  -9.226  1.00  0.00      HCT   
ATOM   1199  C   PHE H  69      12.617 -13.844  -6.169  1.00  0.00      HCT  C
ATOM   1200  O   PHE H  69      12.427 -13.508  -5.003  1.00  0.00      HCT  O
ATOM   1201  N   TYR H  70      13.848 -14.168  -6.600  1.00  0.00      HCT  N
ATOM   1202  HN  TYR H  70      14.050 -14.427  -7.543  1.00  0.00      HCT   
ATOM   1203  CA  TYR H  70      14.993 -14.167  -5.720  1.00  0.00      HCT  C
ATOM   1204  HA  TYR H  70      14.778 -14.934  -4.986  1.00  0.00      HCT   
ATOM   1205  CB  TYR H  70      16.315 -14.619  -6.388  1.00  0.00      HCT  C
ATOM   1206  HB1 TYR H  70      17.121 -14.641  -5.622  1.00  0.00      HCT   
ATOM   1207  HB2 TYR H  70      16.218 -15.649  -6.793  1.00  0.00      HCT   
ATOM   1208  CG  TYR H  70      16.745 -13.682  -7.464  1.00  0.00      HCT  C
ATOM   1209  CD1 TYR H  70      16.211 -13.765  -8.730  1.00  0.00      HCT  C
ATOM   1210  HD1 TYR H  70      15.475 -14.525  -8.954  1.00  0.00      HCT   
ATOM   1211  CE1 TYR H  70      16.623 -12.901  -9.718  1.00  0.00      HCT  C
ATOM   1212  HE1 TYR H  70      16.208 -12.966 -10.713  1.00  0.00      HCT   
ATOM   1213  CZ  TYR H  70      17.576 -11.948  -9.449  1.00  0.00      HCT  C
ATOM   1214  OH  TYR H  70      17.997 -11.063 -10.464  1.00  0.00      HCT  O
ATOM   1215  HH  TYR H  70      18.604 -10.436 -10.066  1.00  0.00      HCT   
ATOM   1216  CD2 TYR H  70      17.705 -12.731  -7.206  1.00  0.00      HCT  C
ATOM   1217  HD2 TYR H  70      18.170 -12.683  -6.231  1.00  0.00      HCT   
ATOM   1218  CE2 TYR H  70      18.121 -11.865  -8.191  1.00  0.00      HCT  C
ATOM   1219  HE2 TYR H  70      18.890 -11.138  -7.976  1.00  0.00      HCT   
ATOM   1220  C   TYR H  70      15.221 -12.874  -4.961  1.00  0.00      HCT  C
ATOM   1221  O   TYR H  70      15.746 -12.962  -3.851  1.00  0.00      HCT  O
ATOM   1222  N   PRO H  71      14.927 -11.683  -5.418  1.00  0.00      HCT  N
ATOM   1223  CD  PRO H  71      14.878 -11.381  -6.839  1.00  0.00      HCT  C
ATOM   1224  HD1 PRO H  71      13.857 -11.550  -7.252  1.00  0.00      HCT   
ATOM   1225  HD2 PRO H  71      15.606 -12.004  -7.409  1.00  0.00      HCT   
ATOM   1226  CA  PRO H  71      15.246 -10.518  -4.625  1.00  0.00      HCT  C
ATOM   1227  HA  PRO H  71      16.315 -10.508  -4.445  1.00  0.00      HCT   
ATOM   1228  CB  PRO H  71      15.005  -9.323  -5.545  1.00  0.00      HCT  C
ATOM   1229  HB1 PRO H  71      15.721  -8.491  -5.359  1.00  0.00      HCT   
ATOM   1230  HB2 PRO H  71      13.960  -8.944  -5.486  1.00  0.00      HCT   
ATOM   1231  CG  PRO H  71      15.254  -9.894  -6.955  1.00  0.00      HCT  C
ATOM   1232  HG1 PRO H  71      16.309  -9.737  -7.254  1.00  0.00      HCT   
ATOM   1233  HG2 PRO H  71      14.606  -9.411  -7.722  1.00  0.00      HCT   
ATOM   1234  C   PRO H  71      14.522 -10.412  -3.305  1.00  0.00      HCT  C
ATOM   1235  O   PRO H  71      14.953  -9.620  -2.468  1.00  0.00      HCT  O
ATOM   1236  N   MET H  72      13.417 -11.153  -3.090  1.00  0.00      HCT  N
ATOM   1237  HN  MET H  72      13.025 -11.780  -3.760  1.00  0.00      HCT   
ATOM   1238  CA  MET H  72      12.701 -11.093  -1.841  1.00  0.00      HCT  C
ATOM   1239  HA  MET H  72      12.503 -10.052  -1.616  1.00  0.00      HCT   
ATOM   1240  CB  MET H  72      11.389 -11.892  -1.853  1.00  0.00      HCT  C
ATOM   1241  HB1 MET H  72      11.654 -12.947  -2.100  1.00  0.00      HCT   
ATOM   1242  HB2 MET H  72      10.959 -11.911  -0.827  1.00  0.00      HCT   
ATOM   1243  CG  MET H  72      10.392 -11.351  -2.880  1.00  0.00      HCT  C
ATOM   1244  HG1 MET H  72      10.763 -11.533  -3.911  1.00  0.00      HCT   
ATOM   1245  HG2 MET H  72       9.421 -11.882  -2.774  1.00  0.00      HCT   
ATOM   1246  SD  MET H  72      10.065  -9.566  -2.745  1.00  0.00      HCT  S
ATOM   1247  CE  MET H  72       9.395  -9.640  -1.060  1.00  0.00      HCT  C
ATOM   1248  HE1 MET H  72       9.088  -8.631  -0.711  1.00  0.00      HCT   
ATOM   1249  HE2 MET H  72       8.504 -10.303  -1.014  1.00  0.00      HCT   
ATOM   1250  HE3 MET H  72      10.151 -10.033  -0.346  1.00  0.00      HCT   
ATOM   1251  C   MET H  72      13.582 -11.635  -0.747  1.00  0.00      HCT  C
ATOM   1252  O   MET H  72      13.492 -11.252   0.418  1.00  0.00      HCT  O
ATOM   1253  N   ALA H  73      14.421 -12.602  -1.127  1.00  0.00      HCT  N
ATOM   1254  HN  ALA H  73      14.326 -12.853  -2.090  1.00  0.00      HCT   
ATOM   1255  CA  ALA H  73      15.421 -13.331  -0.395  1.00  0.00      HCT  C
ATOM   1256  HA  ALA H  73      15.011 -13.698   0.539  1.00  0.00      HCT   
ATOM   1257  CB  ALA H  73      15.971 -14.539  -1.173  1.00  0.00      HCT  C
ATOM   1258  HB1 ALA H  73      15.140 -15.234  -1.418  1.00  0.00      HCT   
ATOM   1259  HB2 ALA H  73      16.441 -14.218  -2.128  1.00  0.00      HCT   
ATOM   1260  HB3 ALA H  73      16.724 -15.100  -0.579  1.00  0.00      HCT   
ATOM   1261  C   ALA H  73      16.593 -12.458  -0.030  1.00  0.00      HCT  C
ATOM   1262  O   ALA H  73      17.602 -12.972   0.451  1.00  0.00      HCT  O
ATOM   1263  N   GLY H  74      16.605 -11.181  -0.462  1.00  0.00      HCT  N
ATOM   1264  HN  GLY H  74      15.840 -10.735  -0.926  1.00  0.00      HCT   
ATOM   1265  CA  GLY H  74      17.779 -10.362  -0.264  1.00  0.00      HCT  C
ATOM   1266  HA1 GLY H  74      17.766  -9.632  -1.062  1.00  0.00      HCT   
ATOM   1267  HA2 GLY H  74      18.623 -11.038  -0.294  1.00  0.00      HCT   
ATOM   1268  C   GLY H  74      17.825  -9.622   1.043  1.00  0.00      HCT  C
ATOM   1269  O   GLY H  74      17.027  -9.838   1.956  1.00  0.00      HCT  O
ATOM   1270  N   ARG H  75      18.836  -8.723   1.158  1.00  0.00      HCT  N
ATOM   1271  HN  ARG H  75      19.502  -8.582   0.430  1.00  0.00      HCT   
ATOM   1272  CA  ARG H  75      18.996  -7.928   2.339  1.00  0.00      HCT  C
ATOM   1273  HA  ARG H  75      18.045  -7.846   2.851  1.00  0.00      HCT   
ATOM   1274  CB  ARG H  75      20.028  -8.506   3.311  1.00  0.00      HCT  C
ATOM   1275  HB1 ARG H  75      21.009  -8.483   2.779  1.00  0.00      HCT   
ATOM   1276  HB2 ARG H  75      20.137  -7.827   4.185  1.00  0.00      HCT   
ATOM   1277  CG  ARG H  75      19.622  -9.934   3.666  1.00  0.00      HCT  C
ATOM   1278  HG1 ARG H  75      18.514  -9.978   3.744  1.00  0.00      HCT   
ATOM   1279  HG2 ARG H  75      19.889 -10.607   2.819  1.00  0.00      HCT   
ATOM   1280  CD  ARG H  75      20.269 -10.526   4.912  1.00  0.00      HCT  C
ATOM   1281  HD1 ARG H  75      20.600 -11.568   4.698  1.00  0.00      HCT   
ATOM   1282  HD2 ARG H  75      21.154  -9.930   5.236  1.00  0.00      HCT   
ATOM   1283  NE  ARG H  75      19.247 -10.498   5.996  1.00  0.00      HCT  N
ATOM   1284  HE  ARG H  75      19.428  -9.794   6.692  1.00  0.00      HCT   
ATOM   1285  CZ  ARG H  75      18.208 -11.382   5.955  1.00  0.00      HCT  C
ATOM   1286  NH1 ARG H  75      17.959 -12.079   4.810  1.00  0.00      HCT  N
ATOM   1287 HH11 ARG H  75      17.193 -12.705   4.757  1.00  0.00      HCT   
ATOM   1288 HH12 ARG H  75      18.499 -11.820   4.006  1.00  0.00      HCT   
ATOM   1289  NH2 ARG H  75      17.418 -11.571   7.052  1.00  0.00      HCT  N
ATOM   1290 HH21 ARG H  75      16.722 -12.275   7.044  1.00  0.00      HCT   
ATOM   1291 HH22 ARG H  75      17.709 -11.136   7.894  1.00  0.00      HCT   
ATOM   1292  C   ARG H  75      19.384  -6.542   1.935  1.00  0.00      HCT  C
ATOM   1293  O   ARG H  75      20.214  -6.336   1.051  1.00  0.00      HCT  O
ATOM   1294  N   LEU H  76      18.770  -5.542   2.597  1.00  0.00      HCT  N
ATOM   1295  HN  LEU H  76      18.113  -5.662   3.338  1.00  0.00      HCT   
ATOM   1296  CA  LEU H  76      19.035  -4.176   2.262  1.00  0.00      HCT  C
ATOM   1297  HA  LEU H  76      18.973  -4.067   1.187  1.00  0.00      HCT   
ATOM   1298  CB  LEU H  76      18.113  -3.188   2.999  1.00  0.00      HCT  C
ATOM   1299  HB1 LEU H  76      17.064  -3.506   2.799  1.00  0.00      HCT   
ATOM   1300  HB2 LEU H  76      18.265  -3.300   4.095  1.00  0.00      HCT   
ATOM   1301  CG  LEU H  76      18.285  -1.721   2.568  1.00  0.00      HCT  C
ATOM   1302  HG  LEU H  76      19.379  -1.518   2.662  1.00  0.00      HCT   
ATOM   1303  CD1 LEU H  76      17.866  -1.522   1.102  1.00  0.00      HCT  C
ATOM   1304 HD11 LEU H  76      17.948  -0.452   0.815  1.00  0.00      HCT   
ATOM   1305 HD12 LEU H  76      18.517  -2.116   0.425  1.00  0.00      HCT   
ATOM   1306 HD13 LEU H  76      16.814  -1.842   0.948  1.00  0.00      HCT   
ATOM   1307  CD2 LEU H  76      17.541  -0.768   3.517  1.00  0.00      HCT  C
ATOM   1308 HD21 LEU H  76      17.692   0.287   3.201  1.00  0.00      HCT   
ATOM   1309 HD22 LEU H  76      16.450  -0.965   3.523  1.00  0.00      HCT   
ATOM   1310 HD23 LEU H  76      17.922  -0.877   4.556  1.00  0.00      HCT   
ATOM   1311  C   LEU H  76      20.446  -3.892   2.663  1.00  0.00      HCT  C
ATOM   1312  O   LEU H  76      20.896  -4.320   3.725  1.00  0.00      HCT  O
ATOM   1313  N   LYS H  77      21.201  -3.170   1.808  1.00  0.00      HCT  N
ATOM   1314  HN  LYS H  77      20.933  -2.784   0.927  1.00  0.00      HCT   
ATOM   1315  CA  LYS H  77      22.555  -2.917   2.195  1.00  0.00      HCT  C
ATOM   1316  HA  LYS H  77      22.606  -3.047   3.269  1.00  0.00      HCT   
ATOM   1317  CB  LYS H  77      23.551  -3.936   1.634  1.00  0.00      HCT  C
ATOM   1318  HB1 LYS H  77      23.293  -4.090   0.561  1.00  0.00      HCT   
ATOM   1319  HB2 LYS H  77      24.571  -3.491   1.649  1.00  0.00      HCT   
ATOM   1320  CG  LYS H  77      23.407  -5.217   2.457  1.00  0.00      HCT  C
ATOM   1321  HG1 LYS H  77      23.871  -5.062   3.457  1.00  0.00      HCT   
ATOM   1322  HG2 LYS H  77      22.324  -5.422   2.622  1.00  0.00      HCT   
ATOM   1323  CD  LYS H  77      24.032  -6.481   1.889  1.00  0.00      HCT  C
ATOM   1324  HD1 LYS H  77      23.606  -6.659   0.875  1.00  0.00      HCT   
ATOM   1325  HD2 LYS H  77      25.125  -6.302   1.765  1.00  0.00      HCT   
ATOM   1326  CE  LYS H  77      23.784  -7.681   2.806  1.00  0.00      HCT  C
ATOM   1327  HE1 LYS H  77      24.360  -7.574   3.752  1.00  0.00      HCT   
ATOM   1328  HE2 LYS H  77      22.704  -7.763   3.059  1.00  0.00      HCT   
ATOM   1329  NZ  LYS H  77      24.206  -8.929   2.140  1.00  0.00      HCT  N
ATOM   1330  HZ1 LYS H  77      24.037  -9.742   2.767  1.00  0.00      HCT   
ATOM   1331  HZ2 LYS H  77      23.665  -9.053   1.260  1.00  0.00      HCT   
ATOM   1332  HZ3 LYS H  77      25.220  -8.874   1.913  1.00  0.00      HCT   
ATOM   1333  C   LYS H  77      22.957  -1.513   1.897  1.00  0.00      HCT  C
ATOM   1334  O   LYS H  77      22.360  -0.831   1.065  1.00  0.00      HCT  O
ATOM   1335  N   LYS H  78      23.997  -1.049   2.619  1.00  0.00      HCT  N
ATOM   1336  HN  LYS H  78      24.525  -1.616   3.249  1.00  0.00      HCT   
ATOM   1337  CA  LYS H  78      24.421   0.315   2.528  1.00  0.00      HCT  C
ATOM   1338  HA  LYS H  78      23.618   0.882   2.072  1.00  0.00      HCT   
ATOM   1339  CB  LYS H  78      24.796   0.910   3.899  1.00  0.00      HCT  C
ATOM   1340  HB1 LYS H  78      23.963   0.670   4.600  1.00  0.00      HCT   
ATOM   1341  HB2 LYS H  78      25.695   0.382   4.289  1.00  0.00      HCT   
ATOM   1342  CG  LYS H  78      25.019   2.424   3.891  1.00  0.00      HCT  C
ATOM   1343  HG1 LYS H  78      25.998   2.646   3.408  1.00  0.00      HCT   
ATOM   1344  HG2 LYS H  78      24.227   2.904   3.272  1.00  0.00      HCT   
ATOM   1345  CD  LYS H  78      25.023   3.047   5.291  1.00  0.00      HCT  C
ATOM   1346  HD1 LYS H  78      24.051   2.813   5.783  1.00  0.00      HCT   
ATOM   1347  HD2 LYS H  78      25.826   2.555   5.887  1.00  0.00      HCT   
ATOM   1348  CE  LYS H  78      25.248   4.560   5.291  1.00  0.00      HCT  C
ATOM   1349  HE1 LYS H  78      25.446   4.925   6.323  1.00  0.00      HCT   
ATOM   1350  HE2 LYS H  78      26.118   4.826   4.651  1.00  0.00      HCT   
ATOM   1351  NZ  LYS H  78      24.045   5.245   4.768  1.00  0.00      HCT  N
ATOM   1352  HZ1 LYS H  78      24.193   6.275   4.768  1.00  0.00      HCT   
ATOM   1353  HZ2 LYS H  78      23.856   4.923   3.797  1.00  0.00      HCT   
ATOM   1354  HZ3 LYS H  78      23.228   5.015   5.369  1.00  0.00      HCT   
ATOM   1355  C   LYS H  78      25.606   0.414   1.623  1.00  0.00      HCT  C
ATOM   1356  O   LYS H  78      26.660  -0.179   1.849  1.00  0.00      HCT  O
ATOM   1357  N   ASP H  79      25.424   1.216   0.567  1.00  0.00      HCT  N
ATOM   1358  HN  ASP H  79      24.555   1.684   0.431  1.00  0.00      HCT   
ATOM   1359  CA  ASP H  79      26.378   1.505  -0.456  1.00  0.00      HCT  C
ATOM   1360  HA  ASP H  79      26.958   0.614  -0.670  1.00  0.00      HCT   
ATOM   1361  CB  ASP H  79      25.622   2.143  -1.639  1.00  0.00      HCT  C
ATOM   1362  HB1 ASP H  79      24.789   1.477  -1.942  1.00  0.00      HCT   
ATOM   1363  HB2 ASP H  79      25.196   3.124  -1.347  1.00  0.00      HCT   
ATOM   1364  CG  ASP H  79      26.504   2.341  -2.844  1.00  0.00      HCT  C
ATOM   1365  OD1 ASP H  79      27.629   1.786  -2.839  1.00  0.00      HCT  O
ATOM   1366  OD2 ASP H  79      26.065   3.054  -3.786  1.00  0.00      HCT  O
ATOM   1367  C   ASP H  79      27.325   2.505   0.144  1.00  0.00      HCT  C
ATOM   1368  O   ASP H  79      27.136   2.949   1.274  1.00  0.00      HCT  O
ATOM   1369  N   GLU H  80      28.403   2.865  -0.581  1.00  0.00      HCT  N
ATOM   1370  HN  GLU H  80      28.651   2.521  -1.482  1.00  0.00      HCT   
ATOM   1371  CA  GLU H  80      29.320   3.837  -0.054  1.00  0.00      HCT  C
ATOM   1372  HA  GLU H  80      29.637   3.556   0.942  1.00  0.00      HCT   
ATOM   1373  CB  GLU H  80      30.531   4.113  -0.967  1.00  0.00      HCT  C
ATOM   1374  HB1 GLU H  80      31.229   4.790  -0.423  1.00  0.00      HCT   
ATOM   1375  HB2 GLU H  80      31.095   3.169  -1.141  1.00  0.00      HCT   
ATOM   1376  CG  GLU H  80      30.168   4.754  -2.309  1.00  0.00      HCT  C
ATOM   1377  HG1 GLU H  80      29.386   5.519  -2.153  1.00  0.00      HCT   
ATOM   1378  HG2 GLU H  80      31.054   5.229  -2.775  1.00  0.00      HCT   
ATOM   1379  CD  GLU H  80      29.592   3.677  -3.214  1.00  0.00      HCT  C
ATOM   1380  OE1 GLU H  80      30.186   2.567  -3.257  1.00  0.00      HCT  O
ATOM   1381  OE2 GLU H  80      28.558   3.953  -3.879  1.00  0.00      HCT  O
ATOM   1382  C   GLU H  80      28.550   5.110   0.069  1.00  0.00      HCT  C
ATOM   1383  O   GLU H  80      28.739   5.897   0.995  1.00  0.00      HCT  O
ATOM   1384  N   ASN H  81      27.655   5.323  -0.909  1.00  0.00      HCT  N
ATOM   1385  HN  ASN H  81      27.540   4.657  -1.645  1.00  0.00      HCT   
ATOM   1386  CA  ASN H  81      26.805   6.468  -1.008  1.00  0.00      HCT  C
ATOM   1387  HA  ASN H  81      27.432   7.341  -0.859  1.00  0.00      HCT   
ATOM   1388  CB  ASN H  81      26.036   6.507  -2.336  1.00  0.00      HCT  C
ATOM   1389  HB1 ASN H  81      26.751   6.257  -3.150  1.00  0.00      HCT   
ATOM   1390  HB2 ASN H  81      25.239   5.735  -2.343  1.00  0.00      HCT   
ATOM   1391  CG  ASN H  81      25.508   7.916  -2.500  1.00  0.00      HCT  C
ATOM   1392  OD1 ASN H  81      24.491   8.294  -1.919  1.00  0.00      HCT  O
ATOM   1393  ND2 ASN H  81      26.242   8.729  -3.304  1.00  0.00      HCT  N
ATOM   1394 HD21 ASN H  81      25.924   9.666  -3.421  1.00  0.00      HCT   
ATOM   1395 HD22 ASN H  81      27.078   8.391  -3.725  1.00  0.00      HCT   
ATOM   1396  C   ASN H  81      25.810   6.427   0.111  1.00  0.00      HCT  C
ATOM   1397  O   ASN H  81      25.324   7.469   0.545  1.00  0.00      HCT  O
ATOM   1398  N   GLY H  82      25.457   5.223   0.604  1.00  0.00      HCT  N
ATOM   1399  HN  GLY H  82      25.818   4.344   0.295  1.00  0.00      HCT   
ATOM   1400  CA  GLY H  82      24.486   5.158   1.660  1.00  0.00      HCT  C
ATOM   1401  HA1 GLY H  82      24.519   6.075   2.233  1.00  0.00      HCT   
ATOM   1402  HA2 GLY H  82      24.647   4.263   2.245  1.00  0.00      HCT   
ATOM   1403  C   GLY H  82      23.133   5.057   1.023  1.00  0.00      HCT  C
ATOM   1404  O   GLY H  82      22.120   5.404   1.630  1.00  0.00      HCT  O
ATOM   1405  N   ARG H  83      23.110   4.594  -0.244  1.00  0.00      HCT  N
ATOM   1406  HN  ARG H  83      23.967   4.329  -0.679  1.00  0.00      HCT   
ATOM   1407  CA  ARG H  83      21.918   4.451  -1.030  1.00  0.00      HCT  C
ATOM   1408  HA  ARG H  83      21.185   5.172  -0.689  1.00  0.00      HCT   
ATOM   1409  CB  ARG H  83      22.208   4.606  -2.534  1.00  0.00      HCT  C
ATOM   1410  HB1 ARG H  83      22.795   5.549  -2.646  1.00  0.00      HCT   
ATOM   1411  HB2 ARG H  83      22.880   3.786  -2.870  1.00  0.00      HCT   
ATOM   1412  CG  ARG H  83      20.959   4.697  -3.409  1.00  0.00      HCT  C
ATOM   1413  HG1 ARG H  83      20.375   3.758  -3.291  1.00  0.00      HCT   
ATOM   1414  HG2 ARG H  83      20.302   5.508  -3.019  1.00  0.00      HCT   
ATOM   1415  CD  ARG H  83      21.265   5.002  -4.876  1.00  0.00      HCT  C
ATOM   1416  HD1 ARG H  83      21.841   5.953  -4.944  1.00  0.00      HCT   
ATOM   1417  HD2 ARG H  83      21.863   4.188  -5.347  1.00  0.00      HCT   
ATOM   1418  NE  ARG H  83      19.963   5.113  -5.594  1.00  0.00      HCT  N
ATOM   1419  HE  ARG H  83      19.282   4.440  -5.284  1.00  0.00      HCT   
ATOM   1420  CZ  ARG H  83      19.794   6.061  -6.563  1.00  0.00      HCT  C
ATOM   1421  NH1 ARG H  83      20.828   6.881  -6.904  1.00  0.00      HCT  N
ATOM   1422 HH11 ARG H  83      20.707   7.588  -7.587  1.00  0.00      HCT   
ATOM   1423 HH12 ARG H  83      21.652   6.817  -6.336  1.00  0.00      HCT   
ATOM   1424  NH2 ARG H  83      18.591   6.191  -7.196  1.00  0.00      HCT  N
ATOM   1425 HH21 ARG H  83      18.498   6.819  -7.956  1.00  0.00      HCT   
ATOM   1426 HH22 ARG H  83      17.908   5.498  -7.007  1.00  0.00      HCT   
ATOM   1427  C   ARG H  83      21.315   3.088  -0.813  1.00  0.00      HCT  C
ATOM   1428  O   ARG H  83      22.025   2.110  -0.576  1.00  0.00      HCT  O
ATOM   1429  N   PHE H  84      19.967   3.000  -0.904  1.00  0.00      HCT  N
ATOM   1430  HN  PHE H  84      19.382   3.785  -1.103  1.00  0.00      HCT   
ATOM   1431  CA  PHE H  84      19.259   1.761  -0.721  1.00  0.00      HCT  C
ATOM   1432  HA  PHE H  84      19.677   1.277   0.154  1.00  0.00      HCT   
ATOM   1433  CB  PHE H  84      17.728   1.921  -0.649  1.00  0.00      HCT  C
ATOM   1434  HB1 PHE H  84      17.388   2.557  -1.496  1.00  0.00      HCT   
ATOM   1435  HB2 PHE H  84      17.218   0.939  -0.752  1.00  0.00      HCT   
ATOM   1436  CG  PHE H  84      17.364   2.603   0.624  1.00  0.00      HCT  C
ATOM   1437  CD1 PHE H  84      17.252   1.881   1.790  1.00  0.00      HCT  C
ATOM   1438  HD1 PHE H  84      17.427   0.814   1.777  1.00  0.00      HCT   
ATOM   1439  CE1 PHE H  84      16.914   2.500   2.969  1.00  0.00      HCT  C
ATOM   1440  HE1 PHE H  84      16.839   1.923   3.880  1.00  0.00      HCT   
ATOM   1441  CZ  PHE H  84      16.677   3.852   2.993  1.00  0.00      HCT  C
ATOM   1442  HZ  PHE H  84      16.415   4.345   3.918  1.00  0.00      HCT   
ATOM   1443  CD2 PHE H  84      17.123   3.957   0.655  1.00  0.00      HCT  C
ATOM   1444  HD2 PHE H  84      17.179   4.537  -0.256  1.00  0.00      HCT   
ATOM   1445  CE2 PHE H  84      16.784   4.581   1.833  1.00  0.00      HCT  C
ATOM   1446  HE2 PHE H  84      16.601   5.646   1.845  1.00  0.00      HCT   
ATOM   1447  C   PHE H  84      19.539   0.871  -1.890  1.00  0.00      HCT  C
ATOM   1448  O   PHE H  84      19.606   1.324  -3.033  1.00  0.00      HCT  O
ATOM   1449  N   GLU H  85      19.708  -0.439  -1.622  1.00  0.00      HCT  N
ATOM   1450  HN  GLU H  85      19.621  -0.862  -0.724  1.00  0.00      HCT   
ATOM   1451  CA  GLU H  85      20.042  -1.359  -2.670  1.00  0.00      HCT  C
ATOM   1452  HA  GLU H  85      19.434  -1.161  -3.544  1.00  0.00      HCT   
ATOM   1453  CB  GLU H  85      21.560  -1.303  -2.907  1.00  0.00      HCT  C
ATOM   1454  HB1 GLU H  85      21.864  -0.232  -2.959  1.00  0.00      HCT   
ATOM   1455  HB2 GLU H  85      22.095  -1.730  -2.029  1.00  0.00      HCT   
ATOM   1456  CG  GLU H  85      22.100  -1.980  -4.155  1.00  0.00      HCT  C
ATOM   1457  HG1 GLU H  85      21.947  -3.072  -4.078  1.00  0.00      HCT   
ATOM   1458  HG2 GLU H  85      21.589  -1.604  -5.063  1.00  0.00      HCT   
ATOM   1459  CD  GLU H  85      23.593  -1.683  -4.165  1.00  0.00      HCT  C
ATOM   1460  OE1 GLU H  85      24.258  -1.974  -3.135  1.00  0.00      HCT  O
ATOM   1461  OE2 GLU H  85      24.086  -1.149  -5.195  1.00  0.00      HCT  O
ATOM   1462  C   GLU H  85      19.686  -2.736  -2.182  1.00  0.00      HCT  C
ATOM   1463  O   GLU H  85      20.077  -3.121  -1.081  1.00  0.00      HCT  O
ATOM   1464  N   ILE H  86      18.972  -3.546  -2.997  1.00  0.00      HCT  N
ATOM   1465  HN  ILE H  86      18.654  -3.337  -3.919  1.00  0.00      HCT   
ATOM   1466  CA  ILE H  86      18.608  -4.858  -2.530  1.00  0.00      HCT  C
ATOM   1467  HA  ILE H  86      18.568  -4.822  -1.449  1.00  0.00      HCT   
ATOM   1468  CB  ILE H  86      17.341  -5.400  -3.140  1.00  0.00      HCT  C
ATOM   1469  HB  ILE H  86      17.455  -5.209  -4.237  1.00  0.00      HCT   
ATOM   1470  CG2 ILE H  86      17.257  -6.897  -2.801  1.00  0.00      HCT  C
ATOM   1471 HG21 ILE H  86      16.425  -7.377  -3.357  1.00  0.00      HCT   
ATOM   1472 HG22 ILE H  86      18.195  -7.420  -3.082  1.00  0.00      HCT   
ATOM   1473 HG23 ILE H  86      17.082  -7.049  -1.715  1.00  0.00      HCT   
ATOM   1474  CG1 ILE H  86      16.112  -4.596  -2.681  1.00  0.00      HCT  C
ATOM   1475 HG11 ILE H  86      15.181  -5.131  -2.974  1.00  0.00      HCT   
ATOM   1476 HG12 ILE H  86      16.118  -4.532  -1.569  1.00  0.00      HCT   
ATOM   1477  CD  ILE H  86      16.059  -3.174  -3.235  1.00  0.00      HCT  C
ATOM   1478  HD1 ILE H  86      15.182  -2.631  -2.821  1.00  0.00      HCT   
ATOM   1479  HD2 ILE H  86      16.977  -2.612  -2.960  1.00  0.00      HCT   
ATOM   1480  HD3 ILE H  86      15.968  -3.181  -4.342  1.00  0.00      HCT   
ATOM   1481  C   ILE H  86      19.708  -5.804  -2.890  1.00  0.00      HCT  C
ATOM   1482  O   ILE H  86      20.009  -5.999  -4.061  1.00  0.00      HCT  O
ATOM   1483  N   ASN H  87      20.348  -6.423  -1.881  1.00  0.00      HCT  N
ATOM   1484  HN  ASN H  87      20.138  -6.301  -0.912  1.00  0.00      HCT   
ATOM   1485  CA  ASN H  87      21.422  -7.339  -2.147  1.00  0.00      HCT  C
ATOM   1486  HA  ASN H  87      21.769  -7.140  -3.155  1.00  0.00      HCT   
ATOM   1487  CB  ASN H  87      22.552  -7.260  -1.109  1.00  0.00      HCT  C
ATOM   1488  HB1 ASN H  87      22.991  -6.240  -1.161  1.00  0.00      HCT   
ATOM   1489  HB2 ASN H  87      22.146  -7.396  -0.086  1.00  0.00      HCT   
ATOM   1490  CG  ASN H  87      23.607  -8.299  -1.460  1.00  0.00      HCT  C
ATOM   1491  OD1 ASN H  87      23.953  -9.144  -0.637  1.00  0.00      HCT  O
ATOM   1492  ND2 ASN H  87      24.129  -8.244  -2.715  1.00  0.00      HCT  N
ATOM   1493 HD21 ASN H  87      24.812  -8.928  -2.957  1.00  0.00      HCT   
ATOM   1494 HD22 ASN H  87      23.805  -7.559  -3.360  1.00  0.00      HCT   
ATOM   1495  C   ASN H  87      20.871  -8.731  -2.123  1.00  0.00      HCT  C
ATOM   1496  O   ASN H  87      20.439  -9.226  -1.085  1.00  0.00      HCT  O
ATOM   1497  N   CYS H  88      20.901  -9.405  -3.288  1.00  0.00      HCT  N
ATOM   1498  HN  CYS H  88      21.301  -9.022  -4.119  1.00  0.00      HCT   
ATOM   1499  CA  CYS H  88      20.363 -10.724  -3.434  1.00  0.00      HCT  C
ATOM   1500  HA  CYS H  88      19.537 -10.815  -2.738  1.00  0.00      HCT   
ATOM   1501  CB  CYS H  88      19.946 -11.036  -4.880  1.00  0.00      HCT  C
ATOM   1502  HB1 CYS H  88      20.854 -10.932  -5.515  1.00  0.00      HCT   
ATOM   1503  HB2 CYS H  88      19.635 -12.101  -4.961  1.00  0.00      HCT   
ATOM   1504  SG  CYS H  88      18.661  -9.899  -5.479  1.00  0.00      HCT  S
ATOM   1505  HG1 CYS H  88      18.584 -10.375  -6.723  1.00  0.00      HCT   
ATOM   1506  C   CYS H  88      21.403 -11.730  -3.042  1.00  0.00      HCT  C
ATOM   1507  O   CYS H  88      22.057 -12.336  -3.889  1.00  0.00      HCT  O
ATOM   1508  N   ASN H  89      21.582 -11.901  -1.720  1.00  0.00      HCT  N
ATOM   1509  HN  ASN H  89      21.069 -11.338  -1.073  1.00  0.00      HCT   
ATOM   1510  CA  ASN H  89      22.472 -12.849  -1.110  1.00  0.00      HCT  C
ATOM   1511  HA  ASN H  89      23.383 -12.833  -1.699  1.00  0.00      HCT   
ATOM   1512  CB  ASN H  89      22.810 -12.477   0.344  1.00  0.00      HCT  C
ATOM   1513  HB1 ASN H  89      23.375 -13.325   0.790  1.00  0.00      HCT   
ATOM   1514  HB2 ASN H  89      23.471 -11.586   0.371  1.00  0.00      HCT   
ATOM   1515  CG  ASN H  89      21.519 -12.258   1.115  1.00  0.00      HCT  C
ATOM   1516  OD1 ASN H  89      20.423 -12.442   0.589  1.00  0.00      HCT  O
ATOM   1517  ND2 ASN H  89      21.656 -11.819   2.394  1.00  0.00      HCT  N
ATOM   1518 HD21 ASN H  89      20.823 -11.679   2.922  1.00  0.00      HCT   
ATOM   1519 HD22 ASN H  89      22.563 -11.678   2.778  1.00  0.00      HCT   
ATOM   1520  C   ASN H  89      21.899 -14.233  -1.198  1.00  0.00      HCT  C
ATOM   1521  O   ASN H  89      22.640 -15.216  -1.183  1.00  0.00      HCT  O
ATOM   1522  N   GLY H  90      20.557 -14.357  -1.247  1.00  0.00      HCT  N
ATOM   1523  HN  GLY H  90      19.912 -13.597  -1.173  1.00  0.00      HCT   
ATOM   1524  CA  GLY H  90      19.969 -15.657  -1.417  1.00  0.00      HCT  C
ATOM   1525  HA1 GLY H  90      20.733 -16.300  -1.832  1.00  0.00      HCT   
ATOM   1526  HA2 GLY H  90      19.098 -15.538  -2.047  1.00  0.00      HCT   
ATOM   1527  C   GLY H  90      19.520 -16.250  -0.116  1.00  0.00      HCT  C
ATOM   1528  O   GLY H  90      19.041 -17.383  -0.092  1.00  0.00      HCT  O
ATOM   1529  N   GLU H  91      19.671 -15.542   1.016  1.00  0.00      HCT  N
ATOM   1530  HN  GLU H  91      20.088 -14.648   1.156  1.00  0.00      HCT   
ATOM   1531  CA  GLU H  91      19.163 -16.144   2.216  1.00  0.00      HCT  C
ATOM   1532  HA  GLU H  91      18.536 -16.987   1.954  1.00  0.00      HCT   
ATOM   1533  CB  GLU H  91      20.250 -16.589   3.210  1.00  0.00      HCT  C
ATOM   1534  HB1 GLU H  91      20.970 -15.748   3.337  1.00  0.00      HCT   
ATOM   1535  HB2 GLU H  91      19.798 -16.758   4.213  1.00  0.00      HCT   
ATOM   1536  CG  GLU H  91      21.015 -17.837   2.765  1.00  0.00      HCT  C
ATOM   1537  HG1 GLU H  91      20.308 -18.678   2.640  1.00  0.00      HCT   
ATOM   1538  HG2 GLU H  91      21.543 -17.659   1.807  1.00  0.00      HCT   
ATOM   1539  CD  GLU H  91      21.999 -18.214   3.866  1.00  0.00      HCT  C
ATOM   1540  OE1 GLU H  91      23.002 -17.473   4.043  1.00  0.00      HCT  O
ATOM   1541  OE2 GLU H  91      21.760 -19.248   4.544  1.00  0.00      HCT  O
ATOM   1542  C   GLU H  91      18.299 -15.152   2.928  1.00  0.00      HCT  C
ATOM   1543  O   GLU H  91      18.752 -14.046   3.206  1.00  0.00      HCT  O
ATOM   1544  N   GLY H  92      17.071 -15.542   3.351  1.00  0.00      HCT  N
ATOM   1545  HN  GLY H  92      16.629 -16.429   3.224  1.00  0.00      HCT   
ATOM   1546  CA  GLY H  92      16.303 -14.562   4.074  1.00  0.00      HCT  C
ATOM   1547  HA1 GLY H  92      16.878 -13.651   3.977  1.00  0.00      HCT   
ATOM   1548  HA2 GLY H  92      16.253 -14.950   5.082  1.00  0.00      HCT   
ATOM   1549  C   GLY H  92      14.890 -14.275   3.614  1.00  0.00      HCT  C
ATOM   1550  O   GLY H  92      14.597 -13.177   3.144  1.00  0.00      HCT  O
ATOM   1551  N   VAL H  93      13.989 -15.285   3.692  1.00  0.00      HCT  N
ATOM   1552  HN  VAL H  93      14.251 -16.235   3.838  1.00  0.00      HCT   
ATOM   1553  CA  VAL H  93      12.563 -15.070   3.570  1.00  0.00      HCT  C
ATOM   1554  HA  VAL H  93      12.329 -14.022   3.705  1.00  0.00      HCT   
ATOM   1555  CB  VAL H  93      11.961 -15.626   2.311  1.00  0.00      HCT  C
ATOM   1556  HB  VAL H  93      12.262 -16.700   2.239  1.00  0.00      HCT   
ATOM   1557  CG1 VAL H  93      10.429 -15.509   2.408  1.00  0.00      HCT  C
ATOM   1558 HG11 VAL H  93       9.954 -15.877   1.473  1.00  0.00      HCT   
ATOM   1559 HG12 VAL H  93      10.024 -16.115   3.245  1.00  0.00      HCT   
ATOM   1560 HG13 VAL H  93      10.124 -14.451   2.554  1.00  0.00      HCT   
ATOM   1561  CG2 VAL H  93      12.553 -14.862   1.114  1.00  0.00      HCT  C
ATOM   1562 HG21 VAL H  93      12.104 -15.215   0.161  1.00  0.00      HCT   
ATOM   1563 HG22 VAL H  93      12.356 -13.772   1.211  1.00  0.00      HCT   
ATOM   1564 HG23 VAL H  93      13.650 -15.013   1.044  1.00  0.00      HCT   
ATOM   1565  C   VAL H  93      11.965 -15.819   4.730  1.00  0.00      HCT  C
ATOM   1566  O   VAL H  93      12.268 -16.992   4.916  1.00  0.00      HCT  O
ATOM   1567  N   LEU H  94      11.074 -15.196   5.528  1.00  0.00      HCT  N
ATOM   1568  HN  LEU H  94      10.654 -14.301   5.391  1.00  0.00      HCT   
ATOM   1569  CA  LEU H  94      10.653 -15.869   6.730  1.00  0.00      HCT  C
ATOM   1570  HA  LEU H  94      11.289 -16.738   6.836  1.00  0.00      HCT   
ATOM   1571  CB  LEU H  94      10.720 -14.959   7.972  1.00  0.00      HCT  C
ATOM   1572  HB1 LEU H  94      11.777 -14.621   8.076  1.00  0.00      HCT   
ATOM   1573  HB2 LEU H  94      10.121 -14.041   7.781  1.00  0.00      HCT   
ATOM   1574  CG  LEU H  94      10.278 -15.642   9.280  1.00  0.00      HCT  C
ATOM   1575  HG  LEU H  94       9.283 -16.091   9.044  1.00  0.00      HCT   
ATOM   1576  CD1 LEU H  94      11.246 -16.770   9.672  1.00  0.00      HCT  C
ATOM   1577 HD11 LEU H  94      10.945 -17.223  10.641  1.00  0.00      HCT   
ATOM   1578 HD12 LEU H  94      11.250 -17.568   8.899  1.00  0.00      HCT   
ATOM   1579 HD13 LEU H  94      12.281 -16.380   9.779  1.00  0.00      HCT   
ATOM   1580  CD2 LEU H  94      10.080 -14.611  10.407  1.00  0.00      HCT  C
ATOM   1581 HD21 LEU H  94       9.743 -15.117  11.338  1.00  0.00      HCT   
ATOM   1582 HD22 LEU H  94      11.020 -14.071  10.638  1.00  0.00      HCT   
ATOM   1583 HD23 LEU H  94       9.309 -13.864  10.120  1.00  0.00      HCT   
ATOM   1584  C   LEU H  94       9.236 -16.355   6.622  1.00  0.00      HCT  C
ATOM   1585  O   LEU H  94       8.351 -15.646   6.144  1.00  0.00      HCT  O
ATOM   1586  N   LEU H  95       8.997 -17.611   7.066  1.00  0.00      HCT  N
ATOM   1587  HN  LEU H  95       9.714 -18.226   7.387  1.00  0.00      HCT   
ATOM   1588  CA  LEU H  95       7.675 -18.171   7.113  1.00  0.00      HCT  C
ATOM   1589  HA  LEU H  95       6.971 -17.405   6.814  1.00  0.00      HCT   
ATOM   1590  CB  LEU H  95       7.534 -19.453   6.277  1.00  0.00      HCT  C
ATOM   1591  HB1 LEU H  95       7.755 -19.182   5.219  1.00  0.00      HCT   
ATOM   1592  HB2 LEU H  95       8.326 -20.173   6.582  1.00  0.00      HCT   
ATOM   1593  CG  LEU H  95       6.138 -20.095   6.357  1.00  0.00      HCT  C
ATOM   1594  HG  LEU H  95       5.973 -20.272   7.447  1.00  0.00      HCT   
ATOM   1595  CD1 LEU H  95       5.047 -19.141   5.845  1.00  0.00      HCT  C
ATOM   1596 HD11 LEU H  95       4.054 -19.638   5.865  1.00  0.00      HCT   
ATOM   1597 HD12 LEU H  95       4.995 -18.230   6.479  1.00  0.00      HCT   
ATOM   1598 HD13 LEU H  95       5.257 -18.829   4.800  1.00  0.00      HCT   
ATOM   1599  CD2 LEU H  95       6.119 -21.457   5.646  1.00  0.00      HCT  C
ATOM   1600 HD21 LEU H  95       5.112 -21.920   5.726  1.00  0.00      HCT   
ATOM   1601 HD22 LEU H  95       6.360 -21.360   4.568  1.00  0.00      HCT   
ATOM   1602 HD23 LEU H  95       6.857 -22.148   6.109  1.00  0.00      HCT   
ATOM   1603  C   LEU H  95       7.381 -18.524   8.542  1.00  0.00      HCT  C
ATOM   1604  O   LEU H  95       8.248 -19.034   9.249  1.00  0.00      HCT  O
ATOM   1605  N   VAL H  96       6.144 -18.246   9.013  1.00  0.00      HCT  N
ATOM   1606  HN  VAL H  96       5.392 -17.843   8.499  1.00  0.00      HCT   
ATOM   1607  CA  VAL H  96       5.834 -18.543  10.385  1.00  0.00      HCT  C
ATOM   1608  HA  VAL H  96       6.619 -19.177  10.778  1.00  0.00      HCT   
ATOM   1609  CB  VAL H  96       5.649 -17.318  11.231  1.00  0.00      HCT  C
ATOM   1610  HB  VAL H  96       4.843 -16.702  10.761  1.00  0.00      HCT   
ATOM   1611  CG1 VAL H  96       5.225 -17.754  12.643  1.00  0.00      HCT  C
ATOM   1612 HG11 VAL H  96       5.118 -16.867  13.305  1.00  0.00      HCT   
ATOM   1613 HG12 VAL H  96       4.247 -18.279  12.634  1.00  0.00      HCT   
ATOM   1614 HG13 VAL H  96       5.987 -18.427  13.091  1.00  0.00      HCT   
ATOM   1615  CG2 VAL H  96       6.948 -16.497  11.195  1.00  0.00      HCT  C
ATOM   1616 HG21 VAL H  96       6.863 -15.599  11.844  1.00  0.00      HCT   
ATOM   1617 HG22 VAL H  96       7.806 -17.107  11.552  1.00  0.00      HCT   
ATOM   1618 HG23 VAL H  96       7.174 -16.147  10.166  1.00  0.00      HCT   
ATOM   1619  C   VAL H  96       4.554 -19.318  10.454  1.00  0.00      HCT  C
ATOM   1620  O   VAL H  96       3.590 -19.015   9.753  1.00  0.00      HCT  O
ATOM   1621  N   GLU H  97       4.518 -20.355  11.320  1.00  0.00      HCT  N
ATOM   1622  HN  GLU H  97       5.275 -20.663  11.889  1.00  0.00      HCT   
ATOM   1623  CA  GLU H  97       3.315 -21.123  11.483  1.00  0.00      HCT  C
ATOM   1624  HA  GLU H  97       2.542 -20.738  10.830  1.00  0.00      HCT   
ATOM   1625  CB  GLU H  97       3.506 -22.627  11.217  1.00  0.00      HCT  C
ATOM   1626  HB1 GLU H  97       4.329 -22.994  11.873  1.00  0.00      HCT   
ATOM   1627  HB2 GLU H  97       2.595 -23.184  11.530  1.00  0.00      HCT   
ATOM   1628  CG  GLU H  97       3.843 -22.916   9.751  1.00  0.00      HCT  C
ATOM   1629  HG1 GLU H  97       3.002 -22.596   9.109  1.00  0.00      HCT   
ATOM   1630  HG2 GLU H  97       4.762 -22.380   9.442  1.00  0.00      HCT   
ATOM   1631  CD  GLU H  97       4.012 -24.417   9.575  1.00  0.00      HCT  C
ATOM   1632  OE1 GLU H  97       3.107 -25.170  10.021  1.00  0.00      HCT  O
ATOM   1633  OE2 GLU H  97       5.049 -24.829   8.988  1.00  0.00      HCT  O
ATOM   1634  C   GLU H  97       2.843 -20.929  12.894  1.00  0.00      HCT  C
ATOM   1635  O   GLU H  97       3.628 -21.009  13.838  1.00  0.00      HCT  O
ATOM   1636  N   ALA H  98       1.530 -20.660  13.067  1.00  0.00      HCT  N
ATOM   1637  HN  ALA H  98       0.875 -20.638  12.312  1.00  0.00      HCT   
ATOM   1638  CA  ALA H  98       0.983 -20.384  14.367  1.00  0.00      HCT  C
ATOM   1639  HA  ALA H  98       1.578 -20.831  15.155  1.00  0.00      HCT   
ATOM   1640  CB  ALA H  98       0.808 -18.883  14.651  1.00  0.00      HCT  C
ATOM   1641  HB1 ALA H  98       1.800 -18.384  14.643  1.00  0.00      HCT   
ATOM   1642  HB2 ALA H  98       0.176 -18.400  13.874  1.00  0.00      HCT   
ATOM   1643  HB3 ALA H  98       0.343 -18.706  15.645  1.00  0.00      HCT   
ATOM   1644  C   ALA H  98      -0.381 -21.008  14.460  1.00  0.00      HCT  C
ATOM   1645  O   ALA H  98      -0.915 -21.514  13.474  1.00  0.00      HCT  O
ATOM   1646  N   ALA H  99      -0.971 -20.990  15.677  1.00  0.00      HCT  N
ATOM   1647  HN  ALA H  99      -0.538 -20.552  16.465  1.00  0.00      HCT   
ATOM   1648  CA  ALA H  99      -2.255 -21.593  15.932  1.00  0.00      HCT  C
ATOM   1649  HA  ALA H  99      -2.797 -21.791  15.014  1.00  0.00      HCT   
ATOM   1650  CB  ALA H  99      -2.175 -22.884  16.766  1.00  0.00      HCT  C
ATOM   1651  HB1 ALA H  99      -1.606 -23.656  16.205  1.00  0.00      HCT   
ATOM   1652  HB2 ALA H  99      -1.649 -22.705  17.729  1.00  0.00      HCT   
ATOM   1653  HB3 ALA H  99      -3.185 -23.293  16.985  1.00  0.00      HCT   
ATOM   1654  C   ALA H  99      -3.092 -20.619  16.718  1.00  0.00      HCT  C
ATOM   1655  O   ALA H  99      -2.676 -19.492  16.971  1.00  0.00      HCT  O
ATOM   1656  N   ALA H 100      -4.329 -21.016  17.092  1.00  0.00      HCT  N
ATOM   1657  HN  ALA H 100      -4.711 -21.923  16.916  1.00  0.00      HCT   
ATOM   1658  CA  ALA H 100      -5.199 -20.102  17.799  1.00  0.00      HCT  C
ATOM   1659  HA  ALA H 100      -4.877 -19.076  17.666  1.00  0.00      HCT   
ATOM   1660  CB  ALA H 100      -6.674 -20.211  17.375  1.00  0.00      HCT  C
ATOM   1661  HB1 ALA H 100      -6.770 -19.967  16.296  1.00  0.00      HCT   
ATOM   1662  HB2 ALA H 100      -7.058 -21.243  17.528  1.00  0.00      HCT   
ATOM   1663  HB3 ALA H 100      -7.317 -19.506  17.945  1.00  0.00      HCT   
ATOM   1664  C   ALA H 100      -5.145 -20.374  19.268  1.00  0.00      HCT  C
ATOM   1665  O   ALA H 100      -5.444 -21.482  19.707  1.00  0.00      HCT  O
ATOM   1666  N   ALA H 101      -4.693 -19.387  20.076  1.00  0.00      HCT  N
ATOM   1667  HN  ALA H 101      -4.385 -18.469  19.827  1.00  0.00      HCT   
ATOM   1668  CA  ALA H 101      -4.648 -19.693  21.476  1.00  0.00      HCT  C
ATOM   1669  HA  ALA H 101      -4.191 -20.666  21.616  1.00  0.00      HCT   
ATOM   1670  CB  ALA H 101      -3.827 -18.665  22.274  1.00  0.00      HCT  C
ATOM   1671  HB1 ALA H 101      -2.796 -18.612  21.863  1.00  0.00      HCT   
ATOM   1672  HB2 ALA H 101      -4.277 -17.651  22.201  1.00  0.00      HCT   
ATOM   1673  HB3 ALA H 101      -3.755 -18.943  23.348  1.00  0.00      HCT   
ATOM   1674  C   ALA H 101      -6.003 -19.763  22.125  1.00  0.00      HCT  C
ATOM   1675  O   ALA H 101      -6.486 -20.850  22.443  1.00  0.00      HCT  O
ATOM   1676  N   ASN H 102      -6.655 -18.594  22.345  1.00  0.00      HCT  N
ATOM   1677  HN  ASN H 102      -6.300 -17.690  22.111  1.00  0.00      HCT   
ATOM   1678  CA  ASN H 102      -7.959 -18.583  22.958  1.00  0.00      HCT  C
ATOM   1679  HA  ASN H 102      -8.023 -19.522  23.498  1.00  0.00      HCT   
ATOM   1680  CB  ASN H 102      -8.174 -17.398  23.914  1.00  0.00      HCT  C
ATOM   1681  HB1 ASN H 102      -7.844 -16.474  23.390  1.00  0.00      HCT   
ATOM   1682  HB2 ASN H 102      -9.252 -17.281  24.147  1.00  0.00      HCT   
ATOM   1683  CG  ASN H 102      -7.319 -17.649  25.146  1.00  0.00      HCT  C
ATOM   1684  OD1 ASN H 102      -6.454 -18.523  25.149  1.00  0.00      HCT  O
ATOM   1685  ND2 ASN H 102      -7.574 -16.870  26.231  1.00  0.00      HCT  N
ATOM   1686 HD21 ASN H 102      -7.013 -17.016  27.041  1.00  0.00      HCT   
ATOM   1687 HD22 ASN H 102      -8.277 -16.167  26.186  1.00  0.00      HCT   
ATOM   1688  C   ASN H 102      -9.075 -18.556  21.964  1.00  0.00      HCT  C
ATOM   1689  O   ASN H 102     -10.006 -19.360  22.023  1.00  0.00      HCT  O
ATOM   1690  N   ALA H 103      -8.975 -17.597  21.020  1.00  0.00      HCT  N
ATOM   1691  HN  ALA H 103      -8.138 -17.058  20.934  1.00  0.00      HCT   
ATOM   1692  CA  ALA H 103     -10.016 -17.271  20.087  1.00  0.00      HCT  C
ATOM   1693  HA  ALA H 103     -10.981 -17.573  20.479  1.00  0.00      HCT   
ATOM   1694  CB  ALA H 103     -10.090 -15.771  19.757  1.00  0.00      HCT  C
ATOM   1695  HB1 ALA H 103     -10.269 -15.193  20.689  1.00  0.00      HCT   
ATOM   1696  HB2 ALA H 103      -9.137 -15.413  19.310  1.00  0.00      HCT   
ATOM   1697  HB3 ALA H 103     -10.918 -15.548  19.050  1.00  0.00      HCT   
ATOM   1698  C   ALA H 103      -9.843 -17.993  18.792  1.00  0.00      HCT  C
ATOM   1699  O   ALA H 103      -8.879 -18.731  18.589  1.00  0.00      HCT  O
ATOM   1700  N   SER H 104     -10.848 -17.802  17.907  1.00  0.00      HCT  N
ATOM   1701  HN  SER H 104     -11.619 -17.214  18.151  1.00  0.00      HCT   
ATOM   1702  CA  SER H 104     -10.937 -18.375  16.594  1.00  0.00      HCT  C
ATOM   1703  HA  SER H 104     -10.105 -19.058  16.485  1.00  0.00      HCT   
ATOM   1704  CB  SER H 104     -12.315 -19.032  16.377  1.00  0.00      HCT  C
ATOM   1705  HB1 SER H 104     -12.470 -19.785  17.183  1.00  0.00      HCT   
ATOM   1706  HB2 SER H 104     -13.126 -18.275  16.476  1.00  0.00      HCT   
ATOM   1707  OG  SER H 104     -12.390 -19.692  15.124  1.00  0.00      HCT  O
ATOM   1708  HG1 SER H 104     -13.172 -20.257  15.148  1.00  0.00      HCT   
ATOM   1709  C   SER H 104     -10.750 -17.276  15.579  1.00  0.00      HCT  C
ATOM   1710  O   SER H 104     -10.308 -16.177  15.909  1.00  0.00      HCT  O
ATOM   1711  N   VAL H 105     -11.033 -17.577  14.291  1.00  0.00      HCT  N
ATOM   1712  HN  VAL H 105     -11.372 -18.471  14.009  1.00  0.00      HCT   
ATOM   1713  CA  VAL H 105     -10.871 -16.638  13.216  1.00  0.00      HCT  C
ATOM   1714  HA  VAL H 105      -9.872 -16.232  13.315  1.00  0.00      HCT   
ATOM   1715  CB  VAL H 105     -10.990 -17.285  11.863  1.00  0.00      HCT  C
ATOM   1716  HB  VAL H 105     -10.212 -18.085  11.802  1.00  0.00      HCT   
ATOM   1717  CG1 VAL H 105     -12.389 -17.910  11.711  1.00  0.00      HCT  C
ATOM   1718 HG11 VAL H 105     -12.504 -18.358  10.700  1.00  0.00      HCT   
ATOM   1719 HG12 VAL H 105     -12.559 -18.719  12.452  1.00  0.00      HCT   
ATOM   1720 HG13 VAL H 105     -13.179 -17.139  11.837  1.00  0.00      HCT   
ATOM   1721  CG2 VAL H 105     -10.656 -16.231  10.793  1.00  0.00      HCT  C
ATOM   1722 HG21 VAL H 105     -10.770 -16.656   9.773  1.00  0.00      HCT   
ATOM   1723 HG22 VAL H 105     -11.333 -15.354  10.884  1.00  0.00      HCT   
ATOM   1724 HG23 VAL H 105      -9.609 -15.875  10.892  1.00  0.00      HCT   
ATOM   1725  C   VAL H 105     -11.834 -15.485  13.275  1.00  0.00      HCT  C
ATOM   1726  O   VAL H 105     -11.414 -14.330  13.253  1.00  0.00      HCT  O
ATOM   1727  N   ASP H 106     -13.150 -15.758  13.375  1.00  0.00      HCT  N
ATOM   1728  HN  ASP H 106     -13.547 -16.665  13.491  1.00  0.00      HCT   
ATOM   1729  CA  ASP H 106     -14.140 -14.715  13.321  1.00  0.00      HCT  C
ATOM   1730  HA  ASP H 106     -13.916 -14.092  12.462  1.00  0.00      HCT   
ATOM   1731  CB  ASP H 106     -15.580 -15.257  13.284  1.00  0.00      HCT  C
ATOM   1732  HB1 ASP H 106     -15.714 -15.994  14.101  1.00  0.00      HCT   
ATOM   1733  HB2 ASP H 106     -16.310 -14.437  13.432  1.00  0.00      HCT   
ATOM   1734  CG  ASP H 106     -15.801 -15.941  11.940  1.00  0.00      HCT  C
ATOM   1735  OD1 ASP H 106     -14.866 -16.644  11.473  1.00  0.00      HCT  O
ATOM   1736  OD2 ASP H 106     -16.899 -15.754  11.350  1.00  0.00      HCT  O
ATOM   1737  C   ASP H 106     -14.018 -13.848  14.523  1.00  0.00      HCT  C
ATOM   1738  O   ASP H 106     -14.196 -12.634  14.450  1.00  0.00      HCT  O
ATOM   1739  N   GLU H 107     -13.715 -14.464  15.675  1.00  0.00      HCT  N
ATOM   1740  HN  GLU H 107     -13.541 -15.439  15.783  1.00  0.00      HCT   
ATOM   1741  CA  GLU H 107     -13.617 -13.720  16.888  1.00  0.00      HCT  C
ATOM   1742  HA  GLU H 107     -14.526 -13.153  17.048  1.00  0.00      HCT   
ATOM   1743  CB  GLU H 107     -13.293 -14.645  18.070  1.00  0.00      HCT  C
ATOM   1744  HB1 GLU H 107     -12.322 -15.150  17.860  1.00  0.00      HCT   
ATOM   1745  HB2 GLU H 107     -13.129 -14.039  18.989  1.00  0.00      HCT   
ATOM   1746  CG  GLU H 107     -14.392 -15.690  18.288  1.00  0.00      HCT  C
ATOM   1747  HG1 GLU H 107     -15.289 -15.200  18.709  1.00  0.00      HCT   
ATOM   1748  HG2 GLU H 107     -14.662 -16.187  17.335  1.00  0.00      HCT   
ATOM   1749  CD  GLU H 107     -13.912 -16.714  19.304  1.00  0.00      HCT  C
ATOM   1750  OE1 GLU H 107     -13.532 -16.299  20.431  1.00  0.00      HCT  O
ATOM   1751  OE2 GLU H 107     -13.915 -17.929  18.965  1.00  0.00      HCT  O
ATOM   1752  C   GLU H 107     -12.504 -12.735  16.717  1.00  0.00      HCT  C
ATOM   1753  O   GLU H 107     -12.611 -11.579  17.122  1.00  0.00      HCT  O
ATOM   1754  N   TYR H 108     -11.393 -13.199  16.122  1.00  0.00      HCT  N
ATOM   1755  HN  TYR H 108     -11.335 -14.141  15.795  1.00  0.00      HCT   
ATOM   1756  CA  TYR H 108     -10.211 -12.418  15.900  1.00  0.00      HCT  C
ATOM   1757  HA  TYR H 108     -10.004 -11.898  16.827  1.00  0.00      HCT   
ATOM   1758  CB  TYR H 108      -9.104 -13.360  15.396  1.00  0.00      HCT  C
ATOM   1759  HB1 TYR H 108      -9.104 -14.285  16.013  1.00  0.00      HCT   
ATOM   1760  HB2 TYR H 108      -9.297 -13.666  14.345  1.00  0.00      HCT   
ATOM   1761  CG  TYR H 108      -7.748 -12.764  15.503  1.00  0.00      HCT  C
ATOM   1762  CD1 TYR H 108      -7.255 -11.882  14.568  1.00  0.00      HCT  C
ATOM   1763  HD1 TYR H 108      -7.863 -11.604  13.718  1.00  0.00      HCT   
ATOM   1764  CE1 TYR H 108      -5.983 -11.375  14.707  1.00  0.00      HCT  C
ATOM   1765  HE1 TYR H 108      -5.584 -10.686  13.978  1.00  0.00      HCT   
ATOM   1766  CZ  TYR H 108      -5.205 -11.750  15.777  1.00  0.00      HCT  C
ATOM   1767  OH  TYR H 108      -3.900 -11.243  15.930  1.00  0.00      HCT  O
ATOM   1768  HH  TYR H 108      -3.561 -11.568  16.767  1.00  0.00      HCT   
ATOM   1769  CD2 TYR H 108      -6.958 -13.133  16.566  1.00  0.00      HCT  C
ATOM   1770  HD2 TYR H 108      -7.320 -13.857  17.282  1.00  0.00      HCT   
ATOM   1771  CE2 TYR H 108      -5.691 -12.632  16.708  1.00  0.00      HCT  C
ATOM   1772  HE2 TYR H 108      -5.078 -12.951  17.538  1.00  0.00      HCT   
ATOM   1773  C   TYR H 108     -10.451 -11.368  14.845  1.00  0.00      HCT  C
ATOM   1774  O   TYR H 108     -10.186 -10.185  15.060  1.00  0.00      HCT  O
ATOM   1775  N   ALA H 109     -10.985 -11.783  13.674  1.00  0.00      HCT  N
ATOM   1776  HN  ALA H 109     -11.311 -12.718  13.538  1.00  0.00      HCT   
ATOM   1777  CA  ALA H 109     -11.123 -10.909  12.539  1.00  0.00      HCT  C
ATOM   1778  HA  ALA H 109     -10.169 -10.447  12.310  1.00  0.00      HCT   
ATOM   1779  CB  ALA H 109     -11.609 -11.653  11.283  1.00  0.00      HCT  C
ATOM   1780  HB1 ALA H 109     -10.894 -12.465  11.030  1.00  0.00      HCT   
ATOM   1781  HB2 ALA H 109     -12.605 -12.116  11.454  1.00  0.00      HCT   
ATOM   1782  HB3 ALA H 109     -11.680 -10.973  10.407  1.00  0.00      HCT   
ATOM   1783  C   ALA H 109     -12.085  -9.790  12.790  1.00  0.00      HCT  C
ATOM   1784  O   ALA H 109     -11.736  -8.623  12.617  1.00  0.00      HCT  O
ATOM   1785  N   ARG H 110     -13.313 -10.107  13.237  1.00  0.00      HCT  N
ATOM   1786  HN  ARG H 110     -13.605 -11.046  13.401  1.00  0.00      HCT   
ATOM   1787  CA  ARG H 110     -14.277  -9.077  13.503  1.00  0.00      HCT  C
ATOM   1788  HA  ARG H 110     -15.226  -9.547  13.733  1.00  0.00      HCT   
ATOM   1789  CB  ARG H 110     -13.919  -8.165  14.692  1.00  0.00      HCT  C
ATOM   1790  HB1 ARG H 110     -12.861  -7.845  14.536  1.00  0.00      HCT   
ATOM   1791  HB2 ARG H 110     -14.530  -7.236  14.646  1.00  0.00      HCT   
ATOM   1792  CG  ARG H 110     -14.041  -8.866  16.047  1.00  0.00      HCT  C
ATOM   1793  HG1 ARG H 110     -14.959  -9.494  16.039  1.00  0.00      HCT   
ATOM   1794  HG2 ARG H 110     -13.192  -9.578  16.164  1.00  0.00      HCT   
ATOM   1795  CD  ARG H 110     -14.017  -7.908  17.240  1.00  0.00      HCT  C
ATOM   1796  HD1 ARG H 110     -14.856  -7.181  17.148  1.00  0.00      HCT   
ATOM   1797  HD2 ARG H 110     -14.123  -8.455  18.206  1.00  0.00      HCT   
ATOM   1798  NE  ARG H 110     -12.702  -7.207  17.233  1.00  0.00      HCT  N
ATOM   1799  HE  ARG H 110     -12.051  -7.595  16.571  1.00  0.00      HCT   
ATOM   1800  CZ  ARG H 110     -12.490  -6.154  18.074  1.00  0.00      HCT  C
ATOM   1801  NH1 ARG H 110     -13.480  -5.752  18.923  1.00  0.00      HCT  N
ATOM   1802 HH11 ARG H 110     -13.347  -4.973  19.520  1.00  0.00      HCT   
ATOM   1803 HH12 ARG H 110     -14.372  -6.195  18.806  1.00  0.00      HCT   
ATOM   1804  NH2 ARG H 110     -11.292  -5.500  18.066  1.00  0.00      HCT  N
ATOM   1805 HH21 ARG H 110     -11.111  -4.794  18.736  1.00  0.00      HCT   
ATOM   1806 HH22 ARG H 110     -10.567  -5.900  17.522  1.00  0.00      HCT   
ATOM   1807  C   ARG H 110     -14.503  -8.223  12.286  1.00  0.00      HCT  C
ATOM   1808  O   ARG H 110     -14.904  -8.696  11.225  1.00  0.00      HCT  O
ATOM   1809  N   ASP H 111     -14.263  -6.909  12.458  1.00  0.00      HCT  N
ATOM   1810  HN  ASP H 111     -13.869  -6.595  13.318  1.00  0.00      HCT   
ATOM   1811  CA  ASP H 111     -14.507  -5.837  11.528  1.00  0.00      HCT  C
ATOM   1812  HA  ASP H 111     -15.539  -5.930  11.211  1.00  0.00      HCT   
ATOM   1813  CB  ASP H 111     -14.186  -4.466  12.144  1.00  0.00      HCT  C
ATOM   1814  HB1 ASP H 111     -13.141  -4.468  12.514  1.00  0.00      HCT   
ATOM   1815  HB2 ASP H 111     -14.286  -3.664  11.386  1.00  0.00      HCT   
ATOM   1816  CG  ASP H 111     -15.139  -4.233  13.308  1.00  0.00      HCT  C
ATOM   1817  OD1 ASP H 111     -16.121  -5.012  13.434  1.00  0.00      HCT  O
ATOM   1818  OD2 ASP H 111     -14.893  -3.274  14.088  1.00  0.00      HCT  O
ATOM   1819  C   ASP H 111     -13.661  -5.959  10.292  1.00  0.00      HCT  C
ATOM   1820  O   ASP H 111     -14.010  -5.404   9.250  1.00  0.00      HCT  O
ATOM   1821  N   PHE H 112     -12.515  -6.654  10.384  1.00  0.00      HCT  N
ATOM   1822  HN  PHE H 112     -12.265  -7.157  11.210  1.00  0.00      HCT   
ATOM   1823  CA  PHE H 112     -11.552  -6.740   9.319  1.00  0.00      HCT  C
ATOM   1824  HA  PHE H 112     -10.795  -7.453   9.622  1.00  0.00      HCT   
ATOM   1825  CB  PHE H 112     -12.101  -7.062   7.913  1.00  0.00      HCT  C
ATOM   1826  HB1 PHE H 112     -13.027  -6.471   7.740  1.00  0.00      HCT   
ATOM   1827  HB2 PHE H 112     -11.375  -6.771   7.124  1.00  0.00      HCT   
ATOM   1828  CG  PHE H 112     -12.459  -8.503   7.803  1.00  0.00      HCT  C
ATOM   1829  CD1 PHE H 112     -11.525  -9.476   8.074  1.00  0.00      HCT  C
ATOM   1830  HD1 PHE H 112     -10.528  -9.190   8.380  1.00  0.00      HCT   
ATOM   1831  CE1 PHE H 112     -11.842 -10.810   7.954  1.00  0.00      HCT  C
ATOM   1832  HE1 PHE H 112     -11.105 -11.564   8.190  1.00  0.00      HCT   
ATOM   1833  CZ  PHE H 112     -13.097 -11.184   7.540  1.00  0.00      HCT  C
ATOM   1834  HZ  PHE H 112     -13.358 -12.230   7.458  1.00  0.00      HCT   
ATOM   1835  CD2 PHE H 112     -13.704  -8.888   7.363  1.00  0.00      HCT  C
ATOM   1836  HD2 PHE H 112     -14.436  -8.140   7.090  1.00  0.00      HCT   
ATOM   1837  CE2 PHE H 112     -14.027 -10.219   7.239  1.00  0.00      HCT  C
ATOM   1838  HE2 PHE H 112     -15.014 -10.504   6.903  1.00  0.00      HCT   
ATOM   1839  C   PHE H 112     -10.876  -5.411   9.188  1.00  0.00      HCT  C
ATOM   1840  O   PHE H 112     -10.049  -5.218   8.299  1.00  0.00      HCT  O
ATOM   1841  N   ALA H 113     -11.168  -4.469  10.107  1.00  0.00      HCT  N
ATOM   1842  HN  ALA H 113     -11.804  -4.593  10.868  1.00  0.00      HCT   
ATOM   1843  CA  ALA H 113     -10.544  -3.175  10.029  1.00  0.00      HCT  C
ATOM   1844  HA  ALA H 113     -10.458  -2.827   9.006  1.00  0.00      HCT   
ATOM   1845  CB  ALA H 113     -11.249  -2.095  10.870  1.00  0.00      HCT  C
ATOM   1846  HB1 ALA H 113     -12.278  -1.934  10.483  1.00  0.00      HCT   
ATOM   1847  HB2 ALA H 113     -11.329  -2.407  11.934  1.00  0.00      HCT   
ATOM   1848  HB3 ALA H 113     -10.709  -1.124  10.825  1.00  0.00      HCT   
ATOM   1849  C   ALA H 113      -9.152  -3.300  10.549  1.00  0.00      HCT  C
ATOM   1850  O   ALA H 113      -8.917  -4.078  11.469  1.00  0.00      HCT  O
ATOM   1851  N   PRO H 114      -8.220  -2.584   9.958  1.00  0.00      HCT  N
ATOM   1852  CD  PRO H 114      -8.540  -1.375   9.219  1.00  0.00      HCT  C
ATOM   1853  HD1 PRO H 114      -9.350  -0.796   9.717  1.00  0.00      HCT   
ATOM   1854  HD2 PRO H 114      -8.851  -1.606   8.174  1.00  0.00      HCT   
ATOM   1855  CA  PRO H 114      -6.836  -2.618  10.370  1.00  0.00      HCT  C
ATOM   1856  HA  PRO H 114      -6.417  -3.608  10.230  1.00  0.00      HCT   
ATOM   1857  CB  PRO H 114      -6.136  -1.607   9.467  1.00  0.00      HCT  C
ATOM   1858  HB1 PRO H 114      -5.817  -2.043   8.494  1.00  0.00      HCT   
ATOM   1859  HB2 PRO H 114      -5.271  -1.111   9.961  1.00  0.00      HCT   
ATOM   1860  CG  PRO H 114      -7.238  -0.559   9.211  1.00  0.00      HCT  C
ATOM   1861  HG1 PRO H 114      -7.062  -0.036   8.251  1.00  0.00      HCT   
ATOM   1862  HG2 PRO H 114      -7.282   0.210  10.016  1.00  0.00      HCT   
ATOM   1863  C   PRO H 114      -6.693  -2.224  11.809  1.00  0.00      HCT  C
ATOM   1864  O   PRO H 114      -6.360  -1.070  12.072  1.00  0.00      HCT  O
ATOM   1865  N   ASP H 115      -6.854  -3.172  12.747  1.00  0.00      HCT  N
ATOM   1866  HN  ASP H 115      -7.059  -4.130  12.564  1.00  0.00      HCT   
ATOM   1867  CA  ASP H 115      -6.742  -2.883  14.141  1.00  0.00      HCT  C
ATOM   1868  HA  ASP H 115      -6.772  -1.808  14.280  1.00  0.00      HCT   
ATOM   1869  CB  ASP H 115      -7.775  -3.628  15.006  1.00  0.00      HCT  C
ATOM   1870  HB1 ASP H 115      -7.775  -4.702  14.730  1.00  0.00      HCT   
ATOM   1871  HB2 ASP H 115      -7.518  -3.544  16.080  1.00  0.00      HCT   
ATOM   1872  CG  ASP H 115      -9.145  -3.027  14.726  1.00  0.00      HCT  C
ATOM   1873  OD1 ASP H 115      -9.330  -1.815  15.018  1.00  0.00      HCT  O
ATOM   1874  OD2 ASP H 115     -10.020  -3.767  14.202  1.00  0.00      HCT  O
ATOM   1875  C   ASP H 115      -5.387  -3.335  14.570  1.00  0.00      HCT  C
ATOM   1876  O   ASP H 115      -4.631  -3.922  13.800  1.00  0.00      HCT  O
ATOM   1877  N   VAL H 116      -5.074  -3.089  15.850  1.00  0.00      HCT  N
ATOM   1878  HN  VAL H 116      -5.725  -2.653  16.466  1.00  0.00      HCT   
ATOM   1879  CA  VAL H 116      -3.815  -3.414  16.452  1.00  0.00      HCT  C
ATOM   1880  HA  VAL H 116      -3.031  -3.009  15.824  1.00  0.00      HCT   
ATOM   1881  CB  VAL H 116      -3.718  -2.908  17.862  1.00  0.00      HCT  C
ATOM   1882  HB  VAL H 116      -4.534  -3.393  18.452  1.00  0.00      HCT   
ATOM   1883  CG1 VAL H 116      -2.348  -3.301  18.439  1.00  0.00      HCT  C
ATOM   1884 HG11 VAL H 116      -2.236  -2.903  19.471  1.00  0.00      HCT   
ATOM   1885 HG12 VAL H 116      -2.228  -4.403  18.494  1.00  0.00      HCT   
ATOM   1886 HG13 VAL H 116      -1.526  -2.884  17.819  1.00  0.00      HCT   
ATOM   1887  CG2 VAL H 116      -3.993  -1.395  17.862  1.00  0.00      HCT  C
ATOM   1888 HG21 VAL H 116      -3.890  -0.977  18.886  1.00  0.00      HCT   
ATOM   1889 HG22 VAL H 116      -3.276  -0.868  17.196  1.00  0.00      HCT   
ATOM   1890 HG23 VAL H 116      -5.022  -1.174  17.511  1.00  0.00      HCT   
ATOM   1891  C   VAL H 116      -3.634  -4.906  16.493  1.00  0.00      HCT  C
ATOM   1892  O   VAL H 116      -2.509  -5.399  16.433  1.00  0.00      HCT  O
ATOM   1893  N   SER H 117      -4.741  -5.664  16.609  1.00  0.00      HCT  N
ATOM   1894  HN  SER H 117      -5.669  -5.293  16.583  1.00  0.00      HCT   
ATOM   1895  CA  SER H 117      -4.681  -7.092  16.783  1.00  0.00      HCT  C
ATOM   1896  HA  SER H 117      -4.063  -7.261  17.655  1.00  0.00      HCT   
ATOM   1897  CB  SER H 117      -6.072  -7.736  16.923  1.00  0.00      HCT  C
ATOM   1898  HB1 SER H 117      -5.931  -8.819  17.144  1.00  0.00      HCT   
ATOM   1899  HB2 SER H 117      -6.619  -7.294  17.786  1.00  0.00      HCT   
ATOM   1900  OG  SER H 117      -6.800  -7.596  15.712  1.00  0.00      HCT  O
ATOM   1901  HG1 SER H 117      -7.556  -8.194  15.765  1.00  0.00      HCT   
ATOM   1902  C   SER H 117      -4.001  -7.753  15.619  1.00  0.00      HCT  C
ATOM   1903  O   SER H 117      -3.304  -8.749  15.795  1.00  0.00      HCT  O
ATOM   1904  N   PHE H 118      -4.133  -7.186  14.409  1.00  0.00      HCT  N
ATOM   1905  HN  PHE H 118      -4.585  -6.307  14.264  1.00  0.00      HCT   
ATOM   1906  CA  PHE H 118      -3.631  -7.802  13.211  1.00  0.00      HCT  C
ATOM   1907  HA  PHE H 118      -4.037  -8.806  13.194  1.00  0.00      HCT   
ATOM   1908  CB  PHE H 118      -4.033  -7.087  11.910  1.00  0.00      HCT  C
ATOM   1909  HB1 PHE H 118      -3.842  -5.997  12.020  1.00  0.00      HCT   
ATOM   1910  HB2 PHE H 118      -3.421  -7.442  11.053  1.00  0.00      HCT   
ATOM   1911  CG  PHE H 118      -5.493  -7.339  11.754  1.00  0.00      HCT  C
ATOM   1912  CD1 PHE H 118      -5.959  -8.629  11.663  1.00  0.00      HCT  C
ATOM   1913  HD1 PHE H 118      -5.261  -9.454  11.704  1.00  0.00      HCT   
ATOM   1914  CE1 PHE H 118      -7.301  -8.883  11.514  1.00  0.00      HCT  C
ATOM   1915  HE1 PHE H 118      -7.655  -9.903  11.458  1.00  0.00      HCT   
ATOM   1916  CZ  PHE H 118      -8.197  -7.847  11.442  1.00  0.00      HCT  C
ATOM   1917  HZ  PHE H 118      -9.255  -8.038  11.336  1.00  0.00      HCT   
ATOM   1918  CD2 PHE H 118      -6.393  -6.304  11.668  1.00  0.00      HCT  C
ATOM   1919  HD2 PHE H 118      -6.045  -5.281  11.698  1.00  0.00      HCT   
ATOM   1920  CE2 PHE H 118      -7.737  -6.554  11.517  1.00  0.00      HCT  C
ATOM   1921  HE2 PHE H 118      -8.434  -5.730  11.456  1.00  0.00      HCT   
ATOM   1922  C   PHE H 118      -2.142  -7.932  13.252  1.00  0.00      HCT  C
ATOM   1923  O   PHE H 118      -1.572  -8.732  12.513  1.00  0.00      HCT  O
ATOM   1924  N   GLN H 119      -1.469  -7.110  14.076  1.00  0.00      HCT  N
ATOM   1925  HN  GLN H 119      -1.918  -6.444  14.669  1.00  0.00      HCT   
ATOM   1926  CA  GLN H 119      -0.037  -7.121  14.173  1.00  0.00      HCT  C
ATOM   1927  HA  GLN H 119       0.360  -6.921  13.185  1.00  0.00      HCT   
ATOM   1928  CB  GLN H 119       0.481  -6.112  15.214  1.00  0.00      HCT  C
ATOM   1929  HB1 GLN H 119       0.121  -5.106  14.895  1.00  0.00      HCT   
ATOM   1930  HB2 GLN H 119      -0.001  -6.316  16.197  1.00  0.00      HCT   
ATOM   1931  CG  GLN H 119       2.002  -6.089  15.349  1.00  0.00      HCT  C
ATOM   1932  HG1 GLN H 119       2.377  -7.083  15.674  1.00  0.00      HCT   
ATOM   1933  HG2 GLN H 119       2.479  -5.846  14.377  1.00  0.00      HCT   
ATOM   1934  CD  GLN H 119       2.356  -5.059  16.411  1.00  0.00      HCT  C
ATOM   1935  OE1 GLN H 119       3.529  -4.829  16.701  1.00  0.00      HCT  O
ATOM   1936  NE2 GLN H 119       1.316  -4.425  17.015  1.00  0.00      HCT  N
ATOM   1937 HE21 GLN H 119       1.544  -3.747  17.708  1.00  0.00      HCT   
ATOM   1938 HE22 GLN H 119       0.382  -4.661  16.768  1.00  0.00      HCT   
ATOM   1939  C   GLN H 119       0.436  -8.488  14.583  1.00  0.00      HCT  C
ATOM   1940  O   GLN H 119       1.502  -8.933  14.162  1.00  0.00      HCT  O
ATOM   1941  N   ARG H 120      -0.335  -9.189  15.429  1.00  0.00      HCT  N
ATOM   1942  HN  ARG H 120      -1.205  -8.836  15.764  1.00  0.00      HCT   
ATOM   1943  CA  ARG H 120       0.057 -10.492  15.898  1.00  0.00      HCT  C
ATOM   1944  HA  ARG H 120       1.064 -10.436  16.295  1.00  0.00      HCT   
ATOM   1945  CB  ARG H 120      -0.876 -11.052  16.985  1.00  0.00      HCT  C
ATOM   1946  HB1 ARG H 120      -0.873 -10.308  17.817  1.00  0.00      HCT   
ATOM   1947  HB2 ARG H 120      -1.920 -11.079  16.602  1.00  0.00      HCT   
ATOM   1948  CG  ARG H 120      -0.418 -12.411  17.514  1.00  0.00      HCT  C
ATOM   1949  HG1 ARG H 120      -0.641 -13.183  16.745  1.00  0.00      HCT   
ATOM   1950  HG2 ARG H 120       0.691 -12.404  17.618  1.00  0.00      HCT   
ATOM   1951  CD  ARG H 120      -1.008 -12.784  18.876  1.00  0.00      HCT  C
ATOM   1952  HD1 ARG H 120      -0.705 -13.824  19.138  1.00  0.00      HCT   
ATOM   1953  HD2 ARG H 120      -0.653 -12.095  19.678  1.00  0.00      HCT   
ATOM   1954  NE  ARG H 120      -2.490 -12.674  18.787  1.00  0.00      HCT  N
ATOM   1955  HE  ARG H 120      -2.800 -12.140  17.992  1.00  0.00      HCT   
ATOM   1956  CZ  ARG H 120      -3.271 -13.270  19.733  1.00  0.00      HCT  C
ATOM   1957  NH1 ARG H 120      -2.694 -13.981  20.745  1.00  0.00      HCT  N
ATOM   1958 HH11 ARG H 120      -3.253 -14.439  21.422  1.00  0.00      HCT   
ATOM   1959 HH12 ARG H 120      -1.704 -14.122  20.680  1.00  0.00      HCT   
ATOM   1960  NH2 ARG H 120      -4.629 -13.158  19.669  1.00  0.00      HCT  N
ATOM   1961 HH21 ARG H 120      -5.189 -13.517  20.402  1.00  0.00      HCT   
ATOM   1962 HH22 ARG H 120      -4.996 -12.535  18.990  1.00  0.00      HCT   
ATOM   1963  C   ARG H 120       0.103 -11.456  14.745  1.00  0.00      HCT  C
ATOM   1964  O   ARG H 120       0.835 -12.445  14.776  1.00  0.00      HCT  O
ATOM   1965  N   LEU H 121      -0.722 -11.207  13.711  1.00  0.00      HCT  N
ATOM   1966  HN  LEU H 121      -1.320 -10.408  13.713  1.00  0.00      HCT   
ATOM   1967  CA  LEU H 121      -0.835 -12.026  12.534  1.00  0.00      HCT  C
ATOM   1968  HA  LEU H 121      -0.955 -13.047  12.872  1.00  0.00      HCT   
ATOM   1969  CB  LEU H 121      -1.995 -11.595  11.622  1.00  0.00      HCT  C
ATOM   1970  HB1 LEU H 121      -1.810 -10.534  11.334  1.00  0.00      HCT   
ATOM   1971  HB2 LEU H 121      -1.951 -12.182  10.678  1.00  0.00      HCT   
ATOM   1972  CG  LEU H 121      -3.370 -11.717  12.302  1.00  0.00      HCT  C
ATOM   1973  HG  LEU H 121      -3.366 -10.916  13.080  1.00  0.00      HCT   
ATOM   1974  CD1 LEU H 121      -4.507 -11.428  11.312  1.00  0.00      HCT  C
ATOM   1975 HD11 LEU H 121      -5.495 -11.566  11.802  1.00  0.00      HCT   
ATOM   1976 HD12 LEU H 121      -4.445 -10.383  10.939  1.00  0.00      HCT   
ATOM   1977 HD13 LEU H 121      -4.453 -12.115  10.441  1.00  0.00      HCT   
ATOM   1978  CD2 LEU H 121      -3.523 -13.070  13.013  1.00  0.00      HCT  C
ATOM   1979 HD21 LEU H 121      -4.513 -13.133  13.514  1.00  0.00      HCT   
ATOM   1980 HD22 LEU H 121      -3.451 -13.917  12.302  1.00  0.00      HCT   
ATOM   1981 HD23 LEU H 121      -2.734 -13.195  13.786  1.00  0.00      HCT   
ATOM   1982  C   LEU H 121       0.423 -11.964  11.717  1.00  0.00      HCT  C
ATOM   1983  O   LEU H 121       0.652 -12.830  10.873  1.00  0.00      HCT  O
ATOM   1984  N   ILE H 122       1.230 -10.895  11.872  1.00  0.00      HCT  N
ATOM   1985  HN  ILE H 122       1.093 -10.158  12.530  1.00  0.00      HCT   
ATOM   1986  CA  ILE H 122       2.403 -10.744  11.052  1.00  0.00      HCT  C
ATOM   1987  HA  ILE H 122       2.472 -11.628  10.430  1.00  0.00      HCT   
ATOM   1988  CB  ILE H 122       2.387  -9.460  10.276  1.00  0.00      HCT  C
ATOM   1989  HB  ILE H 122       2.275  -8.664  11.055  1.00  0.00      HCT   
ATOM   1990  CG2 ILE H 122       3.704  -9.350   9.489  1.00  0.00      HCT  C
ATOM   1991 HG21 ILE H 122       3.800  -8.346   9.026  1.00  0.00      HCT   
ATOM   1992 HG22 ILE H 122       4.578  -9.497  10.157  1.00  0.00      HCT   
ATOM   1993 HG23 ILE H 122       3.749 -10.110   8.681  1.00  0.00      HCT   
ATOM   1994  CG1 ILE H 122       1.133  -9.404   9.389  1.00  0.00      HCT  C
ATOM   1995 HG11 ILE H 122       1.224 -10.143   8.561  1.00  0.00      HCT   
ATOM   1996 HG12 ILE H 122       0.247  -9.699   9.997  1.00  0.00      HCT   
ATOM   1997  CD  ILE H 122       0.863  -8.023   8.795  1.00  0.00      HCT  C
ATOM   1998  HD1 ILE H 122      -0.084  -8.032   8.213  1.00  0.00      HCT   
ATOM   1999  HD2 ILE H 122       0.770  -7.262   9.599  1.00  0.00      HCT   
ATOM   2000  HD3 ILE H 122       1.683  -7.716   8.112  1.00  0.00      HCT   
ATOM   2001  C   ILE H 122       3.626 -10.729  11.924  1.00  0.00      HCT  C
ATOM   2002  O   ILE H 122       3.633 -10.140  13.002  1.00  0.00      HCT  O
ATOM   2003  N   PRO H 123       4.670 -11.377  11.461  1.00  0.00      HCT  N
ATOM   2004  CD  PRO H 123       4.499 -12.511  10.566  1.00  0.00      HCT  C
ATOM   2005  HD1 PRO H 123       4.507 -12.187   9.501  1.00  0.00      HCT   
ATOM   2006  HD2 PRO H 123       3.544 -13.047  10.774  1.00  0.00      HCT   
ATOM   2007  CA  PRO H 123       5.882 -11.482  12.233  1.00  0.00      HCT  C
ATOM   2008  HA  PRO H 123       5.641 -11.938  13.186  1.00  0.00      HCT   
ATOM   2009  CB  PRO H 123       6.734 -12.536  11.530  1.00  0.00      HCT  C
ATOM   2010  HB1 PRO H 123       7.331 -13.147  12.243  1.00  0.00      HCT   
ATOM   2011  HB2 PRO H 123       7.402 -12.097  10.755  1.00  0.00      HCT   
ATOM   2012  CG  PRO H 123       5.695 -13.440  10.843  1.00  0.00      HCT  C
ATOM   2013  HG1 PRO H 123       5.435 -14.295  11.497  1.00  0.00      HCT   
ATOM   2014  HG2 PRO H 123       6.072 -13.851   9.878  1.00  0.00      HCT   
ATOM   2015  C   PRO H 123       6.610 -10.197  12.476  1.00  0.00      HCT  C
ATOM   2016  O   PRO H 123       6.881  -9.483  11.514  1.00  0.00      HCT  O
ATOM   2017  N   SER H 124       6.969  -9.950  13.755  1.00  0.00      HCT  N
ATOM   2018  HN  SER H 124       6.646 -10.606  14.437  1.00  0.00      HCT   
ATOM   2019  CA  SER H 124       7.758  -8.871  14.299  1.00  0.00      HCT  C
ATOM   2020  HA  SER H 124       7.455  -8.828  15.337  1.00  0.00      HCT   
ATOM   2021  CB  SER H 124       9.269  -9.159  14.252  1.00  0.00      HCT  C
ATOM   2022  HB1 SER H 124       9.801  -8.294  14.711  1.00  0.00      HCT   
ATOM   2023  HB2 SER H 124       9.512 -10.056  14.866  1.00  0.00      HCT   
ATOM   2024  OG  SER H 124       9.700  -9.312  12.907  1.00  0.00      HCT  O
ATOM   2025  HG1 SER H 124      10.664  -9.266  12.911  1.00  0.00      HCT   
ATOM   2026  C   SER H 124       7.520  -7.504  13.705  1.00  0.00      HCT  C
ATOM   2027  O   SER H 124       6.790  -7.307  12.740  1.00  0.00      HCT  O
ATOM   2028  N   VAL H 125       7.949  -6.476  14.462  1.00  0.00      HCT  N
ATOM   2029  HN  VAL H 125       8.224  -6.650  15.404  1.00  0.00      HCT   
ATOM   2030  CA  VAL H 125       8.062  -5.101  14.054  1.00  0.00      HCT  C
ATOM   2031  HA  VAL H 125       7.416  -4.955  13.197  1.00  0.00      HCT   
ATOM   2032  CB  VAL H 125       7.743  -4.146  15.167  1.00  0.00      HCT  C
ATOM   2033  HB  VAL H 125       8.459  -4.348  16.001  1.00  0.00      HCT   
ATOM   2034  CG1 VAL H 125       7.926  -2.710  14.649  1.00  0.00      HCT  C
ATOM   2035 HG11 VAL H 125       7.659  -1.977  15.441  1.00  0.00      HCT   
ATOM   2036 HG12 VAL H 125       8.978  -2.511  14.356  1.00  0.00      HCT   
ATOM   2037 HG13 VAL H 125       7.270  -2.522  13.772  1.00  0.00      HCT   
ATOM   2038  CG2 VAL H 125       6.324  -4.442  15.678  1.00  0.00      HCT  C
ATOM   2039 HG21 VAL H 125       6.037  -3.727  16.478  1.00  0.00      HCT   
ATOM   2040 HG22 VAL H 125       5.586  -4.357  14.851  1.00  0.00      HCT   
ATOM   2041 HG23 VAL H 125       6.255  -5.465  16.103  1.00  0.00      HCT   
ATOM   2042  C   VAL H 125       9.474  -4.805  13.612  1.00  0.00      HCT  C
ATOM   2043  O   VAL H 125       9.739  -3.826  12.919  1.00  0.00      HCT  O
ATOM   2044  N   ASP H 126      10.416  -5.648  14.078  1.00  0.00      HCT  N
ATOM   2045  HN  ASP H 126      10.095  -6.490  14.503  1.00  0.00      HCT   
ATOM   2046  CA  ASP H 126      11.855  -5.537  14.067  1.00  0.00      HCT  C
ATOM   2047  HA  ASP H 126      12.106  -5.103  15.028  1.00  0.00      HCT   
ATOM   2048  CB  ASP H 126      12.558  -6.904  13.958  1.00  0.00      HCT  C
ATOM   2049  HB1 ASP H 126      12.110  -7.605  14.691  1.00  0.00      HCT   
ATOM   2050  HB2 ASP H 126      12.428  -7.330  12.944  1.00  0.00      HCT   
ATOM   2051  CG  ASP H 126      14.041  -6.738  14.273  1.00  0.00      HCT  C
ATOM   2052  OD1 ASP H 126      14.464  -5.599  14.602  1.00  0.00      HCT  O
ATOM   2053  OD2 ASP H 126      14.774  -7.758  14.183  1.00  0.00      HCT  O
ATOM   2054  C   ASP H 126      12.441  -4.638  13.020  1.00  0.00      HCT  C
ATOM   2055  O   ASP H 126      12.312  -4.868  11.818  1.00  0.00      HCT  O
ATOM   2056  N   TYR H 127      13.115  -3.564  13.504  1.00  0.00      HCT  N
ATOM   2057  HN  TYR H 127      13.113  -3.355  14.480  1.00  0.00      HCT   
ATOM   2058  CA  TYR H 127      13.876  -2.646  12.698  1.00  0.00      HCT  C
ATOM   2059  HA  TYR H 127      14.418  -3.234  11.967  1.00  0.00      HCT   
ATOM   2060  CB  TYR H 127      13.049  -1.563  11.980  1.00  0.00      HCT  C
ATOM   2061  HB1 TYR H 127      12.275  -1.174  12.677  1.00  0.00      HCT   
ATOM   2062  HB2 TYR H 127      13.693  -0.704  11.692  1.00  0.00      HCT   
ATOM   2063  CG  TYR H 127      12.390  -2.203  10.805  1.00  0.00      HCT  C
ATOM   2064  CD1 TYR H 127      13.117  -2.417   9.654  1.00  0.00      HCT  C
ATOM   2065  HD1 TYR H 127      14.152  -2.106   9.606  1.00  0.00      HCT   
ATOM   2066  CE1 TYR H 127      12.539  -3.003   8.554  1.00  0.00      HCT  C
ATOM   2067  HE1 TYR H 127      13.113  -3.167   7.654  1.00  0.00      HCT   
ATOM   2068  CZ  TYR H 127      11.219  -3.378   8.593  1.00  0.00      HCT  C
ATOM   2069  OH  TYR H 127      10.637  -3.981   7.459  1.00  0.00      HCT  O
ATOM   2070  HH  TYR H 127       9.743  -4.236   7.695  1.00  0.00      HCT   
ATOM   2071  CD2 TYR H 127      11.065  -2.575  10.833  1.00  0.00      HCT  C
ATOM   2072  HD2 TYR H 127      10.465  -2.370  11.709  1.00  0.00      HCT   
ATOM   2073  CE2 TYR H 127      10.482  -3.163   9.733  1.00  0.00      HCT  C
ATOM   2074  HE2 TYR H 127       9.438  -3.436   9.761  1.00  0.00      HCT   
ATOM   2075  C   TYR H 127      14.900  -1.950  13.556  1.00  0.00      HCT  C
ATOM   2076  O   TYR H 127      14.960  -2.160  14.766  1.00  0.00      HCT  O
ATOM   2077  N   THR H 128      15.747  -1.128  12.893  1.00  0.00      HCT  N
ATOM   2078  HN  THR H 128      15.672  -1.138  11.896  1.00  0.00      HCT   
ATOM   2079  CA  THR H 128      16.754  -0.228  13.403  1.00  0.00      HCT  C
ATOM   2080  HA  THR H 128      17.150   0.259  12.522  1.00  0.00      HCT   
ATOM   2081  CB  THR H 128      16.197   0.819  14.330  1.00  0.00      HCT  C
ATOM   2082  HB  THR H 128      17.067   1.440  14.655  1.00  0.00      HCT   
ATOM   2083  OG1 THR H 128      15.643   0.218  15.490  1.00  0.00      HCT  O
ATOM   2084  HG1 THR H 128      15.302   0.947  16.019  1.00  0.00      HCT   
ATOM   2085  CG2 THR H 128      15.113   1.609  13.577  1.00  0.00      HCT  C
ATOM   2086 HG21 THR H 128      14.754   2.466  14.185  1.00  0.00      HCT   
ATOM   2087 HG22 THR H 128      15.519   2.012  12.625  1.00  0.00      HCT   
ATOM   2088 HG23 THR H 128      14.241   0.963  13.337  1.00  0.00      HCT   
ATOM   2089  C   THR H 128      17.915  -0.904  14.077  1.00  0.00      HCT  C
ATOM   2090  O   THR H 128      18.694  -0.227  14.747  1.00  0.00      HCT  O
ATOM   2091  N   GLN H 129      18.047  -2.242  13.991  1.00  0.00      HCT  N
ATOM   2092  HN  GLN H 129      17.385  -2.855  13.564  1.00  0.00      HCT   
ATOM   2093  CA  GLN H 129      19.207  -2.902  14.536  1.00  0.00      HCT  C
ATOM   2094  HA  GLN H 129      19.487  -2.349  15.424  1.00  0.00      HCT   
ATOM   2095  CB  GLN H 129      18.872  -4.363  14.816  1.00  0.00      HCT  C
ATOM   2096  HB1 GLN H 129      18.607  -4.826  13.837  1.00  0.00      HCT   
ATOM   2097  HB2 GLN H 129      19.787  -4.890  15.171  1.00  0.00      HCT   
ATOM   2098  CG  GLN H 129      17.713  -4.467  15.803  1.00  0.00      HCT  C
ATOM   2099  HG1 GLN H 129      18.089  -4.429  16.848  1.00  0.00      HCT   
ATOM   2100  HG2 GLN H 129      17.003  -3.625  15.666  1.00  0.00      HCT   
ATOM   2101  CD  GLN H 129      17.044  -5.804  15.566  1.00  0.00      HCT  C
ATOM   2102  OE1 GLN H 129      17.264  -6.441  14.539  1.00  0.00      HCT  O
ATOM   2103  NE2 GLN H 129      16.192  -6.235  16.533  1.00  0.00      HCT  N
ATOM   2104 HE21 GLN H 129      15.752  -7.116  16.385  1.00  0.00      HCT   
ATOM   2105 HE22 GLN H 129      16.023  -5.668  17.332  1.00  0.00      HCT   
ATOM   2106  C   GLN H 129      20.376  -2.867  13.594  1.00  0.00      HCT  C
ATOM   2107  O   GLN H 129      21.468  -2.415  13.938  1.00  0.00      HCT  O
ATOM   2108  N   ASP H 130      20.146  -3.336  12.347  1.00  0.00      HCT  N
ATOM   2109  HN  ASP H 130      19.253  -3.635  12.022  1.00  0.00      HCT   
ATOM   2110  CA  ASP H 130      21.174  -3.455  11.349  1.00  0.00      HCT  C
ATOM   2111  HA  ASP H 130      21.733  -2.527  11.300  1.00  0.00      HCT   
ATOM   2112  CB  ASP H 130      22.046  -4.712  11.513  1.00  0.00      HCT  C
ATOM   2113  HB1 ASP H 130      22.511  -4.705  12.519  1.00  0.00      HCT   
ATOM   2114  HB2 ASP H 130      21.431  -5.629  11.420  1.00  0.00      HCT   
ATOM   2115  CG  ASP H 130      23.128  -4.668  10.445  1.00  0.00      HCT  C
ATOM   2116  OD1 ASP H 130      23.412  -3.551   9.938  1.00  0.00      HCT  O
ATOM   2117  OD2 ASP H 130      23.680  -5.751  10.115  1.00  0.00      HCT  O
ATOM   2118  C   ASP H 130      20.468  -3.602  10.041  1.00  0.00      HCT  C
ATOM   2119  O   ASP H 130      19.532  -4.389   9.912  1.00  0.00      HCT  O
ATOM   2120  N   ILE H 131      20.912  -2.846   9.025  1.00  0.00      HCT  N
ATOM   2121  HN  ILE H 131      21.702  -2.239   9.074  1.00  0.00      HCT   
ATOM   2122  CA  ILE H 131      20.259  -2.857   7.750  1.00  0.00      HCT  C
ATOM   2123  HA  ILE H 131      19.204  -2.704   7.937  1.00  0.00      HCT   
ATOM   2124  CB  ILE H 131      20.785  -1.822   6.795  1.00  0.00      HCT  C
ATOM   2125  HB  ILE H 131      20.889  -0.896   7.415  1.00  0.00      HCT   
ATOM   2126  CG2 ILE H 131      22.125  -2.301   6.218  1.00  0.00      HCT  C
ATOM   2127 HG21 ILE H 131      22.610  -1.492   5.633  1.00  0.00      HCT   
ATOM   2128 HG22 ILE H 131      22.823  -2.594   7.030  1.00  0.00      HCT   
ATOM   2129 HG23 ILE H 131      21.980  -3.174   5.548  1.00  0.00      HCT   
ATOM   2130  CG1 ILE H 131      19.722  -1.541   5.727  1.00  0.00      HCT  C
ATOM   2131 HG11 ILE H 131      20.159  -0.918   4.915  1.00  0.00      HCT   
ATOM   2132 HG12 ILE H 131      19.408  -2.506   5.268  1.00  0.00      HCT   
ATOM   2133  CD  ILE H 131      18.493  -0.846   6.308  1.00  0.00      HCT  C
ATOM   2134  HD1 ILE H 131      17.719  -0.709   5.522  1.00  0.00      HCT   
ATOM   2135  HD2 ILE H 131      18.052  -1.452   7.129  1.00  0.00      HCT   
ATOM   2136  HD3 ILE H 131      18.755   0.155   6.710  1.00  0.00      HCT   
ATOM   2137  C   ILE H 131      20.395  -4.212   7.111  1.00  0.00      HCT  C
ATOM   2138  O   ILE H 131      19.480  -4.688   6.441  1.00  0.00      HCT  O
ATOM   2139  N   GLY H 132      21.566  -4.853   7.293  1.00  0.00      HCT  N
ATOM   2140  HN  GLY H 132      22.273  -4.438   7.865  1.00  0.00      HCT   
ATOM   2141  CA  GLY H 132      21.901  -6.126   6.717  1.00  0.00      HCT  C
ATOM   2142  HA1 GLY H 132      22.913  -6.367   7.011  1.00  0.00      HCT   
ATOM   2143  HA2 GLY H 132      21.753  -6.061   5.648  1.00  0.00      HCT   
ATOM   2144  C   GLY H 132      20.999  -7.197   7.243  1.00  0.00      HCT  C
ATOM   2145  O   GLY H 132      20.795  -8.216   6.591  1.00  0.00      HCT  O
ATOM   2146  N   SER H 133      20.491  -7.028   8.473  1.00  0.00      HCT  N
ATOM   2147  HN  SER H 133      20.629  -6.208   9.028  1.00  0.00      HCT   
ATOM   2148  CA  SER H 133      19.690  -8.037   9.104  1.00  0.00      HCT  C
ATOM   2149  HA  SER H 133      20.128  -8.988   8.832  1.00  0.00      HCT   
ATOM   2150  CB  SER H 133      19.630  -7.826  10.626  1.00  0.00      HCT  C
ATOM   2151  HB1 SER H 133      20.674  -7.788  11.012  1.00  0.00      HCT   
ATOM   2152  HB2 SER H 133      19.158  -6.846  10.863  1.00  0.00      HCT   
ATOM   2153  OG  SER H 133      18.946  -8.894  11.254  1.00  0.00      HCT  O
ATOM   2154  HG1 SER H 133      19.129  -8.831  12.200  1.00  0.00      HCT   
ATOM   2155  C   SER H 133      18.285  -8.016   8.555  1.00  0.00      HCT  C
ATOM   2156  O   SER H 133      17.951  -7.208   7.690  1.00  0.00      HCT  O
ATOM   2157  N   PHE H 134      17.450  -8.963   9.051  1.00  0.00      HCT  N
ATOM   2158  HN  PHE H 134      17.840  -9.606   9.708  1.00  0.00      HCT   
ATOM   2159  CA  PHE H 134      16.049  -9.180   8.760  1.00  0.00      HCT  C
ATOM   2160  HA  PHE H 134      15.823 -10.145   9.198  1.00  0.00      HCT   
ATOM   2161  CB  PHE H 134      15.100  -8.177   9.446  1.00  0.00      HCT  C
ATOM   2162  HB1 PHE H 134      14.061  -8.362   9.096  1.00  0.00      HCT   
ATOM   2163  HB2 PHE H 134      15.103  -8.313  10.549  1.00  0.00      HCT   
ATOM   2164  CG  PHE H 134      15.491  -6.794   9.054  1.00  0.00      HCT  C
ATOM   2165  CD1 PHE H 134      15.120  -6.268   7.838  1.00  0.00      HCT  C
ATOM   2166  HD1 PHE H 134      14.542  -6.869   7.149  1.00  0.00      HCT   
ATOM   2167  CE1 PHE H 134      15.483  -4.988   7.490  1.00  0.00      HCT  C
ATOM   2168  HE1 PHE H 134      15.185  -4.583   6.534  1.00  0.00      HCT   
ATOM   2169  CZ  PHE H 134      16.220  -4.220   8.360  1.00  0.00      HCT  C
ATOM   2170  HZ  PHE H 134      16.501  -3.211   8.093  1.00  0.00      HCT   
ATOM   2171  CD2 PHE H 134      16.225  -6.016   9.921  1.00  0.00      HCT  C
ATOM   2172  HD2 PHE H 134      16.538  -6.418  10.875  1.00  0.00      HCT   
ATOM   2173  CE2 PHE H 134      16.591  -4.736   9.579  1.00  0.00      HCT  C
ATOM   2174  HE2 PHE H 134      17.171  -4.139  10.269  1.00  0.00      HCT   
ATOM   2175  C   PHE H 134      15.721  -9.273   7.293  1.00  0.00      HCT  C
ATOM   2176  O   PHE H 134      16.215  -8.547   6.434  1.00  0.00      HCT  O
ATOM   2177  N   PRO H 135      14.861 -10.219   7.010  1.00  0.00      HCT  N
ATOM   2178  CD  PRO H 135      14.234 -11.043   8.028  1.00  0.00      HCT  C
ATOM   2179  HD1 PRO H 135      13.793 -10.426   8.843  1.00  0.00      HCT   
ATOM   2180  HD2 PRO H 135      14.954 -11.768   8.473  1.00  0.00      HCT   
ATOM   2181  CA  PRO H 135      14.399 -10.522   5.681  1.00  0.00      HCT  C
ATOM   2182  HA  PRO H 135      15.233 -10.675   5.007  1.00  0.00      HCT   
ATOM   2183  CB  PRO H 135      13.613 -11.824   5.818  1.00  0.00      HCT  C
ATOM   2184  HB1 PRO H 135      14.250 -12.724   5.665  1.00  0.00      HCT   
ATOM   2185  HB2 PRO H 135      12.732 -11.863   5.139  1.00  0.00      HCT   
ATOM   2186  CG  PRO H 135      13.122 -11.798   7.277  1.00  0.00      HCT  C
ATOM   2187  HG1 PRO H 135      12.967 -12.827   7.656  1.00  0.00      HCT   
ATOM   2188  HG2 PRO H 135      12.162 -11.244   7.390  1.00  0.00      HCT   
ATOM   2189  C   PRO H 135      13.538  -9.417   5.152  1.00  0.00      HCT  C
ATOM   2190  O   PRO H 135      12.930  -8.682   5.927  1.00  0.00      HCT  O
ATOM   2191  N   LEU H 136      13.515  -9.276   3.818  1.00  0.00      HCT  N
ATOM   2192  HN  LEU H 136      14.086  -9.871   3.256  1.00  0.00      HCT   
ATOM   2193  CA  LEU H 136      12.737  -8.334   3.074  1.00  0.00      HCT  C
ATOM   2194  HA  LEU H 136      12.796  -7.381   3.584  1.00  0.00      HCT   
ATOM   2195  CB  LEU H 136      13.178  -8.249   1.605  1.00  0.00      HCT  C
ATOM   2196  HB1 LEU H 136      13.019  -9.256   1.155  1.00  0.00      HCT   
ATOM   2197  HB2 LEU H 136      12.496  -7.558   1.062  1.00  0.00      HCT   
ATOM   2198  CG  LEU H 136      14.652  -7.834   1.440  1.00  0.00      HCT  C
ATOM   2199  HG  LEU H 136      15.223  -8.717   1.816  1.00  0.00      HCT   
ATOM   2200  CD1 LEU H 136      15.012  -7.621  -0.040  1.00  0.00      HCT  C
ATOM   2201 HD11 LEU H 136      16.063  -7.276  -0.140  1.00  0.00      HCT   
ATOM   2202 HD12 LEU H 136      14.900  -8.568  -0.610  1.00  0.00      HCT   
ATOM   2203 HD13 LEU H 136      14.351  -6.855  -0.498  1.00  0.00      HCT   
ATOM   2204  CD2 LEU H 136      14.997  -6.629   2.331  1.00  0.00      HCT  C
ATOM   2205 HD21 LEU H 136      16.068  -6.356   2.213  1.00  0.00      HCT   
ATOM   2206 HD22 LEU H 136      14.392  -5.738   2.068  1.00  0.00      HCT   
ATOM   2207 HD23 LEU H 136      14.816  -6.872   3.401  1.00  0.00      HCT   
ATOM   2208  C   LEU H 136      11.308  -8.768   3.093  1.00  0.00      HCT  C
ATOM   2209  O   LEU H 136      10.430  -7.981   2.754  1.00  0.00      HCT  O
ATOM   2210  N   LEU H 137      11.048 -10.067   3.365  1.00  0.00      HCT  N
ATOM   2211  HN  LEU H 137      11.731 -10.753   3.605  1.00  0.00      HCT   
ATOM   2212  CA  LEU H 137       9.703 -10.564   3.323  1.00  0.00      HCT  C
ATOM   2213  HA  LEU H 137       9.044  -9.727   3.513  1.00  0.00      HCT   
ATOM   2214  CB  LEU H 137       9.420 -11.285   1.991  1.00  0.00      HCT  C
ATOM   2215  HB1 LEU H 137       9.661 -10.569   1.172  1.00  0.00      HCT   
ATOM   2216  HB2 LEU H 137      10.133 -12.132   1.879  1.00  0.00      HCT   
ATOM   2217  CG  LEU H 137       7.974 -11.779   1.796  1.00  0.00      HCT  C
ATOM   2218  HG  LEU H 137       7.719 -12.293   2.754  1.00  0.00      HCT   
ATOM   2219  CD1 LEU H 137       7.001 -10.606   1.595  1.00  0.00      HCT  C
ATOM   2220 HD11 LEU H 137       5.972 -10.981   1.408  1.00  0.00      HCT   
ATOM   2221 HD12 LEU H 137       6.978  -9.958   2.497  1.00  0.00      HCT   
ATOM   2222 HD13 LEU H 137       7.307  -9.986   0.725  1.00  0.00      HCT   
ATOM   2223  CD2 LEU H 137       7.895 -12.815   0.665  1.00  0.00      HCT  C
ATOM   2224 HD21 LEU H 137       6.851 -13.178   0.546  1.00  0.00      HCT   
ATOM   2225 HD22 LEU H 137       8.215 -12.387  -0.306  1.00  0.00      HCT   
ATOM   2226 HD23 LEU H 137       8.543 -13.689   0.892  1.00  0.00      HCT   
ATOM   2227  C   LEU H 137       9.495 -11.565   4.426  1.00  0.00      HCT  C
ATOM   2228  O   LEU H 137      10.307 -12.469   4.623  1.00  0.00      HCT  O
ATOM   2229  N   VAL H 138       8.378 -11.425   5.175  1.00  0.00      HCT  N
ATOM   2230  HN  VAL H 138       7.725 -10.682   5.053  1.00  0.00      HCT   
ATOM   2231  CA  VAL H 138       8.037 -12.351   6.224  1.00  0.00      HCT  C
ATOM   2232  HA  VAL H 138       8.663 -13.231   6.142  1.00  0.00      HCT   
ATOM   2233  CB  VAL H 138       8.078 -11.755   7.603  1.00  0.00      HCT  C
ATOM   2234  HB  VAL H 138       7.752 -12.546   8.322  1.00  0.00      HCT   
ATOM   2235  CG1 VAL H 138       9.522 -11.324   7.910  1.00  0.00      HCT  C
ATOM   2236 HG11 VAL H 138       9.576 -10.843   8.910  1.00  0.00      HCT   
ATOM   2237 HG12 VAL H 138      10.215 -12.191   7.922  1.00  0.00      HCT   
ATOM   2238 HG13 VAL H 138       9.882 -10.591   7.156  1.00  0.00      HCT   
ATOM   2239  CG2 VAL H 138       7.056 -10.610   7.676  1.00  0.00      HCT  C
ATOM   2240 HG21 VAL H 138       7.087 -10.119   8.672  1.00  0.00      HCT   
ATOM   2241 HG22 VAL H 138       7.273  -9.843   6.901  1.00  0.00      HCT   
ATOM   2242 HG23 VAL H 138       6.023 -10.983   7.518  1.00  0.00      HCT   
ATOM   2243  C   VAL H 138       6.616 -12.784   5.981  1.00  0.00      HCT  C
ATOM   2244  O   VAL H 138       5.811 -12.012   5.463  1.00  0.00      HCT  O
ATOM   2245  N   LEU H 139       6.282 -14.045   6.337  1.00  0.00      HCT  N
ATOM   2246  HN  LEU H 139       6.922 -14.677   6.770  1.00  0.00      HCT   
ATOM   2247  CA  LEU H 139       4.964 -14.591   6.121  1.00  0.00      HCT  C
ATOM   2248  HA  LEU H 139       4.291 -13.765   5.930  1.00  0.00      HCT   
ATOM   2249  CB  LEU H 139       4.948 -15.718   5.070  1.00  0.00      HCT  C
ATOM   2250  HB1 LEU H 139       5.694 -16.480   5.394  1.00  0.00      HCT   
ATOM   2251  HB2 LEU H 139       3.958 -16.225   5.098  1.00  0.00      HCT   
ATOM   2252  CG  LEU H 139       5.282 -15.313   3.620  1.00  0.00      HCT  C
ATOM   2253  HG  LEU H 139       5.417 -16.293   3.101  1.00  0.00      HCT   
ATOM   2254  CD1 LEU H 139       4.126 -14.559   2.954  1.00  0.00      HCT  C
ATOM   2255 HD11 LEU H 139       4.410 -14.237   1.929  1.00  0.00      HCT   
ATOM   2256 HD12 LEU H 139       3.227 -15.208   2.880  1.00  0.00      HCT   
ATOM   2257 HD13 LEU H 139       3.859 -13.654   3.540  1.00  0.00      HCT   
ATOM   2258  CD2 LEU H 139       6.605 -14.548   3.538  1.00  0.00      HCT  C
ATOM   2259 HD21 LEU H 139       6.833 -14.284   2.483  1.00  0.00      HCT   
ATOM   2260 HD22 LEU H 139       6.570 -13.606   4.121  1.00  0.00      HCT   
ATOM   2261 HD23 LEU H 139       7.439 -15.170   3.928  1.00  0.00      HCT   
ATOM   2262  C   LEU H 139       4.506 -15.267   7.383  1.00  0.00      HCT  C
ATOM   2263  O   LEU H 139       5.300 -15.512   8.291  1.00  0.00      HCT  O
ATOM   2264  N   GLN H 140       3.188 -15.573   7.480  1.00  0.00      HCT  N
ATOM   2265  HN  GLN H 140       2.483 -15.344   6.811  1.00  0.00      HCT   
ATOM   2266  CA  GLN H 140       2.707 -16.293   8.632  1.00  0.00      HCT  C
ATOM   2267  HA  GLN H 140       3.441 -17.053   8.872  1.00  0.00      HCT   
ATOM   2268  CB  GLN H 140       2.446 -15.405   9.860  1.00  0.00      HCT  C
ATOM   2269  HB1 GLN H 140       3.401 -14.874  10.083  1.00  0.00      HCT   
ATOM   2270  HB2 GLN H 140       1.707 -14.615   9.594  1.00  0.00      HCT   
ATOM   2271  CG  GLN H 140       1.993 -16.193  11.092  1.00  0.00      HCT  C
ATOM   2272  HG1 GLN H 140       1.034 -16.715  10.887  1.00  0.00      HCT   
ATOM   2273  HG2 GLN H 140       2.746 -16.960  11.367  1.00  0.00      HCT   
ATOM   2274  CD  GLN H 140       1.774 -15.212  12.234  1.00  0.00      HCT  C
ATOM   2275  OE1 GLN H 140       0.640 -14.910  12.603  1.00  0.00      HCT  O
ATOM   2276  NE2 GLN H 140       2.891 -14.689  12.809  1.00  0.00      HCT  N
ATOM   2277 HE21 GLN H 140       2.753 -14.050  13.560  1.00  0.00      HCT   
ATOM   2278 HE22 GLN H 140       3.789 -14.939  12.463  1.00  0.00      HCT   
ATOM   2279  C   GLN H 140       1.418 -16.997   8.299  1.00  0.00      HCT  C
ATOM   2280  O   GLN H 140       0.598 -16.479   7.542  1.00  0.00      HCT  O
ATOM   2281  N   ILE H 141       1.203 -18.215   8.859  1.00  0.00      HCT  N
ATOM   2282  HN  ILE H 141       1.838 -18.710   9.448  1.00  0.00      HCT   
ATOM   2283  CA  ILE H 141      -0.038 -18.906   8.616  1.00  0.00      HCT  C
ATOM   2284  HA  ILE H 141      -0.741 -18.167   8.253  1.00  0.00      HCT   
ATOM   2285  CB  ILE H 141       0.018 -20.058   7.644  1.00  0.00      HCT  C
ATOM   2286  HB  ILE H 141      -1.030 -20.451   7.615  1.00  0.00      HCT   
ATOM   2287  CG2 ILE H 141       0.476 -19.492   6.290  1.00  0.00      HCT  C
ATOM   2288 HG21 ILE H 141       0.387 -20.261   5.495  1.00  0.00      HCT   
ATOM   2289 HG22 ILE H 141      -0.150 -18.625   5.991  1.00  0.00      HCT   
ATOM   2290 HG23 ILE H 141       1.535 -19.161   6.335  1.00  0.00      HCT   
ATOM   2291  CG1 ILE H 141       0.892 -21.218   8.152  1.00  0.00      HCT  C
ATOM   2292 HG11 ILE H 141       0.570 -21.512   9.176  1.00  0.00      HCT   
ATOM   2293 HG12 ILE H 141       0.737 -22.102   7.492  1.00  0.00      HCT   
ATOM   2294  CD  ILE H 141       2.379 -20.899   8.173  1.00  0.00      HCT  C
ATOM   2295  HD1 ILE H 141       2.960 -21.791   8.493  1.00  0.00      HCT   
ATOM   2296  HD2 ILE H 141       2.730 -20.599   7.162  1.00  0.00      HCT   
ATOM   2297  HD3 ILE H 141       2.599 -20.073   8.882  1.00  0.00      HCT   
ATOM   2298  C   ILE H 141      -0.596 -19.441   9.908  1.00  0.00      HCT  C
ATOM   2299  O   ILE H 141       0.121 -19.611  10.892  1.00  0.00      HCT  O
ATOM   2300  N   THR H 142      -1.932 -19.664   9.944  1.00  0.00      HCT  N
ATOM   2301  HN  THR H 142      -2.541 -19.457   9.179  1.00  0.00      HCT   
ATOM   2302  CA  THR H 142      -2.596 -20.222  11.094  1.00  0.00      HCT  C
ATOM   2303  HA  THR H 142      -1.859 -20.794  11.641  1.00  0.00      HCT   
ATOM   2304  CB  THR H 142      -3.285 -19.181  11.926  1.00  0.00      HCT  C
ATOM   2305  HB  THR H 142      -3.851 -19.737  12.713  1.00  0.00      HCT   
ATOM   2306  OG1 THR H 142      -4.226 -18.469  11.138  1.00  0.00      HCT  O
ATOM   2307  HG1 THR H 142      -4.616 -17.817  11.731  1.00  0.00      HCT   
ATOM   2308  CG2 THR H 142      -2.228 -18.218  12.490  1.00  0.00      HCT  C
ATOM   2309 HG21 THR H 142      -2.687 -17.501  13.203  1.00  0.00      HCT   
ATOM   2310 HG22 THR H 142      -1.440 -18.782  13.033  1.00  0.00      HCT   
ATOM   2311 HG23 THR H 142      -1.742 -17.637  11.677  1.00  0.00      HCT   
ATOM   2312  C   THR H 142      -3.629 -21.204  10.612  1.00  0.00      HCT  C
ATOM   2313  O   THR H 142      -4.374 -20.917   9.676  1.00  0.00      HCT  O
ATOM   2314  N   ARG H 143      -3.718 -22.388  11.259  1.00  0.00      HCT  N
ATOM   2315  HN  ARG H 143      -3.167 -22.592  12.065  1.00  0.00      HCT   
ATOM   2316  CA  ARG H 143      -4.619 -23.420  10.814  1.00  0.00      HCT  C
ATOM   2317  HA  ARG H 143      -4.883 -23.218   9.783  1.00  0.00      HCT   
ATOM   2318  CB  ARG H 143      -4.031 -24.836  10.941  1.00  0.00      HCT  C
ATOM   2319  HB1 ARG H 143      -3.765 -24.972  12.017  1.00  0.00      HCT   
ATOM   2320  HB2 ARG H 143      -4.821 -25.588  10.724  1.00  0.00      HCT   
ATOM   2321  CG  ARG H 143      -2.788 -25.031  10.077  1.00  0.00      HCT  C
ATOM   2322  HG1 ARG H 143      -1.928 -24.535  10.578  1.00  0.00      HCT   
ATOM   2323  HG2 ARG H 143      -2.533 -26.115  10.049  1.00  0.00      HCT   
ATOM   2324  CD  ARG H 143      -3.001 -24.541   8.646  1.00  0.00      HCT  C
ATOM   2325  HD1 ARG H 143      -3.836 -25.112   8.179  1.00  0.00      HCT   
ATOM   2326  HD2 ARG H 143      -3.252 -23.455   8.619  1.00  0.00      HCT   
ATOM   2327  NE  ARG H 143      -1.739 -24.745   7.885  1.00  0.00      HCT  N
ATOM   2328  HE  ARG H 143      -1.149 -25.457   8.282  1.00  0.00      HCT   
ATOM   2329  CZ  ARG H 143      -1.510 -23.985   6.774  1.00  0.00      HCT  C
ATOM   2330  NH1 ARG H 143      -2.376 -22.986   6.437  1.00  0.00      HCT  N
ATOM   2331 HH11 ARG H 143      -2.230 -22.447   5.619  1.00  0.00      HCT   
ATOM   2332 HH12 ARG H 143      -3.218 -22.927   6.977  1.00  0.00      HCT   
ATOM   2333  NH2 ARG H 143      -0.424 -24.226   5.988  1.00  0.00      HCT  N
ATOM   2334 HH21 ARG H 143      -0.215 -23.619   5.235  1.00  0.00      HCT   
ATOM   2335 HH22 ARG H 143       0.238 -24.882   6.327  1.00  0.00      HCT   
ATOM   2336  C   ARG H 143      -5.897 -23.405  11.594  1.00  0.00      HCT  C
ATOM   2337  O   ARG H 143      -5.920 -23.027  12.765  1.00  0.00      HCT  O
ATOM   2338  N   PHE H 144      -7.013 -23.786  10.924  1.00  0.00      HCT  N
ATOM   2339  HN  PHE H 144      -7.050 -23.993   9.948  1.00  0.00      HCT   
ATOM   2340  CA  PHE H 144      -8.267 -23.922  11.609  1.00  0.00      HCT  C
ATOM   2341  HA  PHE H 144      -8.047 -24.127  12.650  1.00  0.00      HCT   
ATOM   2342  CB  PHE H 144      -9.215 -22.728  11.400  1.00  0.00      HCT  C
ATOM   2343  HB1 PHE H 144      -9.314 -22.528  10.311  1.00  0.00      HCT   
ATOM   2344  HB2 PHE H 144     -10.233 -22.953  11.786  1.00  0.00      HCT   
ATOM   2345  CG  PHE H 144      -8.610 -21.535  12.055  1.00  0.00      HCT  C
ATOM   2346  CD1 PHE H 144      -8.730 -21.346  13.412  1.00  0.00      HCT  C
ATOM   2347  HD1 PHE H 144      -9.271 -22.069  14.007  1.00  0.00      HCT   
ATOM   2348  CE1 PHE H 144      -8.176 -20.245  14.021  1.00  0.00      HCT  C
ATOM   2349  HE1 PHE H 144      -8.271 -20.113  15.090  1.00  0.00      HCT   
ATOM   2350  CZ  PHE H 144      -7.496 -19.316  13.271  1.00  0.00      HCT  C
ATOM   2351  HZ  PHE H 144      -7.052 -18.452  13.745  1.00  0.00      HCT   
ATOM   2352  CD2 PHE H 144      -7.929 -20.598  11.310  1.00  0.00      HCT  C
ATOM   2353  HD2 PHE H 144      -7.846 -20.716  10.239  1.00  0.00      HCT   
ATOM   2354  CE2 PHE H 144      -7.373 -19.494  11.914  1.00  0.00      HCT  C
ATOM   2355  HE2 PHE H 144      -6.840 -18.766  11.319  1.00  0.00      HCT   
ATOM   2356  C   PHE H 144      -8.977 -25.122  11.066  1.00  0.00      HCT  C
ATOM   2357  O   PHE H 144      -9.809 -25.006  10.170  1.00  0.00      HCT  O
ATOM   2358  N   LYS H 145      -8.700 -26.306  11.638  1.00  0.00      HCT  N
ATOM   2359  HN  LYS H 145      -8.006 -26.386  12.351  1.00  0.00      HCT   
ATOM   2360  CA  LYS H 145      -9.357 -27.533  11.288  1.00  0.00      HCT  C
ATOM   2361  HA  LYS H 145      -8.727 -28.337  11.649  1.00  0.00      HCT   
ATOM   2362  CB  LYS H 145     -10.752 -27.670  11.916  1.00  0.00      HCT  C
ATOM   2363  HB1 LYS H 145     -11.415 -26.933  11.406  1.00  0.00      HCT   
ATOM   2364  HB2 LYS H 145     -11.161 -28.677  11.675  1.00  0.00      HCT   
ATOM   2365  CG  LYS H 145     -10.752 -27.410  13.424  1.00  0.00      HCT  C
ATOM   2366  HG1 LYS H 145     -10.604 -26.321  13.606  1.00  0.00      HCT   
ATOM   2367  HG2 LYS H 145     -11.749 -27.684  13.839  1.00  0.00      HCT   
ATOM   2368  CD  LYS H 145      -9.662 -28.168  14.185  1.00  0.00      HCT  C
ATOM   2369  HD1 LYS H 145      -8.672 -27.752  13.889  1.00  0.00      HCT   
ATOM   2370  HD2 LYS H 145      -9.796 -27.968  15.273  1.00  0.00      HCT   
ATOM   2371  CE  LYS H 145      -9.662 -29.679  13.956  1.00  0.00      HCT  C
ATOM   2372  HE1 LYS H 145     -10.543 -30.148  14.448  1.00  0.00      HCT   
ATOM   2373  HE2 LYS H 145      -9.702 -29.909  12.869  1.00  0.00      HCT   
ATOM   2374  NZ  LYS H 145      -8.427 -30.267  14.526  1.00  0.00      HCT  N
ATOM   2375  HZ1 LYS H 145      -8.420 -31.296  14.375  1.00  0.00      HCT   
ATOM   2376  HZ2 LYS H 145      -7.596 -29.845  14.064  1.00  0.00      HCT   
ATOM   2377  HZ3 LYS H 145      -8.389 -30.068  15.546  1.00  0.00      HCT   
ATOM   2378  C   LYS H 145      -9.491 -27.701   9.800  1.00  0.00      HCT  C
ATOM   2379  O   LYS H 145      -8.528 -28.019   9.103  1.00  0.00      HCT  O
ATOM   2380  N   CYS H 146     -10.736 -27.527   9.307  1.00  0.00      HCT  N
ATOM   2381  HN  CYS H 146     -11.450 -27.200   9.923  1.00  0.00      HCT   
ATOM   2382  CA  CYS H 146     -11.169 -27.765   7.955  1.00  0.00      HCT  C
ATOM   2383  HA  CYS H 146     -10.868 -28.785   7.744  1.00  0.00      HCT   
ATOM   2384  CB  CYS H 146     -12.694 -27.644   7.802  1.00  0.00      HCT  C
ATOM   2385  HB1 CYS H 146     -12.930 -27.788   6.723  1.00  0.00      HCT   
ATOM   2386  HB2 CYS H 146     -13.194 -28.479   8.340  1.00  0.00      HCT   
ATOM   2387  SG  CYS H 146     -13.317 -26.023   8.336  1.00  0.00      HCT  S
ATOM   2388  HG1 CYS H 146     -14.597 -26.224   8.017  1.00  0.00      HCT   
ATOM   2389  C   CYS H 146     -10.534 -26.877   6.920  1.00  0.00      HCT  C
ATOM   2390  O   CYS H 146     -10.122 -27.375   5.874  1.00  0.00      HCT  O
ATOM   2391  N   GLY H 147     -10.321 -25.571   7.172  1.00  0.00      HCT  N
ATOM   2392  HN  GLY H 147     -10.409 -25.069   8.031  1.00  0.00      HCT   
ATOM   2393  CA  GLY H 147      -9.908 -24.793   6.037  1.00  0.00      HCT  C
ATOM   2394  HA1 GLY H 147     -10.692 -24.853   5.294  1.00  0.00      HCT   
ATOM   2395  HA2 GLY H 147      -8.950 -25.170   5.704  1.00  0.00      HCT   
ATOM   2396  C   GLY H 147      -9.732 -23.350   6.412  1.00  0.00      HCT  C
ATOM   2397  O   GLY H 147      -9.174 -22.585   5.627  1.00  0.00      HCT  O
ATOM   2398  N   GLY H 148     -10.174 -22.927   7.611  1.00  0.00      HCT  N
ATOM   2399  HN  GLY H 148     -10.641 -23.502   8.282  1.00  0.00      HCT   
ATOM   2400  CA  GLY H 148      -9.981 -21.553   7.996  1.00  0.00      HCT  C
ATOM   2401  HA1 GLY H 148     -10.386 -21.411   8.989  1.00  0.00      HCT   
ATOM   2402  HA2 GLY H 148     -10.418 -20.912   7.242  1.00  0.00      HCT   
ATOM   2403  C   GLY H 148      -8.503 -21.266   8.050  1.00  0.00      HCT  C
ATOM   2404  O   GLY H 148      -7.710 -22.121   8.444  1.00  0.00      HCT  O
ATOM   2405  N   ALA H 149      -8.097 -20.032   7.658  1.00  0.00      HCT  N
ATOM   2406  HN  ALA H 149      -8.718 -19.310   7.354  1.00  0.00      HCT   
ATOM   2407  CA  ALA H 149      -6.698 -19.685   7.660  1.00  0.00      HCT  C
ATOM   2408  HA  ALA H 149      -6.220 -20.002   8.580  1.00  0.00      HCT   
ATOM   2409  CB  ALA H 149      -5.923 -20.288   6.475  1.00  0.00      HCT  C
ATOM   2410  HB1 ALA H 149      -5.978 -21.397   6.519  1.00  0.00      HCT   
ATOM   2411  HB2 ALA H 149      -6.359 -19.962   5.505  1.00  0.00      HCT   
ATOM   2412  HB3 ALA H 149      -4.851 -19.997   6.496  1.00  0.00      HCT   
ATOM   2413  C   ALA H 149      -6.533 -18.189   7.589  1.00  0.00      HCT  C
ATOM   2414  O   ALA H 149      -7.506 -17.446   7.468  1.00  0.00      HCT  O
ATOM   2415  N   SER H 150      -5.273 -17.707   7.720  1.00  0.00      HCT  N
ATOM   2416  HN  SER H 150      -4.472 -18.284   7.882  1.00  0.00      HCT   
ATOM   2417  CA  SER H 150      -4.978 -16.296   7.635  1.00  0.00      HCT  C
ATOM   2418  HA  SER H 150      -5.607 -15.887   6.855  1.00  0.00      HCT   
ATOM   2419  CB  SER H 150      -5.137 -15.558   8.974  1.00  0.00      HCT  C
ATOM   2420  HB1 SER H 150      -6.196 -15.663   9.303  1.00  0.00      HCT   
ATOM   2421  HB2 SER H 150      -4.503 -16.033   9.756  1.00  0.00      HCT   
ATOM   2422  OG  SER H 150      -4.829 -14.182   8.807  1.00  0.00      HCT  O
ATOM   2423  HG1 SER H 150      -5.151 -13.722   9.593  1.00  0.00      HCT   
ATOM   2424  C   SER H 150      -3.548 -16.120   7.195  1.00  0.00      HCT  C
ATOM   2425  O   SER H 150      -2.670 -16.893   7.575  1.00  0.00      HCT  O
ATOM   2426  N   LEU H 151      -3.270 -15.079   6.376  1.00  0.00      HCT  N
ATOM   2427  HN  LEU H 151      -3.927 -14.404   6.048  1.00  0.00      HCT   
ATOM   2428  CA  LEU H 151      -1.927 -14.875   5.902  1.00  0.00      HCT  C
ATOM   2429  HA  LEU H 151      -1.287 -15.544   6.462  1.00  0.00      HCT   
ATOM   2430  CB  LEU H 151      -1.785 -15.111   4.385  1.00  0.00      HCT  C
ATOM   2431  HB1 LEU H 151      -2.102 -16.161   4.184  1.00  0.00      HCT   
ATOM   2432  HB2 LEU H 151      -2.512 -14.462   3.848  1.00  0.00      HCT   
ATOM   2433  CG  LEU H 151      -0.358 -14.903   3.840  1.00  0.00      HCT  C
ATOM   2434  HG  LEU H 151      -0.091 -13.865   4.153  1.00  0.00      HCT   
ATOM   2435  CD1 LEU H 151       0.642 -15.881   4.474  1.00  0.00      HCT  C
ATOM   2436 HD11 LEU H 151       1.653 -15.746   4.033  1.00  0.00      HCT   
ATOM   2437 HD12 LEU H 151       0.714 -15.711   5.570  1.00  0.00      HCT   
ATOM   2438 HD13 LEU H 151       0.326 -16.932   4.302  1.00  0.00      HCT   
ATOM   2439  CD2 LEU H 151      -0.340 -14.956   2.305  1.00  0.00      HCT  C
ATOM   2440 HD21 LEU H 151       0.691 -14.786   1.925  1.00  0.00      HCT   
ATOM   2441 HD22 LEU H 151      -0.681 -15.940   1.925  1.00  0.00      HCT   
ATOM   2442 HD23 LEU H 151      -1.001 -14.169   1.881  1.00  0.00      HCT   
ATOM   2443  C   LEU H 151      -1.480 -13.473   6.192  1.00  0.00      HCT  C
ATOM   2444  O   LEU H 151      -2.097 -12.506   5.750  1.00  0.00      HCT  O
ATOM   2445  N   GLY H 152      -0.366 -13.333   6.940  1.00  0.00      HCT  N
ATOM   2446  HN  GLY H 152       0.133 -14.105   7.330  1.00  0.00      HCT   
ATOM   2447  CA  GLY H 152       0.178 -12.034   7.224  1.00  0.00      HCT  C
ATOM   2448  HA1 GLY H 152       0.450 -11.969   8.269  1.00  0.00      HCT   
ATOM   2449  HA2 GLY H 152      -0.506 -11.263   6.895  1.00  0.00      HCT   
ATOM   2450  C   GLY H 152       1.429 -11.919   6.411  1.00  0.00      HCT  C
ATOM   2451  O   GLY H 152       2.281 -12.806   6.446  1.00  0.00      HCT  O
ATOM   2452  N   VAL H 153       1.580 -10.810   5.654  1.00  0.00      HCT  N
ATOM   2453  HN  VAL H 153       0.961 -10.031   5.598  1.00  0.00      HCT   
ATOM   2454  CA  VAL H 153       2.747 -10.701   4.824  1.00  0.00      HCT  C
ATOM   2455  HA  VAL H 153       3.414 -11.513   5.083  1.00  0.00      HCT   
ATOM   2456  CB  VAL H 153       2.439 -10.734   3.355  1.00  0.00      HCT  C
ATOM   2457  HB  VAL H 153       1.746  -9.885   3.136  1.00  0.00      HCT   
ATOM   2458  CG1 VAL H 153       3.752 -10.559   2.575  1.00  0.00      HCT  C
ATOM   2459 HG11 VAL H 153       3.562 -10.618   1.482  1.00  0.00      HCT   
ATOM   2460 HG12 VAL H 153       4.220  -9.573   2.776  1.00  0.00      HCT   
ATOM   2461 HG13 VAL H 153       4.477 -11.358   2.842  1.00  0.00      HCT   
ATOM   2462  CG2 VAL H 153       1.705 -12.047   3.042  1.00  0.00      HCT  C
ATOM   2463 HG21 VAL H 153       1.493 -12.129   1.955  1.00  0.00      HCT   
ATOM   2464 HG22 VAL H 153       2.321 -12.921   3.345  1.00  0.00      HCT   
ATOM   2465 HG23 VAL H 153       0.734 -12.102   3.577  1.00  0.00      HCT   
ATOM   2466  C   VAL H 153       3.469  -9.418   5.107  1.00  0.00      HCT  C
ATOM   2467  O   VAL H 153       2.882  -8.336   5.095  1.00  0.00      HCT  O
ATOM   2468  N   GLY H 154       4.795  -9.514   5.334  1.00  0.00      HCT  N
ATOM   2469  HN  GLY H 154       5.294 -10.379   5.300  1.00  0.00      HCT   
ATOM   2470  CA  GLY H 154       5.583  -8.353   5.644  1.00  0.00      HCT  C
ATOM   2471  HA1 GLY H 154       6.135  -8.540   6.555  1.00  0.00      HCT   
ATOM   2472  HA2 GLY H 154       4.935  -7.488   5.687  1.00  0.00      HCT   
ATOM   2473  C   GLY H 154       6.570  -8.136   4.540  1.00  0.00      HCT  C
ATOM   2474  O   GLY H 154       6.999  -9.079   3.878  1.00  0.00      HCT  O
ATOM   2475  N   MET H 155       6.955  -6.861   4.310  1.00  0.00      HCT  N
ATOM   2476  HN  MET H 155       6.647  -6.060   4.818  1.00  0.00      HCT   
ATOM   2477  CA  MET H 155       7.885  -6.573   3.257  1.00  0.00      HCT  C
ATOM   2478  HA  MET H 155       8.688  -7.298   3.305  1.00  0.00      HCT   
ATOM   2479  CB  MET H 155       7.199  -6.508   1.883  1.00  0.00      HCT  C
ATOM   2480  HB1 MET H 155       6.591  -7.437   1.780  1.00  0.00      HCT   
ATOM   2481  HB2 MET H 155       6.477  -5.661   1.870  1.00  0.00      HCT   
ATOM   2482  CG  MET H 155       8.159  -6.414   0.697  1.00  0.00      HCT  C
ATOM   2483  HG1 MET H 155       8.851  -5.556   0.828  1.00  0.00      HCT   
ATOM   2484  HG2 MET H 155       8.775  -7.338   0.641  1.00  0.00      HCT   
ATOM   2485  SD  MET H 155       7.330  -6.193  -0.907  1.00  0.00      HCT  S
ATOM   2486  CE  MET H 155       6.476  -7.796  -0.889  1.00  0.00      HCT  C
ATOM   2487  HE1 MET H 155       5.871  -7.933  -1.811  1.00  0.00      HCT   
ATOM   2488  HE2 MET H 155       7.203  -8.635  -0.830  1.00  0.00      HCT   
ATOM   2489  HE3 MET H 155       5.792  -7.875  -0.017  1.00  0.00      HCT   
ATOM   2490  C   MET H 155       8.482  -5.218   3.503  1.00  0.00      HCT  C
ATOM   2491  O   MET H 155       8.072  -4.492   4.408  1.00  0.00      HCT  O
ATOM   2492  N   GLU H 156       9.518  -4.874   2.708  1.00  0.00      HCT  N
ATOM   2493  HN  GLU H 156       9.950  -5.493   2.058  1.00  0.00      HCT   
ATOM   2494  CA  GLU H 156      10.094  -3.561   2.735  1.00  0.00      HCT  C
ATOM   2495  HA  GLU H 156       9.588  -2.927   3.452  1.00  0.00      HCT   
ATOM   2496  CB  GLU H 156      11.617  -3.549   2.960  1.00  0.00      HCT  C
ATOM   2497  HB1 GLU H 156      11.843  -4.189   3.844  1.00  0.00      HCT   
ATOM   2498  HB2 GLU H 156      12.130  -4.030   2.097  1.00  0.00      HCT   
ATOM   2499  CG  GLU H 156      12.177  -2.143   3.195  1.00  0.00      HCT  C
ATOM   2500  HG1 GLU H 156      12.047  -1.536   2.280  1.00  0.00      HCT   
ATOM   2501  HG2 GLU H 156      11.660  -1.646   4.039  1.00  0.00      HCT   
ATOM   2502  CD  GLU H 156      13.670  -2.256   3.468  1.00  0.00      HCT  C
ATOM   2503  OE1 GLU H 156      14.235  -3.360   3.245  1.00  0.00      HCT  O
ATOM   2504  OE2 GLU H 156      14.268  -1.237   3.908  1.00  0.00      HCT  O
ATOM   2505  C   GLU H 156       9.815  -3.001   1.371  1.00  0.00      HCT  C
ATOM   2506  O   GLU H 156      10.175  -3.592   0.355  1.00  0.00      HCT  O
ATOM   2507  N   HSD H 157       9.215  -1.800   1.333  1.00  0.00      HCT  N
ATOM   2508  HN  HSD H 157       9.104  -1.284   2.181  1.00  0.00      HCT   
ATOM   2509  CA  HSD H 157       8.697  -1.158   0.153  1.00  0.00      HCT  C
ATOM   2510  HA  HSD H 157       7.997  -1.838  -0.317  1.00  0.00      HCT   
ATOM   2511  CB  HSD H 157       8.016   0.183   0.489  1.00  0.00      HCT  C
ATOM   2512  HB1 HSD H 157       7.390   0.053   1.399  1.00  0.00      HCT   
ATOM   2513  HB2 HSD H 157       8.791   0.941   0.738  1.00  0.00      HCT   
ATOM   2514  ND1 HSD H 157       6.310   1.820  -0.435  1.00  0.00      HCT  N
ATOM   2515  HD1 HSD H 157       6.255   2.403   0.376  1.00  0.00      HCT   
ATOM   2516  CG  HSD H 157       7.141   0.732  -0.603  1.00  0.00      HCT  C
ATOM   2517  CE1 HSD H 157       5.675   2.016  -1.617  1.00  0.00      HCT  C
ATOM   2518  HE1 HSD H 157       4.952   2.817  -1.795  1.00  0.00      HCT   
ATOM   2519  NE2 HSD H 157       6.036   1.133  -2.530  1.00  0.00      HCT  N
ATOM   2520  CD2 HSD H 157       6.959   0.326  -1.889  1.00  0.00      HCT  C
ATOM   2521  HD2 HSD H 157       7.396  -0.513  -2.417  1.00  0.00      HCT   
ATOM   2522  C   HSD H 157       9.800  -0.900  -0.831  1.00  0.00      HCT  C
ATOM   2523  O   HSD H 157       9.552  -0.674  -2.015  1.00  0.00      HCT  O
ATOM   2524  N   HSE H 158      11.056  -0.862  -0.367  1.00  0.00      HCT  N
ATOM   2525  HN  HSE H 158      11.327  -1.003   0.584  1.00  0.00      HCT   
ATOM   2526  CA  HSE H 158      12.149  -0.601  -1.262  1.00  0.00      HCT  C
ATOM   2527  HA  HSE H 158      11.911   0.309  -1.800  1.00  0.00      HCT   
ATOM   2528  CB  HSE H 158      13.499  -0.459  -0.538  1.00  0.00      HCT  C
ATOM   2529  HB1 HSE H 158      13.639  -1.356   0.103  1.00  0.00      HCT   
ATOM   2530  HB2 HSE H 158      14.321  -0.461  -1.284  1.00  0.00      HCT   
ATOM   2531  ND1 HSE H 158      13.543   2.052  -0.181  1.00  0.00      HCT  N
ATOM   2532  CG  HSE H 158      13.537   0.771   0.323  1.00  0.00      HCT  C
ATOM   2533  CE1 HSE H 158      13.570   2.892   0.884  1.00  0.00      HCT  C
ATOM   2534  HE1 HSE H 158      13.586   3.983   0.814  1.00  0.00      HCT   
ATOM   2535  NE2 HSE H 158      13.582   2.241   2.033  1.00  0.00      HCT  N
ATOM   2536  HE2 HSE H 158      13.620   2.599   2.966  1.00  0.00      HCT   
ATOM   2537  CD2 HSE H 158      13.562   0.905   1.678  1.00  0.00      HCT  C
ATOM   2538  HD2 HSE H 158      13.577   0.148   2.449  1.00  0.00      HCT   
ATOM   2539  C   HSE H 158      12.275  -1.699  -2.285  1.00  0.00      HCT  C
ATOM   2540  O   HSE H 158      12.738  -1.461  -3.399  1.00  0.00      HCT  O
ATOM   2541  N   VAL H 159      11.923  -2.946  -1.917  1.00  0.00      HCT  N
ATOM   2542  HN  VAL H 159      11.535  -3.167  -1.026  1.00  0.00      HCT   
ATOM   2543  CA  VAL H 159      12.081  -4.078  -2.795  1.00  0.00      HCT  C
ATOM   2544  HA  VAL H 159      13.090  -4.024  -3.185  1.00  0.00      HCT   
ATOM   2545  CB  VAL H 159      11.907  -5.394  -2.089  1.00  0.00      HCT  C
ATOM   2546  HB  VAL H 159      12.527  -5.363  -1.159  1.00  0.00      HCT   
ATOM   2547  CG1 VAL H 159      10.427  -5.581  -1.722  1.00  0.00      HCT  C
ATOM   2548 HG11 VAL H 159      10.273  -6.567  -1.233  1.00  0.00      HCT   
ATOM   2549 HG12 VAL H 159      10.079  -4.802  -1.012  1.00  0.00      HCT   
ATOM   2550 HG13 VAL H 159       9.789  -5.544  -2.631  1.00  0.00      HCT   
ATOM   2551  CG2 VAL H 159      12.483  -6.504  -2.984  1.00  0.00      HCT  C
ATOM   2552 HG21 VAL H 159      12.338  -7.501  -2.516  1.00  0.00      HCT   
ATOM   2553 HG22 VAL H 159      11.980  -6.507  -3.975  1.00  0.00      HCT   
ATOM   2554 HG23 VAL H 159      13.572  -6.365  -3.146  1.00  0.00      HCT   
ATOM   2555  C   VAL H 159      11.141  -4.056  -3.970  1.00  0.00      HCT  C
ATOM   2556  O   VAL H 159      11.535  -4.441  -5.070  1.00  0.00      HCT  O
ATOM   2557  N   ALA H 160       9.863  -3.658  -3.779  1.00  0.00      HCT  N
ATOM   2558  HN  ALA H 160       9.486  -3.354  -2.905  1.00  0.00      HCT   
ATOM   2559  CA  ALA H 160       8.940  -3.655  -4.885  1.00  0.00      HCT  C
ATOM   2560  HA  ALA H 160       9.367  -3.190  -5.766  1.00  0.00      HCT   
ATOM   2561  CB  ALA H 160       8.421  -5.056  -5.257  1.00  0.00      HCT  C
ATOM   2562  HB1 ALA H 160       9.269  -5.690  -5.594  1.00  0.00      HCT   
ATOM   2563  HB2 ALA H 160       7.949  -5.553  -4.381  1.00  0.00      HCT   
ATOM   2564  HB3 ALA H 160       7.677  -5.011  -6.081  1.00  0.00      HCT   
ATOM   2565  C   ALA H 160       7.748  -2.827  -4.505  1.00  0.00      HCT  C
ATOM   2566  O   ALA H 160       7.459  -2.641  -3.325  1.00  0.00      HCT  O
ATOM   2567  N   ASP H 161       7.026  -2.308  -5.519  1.00  0.00      HCT  N
ATOM   2568  HN  ASP H 161       7.218  -2.471  -6.483  1.00  0.00      HCT   
ATOM   2569  CA  ASP H 161       5.888  -1.454  -5.311  1.00  0.00      HCT  C
ATOM   2570  HA  ASP H 161       6.201  -0.684  -4.615  1.00  0.00      HCT   
ATOM   2571  CB  ASP H 161       5.403  -0.790  -6.617  1.00  0.00      HCT  C
ATOM   2572  HB1 ASP H 161       4.504  -0.177  -6.403  1.00  0.00      HCT   
ATOM   2573  HB2 ASP H 161       6.187  -0.126  -7.032  1.00  0.00      HCT   
ATOM   2574  CG  ASP H 161       5.029  -1.844  -7.653  1.00  0.00      HCT  C
ATOM   2575  OD1 ASP H 161       5.423  -3.029  -7.493  1.00  0.00      HCT  O
ATOM   2576  OD2 ASP H 161       4.346  -1.461  -8.641  1.00  0.00      HCT  O
ATOM   2577  C   ASP H 161       4.745  -2.184  -4.665  1.00  0.00      HCT  C
ATOM   2578  O   ASP H 161       4.164  -1.683  -3.702  1.00  0.00      HCT  O
ATOM   2579  N   GLY H 162       4.453  -3.427  -5.097  1.00  0.00      HCT  N
ATOM   2580  HN  GLY H 162       4.985  -3.930  -5.777  1.00  0.00      HCT   
ATOM   2581  CA  GLY H 162       3.309  -4.114  -4.572  1.00  0.00      HCT  C
ATOM   2582  HA1 GLY H 162       2.598  -3.376  -4.225  1.00  0.00      HCT   
ATOM   2583  HA2 GLY H 162       3.641  -4.804  -3.808  1.00  0.00      HCT   
ATOM   2584  C   GLY H 162       2.656  -4.911  -5.663  1.00  0.00      HCT  C
ATOM   2585  O   GLY H 162       2.127  -5.989  -5.393  1.00  0.00      HCT  O
ATOM   2586  N   MET H 163       2.670  -4.433  -6.922  1.00  0.00      HCT  N
ATOM   2587  HN  MET H 163       3.034  -3.555  -7.225  1.00  0.00      HCT   
ATOM   2588  CA  MET H 163       2.112  -5.238  -7.972  1.00  0.00      HCT  C
ATOM   2589  HA  MET H 163       1.106  -5.533  -7.699  1.00  0.00      HCT   
ATOM   2590  CB  MET H 163       2.166  -4.579  -9.361  1.00  0.00      HCT  C
ATOM   2591  HB1 MET H 163       1.569  -3.639  -9.297  1.00  0.00      HCT   
ATOM   2592  HB2 MET H 163       3.212  -4.269  -9.582  1.00  0.00      HCT   
ATOM   2593  CG  MET H 163       1.597  -5.482 -10.456  1.00  0.00      HCT  C
ATOM   2594  HG1 MET H 163       1.789  -5.042 -11.458  1.00  0.00      HCT   
ATOM   2595  HG2 MET H 163       2.100  -6.473 -10.422  1.00  0.00      HCT   
ATOM   2596  SD  MET H 163      -0.195  -5.775 -10.352  1.00  0.00      HCT  S
ATOM   2597  CE  MET H 163      -0.170  -7.230 -11.439  1.00  0.00      HCT  C
ATOM   2598  HE1 MET H 163      -1.193  -7.641 -11.574  1.00  0.00      HCT   
ATOM   2599  HE2 MET H 163       0.230  -6.971 -12.443  1.00  0.00      HCT   
ATOM   2600  HE3 MET H 163       0.468  -8.035 -11.015  1.00  0.00      HCT   
ATOM   2601  C   MET H 163       2.938  -6.473  -8.043  1.00  0.00      HCT  C
ATOM   2602  O   MET H 163       2.423  -7.575  -8.208  1.00  0.00      HCT  O
ATOM   2603  N   SER H 164       4.263  -6.311  -7.929  1.00  0.00      HCT  N
ATOM   2604  HN  SER H 164       4.712  -5.424  -7.824  1.00  0.00      HCT   
ATOM   2605  CA  SER H 164       5.162  -7.424  -7.949  1.00  0.00      HCT  C
ATOM   2606  HA  SER H 164       4.869  -8.061  -8.773  1.00  0.00      HCT   
ATOM   2607  CB  SER H 164       6.633  -6.979  -8.014  1.00  0.00      HCT  C
ATOM   2608  HB1 SER H 164       6.838  -6.330  -7.132  1.00  0.00      HCT   
ATOM   2609  HB2 SER H 164       7.309  -7.861  -7.936  1.00  0.00      HCT   
ATOM   2610  OG  SER H 164       6.860  -6.241  -9.206  1.00  0.00      HCT  O
ATOM   2611  HG1 SER H 164       7.711  -5.796  -9.107  1.00  0.00      HCT   
ATOM   2612  C   SER H 164       4.965  -8.209  -6.686  1.00  0.00      HCT  C
ATOM   2613  O   SER H 164       5.120  -9.430  -6.680  1.00  0.00      HCT  O
ATOM   2614  N   GLY H 165       4.630  -7.522  -5.572  1.00  0.00      HCT  N
ATOM   2615  HN  GLY H 165       4.463  -6.537  -5.551  1.00  0.00      HCT   
ATOM   2616  CA  GLY H 165       4.493  -8.203  -4.314  1.00  0.00      HCT  C
ATOM   2617  HA1 GLY H 165       4.285  -7.454  -3.562  1.00  0.00      HCT   
ATOM   2618  HA2 GLY H 165       5.402  -8.764  -4.144  1.00  0.00      HCT   
ATOM   2619  C   GLY H 165       3.349  -9.172  -4.333  1.00  0.00      HCT  C
ATOM   2620  O   GLY H 165       3.521 -10.355  -4.043  1.00  0.00      HCT  O
ATOM   2621  N   ILE H 166       2.150  -8.697  -4.721  1.00  0.00      HCT  N
ATOM   2622  HN  ILE H 166       2.002  -7.762  -5.038  1.00  0.00      HCT   
ATOM   2623  CA  ILE H 166       0.966  -9.509  -4.711  1.00  0.00      HCT  C
ATOM   2624  HA  ILE H 166       0.903  -9.978  -3.737  1.00  0.00      HCT   
ATOM   2625  CB  ILE H 166      -0.285  -8.768  -5.082  1.00  0.00      HCT  C
ATOM   2626  HB  ILE H 166      -1.091  -9.545  -5.049  1.00  0.00      HCT   
ATOM   2627  CG2 ILE H 166      -0.510  -7.656  -4.044  1.00  0.00      HCT  C
ATOM   2628 HG21 ILE H 166      -1.504  -7.183  -4.188  1.00  0.00      HCT   
ATOM   2629 HG22 ILE H 166      -0.478  -8.065  -3.012  1.00  0.00      HCT   
ATOM   2630 HG23 ILE H 166       0.266  -6.867  -4.133  1.00  0.00      HCT   
ATOM   2631  CG1 ILE H 166      -0.202  -8.273  -6.534  1.00  0.00      HCT  C
ATOM   2632 HG11 ILE H 166       0.491  -7.405  -6.597  1.00  0.00      HCT   
ATOM   2633 HG12 ILE H 166       0.227  -9.083  -7.167  1.00  0.00      HCT   
ATOM   2634  CD  ILE H 166      -1.554  -7.876  -7.117  1.00  0.00      HCT  C
ATOM   2635  HD1 ILE H 166      -1.443  -7.582  -8.183  1.00  0.00      HCT   
ATOM   2636  HD2 ILE H 166      -2.269  -8.725  -7.063  1.00  0.00      HCT   
ATOM   2637  HD3 ILE H 166      -1.987  -7.015  -6.567  1.00  0.00      HCT   
ATOM   2638  C   ILE H 166       1.131 -10.606  -5.709  1.00  0.00      HCT  C
ATOM   2639  O   ILE H 166       0.595 -11.695  -5.515  1.00  0.00      HCT  O
ATOM   2640  N   THR H 167       1.824 -10.320  -6.834  1.00  0.00      HCT  N
ATOM   2641  HN  THR H 167       2.232  -9.426  -7.014  1.00  0.00      HCT   
ATOM   2642  CA  THR H 167       2.035 -11.287  -7.878  1.00  0.00      HCT  C
ATOM   2643  HA  THR H 167       1.059 -11.667  -8.147  1.00  0.00      HCT   
ATOM   2644  CB  THR H 167       2.790 -10.742  -9.056  1.00  0.00      HCT  C
ATOM   2645  HB  THR H 167       3.741 -10.321  -8.647  1.00  0.00      HCT   
ATOM   2646  OG1 THR H 167       2.066  -9.676  -9.653  1.00  0.00      HCT  O
ATOM   2647  HG1 THR H 167       2.602  -9.389 -10.400  1.00  0.00      HCT   
ATOM   2648  CG2 THR H 167       3.000 -11.875 -10.075  1.00  0.00      HCT  C
ATOM   2649 HG21 THR H 167       3.653 -11.541 -10.909  1.00  0.00      HCT   
ATOM   2650 HG22 THR H 167       3.486 -12.748  -9.589  1.00  0.00      HCT   
ATOM   2651 HG23 THR H 167       2.032 -12.211 -10.505  1.00  0.00      HCT   
ATOM   2652  C   THR H 167       2.812 -12.451  -7.339  1.00  0.00      HCT  C
ATOM   2653  O   THR H 167       2.472 -13.606  -7.595  1.00  0.00      HCT  O
ATOM   2654  N   PHE H 168       3.877 -12.172  -6.564  1.00  0.00      HCT  N
ATOM   2655  HN  PHE H 168       4.170 -11.237  -6.371  1.00  0.00      HCT   
ATOM   2656  CA  PHE H 168       4.685 -13.188  -5.948  1.00  0.00      HCT  C
ATOM   2657  HA  PHE H 168       5.005 -13.872  -6.724  1.00  0.00      HCT   
ATOM   2658  CB  PHE H 168       5.833 -12.559  -5.133  1.00  0.00      HCT  C
ATOM   2659  HB1 PHE H 168       6.635 -12.230  -5.829  1.00  0.00      HCT   
ATOM   2660  HB2 PHE H 168       5.486 -11.658  -4.583  1.00  0.00      HCT   
ATOM   2661  CG  PHE H 168       6.422 -13.564  -4.202  1.00  0.00      HCT  C
ATOM   2662  CD1 PHE H 168       7.305 -14.526  -4.636  1.00  0.00      HCT  C
ATOM   2663  HD1 PHE H 168       7.577 -14.570  -5.682  1.00  0.00      HCT   
ATOM   2664  CE1 PHE H 168       7.838 -15.434  -3.751  1.00  0.00      HCT  C
ATOM   2665  HE1 PHE H 168       8.532 -16.185  -4.100  1.00  0.00      HCT   
ATOM   2666  CZ  PHE H 168       7.496 -15.386  -2.421  1.00  0.00      HCT  C
ATOM   2667  HZ  PHE H 168       7.917 -16.096  -1.724  1.00  0.00      HCT   
ATOM   2668  CD2 PHE H 168       6.093 -13.520  -2.866  1.00  0.00      HCT  C
ATOM   2669  HD2 PHE H 168       5.392 -12.780  -2.506  1.00  0.00      HCT   
ATOM   2670  CE2 PHE H 168       6.623 -14.424  -1.977  1.00  0.00      HCT  C
ATOM   2671  HE2 PHE H 168       6.350 -14.375  -0.932  1.00  0.00      HCT   
ATOM   2672  C   PHE H 168       3.809 -13.960  -5.019  1.00  0.00      HCT  C
ATOM   2673  O   PHE H 168       3.871 -15.186  -4.957  1.00  0.00      HCT  O
ATOM   2674  N   ILE H 169       2.945 -13.241  -4.282  1.00  0.00      HCT  N
ATOM   2675  HN  ILE H 169       2.865 -12.247  -4.327  1.00  0.00      HCT   
ATOM   2676  CA  ILE H 169       2.050 -13.860  -3.351  1.00  0.00      HCT  C
ATOM   2677  HA  ILE H 169       2.640 -14.460  -2.670  1.00  0.00      HCT   
ATOM   2678  CB  ILE H 169       1.160 -12.870  -2.658  1.00  0.00      HCT  C
ATOM   2679  HB  ILE H 169       0.704 -12.274  -3.489  1.00  0.00      HCT   
ATOM   2680  CG2 ILE H 169       0.126 -13.656  -1.834  1.00  0.00      HCT  C
ATOM   2681 HG21 ILE H 169      -0.650 -12.974  -1.428  1.00  0.00      HCT   
ATOM   2682 HG22 ILE H 169      -0.387 -14.414  -2.462  1.00  0.00      HCT   
ATOM   2683 HG23 ILE H 169       0.610 -14.177  -0.981  1.00  0.00      HCT   
ATOM   2684  CG1 ILE H 169       2.001 -11.894  -1.817  1.00  0.00      HCT  C
ATOM   2685 HG11 ILE H 169       2.691 -11.324  -2.479  1.00  0.00      HCT   
ATOM   2686 HG12 ILE H 169       1.321 -11.154  -1.336  1.00  0.00      HCT   
ATOM   2687  CD  ILE H 169       2.813 -12.583  -0.720  1.00  0.00      HCT  C
ATOM   2688  HD1 ILE H 169       3.354 -11.829  -0.109  1.00  0.00      HCT   
ATOM   2689  HD2 ILE H 169       2.147 -13.164  -0.046  1.00  0.00      HCT   
ATOM   2690  HD3 ILE H 169       3.564 -13.275  -1.156  1.00  0.00      HCT   
ATOM   2691  C   ILE H 169       1.182 -14.806  -4.122  1.00  0.00      HCT  C
ATOM   2692  O   ILE H 169       0.873 -15.900  -3.654  1.00  0.00      HCT  O
ATOM   2693  N   ASN H 170       0.744 -14.390  -5.325  1.00  0.00      HCT  N
ATOM   2694  HN  ASN H 170       0.957 -13.495  -5.716  1.00  0.00      HCT   
ATOM   2695  CA  ASN H 170      -0.081 -15.220  -6.155  1.00  0.00      HCT  C
ATOM   2696  HA  ASN H 170      -0.888 -15.587  -5.529  1.00  0.00      HCT   
ATOM   2697  CB  ASN H 170      -0.555 -14.502  -7.432  1.00  0.00      HCT  C
ATOM   2698  HB1 ASN H 170       0.346 -14.129  -7.967  1.00  0.00      HCT   
ATOM   2699  HB2 ASN H 170      -1.071 -15.215  -8.106  1.00  0.00      HCT   
ATOM   2700  CG  ASN H 170      -1.446 -13.329  -7.043  1.00  0.00      HCT  C
ATOM   2701  OD1 ASN H 170      -1.123 -12.176  -7.321  1.00  0.00      HCT  O
ATOM   2702  ND2 ASN H 170      -2.601 -13.623  -6.387  1.00  0.00      HCT  N
ATOM   2703 HD21 ASN H 170      -3.194 -12.861  -6.140  1.00  0.00      HCT   
ATOM   2704 HD22 ASN H 170      -2.840 -14.570  -6.199  1.00  0.00      HCT   
ATOM   2705  C   ASN H 170       0.721 -16.409  -6.609  1.00  0.00      HCT  C
ATOM   2706  O   ASN H 170       0.195 -17.517  -6.691  1.00  0.00      HCT  O
ATOM   2707  N   THR H 171       2.015 -16.202  -6.933  1.00  0.00      HCT  N
ATOM   2708  HN  THR H 171       2.475 -15.321  -6.828  1.00  0.00      HCT   
ATOM   2709  CA  THR H 171       2.852 -17.248  -7.464  1.00  0.00      HCT  C
ATOM   2710  HA  THR H 171       2.308 -17.666  -8.300  1.00  0.00      HCT   
ATOM   2711  CB  THR H 171       4.222 -16.758  -7.833  1.00  0.00      HCT  C
ATOM   2712  HB  THR H 171       4.651 -16.308  -6.904  1.00  0.00      HCT   
ATOM   2713  OG1 THR H 171       4.130 -15.730  -8.809  1.00  0.00      HCT  O
ATOM   2714  HG1 THR H 171       5.039 -15.477  -9.002  1.00  0.00      HCT   
ATOM   2715  CG2 THR H 171       5.033 -17.941  -8.388  1.00  0.00      HCT  C
ATOM   2716 HG21 THR H 171       6.089 -17.647  -8.567  1.00  0.00      HCT   
ATOM   2717 HG22 THR H 171       5.031 -18.785  -7.665  1.00  0.00      HCT   
ATOM   2718 HG23 THR H 171       4.606 -18.304  -9.347  1.00  0.00      HCT   
ATOM   2719  C   THR H 171       3.029 -18.359  -6.472  1.00  0.00      HCT  C
ATOM   2720  O   THR H 171       2.854 -19.530  -6.805  1.00  0.00      HCT  O
ATOM   2721  N   TRP H 172       3.359 -18.020  -5.214  1.00  0.00      HCT  N
ATOM   2722  HN  TRP H 172       3.472 -17.075  -4.916  1.00  0.00      HCT   
ATOM   2723  CA  TRP H 172       3.576 -19.008  -4.196  1.00  0.00      HCT  C
ATOM   2724  HA  TRP H 172       4.335 -19.703  -4.537  1.00  0.00      HCT   
ATOM   2725  CB  TRP H 172       3.870 -18.375  -2.827  1.00  0.00      HCT  C
ATOM   2726  HB1 TRP H 172       4.838 -17.832  -2.903  1.00  0.00      HCT   
ATOM   2727  HB2 TRP H 172       3.093 -17.617  -2.587  1.00  0.00      HCT   
ATOM   2728  CG  TRP H 172       4.002 -19.369  -1.696  1.00  0.00      HCT  C
ATOM   2729  CD1 TRP H 172       4.267 -20.707  -1.733  1.00  0.00      HCT  C
ATOM   2730  HD1 TRP H 172       4.478 -21.266  -2.635  1.00  0.00      HCT   
ATOM   2731  NE1 TRP H 172       4.267 -21.221  -0.458  1.00  0.00      HCT  N
ATOM   2732  HE1 TRP H 172       4.462 -22.142  -0.199  1.00  0.00      HCT   
ATOM   2733  CE2 TRP H 172       3.992 -20.199   0.426  1.00  0.00      HCT  C
ATOM   2734  CD2 TRP H 172       3.820 -19.028  -0.313  1.00  0.00      HCT  C
ATOM   2735  CE3 TRP H 172       3.533 -17.836   0.291  1.00  0.00      HCT  C
ATOM   2736  HE3 TRP H 172       3.394 -16.927  -0.278  1.00  0.00      HCT   
ATOM   2737  CZ3 TRP H 172       3.419 -17.839   1.664  1.00  0.00      HCT  C
ATOM   2738  HZ3 TRP H 172       3.191 -16.917   2.180  1.00  0.00      HCT   
ATOM   2739  CZ2 TRP H 172       3.876 -20.199   1.787  1.00  0.00      HCT  C
ATOM   2740  HZ2 TRP H 172       4.003 -21.090   2.382  1.00  0.00      HCT   
ATOM   2741  CH2 TRP H 172       3.587 -18.998   2.396  1.00  0.00      HCT  C
ATOM   2742  HH2 TRP H 172       3.489 -18.968   3.472  1.00  0.00      HCT   
ATOM   2743  C   TRP H 172       2.311 -19.789  -4.037  1.00  0.00      HCT  C
ATOM   2744  O   TRP H 172       2.328 -21.013  -3.937  1.00  0.00      HCT  O
ATOM   2745  N   ALA H 173       1.173 -19.080  -4.004  1.00  0.00      HCT  N
ATOM   2746  HN  ALA H 173       1.158 -18.086  -4.106  1.00  0.00      HCT   
ATOM   2747  CA  ALA H 173      -0.107 -19.699  -3.820  1.00  0.00      HCT  C
ATOM   2748  HA  ALA H 173      -0.131 -20.303  -2.920  1.00  0.00      HCT   
ATOM   2749  CB  ALA H 173      -1.261 -18.683  -3.790  1.00  0.00      HCT  C
ATOM   2750  HB1 ALA H 173      -1.133 -17.999  -2.924  1.00  0.00      HCT   
ATOM   2751  HB2 ALA H 173      -1.274 -18.066  -4.715  1.00  0.00      HCT   
ATOM   2752  HB3 ALA H 173      -2.247 -19.186  -3.687  1.00  0.00      HCT   
ATOM   2753  C   ALA H 173      -0.371 -20.630  -4.961  1.00  0.00      HCT  C
ATOM   2754  O   ALA H 173      -0.860 -21.741  -4.765  1.00  0.00      HCT  O
ATOM   2755  N   ALA H 174      -0.051 -20.198  -6.193  1.00  0.00      HCT  N
ATOM   2756  HN  ALA H 174       0.378 -19.316  -6.385  1.00  0.00      HCT   
ATOM   2757  CA  ALA H 174      -0.320 -21.014  -7.341  1.00  0.00      HCT  C
ATOM   2758  HA  ALA H 174      -1.360 -21.317  -7.381  1.00  0.00      HCT   
ATOM   2759  CB  ALA H 174       0.051 -20.325  -8.666  1.00  0.00      HCT  C
ATOM   2760  HB1 ALA H 174      -0.565 -19.410  -8.795  1.00  0.00      HCT   
ATOM   2761  HB2 ALA H 174       1.120 -20.021  -8.672  1.00  0.00      HCT   
ATOM   2762  HB3 ALA H 174      -0.133 -20.989  -9.538  1.00  0.00      HCT   
ATOM   2763  C   ALA H 174       0.483 -22.273  -7.241  1.00  0.00      HCT  C
ATOM   2764  O   ALA H 174      -0.023 -23.359  -7.518  1.00  0.00      HCT  O
ATOM   2765  N   MET H 175       1.764 -22.157  -6.844  1.00  0.00      HCT  N
ATOM   2766  HN  MET H 175       2.197 -21.292  -6.602  1.00  0.00      HCT   
ATOM   2767  CA  MET H 175       2.625 -23.302  -6.737  1.00  0.00      HCT  C
ATOM   2768  HA  MET H 175       2.577 -23.843  -7.674  1.00  0.00      HCT   
ATOM   2769  CB  MET H 175       4.074 -22.921  -6.383  1.00  0.00      HCT  C
ATOM   2770  HB1 MET H 175       4.029 -22.303  -5.456  1.00  0.00      HCT   
ATOM   2771  HB2 MET H 175       4.643 -23.840  -6.117  1.00  0.00      HCT   
ATOM   2772  CG  MET H 175       4.775 -22.131  -7.489  1.00  0.00      HCT  C
ATOM   2773  HG1 MET H 175       4.807 -22.725  -8.427  1.00  0.00      HCT   
ATOM   2774  HG2 MET H 175       4.207 -21.199  -7.700  1.00  0.00      HCT   
ATOM   2775  SD  MET H 175       6.489 -21.653  -7.120  1.00  0.00      HCT  S
ATOM   2776  CE  MET H 175       6.767 -20.811  -8.704  1.00  0.00      HCT  C
ATOM   2777  HE1 MET H 175       7.800 -20.405  -8.761  1.00  0.00      HCT   
ATOM   2778  HE2 MET H 175       6.627 -21.510  -9.557  1.00  0.00      HCT   
ATOM   2779  HE3 MET H 175       6.060 -19.964  -8.836  1.00  0.00      HCT   
ATOM   2780  C   MET H 175       2.114 -24.213  -5.662  1.00  0.00      HCT  C
ATOM   2781  O   MET H 175       2.043 -25.426  -5.850  1.00  0.00      HCT  O
ATOM   2782  N   ALA H 176       1.726 -23.642  -4.506  1.00  0.00      HCT  N
ATOM   2783  HN  ALA H 176       1.763 -22.657  -4.341  1.00  0.00      HCT   
ATOM   2784  CA  ALA H 176       1.225 -24.431  -3.416  1.00  0.00      HCT  C
ATOM   2785  HA  ALA H 176       1.908 -25.225  -3.137  1.00  0.00      HCT   
ATOM   2786  CB  ALA H 176       0.873 -23.581  -2.182  1.00  0.00      HCT  C
ATOM   2787  HB1 ALA H 176       1.794 -23.109  -1.780  1.00  0.00      HCT   
ATOM   2788  HB2 ALA H 176       0.160 -22.770  -2.446  1.00  0.00      HCT   
ATOM   2789  HB3 ALA H 176       0.423 -24.198  -1.375  1.00  0.00      HCT   
ATOM   2790  C   ALA H 176      -0.033 -25.099  -3.880  1.00  0.00      HCT  C
ATOM   2791  O   ALA H 176      -0.303 -26.252  -3.546  1.00  0.00      HCT  O
ATOM   2792  N   ARG H 177      -0.842 -24.360  -4.660  1.00  0.00      HCT  N
ATOM   2793  HN  ARG H 177      -0.589 -23.422  -4.888  1.00  0.00      HCT   
ATOM   2794  CA  ARG H 177      -2.081 -24.844  -5.203  1.00  0.00      HCT  C
ATOM   2795  HA  ARG H 177      -2.679 -25.279  -4.410  1.00  0.00      HCT   
ATOM   2796  CB  ARG H 177      -2.849 -23.777  -5.996  1.00  0.00      HCT  C
ATOM   2797  HB1 ARG H 177      -3.032 -22.931  -5.291  1.00  0.00      HCT   
ATOM   2798  HB2 ARG H 177      -2.197 -23.370  -6.800  1.00  0.00      HCT   
ATOM   2799  CG  ARG H 177      -4.187 -24.275  -6.542  1.00  0.00      HCT  C
ATOM   2800  HG1 ARG H 177      -4.061 -25.326  -6.882  1.00  0.00      HCT   
ATOM   2801  HG2 ARG H 177      -4.925 -24.316  -5.708  1.00  0.00      HCT   
ATOM   2802  CD  ARG H 177      -4.750 -23.373  -7.638  1.00  0.00      HCT  C
ATOM   2803  HD1 ARG H 177      -4.076 -23.403  -8.525  1.00  0.00      HCT   
ATOM   2804  HD2 ARG H 177      -5.769 -23.698  -7.952  1.00  0.00      HCT   
ATOM   2805  NE  ARG H 177      -4.835 -22.001  -7.072  1.00  0.00      HCT  N
ATOM   2806  HE  ARG H 177      -5.409 -21.948  -6.247  1.00  0.00      HCT   
ATOM   2807  CZ  ARG H 177      -4.174 -20.963  -7.665  1.00  0.00      HCT  C
ATOM   2808  NH1 ARG H 177      -3.428 -21.171  -8.789  1.00  0.00      HCT  N
ATOM   2809 HH11 ARG H 177      -2.927 -20.426  -9.207  1.00  0.00      HCT   
ATOM   2810 HH12 ARG H 177      -3.311 -22.125  -9.074  1.00  0.00      HCT   
ATOM   2811  NH2 ARG H 177      -4.249 -19.714  -7.121  1.00  0.00      HCT  N
ATOM   2812 HH21 ARG H 177      -3.844 -18.944  -7.594  1.00  0.00      HCT   
ATOM   2813 HH22 ARG H 177      -4.888 -19.588  -6.374  1.00  0.00      HCT   
ATOM   2814  C   ARG H 177      -1.780 -25.950  -6.168  1.00  0.00      HCT  C
ATOM   2815  O   ARG H 177      -2.512 -26.938  -6.225  1.00  0.00      HCT  O
ATOM   2816  N   GLY H 178      -0.666 -25.829  -6.926  1.00  0.00      HCT  N
ATOM   2817  HN  GLY H 178      -0.021 -25.067  -6.885  1.00  0.00      HCT   
ATOM   2818  CA  GLY H 178      -0.351 -26.860  -7.878  1.00  0.00      HCT  C
ATOM   2819  HA1 GLY H 178      -1.135 -27.601  -7.807  1.00  0.00      HCT   
ATOM   2820  HA2 GLY H 178       0.635 -27.230  -7.630  1.00  0.00      HCT   
ATOM   2821  C   GLY H 178      -0.314 -26.355  -9.297  1.00  0.00      HCT  C
ATOM   2822  O   GLY H 178      -0.332 -27.162 -10.226  1.00  0.00      HCT  O
ATOM   2823  N   GLU H 179      -0.273 -25.024  -9.525  1.00  0.00      HCT  N
ATOM   2824  HN  GLU H 179      -0.293 -24.302  -8.839  1.00  0.00      HCT   
ATOM   2825  CA  GLU H 179      -0.192 -24.543 -10.879  1.00  0.00      HCT  C
ATOM   2826  HA  GLU H 179      -0.466 -25.340 -11.559  1.00  0.00      HCT   
ATOM   2827  CB  GLU H 179      -1.098 -23.330 -11.148  1.00  0.00      HCT  C
ATOM   2828  HB1 GLU H 179      -0.866 -22.548 -10.389  1.00  0.00      HCT   
ATOM   2829  HB2 GLU H 179      -0.845 -22.882 -12.135  1.00  0.00      HCT   
ATOM   2830  CG  GLU H 179      -2.584 -23.695 -11.080  1.00  0.00      HCT  C
ATOM   2831  HG1 GLU H 179      -2.819 -24.432 -11.869  1.00  0.00      HCT   
ATOM   2832  HG2 GLU H 179      -2.843 -24.123 -10.091  1.00  0.00      HCT   
ATOM   2833  CD  GLU H 179      -3.414 -22.450 -11.355  1.00  0.00      HCT  C
ATOM   2834  OE1 GLU H 179      -2.811 -21.357 -11.521  1.00  0.00      HCT  O
ATOM   2835  OE2 GLU H 179      -4.667 -22.576 -11.401  1.00  0.00      HCT  O
ATOM   2836  C   GLU H 179       1.237 -24.175 -11.176  1.00  0.00      HCT  C
ATOM   2837  O   GLU H 179       1.965 -23.716 -10.298  1.00  0.00      HCT  O
ATOM   2838  N   ASP H 180       1.682 -24.401 -12.435  1.00  0.00      HCT  N
ATOM   2839  HN  ASP H 180       1.137 -24.760 -13.189  1.00  0.00      HCT   
ATOM   2840  CA  ASP H 180       3.045 -24.129 -12.808  1.00  0.00      HCT  C
ATOM   2841  HA  ASP H 180       3.588 -23.852 -11.912  1.00  0.00      HCT   
ATOM   2842  CB  ASP H 180       3.715 -25.299 -13.553  1.00  0.00      HCT  C
ATOM   2843  HB1 ASP H 180       3.707 -26.198 -12.904  1.00  0.00      HCT   
ATOM   2844  HB2 ASP H 180       3.163 -25.537 -14.484  1.00  0.00      HCT   
ATOM   2845  CG  ASP H 180       5.155 -24.909 -13.864  1.00  0.00      HCT  C
ATOM   2846  OD1 ASP H 180       5.362 -24.038 -14.750  1.00  0.00      HCT  O
ATOM   2847  OD2 ASP H 180       6.070 -25.484 -13.218  1.00  0.00      HCT  O
ATOM   2848  C   ASP H 180       3.074 -22.940 -13.714  1.00  0.00      HCT  C
ATOM   2849  O   ASP H 180       2.637 -22.976 -14.865  1.00  0.00      HCT  O
ATOM   2850  N   PRO H 181       3.604 -21.878 -13.185  1.00  0.00      HCT  N
ATOM   2851  CD  PRO H 181       3.400 -21.597 -11.771  1.00  0.00      HCT  C
ATOM   2852  HD1 PRO H 181       4.286 -21.904 -11.170  1.00  0.00      HCT   
ATOM   2853  HD2 PRO H 181       2.499 -22.125 -11.383  1.00  0.00      HCT   
ATOM   2854  CA  PRO H 181       3.644 -20.678 -13.952  1.00  0.00      HCT  C
ATOM   2855  HA  PRO H 181       2.673 -20.515 -14.405  1.00  0.00      HCT   
ATOM   2856  CB  PRO H 181       3.823 -19.530 -12.966  1.00  0.00      HCT  C
ATOM   2857  HB1 PRO H 181       3.275 -18.611 -13.273  1.00  0.00      HCT   
ATOM   2858  HB2 PRO H 181       4.893 -19.288 -12.779  1.00  0.00      HCT   
ATOM   2859  CG  PRO H 181       3.200 -20.075 -11.674  1.00  0.00      HCT  C
ATOM   2860  HG1 PRO H 181       2.134 -19.783 -11.604  1.00  0.00      HCT   
ATOM   2861  HG2 PRO H 181       3.719 -19.694 -10.764  1.00  0.00      HCT   
ATOM   2862  C   PRO H 181       4.661 -20.663 -14.990  1.00  0.00      HCT  C
ATOM   2863  O   PRO H 181       5.723 -21.268 -14.835  1.00  0.00      HCT  O
ATOM   2864  N   LYS H 182       4.288 -19.975 -16.067  1.00  0.00      HCT  N
ATOM   2865  HN  LYS H 182       3.349 -19.679 -16.236  1.00  0.00      HCT   
ATOM   2866  CA  LYS H 182       5.211 -19.615 -17.055  1.00  0.00      HCT  C
ATOM   2867  HA  LYS H 182       6.177 -20.087 -16.920  1.00  0.00      HCT   
ATOM   2868  CB  LYS H 182       4.621 -19.741 -18.461  1.00  0.00      HCT  C
ATOM   2869  HB1 LYS H 182       3.793 -18.998 -18.537  1.00  0.00      HCT   
ATOM   2870  HB2 LYS H 182       5.389 -19.431 -19.205  1.00  0.00      HCT   
ATOM   2871  CG  LYS H 182       4.102 -21.159 -18.705  1.00  0.00      HCT  C
ATOM   2872  HG1 LYS H 182       3.229 -21.347 -18.039  1.00  0.00      HCT   
ATOM   2873  HG2 LYS H 182       3.741 -21.237 -19.756  1.00  0.00      HCT   
ATOM   2874  CD  LYS H 182       5.154 -22.238 -18.439  1.00  0.00      HCT  C
ATOM   2875  HD1 LYS H 182       5.946 -22.157 -19.218  1.00  0.00      HCT   
ATOM   2876  HD2 LYS H 182       5.631 -22.022 -17.455  1.00  0.00      HCT   
ATOM   2877  CE  LYS H 182       4.588 -23.660 -18.426  1.00  0.00      HCT  C
ATOM   2878  HE1 LYS H 182       3.809 -23.762 -17.638  1.00  0.00      HCT   
ATOM   2879  HE2 LYS H 182       4.129 -23.907 -19.409  1.00  0.00      HCT   
ATOM   2880  NZ  LYS H 182       5.671 -24.631 -18.150  1.00  0.00      HCT  N
ATOM   2881  HZ1 LYS H 182       5.288 -25.598 -18.139  1.00  0.00      HCT   
ATOM   2882  HZ2 LYS H 182       6.401 -24.556 -18.888  1.00  0.00      HCT   
ATOM   2883  HZ3 LYS H 182       6.097 -24.419 -17.225  1.00  0.00      HCT   
ATOM   2884  C   LYS H 182       5.358 -18.189 -16.675  1.00  0.00      HCT  C
ATOM   2885  O   LYS H 182       4.423 -17.400 -16.791  1.00  0.00      HCT  O
ATOM   2886  N   ILE H 183       6.510 -17.855 -16.086  1.00  0.00      HCT  N
ATOM   2887  HN  ILE H 183       7.285 -18.459 -15.911  1.00  0.00      HCT   
ATOM   2888  CA  ILE H 183       6.703 -16.515 -15.644  1.00  0.00      HCT  C
ATOM   2889  HA  ILE H 183       6.059 -15.874 -16.232  1.00  0.00      HCT   
ATOM   2890  CB  ILE H 183       6.526 -16.362 -14.165  1.00  0.00      HCT  C
ATOM   2891  HB  ILE H 183       6.865 -15.317 -13.949  1.00  0.00      HCT   
ATOM   2892  CG2 ILE H 183       5.043 -16.557 -13.811  1.00  0.00      HCT  C
ATOM   2893 HG21 ILE H 183       4.857 -16.296 -12.748  1.00  0.00      HCT   
ATOM   2894 HG22 ILE H 183       4.398 -15.904 -14.435  1.00  0.00      HCT   
ATOM   2895 HG23 ILE H 183       4.732 -17.611 -13.969  1.00  0.00      HCT   
ATOM   2896  CG1 ILE H 183       7.488 -17.313 -13.439  1.00  0.00      HCT  C
ATOM   2897 HG11 ILE H 183       7.179 -18.368 -13.615  1.00  0.00      HCT   
ATOM   2898 HG12 ILE H 183       8.508 -17.193 -13.870  1.00  0.00      HCT   
ATOM   2899  CD  ILE H 183       7.572 -17.061 -11.939  1.00  0.00      HCT  C
ATOM   2900  HD1 ILE H 183       8.323 -17.737 -11.476  1.00  0.00      HCT   
ATOM   2901  HD2 ILE H 183       7.875 -16.012 -11.734  1.00  0.00      HCT   
ATOM   2902  HD3 ILE H 183       6.594 -17.247 -11.448  1.00  0.00      HCT   
ATOM   2903  C   ILE H 183       8.102 -16.134 -15.970  1.00  0.00      HCT  C
ATOM   2904  O   ILE H 183       8.981 -16.990 -16.054  1.00  0.00      HCT  O
ATOM   2905  N   VAL H 184       8.313 -14.835 -16.253  1.00  0.00      HCT  N
ATOM   2906  HN  VAL H 184       7.594 -14.156 -16.376  1.00  0.00      HCT   
ATOM   2907  CA  VAL H 184       9.639 -14.325 -16.402  1.00  0.00      HCT  C
ATOM   2908  HA  VAL H 184      10.332 -14.928 -15.829  1.00  0.00      HCT   
ATOM   2909  CB  VAL H 184      10.104 -14.252 -17.836  1.00  0.00      HCT  C
ATOM   2910  HB  VAL H 184      11.076 -13.700 -17.848  1.00  0.00      HCT   
ATOM   2911  CG1 VAL H 184      10.295 -15.693 -18.339  1.00  0.00      HCT  C
ATOM   2912 HG11 VAL H 184      10.601 -15.691 -19.407  1.00  0.00      HCT   
ATOM   2913 HG12 VAL H 184      11.086 -16.224 -17.770  1.00  0.00      HCT   
ATOM   2914 HG13 VAL H 184       9.348 -16.267 -18.254  1.00  0.00      HCT   
ATOM   2915  CG2 VAL H 184       9.085 -13.469 -18.685  1.00  0.00      HCT  C
ATOM   2916 HG21 VAL H 184       9.398 -13.444 -19.750  1.00  0.00      HCT   
ATOM   2917 HG22 VAL H 184       8.082 -13.944 -18.627  1.00  0.00      HCT   
ATOM   2918 HG23 VAL H 184       8.995 -12.419 -18.337  1.00  0.00      HCT   
ATOM   2919  C   VAL H 184       9.617 -12.955 -15.785  1.00  0.00      HCT  C
ATOM   2920  O   VAL H 184       9.210 -11.974 -16.405  1.00  0.00      HCT  O
ATOM   2921  N   PRO H 185      10.038 -12.857 -14.556  1.00  0.00      HCT  N
ATOM   2922  CD  PRO H 185       9.757 -13.916 -13.599  1.00  0.00      HCT  C
ATOM   2923  HD1 PRO H 185      10.630 -14.599 -13.490  1.00  0.00      HCT   
ATOM   2924  HD2 PRO H 185       8.869 -14.512 -13.911  1.00  0.00      HCT   
ATOM   2925  CA  PRO H 185      10.002 -11.563 -13.934  1.00  0.00      HCT  C
ATOM   2926  HA  PRO H 185       9.043 -11.084 -14.091  1.00  0.00      HCT   
ATOM   2927  CB  PRO H 185      10.095 -11.811 -12.432  1.00  0.00      HCT  C
ATOM   2928  HB1 PRO H 185       9.505 -11.076 -11.839  1.00  0.00      HCT   
ATOM   2929  HB2 PRO H 185      11.146 -11.836 -12.066  1.00  0.00      HCT   
ATOM   2930  CG  PRO H 185       9.472 -13.208 -12.263  1.00  0.00      HCT  C
ATOM   2931  HG1 PRO H 185       8.390 -13.125 -12.040  1.00  0.00      HCT   
ATOM   2932  HG2 PRO H 185       9.948 -13.782 -11.435  1.00  0.00      HCT   
ATOM   2933  C   PRO H 185      11.080 -10.685 -14.476  1.00  0.00      HCT  C
ATOM   2934  O   PRO H 185      12.238 -11.100 -14.476  1.00  0.00      HCT  O
ATOM   2935  N   TYR H 186      10.743  -9.447 -14.879  1.00  0.00      HCT  N
ATOM   2936  HN  TYR H 186       9.830  -9.044 -14.841  1.00  0.00      HCT   
ATOM   2937  CA  TYR H 186      11.750  -8.586 -15.421  1.00  0.00      HCT  C
ATOM   2938  HA  TYR H 186      12.551  -9.190 -15.830  1.00  0.00      HCT   
ATOM   2939  CB  TYR H 186      11.147  -7.566 -16.413  1.00  0.00      HCT  C
ATOM   2940  HB1 TYR H 186      10.577  -8.112 -17.196  1.00  0.00      HCT   
ATOM   2941  HB2 TYR H 186      10.431  -6.891 -15.896  1.00  0.00      HCT   
ATOM   2942  CG  TYR H 186      12.216  -6.777 -17.091  1.00  0.00      HCT  C
ATOM   2943  CD1 TYR H 186      12.714  -5.620 -16.535  1.00  0.00      HCT  C
ATOM   2944  HD1 TYR H 186      12.321  -5.264 -15.593  1.00  0.00      HCT   
ATOM   2945  CE1 TYR H 186      13.694  -4.900 -17.180  1.00  0.00      HCT  C
ATOM   2946  HE1 TYR H 186      14.080  -3.989 -16.748  1.00  0.00      HCT   
ATOM   2947  CZ  TYR H 186      14.187  -5.332 -18.388  1.00  0.00      HCT  C
ATOM   2948  OH  TYR H 186      15.192  -4.597 -19.051  1.00  0.00      HCT  O
ATOM   2949  HH  TYR H 186      15.447  -5.096 -19.830  1.00  0.00      HCT   
ATOM   2950  CD2 TYR H 186      12.716  -7.197 -18.304  1.00  0.00      HCT  C
ATOM   2951  HD2 TYR H 186      12.311  -8.080 -18.779  1.00  0.00      HCT   
ATOM   2952  CE2 TYR H 186      13.694  -6.483 -18.951  1.00  0.00      HCT  C
ATOM   2953  HE2 TYR H 186      14.056  -6.819 -19.911  1.00  0.00      HCT   
ATOM   2954  C   TYR H 186      12.308  -7.850 -14.248  1.00  0.00      HCT  C
ATOM   2955  O   TYR H 186      11.590  -7.112 -13.576  1.00  0.00      HCT  O
ATOM   2956  N   ILE H 187      13.607  -8.057 -13.952  1.00  0.00      HCT  N
ATOM   2957  HN  ILE H 187      14.255  -8.640 -14.437  1.00  0.00      HCT   
ATOM   2958  CA  ILE H 187      14.162  -7.380 -12.816  1.00  0.00      HCT  C
ATOM   2959  HA  ILE H 187      13.398  -6.723 -12.421  1.00  0.00      HCT   
ATOM   2960  CB  ILE H 187      14.721  -8.335 -11.805  1.00  0.00      HCT  C
ATOM   2961  HB  ILE H 187      15.472  -8.939 -12.375  1.00  0.00      HCT   
ATOM   2962  CG2 ILE H 187      15.335  -7.518 -10.657  1.00  0.00      HCT  C
ATOM   2963 HG21 ILE H 187      15.897  -8.179  -9.964  1.00  0.00      HCT   
ATOM   2964 HG22 ILE H 187      16.044  -6.758 -11.047  1.00  0.00      HCT   
ATOM   2965 HG23 ILE H 187      14.547  -6.996 -10.075  1.00  0.00      HCT   
ATOM   2966  CG1 ILE H 187      13.616  -9.302 -11.344  1.00  0.00      HCT  C
ATOM   2967 HG11 ILE H 187      12.876  -8.757 -10.716  1.00  0.00      HCT   
ATOM   2968 HG12 ILE H 187      13.072  -9.681 -12.239  1.00  0.00      HCT   
ATOM   2969  CD  ILE H 187      14.140 -10.504 -10.563  1.00  0.00      HCT  C
ATOM   2970  HD1 ILE H 187      13.305 -11.192 -10.309  1.00  0.00      HCT   
ATOM   2971  HD2 ILE H 187      14.885 -11.068 -11.165  1.00  0.00      HCT   
ATOM   2972  HD3 ILE H 187      14.622 -10.184  -9.615  1.00  0.00      HCT   
ATOM   2973  C   ILE H 187      15.283  -6.505 -13.291  1.00  0.00      HCT  C
ATOM   2974  O   ILE H 187      16.437  -6.934 -13.324  1.00  0.00      HCT  O
ATOM   2975  N   ASP H 188      14.972  -5.240 -13.651  1.00  0.00      HCT  N
ATOM   2976  HN  ASP H 188      14.060  -4.838 -13.639  1.00  0.00      HCT   
ATOM   2977  CA  ASP H 188      15.983  -4.322 -14.105  1.00  0.00      HCT  C
ATOM   2978  HA  ASP H 188      16.828  -4.378 -13.428  1.00  0.00      HCT   
ATOM   2979  CB  ASP H 188      16.361  -4.522 -15.581  1.00  0.00      HCT  C
ATOM   2980  HB1 ASP H 188      16.758  -5.547 -15.720  1.00  0.00      HCT   
ATOM   2981  HB2 ASP H 188      15.472  -4.401 -16.232  1.00  0.00      HCT   
ATOM   2982  CG  ASP H 188      17.437  -3.508 -15.947  1.00  0.00      HCT  C
ATOM   2983  OD1 ASP H 188      18.357  -3.286 -15.116  1.00  0.00      HCT  O
ATOM   2984  OD2 ASP H 188      17.336  -2.924 -17.058  1.00  0.00      HCT  O
ATOM   2985  C   ASP H 188      15.426  -2.930 -13.989  1.00  0.00      HCT  C
ATOM   2986  O   ASP H 188      14.617  -2.499 -14.808  1.00  0.00      HCT  O
ATOM   2987  N   ARG H 189      15.844  -2.213 -12.931  1.00  0.00      HCT  N
ATOM   2988  HN  ARG H 189      16.506  -2.667 -12.339  1.00  0.00      HCT   
ATOM   2989  CA  ARG H 189      15.451  -0.880 -12.558  1.00  0.00      HCT  C
ATOM   2990  HA  ARG H 189      14.387  -0.795 -12.744  1.00  0.00      HCT   
ATOM   2991  CB  ARG H 189      15.692  -0.620 -11.070  1.00  0.00      HCT  C
ATOM   2992  HB1 ARG H 189      16.781  -0.789 -10.893  1.00  0.00      HCT   
ATOM   2993  HB2 ARG H 189      15.508   0.454 -10.845  1.00  0.00      HCT   
ATOM   2994  CG  ARG H 189      14.851  -1.579 -10.232  1.00  0.00      HCT  C
ATOM   2995  HG1 ARG H 189      13.787  -1.476 -10.538  1.00  0.00      HCT   
ATOM   2996  HG2 ARG H 189      15.135  -2.626 -10.486  1.00  0.00      HCT   
ATOM   2997  CD  ARG H 189      15.011  -1.420  -8.726  1.00  0.00      HCT  C
ATOM   2998  HD1 ARG H 189      16.081  -1.565  -8.450  1.00  0.00      HCT   
ATOM   2999  HD2 ARG H 189      14.688  -0.409  -8.385  1.00  0.00      HCT   
ATOM   3000  NE  ARG H 189      14.137  -2.454  -8.108  1.00  0.00      HCT  N
ATOM   3001  HE  ARG H 189      13.280  -2.602  -8.615  1.00  0.00      HCT   
ATOM   3002  CZ  ARG H 189      14.542  -3.085  -6.969  1.00  0.00      HCT  C
ATOM   3003  NH1 ARG H 189      15.716  -2.732  -6.371  1.00  0.00      HCT  N
ATOM   3004 HH11 ARG H 189      16.029  -3.203  -5.558  1.00  0.00      HCT   
ATOM   3005 HH12 ARG H 189      16.291  -2.081  -6.872  1.00  0.00      HCT   
ATOM   3006  NH2 ARG H 189      13.787  -4.087  -6.435  1.00  0.00      HCT  N
ATOM   3007 HH21 ARG H 189      14.038  -4.483  -5.563  1.00  0.00      HCT   
ATOM   3008 HH22 ARG H 189      12.895  -4.240  -6.839  1.00  0.00      HCT   
ATOM   3009  C   ARG H 189      16.116   0.196 -13.370  1.00  0.00      HCT  C
ATOM   3010  O   ARG H 189      15.707   1.356 -13.315  1.00  0.00      HCT  O
ATOM   3011  N   THR H 190      17.190  -0.143 -14.102  1.00  0.00      HCT  N
ATOM   3012  HN  THR H 190      17.498  -1.091 -14.180  1.00  0.00      HCT   
ATOM   3013  CA  THR H 190      17.992   0.802 -14.834  1.00  0.00      HCT  C
ATOM   3014  HA  THR H 190      18.319   1.542 -14.116  1.00  0.00      HCT   
ATOM   3015  CB  THR H 190      19.152   0.168 -15.544  1.00  0.00      HCT  C
ATOM   3016  HB  THR H 190      19.649   0.987 -16.118  1.00  0.00      HCT   
ATOM   3017  OG1 THR H 190      18.694  -0.797 -16.480  1.00  0.00      HCT  O
ATOM   3018  HG1 THR H 190      19.490  -1.163 -16.881  1.00  0.00      HCT   
ATOM   3019  CG2 THR H 190      20.069  -0.486 -14.496  1.00  0.00      HCT  C
ATOM   3020 HG21 THR H 190      20.998  -0.869 -14.968  1.00  0.00      HCT   
ATOM   3021 HG22 THR H 190      20.360   0.254 -13.720  1.00  0.00      HCT   
ATOM   3022 HG23 THR H 190      19.559  -1.336 -13.993  1.00  0.00      HCT   
ATOM   3023  C   THR H 190      17.153   1.527 -15.842  1.00  0.00      HCT  C
ATOM   3024  O   THR H 190      17.534   2.597 -16.311  1.00  0.00      HCT  O
ATOM   3025  N   LEU H 191      16.011   0.950 -16.247  1.00  0.00      HCT  N
ATOM   3026  HN  LEU H 191      15.669   0.068 -15.930  1.00  0.00      HCT   
ATOM   3027  CA  LEU H 191      15.167   1.599 -17.211  1.00  0.00      HCT  C
ATOM   3028  HA  LEU H 191      15.758   1.786 -18.099  1.00  0.00      HCT   
ATOM   3029  CB  LEU H 191      13.885   0.797 -17.487  1.00  0.00      HCT  C
ATOM   3030  HB1 LEU H 191      13.331   0.720 -16.523  1.00  0.00      HCT   
ATOM   3031  HB2 LEU H 191      13.232   1.383 -18.171  1.00  0.00      HCT   
ATOM   3032  CG  LEU H 191      14.156  -0.615 -18.041  1.00  0.00      HCT  C
ATOM   3033  HG  LEU H 191      14.706  -1.136 -17.221  1.00  0.00      HCT   
ATOM   3034  CD1 LEU H 191      12.844  -1.370 -18.305  1.00  0.00      HCT  C
ATOM   3035 HD11 LEU H 191      13.051  -2.367 -18.749  1.00  0.00      HCT   
ATOM   3036 HD12 LEU H 191      12.281  -1.519 -17.359  1.00  0.00      HCT   
ATOM   3037 HD13 LEU H 191      12.200  -0.803 -19.011  1.00  0.00      HCT   
ATOM   3038  CD2 LEU H 191      15.076  -0.563 -19.272  1.00  0.00      HCT  C
ATOM   3039 HD21 LEU H 191      15.277  -1.590 -19.648  1.00  0.00      HCT   
ATOM   3040 HD22 LEU H 191      14.620   0.015 -20.100  1.00  0.00      HCT   
ATOM   3041 HD23 LEU H 191      16.049  -0.092 -19.011  1.00  0.00      HCT   
ATOM   3042  C   LEU H 191      14.747   2.932 -16.656  1.00  0.00      HCT  C
ATOM   3043  O   LEU H 191      14.670   3.923 -17.379  1.00  0.00      HCT  O
ATOM   3044  N   LEU H 192      14.450   2.963 -15.346  1.00  0.00      HCT  N
ATOM   3045  HN  LEU H 192      14.538   2.113 -14.830  1.00  0.00      HCT   
ATOM   3046  CA  LEU H 192      14.011   4.085 -14.564  1.00  0.00      HCT  C
ATOM   3047  HA  LEU H 192      13.257   4.586 -15.158  1.00  0.00      HCT   
ATOM   3048  CB  LEU H 192      13.380   3.668 -13.227  1.00  0.00      HCT  C
ATOM   3049  HB1 LEU H 192      14.136   3.056 -12.683  1.00  0.00      HCT   
ATOM   3050  HB2 LEU H 192      13.215   4.576 -12.606  1.00  0.00      HCT   
ATOM   3051  CG  LEU H 192      12.086   2.860 -13.438  1.00  0.00      HCT  C
ATOM   3052  HG  LEU H 192      12.439   1.887 -13.856  1.00  0.00      HCT   
ATOM   3053  CD1 LEU H 192      11.363   2.584 -12.111  1.00  0.00      HCT  C
ATOM   3054 HD11 LEU H 192      10.410   2.043 -12.292  1.00  0.00      HCT   
ATOM   3055 HD12 LEU H 192      11.996   1.962 -11.442  1.00  0.00      HCT   
ATOM   3056 HD13 LEU H 192      11.128   3.535 -11.587  1.00  0.00      HCT   
ATOM   3057  CD2 LEU H 192      11.185   3.530 -14.488  1.00  0.00      HCT  C
ATOM   3058 HD21 LEU H 192      10.263   2.929 -14.646  1.00  0.00      HCT   
ATOM   3059 HD22 LEU H 192      10.874   4.546 -14.173  1.00  0.00      HCT   
ATOM   3060 HD23 LEU H 192      11.716   3.613 -15.461  1.00  0.00      HCT   
ATOM   3061  C   LEU H 192      15.108   5.073 -14.298  1.00  0.00      HCT  C
ATOM   3062  O   LEU H 192      14.855   6.095 -13.665  1.00  0.00      HCT  O
ATOM   3063  N   ARG H 193      16.374   4.757 -14.638  1.00  0.00      HCT  N
ATOM   3064  HN  ARG H 193      16.615   3.912 -15.109  1.00  0.00      HCT   
ATOM   3065  CA  ARG H 193      17.457   5.654 -14.325  1.00  0.00      HCT  C
ATOM   3066  HA  ARG H 193      17.492   5.780 -13.249  1.00  0.00      HCT   
ATOM   3067  CB  ARG H 193      18.838   5.151 -14.782  1.00  0.00      HCT  C
ATOM   3068  HB1 ARG H 193      18.958   4.127 -14.354  1.00  0.00      HCT   
ATOM   3069  HB2 ARG H 193      18.841   5.023 -15.887  1.00  0.00      HCT   
ATOM   3070  CG  ARG H 193      19.988   6.039 -14.303  1.00  0.00      HCT  C
ATOM   3071  HG1 ARG H 193      19.898   7.031 -14.797  1.00  0.00      HCT   
ATOM   3072  HG2 ARG H 193      19.864   6.235 -13.213  1.00  0.00      HCT   
ATOM   3073  CD  ARG H 193      21.369   5.417 -14.516  1.00  0.00      HCT  C
ATOM   3074  HD1 ARG H 193      21.516   5.204 -15.600  1.00  0.00      HCT   
ATOM   3075  HD2 ARG H 193      22.182   6.098 -14.173  1.00  0.00      HCT   
ATOM   3076  NE  ARG H 193      21.415   4.165 -13.708  1.00  0.00      HCT  N
ATOM   3077  HE  ARG H 193      20.594   4.029 -13.142  1.00  0.00      HCT   
ATOM   3078  CZ  ARG H 193      22.497   3.337 -13.782  1.00  0.00      HCT  C
ATOM   3079  NH1 ARG H 193      23.553   3.667 -14.579  1.00  0.00      HCT  N
ATOM   3080 HH11 ARG H 193      24.332   3.061 -14.660  1.00  0.00      HCT   
ATOM   3081 HH12 ARG H 193      23.431   4.469 -15.167  1.00  0.00      HCT   
ATOM   3082  NH2 ARG H 193      22.525   2.178 -13.060  1.00  0.00      HCT  N
ATOM   3083 HH21 ARG H 193      23.345   1.624 -13.048  1.00  0.00      HCT   
ATOM   3084 HH22 ARG H 193      21.793   2.040 -12.405  1.00  0.00      HCT   
ATOM   3085  C   ARG H 193      17.229   7.019 -14.910  1.00  0.00      HCT  C
ATOM   3086  O   ARG H 193      16.647   7.183 -15.982  1.00  0.00      HCT  O
ATOM   3087  N   ALA H 194      17.689   8.049 -14.166  1.00  0.00      HCT  N
ATOM   3088  HN  ALA H 194      18.160   7.866 -13.303  1.00  0.00      HCT   
ATOM   3089  CA  ALA H 194      17.558   9.441 -14.516  1.00  0.00      HCT  C
ATOM   3090  HA  ALA H 194      16.591   9.639 -14.964  1.00  0.00      HCT   
ATOM   3091  CB  ALA H 194      17.727  10.399 -13.330  1.00  0.00      HCT  C
ATOM   3092  HB1 ALA H 194      16.950  10.186 -12.565  1.00  0.00      HCT   
ATOM   3093  HB2 ALA H 194      18.723  10.271 -12.852  1.00  0.00      HCT   
ATOM   3094  HB3 ALA H 194      17.619  11.460 -13.642  1.00  0.00      HCT   
ATOM   3095  C   ALA H 194      18.584   9.819 -15.540  1.00  0.00      HCT  C
ATOM   3096  O   ALA H 194      19.411   9.004 -15.943  1.00  0.00      HCT  O
ATOM   3097  N   ASN H 195      18.512  11.085 -16.012  1.00  0.00      HCT  N
ATOM   3098  HN  ASN H 195      17.849  11.743 -15.658  1.00  0.00      HCT   
ATOM   3099  CA  ASN H 195      19.365  11.598 -17.048  1.00  0.00      HCT  C
ATOM   3100  HA  ASN H 195      19.628  10.746 -17.666  1.00  0.00      HCT   
ATOM   3101  CB  ASN H 195      18.705  12.717 -17.870  1.00  0.00      HCT  C
ATOM   3102  HB1 ASN H 195      18.398  13.521 -17.166  1.00  0.00      HCT   
ATOM   3103  HB2 ASN H 195      19.436  13.157 -18.579  1.00  0.00      HCT   
ATOM   3104  CG  ASN H 195      17.488  12.122 -18.562  1.00  0.00      HCT  C
ATOM   3105  OD1 ASN H 195      17.472  10.946 -18.923  1.00  0.00      HCT  O
ATOM   3106  ND2 ASN H 195      16.431  12.956 -18.748  1.00  0.00      HCT  N
ATOM   3107 HD21 ASN H 195      15.622  12.578 -19.190  1.00  0.00      HCT   
ATOM   3108 HD22 ASN H 195      16.473  13.895 -18.421  1.00  0.00      HCT   
ATOM   3109  C   ASN H 195      20.634  12.152 -16.475  1.00  0.00      HCT  C
ATOM   3110  O   ASN H 195      20.764  12.339 -15.267  1.00  0.00      HCT  O
ATOM   3111  N   LYS H 196      21.574  12.443 -17.404  1.00  0.00      HCT  N
ATOM   3112  HN  LYS H 196      21.277  12.310 -18.348  1.00  0.00      HCT   
ATOM   3113  CA  LYS H 196      22.927  12.912 -17.249  1.00  0.00      HCT  C
ATOM   3114  HA  LYS H 196      23.507  12.105 -16.817  1.00  0.00      HCT   
ATOM   3115  CB  LYS H 196      23.541  13.277 -18.621  1.00  0.00      HCT  C
ATOM   3116  HB1 LYS H 196      24.616  13.516 -18.446  1.00  0.00      HCT   
ATOM   3117  HB2 LYS H 196      23.524  12.378 -19.276  1.00  0.00      HCT   
ATOM   3118  CG  LYS H 196      22.887  14.466 -19.337  1.00  0.00      HCT  C
ATOM   3119  HG1 LYS H 196      23.017  15.382 -18.716  1.00  0.00      HCT   
ATOM   3120  HG2 LYS H 196      23.414  14.642 -20.303  1.00  0.00      HCT   
ATOM   3121  CD  LYS H 196      21.391  14.329 -19.624  1.00  0.00      HCT  C
ATOM   3122  HD1 LYS H 196      21.244  13.476 -20.326  1.00  0.00      HCT   
ATOM   3123  HD2 LYS H 196      20.877  14.068 -18.670  1.00  0.00      HCT   
ATOM   3124  CE  LYS H 196      20.794  15.614 -20.209  1.00  0.00      HCT  C
ATOM   3125  HE1 LYS H 196      20.945  16.467 -19.511  1.00  0.00      HCT   
ATOM   3126  HE2 LYS H 196      21.278  15.863 -21.179  1.00  0.00      HCT   
ATOM   3127  NZ  LYS H 196      19.342  15.450 -20.438  1.00  0.00      HCT  N
ATOM   3128  HZ1 LYS H 196      18.943  16.325 -20.834  1.00  0.00      HCT   
ATOM   3129  HZ2 LYS H 196      19.182  14.666 -21.103  1.00  0.00      HCT   
ATOM   3130  HZ3 LYS H 196      18.872  15.234 -19.536  1.00  0.00      HCT   
ATOM   3131  C   LYS H 196      22.967  14.053 -16.287  1.00  0.00      HCT  C
ATOM   3132  O   LYS H 196      22.849  13.775 -15.097  1.00  0.00      HCT  O
ATOM   3133  N   PRO H 197      23.239  15.292 -16.626  1.00  0.00      HCT  N
ATOM   3134  CD  PRO H 197      24.548  15.696 -17.137  1.00  0.00      HCT  C
ATOM   3135  HD1 PRO H 197      24.529  15.794 -18.246  1.00  0.00      HCT   
ATOM   3136  HD2 PRO H 197      25.332  14.957 -16.852  1.00  0.00      HCT   
ATOM   3137  CA  PRO H 197      22.784  16.226 -15.649  1.00  0.00      HCT  C
ATOM   3138  HA  PRO H 197      23.052  15.962 -14.633  1.00  0.00      HCT   
ATOM   3139  CB  PRO H 197      23.500  17.540 -15.937  1.00  0.00      HCT  C
ATOM   3140  HB1 PRO H 197      23.678  18.150 -15.023  1.00  0.00      HCT   
ATOM   3141  HB2 PRO H 197      22.988  18.156 -16.710  1.00  0.00      HCT   
ATOM   3142  CG  PRO H 197      24.852  17.062 -16.492  1.00  0.00      HCT  C
ATOM   3143  HG1 PRO H 197      25.600  16.998 -15.678  1.00  0.00      HCT   
ATOM   3144  HG2 PRO H 197      25.251  17.754 -17.269  1.00  0.00      HCT   
ATOM   3145  C   PRO H 197      21.294  16.227 -15.778  1.00  0.00      HCT  C
ATOM   3146  O   PRO H 197      20.808  16.398 -16.897  1.00  0.00      HCT  O
ATOM   3147  N   PRO H 198      20.554  16.032 -14.722  1.00  0.00      HCT  N
ATOM   3148  CD  PRO H 198      21.005  15.260 -13.576  1.00  0.00      HCT  C
ATOM   3149  HD1 PRO H 198      21.826  15.775 -13.027  1.00  0.00      HCT   
ATOM   3150  HD2 PRO H 198      21.350  14.242 -13.871  1.00  0.00      HCT   
ATOM   3151  CA  PRO H 198      19.131  15.998 -14.866  1.00  0.00      HCT  C
ATOM   3152  HA  PRO H 198      18.843  15.454 -15.758  1.00  0.00      HCT   
ATOM   3153  CB  PRO H 198      18.592  15.193 -13.681  1.00  0.00      HCT  C
ATOM   3154  HB1 PRO H 198      18.325  14.151 -13.968  1.00  0.00      HCT   
ATOM   3155  HB2 PRO H 198      17.719  15.689 -13.200  1.00  0.00      HCT   
ATOM   3156  CG  PRO H 198      19.760  15.154 -12.682  1.00  0.00      HCT  C
ATOM   3157  HG1 PRO H 198      19.736  14.222 -12.084  1.00  0.00      HCT   
ATOM   3158  HG2 PRO H 198      19.742  16.014 -11.974  1.00  0.00      HCT   
ATOM   3159  C   PRO H 198      18.579  17.379 -14.938  1.00  0.00      HCT  C
ATOM   3160  O   PRO H 198      18.920  18.193 -14.081  1.00  0.00      HCT  O
ATOM   3161  N   ILE H 199      17.724  17.670 -15.932  1.00  0.00      HCT  N
ATOM   3162  HN  ILE H 199      17.475  17.074 -16.693  1.00  0.00      HCT   
ATOM   3163  CA  ILE H 199      17.079  18.946 -15.951  1.00  0.00      HCT  C
ATOM   3164  HA  ILE H 199      17.139  19.380 -14.961  1.00  0.00      HCT   
ATOM   3165  CB  ILE H 199      17.684  19.884 -16.970  1.00  0.00      HCT  C
ATOM   3166  HB  ILE H 199      18.768  19.934 -16.695  1.00  0.00      HCT   
ATOM   3167  CG2 ILE H 199      17.564  19.269 -18.374  1.00  0.00      HCT  C
ATOM   3168 HG21 ILE H 199      18.138  19.866 -19.113  1.00  0.00      HCT   
ATOM   3169 HG22 ILE H 199      17.969  18.235 -18.390  1.00  0.00      HCT   
ATOM   3170 HG23 ILE H 199      16.504  19.236 -18.704  1.00  0.00      HCT   
ATOM   3171  CG1 ILE H 199      17.135  21.315 -16.827  1.00  0.00      HCT  C
ATOM   3172 HG11 ILE H 199      17.313  21.685 -15.793  1.00  0.00      HCT   
ATOM   3173 HG12 ILE H 199      17.694  21.987 -17.518  1.00  0.00      HCT   
ATOM   3174  CD  ILE H 199      15.650  21.460 -17.143  1.00  0.00      HCT  C
ATOM   3175  HD1 ILE H 199      15.343  22.526 -17.074  1.00  0.00      HCT   
ATOM   3176  HD2 ILE H 199      15.431  21.101 -18.172  1.00  0.00      HCT   
ATOM   3177  HD3 ILE H 199      15.032  20.878 -16.428  1.00  0.00      HCT   
ATOM   3178  C   ILE H 199      15.628  18.664 -16.214  1.00  0.00      HCT  C
ATOM   3179  O   ILE H 199      15.243  18.281 -17.318  1.00  0.00      HCT  O
ATOM   3180  N   PRO H 200      14.813  18.850 -15.205  1.00  0.00      HCT  N
ATOM   3181  CD  PRO H 200      15.291  18.864 -13.833  1.00  0.00      HCT  C
ATOM   3182  HD1 PRO H 200      15.998  19.705 -13.650  1.00  0.00      HCT   
ATOM   3183  HD2 PRO H 200      15.789  17.906 -13.558  1.00  0.00      HCT   
ATOM   3184  CA  PRO H 200      13.411  18.529 -15.288  1.00  0.00      HCT  C
ATOM   3185  HA  PRO H 200      13.300  17.538 -15.712  1.00  0.00      HCT   
ATOM   3186  CB  PRO H 200      12.922  18.389 -13.844  1.00  0.00      HCT  C
ATOM   3187  HB1 PRO H 200      12.823  17.323 -13.539  1.00  0.00      HCT   
ATOM   3188  HB2 PRO H 200      11.960  18.923 -13.676  1.00  0.00      HCT   
ATOM   3189  CG  PRO H 200      14.019  19.054 -12.994  1.00  0.00      HCT  C
ATOM   3190  HG1 PRO H 200      14.086  18.580 -11.995  1.00  0.00      HCT   
ATOM   3191  HG2 PRO H 200      13.838  20.143 -12.843  1.00  0.00      HCT   
ATOM   3192  C   PRO H 200      12.602  19.498 -16.091  1.00  0.00      HCT  C
ATOM   3193  O   PRO H 200      12.971  20.665 -16.207  1.00  0.00      HCT  O
ATOM   3194  N   LYS H 201      11.517  18.979 -16.692  1.00  0.00      HCT  N
ATOM   3195  HN  LYS H 201      11.361  18.000 -16.569  1.00  0.00      HCT   
ATOM   3196  CA  LYS H 201      10.540  19.655 -17.498  1.00  0.00      HCT  C
ATOM   3197  HA  LYS H 201      11.079  20.336 -18.146  1.00  0.00      HCT   
ATOM   3198  CB  LYS H 201       9.629  18.655 -18.226  1.00  0.00      HCT  C
ATOM   3199  HB1 LYS H 201       8.925  18.241 -17.468  1.00  0.00      HCT   
ATOM   3200  HB2 LYS H 201       9.005  19.205 -18.965  1.00  0.00      HCT   
ATOM   3201  CG  LYS H 201      10.375  17.500 -18.899  1.00  0.00      HCT  C
ATOM   3202  HG1 LYS H 201      10.990  16.970 -18.137  1.00  0.00      HCT   
ATOM   3203  HG2 LYS H 201       9.632  16.769 -19.293  1.00  0.00      HCT   
ATOM   3204  CD  LYS H 201      11.311  17.901 -20.036  1.00  0.00      HCT  C
ATOM   3205  HD1 LYS H 201      10.696  18.313 -20.869  1.00  0.00      HCT   
ATOM   3206  HD2 LYS H 201      11.969  18.722 -19.670  1.00  0.00      HCT   
ATOM   3207  CE  LYS H 201      12.166  16.733 -20.536  1.00  0.00      HCT  C
ATOM   3208  HE1 LYS H 201      12.784  17.047 -21.406  1.00  0.00      HCT   
ATOM   3209  HE2 LYS H 201      12.846  16.374 -19.732  1.00  0.00      HCT   
ATOM   3210  NZ  LYS H 201      11.299  15.610 -20.956  1.00  0.00      HCT  N
ATOM   3211  HZ1 LYS H 201      11.882  14.818 -21.297  1.00  0.00      HCT   
ATOM   3212  HZ2 LYS H 201      10.725  15.294 -20.148  1.00  0.00      HCT   
ATOM   3213  HZ3 LYS H 201      10.669  15.927 -21.720  1.00  0.00      HCT   
ATOM   3214  C   LYS H 201       9.609  20.481 -16.654  1.00  0.00      HCT  C
ATOM   3215  O   LYS H 201       9.113  21.508 -17.109  1.00  0.00      HCT  O
ATOM   3216  N   PHE H 202       9.291  20.042 -15.416  1.00  0.00      HCT  N
ATOM   3217  HN  PHE H 202       9.701  19.275 -14.925  1.00  0.00      HCT   
ATOM   3218  CA  PHE H 202       8.252  20.729 -14.690  1.00  0.00      HCT  C
ATOM   3219  HA  PHE H 202       8.144  21.701 -15.156  1.00  0.00      HCT   
ATOM   3220  CB  PHE H 202       6.975  19.883 -14.553  1.00  0.00      HCT  C
ATOM   3221  HB1 PHE H 202       7.224  18.930 -14.037  1.00  0.00      HCT   
ATOM   3222  HB2 PHE H 202       6.215  20.403 -13.931  1.00  0.00      HCT   
ATOM   3223  CG  PHE H 202       6.455  19.561 -15.909  1.00  0.00      HCT  C
ATOM   3224  CD1 PHE H 202       6.877  18.423 -16.556  1.00  0.00      HCT  C
ATOM   3225  HD1 PHE H 202       7.592  17.769 -16.076  1.00  0.00      HCT   
ATOM   3226  CE1 PHE H 202       6.403  18.112 -17.809  1.00  0.00      HCT  C
ATOM   3227  HE1 PHE H 202       6.736  17.211 -18.305  1.00  0.00      HCT   
ATOM   3228  CZ  PHE H 202       5.502  18.944 -18.427  1.00  0.00      HCT  C
ATOM   3229  HZ  PHE H 202       5.120  18.702 -19.409  1.00  0.00      HCT   
ATOM   3230  CD2 PHE H 202       5.553  20.390 -16.535  1.00  0.00      HCT  C
ATOM   3231  HD2 PHE H 202       5.229  21.301 -16.050  1.00  0.00      HCT   
ATOM   3232  CE2 PHE H 202       5.078  20.083 -17.788  1.00  0.00      HCT  C
ATOM   3233  HE2 PHE H 202       4.370  20.741 -18.271  1.00  0.00      HCT   
ATOM   3234  C   PHE H 202       8.663  20.965 -13.274  1.00  0.00      HCT  C
ATOM   3235  O   PHE H 202       9.591  20.346 -12.758  1.00  0.00      HCT  O
ATOM   3236  N   PRO H 203       8.014  21.911 -12.645  1.00  0.00      HCT  N
ATOM   3237  CD  PRO H 203       7.728  23.193 -13.263  1.00  0.00      HCT  C
ATOM   3238  HD1 PRO H 203       6.717  23.201 -13.730  1.00  0.00      HCT   
ATOM   3239  HD2 PRO H 203       8.486  23.447 -14.039  1.00  0.00      HCT   
ATOM   3240  CA  PRO H 203       8.163  22.015 -11.228  1.00  0.00      HCT  C
ATOM   3241  HA  PRO H 203       9.159  21.868 -10.828  1.00  0.00      HCT   
ATOM   3242  CB  PRO H 203       7.597  23.375 -10.838  1.00  0.00      HCT  C
ATOM   3243  HB1 PRO H 203       8.160  23.850 -10.003  1.00  0.00      HCT   
ATOM   3244  HB2 PRO H 203       6.513  23.333 -10.589  1.00  0.00      HCT   
ATOM   3245  CG  PRO H 203       7.787  24.216 -12.115  1.00  0.00      HCT  C
ATOM   3246  HG1 PRO H 203       8.748  24.766 -12.075  1.00  0.00      HCT   
ATOM   3247  HG2 PRO H 203       6.971  24.964 -12.248  1.00  0.00      HCT   
ATOM   3248  C   PRO H 203       7.305  20.866 -10.832  1.00  0.00      HCT  C
ATOM   3249  O   PRO H 203       6.180  20.799 -11.292  1.00  0.00      HCT  O
ATOM   3250  N   HSE H 204       7.718  19.923 -10.002  1.00  0.00      HCT  N
ATOM   3251  HN  HSE H 204       8.571  19.760  -9.508  1.00  0.00      HCT   
ATOM   3252  CA  HSE H 204       6.709  18.935  -9.779  1.00  0.00      HCT  C
ATOM   3253  HA  HSE H 204       5.916  19.046 -10.509  1.00  0.00      HCT   
ATOM   3254  CB  HSE H 204       7.271  17.506  -9.759  1.00  0.00      HCT  C
ATOM   3255  HB1 HSE H 204       8.107  17.478  -9.027  1.00  0.00      HCT   
ATOM   3256  HB2 HSE H 204       6.492  16.807  -9.390  1.00  0.00      HCT   
ATOM   3257  ND1 HSE H 204       7.039  16.420 -12.046  1.00  0.00      HCT  N
ATOM   3258  CG  HSE H 204       7.785  17.103 -11.110  1.00  0.00      HCT  C
ATOM   3259  CE1 HSE H 204       7.830  16.259 -13.136  1.00  0.00      HCT  C
ATOM   3260  HE1 HSE H 204       7.526  15.749 -14.053  1.00  0.00      HCT   
ATOM   3261  NE2 HSE H 204       9.029  16.787 -12.967  1.00  0.00      HCT  N
ATOM   3262  HE2 HSE H 204       9.812  16.800 -13.588  1.00  0.00      HCT   
ATOM   3263  CD2 HSE H 204       8.999  17.318 -11.689  1.00  0.00      HCT  C
ATOM   3264  HD2 HSE H 204       9.878  17.808 -11.295  1.00  0.00      HCT   
ATOM   3265  C   HSE H 204       6.136  19.289  -8.454  1.00  0.00      HCT  C
ATOM   3266  O   HSE H 204       6.752  19.066  -7.415  1.00  0.00      HCT  O
ATOM   3267  N   VAL H 205       4.916  19.853  -8.480  1.00  0.00      HCT  N
ATOM   3268  HN  VAL H 205       4.404  19.955  -9.329  1.00  0.00      HCT   
ATOM   3269  CA  VAL H 205       4.244  20.352  -7.320  1.00  0.00      HCT  C
ATOM   3270  HA  VAL H 205       4.895  21.056  -6.817  1.00  0.00      HCT   
ATOM   3271  CB  VAL H 205       2.917  20.981  -7.627  1.00  0.00      HCT  C
ATOM   3272  HB  VAL H 205       3.089  21.771  -8.399  1.00  0.00      HCT   
ATOM   3273  CG1 VAL H 205       1.970  19.904  -8.180  1.00  0.00      HCT  C
ATOM   3274 HG11 VAL H 205       0.966  20.338  -8.379  1.00  0.00      HCT   
ATOM   3275 HG12 VAL H 205       2.343  19.482  -9.136  1.00  0.00      HCT   
ATOM   3276 HG13 VAL H 205       1.848  19.076  -7.449  1.00  0.00      HCT   
ATOM   3277  CG2 VAL H 205       2.398  21.661  -6.348  1.00  0.00      HCT  C
ATOM   3278 HG21 VAL H 205       1.395  22.107  -6.520  1.00  0.00      HCT   
ATOM   3279 HG22 VAL H 205       2.316  20.924  -5.520  1.00  0.00      HCT   
ATOM   3280 HG23 VAL H 205       3.077  22.477  -6.023  1.00  0.00      HCT   
ATOM   3281  C   VAL H 205       4.013  19.211  -6.388  1.00  0.00      HCT  C
ATOM   3282  O   VAL H 205       3.893  19.395  -5.178  1.00  0.00      HCT  O
ATOM   3283  N   GLU H 206       3.941  17.990  -6.941  1.00  0.00      HCT  N
ATOM   3284  HN  GLU H 206       4.067  17.803  -7.911  1.00  0.00      HCT   
ATOM   3285  CA  GLU H 206       3.669  16.825  -6.154  1.00  0.00      HCT  C
ATOM   3286  HA  GLU H 206       2.716  16.935  -5.653  1.00  0.00      HCT   
ATOM   3287  CB  GLU H 206       3.798  15.523  -6.963  1.00  0.00      HCT  C
ATOM   3288  HB1 GLU H 206       4.863  15.409  -7.270  1.00  0.00      HCT   
ATOM   3289  HB2 GLU H 206       3.573  14.650  -6.311  1.00  0.00      HCT   
ATOM   3290  CG  GLU H 206       2.923  15.461  -8.214  1.00  0.00      HCT  C
ATOM   3291  HG1 GLU H 206       2.792  14.407  -8.521  1.00  0.00      HCT   
ATOM   3292  HG2 GLU H 206       1.929  15.913  -8.026  1.00  0.00      HCT   
ATOM   3293  CD  GLU H 206       3.652  16.191  -9.338  1.00  0.00      HCT  C
ATOM   3294  OE1 GLU H 206       4.586  15.585  -9.929  1.00  0.00      HCT  O
ATOM   3295  OE2 GLU H 206       3.287  17.363  -9.620  1.00  0.00      HCT  O
ATOM   3296  C   GLU H 206       4.720  16.743  -5.095  1.00  0.00      HCT  C
ATOM   3297  O   GLU H 206       4.458  16.321  -3.971  1.00  0.00      HCT  O
ATOM   3298  N   TYR H 207       5.962  17.090  -5.466  1.00  0.00      HCT  N
ATOM   3299  HN  TYR H 207       6.158  17.386  -6.399  1.00  0.00      HCT   
ATOM   3300  CA  TYR H 207       7.101  17.074  -4.594  1.00  0.00      HCT  C
ATOM   3301  HA  TYR H 207       7.024  16.160  -4.018  1.00  0.00      HCT   
ATOM   3302  CB  TYR H 207       8.429  17.039  -5.361  1.00  0.00      HCT  C
ATOM   3303  HB1 TYR H 207       8.473  17.909  -6.052  1.00  0.00      HCT   
ATOM   3304  HB2 TYR H 207       9.289  17.130  -4.662  1.00  0.00      HCT   
ATOM   3305  CG  TYR H 207       8.357  15.749  -6.101  1.00  0.00      HCT  C
ATOM   3306  CD1 TYR H 207       8.443  14.555  -5.423  1.00  0.00      HCT  C
ATOM   3307  HD1 TYR H 207       8.586  14.555  -4.351  1.00  0.00      HCT   
ATOM   3308  CE1 TYR H 207       8.371  13.359  -6.095  1.00  0.00      HCT  C
ATOM   3309  HE1 TYR H 207       8.446  12.423  -5.561  1.00  0.00      HCT   
ATOM   3310  CZ  TYR H 207       8.209  13.348  -7.460  1.00  0.00      HCT  C
ATOM   3311  OH  TYR H 207       8.133  12.125  -8.159  1.00  0.00      HCT  O
ATOM   3312  HH  TYR H 207       7.950  12.330  -9.078  1.00  0.00      HCT   
ATOM   3313  CD2 TYR H 207       8.198  15.728  -7.467  1.00  0.00      HCT  C
ATOM   3314  HD2 TYR H 207       8.169  16.656  -8.022  1.00  0.00      HCT   
ATOM   3315  CE2 TYR H 207       8.125  14.535  -8.147  1.00  0.00      HCT  C
ATOM   3316  HE2 TYR H 207       8.023  14.536  -9.222  1.00  0.00      HCT   
ATOM   3317  C   TYR H 207       7.086  18.213  -3.620  1.00  0.00      HCT  C
ATOM   3318  O   TYR H 207       7.711  18.116  -2.567  1.00  0.00      HCT  O
ATOM   3319  N   HSE H 208       6.449  19.349  -3.977  1.00  0.00      HCT  N
ATOM   3320  HN  HSE H 208       5.960  19.461  -4.841  1.00  0.00      HCT   
ATOM   3321  CA  HSE H 208       6.424  20.512  -3.123  1.00  0.00      HCT  C
ATOM   3322  HA  HSE H 208       7.451  20.749  -2.874  1.00  0.00      HCT   
ATOM   3323  CB  HSE H 208       5.726  21.721  -3.764  1.00  0.00      HCT  C
ATOM   3324  HB1 HSE H 208       4.700  21.409  -4.054  1.00  0.00      HCT   
ATOM   3325  HB2 HSE H 208       5.619  22.530  -3.011  1.00  0.00      HCT   
ATOM   3326  ND1 HSE H 208       5.965  23.197  -5.818  1.00  0.00      HCT  N
ATOM   3327  CG  HSE H 208       6.441  22.211  -4.985  1.00  0.00      HCT  C
ATOM   3328  CE1 HSE H 208       6.888  23.361  -6.798  1.00  0.00      HCT  C
ATOM   3329  HE1 HSE H 208       6.798  24.073  -7.622  1.00  0.00      HCT   
ATOM   3330  NE2 HSE H 208       7.921  22.551  -6.652  1.00  0.00      HCT  N
ATOM   3331  HE2 HSE H 208       8.731  22.442  -7.227  1.00  0.00      HCT   
ATOM   3332  CD2 HSE H 208       7.635  21.826  -5.509  1.00  0.00      HCT  C
ATOM   3333  HD2 HSE H 208       8.330  21.071  -5.170  1.00  0.00      HCT   
ATOM   3334  C   HSE H 208       5.718  20.205  -1.834  1.00  0.00      HCT  C
ATOM   3335  O   HSE H 208       4.925  19.269  -1.731  1.00  0.00      HCT  O
ATOM   3336  N   PRO H 209       6.031  20.986  -0.828  1.00  0.00      HCT  N
ATOM   3337  CD  PRO H 209       7.348  21.595  -0.748  1.00  0.00      HCT  C
ATOM   3338  HD1 PRO H 209       7.358  22.595  -1.239  1.00  0.00      HCT   
ATOM   3339  HD2 PRO H 209       8.119  20.949  -1.227  1.00  0.00      HCT   
ATOM   3340  CA  PRO H 209       5.458  20.778   0.477  1.00  0.00      HCT  C
ATOM   3341  HA  PRO H 209       5.636  19.762   0.811  1.00  0.00      HCT   
ATOM   3342  CB  PRO H 209       6.265  21.656   1.430  1.00  0.00      HCT  C
ATOM   3343  HB1 PRO H 209       6.382  21.198   2.438  1.00  0.00      HCT   
ATOM   3344  HB2 PRO H 209       5.843  22.682   1.527  1.00  0.00      HCT   
ATOM   3345  CG  PRO H 209       7.645  21.743   0.755  1.00  0.00      HCT  C
ATOM   3346  HG1 PRO H 209       8.315  20.951   1.143  1.00  0.00      HCT   
ATOM   3347  HG2 PRO H 209       8.138  22.726   0.937  1.00  0.00      HCT   
ATOM   3348  C   PRO H 209       3.984  21.045   0.486  1.00  0.00      HCT  C
ATOM   3349  O   PRO H 209       3.534  21.963  -0.198  1.00  0.00      HCT  O
ATOM   3350  N   PRO H 210       3.253  20.269   1.243  1.00  0.00      HCT  N
ATOM   3351  CD  PRO H 210       3.835  19.376   2.232  1.00  0.00      HCT  C
ATOM   3352  HD1 PRO H 210       4.589  19.899   2.863  1.00  0.00      HCT   
ATOM   3353  HD2 PRO H 210       4.315  18.491   1.754  1.00  0.00      HCT   
ATOM   3354  CA  PRO H 210       1.819  20.329   1.323  1.00  0.00      HCT  C
ATOM   3355  HA  PRO H 210       1.373  20.234   0.340  1.00  0.00      HCT   
ATOM   3356  CB  PRO H 210       1.424  19.131   2.182  1.00  0.00      HCT  C
ATOM   3357  HB1 PRO H 210       1.263  18.209   1.580  1.00  0.00      HCT   
ATOM   3358  HB2 PRO H 210       0.528  19.334   2.811  1.00  0.00      HCT   
ATOM   3359  CG  PRO H 210       2.645  18.926   3.098  1.00  0.00      HCT  C
ATOM   3360  HG1 PRO H 210       2.720  17.869   3.420  1.00  0.00      HCT   
ATOM   3361  HG2 PRO H 210       2.598  19.559   4.014  1.00  0.00      HCT   
ATOM   3362  C   PRO H 210       1.373  21.615   1.940  1.00  0.00      HCT  C
ATOM   3363  O   PRO H 210       2.115  22.177   2.744  1.00  0.00      HCT  O
ATOM   3364  N   PRO H 211       0.202  22.083   1.599  1.00  0.00      HCT  N
ATOM   3365  CD  PRO H 211      -0.536  21.621   0.438  1.00  0.00      HCT  C
ATOM   3366  HD1 PRO H 211      -0.648  20.513   0.425  1.00  0.00      HCT   
ATOM   3367  HD2 PRO H 211      -0.064  21.948  -0.517  1.00  0.00      HCT   
ATOM   3368  CA  PRO H 211      -0.337  23.286   2.161  1.00  0.00      HCT  C
ATOM   3369  HA  PRO H 211       0.329  24.131   2.029  1.00  0.00      HCT   
ATOM   3370  CB  PRO H 211      -1.601  23.597   1.355  1.00  0.00      HCT  C
ATOM   3371  HB1 PRO H 211      -1.435  24.412   0.615  1.00  0.00      HCT   
ATOM   3372  HB2 PRO H 211      -2.463  23.851   2.011  1.00  0.00      HCT   
ATOM   3373  CG  PRO H 211      -1.912  22.287   0.600  1.00  0.00      HCT  C
ATOM   3374  HG1 PRO H 211      -2.405  22.500  -0.369  1.00  0.00      HCT   
ATOM   3375  HG2 PRO H 211      -2.580  21.611   1.182  1.00  0.00      HCT   
ATOM   3376  C   PRO H 211      -0.567  23.069   3.620  1.00  0.00      HCT  C
ATOM   3377  O   PRO H 211      -1.048  22.000   3.996  1.00  0.00      HCT  O
ATOM   3378  N   LEU H 212      -0.237  24.079   4.449  1.00  0.00      HCT  N
ATOM   3379  HN  LEU H 212       0.088  24.967   4.131  1.00  0.00      HCT   
ATOM   3380  CA  LEU H 212      -0.326  23.961   5.874  1.00  0.00      HCT  C
ATOM   3381  HA  LEU H 212      -0.039  22.950   6.132  1.00  0.00      HCT   
ATOM   3382  CB  LEU H 212       0.495  25.014   6.639  1.00  0.00      HCT  C
ATOM   3383  HB1 LEU H 212       0.115  26.015   6.330  1.00  0.00      HCT   
ATOM   3384  HB2 LEU H 212       0.276  24.924   7.726  1.00  0.00      HCT   
ATOM   3385  CG  LEU H 212       2.008  24.950   6.379  1.00  0.00      HCT  C
ATOM   3386  HG  LEU H 212       2.286  23.888   6.582  1.00  0.00      HCT   
ATOM   3387  CD1 LEU H 212       2.337  25.274   4.914  1.00  0.00      HCT  C
ATOM   3388 HD11 LEU H 212       3.436  25.271   4.751  1.00  0.00      HCT   
ATOM   3389 HD12 LEU H 212       1.882  24.521   4.235  1.00  0.00      HCT   
ATOM   3390 HD13 LEU H 212       1.948  26.277   4.637  1.00  0.00      HCT   
ATOM   3391  CD2 LEU H 212       2.778  25.840   7.366  1.00  0.00      HCT  C
ATOM   3392 HD21 LEU H 212       3.871  25.769   7.178  1.00  0.00      HCT   
ATOM   3393 HD22 LEU H 212       2.488  26.906   7.269  1.00  0.00      HCT   
ATOM   3394 HD23 LEU H 212       2.584  25.519   8.412  1.00  0.00      HCT   
ATOM   3395  C   LEU H 212      -1.736  24.153   6.309  1.00  0.00      HCT  C
ATOM   3396  O   LEU H 212      -2.515  24.865   5.678  1.00  0.00      HCT  O
ATOM   3397  N   LEU H 213      -2.079  23.505   7.437  1.00  0.00      HCT  N
ATOM   3398  HN  LEU H 213      -1.434  22.921   7.926  1.00  0.00      HCT   
ATOM   3399  CA  LEU H 213      -3.374  23.583   8.040  1.00  0.00      HCT  C
ATOM   3400  HA  LEU H 213      -4.115  23.503   7.255  1.00  0.00      HCT   
ATOM   3401  CB  LEU H 213      -3.545  22.531   9.153  1.00  0.00      HCT  C
ATOM   3402  HB1 LEU H 213      -3.492  21.528   8.669  1.00  0.00      HCT   
ATOM   3403  HB2 LEU H 213      -2.673  22.587   9.841  1.00  0.00      HCT   
ATOM   3404  CG  LEU H 213      -4.857  22.613   9.955  1.00  0.00      HCT  C
ATOM   3405  HG  LEU H 213      -4.882  23.658  10.349  1.00  0.00      HCT   
ATOM   3406  CD1 LEU H 213      -6.089  22.394   9.063  1.00  0.00      HCT  C
ATOM   3407 HD11 LEU H 213      -7.019  22.410   9.671  1.00  0.00      HCT   
ATOM   3408 HD12 LEU H 213      -6.162  23.192   8.293  1.00  0.00      HCT   
ATOM   3409 HD13 LEU H 213      -6.030  21.413   8.546  1.00  0.00      HCT   
ATOM   3410  CD2 LEU H 213      -4.819  21.652  11.156  1.00  0.00      HCT  C
ATOM   3411 HD21 LEU H 213      -5.761  21.729  11.742  1.00  0.00      HCT   
ATOM   3412 HD22 LEU H 213      -4.709  20.597  10.833  1.00  0.00      HCT   
ATOM   3413 HD23 LEU H 213      -3.970  21.903  11.828  1.00  0.00      HCT   
ATOM   3414  C   LEU H 213      -3.520  24.935   8.662  1.00  0.00      HCT  C
ATOM   3415  O   LEU H 213      -2.553  25.507   9.164  1.00  0.00      HCT  O
ATOM   3416  N   LYS H 214      -4.752  25.488   8.626  1.00  0.00      HCT  N
ATOM   3417  HN  LYS H 214      -5.552  25.097   8.174  1.00  0.00      HCT   
ATOM   3418  CA  LYS H 214      -4.975  26.743   9.279  1.00  0.00      HCT  C
ATOM   3419  HA  LYS H 214      -4.274  27.490   8.926  1.00  0.00      HCT   
ATOM   3420  CB  LYS H 214      -6.441  27.209   9.241  1.00  0.00      HCT  C
ATOM   3421  HB1 LYS H 214      -7.060  26.378   9.651  1.00  0.00      HCT   
ATOM   3422  HB2 LYS H 214      -6.567  28.066   9.940  1.00  0.00      HCT   
ATOM   3423  CG  LYS H 214      -6.964  27.573   7.845  1.00  0.00      HCT  C
ATOM   3424  HG1 LYS H 214      -6.816  26.705   7.163  1.00  0.00      HCT   
ATOM   3425  HG2 LYS H 214      -8.060  27.763   7.907  1.00  0.00      HCT   
ATOM   3426  CD  LYS H 214      -6.283  28.787   7.208  1.00  0.00      HCT  C
ATOM   3427  HD1 LYS H 214      -5.182  28.685   7.344  1.00  0.00      HCT   
ATOM   3428  HD2 LYS H 214      -6.487  28.764   6.112  1.00  0.00      HCT   
ATOM   3429  CE  LYS H 214      -6.752  30.128   7.783  1.00  0.00      HCT  C
ATOM   3430  HE1 LYS H 214      -6.759  30.094   8.895  1.00  0.00      HCT   
ATOM   3431  HE2 LYS H 214      -6.076  30.950   7.460  1.00  0.00      HCT   
ATOM   3432  NZ  LYS H 214      -8.122  30.437   7.316  1.00  0.00      HCT  N
ATOM   3433  HZ1 LYS H 214      -8.436  31.347   7.710  1.00  0.00      HCT   
ATOM   3434  HZ2 LYS H 214      -8.131  30.489   6.277  1.00  0.00      HCT   
ATOM   3435  HZ3 LYS H 214      -8.771  29.685   7.626  1.00  0.00      HCT   
ATOM   3436  C   LYS H 214      -4.630  26.444  10.692  1.00  0.00      HCT  C
ATOM   3437  O   LYS H 214      -5.367  25.754  11.394  1.00  0.00      HCT  O
ATOM   3438  N   HSE H 215      -3.509  27.027  11.141  1.00  0.00      HCT  N
ATOM   3439  HN  HSE H 215      -3.055  27.749  10.620  1.00  0.00      HCT   
ATOM   3440  CA  HSE H 215      -2.862  26.692  12.372  1.00  0.00      HCT  C
ATOM   3441  HA  HSE H 215      -2.467  25.692  12.240  1.00  0.00      HCT   
ATOM   3442  CB  HSE H 215      -1.698  27.637  12.724  1.00  0.00      HCT  C
ATOM   3443  HB1 HSE H 215      -1.262  27.298  13.688  1.00  0.00      HCT   
ATOM   3444  HB2 HSE H 215      -0.901  27.545  11.957  1.00  0.00      HCT   
ATOM   3445  ND1 HSE H 215      -2.569  29.607  14.061  1.00  0.00      HCT  N
ATOM   3446  CG  HSE H 215      -2.113  29.068  12.880  1.00  0.00      HCT  C
ATOM   3447  CE1 HSE H 215      -2.840  30.913  13.817  1.00  0.00      HCT  C
ATOM   3448  HE1 HSE H 215      -3.224  31.616  14.560  1.00  0.00      HCT   
ATOM   3449  NE2 HSE H 215      -2.593  31.250  12.564  1.00  0.00      HCT  N
ATOM   3450  HE2 HSE H 215      -2.718  32.129  12.104  1.00  0.00      HCT   
ATOM   3451  CD2 HSE H 215      -2.134  30.084  11.975  1.00  0.00      HCT  C
ATOM   3452  HD2 HSE H 215      -1.865  30.086  10.928  1.00  0.00      HCT   
ATOM   3453  C   HSE H 215      -3.795  26.644  13.531  1.00  0.00      HCT  C
ATOM   3454  O   HSE H 215      -4.761  27.398  13.632  1.00  0.00      HCT  O
ATOM   3455  N   ALA H 216      -3.493  25.688  14.433  1.00  0.00      HCT  N
ATOM   3456  HN  ALA H 216      -2.713  25.084  14.272  1.00  0.00      HCT   
ATOM   3457  CA  ALA H 216      -4.215  25.449  15.646  1.00  0.00      HCT  C
ATOM   3458  HA  ALA H 216      -4.779  26.312  15.981  1.00  0.00      HCT   
ATOM   3459  CB  ALA H 216      -5.130  24.213  15.595  1.00  0.00      HCT  C
ATOM   3460  HB1 ALA H 216      -5.947  24.384  14.862  1.00  0.00      HCT   
ATOM   3461  HB2 ALA H 216      -4.565  23.311  15.273  1.00  0.00      HCT   
ATOM   3462  HB3 ALA H 216      -5.593  24.006  16.584  1.00  0.00      HCT   
ATOM   3463  C   ALA H 216      -3.177  25.191  16.693  1.00  0.00      HCT  C
ATOM   3464  O   ALA H 216      -1.999  25.016  16.384  1.00  0.00      HCT  O
ATOM   3465  N   ALA H 217      -3.591  25.180  17.974  1.00  0.00      HCT  N
ATOM   3466  HN  ALA H 217      -4.546  25.305  18.241  1.00  0.00      HCT   
ATOM   3467  CA  ALA H 217      -2.668  24.984  19.057  1.00  0.00      HCT  C
ATOM   3468  HA  ALA H 217      -1.803  25.631  18.963  1.00  0.00      HCT   
ATOM   3469  CB  ALA H 217      -3.291  25.209  20.445  1.00  0.00      HCT  C
ATOM   3470  HB1 ALA H 217      -3.642  26.260  20.530  1.00  0.00      HCT   
ATOM   3471  HB2 ALA H 217      -4.167  24.542  20.602  1.00  0.00      HCT   
ATOM   3472  HB3 ALA H 217      -2.556  25.025  21.258  1.00  0.00      HCT   
ATOM   3473  C   ALA H 217      -2.152  23.580  19.016  1.00  0.00      HCT  C
ATOM   3474  O   ALA H 217      -2.817  22.670  18.524  1.00  0.00      HCT  O
ATOM   3475  N   ALA H 218      -0.915  23.390  19.519  1.00  0.00      HCT  N
ATOM   3476  HN  ALA H 218      -0.382  24.147  19.897  1.00  0.00      HCT   
ATOM   3477  CA  ALA H 218      -0.272  22.107  19.553  1.00  0.00      HCT  C
ATOM   3478  HA  ALA H 218      -0.526  21.509  18.685  1.00  0.00      HCT   
ATOM   3479  CB  ALA H 218       1.260  22.192  19.666  1.00  0.00      HCT  C
ATOM   3480  HB1 ALA H 218       1.672  22.705  18.771  1.00  0.00      HCT   
ATOM   3481  HB2 ALA H 218       1.563  22.774  20.564  1.00  0.00      HCT   
ATOM   3482  HB3 ALA H 218       1.723  21.183  19.726  1.00  0.00      HCT   
ATOM   3483  C   ALA H 218      -0.765  21.350  20.746  1.00  0.00      HCT  C
ATOM   3484  O   ALA H 218      -1.373  21.915  21.654  1.00  0.00      HCT  O
ATOM   3485  N   THR H 219      -0.531  20.022  20.745  1.00  0.00      HCT  N
ATOM   3486  HN  THR H 219      -0.072  19.546  19.995  1.00  0.00      HCT   
ATOM   3487  CA  THR H 219      -0.925  19.170  21.830  1.00  0.00      HCT  C
ATOM   3488  HA  THR H 219      -1.709  19.680  22.374  1.00  0.00      HCT   
ATOM   3489  CB  THR H 219      -1.295  17.783  21.386  1.00  0.00      HCT  C
ATOM   3490  HB  THR H 219      -2.071  17.908  20.592  1.00  0.00      HCT   
ATOM   3491  OG1 THR H 219      -1.887  17.056  22.452  1.00  0.00      HCT  O
ATOM   3492  HG1 THR H 219      -2.082  16.184  22.091  1.00  0.00      HCT   
ATOM   3493  CG2 THR H 219      -0.023  17.069  20.903  1.00  0.00      HCT  C
ATOM   3494 HG21 THR H 219      -0.268  16.081  20.460  1.00  0.00      HCT   
ATOM   3495 HG22 THR H 219       0.489  17.674  20.125  1.00  0.00      HCT   
ATOM   3496 HG23 THR H 219       0.688  16.907  21.742  1.00  0.00      HCT   
ATOM   3497  C   THR H 219       0.241  19.061  22.764  1.00  0.00      HCT  C
ATOM   3498  O   THR H 219       1.243  19.759  22.608  1.00  0.00      HCT  O
ATOM   3499  N   ASN H 220       0.127  18.182  23.783  1.00  0.00      HCT  N
ATOM   3500  HN  ASN H 220      -0.666  17.596  23.946  1.00  0.00      HCT   
ATOM   3501  CA  ASN H 220       1.188  18.028  24.739  1.00  0.00      HCT  C
ATOM   3502  HA  ASN H 220       2.037  18.591  24.365  1.00  0.00      HCT   
ATOM   3503  CB  ASN H 220       0.806  18.459  26.164  1.00  0.00      HCT  C
ATOM   3504  HB1 ASN H 220      -0.182  18.008  26.403  1.00  0.00      HCT   
ATOM   3505  HB2 ASN H 220       1.539  18.062  26.896  1.00  0.00      HCT   
ATOM   3506  CG  ASN H 220       0.716  19.978  26.171  1.00  0.00      HCT  C
ATOM   3507  OD1 ASN H 220       1.649  20.669  25.763  1.00  0.00      HCT  O
ATOM   3508  ND2 ASN H 220      -0.442  20.517  26.634  1.00  0.00      HCT  N
ATOM   3509 HD21 ASN H 220      -0.517  21.510  26.633  1.00  0.00      HCT   
ATOM   3510 HD22 ASN H 220      -1.185  19.924  26.929  1.00  0.00      HCT   
ATOM   3511  C   ASN H 220       1.584  16.586  24.783  1.00  0.00      HCT  C
ATOM   3512  O   ASN H 220       0.975  15.740  24.130  1.00  0.00      HCT  O
ATOM   3513  N   GLY H 221       2.648  16.280  25.554  1.00  0.00      HCT  N
ATOM   3514  HN  GLY H 221       3.122  16.967  26.103  1.00  0.00      HCT   
ATOM   3515  CA  GLY H 221       3.174  14.946  25.640  1.00  0.00      HCT  C
ATOM   3516  HA1 GLY H 221       4.213  15.007  25.935  1.00  0.00      HCT   
ATOM   3517  HA2 GLY H 221       3.009  14.448  24.694  1.00  0.00      HCT   
ATOM   3518  C   GLY H 221       2.437  14.185  26.696  1.00  0.00      HCT  C
ATOM   3519  O   GLY H 221       1.423  14.640  27.224  1.00  0.00      HCT  O
ATOM   3520  N   HSE H 222       2.949  12.979  27.022  1.00  0.00      HCT  N
ATOM   3521  HN  HSE H 222       3.782  12.604  26.618  1.00  0.00      HCT   
ATOM   3522  CA  HSE H 222       2.327  12.126  27.991  1.00  0.00      HCT  C
ATOM   3523  HA  HSE H 222       1.528  12.662  28.489  1.00  0.00      HCT   
ATOM   3524  CB  HSE H 222       1.892  10.785  27.365  1.00  0.00      HCT  C
ATOM   3525  HB1 HSE H 222       1.624  10.975  26.303  1.00  0.00      HCT   
ATOM   3526  HB2 HSE H 222       2.751  10.081  27.362  1.00  0.00      HCT   
ATOM   3527  ND1 HSE H 222       0.739   9.384  29.173  1.00  0.00      HCT  N
ATOM   3528  CG  HSE H 222       0.707  10.139  28.021  1.00  0.00      HCT  C
ATOM   3529  CE1 HSE H 222      -0.537   8.982  29.412  1.00  0.00      HCT  C
ATOM   3530  HE1 HSE H 222      -0.843   8.358  30.256  1.00  0.00      HCT   
ATOM   3531  NE2 HSE H 222      -1.382   9.426  28.499  1.00  0.00      HCT  N
ATOM   3532  HE2 HSE H 222      -2.366   9.273  28.414  1.00  0.00      HCT   
ATOM   3533  CD2 HSE H 222      -0.596  10.154  27.624  1.00  0.00      HCT  C
ATOM   3534  HD2 HSE H 222      -1.054  10.624  26.765  1.00  0.00      HCT   
ATOM   3535  C   HSE H 222       3.391  11.867  29.018  1.00  0.00      HCT  C
ATOM   3536  O   HSE H 222       4.558  12.183  28.788  1.00  0.00      HCT  O
ATOM   3537  N   SER H 223       3.033  11.306  30.192  1.00  0.00      HCT  N
ATOM   3538  HN  SER H 223       2.127  10.982  30.466  1.00  0.00      HCT   
ATOM   3539  CA  SER H 223       4.048  11.136  31.197  1.00  0.00      HCT  C
ATOM   3540  HA  SER H 223       4.995  11.343  30.716  1.00  0.00      HCT   
ATOM   3541  CB  SER H 223       3.840  12.009  32.446  1.00  0.00      HCT  C
ATOM   3542  HB1 SER H 223       2.814  11.817  32.835  1.00  0.00      HCT   
ATOM   3543  HB2 SER H 223       4.554  11.715  33.248  1.00  0.00      HCT   
ATOM   3544  OG  SER H 223       3.966  13.380  32.100  1.00  0.00      HCT  O
ATOM   3545  HG1 SER H 223       3.614  13.892  32.839  1.00  0.00      HCT   
ATOM   3546  C   SER H 223       4.084   9.716  31.655  1.00  0.00      HCT  C
ATOM   3547  O   SER H 223       3.179   8.930  31.380  1.00  0.00      HCT  O
ATOM   3548  N   ASN H 224       5.171   9.358  32.372  1.00  0.00      HCT  N
ATOM   3549  HN  ASN H 224       5.906   9.992  32.608  1.00  0.00      HCT   
ATOM   3550  CA  ASN H 224       5.360   8.021  32.859  1.00  0.00      HCT  C
ATOM   3551  HA  ASN H 224       4.573   7.407  32.433  1.00  0.00      HCT   
ATOM   3552  CB  ASN H 224       6.788   7.485  32.663  1.00  0.00      HCT  C
ATOM   3553  HB1 ASN H 224       7.489   8.201  33.145  1.00  0.00      HCT   
ATOM   3554  HB2 ASN H 224       6.906   6.507  33.173  1.00  0.00      HCT   
ATOM   3555  CG  ASN H 224       7.096   7.393  31.177  1.00  0.00      HCT  C
ATOM   3556  OD1 ASN H 224       6.200   7.230  30.351  1.00  0.00      HCT  O
ATOM   3557  ND2 ASN H 224       8.407   7.503  30.831  1.00  0.00      HCT  N
ATOM   3558 HD21 ASN H 224       8.630   7.457  29.861  1.00  0.00      HCT   
ATOM   3559 HD22 ASN H 224       9.097   7.654  31.532  1.00  0.00      HCT   
ATOM   3560  C   ASN H 224       5.166   8.042  34.337  1.00  0.00      HCT  C
ATOM   3561  O   ASN H 224       5.488   9.024  35.005  1.00  0.00      HCT  O
ATOM   3562  N   GLY H 225       4.606   6.947  34.883  1.00  0.00      HCT  N
ATOM   3563  HN  GLY H 225       4.283   6.162  34.356  1.00  0.00      HCT   
ATOM   3564  CA  GLY H 225       4.440   6.851  36.300  1.00  0.00      HCT  C
ATOM   3565  HA1 GLY H 225       3.956   5.915  36.544  1.00  0.00      HCT   
ATOM   3566  HA2 GLY H 225       3.924   7.728  36.668  1.00  0.00      HCT   
ATOM   3567  C   GLY H 225       5.807   6.835  36.901  1.00  0.00      HCT  C
ATOM   3568  O   GLY H 225       6.066   7.495  37.906  1.00  0.00      HCT  O
ATOM   3569  N   LYS H 226       6.727   6.066  36.287  1.00  0.00      HCT  N
ATOM   3570  HN  LYS H 226       6.553   5.506  35.479  1.00  0.00      HCT   
ATOM   3571  CA  LYS H 226       8.066   6.011  36.787  1.00  0.00      HCT  C
ATOM   3572  HA  LYS H 226       8.064   6.267  37.840  1.00  0.00      HCT   
ATOM   3573  CB  LYS H 226       8.810   4.699  36.490  1.00  0.00      HCT  C
ATOM   3574  HB1 LYS H 226       8.817   4.569  35.383  1.00  0.00      HCT   
ATOM   3575  HB2 LYS H 226       9.874   4.808  36.798  1.00  0.00      HCT   
ATOM   3576  CG  LYS H 226       8.204   3.447  37.122  1.00  0.00      HCT  C
ATOM   3577  HG1 LYS H 226       8.285   3.523  38.230  1.00  0.00      HCT   
ATOM   3578  HG2 LYS H 226       7.119   3.403  36.870  1.00  0.00      HCT   
ATOM   3579  CD  LYS H 226       8.909   2.171  36.658  1.00  0.00      HCT  C
ATOM   3580  HD1 LYS H 226       9.892   2.104  37.177  1.00  0.00      HCT   
ATOM   3581  HD2 LYS H 226       8.298   1.298  36.986  1.00  0.00      HCT   
ATOM   3582  CE  LYS H 226       9.114   2.113  35.143  1.00  0.00      HCT  C
ATOM   3583  HE1 LYS H 226       8.167   1.828  34.632  1.00  0.00      HCT   
ATOM   3584  HE2 LYS H 226       9.440   3.103  34.755  1.00  0.00      HCT   
ATOM   3585  NZ  LYS H 226      10.150   1.110  34.808  1.00  0.00      HCT  N
ATOM   3586  HZ1 LYS H 226      10.288   1.071  33.777  1.00  0.00      HCT   
ATOM   3587  HZ2 LYS H 226      11.047   1.370  35.267  1.00  0.00      HCT   
ATOM   3588  HZ3 LYS H 226       9.850   0.175  35.151  1.00  0.00      HCT   
ATOM   3589  C   LYS H 226       8.829   7.072  36.074  1.00  0.00      HCT  C
ATOM   3590  O   LYS H 226       8.433   7.520  34.998  1.00  0.00      HCT  O
ATOM   3591  N   ALA H 227       9.945   7.522  36.676  1.00  0.00      HCT  N
ATOM   3592  HN  ALA H 227      10.288   7.227  37.567  1.00  0.00      HCT   
ATOM   3593  CA  ALA H 227      10.735   8.510  36.011  1.00  0.00      HCT  C
ATOM   3594  HA  ALA H 227      10.220   8.960  35.170  1.00  0.00      HCT   
ATOM   3595  CB  ALA H 227      11.262   9.614  36.943  1.00  0.00      HCT  C
ATOM   3596  HB1 ALA H 227      10.409  10.201  37.345  1.00  0.00      HCT   
ATOM   3597  HB2 ALA H 227      11.814   9.179  37.805  1.00  0.00      HCT   
ATOM   3598  HB3 ALA H 227      11.938  10.315  36.407  1.00  0.00      HCT   
ATOM   3599  C   ALA H 227      11.920   7.800  35.449  1.00  0.00      HCT  C
ATOM   3600  O   ALA H 227      12.710   7.199  36.177  1.00  0.00      HCT  O
ATOM   3601  N   LYS H 228      12.057   7.847  34.113  1.00  0.00      HCT  N
ATOM   3602  HN  LYS H 228      11.408   8.315  33.514  1.00  0.00      HCT   
ATOM   3603  CA  LYS H 228      13.158   7.221  33.445  1.00  0.00      HCT  C
ATOM   3604  HA  LYS H 228      14.083   7.710  33.726  1.00  0.00      HCT   
ATOM   3605  CB  LYS H 228      13.209   5.695  33.656  1.00  0.00      HCT  C
ATOM   3606  HB1 LYS H 228      13.042   5.508  34.742  1.00  0.00      HCT   
ATOM   3607  HB2 LYS H 228      12.352   5.227  33.123  1.00  0.00      HCT   
ATOM   3608  CG  LYS H 228      14.531   5.048  33.234  1.00  0.00      HCT  C
ATOM   3609  HG1 LYS H 228      14.577   5.005  32.122  1.00  0.00      HCT   
ATOM   3610  HG2 LYS H 228      15.375   5.690  33.577  1.00  0.00      HCT   
ATOM   3611  CD  LYS H 228      14.723   3.629  33.772  1.00  0.00      HCT  C
ATOM   3612  HD1 LYS H 228      13.807   3.039  33.542  1.00  0.00      HCT   
ATOM   3613  HD2 LYS H 228      15.569   3.160  33.219  1.00  0.00      HCT   
ATOM   3614  CE  LYS H 228      15.009   3.561  35.275  1.00  0.00      HCT  C
ATOM   3615  HE1 LYS H 228      15.982   4.048  35.509  1.00  0.00      HCT   
ATOM   3616  HE2 LYS H 228      14.209   4.079  35.849  1.00  0.00      HCT   
ATOM   3617  NZ  LYS H 228      15.072   2.150  35.726  1.00  0.00      HCT  N
ATOM   3618  HZ1 LYS H 228      15.268   2.111  36.747  1.00  0.00      HCT   
ATOM   3619  HZ2 LYS H 228      14.164   1.682  35.530  1.00  0.00      HCT   
ATOM   3620  HZ3 LYS H 228      15.829   1.656  35.211  1.00  0.00      HCT   
ATOM   3621  C   LYS H 228      12.938   7.486  31.992  1.00  0.00      HCT  C
ATOM   3622  O   LYS H 228      11.884   7.997  31.620  1.00  0.00      HCT  O
ATOM   3623  N   PRO H 229      13.890   7.188  31.149  1.00  0.00      HCT  N
ATOM   3624  CD  PRO H 229      15.290   7.388  31.479  1.00  0.00      HCT  C
ATOM   3625  HD1 PRO H 229      15.620   6.741  32.323  1.00  0.00      HCT   
ATOM   3626  HD2 PRO H 229      15.517   8.450  31.728  1.00  0.00      HCT   
ATOM   3627  CA  PRO H 229      13.659   7.416  29.754  1.00  0.00      HCT  C
ATOM   3628  HA  PRO H 229      13.287   8.418  29.573  1.00  0.00      HCT   
ATOM   3629  CB  PRO H 229      15.030   7.380  29.073  1.00  0.00      HCT  C
ATOM   3630  HB1 PRO H 229      15.319   8.376  28.670  1.00  0.00      HCT   
ATOM   3631  HB2 PRO H 229      15.071   6.617  28.264  1.00  0.00      HCT   
ATOM   3632  CG  PRO H 229      16.019   6.983  30.189  1.00  0.00      HCT  C
ATOM   3633  HG1 PRO H 229      16.989   7.503  30.059  1.00  0.00      HCT   
ATOM   3634  HG2 PRO H 229      16.219   5.887  30.209  1.00  0.00      HCT   
ATOM   3635  C   PRO H 229      12.673   6.430  29.237  1.00  0.00      HCT  C
ATOM   3636  O   PRO H 229      12.640   5.305  29.731  1.00  0.00      HCT  O
ATOM   3637  N   GLN H 230      11.857   6.840  28.246  1.00  0.00      HCT  N
ATOM   3638  HN  GLN H 230      11.889   7.747  27.831  1.00  0.00      HCT   
ATOM   3639  CA  GLN H 230      10.855   5.974  27.702  1.00  0.00      HCT  C
ATOM   3640  HA  GLN H 230      10.498   5.308  28.478  1.00  0.00      HCT   
ATOM   3641  CB  GLN H 230       9.745   6.712  26.942  1.00  0.00      HCT  C
ATOM   3642  HB1 GLN H 230      10.183   7.040  25.971  1.00  0.00      HCT   
ATOM   3643  HB2 GLN H 230       8.931   5.995  26.689  1.00  0.00      HCT   
ATOM   3644  CG  GLN H 230       9.195   7.921  27.689  1.00  0.00      HCT  C
ATOM   3645  HG1 GLN H 230       8.160   8.146  27.353  1.00  0.00      HCT   
ATOM   3646  HG2 GLN H 230       9.164   7.727  28.781  1.00  0.00      HCT   
ATOM   3647  CD  GLN H 230      10.116   9.080  27.333  1.00  0.00      HCT  C
ATOM   3648  OE1 GLN H 230      11.083   9.367  28.037  1.00  0.00      HCT  O
ATOM   3649  NE2 GLN H 230       9.821   9.755  26.190  1.00  0.00      HCT  N
ATOM   3650 HE21 GLN H 230      10.421  10.512  25.947  1.00  0.00      HCT   
ATOM   3651 HE22 GLN H 230       9.027   9.493  25.652  1.00  0.00      HCT   
ATOM   3652  C   GLN H 230      11.542   5.143  26.681  1.00  0.00      HCT  C
ATOM   3653  O   GLN H 230      12.709   5.374  26.367  1.00  0.00      HCT  O
ATOM   3654  N   ALA H 231      10.848   4.121  26.149  1.00  0.00      HCT  N
ATOM   3655  HN  ALA H 231       9.928   3.810  26.384  1.00  0.00      HCT   
ATOM   3656  CA  ALA H 231      11.501   3.381  25.117  1.00  0.00      HCT  C
ATOM   3657  HA  ALA H 231      12.548   3.188  25.323  1.00  0.00      HCT   
ATOM   3658  CB  ALA H 231      10.783   2.071  24.742  1.00  0.00      HCT  C
ATOM   3659  HB1 ALA H 231      10.834   1.361  25.595  1.00  0.00      HCT   
ATOM   3660  HB2 ALA H 231       9.710   2.255  24.513  1.00  0.00      HCT   
ATOM   3661  HB3 ALA H 231      11.254   1.584  23.861  1.00  0.00      HCT   
ATOM   3662  C   ALA H 231      11.464   4.270  23.922  1.00  0.00      HCT  C
ATOM   3663  O   ALA H 231      10.396   4.560  23.386  1.00  0.00      HCT  O
ATOM   3664  N   GLY H 232      12.645   4.740  23.482  1.00  0.00      HCT  N
ATOM   3665  HN  GLY H 232      13.526   4.542  23.910  1.00  0.00      HCT   
ATOM   3666  CA  GLY H 232      12.694   5.583  22.329  1.00  0.00      HCT  C
ATOM   3667  HA1 GLY H 232      12.198   5.083  21.509  1.00  0.00      HCT   
ATOM   3668  HA2 GLY H 232      13.723   5.850  22.129  1.00  0.00      HCT   
ATOM   3669  C   GLY H 232      11.942   6.838  22.628  1.00  0.00      HCT  C
ATOM   3670  O   GLY H 232      11.971   7.356  23.744  1.00  0.00      HCT  O
ATOM   3671  N   ASP H 233      11.241   7.348  21.597  1.00  0.00      HCT  N
ATOM   3672  HN  ASP H 233      11.190   6.922  20.698  1.00  0.00      HCT   
ATOM   3673  CA  ASP H 233      10.490   8.563  21.682  1.00  0.00      HCT  C
ATOM   3674  HA  ASP H 233      10.982   9.218  22.392  1.00  0.00      HCT   
ATOM   3675  CB  ASP H 233      10.276   9.215  20.306  1.00  0.00      HCT  C
ATOM   3676  HB1 ASP H 233       9.804   8.480  19.623  1.00  0.00      HCT   
ATOM   3677  HB2 ASP H 233       9.606  10.094  20.390  1.00  0.00      HCT   
ATOM   3678  CG  ASP H 233      11.643   9.617  19.766  1.00  0.00      HCT  C
ATOM   3679  OD1 ASP H 233      12.460  10.156  20.560  1.00  0.00      HCT  O
ATOM   3680  OD2 ASP H 233      11.895   9.373  18.555  1.00  0.00      HCT  O
ATOM   3681  C   ASP H 233       9.144   8.243  22.250  1.00  0.00      HCT  C
ATOM   3682  O   ASP H 233       8.834   7.089  22.541  1.00  0.00      HCT  O
ATOM   3683  N   ASP H 234       8.316   9.290  22.439  1.00  0.00      HCT  N
ATOM   3684  HN  ASP H 234       8.539  10.237  22.223  1.00  0.00      HCT   
ATOM   3685  CA  ASP H 234       6.999   9.136  22.984  1.00  0.00      HCT  C
ATOM   3686  HA  ASP H 234       7.039   8.382  23.761  1.00  0.00      HCT   
ATOM   3687  CB  ASP H 234       6.410  10.452  23.533  1.00  0.00      HCT  C
ATOM   3688  HB1 ASP H 234       5.386  10.263  23.914  1.00  0.00      HCT   
ATOM   3689  HB2 ASP H 234       7.027  10.837  24.369  1.00  0.00      HCT   
ATOM   3690  CG  ASP H 234       6.334  11.493  22.420  1.00  0.00      HCT  C
ATOM   3691  OD1 ASP H 234       6.746  11.185  21.270  1.00  0.00      HCT  O
ATOM   3692  OD2 ASP H 234       5.862  12.622  22.717  1.00  0.00      HCT  O
ATOM   3693  C   ASP H 234       6.105   8.602  21.910  1.00  0.00      HCT  C
ATOM   3694  O   ASP H 234       6.465   8.601  20.733  1.00  0.00      HCT  O
ATOM   3695  N   ALA H 235       4.916   8.102  22.300  1.00  0.00      HCT  N
ATOM   3696  HN  ALA H 235       4.584   8.069  23.242  1.00  0.00      HCT   
ATOM   3697  CA  ALA H 235       4.026   7.564  21.315  1.00  0.00      HCT  C
ATOM   3698  HA  ALA H 235       4.345   7.812  20.309  1.00  0.00      HCT   
ATOM   3699  CB  ALA H 235       3.846   6.039  21.424  1.00  0.00      HCT  C
ATOM   3700  HB1 ALA H 235       4.820   5.535  21.246  1.00  0.00      HCT   
ATOM   3701  HB2 ALA H 235       3.492   5.750  22.438  1.00  0.00      HCT   
ATOM   3702  HB3 ALA H 235       3.120   5.658  20.674  1.00  0.00      HCT   
ATOM   3703  C   ALA H 235       2.678   8.184  21.495  1.00  0.00      HCT  C
ATOM   3704  O   ALA H 235       2.231   8.475  22.602  1.00  0.00      HCT  O
ATOM   3705  N   PRO H 236       2.050   8.412  20.375  1.00  0.00      HCT  N
ATOM   3706  CD  PRO H 236       2.828   8.895  19.244  1.00  0.00      HCT  C
ATOM   3707  HD1 PRO H 236       3.041   8.071  18.526  1.00  0.00      HCT   
ATOM   3708  HD2 PRO H 236       3.793   9.337  19.583  1.00  0.00      HCT   
ATOM   3709  CA  PRO H 236       0.725   8.976  20.377  1.00  0.00      HCT  C
ATOM   3710  HA  PRO H 236       0.658   9.775  21.106  1.00  0.00      HCT   
ATOM   3711  CB  PRO H 236       0.536   9.632  19.012  1.00  0.00      HCT  C
ATOM   3712  HB1 PRO H 236      -0.059  10.571  19.071  1.00  0.00      HCT   
ATOM   3713  HB2 PRO H 236       0.080   8.941  18.268  1.00  0.00      HCT   
ATOM   3714  CG  PRO H 236       1.965   9.972  18.568  1.00  0.00      HCT  C
ATOM   3715  HG1 PRO H 236       2.237  11.000  18.878  1.00  0.00      HCT   
ATOM   3716  HG2 PRO H 236       2.092   9.903  17.463  1.00  0.00      HCT   
ATOM   3717  C   PRO H 236      -0.323   7.950  20.677  1.00  0.00      HCT  C
ATOM   3718  O   PRO H 236      -0.025   6.757  20.734  1.00  0.00      HCT  O
ATOM   3719  N   PRO H 237      -1.520   8.431  20.885  1.00  0.00      HCT  N
ATOM   3720  CD  PRO H 237      -1.686   9.773  21.415  1.00  0.00      HCT  C
ATOM   3721  HD1 PRO H 237      -1.278  10.544  20.723  1.00  0.00      HCT   
ATOM   3722  HD2 PRO H 237      -1.201   9.888  22.412  1.00  0.00      HCT   
ATOM   3723  CA  PRO H 237      -2.662   7.599  21.156  1.00  0.00      HCT  C
ATOM   3724  HA  PRO H 237      -2.413   6.824  21.872  1.00  0.00      HCT   
ATOM   3725  CB  PRO H 237      -3.696   8.506  21.825  1.00  0.00      HCT  C
ATOM   3726  HB1 PRO H 237      -3.740   8.343  22.925  1.00  0.00      HCT   
ATOM   3727  HB2 PRO H 237      -4.709   8.378  21.382  1.00  0.00      HCT   
ATOM   3728  CG  PRO H 237      -3.205   9.939  21.549  1.00  0.00      HCT  C
ATOM   3729  HG1 PRO H 237      -3.494  10.623  22.371  1.00  0.00      HCT   
ATOM   3730  HG2 PRO H 237      -3.614  10.355  20.600  1.00  0.00      HCT   
ATOM   3731  C   PRO H 237      -3.170   6.962  19.902  1.00  0.00      HCT  C
ATOM   3732  O   PRO H 237      -2.702   7.311  18.821  1.00  0.00      HCT  O
ATOM   3733  N   ARG H 238      -4.124   6.017  20.036  1.00  0.00      HCT  N
ATOM   3734  HN  ARG H 238      -4.487   5.754  20.927  1.00  0.00      HCT   
ATOM   3735  CA  ARG H 238      -4.667   5.340  18.894  1.00  0.00      HCT  C
ATOM   3736  HA  ARG H 238      -3.862   4.964  18.274  1.00  0.00      HCT   
ATOM   3737  CB  ARG H 238      -5.648   4.204  19.248  1.00  0.00      HCT  C
ATOM   3738  HB1 ARG H 238      -6.415   4.650  19.926  1.00  0.00      HCT   
ATOM   3739  HB2 ARG H 238      -6.196   3.887  18.333  1.00  0.00      HCT   
ATOM   3740  CG  ARG H 238      -4.980   3.020  19.953  1.00  0.00      HCT  C
ATOM   3741  HG1 ARG H 238      -4.141   2.658  19.319  1.00  0.00      HCT   
ATOM   3742  HG2 ARG H 238      -4.508   3.380  20.896  1.00  0.00      HCT   
ATOM   3743  CD  ARG H 238      -5.936   1.883  20.321  1.00  0.00      HCT  C
ATOM   3744  HD1 ARG H 238      -5.561   1.364  21.233  1.00  0.00      HCT   
ATOM   3745  HD2 ARG H 238      -6.964   2.263  20.524  1.00  0.00      HCT   
ATOM   3746  NE  ARG H 238      -6.002   0.941  19.167  1.00  0.00      HCT  N
ATOM   3747  HE  ARG H 238      -5.102   0.577  18.902  1.00  0.00      HCT   
ATOM   3748  CZ  ARG H 238      -7.201   0.652  18.582  1.00  0.00      HCT  C
ATOM   3749  NH1 ARG H 238      -8.341   1.256  19.022  1.00  0.00      HCT  N
ATOM   3750 HH11 ARG H 238      -9.218   1.032  18.619  1.00  0.00      HCT   
ATOM   3751 HH12 ARG H 238      -8.255   1.818  19.847  1.00  0.00      HCT   
ATOM   3752  NH2 ARG H 238      -7.264  -0.240  17.551  1.00  0.00      HCT  N
ATOM   3753 HH21 ARG H 238      -8.119  -0.382  17.073  1.00  0.00      HCT   
ATOM   3754 HH22 ARG H 238      -6.401  -0.560  17.182  1.00  0.00      HCT   
ATOM   3755  C   ARG H 238      -5.407   6.343  18.071  1.00  0.00      HCT  C
ATOM   3756  O   ARG H 238      -5.896   7.352  18.576  1.00  0.00      HCT  O
ATOM   3757  N   ILE H 239      -5.468   6.069  16.755  1.00  0.00      HCT  N
ATOM   3758  HN  ILE H 239      -5.037   5.239  16.407  1.00  0.00      HCT   
ATOM   3759  CA  ILE H 239      -6.107   6.864  15.750  1.00  0.00      HCT  C
ATOM   3760  HA  ILE H 239      -6.364   7.828  16.171  1.00  0.00      HCT   
ATOM   3761  CB  ILE H 239      -5.347   6.819  14.450  1.00  0.00      HCT  C
ATOM   3762  HB  ILE H 239      -5.252   5.728  14.219  1.00  0.00      HCT   
ATOM   3763  CG2 ILE H 239      -6.148   7.554  13.370  1.00  0.00      HCT  C
ATOM   3764 HG21 ILE H 239      -5.688   7.402  12.371  1.00  0.00      HCT   
ATOM   3765 HG22 ILE H 239      -7.190   7.174  13.322  1.00  0.00      HCT   
ATOM   3766 HG23 ILE H 239      -6.182   8.645  13.574  1.00  0.00      HCT   
ATOM   3767  CG1 ILE H 239      -3.921   7.353  14.619  1.00  0.00      HCT  C
ATOM   3768 HG11 ILE H 239      -3.948   8.452  14.791  1.00  0.00      HCT   
ATOM   3769 HG12 ILE H 239      -3.467   6.890  15.525  1.00  0.00      HCT   
ATOM   3770  CD  ILE H 239      -3.035   7.043  13.413  1.00  0.00      HCT  C
ATOM   3771  HD1 ILE H 239      -1.996   7.394  13.597  1.00  0.00      HCT   
ATOM   3772  HD2 ILE H 239      -3.004   5.949  13.221  1.00  0.00      HCT   
ATOM   3773  HD3 ILE H 239      -3.412   7.551  12.501  1.00  0.00      HCT   
ATOM   3774  C   ILE H 239      -7.395   6.158  15.469  1.00  0.00      HCT  C
ATOM   3775  O   ILE H 239      -7.453   4.933  15.540  1.00  0.00      HCT  O
ATOM   3776  N   ALA H 240      -8.481   6.905  15.188  1.00  0.00      HCT  N
ATOM   3777  HN  ALA H 240      -8.506   7.904  15.151  1.00  0.00      HCT   
ATOM   3778  CA  ALA H 240      -9.724   6.249  14.913  1.00  0.00      HCT  C
ATOM   3779  HA  ALA H 240      -9.946   5.483  15.647  1.00  0.00      HCT   
ATOM   3780  CB  ALA H 240     -10.919   7.213  14.831  1.00  0.00      HCT  C
ATOM   3781  HB1 ALA H 240     -11.062   7.713  15.812  1.00  0.00      HCT   
ATOM   3782  HB2 ALA H 240     -10.744   8.002  14.067  1.00  0.00      HCT   
ATOM   3783  HB3 ALA H 240     -11.860   6.678  14.578  1.00  0.00      HCT   
ATOM   3784  C   ALA H 240      -9.612   5.550  13.593  1.00  0.00      HCT  C
ATOM   3785  O   ALA H 240      -9.048   6.083  12.638  1.00  0.00      HCT  O
ATOM   3786  N   VAL H 241     -10.161   4.320  13.513  1.00  0.00      HCT  N
ATOM   3787  HN  VAL H 241     -10.624   3.857  14.265  1.00  0.00      HCT   
ATOM   3788  CA  VAL H 241     -10.113   3.565  12.289  1.00  0.00      HCT  C
ATOM   3789  HA  VAL H 241      -9.767   4.216  11.496  1.00  0.00      HCT   
ATOM   3790  CB  VAL H 241      -9.275   2.322  12.355  1.00  0.00      HCT  C
ATOM   3791  HB  VAL H 241      -9.447   1.749  11.411  1.00  0.00      HCT   
ATOM   3792  CG1 VAL H 241      -7.798   2.718  12.463  1.00  0.00      HCT  C
ATOM   3793 HG11 VAL H 241      -7.161   1.811  12.553  1.00  0.00      HCT   
ATOM   3794 HG12 VAL H 241      -7.456   3.274  11.566  1.00  0.00      HCT   
ATOM   3795 HG13 VAL H 241      -7.625   3.349  13.361  1.00  0.00      HCT   
ATOM   3796  CG2 VAL H 241      -9.763   1.472  13.537  1.00  0.00      HCT  C
ATOM   3797 HG21 VAL H 241      -9.141   0.558  13.647  1.00  0.00      HCT   
ATOM   3798 HG22 VAL H 241      -9.704   2.051  14.484  1.00  0.00      HCT   
ATOM   3799 HG23 VAL H 241     -10.814   1.147  13.391  1.00  0.00      HCT   
ATOM   3800  C   VAL H 241     -11.502   3.132  11.941  1.00  0.00      HCT  C
ATOM   3801  O   VAL H 241     -12.327   2.896  12.821  1.00  0.00      HCT  O
ATOM   3802  N   GLY H 242     -11.798   3.023  10.627  1.00  0.00      HCT  N
ATOM   3803  HN  GLY H 242     -11.165   3.218   9.879  1.00  0.00      HCT   
ATOM   3804  CA  GLY H 242     -13.111   2.598  10.234  1.00  0.00      HCT  C
ATOM   3805  HA1 GLY H 242     -13.755   3.466  10.201  1.00  0.00      HCT   
ATOM   3806  HA2 GLY H 242     -13.442   1.825  10.914  1.00  0.00      HCT   
ATOM   3807  C   GLY H 242     -13.056   2.009   8.856  1.00  0.00      HCT  C
ATOM   3808  O   GLY H 242     -12.322   2.482   7.989  1.00  0.00      HCT  O
ATOM   3809  N   LEU H 243     -13.868   0.955   8.628  1.00  0.00      HCT  N
ATOM   3810  HN  LEU H 243     -14.466   0.572   9.329  1.00  0.00      HCT   
ATOM   3811  CA  LEU H 243     -13.946   0.288   7.357  1.00  0.00      HCT  C
ATOM   3812  HA  LEU H 243     -13.254   0.753   6.667  1.00  0.00      HCT   
ATOM   3813  CB  LEU H 243     -13.745  -1.236   7.499  1.00  0.00      HCT  C
ATOM   3814  HB1 LEU H 243     -12.785  -1.392   8.043  1.00  0.00      HCT   
ATOM   3815  HB2 LEU H 243     -14.542  -1.646   8.158  1.00  0.00      HCT   
ATOM   3816  CG  LEU H 243     -13.687  -2.046   6.187  1.00  0.00      HCT  C
ATOM   3817  HG  LEU H 243     -13.519  -3.089   6.550  1.00  0.00      HCT   
ATOM   3818  CD1 LEU H 243     -15.018  -2.011   5.426  1.00  0.00      HCT  C
ATOM   3819 HD11 LEU H 243     -14.932  -2.561   4.465  1.00  0.00      HCT   
ATOM   3820 HD12 LEU H 243     -15.825  -2.482   6.027  1.00  0.00      HCT   
ATOM   3821 HD13 LEU H 243     -15.314  -0.964   5.201  1.00  0.00      HCT   
ATOM   3822  CD2 LEU H 243     -12.480  -1.642   5.326  1.00  0.00      HCT  C
ATOM   3823 HD21 LEU H 243     -12.448  -2.251   4.396  1.00  0.00      HCT   
ATOM   3824 HD22 LEU H 243     -12.528  -0.575   5.028  1.00  0.00      HCT   
ATOM   3825 HD23 LEU H 243     -11.532  -1.808   5.882  1.00  0.00      HCT   
ATOM   3826  C   LEU H 243     -15.335   0.550   6.851  1.00  0.00      HCT  C
ATOM   3827  O   LEU H 243     -16.302   0.403   7.597  1.00  0.00      HCT  O
ATOM   3828  N   PHE H 244     -15.477   0.948   5.567  1.00  0.00      HCT  N
ATOM   3829  HN  PHE H 244     -14.746   1.027   4.891  1.00  0.00      HCT   
ATOM   3830  CA  PHE H 244     -16.784   1.303   5.077  1.00  0.00      HCT  C
ATOM   3831  HA  PHE H 244     -17.504   0.960   5.810  1.00  0.00      HCT   
ATOM   3832  CB  PHE H 244     -16.894   2.800   4.742  1.00  0.00      HCT  C
ATOM   3833  HB1 PHE H 244     -16.198   3.038   3.908  1.00  0.00      HCT   
ATOM   3834  HB2 PHE H 244     -17.918   3.059   4.398  1.00  0.00      HCT   
ATOM   3835  CG  PHE H 244     -16.480   3.542   5.966  1.00  0.00      HCT  C
ATOM   3836  CD1 PHE H 244     -17.325   3.672   7.044  1.00  0.00      HCT  C
ATOM   3837  HD1 PHE H 244     -18.313   3.233   7.006  1.00  0.00      HCT   
ATOM   3838  CE1 PHE H 244     -16.926   4.360   8.166  1.00  0.00      HCT  C
ATOM   3839  HE1 PHE H 244     -17.596   4.454   9.009  1.00  0.00      HCT   
ATOM   3840  CZ  PHE H 244     -15.673   4.924   8.220  1.00  0.00      HCT  C
ATOM   3841  HZ  PHE H 244     -15.351   5.454   9.105  1.00  0.00      HCT   
ATOM   3842  CD2 PHE H 244     -15.229   4.114   6.027  1.00  0.00      HCT  C
ATOM   3843  HD2 PHE H 244     -14.560   4.042   5.181  1.00  0.00      HCT   
ATOM   3844  CE2 PHE H 244     -14.825   4.803   7.146  1.00  0.00      HCT  C
ATOM   3845  HE2 PHE H 244     -13.841   5.249   7.177  1.00  0.00      HCT   
ATOM   3846  C   PHE H 244     -17.054   0.548   3.807  1.00  0.00      HCT  C
ATOM   3847  O   PHE H 244     -16.138   0.202   3.062  1.00  0.00      HCT  O
ATOM   3848  N   LYS H 245     -18.350   0.290   3.525  1.00  0.00      HCT  N
ATOM   3849  HN  LYS H 245     -19.103   0.620   4.093  1.00  0.00      HCT   
ATOM   3850  CA  LYS H 245     -18.744  -0.484   2.379  1.00  0.00      HCT  C
ATOM   3851  HA  LYS H 245     -17.844  -0.805   1.869  1.00  0.00      HCT   
ATOM   3852  CB  LYS H 245     -19.668  -1.651   2.766  1.00  0.00      HCT  C
ATOM   3853  HB1 LYS H 245     -19.164  -2.210   3.588  1.00  0.00      HCT   
ATOM   3854  HB2 LYS H 245     -20.608  -1.241   3.198  1.00  0.00      HCT   
ATOM   3855  CG  LYS H 245     -19.972  -2.613   1.622  1.00  0.00      HCT  C
ATOM   3856  HG1 LYS H 245     -20.776  -3.315   1.940  1.00  0.00      HCT   
ATOM   3857  HG2 LYS H 245     -20.362  -2.033   0.754  1.00  0.00      HCT   
ATOM   3858  CD  LYS H 245     -18.755  -3.430   1.194  1.00  0.00      HCT  C
ATOM   3859  HD1 LYS H 245     -17.963  -2.727   0.848  1.00  0.00      HCT   
ATOM   3860  HD2 LYS H 245     -18.361  -3.961   2.091  1.00  0.00      HCT   
ATOM   3861  CE  LYS H 245     -19.058  -4.445   0.097  1.00  0.00      HCT  C
ATOM   3862  HE1 LYS H 245     -19.806  -5.190   0.451  1.00  0.00      HCT   
ATOM   3863  HE2 LYS H 245     -19.467  -3.937  -0.804  1.00  0.00      HCT   
ATOM   3864  NZ  LYS H 245     -17.816  -5.150  -0.271  1.00  0.00      HCT  N
ATOM   3865  HZ1 LYS H 245     -18.010  -5.847  -1.019  1.00  0.00      HCT   
ATOM   3866  HZ2 LYS H 245     -17.115  -4.462  -0.614  1.00  0.00      HCT   
ATOM   3867  HZ3 LYS H 245     -17.435  -5.638   0.565  1.00  0.00      HCT   
ATOM   3868  C   LYS H 245     -19.512   0.383   1.427  1.00  0.00      HCT  C
ATOM   3869  O   LYS H 245     -20.217   1.306   1.838  1.00  0.00      HCT  O
ATOM   3870  N   PHE H 246     -19.375   0.112   0.110  1.00  0.00      HCT  N
ATOM   3871  HN  PHE H 246     -18.794  -0.601  -0.279  1.00  0.00      HCT   
ATOM   3872  CA  PHE H 246     -20.103   0.882  -0.860  1.00  0.00      HCT  C
ATOM   3873  HA  PHE H 246     -20.783   1.538  -0.331  1.00  0.00      HCT   
ATOM   3874  CB  PHE H 246     -19.187   1.574  -1.883  1.00  0.00      HCT  C
ATOM   3875  HB1 PHE H 246     -18.664   0.800  -2.486  1.00  0.00      HCT   
ATOM   3876  HB2 PHE H 246     -19.776   2.197  -2.590  1.00  0.00      HCT   
ATOM   3877  CG  PHE H 246     -18.169   2.371  -1.136  1.00  0.00      HCT  C
ATOM   3878  CD1 PHE H 246     -16.973   1.791  -0.777  1.00  0.00      HCT  C
ATOM   3879  HD1 PHE H 246     -16.781   0.759  -1.035  1.00  0.00      HCT   
ATOM   3880  CE1 PHE H 246     -16.021   2.503  -0.090  1.00  0.00      HCT  C
ATOM   3881  HE1 PHE H 246     -15.087   2.033   0.182  1.00  0.00      HCT   
ATOM   3882  CZ  PHE H 246     -16.252   3.813   0.246  1.00  0.00      HCT  C
ATOM   3883  HZ  PHE H 246     -15.503   4.383   0.777  1.00  0.00      HCT   
ATOM   3884  CD2 PHE H 246     -18.394   3.686  -0.795  1.00  0.00      HCT  C
ATOM   3885  HD2 PHE H 246     -19.333   4.157  -1.050  1.00  0.00      HCT   
ATOM   3886  CE2 PHE H 246     -17.442   4.403  -0.106  1.00  0.00      HCT  C
ATOM   3887  HE2 PHE H 246     -17.632   5.434   0.160  1.00  0.00      HCT   
ATOM   3888  C   PHE H 246     -20.941  -0.090  -1.631  1.00  0.00      HCT  C
ATOM   3889  O   PHE H 246     -20.419  -0.967  -2.315  1.00  0.00      HCT  O
ATOM   3890  N   THR H 247     -22.276   0.057  -1.566  1.00  0.00      HCT  N
ATOM   3891  HN  THR H 247     -22.759   0.768  -1.056  1.00  0.00      HCT   
ATOM   3892  CA  THR H 247     -23.135  -0.852  -2.266  1.00  0.00      HCT  C
ATOM   3893  HA  THR H 247     -22.746  -1.850  -2.114  1.00  0.00      HCT   
ATOM   3894  CB  THR H 247     -24.577  -0.702  -1.882  1.00  0.00      HCT  C
ATOM   3895  HB  THR H 247     -25.141  -1.442  -2.500  1.00  0.00      HCT   
ATOM   3896  OG1 THR H 247     -25.044   0.596  -2.226  1.00  0.00      HCT  O
ATOM   3897  HG1 THR H 247     -25.964   0.621  -1.942  1.00  0.00      HCT   
ATOM   3898  CG2 THR H 247     -24.699  -0.915  -0.363  1.00  0.00      HCT  C
ATOM   3899 HG21 THR H 247     -25.764  -0.926  -0.050  1.00  0.00      HCT   
ATOM   3900 HG22 THR H 247     -24.247  -1.887  -0.071  1.00  0.00      HCT   
ATOM   3901 HG23 THR H 247     -24.180  -0.108   0.197  1.00  0.00      HCT   
ATOM   3902  C   THR H 247     -22.998  -0.559  -3.728  1.00  0.00      HCT  C
ATOM   3903  O   THR H 247     -22.647   0.550  -4.124  1.00  0.00      HCT  O
ATOM   3904  N   LYS H 248     -23.267  -1.561  -4.583  1.00  0.00      HCT  N
ATOM   3905  HN  LYS H 248     -23.599  -2.466  -4.322  1.00  0.00      HCT   
ATOM   3906  CA  LYS H 248     -23.079  -1.365  -5.991  1.00  0.00      HCT  C
ATOM   3907  HA  LYS H 248     -22.069  -1.001  -6.139  1.00  0.00      HCT   
ATOM   3908  CB  LYS H 248     -23.278  -2.642  -6.824  1.00  0.00      HCT  C
ATOM   3909  HB1 LYS H 248     -22.613  -3.424  -6.389  1.00  0.00      HCT   
ATOM   3910  HB2 LYS H 248     -24.321  -3.006  -6.685  1.00  0.00      HCT   
ATOM   3911  CG  LYS H 248     -22.942  -2.432  -8.300  1.00  0.00      HCT  C
ATOM   3912  HG1 LYS H 248     -23.803  -1.935  -8.803  1.00  0.00      HCT   
ATOM   3913  HG2 LYS H 248     -22.069  -1.744  -8.379  1.00  0.00      HCT   
ATOM   3914  CD  LYS H 248     -22.636  -3.725  -9.056  1.00  0.00      HCT  C
ATOM   3915  HD1 LYS H 248     -23.344  -4.512  -8.709  1.00  0.00      HCT   
ATOM   3916  HD2 LYS H 248     -22.837  -3.550 -10.138  1.00  0.00      HCT   
ATOM   3917  CE  LYS H 248     -21.193  -4.197  -8.868  1.00  0.00      HCT  C
ATOM   3918  HE1 LYS H 248     -20.479  -3.422  -9.227  1.00  0.00      HCT   
ATOM   3919  HE2 LYS H 248     -20.984  -4.397  -7.794  1.00  0.00      HCT   
ATOM   3920  NZ  LYS H 248     -20.959  -5.442  -9.633  1.00  0.00      HCT  N
ATOM   3921  HZ1 LYS H 248     -19.977  -5.760  -9.504  1.00  0.00      HCT   
ATOM   3922  HZ2 LYS H 248     -21.608  -6.182  -9.298  1.00  0.00      HCT   
ATOM   3923  HZ3 LYS H 248     -21.134  -5.265 -10.643  1.00  0.00      HCT   
ATOM   3924  C   LYS H 248     -24.011  -0.310  -6.492  1.00  0.00      HCT  C
ATOM   3925  O   LYS H 248     -23.651   0.486  -7.357  1.00  0.00      HCT  O
ATOM   3926  N   GLU H 249     -25.237  -0.262  -5.947  1.00  0.00      HCT  N
ATOM   3927  HN  GLU H 249     -25.570  -0.846  -5.211  1.00  0.00      HCT   
ATOM   3928  CA  GLU H 249     -26.201   0.689  -6.418  1.00  0.00      HCT  C
ATOM   3929  HA  GLU H 249     -26.326   0.570  -7.487  1.00  0.00      HCT   
ATOM   3930  CB  GLU H 249     -27.552   0.588  -5.690  1.00  0.00      HCT  C
ATOM   3931  HB1 GLU H 249     -28.252   1.322  -6.152  1.00  0.00      HCT   
ATOM   3932  HB2 GLU H 249     -28.002  -0.415  -5.867  1.00  0.00      HCT   
ATOM   3933  CG  GLU H 249     -27.455   0.864  -4.188  1.00  0.00      HCT  C
ATOM   3934  HG1 GLU H 249     -26.902   0.042  -3.697  1.00  0.00      HCT   
ATOM   3935  HG2 GLU H 249     -26.933   1.822  -3.993  1.00  0.00      HCT   
ATOM   3936  CD  GLU H 249     -28.866   0.886  -3.618  1.00  0.00      HCT  C
ATOM   3937  OE1 GLU H 249     -29.830   0.759  -4.419  1.00  0.00      HCT  O
ATOM   3938  OE2 GLU H 249     -28.999   1.038  -2.375  1.00  0.00      HCT  O
ATOM   3939  C   GLU H 249     -25.674   2.068  -6.184  1.00  0.00      HCT  C
ATOM   3940  O   GLU H 249     -25.870   2.960  -7.009  1.00  0.00      HCT  O
ATOM   3941  N   GLN H 250     -24.991   2.290  -5.046  1.00  0.00      HCT  N
ATOM   3942  HN  GLN H 250     -24.767   1.599  -4.361  1.00  0.00      HCT   
ATOM   3943  CA  GLN H 250     -24.519   3.610  -4.736  1.00  0.00      HCT  C
ATOM   3944  HA  GLN H 250     -25.356   4.288  -4.850  1.00  0.00      HCT   
ATOM   3945  CB  GLN H 250     -24.001   3.774  -3.290  1.00  0.00      HCT  C
ATOM   3946  HB1 GLN H 250     -23.804   4.861  -3.140  1.00  0.00      HCT   
ATOM   3947  HB2 GLN H 250     -24.811   3.503  -2.575  1.00  0.00      HCT   
ATOM   3948  CG  GLN H 250     -22.732   3.006  -2.933  1.00  0.00      HCT  C
ATOM   3949  HG1 GLN H 250     -22.819   1.944  -3.250  1.00  0.00      HCT   
ATOM   3950  HG2 GLN H 250     -21.851   3.443  -3.446  1.00  0.00      HCT   
ATOM   3951  CD  GLN H 250     -22.569   3.054  -1.419  1.00  0.00      HCT  C
ATOM   3952  OE1 GLN H 250     -23.478   2.691  -0.674  1.00  0.00      HCT  O
ATOM   3953  NE2 GLN H 250     -21.380   3.515  -0.949  1.00  0.00      HCT  N
ATOM   3954 HE21 GLN H 250     -21.268   3.544   0.040  1.00  0.00      HCT   
ATOM   3955 HE22 GLN H 250     -20.680   3.818  -1.587  1.00  0.00      HCT   
ATOM   3956  C   GLN H 250     -23.460   4.030  -5.716  1.00  0.00      HCT  C
ATOM   3957  O   GLN H 250     -23.393   5.200  -6.091  1.00  0.00      HCT  O
ATOM   3958  N   LEU H 251     -22.624   3.081  -6.184  1.00  0.00      HCT  N
ATOM   3959  HN  LEU H 251     -22.706   2.111  -5.963  1.00  0.00      HCT   
ATOM   3960  CA  LEU H 251     -21.524   3.398  -7.057  1.00  0.00      HCT  C
ATOM   3961  HA  LEU H 251     -20.909   4.124  -6.541  1.00  0.00      HCT   
ATOM   3962  CB  LEU H 251     -20.725   2.152  -7.483  1.00  0.00      HCT  C
ATOM   3963  HB1 LEU H 251     -21.449   1.436  -7.936  1.00  0.00      HCT   
ATOM   3964  HB2 LEU H 251     -20.021   2.434  -8.297  1.00  0.00      HCT   
ATOM   3965  CG  LEU H 251     -19.980   1.453  -6.330  1.00  0.00      HCT  C
ATOM   3966  HG  LEU H 251     -20.786   1.116  -5.634  1.00  0.00      HCT   
ATOM   3967  CD1 LEU H 251     -19.214   0.221  -6.831  1.00  0.00      HCT  C
ATOM   3968 HD11 LEU H 251     -18.642  -0.247  -6.001  1.00  0.00      HCT   
ATOM   3969 HD12 LEU H 251     -19.916  -0.536  -7.241  1.00  0.00      HCT   
ATOM   3970 HD13 LEU H 251     -18.496   0.503  -7.630  1.00  0.00      HCT   
ATOM   3971  CD2 LEU H 251     -19.076   2.436  -5.571  1.00  0.00      HCT  C
ATOM   3972 HD21 LEU H 251     -18.562   1.919  -4.732  1.00  0.00      HCT   
ATOM   3973 HD22 LEU H 251     -18.295   2.867  -6.230  1.00  0.00      HCT   
ATOM   3974 HD23 LEU H 251     -19.677   3.270  -5.148  1.00  0.00      HCT   
ATOM   3975  C   LEU H 251     -22.023   4.040  -8.317  1.00  0.00      HCT  C
ATOM   3976  O   LEU H 251     -21.415   4.981  -8.822  1.00  0.00      HCT  O
ATOM   3977  N   GLN H 252     -23.142   3.535  -8.861  1.00  0.00      HCT  N
ATOM   3978  HN  GLN H 252     -23.649   2.786  -8.437  1.00  0.00      HCT   
ATOM   3979  CA  GLN H 252     -23.709   4.017 -10.088  1.00  0.00      HCT  C
ATOM   3980  HA  GLN H 252     -22.919   4.047 -10.828  1.00  0.00      HCT   
ATOM   3981  CB  GLN H 252     -24.877   3.151 -10.588  1.00  0.00      HCT  C
ATOM   3982  HB1 GLN H 252     -24.514   2.097 -10.602  1.00  0.00      HCT   
ATOM   3983  HB2 GLN H 252     -25.706   3.184  -9.844  1.00  0.00      HCT   
ATOM   3984  CG  GLN H 252     -25.374   3.542 -11.982  1.00  0.00      HCT  C
ATOM   3985  HG1 GLN H 252     -25.872   4.535 -11.951  1.00  0.00      HCT   
ATOM   3986  HG2 GLN H 252     -24.528   3.608 -12.697  1.00  0.00      HCT   
ATOM   3987  CD  GLN H 252     -26.391   2.501 -12.431  1.00  0.00      HCT  C
ATOM   3988  OE1 GLN H 252     -26.098   1.661 -13.280  1.00  0.00      HCT  O
ATOM   3989  NE2 GLN H 252     -27.616   2.548 -11.842  1.00  0.00      HCT  N
ATOM   3990 HE21 GLN H 252     -28.281   1.865 -12.131  1.00  0.00      HCT   
ATOM   3991 HE22 GLN H 252     -27.815   3.253 -11.170  1.00  0.00      HCT   
ATOM   3992  C   GLN H 252     -24.198   5.415  -9.896  1.00  0.00      HCT  C
ATOM   3993  O   GLN H 252     -24.193   6.212 -10.833  1.00  0.00      HCT  O
ATOM   3994  N   ALA H 253     -24.653   5.752  -8.676  1.00  0.00      HCT  N
ATOM   3995  HN  ALA H 253     -24.675   5.133  -7.891  1.00  0.00      HCT   
ATOM   3996  CA  ALA H 253     -25.150   7.073  -8.432  1.00  0.00      HCT  C
ATOM   3997  HA  ALA H 253     -25.970   7.338  -9.089  1.00  0.00      HCT   
ATOM   3998  CB  ALA H 253     -25.552   7.300  -6.964  1.00  0.00      HCT  C
ATOM   3999  HB1 ALA H 253     -26.415   6.648  -6.709  1.00  0.00      HCT   
ATOM   4000  HB2 ALA H 253     -24.716   7.045  -6.277  1.00  0.00      HCT   
ATOM   4001  HB3 ALA H 253     -25.852   8.354  -6.780  1.00  0.00      HCT   
ATOM   4002  C   ALA H 253     -24.034   8.016  -8.748  1.00  0.00      HCT  C
ATOM   4003  O   ALA H 253     -24.260   9.095  -9.293  1.00  0.00      HCT  O
ATOM   4004  N   LEU H 254     -22.794   7.634  -8.390  1.00  0.00      HCT  N
ATOM   4005  HN  LEU H 254     -22.589   6.784  -7.909  1.00  0.00      HCT   
ATOM   4006  CA  LEU H 254     -21.643   8.439  -8.679  1.00  0.00      HCT  C
ATOM   4007  HA  LEU H 254     -21.856   9.445  -8.342  1.00  0.00      HCT   
ATOM   4008  CB  LEU H 254     -20.347   7.909  -8.036  1.00  0.00      HCT  C
ATOM   4009  HB1 LEU H 254     -20.244   6.841  -8.336  1.00  0.00      HCT   
ATOM   4010  HB2 LEU H 254     -19.478   8.440  -8.484  1.00  0.00      HCT   
ATOM   4011  CG  LEU H 254     -20.330   8.011  -6.497  1.00  0.00      HCT  C
ATOM   4012  HG  LEU H 254     -20.624   9.070  -6.298  1.00  0.00      HCT   
ATOM   4013  CD1 LEU H 254     -21.377   7.087  -5.856  1.00  0.00      HCT  C
ATOM   4014 HD11 LEU H 254     -21.316   7.139  -4.748  1.00  0.00      HCT   
ATOM   4015 HD12 LEU H 254     -22.402   7.385  -6.164  1.00  0.00      HCT   
ATOM   4016 HD13 LEU H 254     -21.211   6.033  -6.163  1.00  0.00      HCT   
ATOM   4017  CD2 LEU H 254     -18.916   7.797  -5.937  1.00  0.00      HCT  C
ATOM   4018 HD21 LEU H 254     -18.921   7.893  -4.830  1.00  0.00      HCT   
ATOM   4019 HD22 LEU H 254     -18.525   6.790  -6.186  1.00  0.00      HCT   
ATOM   4020 HD23 LEU H 254     -18.216   8.556  -6.348  1.00  0.00      HCT   
ATOM   4021  C   LEU H 254     -21.434   8.494 -10.166  1.00  0.00      HCT  C
ATOM   4022  O   LEU H 254     -21.084   9.535 -10.714  1.00  0.00      HCT  O
ATOM   4023  N   LYS H 255     -21.668   7.369 -10.866  1.00  0.00      HCT  N
ATOM   4024  HN  LYS H 255     -22.010   6.540 -10.427  1.00  0.00      HCT   
ATOM   4025  CA  LYS H 255     -21.449   7.264 -12.285  1.00  0.00      HCT  C
ATOM   4026  HA  LYS H 255     -20.427   7.568 -12.478  1.00  0.00      HCT   
ATOM   4027  CB  LYS H 255     -21.701   5.856 -12.856  1.00  0.00      HCT  C
ATOM   4028  HB1 LYS H 255     -22.603   5.450 -12.342  1.00  0.00      HCT   
ATOM   4029  HB2 LYS H 255     -21.968   5.944 -13.933  1.00  0.00      HCT   
ATOM   4030  CG  LYS H 255     -20.523   4.903 -12.652  1.00  0.00      HCT  C
ATOM   4031  HG1 LYS H 255     -20.267   4.867 -11.569  1.00  0.00      HCT   
ATOM   4032  HG2 LYS H 255     -20.831   3.876 -12.955  1.00  0.00      HCT   
ATOM   4033  CD  LYS H 255     -19.266   5.310 -13.428  1.00  0.00      HCT  C
ATOM   4034  HD1 LYS H 255     -19.432   6.324 -13.859  1.00  0.00      HCT   
ATOM   4035  HD2 LYS H 255     -18.422   5.389 -12.704  1.00  0.00      HCT   
ATOM   4036  CE  LYS H 255     -18.891   4.330 -14.540  1.00  0.00      HCT  C
ATOM   4037  HE1 LYS H 255     -19.759   4.153 -15.213  1.00  0.00      HCT   
ATOM   4038  HE2 LYS H 255     -18.050   4.732 -15.148  1.00  0.00      HCT   
ATOM   4039  NZ  LYS H 255     -18.480   3.044 -13.932  1.00  0.00      HCT  N
ATOM   4040  HZ1 LYS H 255     -18.222   2.364 -14.676  1.00  0.00      HCT   
ATOM   4041  HZ2 LYS H 255     -17.662   3.200 -13.309  1.00  0.00      HCT   
ATOM   4042  HZ3 LYS H 255     -19.267   2.659 -13.372  1.00  0.00      HCT   
ATOM   4043  C   LYS H 255     -22.345   8.208 -13.031  1.00  0.00      HCT  C
ATOM   4044  O   LYS H 255     -22.059   8.582 -14.165  1.00  0.00      HCT  O
ATOM   4045  N   SER H 256     -23.482   8.584 -12.432  1.00  0.00      HCT  N
ATOM   4046  HN  SER H 256     -23.698   8.345 -11.486  1.00  0.00      HCT   
ATOM   4047  CA  SER H 256     -24.496   9.364 -13.089  1.00  0.00      HCT  C
ATOM   4048  HA  SER H 256     -24.619   8.886 -14.052  1.00  0.00      HCT   
ATOM   4049  CB  SER H 256     -25.822   9.371 -12.310  1.00  0.00      HCT  C
ATOM   4050  HB1 SER H 256     -26.186   8.321 -12.236  1.00  0.00      HCT   
ATOM   4051  HB2 SER H 256     -25.659   9.734 -11.270  1.00  0.00      HCT   
ATOM   4052  OG  SER H 256     -26.796  10.152 -12.987  1.00  0.00      HCT  O
ATOM   4053  HG1 SER H 256     -27.651   9.945 -12.590  1.00  0.00      HCT   
ATOM   4054  C   SER H 256     -24.127  10.801 -13.346  1.00  0.00      HCT  C
ATOM   4055  O   SER H 256     -24.859  11.480 -14.060  1.00  0.00      HCT  O
ATOM   4056  N   GLN H 257     -23.018  11.341 -12.806  1.00  0.00      HCT  N
ATOM   4057  HN  GLN H 257     -22.288  10.897 -12.289  1.00  0.00      HCT   
ATOM   4058  CA  GLN H 257     -22.841  12.762 -12.989  1.00  0.00      HCT  C
ATOM   4059  HA  GLN H 257     -23.812  13.165 -13.252  1.00  0.00      HCT   
ATOM   4060  CB  GLN H 257     -22.313  13.449 -11.712  1.00  0.00      HCT  C
ATOM   4061  HB1 GLN H 257     -21.363  12.934 -11.438  1.00  0.00      HCT   
ATOM   4062  HB2 GLN H 257     -22.038  14.503 -11.947  1.00  0.00      HCT   
ATOM   4063  CG  GLN H 257     -23.309  13.370 -10.553  1.00  0.00      HCT  C
ATOM   4064  HG1 GLN H 257     -24.201  13.998 -10.765  1.00  0.00      HCT   
ATOM   4065  HG2 GLN H 257     -23.655  12.327 -10.403  1.00  0.00      HCT   
ATOM   4066  CD  GLN H 257     -22.643  13.902  -9.288  1.00  0.00      HCT  C
ATOM   4067  OE1 GLN H 257     -22.112  15.010  -9.263  1.00  0.00      HCT  O
ATOM   4068  NE2 GLN H 257     -22.670  13.082  -8.204  1.00  0.00      HCT  N
ATOM   4069 HE21 GLN H 257     -22.242  13.422  -7.372  1.00  0.00      HCT   
ATOM   4070 HE22 GLN H 257     -23.090  12.184  -8.274  1.00  0.00      HCT   
ATOM   4071  C   GLN H 257     -21.903  13.068 -14.120  1.00  0.00      HCT  C
ATOM   4072  O   GLN H 257     -20.862  12.435 -14.290  1.00  0.00      HCT  O
ATOM   4073  N   ALA H 258     -22.277  14.079 -14.932  1.00  0.00      HCT  N
ATOM   4074  HN  ALA H 258     -23.132  14.573 -14.775  1.00  0.00      HCT   
ATOM   4075  CA  ALA H 258     -21.506  14.524 -16.061  1.00  0.00      HCT  C
ATOM   4076  HA  ALA H 258     -20.437  14.426 -15.907  1.00  0.00      HCT   
ATOM   4077  CB  ALA H 258     -21.932  13.864 -17.391  1.00  0.00      HCT  C
ATOM   4078  HB1 ALA H 258     -21.702  12.778 -17.358  1.00  0.00      HCT   
ATOM   4079  HB2 ALA H 258     -23.025  13.977 -17.561  1.00  0.00      HCT   
ATOM   4080  HB3 ALA H 258     -21.392  14.303 -18.257  1.00  0.00      HCT   
ATOM   4081  C   ALA H 258     -21.779  15.984 -16.198  1.00  0.00      HCT  C
ATOM   4082  O   ALA H 258     -22.597  16.527 -15.465  1.00  0.00      HCT  O
ATOM   4083  N   THR H 259     -21.072  16.695 -17.097  1.00  0.00      HCT  N
ATOM   4084  HN  THR H 259     -20.352  16.396 -17.723  1.00  0.00      HCT   
ATOM   4085  CA  THR H 259     -21.385  18.093 -17.183  1.00  0.00      HCT  C
ATOM   4086  HA  THR H 259     -22.094  18.311 -16.396  1.00  0.00      HCT   
ATOM   4087  CB  THR H 259     -20.205  19.011 -17.169  1.00  0.00      HCT  C
ATOM   4088  HB  THR H 259     -20.619  20.049 -17.196  1.00  0.00      HCT   
ATOM   4089  OG1 THR H 259     -19.419  18.832 -18.339  1.00  0.00      HCT  O
ATOM   4090  HG1 THR H 259     -18.681  19.444 -18.248  1.00  0.00      HCT   
ATOM   4091  CG2 THR H 259     -19.366  18.690 -15.920  1.00  0.00      HCT  C
ATOM   4092 HG21 THR H 259     -18.538  19.420 -15.802  1.00  0.00      HCT   
ATOM   4093 HG22 THR H 259     -19.997  18.738 -15.007  1.00  0.00      HCT   
ATOM   4094 HG23 THR H 259     -18.925  17.672 -15.985  1.00  0.00      HCT   
ATOM   4095  C   THR H 259     -22.100  18.332 -18.479  1.00  0.00      HCT  C
ATOM   4096  O   THR H 259     -21.601  18.009 -19.556  1.00  0.00      HCT  O
ATOM   4097  N   ASP H 260     -23.322  18.890 -18.388  1.00  0.00      HCT  N
ATOM   4098  HN  ASP H 260     -23.783  19.118 -17.534  1.00  0.00      HCT   
ATOM   4099  CA  ASP H 260     -24.098  19.218 -19.547  1.00  0.00      HCT  C
ATOM   4100  HA  ASP H 260     -24.115  18.363 -20.213  1.00  0.00      HCT   
ATOM   4101  CB  ASP H 260     -25.492  19.772 -19.204  1.00  0.00      HCT  C
ATOM   4102  HB1 ASP H 260     -26.016  19.056 -18.540  1.00  0.00      HCT   
ATOM   4103  HB2 ASP H 260     -25.407  20.741 -18.674  1.00  0.00      HCT   
ATOM   4104  CG  ASP H 260     -26.269  19.928 -20.506  1.00  0.00      HCT  C
ATOM   4105  OD1 ASP H 260     -25.863  19.297 -21.518  1.00  0.00      HCT  O
ATOM   4106  OD2 ASP H 260     -27.282  20.676 -20.503  1.00  0.00      HCT  O
ATOM   4107  C   ASP H 260     -23.365  20.305 -20.261  1.00  0.00      HCT  C
ATOM   4108  O   ASP H 260     -23.274  20.319 -21.488  1.00  0.00      HCT  O
ATOM   4109  N   GLU H 261     -22.786  21.232 -19.478  1.00  0.00      HCT  N
ATOM   4110  HN  GLU H 261     -22.795  21.211 -18.482  1.00  0.00      HCT   
ATOM   4111  CA  GLU H 261     -22.091  22.354 -20.029  1.00  0.00      HCT  C
ATOM   4112  HA  GLU H 261     -22.745  22.909 -20.690  1.00  0.00      HCT   
ATOM   4113  CB  GLU H 261     -21.460  23.253 -18.953  1.00  0.00      HCT  C
ATOM   4114  HB1 GLU H 261     -20.799  22.621 -18.316  1.00  0.00      HCT   
ATOM   4115  HB2 GLU H 261     -20.794  24.005 -19.433  1.00  0.00      HCT   
ATOM   4116  CG  GLU H 261     -22.487  23.955 -18.064  1.00  0.00      HCT  C
ATOM   4117  HG1 GLU H 261     -23.019  24.725 -18.652  1.00  0.00      HCT   
ATOM   4118  HG2 GLU H 261     -23.223  23.232 -17.660  1.00  0.00      HCT   
ATOM   4119  CD  GLU H 261     -21.740  24.658 -16.938  1.00  0.00      HCT  C
ATOM   4120  OE1 GLU H 261     -20.496  24.483 -16.847  1.00  0.00      HCT  O
ATOM   4121  OE2 GLU H 261     -22.411  25.377 -16.149  1.00  0.00      HCT  O
ATOM   4122  C   GLU H 261     -20.984  21.809 -20.859  1.00  0.00      HCT  C
ATOM   4123  O   GLU H 261     -20.501  20.706 -20.609  1.00  0.00      HCT  O
ATOM   4124  N   GLU H 262     -20.581  22.566 -21.900  1.00  0.00      HCT  N
ATOM   4125  HN  GLU H 262     -20.942  23.452 -22.176  1.00  0.00      HCT   
ATOM   4126  CA  GLU H 262     -19.521  22.086 -22.729  1.00  0.00      HCT  C
ATOM   4127  HA  GLU H 262     -19.688  21.051 -23.000  1.00  0.00      HCT   
ATOM   4128  CB  GLU H 262     -19.288  22.941 -23.990  1.00  0.00      HCT  C
ATOM   4129  HB1 GLU H 262     -20.271  23.095 -24.492  1.00  0.00      HCT   
ATOM   4130  HB2 GLU H 262     -18.933  23.955 -23.698  1.00  0.00      HCT   
ATOM   4131  CG  GLU H 262     -18.311  22.317 -24.993  1.00  0.00      HCT  C
ATOM   4132  HG1 GLU H 262     -18.344  21.216 -24.904  1.00  0.00      HCT   
ATOM   4133  HG2 GLU H 262     -18.569  22.607 -26.031  1.00  0.00      HCT   
ATOM   4134  CD  GLU H 262     -16.898  22.765 -24.647  1.00  0.00      HCT  C
ATOM   4135  OE1 GLU H 262     -16.747  23.918 -24.162  1.00  0.00      HCT  O
ATOM   4136  OE2 GLU H 262     -15.950  21.967 -24.877  1.00  0.00      HCT  O
ATOM   4137  C   GLU H 262     -18.298  22.129 -21.884  1.00  0.00      HCT  C
ATOM   4138  O   GLU H 262     -17.638  23.159 -21.751  1.00  0.00      HCT  O
ATOM   4139  N   THR H 263     -17.986  20.973 -21.278  1.00  0.00      HCT  N
ATOM   4140  HN  THR H 263     -18.518  20.138 -21.413  1.00  0.00      HCT   
ATOM   4141  CA  THR H 263     -16.877  20.825 -20.393  1.00  0.00      HCT  C
ATOM   4142  HA  THR H 263     -16.051  21.409 -20.776  1.00  0.00      HCT   
ATOM   4143  CB  THR H 263     -17.220  21.087 -18.958  1.00  0.00      HCT  C
ATOM   4144  HB  THR H 263     -18.017  20.351 -18.690  1.00  0.00      HCT   
ATOM   4145  OG1 THR H 263     -17.766  22.390 -18.823  1.00  0.00      HCT  O
ATOM   4146  HG1 THR H 263     -17.951  22.495 -17.883  1.00  0.00      HCT   
ATOM   4147  CG2 THR H 263     -15.933  20.985 -18.119  1.00  0.00      HCT  C
ATOM   4148 HG21 THR H 263     -16.161  21.060 -17.035  1.00  0.00      HCT   
ATOM   4149 HG22 THR H 263     -15.432  20.010 -18.296  1.00  0.00      HCT   
ATOM   4150 HG23 THR H 263     -15.219  21.795 -18.381  1.00  0.00      HCT   
ATOM   4151  C   THR H 263     -16.479  19.398 -20.518  1.00  0.00      HCT  C
ATOM   4152  O   THR H 263     -16.004  18.972 -21.570  1.00  0.00      HCT  O
ATOM   4153  N   ASN H 264     -16.664  18.604 -19.447  1.00  0.00      HCT  N
ATOM   4154  HN  ASN H 264     -17.052  18.819 -18.552  1.00  0.00      HCT   
ATOM   4155  CA  ASN H 264     -16.248  17.252 -19.600  1.00  0.00      HCT  C
ATOM   4156  HA  ASN H 264     -15.665  17.219 -20.514  1.00  0.00      HCT   
ATOM   4157  CB  ASN H 264     -15.431  16.701 -18.420  1.00  0.00      HCT  C
ATOM   4158  HB1 ASN H 264     -15.963  16.971 -17.482  1.00  0.00      HCT   
ATOM   4159  HB2 ASN H 264     -15.383  15.594 -18.468  1.00  0.00      HCT   
ATOM   4160  CG  ASN H 264     -14.060  17.359 -18.462  1.00  0.00      HCT  C
ATOM   4161  OD1 ASN H 264     -13.941  18.552 -18.739  1.00  0.00      HCT  O
ATOM   4162  ND2 ASN H 264     -12.992  16.563 -18.187  1.00  0.00      HCT  N
ATOM   4163 HD21 ASN H 264     -12.090  16.986 -18.201  1.00  0.00      HCT   
ATOM   4164 HD22 ASN H 264     -13.131  15.606 -17.954  1.00  0.00      HCT   
ATOM   4165  C   ASN H 264     -17.415  16.364 -19.781  1.00  0.00      HCT  C
ATOM   4166  O   ASN H 264     -18.533  16.639 -19.354  1.00  0.00      HCT  O
ATOM   4167  N   THR H 265     -17.165  15.267 -20.502  1.00  0.00      HCT  N
ATOM   4168  HN  THR H 265     -16.279  15.006 -20.885  1.00  0.00      HCT   
ATOM   4169  CA  THR H 265     -18.215  14.351 -20.782  1.00  0.00      HCT  C
ATOM   4170  HA  THR H 265     -19.031  14.957 -21.154  1.00  0.00      HCT   
ATOM   4171  CB  THR H 265     -17.804  13.308 -21.789  1.00  0.00      HCT  C
ATOM   4172  HB  THR H 265     -17.618  13.856 -22.745  1.00  0.00      HCT   
ATOM   4173  OG1 THR H 265     -18.871  12.400 -22.010  1.00  0.00      HCT  O
ATOM   4174  HG1 THR H 265     -18.536  11.761 -22.649  1.00  0.00      HCT   
ATOM   4175  CG2 THR H 265     -16.541  12.569 -21.313  1.00  0.00      HCT  C
ATOM   4176 HG21 THR H 265     -16.167  11.880 -22.099  1.00  0.00      HCT   
ATOM   4177 HG22 THR H 265     -15.732  13.294 -21.081  1.00  0.00      HCT   
ATOM   4178 HG23 THR H 265     -16.747  11.974 -20.398  1.00  0.00      HCT   
ATOM   4179  C   THR H 265     -18.718  13.668 -19.559  1.00  0.00      HCT  C
ATOM   4180  O   THR H 265     -19.901  13.772 -19.240  1.00  0.00      HCT  O
ATOM   4181  N   THR H 266     -17.819  12.973 -18.835  1.00  0.00      HCT  N
ATOM   4182  HN  THR H 266     -16.841  12.946 -19.041  1.00  0.00      HCT   
ATOM   4183  CA  THR H 266     -18.200  12.202 -17.690  1.00  0.00      HCT  C
ATOM   4184  HA  THR H 266     -18.646  12.860 -16.956  1.00  0.00      HCT   
ATOM   4185  CB  THR H 266     -18.957  10.938 -18.052  1.00  0.00      HCT  C
ATOM   4186  HB  THR H 266     -18.254  10.320 -18.662  1.00  0.00      HCT   
ATOM   4187  OG1 THR H 266     -20.080  11.234 -18.868  1.00  0.00      HCT  O
ATOM   4188  HG1 THR H 266     -20.504  10.386 -19.038  1.00  0.00      HCT   
ATOM   4189  CG2 THR H 266     -19.457  10.245 -16.771  1.00  0.00      HCT  C
ATOM   4190 HG21 THR H 266     -19.914   9.261 -17.007  1.00  0.00      HCT   
ATOM   4191 HG22 THR H 266     -18.613  10.070 -16.070  1.00  0.00      HCT   
ATOM   4192 HG23 THR H 266     -20.218  10.866 -16.251  1.00  0.00      HCT   
ATOM   4193  C   THR H 266     -16.898  11.749 -17.118  1.00  0.00      HCT  C
ATOM   4194  O   THR H 266     -15.857  11.919 -17.751  1.00  0.00      HCT  O
ATOM   4195  N   TYR H 267     -16.927  11.135 -15.921  1.00  0.00      HCT  N
ATOM   4196  HN  TYR H 267     -17.755  10.973 -15.386  1.00  0.00      HCT   
ATOM   4197  CA  TYR H 267     -15.725  10.656 -15.314  1.00  0.00      HCT  C
ATOM   4198  HA  TYR H 267     -14.952  10.632 -16.073  1.00  0.00      HCT   
ATOM   4199  CB  TYR H 267     -15.294  11.448 -14.072  1.00  0.00      HCT  C
ATOM   4200  HB1 TYR H 267     -16.124  11.446 -13.333  1.00  0.00      HCT   
ATOM   4201  HB2 TYR H 267     -14.418  10.968 -13.584  1.00  0.00      HCT   
ATOM   4202  CG  TYR H 267     -15.016  12.839 -14.519  1.00  0.00      HCT  C
ATOM   4203  CD1 TYR H 267     -13.835  13.149 -15.151  1.00  0.00      HCT  C
ATOM   4204  HD1 TYR H 267     -13.093  12.379 -15.311  1.00  0.00      HCT   
ATOM   4205  CE1 TYR H 267     -13.582  14.435 -15.561  1.00  0.00      HCT  C
ATOM   4206  HE1 TYR H 267     -12.653  14.682 -16.054  1.00  0.00      HCT   
ATOM   4207  CZ  TYR H 267     -14.512  15.422 -15.338  1.00  0.00      HCT  C
ATOM   4208  OH  TYR H 267     -14.260  16.745 -15.756  1.00  0.00      HCT  O
ATOM   4209  HH  TYR H 267     -15.050  17.259 -15.576  1.00  0.00      HCT   
ATOM   4210  CD2 TYR H 267     -15.940  13.834 -14.300  1.00  0.00      HCT  C
ATOM   4211  HD2 TYR H 267     -16.855  13.614 -13.767  1.00  0.00      HCT   
ATOM   4212  CE2 TYR H 267     -15.694  15.123 -14.708  1.00  0.00      HCT  C
ATOM   4213  HE2 TYR H 267     -16.422  15.896 -14.512  1.00  0.00      HCT   
ATOM   4214  C   TYR H 267     -15.964   9.245 -14.884  1.00  0.00      HCT  C
ATOM   4215  O   TYR H 267     -17.056   8.704 -15.058  1.00  0.00      HCT  O
ATOM   4216  N   SER H 268     -14.908   8.605 -14.342  1.00  0.00      HCT  N
ATOM   4217  HN  SER H 268     -14.022   9.041 -14.183  1.00  0.00      HCT   
ATOM   4218  CA  SER H 268     -14.966   7.229 -13.943  1.00  0.00      HCT  C
ATOM   4219  HA  SER H 268     -15.658   6.747 -14.620  1.00  0.00      HCT   
ATOM   4220  CB  SER H 268     -13.590   6.542 -13.940  1.00  0.00      HCT  C
ATOM   4221  HB1 SER H 268     -13.737   5.474 -13.659  1.00  0.00      HCT   
ATOM   4222  HB2 SER H 268     -13.148   6.554 -14.962  1.00  0.00      HCT   
ATOM   4223  OG  SER H 268     -12.738   7.164 -12.991  1.00  0.00      HCT  O
ATOM   4224  HG1 SER H 268     -11.983   6.577 -12.861  1.00  0.00      HCT   
ATOM   4225  C   SER H 268     -15.530   7.099 -12.563  1.00  0.00      HCT  C
ATOM   4226  O   SER H 268     -15.834   8.085 -11.893  1.00  0.00      HCT  O
ATOM   4227  N   SER H 269     -15.724   5.837 -12.129  1.00  0.00      HCT  N
ATOM   4228  HN  SER H 269     -15.532   5.026 -12.682  1.00  0.00      HCT   
ATOM   4229  CA  SER H 269     -16.229   5.548 -10.818  1.00  0.00      HCT  C
ATOM   4230  HA  SER H 269     -17.093   6.180 -10.659  1.00  0.00      HCT   
ATOM   4231  CB  SER H 269     -16.532   4.057 -10.589  1.00  0.00      HCT  C
ATOM   4232  HB1 SER H 269     -15.631   3.472 -10.883  1.00  0.00      HCT   
ATOM   4233  HB2 SER H 269     -16.712   3.859  -9.508  1.00  0.00      HCT   
ATOM   4234  OG  SER H 269     -17.635   3.648 -11.387  1.00  0.00      HCT  O
ATOM   4235  HG1 SER H 269     -17.645   2.683 -11.383  1.00  0.00      HCT   
ATOM   4236  C   SER H 269     -15.192   5.950  -9.815  1.00  0.00      HCT  C
ATOM   4237  O   SER H 269     -15.520   6.436  -8.733  1.00  0.00      HCT  O
ATOM   4238  N   TYR H 270     -13.905   5.741 -10.154  1.00  0.00      HCT  N
ATOM   4239  HN  TYR H 270     -13.630   5.359 -11.035  1.00  0.00      HCT   
ATOM   4240  CA  TYR H 270     -12.815   6.052  -9.273  1.00  0.00      HCT  C
ATOM   4241  HA  TYR H 270     -13.039   5.593  -8.318  1.00  0.00      HCT   
ATOM   4242  CB  TYR H 270     -11.460   5.587  -9.846  1.00  0.00      HCT  C
ATOM   4243  HB1 TYR H 270     -11.471   4.480  -9.954  1.00  0.00      HCT   
ATOM   4244  HB2 TYR H 270     -11.294   6.015 -10.858  1.00  0.00      HCT   
ATOM   4245  CG  TYR H 270     -10.358   5.962  -8.911  1.00  0.00      HCT  C
ATOM   4246  CD1 TYR H 270      -9.753   7.194  -9.014  1.00  0.00      HCT  C
ATOM   4247  HD1 TYR H 270     -10.068   7.885  -9.784  1.00  0.00      HCT   
ATOM   4248  CE1 TYR H 270      -8.735   7.552  -8.163  1.00  0.00      HCT  C
ATOM   4249  HE1 TYR H 270      -8.260   8.518  -8.250  1.00  0.00      HCT   
ATOM   4250  CZ  TYR H 270      -8.307   6.675  -7.195  1.00  0.00      HCT  C
ATOM   4251  OH  TYR H 270      -7.259   7.044  -6.325  1.00  0.00      HCT  O
ATOM   4252  HH  TYR H 270      -7.155   6.338  -5.683  1.00  0.00      HCT   
ATOM   4253  CD2 TYR H 270      -9.924   5.091  -7.938  1.00  0.00      HCT  C
ATOM   4254  HD2 TYR H 270     -10.358   4.103  -7.864  1.00  0.00      HCT   
ATOM   4255  CE2 TYR H 270      -8.904   5.442  -7.082  1.00  0.00      HCT  C
ATOM   4256  HE2 TYR H 270      -8.562   4.738  -6.338  1.00  0.00      HCT   
ATOM   4257  C   TYR H 270     -12.742   7.528  -9.047  1.00  0.00      HCT  C
ATOM   4258  O   TYR H 270     -12.640   7.982  -7.913  1.00  0.00      HCT  O
ATOM   4259  N   GLU H 271     -12.839   8.323 -10.123  1.00  0.00      HCT  N
ATOM   4260  HN  GLU H 271     -13.021   7.976 -11.039  1.00  0.00      HCT   
ATOM   4261  CA  GLU H 271     -12.690   9.751 -10.058  1.00  0.00      HCT  C
ATOM   4262  HA  GLU H 271     -11.729   9.994  -9.621  1.00  0.00      HCT   
ATOM   4263  CB  GLU H 271     -12.975  10.397 -11.426  1.00  0.00      HCT  C
ATOM   4264  HB1 GLU H 271     -14.049  10.231 -11.672  1.00  0.00      HCT   
ATOM   4265  HB2 GLU H 271     -12.845  11.500 -11.357  1.00  0.00      HCT   
ATOM   4266  CG  GLU H 271     -12.124   9.857 -12.579  1.00  0.00      HCT  C
ATOM   4267  HG1 GLU H 271     -11.653   8.904 -12.275  1.00  0.00      HCT   
ATOM   4268  HG2 GLU H 271     -12.742   9.686 -13.483  1.00  0.00      HCT   
ATOM   4269  CD  GLU H 271     -11.006  10.839 -12.882  1.00  0.00      HCT  C
ATOM   4270  OE1 GLU H 271     -11.310  11.942 -13.409  1.00  0.00      HCT  O
ATOM   4271  OE2 GLU H 271      -9.827  10.495 -12.603  1.00  0.00      HCT  O
ATOM   4272  C   GLU H 271     -13.742  10.291  -9.144  1.00  0.00      HCT  C
ATOM   4273  O   GLU H 271     -13.496  11.210  -8.362  1.00  0.00      HCT  O
ATOM   4274  N   MET H 272     -14.974   9.766  -9.278  1.00  0.00      HCT  N
ATOM   4275  HN  MET H 272     -15.205   9.048  -9.931  1.00  0.00      HCT   
ATOM   4276  CA  MET H 272     -16.073  10.210  -8.474  1.00  0.00      HCT  C
ATOM   4277  HA  MET H 272     -16.084  11.293  -8.509  1.00  0.00      HCT   
ATOM   4278  CB  MET H 272     -17.422   9.641  -8.941  1.00  0.00      HCT  C
ATOM   4279  HB1 MET H 272     -17.317   8.531  -8.960  1.00  0.00      HCT   
ATOM   4280  HB2 MET H 272     -18.202   9.867  -8.179  1.00  0.00      HCT   
ATOM   4281  CG  MET H 272     -17.834  10.139 -10.328  1.00  0.00      HCT  C
ATOM   4282  HG1 MET H 272     -17.056   9.881 -11.078  1.00  0.00      HCT   
ATOM   4283  HG2 MET H 272     -18.779   9.641 -10.638  1.00  0.00      HCT   
ATOM   4284  SD  MET H 272     -18.093  11.936 -10.434  1.00  0.00      HCT  S
ATOM   4285  CE  MET H 272     -19.624  11.946  -9.457  1.00  0.00      HCT  C
ATOM   4286  HE1 MET H 272     -20.030  12.976  -9.366  1.00  0.00      HCT   
ATOM   4287  HE2 MET H 272     -20.404  11.313  -9.932  1.00  0.00      HCT   
ATOM   4288  HE3 MET H 272     -19.446  11.558  -8.431  1.00  0.00      HCT   
ATOM   4289  C   MET H 272     -15.876   9.807  -7.049  1.00  0.00      HCT  C
ATOM   4290  O   MET H 272     -16.110  10.606  -6.148  1.00  0.00      HCT  O
ATOM   4291  N   LEU H 273     -15.457   8.550  -6.802  1.00  0.00      HCT  N
ATOM   4292  HN  LEU H 273     -15.232   7.871  -7.497  1.00  0.00      HCT   
ATOM   4293  CA  LEU H 273     -15.300   8.087  -5.453  1.00  0.00      HCT  C
ATOM   4294  HA  LEU H 273     -16.199   8.355  -4.914  1.00  0.00      HCT   
ATOM   4295  CB  LEU H 273     -15.018   6.578  -5.355  1.00  0.00      HCT  C
ATOM   4296  HB1 LEU H 273     -15.876   6.051  -5.833  1.00  0.00      HCT   
ATOM   4297  HB2 LEU H 273     -14.126   6.336  -5.974  1.00  0.00      HCT   
ATOM   4298  CG  LEU H 273     -14.850   6.083  -3.905  1.00  0.00      HCT  C
ATOM   4299  HG  LEU H 273     -14.059   6.745  -3.477  1.00  0.00      HCT   
ATOM   4300  CD1 LEU H 273     -16.142   6.276  -3.097  1.00  0.00      HCT  C
ATOM   4301 HD11 LEU H 273     -16.023   5.872  -2.069  1.00  0.00      HCT   
ATOM   4302 HD12 LEU H 273     -16.398   7.355  -3.021  1.00  0.00      HCT   
ATOM   4303 HD13 LEU H 273     -16.990   5.747  -3.581  1.00  0.00      HCT   
ATOM   4304  CD2 LEU H 273     -14.333   4.636  -3.861  1.00  0.00      HCT  C
ATOM   4305 HD21 LEU H 273     -14.201   4.305  -2.808  1.00  0.00      HCT   
ATOM   4306 HD22 LEU H 273     -15.039   3.934  -4.349  1.00  0.00      HCT   
ATOM   4307 HD23 LEU H 273     -13.351   4.558  -4.375  1.00  0.00      HCT   
ATOM   4308  C   LEU H 273     -14.159   8.793  -4.804  1.00  0.00      HCT  C
ATOM   4309  O   LEU H 273     -14.260   9.230  -3.663  1.00  0.00      HCT  O
ATOM   4310  N   SER H 274     -13.036   8.924  -5.526  1.00  0.00      HCT  N
ATOM   4311  HN  SER H 274     -12.933   8.587  -6.462  1.00  0.00      HCT   
ATOM   4312  CA  SER H 274     -11.871   9.570  -5.004  1.00  0.00      HCT  C
ATOM   4313  HA  SER H 274     -11.627   9.112  -4.054  1.00  0.00      HCT   
ATOM   4314  CB  SER H 274     -10.704   9.591  -6.005  1.00  0.00      HCT  C
ATOM   4315  HB1 SER H 274      -9.831  10.074  -5.509  1.00  0.00      HCT   
ATOM   4316  HB2 SER H 274     -10.399   8.552  -6.266  1.00  0.00      HCT   
ATOM   4317  OG  SER H 274     -11.057  10.339  -7.159  1.00  0.00      HCT  O
ATOM   4318  HG1 SER H 274     -10.241  10.513  -7.645  1.00  0.00      HCT   
ATOM   4319  C   SER H 274     -12.267  10.978  -4.728  1.00  0.00      HCT  C
ATOM   4320  O   SER H 274     -11.818  11.590  -3.761  1.00  0.00      HCT  O
ATOM   4321  N   GLY H 275     -13.117  11.533  -5.606  1.00  0.00      HCT  N
ATOM   4322  HN  GLY H 275     -13.448  11.058  -6.421  1.00  0.00      HCT   
ATOM   4323  CA  GLY H 275     -13.608  12.863  -5.423  1.00  0.00      HCT  C
ATOM   4324  HA1 GLY H 275     -14.224  13.128  -6.272  1.00  0.00      HCT   
ATOM   4325  HA2 GLY H 275     -12.772  13.529  -5.256  1.00  0.00      HCT   
ATOM   4326  C   GLY H 275     -14.471  12.888  -4.198  1.00  0.00      HCT  C
ATOM   4327  O   GLY H 275     -14.405  13.828  -3.412  1.00  0.00      HCT  O
ATOM   4328  N   HSE H 276     -15.321  11.857  -4.015  1.00  0.00      HCT  N
ATOM   4329  HN  HSE H 276     -15.371  11.075  -4.635  1.00  0.00      HCT   
ATOM   4330  CA  HSE H 276     -16.231  11.794  -2.910  1.00  0.00      HCT  C
ATOM   4331  HA  HSE H 276     -16.778  12.729  -2.881  1.00  0.00      HCT   
ATOM   4332  CB  HSE H 276     -17.161  10.572  -2.945  1.00  0.00      HCT  C
ATOM   4333  HB1 HSE H 276     -17.771  10.633  -3.872  1.00  0.00      HCT   
ATOM   4334  HB2 HSE H 276     -16.553   9.646  -3.017  1.00  0.00      HCT   
ATOM   4335  ND1 HSE H 276     -19.279  11.207  -1.680  1.00  0.00      HCT  N
ATOM   4336  CG  HSE H 276     -18.083  10.528  -1.761  1.00  0.00      HCT  C
ATOM   4337  CE1 HSE H 276     -19.808  10.924  -0.462  1.00  0.00      HCT  C
ATOM   4338  HE1 HSE H 276     -20.758  11.317  -0.092  1.00  0.00      HCT   
ATOM   4339  NE2 HSE H 276     -19.037  10.115   0.244  1.00  0.00      HCT  N
ATOM   4340  HE2 HSE H 276     -19.163   9.760   1.170  1.00  0.00      HCT   
ATOM   4341  CD2 HSE H 276     -17.953   9.867  -0.578  1.00  0.00      HCT  C
ATOM   4342  HD2 HSE H 276     -17.157   9.226  -0.226  1.00  0.00      HCT   
ATOM   4343  C   HSE H 276     -15.464  11.696  -1.635  1.00  0.00      HCT  C
ATOM   4344  O   HSE H 276     -15.731  12.417  -0.679  1.00  0.00      HCT  O
ATOM   4345  N   ILE H 277     -14.465  10.803  -1.604  1.00  0.00      HCT  N
ATOM   4346  HN  ILE H 277     -14.204  10.240  -2.385  1.00  0.00      HCT   
ATOM   4347  CA  ILE H 277     -13.679  10.579  -0.433  1.00  0.00      HCT  C
ATOM   4348  HA  ILE H 277     -14.350  10.363   0.389  1.00  0.00      HCT   
ATOM   4349  CB  ILE H 277     -12.590   9.567  -0.647  1.00  0.00      HCT  C
ATOM   4350  HB  ILE H 277     -12.050   9.926  -1.559  1.00  0.00      HCT   
ATOM   4351  CG2 ILE H 277     -11.702   9.558   0.607  1.00  0.00      HCT  C
ATOM   4352 HG21 ILE H 277     -10.794   8.942   0.438  1.00  0.00      HCT   
ATOM   4353 HG22 ILE H 277     -11.369  10.585   0.864  1.00  0.00      HCT   
ATOM   4354 HG23 ILE H 277     -12.249   9.139   1.478  1.00  0.00      HCT   
ATOM   4355  CG1 ILE H 277     -13.185   8.193  -0.997  1.00  0.00      HCT  C
ATOM   4356 HG11 ILE H 277     -13.784   8.269  -1.932  1.00  0.00      HCT   
ATOM   4357 HG12 ILE H 277     -12.353   7.480  -1.197  1.00  0.00      HCT   
ATOM   4358  CD  ILE H 277     -14.060   7.605   0.108  1.00  0.00      HCT  C
ATOM   4359  HD1 ILE H 277     -14.413   6.590  -0.178  1.00  0.00      HCT   
ATOM   4360  HD2 ILE H 277     -13.488   7.520   1.057  1.00  0.00      HCT   
ATOM   4361  HD3 ILE H 277     -14.952   8.240   0.290  1.00  0.00      HCT   
ATOM   4362  C   ILE H 277     -13.006  11.869  -0.113  1.00  0.00      HCT  C
ATOM   4363  O   ILE H 277     -12.934  12.277   1.045  1.00  0.00      HCT  O
ATOM   4364  N   TRP H 278     -12.486  12.543  -1.152  1.00  0.00      HCT  N
ATOM   4365  HN  TRP H 278     -12.545  12.232  -2.098  1.00  0.00      HCT   
ATOM   4366  CA  TRP H 278     -11.796  13.783  -0.965  1.00  0.00      HCT  C
ATOM   4367  HA  TRP H 278     -11.044  13.645  -0.197  1.00  0.00      HCT   
ATOM   4368  CB  TRP H 278     -11.185  14.307  -2.278  1.00  0.00      HCT  C
ATOM   4369  HB1 TRP H 278     -10.572  13.490  -2.719  1.00  0.00      HCT   
ATOM   4370  HB2 TRP H 278     -11.993  14.532  -3.007  1.00  0.00      HCT   
ATOM   4371  CG  TRP H 278     -10.280  15.503  -2.117  1.00  0.00      HCT  C
ATOM   4372  CD1 TRP H 278      -9.922  16.171  -0.982  1.00  0.00      HCT  C
ATOM   4373  HD1 TRP H 278     -10.250  15.908   0.015  1.00  0.00      HCT   
ATOM   4374  NE1 TRP H 278      -9.056  17.193  -1.293  1.00  0.00      HCT  N
ATOM   4375  HE1 TRP H 278      -8.623  17.804  -0.666  1.00  0.00      HCT   
ATOM   4376  CE2 TRP H 278      -8.848  17.191  -2.657  1.00  0.00      HCT  C
ATOM   4377  CD2 TRP H 278      -9.598  16.150  -3.204  1.00  0.00      HCT  C
ATOM   4378  CE3 TRP H 278      -9.593  15.894  -4.548  1.00  0.00      HCT  C
ATOM   4379  HE3 TRP H 278     -10.174  15.089  -4.978  1.00  0.00      HCT   
ATOM   4380  CZ3 TRP H 278      -8.819  16.712  -5.343  1.00  0.00      HCT  C
ATOM   4381  HZ3 TRP H 278      -8.795  16.547  -6.411  1.00  0.00      HCT   
ATOM   4382  CZ2 TRP H 278      -8.077  17.995  -3.449  1.00  0.00      HCT  C
ATOM   4383  HZ2 TRP H 278      -7.483  18.802  -3.049  1.00  0.00      HCT   
ATOM   4384  CH2 TRP H 278      -8.075  17.742  -4.803  1.00  0.00      HCT  C
ATOM   4385  HH2 TRP H 278      -7.478  18.366  -5.453  1.00  0.00      HCT   
ATOM   4386  C   TRP H 278     -12.765  14.806  -0.448  1.00  0.00      HCT  C
ATOM   4387  O   TRP H 278     -12.488  15.511   0.521  1.00  0.00      HCT  O
ATOM   4388  N   ARG H 279     -13.952  14.890  -1.073  1.00  0.00      HCT  N
ATOM   4389  HN  ARG H 279     -14.189  14.260  -1.808  1.00  0.00      HCT   
ATOM   4390  CA  ARG H 279     -14.936  15.876  -0.727  1.00  0.00      HCT  C
ATOM   4391  HA  ARG H 279     -14.475  16.857  -0.744  1.00  0.00      HCT   
ATOM   4392  CB  ARG H 279     -16.173  15.835  -1.642  1.00  0.00      HCT  C
ATOM   4393  HB1 ARG H 279     -15.798  15.967  -2.685  1.00  0.00      HCT   
ATOM   4394  HB2 ARG H 279     -16.629  14.821  -1.606  1.00  0.00      HCT   
ATOM   4395  CG  ARG H 279     -17.196  16.932  -1.333  1.00  0.00      HCT  C
ATOM   4396  HG1 ARG H 279     -17.467  16.870  -0.256  1.00  0.00      HCT   
ATOM   4397  HG2 ARG H 279     -16.710  17.927  -1.462  1.00  0.00      HCT   
ATOM   4398  CD  ARG H 279     -18.435  16.900  -2.231  1.00  0.00      HCT  C
ATOM   4399  HD1 ARG H 279     -18.124  17.013  -3.295  1.00  0.00      HCT   
ATOM   4400  HD2 ARG H 279     -18.994  15.942  -2.122  1.00  0.00      HCT   
ATOM   4401  NE  ARG H 279     -19.314  18.024  -1.802  1.00  0.00      HCT  N
ATOM   4402  HE  ARG H 279     -18.805  18.790  -1.394  1.00  0.00      HCT   
ATOM   4403  CZ  ARG H 279     -20.666  17.955  -1.975  1.00  0.00      HCT  C
ATOM   4404  NH1 ARG H 279     -21.227  16.848  -2.542  1.00  0.00      HCT  N
ATOM   4405 HH11 ARG H 279     -22.204  16.800  -2.695  1.00  0.00      HCT   
ATOM   4406 HH12 ARG H 279     -20.591  16.167  -2.911  1.00  0.00      HCT   
ATOM   4407  NH2 ARG H 279     -21.456  18.992  -1.574  1.00  0.00      HCT  N
ATOM   4408 HH21 ARG H 279     -22.441  18.908  -1.619  1.00  0.00      HCT   
ATOM   4409 HH22 ARG H 279     -21.018  19.715  -1.056  1.00  0.00      HCT   
ATOM   4410  C   ARG H 279     -15.407  15.648   0.676  1.00  0.00      HCT  C
ATOM   4411  O   ARG H 279     -15.634  16.596   1.423  1.00  0.00      HCT  O
ATOM   4412  N   SER H 280     -15.585  14.373   1.056  1.00  0.00      HCT  N
ATOM   4413  HN  SER H 280     -15.360  13.601   0.461  1.00  0.00      HCT   
ATOM   4414  CA  SER H 280     -16.109  13.995   2.336  1.00  0.00      HCT  C
ATOM   4415  HA  SER H 280     -16.959  14.643   2.506  1.00  0.00      HCT   
ATOM   4416  CB  SER H 280     -16.498  12.509   2.354  1.00  0.00      HCT  C
ATOM   4417  HB1 SER H 280     -17.257  12.340   1.556  1.00  0.00      HCT   
ATOM   4418  HB2 SER H 280     -15.617  11.874   2.107  1.00  0.00      HCT   
ATOM   4419  OG  SER H 280     -17.057  12.156   3.607  1.00  0.00      HCT  O
ATOM   4420  HG1 SER H 280     -17.482  11.296   3.496  1.00  0.00      HCT   
ATOM   4421  C   SER H 280     -15.127  14.244   3.447  1.00  0.00      HCT  C
ATOM   4422  O   SER H 280     -15.531  14.407   4.598  1.00  0.00      HCT  O
ATOM   4423  N   MET H 281     -13.813  14.206   3.145  1.00  0.00      HCT  N
ATOM   4424  HN  MET H 281     -13.481  14.069   2.214  1.00  0.00      HCT   
ATOM   4425  CA  MET H 281     -12.774  14.359   4.131  1.00  0.00      HCT  C
ATOM   4426  HA  MET H 281     -13.061  13.735   4.969  1.00  0.00      HCT   
ATOM   4427  CB  MET H 281     -11.405  13.894   3.607  1.00  0.00      HCT  C
ATOM   4428  HB1 MET H 281     -11.587  12.983   2.990  1.00  0.00      HCT   
ATOM   4429  HB2 MET H 281     -10.994  14.662   2.915  1.00  0.00      HCT   
ATOM   4430  CG  MET H 281     -10.414  13.563   4.726  1.00  0.00      HCT  C
ATOM   4431  HG1 MET H 281     -10.200  14.469   5.332  1.00  0.00      HCT   
ATOM   4432  HG2 MET H 281     -10.857  12.801   5.404  1.00  0.00      HCT   
ATOM   4433  SD  MET H 281      -8.812  12.925   4.148  1.00  0.00      HCT  S
ATOM   4434  CE  MET H 281      -9.502  11.515   3.233  1.00  0.00      HCT  C
ATOM   4435  HE1 MET H 281      -8.695  10.915   2.762  1.00  0.00      HCT   
ATOM   4436  HE2 MET H 281     -10.077  10.844   3.908  1.00  0.00      HCT   
ATOM   4437  HE3 MET H 281     -10.186  11.857   2.427  1.00  0.00      HCT   
ATOM   4438  C   MET H 281     -12.636  15.770   4.641  1.00  0.00      HCT  C
ATOM   4439  O   MET H 281     -12.294  15.983   5.803  1.00  0.00      HCT  O
ATOM   4440  N   CYS H 282     -12.824  16.777   3.765  1.00  0.00      HCT  N
ATOM   4441  HN  CYS H 282     -13.096  16.647   2.813  1.00  0.00      HCT   
ATOM   4442  CA  CYS H 282     -12.639  18.151   4.158  1.00  0.00      HCT  C
ATOM   4443  HA  CYS H 282     -11.672  18.204   4.645  1.00  0.00      HCT   
ATOM   4444  CB  CYS H 282     -12.737  19.118   2.968  1.00  0.00      HCT  C
ATOM   4445  HB1 CYS H 282     -13.723  18.943   2.481  1.00  0.00      HCT   
ATOM   4446  HB2 CYS H 282     -12.758  20.168   3.336  1.00  0.00      HCT   
ATOM   4447  SG  CYS H 282     -11.415  18.848   1.752  1.00  0.00      HCT  S
ATOM   4448  HG1 CYS H 282     -11.819  19.756   0.863  1.00  0.00      HCT   
ATOM   4449  C   CYS H 282     -13.672  18.575   5.151  1.00  0.00      HCT  C
ATOM   4450  O   CYS H 282     -13.359  19.132   6.202  1.00  0.00      HCT  O
ATOM   4451  N   LEU H 283     -14.944  18.277   4.848  1.00  0.00      HCT  N
ATOM   4452  HN  LEU H 283     -15.192  17.724   4.055  1.00  0.00      HCT   
ATOM   4453  CA  LEU H 283     -16.060  18.720   5.628  1.00  0.00      HCT  C
ATOM   4454  HA  LEU H 283     -15.979  19.791   5.761  1.00  0.00      HCT   
ATOM   4455  CB  LEU H 283     -17.384  18.318   4.946  1.00  0.00      HCT  C
ATOM   4456  HB1 LEU H 283     -17.259  18.499   3.853  1.00  0.00      HCT   
ATOM   4457  HB2 LEU H 283     -17.532  17.221   5.061  1.00  0.00      HCT   
ATOM   4458  CG  LEU H 283     -18.641  19.071   5.419  1.00  0.00      HCT  C
ATOM   4459  HG  LEU H 283     -18.440  20.127   5.117  1.00  0.00      HCT   
ATOM   4460  CD1 LEU H 283     -19.891  18.578   4.672  1.00  0.00      HCT  C
ATOM   4461 HD11 LEU H 283     -20.800  19.091   5.052  1.00  0.00      HCT   
ATOM   4462 HD12 LEU H 283     -19.803  18.784   3.584  1.00  0.00      HCT   
ATOM   4463 HD13 LEU H 283     -20.026  17.484   4.812  1.00  0.00      HCT   
ATOM   4464  CD2 LEU H 283     -18.806  19.037   6.940  1.00  0.00      HCT  C
ATOM   4465 HD21 LEU H 283     -19.712  19.606   7.243  1.00  0.00      HCT   
ATOM   4466 HD22 LEU H 283     -18.918  18.000   7.317  1.00  0.00      HCT   
ATOM   4467 HD23 LEU H 283     -17.925  19.497   7.437  1.00  0.00      HCT   
ATOM   4468  C   LEU H 283     -15.946  18.086   6.983  1.00  0.00      HCT  C
ATOM   4469  O   LEU H 283     -16.305  18.681   7.998  1.00  0.00      HCT  O
ATOM   4470  N   ALA H 284     -15.431  16.845   7.042  1.00  0.00      HCT  N
ATOM   4471  HN  ALA H 284     -15.112  16.336   6.243  1.00  0.00      HCT   
ATOM   4472  CA  ALA H 284     -15.307  16.161   8.298  1.00  0.00      HCT  C
ATOM   4473  HA  ALA H 284     -16.260  16.109   8.812  1.00  0.00      HCT   
ATOM   4474  CB  ALA H 284     -14.751  14.734   8.150  1.00  0.00      HCT  C
ATOM   4475  HB1 ALA H 284     -15.442  14.128   7.526  1.00  0.00      HCT   
ATOM   4476  HB2 ALA H 284     -13.757  14.742   7.651  1.00  0.00      HCT   
ATOM   4477  HB3 ALA H 284     -14.648  14.231   9.135  1.00  0.00      HCT   
ATOM   4478  C   ALA H 284     -14.379  16.921   9.202  1.00  0.00      HCT  C
ATOM   4479  O   ALA H 284     -14.641  17.054  10.396  1.00  0.00      HCT  O
ATOM   4480  N   ARG H 285     -13.249  17.408   8.655  1.00  0.00      HCT  N
ATOM   4481  HN  ARG H 285     -13.052  17.260   7.689  1.00  0.00      HCT   
ATOM   4482  CA  ARG H 285     -12.277  18.153   9.405  1.00  0.00      HCT  C
ATOM   4483  HA  ARG H 285     -12.123  17.646  10.350  1.00  0.00      HCT   
ATOM   4484  CB  ARG H 285     -10.874  18.165   8.770  1.00  0.00      HCT  C
ATOM   4485  HB1 ARG H 285     -10.259  18.870   9.379  1.00  0.00      HCT   
ATOM   4486  HB2 ARG H 285     -10.402  17.165   8.890  1.00  0.00      HCT   
ATOM   4487  CG  ARG H 285     -10.793  18.614   7.315  1.00  0.00      HCT  C
ATOM   4488  HG1 ARG H 285     -11.495  17.995   6.714  1.00  0.00      HCT   
ATOM   4489  HG2 ARG H 285     -11.174  19.658   7.237  1.00  0.00      HCT   
ATOM   4490  CD  ARG H 285      -9.354  18.566   6.800  1.00  0.00      HCT  C
ATOM   4491  HD1 ARG H 285      -9.359  18.562   5.686  1.00  0.00      HCT   
ATOM   4492  HD2 ARG H 285      -8.764  19.445   7.152  1.00  0.00      HCT   
ATOM   4493  NE  ARG H 285      -8.724  17.323   7.336  1.00  0.00      HCT  N
ATOM   4494  HE  ARG H 285      -8.480  17.392   8.310  1.00  0.00      HCT   
ATOM   4495  CZ  ARG H 285      -8.528  16.238   6.531  1.00  0.00      HCT  C
ATOM   4496  NH1 ARG H 285      -8.870  16.303   5.211  1.00  0.00      HCT  N
ATOM   4497 HH11 ARG H 285      -8.757  15.515   4.621  1.00  0.00      HCT   
ATOM   4498 HH12 ARG H 285      -9.358  17.128   4.919  1.00  0.00      HCT   
ATOM   4499  NH2 ARG H 285      -7.974  15.101   7.044  1.00  0.00      HCT  N
ATOM   4500 HH21 ARG H 285      -7.752  14.346   6.444  1.00  0.00      HCT   
ATOM   4501 HH22 ARG H 285      -7.621  15.152   7.969  1.00  0.00      HCT   
ATOM   4502  C   ARG H 285     -12.759  19.538   9.734  1.00  0.00      HCT  C
ATOM   4503  O   ARG H 285     -12.316  20.127  10.720  1.00  0.00      HCT  O
ATOM   4504  N   GLY H 286     -13.661  20.117   8.915  1.00  0.00      HCT  N
ATOM   4505  HN  GLY H 286     -14.026  19.702   8.083  1.00  0.00      HCT   
ATOM   4506  CA  GLY H 286     -14.161  21.429   9.226  1.00  0.00      HCT  C
ATOM   4507  HA1 GLY H 286     -14.215  21.523  10.302  1.00  0.00      HCT   
ATOM   4508  HA2 GLY H 286     -15.108  21.563   8.720  1.00  0.00      HCT   
ATOM   4509  C   GLY H 286     -13.213  22.471   8.716  1.00  0.00      HCT  C
ATOM   4510  O   GLY H 286     -12.978  23.486   9.370  1.00  0.00      HCT  O
ATOM   4511  N   LEU H 287     -12.637  22.236   7.523  1.00  0.00      HCT  N
ATOM   4512  HN  LEU H 287     -12.807  21.425   6.967  1.00  0.00      HCT   
ATOM   4513  CA  LEU H 287     -11.707  23.163   6.944  1.00  0.00      HCT  C
ATOM   4514  HA  LEU H 287     -11.026  23.467   7.729  1.00  0.00      HCT   
ATOM   4515  CB  LEU H 287     -10.970  22.609   5.713  1.00  0.00      HCT  C
ATOM   4516  HB1 LEU H 287     -11.746  22.331   4.963  1.00  0.00      HCT   
ATOM   4517  HB2 LEU H 287     -10.374  23.426   5.250  1.00  0.00      HCT   
ATOM   4518  CG  LEU H 287     -10.086  21.384   5.992  1.00  0.00      HCT  C
ATOM   4519  HG  LEU H 287     -10.798  20.588   6.319  1.00  0.00      HCT   
ATOM   4520  CD1 LEU H 287      -9.387  20.912   4.706  1.00  0.00      HCT  C
ATOM   4521 HD11 LEU H 287      -8.712  20.056   4.921  1.00  0.00      HCT   
ATOM   4522 HD12 LEU H 287     -10.135  20.586   3.951  1.00  0.00      HCT   
ATOM   4523 HD13 LEU H 287      -8.779  21.731   4.266  1.00  0.00      HCT   
ATOM   4524  CD2 LEU H 287      -9.107  21.651   7.147  1.00  0.00      HCT  C
ATOM   4525 HD21 LEU H 287      -8.490  20.748   7.346  1.00  0.00      HCT   
ATOM   4526 HD22 LEU H 287      -8.416  22.486   6.914  1.00  0.00      HCT   
ATOM   4527 HD23 LEU H 287      -9.662  21.905   8.076  1.00  0.00      HCT   
ATOM   4528  C   LEU H 287     -12.429  24.385   6.474  1.00  0.00      HCT  C
ATOM   4529  O   LEU H 287     -13.550  24.314   5.973  1.00  0.00      HCT  O
ATOM   4530  N   ASP H 288     -11.784  25.560   6.631  1.00  0.00      HCT  N
ATOM   4531  HN  ASP H 288     -10.907  25.717   7.078  1.00  0.00      HCT   
ATOM   4532  CA  ASP H 288     -12.372  26.761   6.119  1.00  0.00      HCT  C
ATOM   4533  HA  ASP H 288     -13.432  26.760   6.348  1.00  0.00      HCT   
ATOM   4534  CB  ASP H 288     -11.741  28.059   6.660  1.00  0.00      HCT  C
ATOM   4535  HB1 ASP H 288     -12.156  28.925   6.106  1.00  0.00      HCT   
ATOM   4536  HB2 ASP H 288     -11.975  28.189   7.735  1.00  0.00      HCT   
ATOM   4537  CG  ASP H 288     -10.243  27.988   6.441  1.00  0.00      HCT  C
ATOM   4538  OD1 ASP H 288      -9.632  27.022   6.969  1.00  0.00      HCT  O
ATOM   4539  OD2 ASP H 288      -9.690  28.887   5.754  1.00  0.00      HCT  O
ATOM   4540  C   ASP H 288     -12.253  26.696   4.631  1.00  0.00      HCT  C
ATOM   4541  O   ASP H 288     -11.378  26.027   4.084  1.00  0.00      HCT  O
ATOM   4542  N   ASP H 289     -13.140  27.424   3.938  1.00  0.00      HCT  N
ATOM   4543  HN  ASP H 289     -13.791  28.047   4.364  1.00  0.00      HCT   
ATOM   4544  CA  ASP H 289     -13.253  27.389   2.509  1.00  0.00      HCT  C
ATOM   4545  HA  ASP H 289     -13.437  26.364   2.208  1.00  0.00      HCT   
ATOM   4546  CB  ASP H 289     -14.319  28.395   2.038  1.00  0.00      HCT  C
ATOM   4547  HB1 ASP H 289     -15.264  28.210   2.588  1.00  0.00      HCT   
ATOM   4548  HB2 ASP H 289     -13.994  29.434   2.244  1.00  0.00      HCT   
ATOM   4549  CG  ASP H 289     -14.592  28.234   0.552  1.00  0.00      HCT  C
ATOM   4550  OD1 ASP H 289     -13.614  28.173  -0.238  1.00  0.00      HCT  O
ATOM   4551  OD2 ASP H 289     -15.797  28.172   0.187  1.00  0.00      HCT  O
ATOM   4552  C   ASP H 289     -11.932  27.781   1.922  1.00  0.00      HCT  C
ATOM   4553  O   ASP H 289     -11.524  27.286   0.874  1.00  0.00      HCT  O
ATOM   4554  N   ASP H 290     -11.235  28.686   2.621  1.00  0.00      HCT  N
ATOM   4555  HN  ASP H 290     -11.573  29.000   3.505  1.00  0.00      HCT   
ATOM   4556  CA  ASP H 290      -9.992  29.302   2.246  1.00  0.00      HCT  C
ATOM   4557  HA  ASP H 290     -10.110  29.676   1.235  1.00  0.00      HCT   
ATOM   4558  CB  ASP H 290      -9.501  30.308   3.303  1.00  0.00      HCT  C
ATOM   4559  HB1 ASP H 290      -9.276  29.768   4.245  1.00  0.00      HCT   
ATOM   4560  HB2 ASP H 290      -8.576  30.813   2.961  1.00  0.00      HCT   
ATOM   4561  CG  ASP H 290     -10.576  31.345   3.587  1.00  0.00      HCT  C
ATOM   4562  OD1 ASP H 290     -11.705  31.213   3.047  1.00  0.00      HCT  O
ATOM   4563  OD2 ASP H 290     -10.282  32.286   4.371  1.00  0.00      HCT  O
ATOM   4564  C   ASP H 290      -8.892  28.286   2.205  1.00  0.00      HCT  C
ATOM   4565  O   ASP H 290      -7.889  28.486   1.522  1.00  0.00      HCT  O
ATOM   4566  N   GLN H 291      -9.021  27.206   3.000  1.00  0.00      HCT  N
ATOM   4567  HN  GLN H 291      -9.840  27.010   3.537  1.00  0.00      HCT   
ATOM   4568  CA  GLN H 291      -7.970  26.233   3.140  1.00  0.00      HCT  C
ATOM   4569  HA  GLN H 291      -7.063  26.798   3.318  1.00  0.00      HCT   
ATOM   4570  CB  GLN H 291      -8.219  25.199   4.249  1.00  0.00      HCT  C
ATOM   4571  HB1 GLN H 291      -9.321  25.038   4.298  1.00  0.00      HCT   
ATOM   4572  HB2 GLN H 291      -7.776  24.222   3.949  1.00  0.00      HCT   
ATOM   4573  CG  GLN H 291      -7.714  25.612   5.622  1.00  0.00      HCT  C
ATOM   4574  HG1 GLN H 291      -7.690  26.720   5.709  1.00  0.00      HCT   
ATOM   4575  HG2 GLN H 291      -8.380  25.223   6.419  1.00  0.00      HCT   
ATOM   4576  CD  GLN H 291      -6.300  25.069   5.756  1.00  0.00      HCT  C
ATOM   4577  OE1 GLN H 291      -6.013  24.295   6.667  1.00  0.00      HCT  O
ATOM   4578  NE2 GLN H 291      -5.396  25.461   4.819  1.00  0.00      HCT  N
ATOM   4579 HE21 GLN H 291      -4.472  25.100   4.907  1.00  0.00      HCT   
ATOM   4580 HE22 GLN H 291      -5.670  26.092   4.101  1.00  0.00      HCT   
ATOM   4581  C   GLN H 291      -7.753  25.411   1.915  1.00  0.00      HCT  C
ATOM   4582  O   GLN H 291      -8.662  24.755   1.410  1.00  0.00      HCT  O
ATOM   4583  N   GLU H 292      -6.497  25.404   1.430  1.00  0.00      HCT  N
ATOM   4584  HN  GLU H 292      -5.743  25.944   1.794  1.00  0.00      HCT   
ATOM   4585  CA  GLU H 292      -6.140  24.587   0.311  1.00  0.00      HCT  C
ATOM   4586  HA  GLU H 292      -6.976  24.509  -0.372  1.00  0.00      HCT   
ATOM   4587  CB  GLU H 292      -4.886  25.092  -0.424  1.00  0.00      HCT  C
ATOM   4588  HB1 GLU H 292      -5.038  26.168  -0.672  1.00  0.00      HCT   
ATOM   4589  HB2 GLU H 292      -4.008  25.058   0.260  1.00  0.00      HCT   
ATOM   4590  CG  GLU H 292      -4.563  24.333  -1.712  1.00  0.00      HCT  C
ATOM   4591  HG1 GLU H 292      -4.344  23.276  -1.473  1.00  0.00      HCT   
ATOM   4592  HG2 GLU H 292      -5.412  24.377  -2.423  1.00  0.00      HCT   
ATOM   4593  CD  GLU H 292      -3.309  24.959  -2.305  1.00  0.00      HCT  C
ATOM   4594  OE1 GLU H 292      -2.778  25.915  -1.680  1.00  0.00      HCT  O
ATOM   4595  OE2 GLU H 292      -2.868  24.496  -3.391  1.00  0.00      HCT  O
ATOM   4596  C   GLU H 292      -5.866  23.208   0.839  1.00  0.00      HCT  C
ATOM   4597  O   GLU H 292      -5.358  23.047   1.949  1.00  0.00      HCT  O
ATOM   4598  N   THR H 293      -6.204  22.169   0.045  1.00  0.00      HCT  N
ATOM   4599  HN  THR H 293      -6.608  22.264  -0.864  1.00  0.00      HCT   
ATOM   4600  CA  THR H 293      -6.002  20.810   0.462  1.00  0.00      HCT  C
ATOM   4601  HA  THR H 293      -5.365  20.840   1.336  1.00  0.00      HCT   
ATOM   4602  CB  THR H 293      -7.286  20.068   0.675  1.00  0.00      HCT  C
ATOM   4603  HB  THR H 293      -7.808  20.587   1.516  1.00  0.00      HCT   
ATOM   4604  OG1 THR H 293      -7.018  18.737   1.087  1.00  0.00      HCT  O
ATOM   4605  HG1 THR H 293      -7.881  18.322   1.192  1.00  0.00      HCT   
ATOM   4606  CG2 THR H 293      -8.090  20.076  -0.635  1.00  0.00      HCT  C
ATOM   4607 HG21 THR H 293      -9.097  19.634  -0.483  1.00  0.00      HCT   
ATOM   4608 HG22 THR H 293      -8.225  21.116  -1.000  1.00  0.00      HCT   
ATOM   4609 HG23 THR H 293      -7.571  19.494  -1.427  1.00  0.00      HCT   
ATOM   4610  C   THR H 293      -5.231  20.089  -0.603  1.00  0.00      HCT  C
ATOM   4611  O   THR H 293      -5.297  20.444  -1.779  1.00  0.00      HCT  O
ATOM   4612  N   LYS H 294      -4.470  19.047  -0.202  1.00  0.00      HCT  N
ATOM   4613  HN  LYS H 294      -4.433  18.711   0.738  1.00  0.00      HCT   
ATOM   4614  CA  LYS H 294      -3.641  18.337  -1.136  1.00  0.00      HCT  C
ATOM   4615  HA  LYS H 294      -3.880  18.696  -2.130  1.00  0.00      HCT   
ATOM   4616  CB  LYS H 294      -2.143  18.485  -0.818  1.00  0.00      HCT  C
ATOM   4617  HB1 LYS H 294      -1.953  19.567  -0.628  1.00  0.00      HCT   
ATOM   4618  HB2 LYS H 294      -1.921  17.956   0.136  1.00  0.00      HCT   
ATOM   4619  CG  LYS H 294      -1.220  18.002  -1.936  1.00  0.00      HCT  C
ATOM   4620  HG1 LYS H 294      -1.204  16.888  -1.939  1.00  0.00      HCT   
ATOM   4621  HG2 LYS H 294      -1.635  18.331  -2.916  1.00  0.00      HCT   
ATOM   4622  CD  LYS H 294       0.217  18.504  -1.791  1.00  0.00      HCT  C
ATOM   4623  HD1 LYS H 294       0.199  19.618  -1.761  1.00  0.00      HCT   
ATOM   4624  HD2 LYS H 294       0.611  18.150  -0.810  1.00  0.00      HCT   
ATOM   4625  CE  LYS H 294       1.144  18.031  -2.911  1.00  0.00      HCT  C
ATOM   4626  HE1 LYS H 294       1.216  16.921  -2.915  1.00  0.00      HCT   
ATOM   4627  HE2 LYS H 294       0.761  18.362  -3.901  1.00  0.00      HCT   
ATOM   4628  NZ  LYS H 294       2.494  18.594  -2.710  1.00  0.00      HCT  N
ATOM   4629  HZ1 LYS H 294       3.130  18.274  -3.469  1.00  0.00      HCT   
ATOM   4630  HZ2 LYS H 294       2.442  19.633  -2.718  1.00  0.00      HCT   
ATOM   4631  HZ3 LYS H 294       2.867  18.278  -1.792  1.00  0.00      HCT   
ATOM   4632  C   LYS H 294      -3.971  16.872  -1.097  1.00  0.00      HCT  C
ATOM   4633  O   LYS H 294      -4.074  16.263  -0.033  1.00  0.00      HCT  O
ATOM   4634  N   LEU H 295      -4.132  16.268  -2.293  1.00  0.00      HCT  N
ATOM   4635  HN  LEU H 295      -4.029  16.758  -3.156  1.00  0.00      HCT   
ATOM   4636  CA  LEU H 295      -4.463  14.877  -2.439  1.00  0.00      HCT  C
ATOM   4637  HA  LEU H 295      -4.643  14.482  -1.448  1.00  0.00      HCT   
ATOM   4638  CB  LEU H 295      -5.652  14.687  -3.404  1.00  0.00      HCT  C
ATOM   4639  HB1 LEU H 295      -6.571  15.008  -2.861  1.00  0.00      HCT   
ATOM   4640  HB2 LEU H 295      -5.539  15.389  -4.260  1.00  0.00      HCT   
ATOM   4641  CG  LEU H 295      -5.879  13.255  -3.927  1.00  0.00      HCT  C
ATOM   4642  HG  LEU H 295      -4.924  13.009  -4.451  1.00  0.00      HCT   
ATOM   4643  CD1 LEU H 295      -6.104  12.231  -2.806  1.00  0.00      HCT  C
ATOM   4644 HD11 LEU H 295      -6.310  11.226  -3.232  1.00  0.00      HCT   
ATOM   4645 HD12 LEU H 295      -5.205  12.157  -2.157  1.00  0.00      HCT   
ATOM   4646 HD13 LEU H 295      -6.970  12.524  -2.175  1.00  0.00      HCT   
ATOM   4647  CD2 LEU H 295      -7.011  13.244  -4.969  1.00  0.00      HCT  C
ATOM   4648 HD21 LEU H 295      -7.164  12.215  -5.362  1.00  0.00      HCT   
ATOM   4649 HD22 LEU H 295      -7.972  13.585  -4.534  1.00  0.00      HCT   
ATOM   4650 HD23 LEU H 295      -6.759  13.908  -5.824  1.00  0.00      HCT   
ATOM   4651  C   LEU H 295      -3.294  14.138  -3.015  1.00  0.00      HCT  C
ATOM   4652  O   LEU H 295      -2.913  14.360  -4.163  1.00  0.00      HCT  O
ATOM   4653  N   TYR H 296      -2.704  13.209  -2.232  1.00  0.00      HCT  N
ATOM   4654  HN  TYR H 296      -2.960  12.996  -1.291  1.00  0.00      HCT   
ATOM   4655  CA  TYR H 296      -1.611  12.431  -2.743  1.00  0.00      HCT  C
ATOM   4656  HA  TYR H 296      -1.093  13.014  -3.495  1.00  0.00      HCT   
ATOM   4657  CB  TYR H 296      -0.702  11.842  -1.645  1.00  0.00      HCT  C
ATOM   4658  HB1 TYR H 296      -1.318  11.226  -0.954  1.00  0.00      HCT   
ATOM   4659  HB2 TYR H 296       0.065  11.171  -2.088  1.00  0.00      HCT   
ATOM   4660  CG  TYR H 296      -0.073  12.948  -0.866  1.00  0.00      HCT  C
ATOM   4661  CD1 TYR H 296       1.021  13.625  -1.355  1.00  0.00      HCT  C
ATOM   4662  HD1 TYR H 296       1.442  13.346  -2.311  1.00  0.00      HCT   
ATOM   4663  CE1 TYR H 296       1.599  14.640  -0.629  1.00  0.00      HCT  C
ATOM   4664  HE1 TYR H 296       2.458  15.169  -1.013  1.00  0.00      HCT   
ATOM   4665  CZ  TYR H 296       1.090  14.986   0.600  1.00  0.00      HCT  C
ATOM   4666  OH  TYR H 296       1.684  16.027   1.345  1.00  0.00      HCT  O
ATOM   4667  HH  TYR H 296       1.148  16.163   2.129  1.00  0.00      HCT   
ATOM   4668  CD2 TYR H 296      -0.572  13.298   0.368  1.00  0.00      HCT  C
ATOM   4669  HD2 TYR H 296      -1.401  12.748   0.791  1.00  0.00      HCT   
ATOM   4670  CE2 TYR H 296       0.003  14.311   1.098  1.00  0.00      HCT  C
ATOM   4671  HE2 TYR H 296      -0.390  14.559   2.073  1.00  0.00      HCT   
ATOM   4672  C   TYR H 296      -2.222  11.253  -3.441  1.00  0.00      HCT  C
ATOM   4673  O   TYR H 296      -2.932  10.459  -2.825  1.00  0.00      HCT  O
ATOM   4674  N   ILE H 297      -1.953  11.097  -4.754  1.00  0.00      HCT  N
ATOM   4675  HN  ILE H 297      -1.379  11.688  -5.316  1.00  0.00      HCT   
ATOM   4676  CA  ILE H 297      -2.526   9.984  -5.463  1.00  0.00      HCT  C
ATOM   4677  HA  ILE H 297      -3.062   9.383  -4.739  1.00  0.00      HCT   
ATOM   4678  CB  ILE H 297      -3.381  10.360  -6.639  1.00  0.00      HCT  C
ATOM   4679  HB  ILE H 297      -2.768  11.108  -7.203  1.00  0.00      HCT   
ATOM   4680  CG2 ILE H 297      -3.663   9.081  -7.445  1.00  0.00      HCT  C
ATOM   4681 HG21 ILE H 297      -4.159   9.327  -8.407  1.00  0.00      HCT   
ATOM   4682 HG22 ILE H 297      -2.720   8.545  -7.680  1.00  0.00      HCT   
ATOM   4683 HG23 ILE H 297      -4.326   8.393  -6.879  1.00  0.00      HCT   
ATOM   4684  CG1 ILE H 297      -4.653  11.088  -6.182  1.00  0.00      HCT  C
ATOM   4685 HG11 ILE H 297      -5.295  10.393  -5.596  1.00  0.00      HCT   
ATOM   4686 HG12 ILE H 297      -4.366  11.923  -5.502  1.00  0.00      HCT   
ATOM   4687  CD  ILE H 297      -5.463  11.667  -7.341  1.00  0.00      HCT  C
ATOM   4688  HD1 ILE H 297      -6.339  12.231  -6.955  1.00  0.00      HCT   
ATOM   4689  HD2 ILE H 297      -4.841  12.361  -7.946  1.00  0.00      HCT   
ATOM   4690  HD3 ILE H 297      -5.839  10.861  -8.006  1.00  0.00      HCT   
ATOM   4691  C   ILE H 297      -1.426   9.132  -6.001  1.00  0.00      HCT  C
ATOM   4692  O   ILE H 297      -0.476   9.624  -6.607  1.00  0.00      HCT  O
ATOM   4693  N   ALA H 298      -1.541   7.805  -5.793  1.00  0.00      HCT  N
ATOM   4694  HN  ALA H 298      -2.298   7.377  -5.300  1.00  0.00      HCT   
ATOM   4695  CA  ALA H 298      -0.542   6.904  -6.289  1.00  0.00      HCT  C
ATOM   4696  HA  ALA H 298       0.448   7.345  -6.300  1.00  0.00      HCT   
ATOM   4697  CB  ALA H 298      -0.495   5.564  -5.535  1.00  0.00      HCT  C
ATOM   4698  HB1 ALA H 298      -0.189   5.740  -4.482  1.00  0.00      HCT   
ATOM   4699  HB2 ALA H 298      -1.494   5.077  -5.524  1.00  0.00      HCT   
ATOM   4700  HB3 ALA H 298       0.236   4.862  -5.992  1.00  0.00      HCT   
ATOM   4701  C   ALA H 298      -0.892   6.614  -7.718  1.00  0.00      HCT  C
ATOM   4702  O   ALA H 298      -1.993   6.152  -8.013  1.00  0.00      HCT  O
ATOM   4703  N   THR H 299       0.044   6.888  -8.653  1.00  0.00      HCT  N
ATOM   4704  HN  THR H 299       0.963   7.235  -8.471  1.00  0.00      HCT   
ATOM   4705  CA  THR H 299      -0.245   6.684 -10.046  1.00  0.00      HCT  C
ATOM   4706  HA  THR H 299      -1.221   6.220 -10.091  1.00  0.00      HCT   
ATOM   4707  CB  THR H 299      -0.140   7.941 -10.860  1.00  0.00      HCT  C
ATOM   4708  HB  THR H 299       0.901   8.319 -10.714  1.00  0.00      HCT   
ATOM   4709  OG1 THR H 299      -1.035   8.922 -10.354  1.00  0.00      HCT  O
ATOM   4710  HG1 THR H 299      -0.924   9.690 -10.925  1.00  0.00      HCT   
ATOM   4711  CG2 THR H 299      -0.486   7.617 -12.323  1.00  0.00      HCT  C
ATOM   4712 HG21 THR H 299      -0.309   8.498 -12.975  1.00  0.00      HCT   
ATOM   4713 HG22 THR H 299       0.147   6.784 -12.695  1.00  0.00      HCT   
ATOM   4714 HG23 THR H 299      -1.551   7.317 -12.425  1.00  0.00      HCT   
ATOM   4715  C   THR H 299       0.722   5.699 -10.630  1.00  0.00      HCT  C
ATOM   4716  O   THR H 299       1.924   5.944 -10.660  1.00  0.00      HCT  O
ATOM   4717  N   ASP H 300       0.214   4.556 -11.135  1.00  0.00      HCT  N
ATOM   4718  HN  ASP H 300      -0.750   4.304 -11.159  1.00  0.00      HCT   
ATOM   4719  CA  ASP H 300       1.070   3.554 -11.711  1.00  0.00      HCT  C
ATOM   4720  HA  ASP H 300       1.927   3.438 -11.057  1.00  0.00      HCT   
ATOM   4721  CB  ASP H 300       0.351   2.212 -11.944  1.00  0.00      HCT  C
ATOM   4722  HB1 ASP H 300      -0.012   1.819 -10.973  1.00  0.00      HCT   
ATOM   4723  HB2 ASP H 300      -0.521   2.347 -12.614  1.00  0.00      HCT   
ATOM   4724  CG  ASP H 300       1.336   1.218 -12.549  1.00  0.00      HCT  C
ATOM   4725  OD1 ASP H 300       2.287   0.800 -11.835  1.00  0.00      HCT  O
ATOM   4726  OD2 ASP H 300       1.142   0.865 -13.742  1.00  0.00      HCT  O
ATOM   4727  C   ASP H 300       1.597   4.036 -13.036  1.00  0.00      HCT  C
ATOM   4728  O   ASP H 300       0.852   4.520 -13.886  1.00  0.00      HCT  O
ATOM   4729  N   GLY H 301       2.938   3.983 -13.175  1.00  0.00      HCT  N
ATOM   4730  HN  GLY H 301       3.426   3.661 -12.365  1.00  0.00      HCT   
ATOM   4731  CA  GLY H 301       3.763   4.319 -14.307  1.00  0.00      HCT  C
ATOM   4732  HA1 GLY H 301       4.753   4.489 -13.907  1.00  0.00      HCT   
ATOM   4733  HA2 GLY H 301       3.309   5.192 -14.756  1.00  0.00      HCT   
ATOM   4734  C   GLY H 301       3.865   3.252 -15.366  1.00  0.00      HCT  C
ATOM   4735  O   GLY H 301       4.298   3.549 -16.476  1.00  0.00      HCT  O
ATOM   4736  N   ARG H 302       3.572   1.974 -15.048  1.00  0.00      HCT  N
ATOM   4737  HN  ARG H 302       3.115   1.711 -14.201  1.00  0.00      HCT   
ATOM   4738  CA  ARG H 302       3.922   0.906 -15.955  1.00  0.00      HCT  C
ATOM   4739  HA  ARG H 302       5.003   0.886 -16.033  1.00  0.00      HCT   
ATOM   4740  CB  ARG H 302       3.425  -0.476 -15.489  1.00  0.00      HCT  C
ATOM   4741  HB1 ARG H 302       2.359  -0.342 -15.187  1.00  0.00      HCT   
ATOM   4742  HB2 ARG H 302       3.413  -1.178 -16.352  1.00  0.00      HCT   
ATOM   4743  CG  ARG H 302       4.207  -1.053 -14.306  1.00  0.00      HCT  C
ATOM   4744  HG1 ARG H 302       5.288  -0.839 -14.458  1.00  0.00      HCT   
ATOM   4745  HG2 ARG H 302       3.920  -0.504 -13.380  1.00  0.00      HCT   
ATOM   4746  CD  ARG H 302       3.942  -2.544 -14.075  1.00  0.00      HCT  C
ATOM   4747  HD1 ARG H 302       2.871  -2.692 -13.805  1.00  0.00      HCT   
ATOM   4748  HD2 ARG H 302       4.167  -3.145 -14.987  1.00  0.00      HCT   
ATOM   4749  NE  ARG H 302       4.837  -3.002 -12.973  1.00  0.00      HCT  N
ATOM   4750  HE  ARG H 302       5.745  -3.292 -13.296  1.00  0.00      HCT   
ATOM   4751  CZ  ARG H 302       4.397  -2.999 -11.680  1.00  0.00      HCT  C
ATOM   4752  NH1 ARG H 302       3.110  -2.653 -11.393  1.00  0.00      HCT  N
ATOM   4753 HH11 ARG H 302       2.793  -2.625 -10.455  1.00  0.00      HCT   
ATOM   4754 HH12 ARG H 302       2.563  -2.304 -12.157  1.00  0.00      HCT   
ATOM   4755  NH2 ARG H 302       5.244  -3.348 -10.670  1.00  0.00      HCT  N
ATOM   4756 HH21 ARG H 302       4.902  -3.430  -9.745  1.00  0.00      HCT   
ATOM   4757 HH22 ARG H 302       6.128  -3.712 -10.932  1.00  0.00      HCT   
ATOM   4758  C   ARG H 302       3.395   1.116 -17.347  1.00  0.00      HCT  C
ATOM   4759  O   ARG H 302       4.161   1.023 -18.304  1.00  0.00      HCT  O
ATOM   4760  N   ALA H 303       2.081   1.357 -17.506  1.00  0.00      HCT  N
ATOM   4761  HN  ALA H 303       1.456   1.378 -16.726  1.00  0.00      HCT   
ATOM   4762  CA  ALA H 303       1.475   1.600 -18.791  1.00  0.00      HCT  C
ATOM   4763  HA  ALA H 303       1.837   0.882 -19.518  1.00  0.00      HCT   
ATOM   4764  CB  ALA H 303      -0.060   1.513 -18.736  1.00  0.00      HCT  C
ATOM   4765  HB1 ALA H 303      -0.364   0.502 -18.391  1.00  0.00      HCT   
ATOM   4766  HB2 ALA H 303      -0.477   2.257 -18.023  1.00  0.00      HCT   
ATOM   4767  HB3 ALA H 303      -0.516   1.686 -19.735  1.00  0.00      HCT   
ATOM   4768  C   ALA H 303       1.826   2.961 -19.327  1.00  0.00      HCT  C
ATOM   4769  O   ALA H 303       2.017   3.146 -20.527  1.00  0.00      HCT  O
ATOM   4770  N   ARG H 304       1.918   3.952 -18.422  1.00  0.00      HCT  N
ATOM   4771  HN  ARG H 304       1.890   3.705 -17.456  1.00  0.00      HCT   
ATOM   4772  CA  ARG H 304       2.055   5.353 -18.728  1.00  0.00      HCT  C
ATOM   4773  HA  ARG H 304       1.229   5.633 -19.371  1.00  0.00      HCT   
ATOM   4774  CB  ARG H 304       2.084   6.231 -17.467  1.00  0.00      HCT  C
ATOM   4775  HB1 ARG H 304       2.901   5.829 -16.822  1.00  0.00      HCT   
ATOM   4776  HB2 ARG H 304       2.390   7.265 -17.740  1.00  0.00      HCT   
ATOM   4777  CG  ARG H 304       0.768   6.206 -16.693  1.00  0.00      HCT  C
ATOM   4778  HG1 ARG H 304       0.428   5.151 -16.607  1.00  0.00      HCT   
ATOM   4779  HG2 ARG H 304       0.956   6.546 -15.648  1.00  0.00      HCT   
ATOM   4780  CD  ARG H 304      -0.301   7.112 -17.306  1.00  0.00      HCT  C
ATOM   4781  HD1 ARG H 304       0.016   8.176 -17.211  1.00  0.00      HCT   
ATOM   4782  HD2 ARG H 304      -0.462   6.882 -18.385  1.00  0.00      HCT   
ATOM   4783  NE  ARG H 304      -1.573   6.865 -16.570  1.00  0.00      HCT  N
ATOM   4784  HE  ARG H 304      -1.456   6.269 -15.768  1.00  0.00      HCT   
ATOM   4785  CZ  ARG H 304      -2.735   7.430 -17.009  1.00  0.00      HCT  C
ATOM   4786  NH1 ARG H 304      -2.724   8.274 -18.082  1.00  0.00      HCT  N
ATOM   4787 HH11 ARG H 304      -3.559   8.708 -18.391  1.00  0.00      HCT   
ATOM   4788 HH12 ARG H 304      -1.822   8.528 -18.438  1.00  0.00      HCT   
ATOM   4789  NH2 ARG H 304      -3.911   7.151 -16.375  1.00  0.00      HCT  N
ATOM   4790 HH21 ARG H 304      -4.764   7.491 -16.745  1.00  0.00      HCT   
ATOM   4791 HH22 ARG H 304      -3.890   6.442 -15.682  1.00  0.00      HCT   
ATOM   4792  C   ARG H 304       3.310   5.656 -19.488  1.00  0.00      HCT  C
ATOM   4793  O   ARG H 304       3.352   6.637 -20.231  1.00  0.00      HCT  O
ATOM   4794  N   VAL H 305       4.387   4.882 -19.271  1.00  0.00      HCT  N
ATOM   4795  HN  VAL H 305       4.411   4.091 -18.666  1.00  0.00      HCT   
ATOM   4796  CA  VAL H 305       5.632   5.162 -19.931  1.00  0.00      HCT  C
ATOM   4797  HA  VAL H 305       5.707   6.236 -20.047  1.00  0.00      HCT   
ATOM   4798  CB  VAL H 305       6.814   4.637 -19.171  1.00  0.00      HCT  C
ATOM   4799  HB  VAL H 305       6.783   5.085 -18.147  1.00  0.00      HCT   
ATOM   4800  CG1 VAL H 305       6.696   3.107 -19.084  1.00  0.00      HCT  C
ATOM   4801 HG11 VAL H 305       7.578   2.681 -18.559  1.00  0.00      HCT   
ATOM   4802 HG12 VAL H 305       5.794   2.797 -18.517  1.00  0.00      HCT   
ATOM   4803 HG13 VAL H 305       6.651   2.658 -20.099  1.00  0.00      HCT   
ATOM   4804  CG2 VAL H 305       8.102   5.123 -19.857  1.00  0.00      HCT  C
ATOM   4805 HG21 VAL H 305       8.999   4.718 -19.341  1.00  0.00      HCT   
ATOM   4806 HG22 VAL H 305       8.129   4.791 -20.917  1.00  0.00      HCT   
ATOM   4807 HG23 VAL H 305       8.175   6.230 -19.836  1.00  0.00      HCT   
ATOM   4808  C   VAL H 305       5.650   4.559 -21.303  1.00  0.00      HCT  C
ATOM   4809  O   VAL H 305       5.044   3.518 -21.550  1.00  0.00      HCT  O
ATOM   4810  N   VAL H 306       6.329   5.242 -22.253  1.00  0.00      HCT  N
ATOM   4811  HN  VAL H 306       6.757   6.129 -22.101  1.00  0.00      HCT   
ATOM   4812  CA  VAL H 306       6.488   4.727 -23.583  1.00  0.00      HCT  C
ATOM   4813  HA  VAL H 306       6.155   3.697 -23.612  1.00  0.00      HCT   
ATOM   4814  CB  VAL H 306       5.804   5.561 -24.629  1.00  0.00      HCT  C
ATOM   4815  HB  VAL H 306       4.713   5.578 -24.387  1.00  0.00      HCT   
ATOM   4816  CG1 VAL H 306       6.375   6.989 -24.581  1.00  0.00      HCT  C
ATOM   4817 HG11 VAL H 306       5.912   7.616 -25.373  1.00  0.00      HCT   
ATOM   4818 HG12 VAL H 306       6.169   7.480 -23.608  1.00  0.00      HCT   
ATOM   4819 HG13 VAL H 306       7.473   6.979 -24.749  1.00  0.00      HCT   
ATOM   4820  CG2 VAL H 306       5.968   4.877 -25.998  1.00  0.00      HCT  C
ATOM   4821 HG21 VAL H 306       5.507   5.490 -26.801  1.00  0.00      HCT   
ATOM   4822 HG22 VAL H 306       7.044   4.738 -26.239  1.00  0.00      HCT   
ATOM   4823 HG23 VAL H 306       5.477   3.882 -26.012  1.00  0.00      HCT   
ATOM   4824  C   VAL H 306       7.959   4.733 -23.874  1.00  0.00      HCT  C
ATOM   4825  O   VAL H 306       8.636   5.740 -23.661  1.00  0.00      HCT  O
ATOM   4826  N   PRO H 307       8.495   3.637 -24.339  1.00  0.00      HCT  N
ATOM   4827  CD  PRO H 307       9.769   3.651 -25.036  1.00  0.00      HCT  C
ATOM   4828  HD1 PRO H 307      10.581   4.083 -24.408  1.00  0.00      HCT   
ATOM   4829  HD2 PRO H 307       9.713   4.217 -25.994  1.00  0.00      HCT   
ATOM   4830  CA  PRO H 307       7.757   2.427 -24.568  1.00  0.00      HCT  C
ATOM   4831  HA  PRO H 307       6.859   2.615 -25.145  1.00  0.00      HCT   
ATOM   4832  CB  PRO H 307       8.651   1.547 -25.445  1.00  0.00      HCT  C
ATOM   4833  HB1 PRO H 307       8.340   1.569 -26.513  1.00  0.00      HCT   
ATOM   4834  HB2 PRO H 307       8.687   0.495 -25.082  1.00  0.00      HCT   
ATOM   4835  CG  PRO H 307      10.054   2.170 -25.318  1.00  0.00      HCT  C
ATOM   4836  HG1 PRO H 307      10.640   2.012 -26.245  1.00  0.00      HCT   
ATOM   4837  HG2 PRO H 307      10.634   1.740 -24.469  1.00  0.00      HCT   
ATOM   4838  C   PRO H 307       7.377   1.805 -23.261  1.00  0.00      HCT  C
ATOM   4839  O   PRO H 307       8.072   2.005 -22.266  1.00  0.00      HCT  O
ATOM   4840  N   PRO H 308       6.312   1.053 -23.268  1.00  0.00      HCT  N
ATOM   4841  CD  PRO H 308       5.884   0.365 -24.474  1.00  0.00      HCT  C
ATOM   4842  HD1 PRO H 308       6.755  -0.009 -25.059  1.00  0.00      HCT   
ATOM   4843  HD2 PRO H 308       5.271   1.030 -25.125  1.00  0.00      HCT   
ATOM   4844  CA  PRO H 308       5.750   0.464 -22.080  1.00  0.00      HCT  C
ATOM   4845  HA  PRO H 308       5.384   1.233 -21.410  1.00  0.00      HCT   
ATOM   4846  CB  PRO H 308       4.581  -0.387 -22.573  1.00  0.00      HCT  C
ATOM   4847  HB1 PRO H 308       3.633   0.191 -22.658  1.00  0.00      HCT   
ATOM   4848  HB2 PRO H 308       4.417  -1.295 -21.951  1.00  0.00      HCT   
ATOM   4849  CG  PRO H 308       5.034  -0.818 -23.981  1.00  0.00      HCT  C
ATOM   4850  HG1 PRO H 308       4.159  -1.020 -24.629  1.00  0.00      HCT   
ATOM   4851  HG2 PRO H 308       5.663  -1.738 -23.959  1.00  0.00      HCT   
ATOM   4852  C   PRO H 308       6.755  -0.376 -21.358  1.00  0.00      HCT  C
ATOM   4853  O   PRO H 308       7.633  -0.950 -22.003  1.00  0.00      HCT  O
ATOM   4854  N   LEU H 309       6.637  -0.458 -20.016  1.00  0.00      HCT  N
ATOM   4855  HN  LEU H 309       5.928   0.009 -19.492  1.00  0.00      HCT   
ATOM   4856  CA  LEU H 309       7.540  -1.239 -19.220  1.00  0.00      HCT  C
ATOM   4857  HA  LEU H 309       8.549  -1.025 -19.547  1.00  0.00      HCT   
ATOM   4858  CB  LEU H 309       7.379  -1.047 -17.700  1.00  0.00      HCT  C
ATOM   4859  HB1 LEU H 309       6.307  -1.231 -17.457  1.00  0.00      HCT   
ATOM   4860  HB2 LEU H 309       7.954  -1.840 -17.172  1.00  0.00      HCT   
ATOM   4861  CG  LEU H 309       7.774   0.346 -17.177  1.00  0.00      HCT  C
ATOM   4862  HG  LEU H 309       7.027   1.043 -17.627  1.00  0.00      HCT   
ATOM   4863  CD1 LEU H 309       7.654   0.418 -15.644  1.00  0.00      HCT  C
ATOM   4864 HD11 LEU H 309       7.987   1.411 -15.273  1.00  0.00      HCT   
ATOM   4865 HD12 LEU H 309       6.601   0.262 -15.326  1.00  0.00      HCT   
ATOM   4866 HD13 LEU H 309       8.284  -0.360 -15.164  1.00  0.00      HCT   
ATOM   4867  CD2 LEU H 309       9.167   0.754 -17.679  1.00  0.00      HCT  C
ATOM   4868 HD21 LEU H 309       9.429   1.769 -17.308  1.00  0.00      HCT   
ATOM   4869 HD22 LEU H 309       9.951   0.054 -17.326  1.00  0.00      HCT   
ATOM   4870 HD23 LEU H 309       9.190   0.774 -18.790  1.00  0.00      HCT   
ATOM   4871  C   LEU H 309       7.271  -2.685 -19.500  1.00  0.00      HCT  C
ATOM   4872  O   LEU H 309       6.183  -3.076 -19.926  1.00  0.00      HCT  O
ATOM   4873  N   PRO H 310       8.280  -3.482 -19.279  1.00  0.00      HCT  N
ATOM   4874  CD  PRO H 310       9.649  -3.002 -19.381  1.00  0.00      HCT  C
ATOM   4875  HD1 PRO H 310      10.015  -2.619 -18.401  1.00  0.00      HCT   
ATOM   4876  HD2 PRO H 310       9.736  -2.192 -20.141  1.00  0.00      HCT   
ATOM   4877  CA  PRO H 310       8.184  -4.898 -19.505  1.00  0.00      HCT  C
ATOM   4878  HA  PRO H 310       7.801  -5.116 -20.495  1.00  0.00      HCT   
ATOM   4879  CB  PRO H 310       9.614  -5.431 -19.428  1.00  0.00      HCT  C
ATOM   4880  HB1 PRO H 310       9.799  -6.255 -20.153  1.00  0.00      HCT   
ATOM   4881  HB2 PRO H 310       9.888  -5.761 -18.401  1.00  0.00      HCT   
ATOM   4882  CG  PRO H 310      10.481  -4.220 -19.814  1.00  0.00      HCT  C
ATOM   4883  HG1 PRO H 310      10.699  -4.230 -20.900  1.00  0.00      HCT   
ATOM   4884  HG2 PRO H 310      11.454  -4.211 -19.271  1.00  0.00      HCT   
ATOM   4885  C   PRO H 310       7.282  -5.514 -18.486  1.00  0.00      HCT  C
ATOM   4886  O   PRO H 310       7.108  -4.941 -17.412  1.00  0.00      HCT  O
ATOM   4887  N   LYS H 311       6.701  -6.683 -18.801  1.00  0.00      HCT  N
ATOM   4888  HN  LYS H 311       6.862  -7.164 -19.661  1.00  0.00      HCT   
ATOM   4889  CA  LYS H 311       5.792  -7.331 -17.903  1.00  0.00      HCT  C
ATOM   4890  HA  LYS H 311       5.067  -6.599 -17.568  1.00  0.00      HCT   
ATOM   4891  CB  LYS H 311       5.166  -8.606 -18.483  1.00  0.00      HCT  C
ATOM   4892  HB1 LYS H 311       5.999  -9.321 -18.677  1.00  0.00      HCT   
ATOM   4893  HB2 LYS H 311       4.522  -9.078 -17.708  1.00  0.00      HCT   
ATOM   4894  CG  LYS H 311       4.379  -8.416 -19.776  1.00  0.00      HCT  C
ATOM   4895  HG1 LYS H 311       3.414  -7.911 -19.544  1.00  0.00      HCT   
ATOM   4896  HG2 LYS H 311       4.952  -7.743 -20.454  1.00  0.00      HCT   
ATOM   4897  CD  LYS H 311       4.100  -9.756 -20.454  1.00  0.00      HCT  C
ATOM   4898  HD1 LYS H 311       5.075 -10.251 -20.669  1.00  0.00      HCT   
ATOM   4899  HD2 LYS H 311       3.549 -10.402 -19.732  1.00  0.00      HCT   
ATOM   4900  CE  LYS H 311       3.291  -9.668 -21.747  1.00  0.00      HCT  C
ATOM   4901  HE1 LYS H 311       2.310  -9.178 -21.560  1.00  0.00      HCT   
ATOM   4902  HE2 LYS H 311       3.840  -9.076 -22.512  1.00  0.00      HCT   
ATOM   4903  NZ  LYS H 311       3.051 -11.030 -22.277  1.00  0.00      HCT  N
ATOM   4904  HZ1 LYS H 311       2.499 -10.977 -23.157  1.00  0.00      HCT   
ATOM   4905  HZ2 LYS H 311       3.962 -11.494 -22.468  1.00  0.00      HCT   
ATOM   4906  HZ3 LYS H 311       2.525 -11.587 -21.573  1.00  0.00      HCT   
ATOM   4907  C   LYS H 311       6.554  -7.790 -16.697  1.00  0.00      HCT  C
ATOM   4908  O   LYS H 311       7.753  -8.054 -16.763  1.00  0.00      HCT  O
ATOM   4909  N   HSE H 312       5.849  -7.881 -15.551  1.00  0.00      HCT  N
ATOM   4910  HN  HSE H 312       4.891  -7.607 -15.480  1.00  0.00      HCT   
ATOM   4911  CA  HSE H 312       6.414  -8.381 -14.328  1.00  0.00      HCT  C
ATOM   4912  HA  HSE H 312       5.685  -8.210 -13.545  1.00  0.00      HCT   
ATOM   4913  CB  HSE H 312       6.793  -9.872 -14.386  1.00  0.00      HCT  C
ATOM   4914  HB1 HSE H 312       7.450 -10.023 -15.269  1.00  0.00      HCT   
ATOM   4915  HB2 HSE H 312       7.389 -10.138 -13.488  1.00  0.00      HCT   
ATOM   4916  ND1 HSE H 312       5.057 -11.152 -15.728  1.00  0.00      HCT  N
ATOM   4917  CG  HSE H 312       5.608 -10.777 -14.522  1.00  0.00      HCT  C
ATOM   4918  CE1 HSE H 312       4.012 -11.969 -15.442  1.00  0.00      HCT  C
ATOM   4919  HE1 HSE H 312       3.364 -12.432 -16.190  1.00  0.00      HCT   
ATOM   4920  NE2 HSE H 312       3.853 -12.144 -14.142  1.00  0.00      HCT  N
ATOM   4921  HE2 HSE H 312       3.162 -12.672 -13.650  1.00  0.00      HCT   
ATOM   4922  CD2 HSE H 312       4.861 -11.392 -13.565  1.00  0.00      HCT  C
ATOM   4923  HD2 HSE H 312       4.949 -11.357 -12.488  1.00  0.00      HCT   
ATOM   4924  C   HSE H 312       7.641  -7.610 -13.961  1.00  0.00      HCT  C
ATOM   4925  O   HSE H 312       8.629  -8.184 -13.506  1.00  0.00      HCT  O
ATOM   4926  N   TYR H 313       7.587  -6.276 -14.117  1.00  0.00      HCT  N
ATOM   4927  HN  TYR H 313       6.784  -5.803 -14.476  1.00  0.00      HCT   
ATOM   4928  CA  TYR H 313       8.683  -5.416 -13.780  1.00  0.00      HCT  C
ATOM   4929  HA  TYR H 313       9.586  -5.834 -14.208  1.00  0.00      HCT   
ATOM   4930  CB  TYR H 313       8.384  -3.972 -14.235  1.00  0.00      HCT  C
ATOM   4931  HB1 TYR H 313       8.349  -3.940 -15.346  1.00  0.00      HCT   
ATOM   4932  HB2 TYR H 313       7.389  -3.641 -13.865  1.00  0.00      HCT   
ATOM   4933  CG  TYR H 313       9.441  -3.023 -13.791  1.00  0.00      HCT  C
ATOM   4934  CD1 TYR H 313      10.535  -2.765 -14.586  1.00  0.00      HCT  C
ATOM   4935  HD1 TYR H 313      10.641  -3.272 -15.535  1.00  0.00      HCT   
ATOM   4936  CE1 TYR H 313      11.504  -1.882 -14.170  1.00  0.00      HCT  C
ATOM   4937  HE1 TYR H 313      12.369  -1.685 -14.786  1.00  0.00      HCT   
ATOM   4938  CZ  TYR H 313      11.380  -1.247 -12.957  1.00  0.00      HCT  C
ATOM   4939  OH  TYR H 313      12.377  -0.342 -12.534  1.00  0.00      HCT  O
ATOM   4940  HH  TYR H 313      12.081   0.048 -11.709  1.00  0.00      HCT   
ATOM   4941  CD2 TYR H 313       9.322  -2.377 -12.581  1.00  0.00      HCT  C
ATOM   4942  HD2 TYR H 313       8.483  -2.592 -11.934  1.00  0.00      HCT   
ATOM   4943  CE2 TYR H 313      10.287  -1.495 -12.162  1.00  0.00      HCT  C
ATOM   4944  HE2 TYR H 313      10.193  -1.016 -11.199  1.00  0.00      HCT   
ATOM   4945  C   TYR H 313       8.839  -5.459 -12.289  1.00  0.00      HCT  C
ATOM   4946  O   TYR H 313       7.863  -5.336 -11.552  1.00  0.00      HCT  O
ATOM   4947  N   PHE H 314      10.084  -5.655 -11.805  1.00  0.00      HCT  N
ATOM   4948  HN  PHE H 314      10.905  -5.726 -12.369  1.00  0.00      HCT   
ATOM   4949  CA  PHE H 314      10.319  -5.779 -10.391  1.00  0.00      HCT  C
ATOM   4950  HA  PHE H 314       9.357  -5.920  -9.914  1.00  0.00      HCT   
ATOM   4951  CB  PHE H 314      11.334  -6.896 -10.080  1.00  0.00      HCT  C
ATOM   4952  HB1 PHE H 314      10.964  -7.853 -10.508  1.00  0.00      HCT   
ATOM   4953  HB2 PHE H 314      12.318  -6.685 -10.551  1.00  0.00      HCT   
ATOM   4954  CG  PHE H 314      11.473  -7.082  -8.608  1.00  0.00      HCT  C
ATOM   4955  CD1 PHE H 314      10.521  -7.782  -7.902  1.00  0.00      HCT  C
ATOM   4956  HD1 PHE H 314       9.661  -8.186  -8.419  1.00  0.00      HCT   
ATOM   4957  CE1 PHE H 314      10.646  -7.969  -6.545  1.00  0.00      HCT  C
ATOM   4958  HE1 PHE H 314       9.892  -8.524  -6.004  1.00  0.00      HCT   
ATOM   4959  CZ  PHE H 314      11.733  -7.455  -5.882  1.00  0.00      HCT  C
ATOM   4960  HZ  PHE H 314      11.837  -7.601  -4.816  1.00  0.00      HCT   
ATOM   4961  CD2 PHE H 314      12.564  -6.580  -7.934  1.00  0.00      HCT  C
ATOM   4962  HD2 PHE H 314      13.318  -6.018  -8.468  1.00  0.00      HCT   
ATOM   4963  CE2 PHE H 314      12.695  -6.762  -6.577  1.00  0.00      HCT  C
ATOM   4964  HE2 PHE H 314      13.554  -6.358  -6.060  1.00  0.00      HCT   
ATOM   4965  C   PHE H 314      10.874  -4.482  -9.885  1.00  0.00      HCT  C
ATOM   4966  O   PHE H 314      11.994  -4.098 -10.221  1.00  0.00      HCT  O
ATOM   4967  N   GLY H 315      10.094  -3.775  -9.039  1.00  0.00      HCT  N
ATOM   4968  HN  GLY H 315       9.190  -4.085  -8.748  1.00  0.00      HCT   
ATOM   4969  CA  GLY H 315      10.523  -2.515  -8.497  1.00  0.00      HCT  C
ATOM   4970  HA1 GLY H 315      11.274  -2.084  -9.146  1.00  0.00      HCT   
ATOM   4971  HA2 GLY H 315      10.846  -2.652  -7.474  1.00  0.00      HCT   
ATOM   4972  C   GLY H 315       9.334  -1.597  -8.488  1.00  0.00      HCT  C
ATOM   4973  O   GLY H 315       8.285  -1.920  -9.040  1.00  0.00      HCT  O
ATOM   4974  N   ASN H 316       9.484  -0.403  -7.874  1.00  0.00      HCT  N
ATOM   4975  HN  ASN H 316      10.352  -0.086  -7.493  1.00  0.00      HCT   
ATOM   4976  CA  ASN H 316       8.391   0.521  -7.717  1.00  0.00      HCT  C
ATOM   4977  HA  ASN H 316       7.510  -0.084  -7.534  1.00  0.00      HCT   
ATOM   4978  CB  ASN H 316       8.648   1.526  -6.577  1.00  0.00      HCT  C
ATOM   4979  HB1 ASN H 316       8.947   0.948  -5.675  1.00  0.00      HCT   
ATOM   4980  HB2 ASN H 316       9.492   2.197  -6.838  1.00  0.00      HCT   
ATOM   4981  CG  ASN H 316       7.372   2.301  -6.286  1.00  0.00      HCT  C
ATOM   4982  OD1 ASN H 316       6.900   3.077  -7.113  1.00  0.00      HCT  O
ATOM   4983  ND2 ASN H 316       6.797   2.089  -5.072  1.00  0.00      HCT  N
ATOM   4984 HD21 ASN H 316       5.954   2.582  -4.872  1.00  0.00      HCT   
ATOM   4985 HD22 ASN H 316       7.202   1.440  -4.435  1.00  0.00      HCT   
ATOM   4986  C   ASN H 316       8.159   1.292  -8.989  1.00  0.00      HCT  C
ATOM   4987  O   ASN H 316       9.082   1.831  -9.591  1.00  0.00      HCT  O
ATOM   4988  N   VAL H 317       6.929   1.189  -9.527  1.00  0.00      HCT  N
ATOM   4989  HN  VAL H 317       6.296   0.526  -9.134  1.00  0.00      HCT   
ATOM   4990  CA  VAL H 317       6.395   1.938 -10.632  1.00  0.00      HCT  C
ATOM   4991  HA  VAL H 317       7.250   2.338 -11.162  1.00  0.00      HCT   
ATOM   4992  CB  VAL H 317       5.683   1.063 -11.620  1.00  0.00      HCT  C
ATOM   4993  HB  VAL H 317       5.111   1.730 -12.310  1.00  0.00      HCT   
ATOM   4994  CG1 VAL H 317       6.740   0.265 -12.402  1.00  0.00      HCT  C
ATOM   4995 HG11 VAL H 317       6.248  -0.426 -13.120  1.00  0.00      HCT   
ATOM   4996 HG12 VAL H 317       7.406   0.932 -12.989  1.00  0.00      HCT   
ATOM   4997 HG13 VAL H 317       7.363  -0.343 -11.712  1.00  0.00      HCT   
ATOM   4998  CG2 VAL H 317       4.756   0.125 -10.842  1.00  0.00      HCT  C
ATOM   4999 HG21 VAL H 317       4.234  -0.572 -11.531  1.00  0.00      HCT   
ATOM   5000 HG22 VAL H 317       5.335  -0.476 -10.108  1.00  0.00      HCT   
ATOM   5001 HG23 VAL H 317       3.979   0.694 -10.290  1.00  0.00      HCT   
ATOM   5002  C   VAL H 317       5.528   3.102 -10.228  1.00  0.00      HCT  C
ATOM   5003  O   VAL H 317       5.197   3.945 -11.062  1.00  0.00      HCT  O
ATOM   5004  N   ILE H 318       5.051   3.142  -8.967  1.00  0.00      HCT  N
ATOM   5005  HN  ILE H 318       5.327   2.523  -8.234  1.00  0.00      HCT   
ATOM   5006  CA  ILE H 318       4.070   4.121  -8.575  1.00  0.00      HCT  C
ATOM   5007  HA  ILE H 318       3.340   4.142  -9.374  1.00  0.00      HCT   
ATOM   5008  CB  ILE H 318       3.404   3.802  -7.264  1.00  0.00      HCT  C
ATOM   5009  HB  ILE H 318       4.250   3.560  -6.572  1.00  0.00      HCT   
ATOM   5010  CG2 ILE H 318       2.589   5.031  -6.831  1.00  0.00      HCT  C
ATOM   5011 HG21 ILE H 318       2.207   4.902  -5.797  1.00  0.00      HCT   
ATOM   5012 HG22 ILE H 318       3.216   5.947  -6.846  1.00  0.00      HCT   
ATOM   5013 HG23 ILE H 318       1.720   5.189  -7.505  1.00  0.00      HCT   
ATOM   5014  CG1 ILE H 318       2.554   2.527  -7.393  1.00  0.00      HCT  C
ATOM   5015 HG11 ILE H 318       1.955   2.378  -6.467  1.00  0.00      HCT   
ATOM   5016 HG12 ILE H 318       1.834   2.657  -8.233  1.00  0.00      HCT   
ATOM   5017  CD  ILE H 318       3.368   1.266  -7.662  1.00  0.00      HCT  C
ATOM   5018  HD1 ILE H 318       2.693   0.394  -7.802  1.00  0.00      HCT   
ATOM   5019  HD2 ILE H 318       3.980   1.383  -8.582  1.00  0.00      HCT   
ATOM   5020  HD3 ILE H 318       4.047   1.042  -6.813  1.00  0.00      HCT   
ATOM   5021  C   ILE H 318       4.644   5.505  -8.475  1.00  0.00      HCT  C
ATOM   5022  O   ILE H 318       5.546   5.780  -7.689  1.00  0.00      HCT  O
ATOM   5023  N   PHE H 319       4.083   6.426  -9.289  1.00  0.00      HCT  N
ATOM   5024  HN  PHE H 319       3.369   6.177  -9.941  1.00  0.00      HCT   
ATOM   5025  CA  PHE H 319       4.442   7.814  -9.302  1.00  0.00      HCT  C
ATOM   5026  HA  PHE H 319       5.390   7.906  -8.786  1.00  0.00      HCT   
ATOM   5027  CB  PHE H 319       4.518   8.441 -10.706  1.00  0.00      HCT  C
ATOM   5028  HB1 PHE H 319       3.710   8.014 -11.339  1.00  0.00      HCT   
ATOM   5029  HB2 PHE H 319       4.354   9.539 -10.663  1.00  0.00      HCT   
ATOM   5030  CG  PHE H 319       5.836   8.089 -11.308  1.00  0.00      HCT  C
ATOM   5031  CD1 PHE H 319       6.073   6.849 -11.855  1.00  0.00      HCT  C
ATOM   5032  HD1 PHE H 319       5.291   6.102 -11.845  1.00  0.00      HCT   
ATOM   5033  CE1 PHE H 319       7.300   6.554 -12.408  1.00  0.00      HCT  C
ATOM   5034  HE1 PHE H 319       7.478   5.579 -12.839  1.00  0.00      HCT   
ATOM   5035  CZ  PHE H 319       8.298   7.498 -12.420  1.00  0.00      HCT  C
ATOM   5036  HZ  PHE H 319       9.259   7.271 -12.858  1.00  0.00      HCT   
ATOM   5037  CD2 PHE H 319       6.842   9.027 -11.329  1.00  0.00      HCT  C
ATOM   5038  HD2 PHE H 319       6.682  10.001 -10.888  1.00  0.00      HCT   
ATOM   5039  CE2 PHE H 319       8.066   8.739 -11.880  1.00  0.00      HCT  C
ATOM   5040  HE2 PHE H 319       8.844   9.490 -11.886  1.00  0.00      HCT   
ATOM   5041  C   PHE H 319       3.433   8.581  -8.507  1.00  0.00      HCT  C
ATOM   5042  O   PHE H 319       2.322   8.109  -8.273  1.00  0.00      HCT  O
ATOM   5043  N   THR H 320       3.801   9.799  -8.057  1.00  0.00      HCT  N
ATOM   5044  HN  THR H 320       4.678  10.250  -8.222  1.00  0.00      HCT   
ATOM   5045  CA  THR H 320       2.885  10.565  -7.260  1.00  0.00      HCT  C
ATOM   5046  HA  THR H 320       2.084   9.892  -6.984  1.00  0.00      HCT   
ATOM   5047  CB  THR H 320       3.499  11.290  -6.099  1.00  0.00      HCT  C
ATOM   5048  HB  THR H 320       2.704  11.967  -5.700  1.00  0.00      HCT   
ATOM   5049  OG1 THR H 320       4.575  12.101  -6.541  1.00  0.00      HCT  O
ATOM   5050  HG1 THR H 320       4.922  12.521  -5.747  1.00  0.00      HCT   
ATOM   5051  CG2 THR H 320       3.953  10.288  -5.041  1.00  0.00      HCT  C
ATOM   5052 HG21 THR H 320       4.305  10.811  -4.127  1.00  0.00      HCT   
ATOM   5053 HG22 THR H 320       3.112   9.623  -4.751  1.00  0.00      HCT   
ATOM   5054 HG23 THR H 320       4.783   9.654  -5.420  1.00  0.00      HCT   
ATOM   5055  C   THR H 320       2.268  11.642  -8.085  1.00  0.00      HCT  C
ATOM   5056  O   THR H 320       2.940  12.322  -8.859  1.00  0.00      HCT  O
ATOM   5057  N   CYS H 321       0.940  11.803  -7.933  1.00  0.00      HCT  N
ATOM   5058  HN  CYS H 321       0.372  11.216  -7.359  1.00  0.00      HCT   
ATOM   5059  CA  CYS H 321       0.232  12.855  -8.601  1.00  0.00      HCT  C
ATOM   5060  HA  CYS H 321       0.952  13.572  -8.979  1.00  0.00      HCT   
ATOM   5061  CB  CYS H 321      -0.721  12.354  -9.701  1.00  0.00      HCT  C
ATOM   5062  HB1 CYS H 321      -0.110  11.771 -10.427  1.00  0.00      HCT
[truncated: 6,706,236 more chars]
