# Supplementary material for: Structural and dynamic basis of substrate permissiveness in hydroxycinnamoyltransferase (HCT)
Source: PLoS Comput Biol. 2018 Oct 26;14(10):e1006511. doi: 10.1371/journal.pcbi.1006511 (PMC6203249; doi:10.1371/journal.pcbi.1006511)
Supplement: S1 Data — SSSE mesh files and Mathematica scripts for both CbHCT and the cylindrical enzyme model are also provided. (ZIP) [file pcbi.1006511.s002.zip › SI_data/01_MD_Simulation_Files/01-Inputs/02_Anton_Configurations/starter-CbHCT-SHI2.ark]

# This is a sample input ark file for simulations on Anton @PSC
#
# 09/13/2010: Initial creation - Markus Dittrich
# 02/14/2011: Updates for anton_software version 2.4.0 and 
#             economy_flow - Markus Dittrich
# 09/30/2011: Updates for anton_software version 2.6.3 - Markus Dittrich
# 11/05/2011: Updates for multigrator, anton_software 2.6.4 - Markus Dittrich
# 12/04/2012: Updates for anton.chem.average_dispersion_type, 
#             anton_software 2.11.0 - Markus Dittrich
# 12/06/2012: Fix bug in dispersion type option
# 03/1/2013: Added note regarding option to write velocities: User needs to think if 
# they will need the atomic velocities. See note before "trajectory" section in this file. Marcela Madrid
# 11/15/2013: Made Multigrator the default integrator. Marcela Madrid
# 11/20/2013: Added Langevin option inside Multigrator. MM.
# 12/25/2013: Increased checkpoint interval to 120 ns. Markus Dittrich
# 05/07/2014: Added comments about maximum values for Escale and Fscale and 
#             about writing energies during the trajectory. MM.
# 10/20/2014: Added comment about broken potential energies for <=anton-software/2.12
# 10/30/2015: Added options to use u series for long-range electrostatics. Options are commented out
#and need to be uncomment if wanting to use u series option.
#
#
# Next, specify the equilibrated system file in maestro format
# using absolute paths for the input file location.

boot.file=CbHCT-SHI2-final.dms

#Uncommnent the following line for using u series:
#force.nonbonded.electrostatic.type = useries
anton {
  chem {

    # the two options below are required for NVE
    thermostat_interval=0
    barostat_interval=0

    # this is required for NPT simulations and describes
    # how much the simulation cell is allowed to fluctuate
    # in size. Please note the increasing this values will
    # increase the memory footprint and potentially slow
    # down simulations
    max_strain = 0.1 

    # this is required for NPT and semi-isotropic pressure
    # control. See 
    # arkchecker --schema=anton -? anton.chem.average_dispersion_type
    # for more detail
    # average_dispersion_type = "auto|manual"

    # increasing Escale and Fscale from the guessed values
    # may be necessary to handle run-time errors of the form
    # 
    # LOCAL FATAL ERROR: CORR_ERR_LOG/PPIP_OVF=0x1
    # or other Overflow errors. Try increasing gradually until you find values that work.
    # It is probably fine to go to values in the 5000-6000 range. If this does not work,
    # your system might need further equilibration. 
    #
    # The following values, e.g., are required for the bpti.cms
    # example on the Anton wiki. The initially guessed values
    # are 1000/3000 for Escale/Fscale.
    #
    Escale = "4000.0000"
    Fscale = "6000.0000"
    #
#Uncomment the following three lines for u series:
#optional{ 
#    useries_accuracy_level = "0"
#    useries_Nterms = "32"}
  }
   
  tune {
     machine_size = [8 8 8]

     regenerateBondProgram = "true"
     go_verbosity = 0
     check_overflow = "true"

     # last time step in picoseconds, use Inf to 
     # simulate forever. 
     last_time = Inf
 	DRAMMode=false

     checkpoint.interval = 120000
      
     # specify trajectory output
     # outdir   = name of output directory
     # interval = output interval in ps
     # first    = first frame to be dumped in ps
     # 	CAREFUL HERE: IF YOU NEED THE ATOMIC VELOCITIES, uncomment
     #  the line "write_velocity=true". HOWEVER: be aware that doing so
     # greatly increases the size of the frame files. 
     # Anton can write the Kinetic energy
     # directly without having to write the velocities. See Energy section below.

     trajectory = {
       outdir=run.atr
       interval = 240 #picoseconds
       first = 0  #picosenconds
       format=dtr   
       periodicfix = true
     #   write_velocity = true  #Uncomment if you need the atomic velocities. This greatly increases the size of the 
                                # output files. Anton can write Energies, including Kinetic energy, without writing velocities
	                        # (See next section on energy).

     }

     # IMPORTANT NOTE: Only use this option for anton-software/2.13 and later. For earlier
     # versions the printed potential energy is incorrect.
     # 	Output the energies: Our tests show not much difference in performance when writing energies 
     # every 240 ps. Uncommenting the following lines prints Potential and Kinetic E, among other terms. 
     # This example will write to file workdir/framsetnumber/energy/eneseq
     # See Desmond User Guide in the Wiki Docs section for more options, or type, on Anton:
     # arkchecker --schema=anton -? energy
	
     #energy = {
     #       first=0        #picoseconds
     #       interval=240   # your interval in picoseconds (must be a multiple of dt x RESPA OUTER)
     #       outdir=energy  # desired output directory name. 
     #       format=eneseq
     #}

  } 
}

# describe the integrator to be used for the simulations.
# Please note that a plain NVE simulation can be significantly
# faster than a simulation in a NVT or NPT ensemble. Multigrator is the one currently 
# used by DESRES for their research projects.
# Supported values are:
#
# - V_NVE  : NVE ensemble
# - Ber_NVT: NVT ensemble with a Berendsen thermostat
# - Ber_NPT: NPT ensemble with a Berendesn thermostat/barostat
# - NH_NVT : NVT ensemble using Nose-Hoover thermostat
# - Multigrator.
#
integrator {
 
  type = Multigrator   #this is where you define which integrator to use.

  # general options
  dt=0.0020
  remove_com_motion         = true
  respa={ bonded_interval        =1
          nonbonded_near_interval=1 
          nonbonded_far_interval =3 
  }

  # V_NVE has not options 
  V_NVE = {}

  # parameters for Ber_NPT
  Ber_NPT = { 
      thermostat_molecular_ke=true
      barostat = {
         kappa = 4.5e-05
         max_expansion_per_step = 1.1
         min_contraction_per_step = 0.95
         tau = 2.0
      }
      max_velocity_scaling = 1.2
      min_velocity_scaling = 0.85
      tau = [1.0 ]
   }

   # parameters for Ber_NVT
   Ber_NVT = {
      thermostat_molecular_ke="true"
      max_velocity_scaling = 1.2
      min_velocity_scaling = 0.85
      tau = [1.0 ]
   }

   # parameters for NH_NVT
   NH_NVT = {
	     thermostat_molecular_ke="true"
             thermostat=[{mts="2"
                          tau=["1."
                               "1."
                               "1."]}]}


   Multigrator {
       # The multigrator allows the user to select an ensemble and a
       # dynamics by choosing specific instances of an nve integrator,
       # a thermostat, and a barostat; for example, by setting
       # nve.type="Verlet", thermostat.type="none" and barostat.type="MTK",
       # the user can sample an isobaric-isoenthalpic ensemble.
       nve {
           # type can be "Verlet|PLS|none"
           #Note: for improved accuracy, use PLS with number_of_stages="3", dt = 0.002, and RESPA 1:1:3 
           #      for faster runs but lower accuracy, use Verlet with dt=0.0025 ps and RESPA 1:1:3
           type = "PLS"
           PLS {
               number_of_stages = "3"
               # nonbonded_far_interval can be "1"
               # or a multiple of the number of stages
           }
           
       }
       thermostat {
           # type can be "NoseHoover|Langevin|none" for the 512-node Anton" or
           # type can be "NoseHoover|none" for the 64-node Anton
           type = "NoseHoover"
           # this must be a multiple of nonbonded_far_interval; to ensure
           # this, we recommend the user sets interval to a multiple of 12
           # NOTE: the actual relaxation times for the thermostat are
           # (interval * tau), where the tau's are the relaxation times
           # for the NoseHoover below
           interval = "24"
           NoseHoover {
               chains = [{
                   mts = "1"
                   # values of tau of 0.0416667 represent a good compromise
                   # between roundoff and truncation errors. Larger relaxation
                   # times should be achieved by increasing thermostat.interval
                   tau = ["0.0416667" "0.0416667" "0.0416667"]
               }]
               use_molecular_ke = "true"
          }
	  Langevin {
            seed        = 0x98765432
            tau          = 0.3
            use_molecular_ke = false
	  }
       }
       barostat {
           # type can be "MTK|none"
           type = "MTK"
           # interval must be a multiple of thermostat.interval;
           # we recommend the user sets interval to a multiple of 12
           # NOTE: the actual relaxation time for the barostat is
           # (interval * tau), where tau is MTK.tau below
           interval = "240"
           MTK {
               T_ref = "300.00"
               # a value of tau of 0.0416667 represents a good compromise
               # between roundoff and truncation errors. Larger relaxation
               # times should be achieved by increasing barostat.interval
               tau = "0.0416667"
               thermostat {
                   # type can be "NoseHoover|none"
                   type = "NoseHoover"
                   NoseHoover {
                       chain {
                           mts = "1"
                           tau = ["0.0416667" "0.0416667" "0.0416667"]
                       }
                   }
               }
           }
       }
   }

   # specify pressure for NPT ensembles, can be non-isotropic
   # (see Desmond manual)
   pressure = {
     isotropy                = isotropic  # or semi_isotropic
     max_margin_contraction  = 0.9        # Maximum contraction ratio
     p_ref                   = 1          # in BAR
    tension_ref = ["0" "0" "0" "0" "0" "0" "0" "0" "0"]
   }

   # system temperature
   temperature=[ {T_ref=300} ]
}
