# Supplementary material for: Structural and dynamic basis of substrate permissiveness in hydroxycinnamoyltransferase (HCT)
Source: PLoS Comput Biol. 2018 Oct 26;14(10):e1006511. doi: 10.1371/journal.pcbi.1006511 (PMC6203249; doi:10.1371/journal.pcbi.1006511)
Supplement: S1 Data — SSSE mesh files and Mathematica scripts for both CbHCT and the cylindrical enzyme model are also provided. (ZIP) [file pcbi.1006511.s002.zip › SI_data/01_MD_Simulation_Files/01-Inputs/02_Anton_Configurations/subboxer-AtHCT-SHI2.ark]

# natoms from .mae is 76527
# box from .mae is (90.830872 90.830872 90.830872)
# adjusting box to (82.573520 82.573520 82.573520) min with strain
# reserved_delta = 1.111
# WARNING: DRAMMode was set to false in the input ark. It will not be optimized. Use subboxer --ignore_tune_input to allow subboxer to override these input settings.
# Found 1863 candidates
# margins represent PacketsPerSubboxPerCore, MidrangeTowerAtoms, DistantTowerAtoms
# Configuration for candidate # 0:
# sram 1x2x2+1x1x2/6:8/1.535 7x16 5x1600 MARGINS 10.4 47.4 25.5 COST 32.98
anton {
    tune {
        BumpyBoxDelta = "1.535"
        BumpyN = "8"
        DistNumSubboxesX = "1"
        DistNumSubboxesY = "1"
        DistNumSubboxesZ = "2"
        NumSubboxesX = "1"
        NumSubboxesY = "2"
        NumSubboxesZ = "2"
        PacketsPerSubboxPerCore = "6"
        machine_size = ["8" "8" "8"]
        optional {
            BondChunksPerNode = "1"
        }
    }
}
