# Supplementary material for: Structural and dynamic basis of substrate permissiveness in hydroxycinnamoyltransferase (HCT)
Source: PLoS Comput Biol. 2018 Oct 26;14(10):e1006511. doi: 10.1371/journal.pcbi.1006511 (PMC6203249; doi:10.1371/journal.pcbi.1006511)
Supplement: S1 Data — SSSE mesh files and Mathematica scripts for both CbHCT and the cylindrical enzyme model are also provided. (ZIP) [file pcbi.1006511.s002.zip › SI_data/01_MD_Simulation_Files/01-Inputs/03_ForceField/p-coumaroyl-coA.rtf]

* CHARMM topology for acetyl-CoA and oxaloacetate
* Alexey Aleksandrov and Martin Field 10/2009
* Alexey.Aleksandrov at polytechnique.edu
27 1

RESI COA        -3.00  ! p-coumaroyl-CoA based on acetyl-CoA, keto form
GROUP                      ! p-coumara
ATOM C31    CG2DC1  -0.150
ATOM C32    CG2DC1  -0.150
ATOM C33    CG2R61   0.000
ATOM C34    CG2R61  -0.115
ATOM C35    CG2R61  -0.115
ATOM C36    CG2R61   0.110
ATOM C37    CG2R61  -0.115
ATOM C38    CG2R61  -0.115
ATOM O31    OG311   -0.530
ATOM H31    HGP1     0.420
ATOM H32    HGR61    0.115
ATOM H33    HGR61    0.115
ATOM H34    HGR61    0.115
ATOM H35    HGR61    0.115
ATOM H36    HGA4     0.150
ATOM H37    HGA4     0.150

GROUP 
ATOM C    CG2O2   0.44  
ATOM O    OG2D1  -0.39  
ATOM S1P  SG311  -0.09  
ATOM C2P  CG321  -0.14  
ATOM H12  HGA2    0.09 
ATOM H22  HGA2    0.09
                 
GROUP            
ATOM C3P  CG321  -0.02
ATOM H13  HGA2    0.09
ATOM H23  HGA2    0.09
ATOM N4P  NG2S1  -0.47
ATOM H4P  HGP1    0.31
GROUP            
ATOM C5P  CG2O1   0.51
ATOM O5P  OG2D1  -0.51
GROUP            
ATOM C6P  CG321  -0.18
ATOM H16  HGA2    0.09
ATOM H26  HGA2    0.09
                 
GROUP            
ATOM C7P  CG321  -0.02
ATOM H17  HGA2    0.09
ATOM H27  HGA2    0.09
ATOM N8P  NG2S1  -0.47
ATOM H8P  HGP1    0.31
GROUP            
ATOM C9P  CG2O1   0.51
ATOM O9P  OG2D1  -0.51
                 
GROUP            
ATOM CAP  CG311   0.14
ATOM OAP  OG311  -0.65
ATOM HO2  HGP1    0.42
ATOM HAP  HGA1    0.09
GROUP            
ATOM CBP  CG301   0.00
GROUP            
ATOM CEP  CG331  -0.27
ATOM H1EP HGA3    0.09
ATOM H2EP HGA3    0.09
ATOM H3EP HGA3    0.09
GROUP            
ATOM CDP  CG331   -0.27
ATOM H1DP HGA3     0.09
ATOM H2DP HGA3     0.09
ATOM H3DP HGA3     0.09
                 
                 
GROUP                     !ADP
ATOM CCP  CG321   -0.08
ATOM H1CP  HGA2    0.09
ATOM H2CP  HGA2    0.09
ATOM O6A  OG303   -0.62
ATOM P2   PG1      1.50  
ATOM O1P2 OG2P1   -0.82
ATOM O2P2 OG2P1   -0.82
ATOM O12  OG304   -0.68             
ATOM P    PG1      1.50
ATOM O1P  OG2P1   -0.82
ATOM O2P  OG2P1   -0.82
ATOM O5'  OG303   -0.62
ATOM C5'  CG321   -0.08
ATOM H5'  HGA2     0.09
ATOM H5'' HGA2     0.09

GROUP
ATOM C4'  CG3C51   0.11
ATOM H4'  HGA1     0.09
ATOM O4'  OG3C51  -0.40
ATOM C1'  CG3C51   0.11
ATOM H1'  HGA1     0.09
GROUP             
ATOM C5   CG2RC0   0.28
ATOM N7   NG2R50  -0.71
ATOM C8   CG2R53   0.34
ATOM H8   HGR52    0.12
ATOM N9   NG2R51  -0.05
ATOM N1   NG2R62  -0.74
ATOM C2   CG2R64   0.50
ATOM H2   HGR62    0.13
ATOM N3   NG2R62  -0.75
ATOM C4   CG2RC0   0.43
ATOM C6   CG2R64   0.46
ATOM N6   NG2S3   -0.77
ATOM H61  HGP4     0.38
ATOM H62  HGP4     0.38
                  
GROUP             
ATOM C2'  CG3C51   0.14
ATOM H2'' HGA1     0.09
ATOM O2'  OG311   -0.65
ATOM H2'  HGP1     0.42
                  
GROUP                   !3PHO
ATOM C3'  CG3C51   0.01
ATOM H3'  HGA1     0.09
ATOM O3'  OG303   -0.62
ATOM P3   PG1      1.50
ATOM O1P3 OG2P1   -0.82
ATOM O2P3 OG2P1   -0.82
ATOM O3T  OG311   -0.67
ATOM H3T  HGP1     0.33

! p-coumara
BOND   O31  H31 O31  C36
BOND   C36  C35 C36  C37 
BOND   C35  H32 C35  C34   
BOND   C37  H33 C37  C38
BOND   C34  H35 C34  C33
BOND   C38  H34 C38  C33
BOND   C32  C33 C32  H36  C32  C31
BOND   C31  H37
BOND   C31  C

BOND  C    O    S1P    C
BOND  C2P  S1P  C2P  H12  C2P  H22
BOND  C2P  C3P
BOND  C3P  H13  C3P  H23  C3P  N4P
BOND  N4P  H4P  N4P  C5P
BOND  C5P  O5P  C5P  C6P
BOND  C6P  H16  C6P  H26
BOND  C6P  C7P
BOND  C7P  H17  C7P  H27  C7P  N8P
BOND  N8P  H8P  N8P  C9P
BOND  C9P  O9P
BOND  C9P  CAP
BOND  CAP  OAP  CAP  HAP  CAP  CBP  OAP  HO2
BOND  CBP  CDP  CBP  CEP
BOND  CDP  H1DP CDP  H2DP CDP  H3DP
BOND  CEP  H1EP CEP  H2EP CEP  H3EP
BOND  CBP  CCP
BOND    P  O12  O12   P2
BOND   P2  O1P2 P2   O2P2  P2  O6A
BOND  O6A  CCP  CCP  H1CP CCP  H2CP

! ADP
BOND  P    O1P  P    O2P  P    O5'
BOND  O5'  C5'  C5'  C4'  C4'  O4'  C4'  C3'  O4'  C1'
BOND  C1'  N9   C1'  C2'  N9   C4   N9   C8   C4   N3
BOND  C2   N1   C6   N6
BOND  N6   H61  N6   H62  C6   C5   C5   N7
BOND  C2'  C3'  C2'  O2'  O2'  H2'  C3'  O3'
BOND  C1'  H1'  C2'  H2'' C3'  H3'  C4'  H4'  C5'  H5'
BOND  C5'  H5'' C8   H8   C2   H2
DOUBLE  N1   C6   C2   N3   C4   C5   N7   C8

! 3PHO
BOND  O3'  P3   P3   O1P3 P3   O2P3 P3   O3T  O3T  H3T

IMPR  C    C31  O    S1P
IMPR  N4P  C5P  C3P  H4P
IMPR  N8P  C9P  C7P  H8P
IMPR  C5P  C6P  N4P  O5P
IMPR  C9P  CAP  N8P  O9P
IMPR  N6   H62  H61  C6
IMPR  C6   C5   N1   N6

END
