# Supplementary material for: Structural and dynamic basis of substrate permissiveness in hydroxycinnamoyltransferase (HCT)
Source: PLoS Comput Biol. 2018 Oct 26;14(10):e1006511. doi: 10.1371/journal.pcbi.1006511 (PMC6203249; doi:10.1371/journal.pcbi.1006511)
Supplement: S1 Data — SSSE mesh files and Mathematica scripts for both CbHCT and the cylindrical enzyme model are also provided. (ZIP) [file pcbi.1006511.s002.zip › SI_data/01_MD_Simulation_Files/01-Inputs/03_ForceField/3-hydroxyacetophenone.prm]

BONDS
CG2O5  CG2R61  254.00     1.4600 ! 3ACP, 3-acetylpyridine; BF6 BF7 C36 C37; PHMK, phenyl methyl ketone, mcs
CG2O5  CG331   330.00     1.5000 ! ACO, acetone adm 11/08
CG2O5  OG2D3   700.00     1.2300 ! ACO, acetone adm 11/08
CG2R61 CG2R61  305.00     1.3750 ! PROT benzene, JES 8/25/89
CG2R61 OG311   334.30     1.4110 ! PROT MeOH, EMB 10/10/89,
CG2R61 HGR61   340.00     1.0800 ! PROT phe,tyr JES 8/25/89
CG331  HGA3    322.00     1.1110 ! PROT alkane update, adm jr., 3/2/92
OG311  HGP1    545.00     0.9600 ! PROT EMB 11/21/89 methanol vib fit; og tested on MeOH EtOH,...

ANGLES
CG2R61 CG2O5  CG331    60.00    116.50 ! PHMK, phenyl methyl ketone, mcs
CG2R61 CG2O5  OG2D3    70.00    121.30 ! 3ACP, 3-acetylpyridine; BF6 BF7 C36 C37; PHMK, phenyl methyl ketone; verified by mcs
CG331  CG2O5  OG2D3    75.00    122.20 ! ACO, acetone adm 11/08
CG2O5  CG2R61 CG2R61   45.00    120.00 ! PHMK, PHEK, sum of equilibrium angles, kevo
CG2R61 CG2R61 CG2R61   40.00    120.00   35.00   2.41620 ! PROT JES 8/25/89
CG2R61 CG2R61 OG311    45.20    120.00 ! PYRIDINE phenol, yin
CG2R61 CG2R61 HGR61    30.00    120.00   22.00   2.15250 ! PROT JES 8/25/89 benzene
CG2O5  CG331  HGA3     50.00    109.50 ! methylketones 3ACP, ACO; from PROT Alanine Dipeptide ab initio calc's (LK) consistent with adm 11/08
HGA3   CG331  HGA3     35.50    108.40    5.40   1.80200 ! PROT alkane update, adm jr., 3/2/92
CG2R61 OG311  HGP1     65.00    108.00 ! PROT JES 8/25/89 phenol

DIHEDRALS
CG331  CG2O5  CG2R61 CG2R61     0.2500  2   180.00 ! PHMK, phenyl methyl ketone, mcs
OG2D3  CG2O5  CG2R61 CG2R61     1.5850  2   180.00 ! BIPHENYL ANALOGS unmodified, peml; verified by mcs
CG2R61 CG2O5  CG331  HGA3       0.1000  3     0.00 ! 3ACP, 3-acetylpyridine; reset by kevo to ketone, RIMP2/cc-pVTZ//MP2/6-31G(d), adm 11/08
OG2D3  CG2O5  CG331  HGA3       0.0000  3     0.00 ! 3ACP, ACO; ketone, RIMP2/cc-pVTZ//MP2/6-31G(d), adm 11/08
CG2O5  CG2R61 CG2R61 CG2R61     3.1000  2   180.00 ! BIPHENYL ANALOGS unmodified, peml
CG2O5  CG2R61 CG2R61 HGR61      2.4000  2   180.00 ! 3ACP, 3-acetylpyridine reset to default by kevo; verified by mcs
CG2R61 CG2R61 CG2R61 CG2R61     3.1000  2   180.00 ! PROT JES 8/25/89
CG2R61 CG2R61 CG2R61 OG311      3.1000  2   180.00 ! PYRIDINE phenol, yin
CG2R61 CG2R61 CG2R61 HGR61      4.2000  2   180.00 ! PROT JES 8/25/89 benzene
OG311  CG2R61 CG2R61 HGR61      2.4000  2   180.00 ! PROT JES 8/25/89 phenol Kenno: 4.2 -> 2.4
HGR61  CG2R61 CG2R61 HGR61      2.4000  2   180.00 ! PROT JES 8/25/89 benzene
CG2R61 CG2R61 OG311  HGP1       0.9900  2   180.00 ! PROT phenol OH rot bar, 3.37 kcal/mole, adm jr. 3/7/92

IMPROPERS
CG2O5  CG2R61 CG331  OG2D3     60.0000  0     0.00 ! 3ACP, 3-acetylpyridine; PHMK, phenyl methyl ketone; mcs

END
RETURN
