# Supplementary material for: Structural and dynamic basis of substrate permissiveness in hydroxycinnamoyltransferase (HCT)
Source: PLoS Comput Biol. 2018 Oct 26;14(10):e1006511. doi: 10.1371/journal.pcbi.1006511 (PMC6203249; doi:10.1371/journal.pcbi.1006511)
Supplement: S1 Data — SSSE mesh files and Mathematica scripts for both CbHCT and the cylindrical enzyme model are also provided. (ZIP) [file pcbi.1006511.s002.zip › SI_data/01_MD_Simulation_Files/01-Inputs/03_ForceField/shikimate.rtf]

* Toppar stream file generated by
* CHARMM General Force Field (CGenFF) program version 0.9.7.1 beta
* For use with CGenFF version 2b8
*

read rtf card append
* Topologies generated by
* CHARMM General Force Field (CGenFF) program version 0.9.7.1 beta
*
36 1

! "penalty" is the highest penalty score of the associated parameters.
! Penalties lower than 10 indicate the analogy is fair; penalties between 10
! and 50 mean some basic validation is recommended; penalties higher than
! 50 indicate poor analogy and mandate extensive validation/optimization.

RESI SHI      -1.000 ! param penalty=  59.400 ; charge penalty=  24.385
GROUP            ! CHARGE   CH_PENALTY
ATOM C1     CG2DC1 -0.035 !   13.852
ATOM C2     CG2DC1 -0.160 !    6.767
ATOM C3     CG311   0.158 !    7.893
ATOM C4     CG311   0.147 !    5.159
ATOM C5     CG311   0.143 !   Check charge!
ATOM C6     CG321  -0.231 !    7.189
ATOM H1     HGP1    0.408 !    0.300
ATOM H2     HGA2    0.090 !    0.375
ATOM O1     OG311  -0.652 !   Check charge!
ATOM H      HGP1    0.419 !   Check charge!
ATOM H3     HGA1    0.090 !    0.025
ATOM H4     HGA1    0.090 !    0.442
ATOM O2     OG311  -0.656 !    2.096
ATOM H5     HGA1    0.090 !    0.520
ATOM O3     OG311  -0.652 !    2.535
ATOM H7     HGP1    0.419 !    0.000
ATOM H8     HGA2    0.090 !    0.375
ATOM C7     CG2O3   0.612 !   13.348
ATOM O4     OG2D2  -0.760 !    2.500
ATOM O5     OG2D2  -0.760 !    2.500
ATOM H10    HGA4    0.150 !    1.767

BOND C1   C2
BOND C1   C6
BOND C1   C7
BOND C7   O4
BOND C7   O5 
BOND C2   H10
BOND C2   C3
BOND C3   H5
BOND C3   O3
BOND C3   C4
BOND O3   H1
BOND C4   C5
BOND C4   H4
BOND C4   O2
BOND O2   H7
BOND C5   C6
BOND C5   H3
BOND C5   O1
BOND O1   H
BOND C6   H2
BOND C6   H8
IMPR C7     O4     O5     C1    

END
