# Supplementary material for: Structural and dynamic basis of substrate permissiveness in hydroxycinnamoyltransferase (HCT)
Source: PLoS Comput Biol. 2018 Oct 26;14(10):e1006511. doi: 10.1371/journal.pcbi.1006511 (PMC6203249; doi:10.1371/journal.pcbi.1006511)
Supplement: S1 Data — SSSE mesh files and Mathematica scripts for both CbHCT and the cylindrical enzyme model are also provided. (ZIP) [file pcbi.1006511.s002.zip › SI_data/01_MD_Simulation_Files/01-Inputs/03_ForceField/p-coumaroyl-coA.prm]

* CHARMM parameter file for acetyl-CoA and oxaloacetate
* Alexey Aleksandrov and Martin Field 10/2009
* Alexey.Aleksandrov at polytechnique.edu

BONDS
CG2DC1 CG2DC1  440.00  1.3400 ! RETINOL BTE2, 2-butene
CG2DC1 CG2O2   300.00  1.4800 ! /scrat , from CG2DC2 CG2O5, PENALTY= 10
CG2DC1 CG2R61  365.00  1.4500 ! compromise between HDZ1B and STYR by kevo
CG2DC1 HGA4    360.50  1.1000 ! RETINOL BTE2, 2-butene
CG2R61 CG2R61  305.00  1.3750 ! PROT benzene, JES 8/25/89
CG2R61 OG311   334.30  1.4110 ! PROT MeOH, EMB 10/10/89,
CG2R61 HGR61   340.00  1.0800 ! PROT phe,tyr JES 8/25/89
OG311  HGP1    545.00  0.9600 ! PROT EMB 11/21/89 methanol vib fit; og tested on MeOH EtOH,...
CG2O2  OG2D1   750.00  1.2200 ! PROT adm jr. 5/02/91, acetic acid pure solvent; LIPID methyl acetate  (Add one more)
SG311  CG2O2   198.00  1.8180
CG321  HGA1    309.00  1.1110 ! PROT alkane update, adm jr., 3/2/92  ! CG311  HGA1

ANGLES
CG2DC1 CG2DC1 CG2O2    60.00    120.00 ! /scrat , from CG2DC1 CG2DC1 CG2O4, PENALTY= 1.5
CG2DC1 CG2DC1 CG2R61   29.00    122.00 ! /scrat , from CG2DC3 CG2DC1 CG2R61, PENALTY= 3.5
CG2DC1 CG2DC1 HGA4     42.00    119.00 ! RETINOL BTE2, 2-butene
CG2DC1 CG2DC1 HGA4     32.00    122.00 ! /scrat , from CG2O4 CG2DC2 HGA4, PENALTY= 1.5
CG2R61 CG2DC1 HGA4     32.00    120.00 ! HDZ1b, hydrazone model cmpd 1b; STYR, styrene; kevo, xxwy, oashi
CG2DC1 CG2O2  OG2D1    70.00    121.80 ! /scrat , from CG2DC2 CG2O5 OG2D3, PENALTY= 10.5
CG2DC1 CG2O2  SG311    50.00    111.00   20.00   2.36000 ! /scrat , from CG2R61 CG2O2 OG302, PENALTY= 123.9
CG2DC1 CG2O2  SG311    35.00    116.00 ! /scrat , from CG2DC1 CG2O5 CG331, PENALTY= 123.9
CG2DC1 CG2R61 CG2R61   36.00    120.00 ! STYR, styrene & HDZ2, hydrazone model cmpd 2; xxwy & oashi; verified by kevo
CG2R61 CG2R61 CG2R61   40.00    120.00   35.00   2.41620 ! PROT JES 8/25/89
CG2R61 CG2R61 OG311    45.20    120.00 ! PYRIDINE phenol, yin
CG2R61 CG2R61 HGR61    30.00    120.00   22.00   2.15250 ! PROT JES 8/25/89 benzene
CG2R61 OG311  HGP1     65.00    108.00 ! PROT JES 8/25/89 phenol
CG2O2  CG2DC1 HGA4     32.00    122.00 ! /scrat , from CG2O4 CG2DC2 HGA4, PENALTY= 1.5
CG2O2  SG311  CG321    60.00     96.00 ! /scrat , from CG2O6 SG311 CG331, PENALTY= 4.5
OG2D1  CG2O2  SG311    80.00    121.00  ! OG2D1  CG2O2  OG302    90.00    125.90  160.00   2.25760 ! LIPID acetic acid
CG2O1  CG311  CG301    52.000   108.0000 ! ALLOW   ALI PEP POL ARO
CG2O1  CG311  OG311    50.00   110.50  !C      CT1    OH1
CG2O1  CG311  HGA1     35.500   109.00    5.40   1.80200 ! HA   CT1  HA
OG311  CG321  HGA1     45.90    108.89 ! PROT MeOH, EMB, 10/10/89
CG301  CG321  HGA1     34.50    110.10   22.53   2.17900 ! PROT alkane update, adm jr., 3/2/92  !CG321  CG311  HGA1 
CG301  CG321  OG303    75.70    110.10 ! LIPID acetic acid !CG311  CG321  OG303
CG2O1  CG311  OG311    50.00   110.50  !C      CT1    OH1
CG301  CG311  OG311    50.00   110.50  !C      CT1    OH1


DIHEDRALS
CG2O2  CG2DC1 CG2DC1 CG2R61  0.5110  1     0.00 ! /scrat , from CG2DC2 CG2DC1 CG2DC1 CG2O4, PENALTY= 24
CG2O2  CG2DC1 CG2DC1 CG2R61  5.7120  2   180.00 ! /scrat , from CG2DC2 CG2DC1 CG2DC1 CG2O4, PENALTY= 24
CG2O2  CG2DC1 CG2DC1 HGA4    5.2860  2   180.00 ! /scrat , from CG2DC2 CG2DC1 CG2DC1 HGA4, PENALTY= 28.5
CG2R61 CG2DC1 CG2DC1 HGA4    4.3630  2   180.00 ! /scrat , from CG2DC2 CG2DC1 CG2DC1 HGA4, PENALTY= 22.5
HGA4   CG2DC1 CG2DC1 HGA4    5.2000  2   180.00 ! RETINOL BTE2, 2-butene
CG2DC1 CG2DC1 CG2O2  OG2D1   1.4000  2   180.00 ! /scrat , from CG2DC3 CG2DC1 CG2O5 OG2D3, PENALTY= 14
CG2DC1 CG2DC1 CG2O2  SG311   0.0200  2   180.00 ! /scrat , from CG2DC3 CG2DC1 CG2O5 CG331, PENALTY= 127.4
HGA4   CG2DC1 CG2O2  OG2D1   0.0000  2   180.00 ! /scrat , from HGA4 CG2DC1 CG2O5 OG2D3, PENALTY= 10.5
HGA4   CG2DC1 CG2O2  SG311   1.9270  2   180.00 ! /scrat , from HGA4 CG2DC1 CG2O5 CG331, PENALTY= 123.9
CG2DC1 CG2DC1 CG2R61 CG2R61  0.7500  2   180.00 ! /scrat , from CG2DC3 CG2DC1 CG2R61 CG2R61, PENALTY= 3.5
CG2DC1 CG2DC1 CG2R61 CG2R61  0.1900  4     0.00 ! /scrat , from CG2DC3 CG2DC1 CG2R61 CG2R61, PENALTY= 3.5
HGA4   CG2DC1 CG2R61 CG2R61  0.6000  2   180.00 ! HDZ1b, hydrazone model cmpd 1b, kevo
CG2DC1 CG2O2  SG311  CG321   2.5780  1   180.00 ! /scrat , from CG2R61 CG2O2 OG302 CG331, PENALTY= 347
CG2DC1 CG2O2  SG311  CG321   3.6410  2   180.00 ! /scrat , from CG2R61 CG2O2 OG302 CG331, PENALTY= 347
CG2DC1 CG2O2  SG311  CG321   0.0000  6   180.00 ! /scrat , from CG2R61 CG2O2 OG302 CG331, PENALTY= 347
CG2DC1 CG2R61 CG2R61 CG2R61  3.1000  2   180.00 ! HDZ2, hydrazone model cmpd 2
CG2DC1 CG2R61 CG2R61 HGR61   2.4000  2   180.00 ! HDZ2, hydrazone model cmpd 2 Kenno: 4.2 -> 2.4
CG2R61 CG2R61 CG2R61 CG2R61  3.1000  2   180.00 ! PROT JES 8/25/89
CG2R61 CG2R61 CG2R61 OG311   3.1000  2   180.00 ! PYRIDINE phenol, yin
CG2R61 CG2R61 CG2R61 HGR61   4.2000  2   180.00 ! PROT JES 8/25/89 benzene
OG311  CG2R61 CG2R61 HGR61   2.4000  2   180.00 ! PROT JES 8/25/89 phenol Kenno: 4.2 -> 2.4
HGR61  CG2R61 CG2R61 HGR61   2.4000  2   180.00 ! PROT JES 8/25/89 benzene
CG2R61 CG2R61 OG311  HGP1    0.9900  2   180.00 ! PROT phenol OH rot bar, 3.37 kcal/mole, adm jr. 3/7/92
CG2O2  SG311  CG321  HGA2    0.0000  3     0.00 ! LIPID phosphate, new NA, 4/98, adm jr  ! HGA1   CG311  OG302  CG2O2
CG2O2  SG311  CG321  CG321   0.7000  1   180.00 ! LIPID ethyl acetate, 12/92 ! CG321  CG311  OG302  CG2O2
OG2D1  CG2O2  SG311  CG321   0.9650  1   180.00 ! LIPID methyl acetate  ! OG2D1  CG2O2  OG302  CG311
OG2D1  CG2O2  SG311  CG321   3.8500  2   180.00 ! LIPID methyl acetate  ! OG2D1  CG2O2  OG302  CG311
SG311  CG321  CG321  NG2S1   0.2000  3     0.00 ! ALBE, ! CG321  CG321  CG321  NG2S1
!SG311  CG321  CG321  NG2S1   0.3400  1     0.00  ! NH1  CT1  CT2  S
!SG311  CG321  CG321  NG2S1   0.5000  2   180.00  ! NH1  CT1  CT2  S
!SG311  CG321  CG321  NG2S1   1.4300  3     0.00  ! NH1  CT1  CT2  S
CG2O1  CG321  CG321  NG2S1   0.2000  3     0.00 ! PROT a ! NG2S1  CG311  CG321  CG2O1
NG2S1  CG2O1  CG311  OG311    0.00   3    0.0   ! NH1    C      CT1    OH1
NG2S1  CG2O1  CG311  CG301   0.0000  1     0.00 ! from NH1  C    CT1  CT2 or NH1  C    CT1  CT2 , kevo
CG2O1  CG311  OG311  HGP1    0.1800  1     0.00  ! CT1  CT1  OH1  H
CG2O1  CG311  OG311  HGP1    0.0600  2     0.00  ! CT1  CT1  OH1  H
CG2O1  CG311  OG311  HGP1    0.2500  3     0.00  ! CT1  CT1  OH1  H
CG2O1  CG311  CG301  CG331   0.1400  1   180.00  ! C    CT1  CT1  CT3  
CG2O1  CG311  CG301  CG331   0.2600  2   180.00  ! C    CT1  CT1  CT3
CG2O1  CG311  CG301  CG331   0.3300  3   180.00  ! C    CT1  CT1  CT3
CG2O1  CG311  CG301  CG321   0.2000  3     0.00  ! CA, Cholic Acid, cacha, 03/06 reset to default by kevo  !CG321  CG301  CG311  CG321
OG2D1  CG2O1  CG311  CG301   1.4000  1     0.00 !   ALLOW PEP !O    C    CT1  CT1
CG311  CG301  CG321  OG303   0.16  1  180.0  !CT1    CT1    CN9    ON2
CG311  CG301  CG321  OG303   0.39  2    0.0  !CT1    CT1    CN9    ON2
OG311  CG311  CG301  CG331   0.2000  3     0.00 ! CA, Cholic Acid, cacha, 03/06 reset to default by kevo  ! CG331  CG301  CG311  CG321
OG311  CG311  CG301  CG321   0.2000  3     0.00 ! CA, Cholic Acid, cacha, 03/06 reset to default by kevo  ! CG321  CG301  CG311  CG321
CG301  CG311  OG311  HGP1    0.1800  1     0.00 ! CT1  CT1  OH1  H 
CG301  CG311  OG311  HGP1    0.0600  2     0.00 ! CT1  CT1  OH1  H
CG301  CG311  OG311  HGP1    0.2500  3     0.00 ! CT1  CT1  OH1  H
CG301  CG321  OG303  PG1     1.55  1    0.0  ! P      ON2    CN9    CT1
CG301  CG321  OG303  PG1     0.55  2    0.0  ! P      ON2    CN9    CT1
CG301  CG321  OG303  PG1     0.20  3    0.0  ! P      ON2    CN9    CT1
CG331  CG301  CG321  OG303   0.19  3    0.0  ! CT3    CT1    CN9    ON2 
OG2D1  CG2O1  CG311  OG311   0.00  3    0.0  !O      C      CT1    OH1
OG2D1  CG2O1  CG311  HGA1    0.00  3    0.0  !O      C      CT1    HA 
OG2D1  CG2O1  CG321  CG301   0.0500  6   180.00 ! PROT For side chains of asp,asn,glu,gln, (n=6) from KK(LK) ! OG2D1  CG2O1  CG321  CG311
CG321  CG301  CG321  OG303   0.2000  3   180.00 ! NA, sugar ! CG321  CG311  CG321  OG303
OG311  CG321  CG301  CG331   0.2000  3     0.00 ! RETINOL TMCH   !CG331  CG301  CG321  CG321 
OG311  CG321  CG301  CG321   0.2000  3     0.00 ! PROT alkane update, adm jr., 3/2/92  ! CG321  CG301  CG321  CG321
HGA1   CG321  OG311  HGP1    0.1400  3     0.00 ! From X    CT1  OH1  X ! HA1  CT1  OH1  H 
HGA1   CG321  CG301  CG331   0.2000  3     0.00 ! From X    CT1  CT1  X  ! HB1  CT1  CT1  CT3
!C      CT1    OH1     50.00   110.50  !C      CT1    OH1
!C      S      CT2    CT2    0.24  1  180.0
!C      S      CT2    CT2    0.37  3    0.0
!O      C      S      CT2    3.73  1  180.0
!O      C      S      CT2    2.07  2  180.0


!NH1    C      CT2    CT2    2.98  1    0.0
!CT2    CT2    NH1    C      1.44  1  180.0
!CT2    CT2    NH1    C      0.30  3  180.0
!NH1    C      CT1    OH1    0.00  3    0.0
!O      C      CT1    OH1    0.00  3    0.0
!NH1    C      CT1    HA     0.00  3    0.0
!O      C      CT1    HA     0.00  3    0.0
!CT1    CT1    CN9    HN9    0.04  3    0.0
!CT3    CT1    CN9    HN9    0.04  3    0.0
!CT3    CT1    CN9    ON2    0.19  3    0.0
!CT1    CT1    CN9    ON2    0.16  1  180.0
!CT1    CT1    CN9    ON2    0.39  2    0.0
!P      ON2    CN9    CT1    1.55  1    0.0
!P      ON2    CN9    CT1    0.55  2    0.0
!P      ON2    CN9    CT1    0.20  3    0.0
!HE2    CE2    C      S      5.20  2  180.0
!HE2    CE2    C      O      5.20  2  180.0
!HE2    CE2    C      OH1    5.20  2  180.0
!CE2    C      S      CT2    2.46  1  180.0
!CE2    C      S      CT2    1.43  2  180.0
!CE2    C      S      CT2    0.42  3  180.0
!OH1    C      S      CT2    1.77  1  180.0
!OH1    C      S      CT2    0.73  3    0.0
!H      OH1    C      S      0.02  1    0.0
!H      OH1    C      S      0.31  2  180.0
!H      OH1    C      CE2    0.57  1  180.0
!H      OH1    C      CE2    0.85  2  180.0
!OC     CC     CC     CT2    0.20  2  180.0
!OC     CC     CC     O      0.00  2  180.0
!OB     CD     CC     CT2    0.20  2  180.0
!OH1    CD     CC     CT2    0.20  2  180.0
!OH1    CD     CC     O      0.00  2  180.0
!OB     CD     CC     O      0.00  2  180.0

IMPROPER
CG2O2   CG2DC1 OG2D1  SG311  72.000  0    0.00 ! /scrat , from CG2O2 CG2R61 OG2D1 OG302, PENALTY= 70.5
NG2S1   CG2O1  CG321  HGP1   20.000  0    0.00 ! from NH1 X X H, par_all36_prot.prm

!C      S      CE2    OH1  120.00  0    0.0  
!CC     CT2    CC     O     50.00  0    0.0  
!CD     CC     OB     OH1   50.00  0    0.0  
!CC     CT2    CD     O     50.00  0    0.0  

END 
