# Supplementary material for: Structural and dynamic basis of substrate permissiveness in hydroxycinnamoyltransferase (HCT)
Source: PLoS Comput Biol. 2018 Oct 26;14(10):e1006511. doi: 10.1371/journal.pcbi.1006511 (PMC6203249; doi:10.1371/journal.pcbi.1006511)
Supplement: S1 Data — SSSE mesh files and Mathematica scripts for both CbHCT and the cylindrical enzyme model are also provided. (ZIP) [file pcbi.1006511.s002.zip › SI_data/01_MD_Simulation_Files/01-Inputs/03_ForceField/shikimate.prm]

read param card flex append
* Parameters generated by analogy by
* CHARMM General Force Field (CGenFF) program version 0.9.7.1 beta
*

! Penalties lower than 10 indicate the analogy is fair; penalties between 10
! and 50 mean some basic validation is recommended; penalties higher than
! 50 indicate poor analogy and mandate extensive validation/optimization.

BONDS
CG2DC1 CG311   365.00     1.5020 ! /scrat , from CG2DC1 CG321, penalty= 4

ANGLES
CG2DC1 CG2DC1 CG311    48.00    123.50 ! /scrat , from CG2DC1 CG2DC1 CG321, penalty= 0.6
CG2O3  CG2DC1 CG321    65.00    123.50 ! /scrat , from CG2O1 CG2DC1 CG321, penalty= 7.5
CG311  CG2DC1 HGA4     40.00    116.00 ! /scrat , from CG321 CG2DC2 HGA4, penalty= 0.6
CG2DC1 CG311  CG311    32.00    112.20 ! /scrat , from CG2D1 CG321 CG311, penalty= 4.5
CG2DC1 CG311  OG311    75.70    110.10 ! /scrat , from CG2DC1 CG321 OG311, penalty= 4
CG2DC1 CG311  HGA1     45.00    111.50 ! /scrat , from CG2DC1 CG321 HGA2, penalty= 4
CG2DC1 CG321  CG311    32.00    112.20 ! /scrat , from CG2D1 CG321 CG311, penalty= 0.5

DIHEDRALS
CG2O3  CG2DC1 CG2DC1 CG311      0.5600  1   180.00 ! /scrat , from CG2O3 CG2DC1 CG2DC1 CG331, penalty= 1.5
CG2O3  CG2DC1 CG2DC1 CG311      7.0000  2   180.00 ! /scrat , from CG2O3 CG2DC1 CG2DC1 CG331, penalty= 1.5
CG2O3  CG2DC1 CG2DC1 HGA4       1.7510  2   180.00 ! /scrat , from CG2O3 CG2DC1 CG2DC3 HGA5, penalty= 30
CG311  CG2DC1 CG2DC1 CG321     10.0000  2   180.00 ! /scrat , from CG301 CG2DC1 CG2DC1 CG321, penalty= 1.2
CG321  CG2DC1 CG2O3  OG2D2      0.3960  2     0.00 ! /scrat , from CG321 CG2DC1 CG2O1 OG2D1, penalty= 15
CG321  CG2DC1 CG2O3  OG2D2      1.3120  3     0.00 ! /scrat , from CG321 CG2DC1 CG2O1 OG2D1, penalty= 15
CG321  CG2DC1 CG2O3  OG2D2      0.0020  6   180.00 ! /scrat , from CG321 CG2DC1 CG2O1 OG2D1, penalty= 15
CG2DC1 CG2DC1 CG311  CG311      0.5000  2     0.00 ! /scrat , from CG2DC1 CG2DC1 CG321 CG321, penalty= 4.6
CG2DC1 CG2DC1 CG311  CG311      0.3000  3     0.00 ! /scrat , from CG2DC1 CG2DC1 CG321 CG321, penalty= 4.6
CG2DC1 CG2DC1 CG311  OG311      1.9000  1   180.00 ! /scrat , from CG2DC1 CG2DC1 CG321 OG311, penalty= 4
CG2DC1 CG2DC1 CG311  OG311      0.4000  2   180.00 ! /scrat , from CG2DC1 CG2DC1 CG321 OG311, penalty= 4
CG2DC1 CG2DC1 CG311  OG311      0.6000  3   180.00 ! /scrat , from CG2DC1 CG2DC1 CG321 OG311, penalty= 4
CG2DC1 CG2DC1 CG311  HGA1       0.0300  3     0.00 ! /scrat , from CG2DC1 CG2DC1 CG321 HGA2, penalty= 4
HGA4   CG2DC1 CG311  CG311      0.0180  3     0.00 ! /scrat , from HGA4 CG2DC1 CG321 OG3R60, penalty= 52.7
HGA4   CG2DC1 CG311  OG311      0.2000  3     0.00 ! /scrat , from HGA4 CG2DC1 CG321 OG311, penalty= 4
HGA4   CG2DC1 CG311  HGA1       0.2000  3     0.00 ! /scrat , from HGA4 CG2DC2 CG321 HGA2, penalty= 4
CG2DC1 CG2DC1 CG321  CG311      0.5000  2     0.00 ! /scrat , from CG2DC1 CG2DC1 CG321 CG321, penalty= 0.6
CG2DC1 CG2DC1 CG321  CG311      0.3000  3     0.00 ! /scrat , from CG2DC1 CG2DC1 CG321 CG321, penalty= 0.6
CG2O3  CG2DC1 CG321  CG311      4.4330  3   180.00 ! /scrat , from CG2DC2 CG2DC1 CG301 CG321, penalty= 45.1
CG2O3  CG2DC1 CG321  CG311      2.9710  4   180.00 ! /scrat , from CG2DC2 CG2DC1 CG301 CG321, penalty= 45.1
CG2O3  CG2DC1 CG321  HGA2       0.0000  3     0.00 ! /scrat , from CG2O1 CG2DC1 CG321 HGA2, penalty= 7.5
CG2DC1 CG311  CG311  CG311      0.2000  3     0.00 ! /scrat , from CG311 CG311 CG321 CG2D1, penalty= 4.5
CG2DC1 CG311  CG311  OG311      0.2000  3     0.00 ! /scrat , from OG311 CG311 CG321 CG2D1, penalty= 4.5
CG2DC1 CG311  CG311  HGA1       0.2000  3     0.00 ! /scrat , from HGA1 CG311 CG321 CG2D1, penalty= 4.5
CG321  CG311  CG311  OG311      0.1400  3     0.00 ! /scrat , from CG311 CG311 CG311 OG311, penalty= 0.6
OG311  CG311  CG311  OG311      0.2000  3     0.00 ! /scrat , from OG311 CG311 CG321 OG311, penalty= 4
CG311  CG311  CG321  CG2DC1     0.2000  3     0.00 ! /scrat , from CG311 CG311 CG321 CG2D1, penalty= 0.5
OG311  CG311  CG321  CG2DC1     0.2000  3     0.00 ! /scrat , from OG311 CG311 CG321 CG2D1, penalty= 0.5
HGA1   CG311  CG321  CG2DC1     0.2000  3     0.00 ! /scrat , from HGA1 CG311 CG321 CG2D1, penalty= 0.5
CG2DC1 CG311  OG311  HGP1       1.3000  1     0.00 ! /scrat , from CG2DC1 CG321 OG311 HGP1, penalty= 4
CG2DC1 CG311  OG311  HGP1       0.7000  2     0.00 ! /scrat , from CG2DC1 CG321 OG311 HGP1, penalty= 4
CG2DC1 CG311  OG311  HGP1       0.1400  3     0.00 ! /scrat , from CG2DC1 CG321 OG311 HGP1, penalty= 4

IMPROPERS


END
RETURN
