# Supplementary material for: Structural and dynamic basis of substrate permissiveness in hydroxycinnamoyltransferase (HCT)
Source: PLoS Comput Biol. 2018 Oct 26;14(10):e1006511. doi: 10.1371/journal.pcbi.1006511 (PMC6203249; doi:10.1371/journal.pcbi.1006511)
Supplement: S1 Data — SSSE mesh files and Mathematica scripts for both CbHCT and the cylindrical enzyme model are also provided. (ZIP) [file pcbi.1006511.s002.zip › SI_data/01_MD_Simulation_Files/01-Inputs/03_ForceField/3-hydroxyacetophenone.rtf]

* Toppar stream file generated by
* CHARMM General Force Field (CGenFF) program version 1.0.0
* For use with CGenFF version 3.0.1
*

read rtf card append
* Topologies generated by
* CHARMM General Force Field (CGenFF) program version 1.0.0
*
36 1

! "penalty" is the highest penalty score of the associated parameters.
! Penalties lower than 10 indicate the analogy is fair; penalties between 10
! and 50 mean some basic validation is recommended; penalties higher than
! 50 indicate poor analogy and mandate extensive validation/optimization.

RESI HAP       0.000 ! param penalty=   0.000 ; charge penalty=   0.000
GROUP            ! CHARGE   CH_PENALTY
ATOM O01    OG311  -0.530 !    0.000
ATOM C02    CG2R61  0.109 !    0.000
ATOM C03    CG2R61 -0.119 !    0.000
ATOM C04    CG2R61  0.075 !    0.000
ATOM C05    CG2O5   0.359 !    0.000
ATOM C06    CG331  -0.229 !    0.000
ATOM O07    OG2D3  -0.470 !    0.000
ATOM C08    CG2R61 -0.117 !    0.000
ATOM C09    CG2R61 -0.111 !    0.000
ATOM C10    CG2R61 -0.117 !    0.000
ATOM H01    HGA3    0.090 !    0.000
ATOM H02    HGA3    0.090 !    0.000
ATOM H03    HGA3    0.090 !    0.000
ATOM H04    HGR61   0.115 !    0.000
ATOM H05    HGR61   0.115 !    0.000
ATOM H06    HGR61   0.115 !    0.000
ATOM H07    HGR61   0.115 !    0.000
ATOM H08    HGP1    0.420 !    0.000

BOND H06  C10 
BOND H08  O01 
BOND O01  C02 
BOND C10  C02 
BOND C10  C09 
BOND H05  C09 
BOND C02  C03 
BOND C09  C08 
BOND C03  H07 
BOND C03  C04 
BOND C08  H04 
BOND C08  C04 
BOND C04  C05 
BOND H01  C06 
BOND H03  C06 
BOND C05  C06 
BOND C05  O07 
BOND C06  H02 
IMPR C05    C04    C06    O07   

END
