# Supplementary material for: Structural and dynamic basis of substrate permissiveness in hydroxycinnamoyltransferase (HCT)
Source: PLoS Comput Biol. 2018 Oct 26;14(10):e1006511. doi: 10.1371/journal.pcbi.1006511 (PMC6203249; doi:10.1371/journal.pcbi.1006511)
Supplement: S1 Data — SSSE mesh files and Mathematica scripts for both CbHCT and the cylindrical enzyme model are also provided. (ZIP) [file pcbi.1006511.s002.zip › SI_data/02_SSSE_Calculation_Files/01_CbHCT/00-readme]

main_ChHCT.nb:		Wolfram Mathematica script for solving SSSE in Mathematica script format
main_ChHCT.pdf:		Wolfram Mathematica script for solving SSSE in pdf format
CbHCT_mesh.stl:		Mesh file of CbHCT created with PyMOL and Blender
k_CbHCT.dat:		The reaction rate k as a function of delta_Gb. 1st column : delta_Gb in kcal/mol, 2nd column: k in the unit of diffusion constant D.
dk_CbHCT.dat:		The relative reaction rate delta_k depicted in Fig 5b. 1st column : delta_Gb in kcal/mol, 2nd column: delta_k in percentage unit.
