# Supplementary material for: Structural and dynamic basis of substrate permissiveness in hydroxycinnamoyltransferase (HCT)
Source: PLoS Comput Biol. 2018 Oct 26;14(10):e1006511. doi: 10.1371/journal.pcbi.1006511 (PMC6203249; doi:10.1371/journal.pcbi.1006511)
Supplement: S1 Data — SSSE mesh files and Mathematica scripts for both CbHCT and the cylindrical enzyme model are also provided. (ZIP) [file pcbi.1006511.s002.zip › SI_data/02_SSSE_Calculation_Files/02_Model_Enzyme/main_model.nb]

(* Content-type: application/vnd.wolfram.mathematica *)

(*** Wolfram Notebook File ***)
(* http://www.wolfram.com/nb *)

(* CreatedBy='Mathematica 11.1' *)

(*CacheID: 234*)
(* Internal cache information:
NotebookFileLineBreakTest
NotebookFileLineBreakTest
NotebookDataPosition[       158,          7]
NotebookDataLength[     45668,        968]
NotebookOptionsPosition[     44405,        941]
NotebookOutlinePosition[     44785,        957]
CellTagsIndexPosition[     44742,        954]
WindowFrame->Normal*)

(* Beginning of Notebook Content *)
Notebook[{
Cell[BoxData[
 RowBox[{
  RowBox[{"(*", "setting", "*)"}], "\n", 
  RowBox[{
   RowBox[{
    RowBox[{"SetDirectory", "[", 
     RowBox[{"NotebookDirectory", "[", "]"}], "]"}], ";"}], "\n", 
   RowBox[{
    RowBox[{"Needs", "[", "\"\<NDSolve`FEM`\>\"", "]"}], ";"}], "\n", 
   "\[IndentingNewLine]", 
   RowBox[{
    RowBox[{"kcalpermoltokBT", "=", 
     RowBox[{"1", "/", "0.593"}]}], ";"}], "\n", 
   RowBox[{
    RowBox[{"\[Beta]", "=", "1"}], ";"}], 
   RowBox[{"(*", 
    RowBox[{"1", "/", "kBT"}], "*)"}], "\[IndentingNewLine]", 
   RowBox[{
    RowBox[{"rReactionCenter", "=", "2"}], ";"}], 
   RowBox[{"(*", 
    RowBox[{"radius", " ", "of", " ", "the", " ", "active", " ", "site"}], 
    "*)"}], "\n", 
   RowBox[{
    RowBox[{"rOuterBoundary", "=", "200"}], ";"}], 
   RowBox[{"(*", 
    RowBox[{"radius", " ", "of", " ", "outer", " ", "boundary"}], "*)"}], 
   "\[IndentingNewLine]", 
   RowBox[{
    RowBox[{"\[Alpha]", "=", "1000000000000000000000000"}], ";"}], 
   RowBox[{"(*", " ", 
    RowBox[{"constant", " ", "for", " ", "reactive", " ", "robin", " ", 
     RowBox[{"condition", "/", "intrinsic"}], " ", "bimolecular", " ", "rate",
      " ", "constant"}], " ", "*)"}], "\n", 
   RowBox[{
    RowBox[{"reactionCenterCoord", "=", " ", 
     RowBox[{"{", 
      RowBox[{
       RowBox[{"-", "4"}], ",", "0", ",", "2.5"}], "}"}]}], ";"}], 
   RowBox[{"(*", 
    RowBox[{
    "location", " ", "of", " ", "center", " ", "of", " ", "active", " ", 
     "site"}], "*)"}], "\[IndentingNewLine]", 
   RowBox[{
    RowBox[{"voidCoord", "=", 
     RowBox[{"{", 
      RowBox[{"0", ",", "0", ",", 
       RowBox[{"-", "1"}]}], "}"}]}], ";"}]}]}]], "Code",
 CellChangeTimes->{{3.7220851766605053`*^9, 3.722085207591549*^9}, 
   3.722085434099867*^9, 3.7220854936729503`*^9, {3.7220855237039924`*^9, 
   3.7220855522150326`*^9}, {3.722085608518111*^9, 3.7220856096581125`*^9}, {
   3.7220856492801685`*^9, 3.722085677661208*^9}, {3.722085728049279*^9, 
   3.7220857292592807`*^9}, {3.722085806123389*^9, 3.72208582866442*^9}, 
   3.7221623035294747`*^9, {3.7221670181661396`*^9, 3.7221670310218987`*^9}, {
   3.722258567832596*^9, 3.7222585717928224`*^9}, {3.722325525347254*^9, 
   3.7223255271793585`*^9}, {3.7223256193156285`*^9, 
   3.7223256195306406`*^9}, {3.7223400015588694`*^9, 
   3.7223400035269823`*^9}, {3.722340417583665*^9, 3.7223404358947124`*^9}, 
   3.7223472970917025`*^9, {3.723287801790187*^9, 3.7232878064534535`*^9}, {
   3.7233521199721594`*^9, 3.72335212277232*^9}, {3.7233527133921733`*^9, 
   3.723352721792185*^9}, {3.7233544887511578`*^9, 3.723354499614173*^9}, {
   3.723356368975397*^9, 3.7233563709753995`*^9}, {3.7233580201388893`*^9, 
   3.723358029209902*^9}, {3.723366651224575*^9, 3.723366653404578*^9}, {
   3.7233688398588743`*^9, 3.7233688409709377`*^9}, {3.723370473476306*^9, 
   3.7233704759234457`*^9}, {3.7233705463804755`*^9, 3.723370553915907*^9}, 
   3.7233721970696783`*^9, 3.72337294329436*^9, {3.7236107413133516`*^9, 
   3.723610744625541*^9}, {3.7236155532689533`*^9, 3.723615553436963*^9}, 
   3.723615990094063*^9, {3.7236163558779845`*^9, 3.723616356206003*^9}, 
   3.7236221391392365`*^9, {3.7236284810205326`*^9, 3.723628481249546*^9}, 
   3.723629090146373*^9, {3.7236295286264524`*^9, 3.7236295291944847`*^9}, 
   3.7236300474398403`*^9, {3.724230080603332*^9, 3.724230084571559*^9}, 
   3.724234014134879*^9, 3.7272703242743883`*^9, {3.727302492137889*^9, 
   3.727302492487909*^9}, {3.727308116686595*^9, 3.727308117863662*^9}, {
   3.7273122099597163`*^9, 3.7273122099727173`*^9}, {3.727319604453657*^9, 
   3.7273196046316676`*^9}, 3.7273196376615567`*^9, 3.7283911669881763`*^9, {
   3.7284228247184906`*^9, 3.7284228251708913`*^9}, {3.728464190020032*^9, 
   3.728464190285232*^9}, 3.7284956072771807`*^9, {3.729122237087102*^9, 
   3.729122237539502*^9}, {3.7291525730073876`*^9, 3.7291525741149893`*^9}, {
   3.7292084134467745`*^9, 3.729208414226776*^9}, {3.729557814493115*^9, 
   3.729557816777989*^9}, {3.729558279462659*^9, 3.729558279800497*^9}, 
   3.730109725880452*^9, 3.73011005208911*^9, 3.730535214100681*^9, 
   3.7305401414814963`*^9, {3.731402419191831*^9, 3.7314024193843555`*^9}, {
   3.7391860595421443`*^9, 3.739186143430271*^9}, 3.7391867822743216`*^9, {
   3.7391897411892166`*^9, 
   3.739189751708953*^9}},ExpressionUUID->"c79f21f9-7283-4f83-b5f2-\
c35254a706b8"],

Cell[CellGroupData[{

Cell[BoxData[
 RowBox[{
  RowBox[{"(*", 
   RowBox[{"MESH", " ", "GENERATION"}], "*)"}], "\[IndentingNewLine]", 
  RowBox[{
   RowBox[{
    RowBox[{"bmouter", "=", 
     RowBox[{"ToBoundaryMesh", "[", 
      RowBox[{
       RowBox[{"Sphere", "[", 
        RowBox[{
         RowBox[{"{", 
          RowBox[{"0", ",", "0", ",", "0"}], "}"}], ",", "rOuterBoundary"}], 
        "]"}], ",", 
       RowBox[{"AccuracyGoal", "\[Rule]", "2"}]}], "]"}]}], ";"}], 
   "\[IndentingNewLine]", 
   RowBox[{
    RowBox[{"SetDirectory", "[", 
     RowBox[{"NotebookDirectory", "[", "]"}], "]"}], ";"}], 
   "\[IndentingNewLine]", 
   RowBox[{
    RowBox[{"meshprotein", "=", 
     RowBox[{"Import", "[", "\"\<mesh/H9_r6.stl\>\"", "]"}]}], ";"}], "\n", 
   RowBox[{
    RowBox[{"bmeshprotein", "=", 
     RowBox[{"ToBoundaryMesh", "[", "meshprotein", "]"}]}], ";"}], "\n", 
   "\[IndentingNewLine]", "\[IndentingNewLine]", 
   RowBox[{
    RowBox[{"bmeshfinal", "=", 
     RowBox[{"ToBoundaryMesh", "[", 
      RowBox[{
       RowBox[{"\"\<Coordinates\>\"", "\[Rule]", 
        RowBox[{"Join", "[", 
         RowBox[{
          RowBox[{"bmeshprotein", "[", "\"\<Coordinates\>\"", "]"}], ",", 
          RowBox[{"bmouter", "[", "\"\<Coordinates\>\"", "]"}]}], "]"}]}], 
       ",", "\n", 
       RowBox[{"\"\<BoundaryElements\>\"", "\[Rule]", 
        RowBox[{"Join", "[", 
         RowBox[{
          RowBox[{"bmeshprotein", "[", "\"\<BoundaryElements\>\"", "]"}], ",",
           "\n", 
          RowBox[{"MapThread", "[", 
           RowBox[{
            RowBox[{
             RowBox[{"#1", "[", "#2", "]"}], "&"}], ",", 
            RowBox[{"{", 
             RowBox[{
              RowBox[{"Head", "/@", 
               RowBox[{"bmouter", "[", "\"\<BoundaryElements\>\"", "]"}]}], 
              ",", 
              RowBox[{
               RowBox[{"Length", "[", 
                RowBox[{"bmeshprotein", "[", "\"\<Coordinates\>\"", "]"}], 
                "]"}], "+", 
               RowBox[{"ElementIncidents", "[", 
                RowBox[{"bmouter", "[", "\"\<BoundaryElements\>\"", "]"}], 
                "]"}]}]}], "}"}]}], "]"}]}], "]"}]}], ",", "\n", 
       RowBox[{"\"\<RegionHoles\>\"", "\[Rule]", 
        RowBox[{"{", "voidCoord", "}"}]}]}], "]"}]}], ";"}], 
   "\[IndentingNewLine]", "\[IndentingNewLine]", 
   RowBox[{
    RowBox[{"f", "=", 
     RowBox[{"Function", "[", 
      RowBox[{
       RowBox[{"{", 
        RowBox[{"vertices", ",", "area"}], "}"}], ",", "\[IndentingNewLine]", 
       RowBox[{"Block", "[", 
        RowBox[{
         RowBox[{"{", 
          RowBox[{"x", ",", "y", ",", "z"}], "}"}], ",", 
         RowBox[{
          RowBox[{
           RowBox[{"{", 
            RowBox[{"x", ",", "y", ",", "z"}], "}"}], "=", 
           RowBox[{"Mean", "[", "vertices", "]"}]}], ";", "\n", 
          RowBox[{"If", "[", 
           RowBox[{
            RowBox[{
             RowBox[{
              RowBox[{
               RowBox[{"x", "^", "2"}], "+", 
               RowBox[{"y", "^", "2"}]}], "\[LessEqual]", 
              RowBox[{"10", "^", "2"}]}], " ", "&&", " ", 
             RowBox[{
              RowBox[{"-", "1"}], "\[LessEqual]", "z", "\[LessEqual]", 
              "14"}]}], ",", 
            RowBox[{"area", ">", "0.005"}], ",", 
            RowBox[{"area", ">", 
             RowBox[{"0.005", "+", 
              RowBox[{"1000", "*", 
               RowBox[{"Tanh", "[", 
                RowBox[{
                 RowBox[{"(", 
                  RowBox[{
                   RowBox[{"x", "^", "2"}], "+", 
                   RowBox[{"y", "^", "2"}], "+", 
                   RowBox[{
                    RowBox[{"(", 
                    RowBox[{"z", "-", "10"}], ")"}], "^", "2"}]}], ")"}], "/", 
                 RowBox[{"10.0", "^", "2"}]}], "]"}]}]}]}]}], "]"}]}]}], 
        "]"}]}], " ", 
      RowBox[{"(*", " ", 
       RowBox[{
       "region", " ", "close", " ", "to", " ", "the", " ", "reaction", " ", 
        "site", " ", "is", " ", "discretized", " ", "with", " ", "more", " ", 
        "points"}], " ", "*)"}], "\[IndentingNewLine]", "]"}]}], ";"}], 
   "\[IndentingNewLine]", "\[IndentingNewLine]", 
   RowBox[{"(", 
    RowBox[{"mesh", "=", 
     RowBox[{"ToElementMesh", "[", 
      RowBox[{"bmeshfinal", ",", 
       RowBox[{"\"\<BoundaryMeshGenerator\>\"", "\[Rule]", 
        RowBox[{"{", "\"\<Continuation\>\"", "}"}]}], ",", 
       "\[IndentingNewLine]", 
       "                                                                    ", 
       RowBox[{"\"\<RegionHoles\>\"", "\[Rule]", 
        RowBox[{"{", "voidCoord", "}"}]}], "\[IndentingNewLine]", ",", 
       RowBox[{"MeshRefinementFunction", "\[Rule]", "f"}]}], 
      "\[IndentingNewLine]", "]"}]}], ")"}], "\n", "\n", 
   RowBox[{
    RowBox[{"activesitecoorlist", "=", 
     RowBox[{"Select", "[", 
      RowBox[{
       RowBox[{"bmeshfinal", "[", "\"\<Coordinates\>\"", "]"}], ",", 
       RowBox[{
        RowBox[{
         RowBox[{"Norm", "[", 
          RowBox[{"#", "-", "reactionCenterCoord"}], "]"}], "\[LessEqual]", 
         "rReactionCenter"}], "&"}]}], "]"}]}], ";"}], "\n", "\n", 
   RowBox[{
    RowBox[{"coordinates", "=", 
     RowBox[{"bmeshfinal", "[", "\"\<Coordinates\>\"", "]"}]}], ";"}], "\n", 
   RowBox[{
    RowBox[{"incidents", "=", 
     RowBox[{"Flatten", "[", 
      RowBox[{
       RowBox[{"ElementIncidents", "[", 
        RowBox[{"bmeshfinal", "[", "\"\<BoundaryElements\>\"", "]"}], "]"}], 
       ",", "1"}], "]"}]}], ";"}], "\n", 
   RowBox[{
    RowBox[{"normals", "=", 
     RowBox[{"Flatten", "[", 
      RowBox[{
       RowBox[{"bmeshfinal", "[", "\"\<BoundaryNormals\>\"", "]"}], ",", 
       "1"}], "]"}]}], ";"}], "\[IndentingNewLine]", 
   RowBox[{
    RowBox[{"coordinatePairs", "=", 
     RowBox[{"GetElementCoordinates", "[", 
      RowBox[{"coordinates", ",", "incidents"}], "]"}]}], ";"}]}]}]], "Code",
 CellChangeTimes->{{3.7198247466036777`*^9, 3.7198247474772797`*^9}, {
   3.7198247900625167`*^9, 3.719824809385544*^9}, {3.719883769026174*^9, 
   3.7198838028354683`*^9}, {3.719883938706418*^9, 3.719883942590847*^9}, 
   3.719884713913719*^9, {3.7198847918683434`*^9, 3.7198847919301167`*^9}, 
   3.719884875917707*^9, 3.719886586435573*^9, {3.7198879002359543`*^9, 
   3.719887932299782*^9}, {3.7198883081275873`*^9, 3.719888315070017*^9}, {
   3.719888432619969*^9, 3.71988848731513*^9}, {3.7198885180647163`*^9, 
   3.719888536852436*^9}, {3.719888831622952*^9, 3.71988883172337*^9}, {
   3.719888865926983*^9, 3.7198888660410557`*^9}, {3.719889217876718*^9, 
   3.719889226786734*^9}, {3.719889431495356*^9, 3.719889435920233*^9}, {
   3.7198898165836906`*^9, 3.719889820415718*^9}, 3.71988995171297*^9, {
   3.719890067912424*^9, 3.719890067982926*^9}, 3.719890181307454*^9, 
   3.719890272897547*^9, {3.7198903576081676`*^9, 3.719890363976883*^9}, {
   3.719890593873592*^9, 3.719890604227458*^9}, {3.7198910383310223`*^9, 
   3.719891038379668*^9}, {3.719891228808058*^9, 3.719891230124255*^9}, {
   3.719891536964244*^9, 3.719891539036977*^9}, 3.719899703488051*^9, {
   3.719900307434532*^9, 3.719900317977886*^9}, 3.719909836927102*^9, 
   3.719963317873843*^9, 3.719964913720655*^9, {3.720756231216223*^9, 
   3.7207562609647007`*^9}, {3.7209519535225363`*^9, 3.720951984417391*^9}, {
   3.7209520200478535`*^9, 3.720952097392789*^9}, {3.720954819618359*^9, 
   3.720954843778393*^9}, {3.7209550125208282`*^9, 3.720955012660828*^9}, {
   3.7209550524948845`*^9, 3.72095507836592*^9}, {3.720961555439638*^9, 
   3.7209616145510197`*^9}, {3.720961866231415*^9, 3.7209618832873907`*^9}, 
   3.721008802908856*^9, {3.721008984595504*^9, 3.7210089966994762`*^9}, 
   3.7210108158704863`*^9, {3.721010921119026*^9, 3.721010921310557*^9}, {
   3.721011603919394*^9, 3.7210116073953857`*^9}, {3.7210155809211617`*^9, 
   3.721015622077518*^9}, {3.721015677780368*^9, 3.721015755604946*^9}, {
   3.72101592536532*^9, 3.72101594206881*^9}, {3.7210160008637*^9, 
   3.721016050804369*^9}, 3.721017088826098*^9, {3.721199236578094*^9, 
   3.721199240493701*^9}, {3.7212000507555723`*^9, 3.7212000637873173`*^9}, {
   3.7212994397618833`*^9, 3.7212994429442887`*^9}, {3.721299541505262*^9, 
   3.7212995458888693`*^9}, 3.72130080063304*^9, {3.7213013711743402`*^9, 
   3.721301400449382*^9}, {3.7213035455748663`*^9, 3.721303545699667*^9}, {
   3.721307644162757*^9, 3.7213076999650545`*^9}, {3.7213077947040215`*^9, 
   3.7213078336572895`*^9}, {3.721307886054578*^9, 3.7213078875945797`*^9}, 
   3.7213079272566357`*^9, {3.7213910919140506`*^9, 3.7213910923620763`*^9}, {
   3.7213915632813587`*^9, 3.7213916415344687`*^9}, {3.7214363827751226`*^9, 
   3.721436450867614*^9}, {3.721436614582821*^9, 3.72143661482987*^9}, {
   3.7214367267912073`*^9, 3.721436742895157*^9}, {3.721437630501608*^9, 
   3.721437649033429*^9}, {3.721437803022483*^9, 3.72143780597543*^9}, {
   3.721437849103726*^9, 3.721437890707156*^9}, {3.7214379442316227`*^9, 
   3.721437972719288*^9}, {3.72143802102419*^9, 3.721438027903823*^9}, {
   3.7214380625101423`*^9, 3.72143808041539*^9}, {3.721438238894182*^9, 
   3.721438239172282*^9}, 3.721438309175239*^9, {3.721438427494294*^9, 
   3.721438440265398*^9}, {3.7214385305592833`*^9, 3.721438611725473*^9}, 
   3.72144231216786*^9, 3.721447963456493*^9, 3.7217799590565357`*^9, {
   3.7217852062307067`*^9, 3.721785214478526*^9}, {3.7220831230399275`*^9, 
   3.7220831232799273`*^9}, 3.7220836676357236`*^9, {3.722084905424125*^9, 
   3.7220849300051594`*^9}, 3.7220849725572195`*^9, {3.722085618139125*^9, 
   3.7220856187891254`*^9}, {3.722085657030179*^9, 3.722085685411219*^9}, {
   3.7220859486615887`*^9, 3.722085954691597*^9}, {3.7220860937417927`*^9, 
   3.722086100821802*^9}, {3.7220869298254004`*^9, 3.7220869444654207`*^9}, {
   3.7221622316743712`*^9, 3.722162269273425*^9}, {3.722162309632484*^9, 
   3.722162310065485*^9}, 3.7221629290720596`*^9, 3.7221631748060694`*^9, 
   3.722163315995268*^9, {3.722163606603964*^9, 3.7221636068639646`*^9}, {
   3.722164965849872*^9, 3.7221649685198755`*^9}, {3.722258582657444*^9, 
   3.7222585999214315`*^9}, {3.7223404478413954`*^9, 
   3.7223405531514187`*^9}, {3.7223408656882954`*^9, 
   3.7223408795920906`*^9}, {3.722341164864407*^9, 3.7223411695526752`*^9}, 
   3.7223456445804815`*^9, {3.7223461822269373`*^9, 3.722346184254941*^9}, 
   3.7223467486196394`*^9, {3.7223494306797123`*^9, 3.7223494307917185`*^9}, {
   3.7232878125017996`*^9, 3.723287823502429*^9}, 3.7232885554312468`*^9, {
   3.7232885879351053`*^9, 3.7232885896952057`*^9}, {3.723293185890997*^9, 
   3.723293186098009*^9}, {3.7232958057108097`*^9, 3.7232958058608103`*^9}, {
   3.723335084814895*^9, 3.7233350850789104`*^9}, 3.7233351679586506`*^9, {
   3.723335781567747*^9, 3.723335781686754*^9}, {3.723335890238963*^9, 
   3.723335890454975*^9}, 3.723351573347894*^9, {3.7233519941579633`*^9, 
   3.723351996188079*^9}, {3.7233525202290525`*^9, 3.7233525205090685`*^9}, {
   3.7233525680217867`*^9, 3.723352572749057*^9}, 3.7233527298421965`*^9, {
   3.7233532716099424`*^9, 3.7233532717499423`*^9}, {3.723353305240989*^9, 
   3.7233533061809907`*^9}, 3.723354669502412*^9, {3.7233551013951645`*^9, 
   3.723355102205166*^9}, {3.723355215763325*^9, 3.7233552343443513`*^9}, {
   3.7233558359705377`*^9, 3.72335583760054*^9}, {3.7233570250337534`*^9, 
   3.723357025563754*^9}, {3.723357224902034*^9, 3.723357225532035*^9}, 
   3.723358246978207*^9, {3.723366659824587*^9, 3.723366660494588*^9}, {
   3.723367058913588*^9, 3.723367059103588*^9}, 3.7233673968823404`*^9, {
   3.7233681198826933`*^9, 3.7233681200347023`*^9}, {3.723368190466731*^9, 
   3.7233681909867606`*^9}, {3.723371213141612*^9, 3.723371228437487*^9}, {
   3.72361075684124*^9, 3.723610764281666*^9}, {3.7236108067380943`*^9, 
   3.7236108070981145`*^9}, 3.723611927603479*^9, 3.723614132532692*^9, 
   3.723614392876583*^9, 3.723614501900819*^9, {3.7236147419335475`*^9, 
   3.7236147930294704`*^9}, {3.723614890653054*^9, 3.7236149204047556`*^9}, {
   3.7236276629273725`*^9, 3.723627692168045*^9}, 3.7239409618258057`*^9, {
   3.7239410792735233`*^9, 3.723941080737607*^9}, 3.7239424271147556`*^9, {
   3.72394256495564*^9, 3.7239425695069*^9}, {3.7239426418590384`*^9, 
   3.7239426988022957`*^9}, {3.723943338167734*^9, 3.7239433931118116`*^9}, {
   3.723943440003877*^9, 3.723943466716915*^9}, {3.724075509242169*^9, 
   3.7240755097921696`*^9}, {3.7240755590942388`*^9, 3.724075559184239*^9}, {
   3.724401560073905*^9, 3.7244015631339097`*^9}, 3.724402641050421*^9, {
   3.7244040206358547`*^9, 3.7244040213058558`*^9}, 3.7244043088472595`*^9, 
   3.7244188496673117`*^9, {3.724573151298938*^9, 3.724573154818943*^9}, {
   3.7245752970694804`*^9, 3.7245753008704863`*^9}, {3.724575843579789*^9, 
   3.7245758615508146`*^9}, {3.72457619912774*^9, 3.7245762021677446`*^9}, 
   3.7246663716334996`*^9, 3.7246666056898437`*^9, {3.724669233260854*^9, 
   3.724669287538958*^9}, {3.724670866476809*^9, 3.7246708831487627`*^9}, {
   3.724672442337943*^9, 3.7246724430299826`*^9}, {3.729557830350534*^9, 
   3.729557843999158*^9}, 3.729557913318264*^9, {3.729558715403139*^9, 
   3.729558717865494*^9}, 3.7301097111306086`*^9, 3.730110040433443*^9, {
   3.730162337437851*^9, 3.730162339459611*^9}, {3.7302781297661963`*^9, 
   3.730278129990209*^9}, 3.730279009278796*^9, 3.7302962210998526`*^9, {
   3.730370043307933*^9, 3.7303700439079676`*^9}, 3.730370167573041*^9, {
   3.730426568763377*^9, 3.730426572513824*^9}, {3.730426779207728*^9, 
   3.730426785193812*^9}, {3.7304557300464277`*^9, 3.730455735013712*^9}, {
   3.730456227335021*^9, 3.7304562281910696`*^9}, {3.730456498190818*^9, 
   3.7304564988388553`*^9}, {3.730456612255342*^9, 3.7304566124553537`*^9}, 
   3.7304570188956003`*^9, {3.7304570736547327`*^9, 3.730457075718851*^9}, 
   3.7304572283675814`*^9, 3.730459333921841*^9, {3.730461663906315*^9, 
   3.7304616645393515`*^9}, 3.7304678519381514`*^9, 3.730500023577029*^9, 
   3.7305034226581454`*^9, 3.7305034777039876`*^9, {3.7305037287900343`*^9, 
   3.7305037292060585`*^9}, {3.730504055878261*^9, 3.7305040577983713`*^9}, {
   3.7305041819024696`*^9, 3.7305041830225334`*^9}, {3.7305043275977645`*^9, 
   3.7305043284378123`*^9}, {3.7305123109541616`*^9, 3.730512312059225*^9}, 
   3.7305160351006327`*^9, 3.7305213285572567`*^9, {3.730525264778866*^9, 
   3.730525284737007*^9}, {3.7305253365439706`*^9, 3.7305253395101404`*^9}, {
   3.7305253764052505`*^9, 3.730525380926509*^9}, {3.7305254169185677`*^9, 
   3.7305254174405975`*^9}, {3.730525473797821*^9, 3.7305254802831917`*^9}, {
   3.73053387732403*^9, 3.7305338847550406`*^9}, 3.7305340165392256`*^9, {
   3.7305340544702787`*^9, 3.730534060351287*^9}, {3.73053420860867*^9, 
   3.7305342114686747`*^9}, {3.7305352277917*^9, 3.7305352413927193`*^9}, {
   3.7305355742421865`*^9, 3.7305355809121957`*^9}, 3.7305359671738844`*^9, {
   3.7305401535415134`*^9, 3.7305401670825324`*^9}, 3.730540255676657*^9, 
   3.7305403752638245`*^9, {3.730540452036933*^9, 3.7305404875969825`*^9}, {
   3.7306956747528543`*^9, 3.7306956753613*^9}, {3.730695719537396*^9, 
   3.730695720591954*^9}, {3.731194757053073*^9, 3.7311947595612392`*^9}, {
   3.73121785910564*^9, 3.73121786486528*^9}, {3.733646700499782*^9, 
   3.7336467059017897`*^9}, 3.7336471236769285`*^9, {3.7391860958342094`*^9, 
   3.739186143434267*^9}, {3.739189783069437*^9, 3.7391898529822273`*^9}, 
   3.7392832094020834`*^9},ExpressionUUID->"3632330a-dbe8-4efd-8a70-\
3988d0328e03"],

Cell[BoxData[
 TagBox[
  RowBox[{"ElementMesh", "[", 
   RowBox[{
    RowBox[{"{", 
     RowBox[{
      RowBox[{"{", 
       RowBox[{
        RowBox[{"-", "199.9999998572172`"}], ",", "199.9999998572172`"}], 
       "}"}], ",", 
      RowBox[{"{", 
       RowBox[{
        RowBox[{"-", "200.`"}], ",", "200.`"}], "}"}], ",", 
      RowBox[{"{", 
       RowBox[{
        RowBox[{"-", "200.`"}], ",", "200.`"}], "}"}]}], "}"}], ",", 
    RowBox[{"{", 
     RowBox[{"TetrahedronElement", "[", 
      RowBox[{
       StyleBox["\<\"<\"\>",
        ShowStringCharacters->False], "\[InvisibleSpace]", "477295", 
       "\[InvisibleSpace]", 
       StyleBox["\<\">\"\>",
        ShowStringCharacters->False]}], "]"}], "}"}]}], "]"}],
  False,
  Editable->False,
  SelectWithContents->True]], "Output",
 CellChangeTimes->{
  3.730535784725482*^9, 3.730535858581586*^9, 3.730535936502802*^9, 
   3.730536017999502*^9, 3.7305361349818516`*^9, 3.730540194273571*^9, {
   3.730540263267668*^9, 3.7305402821496944`*^9}, 3.7305404297369013`*^9, 
   3.7305405853831244`*^9, 3.730695687624979*^9, 3.730695816624691*^9, 
   3.7306960099206314`*^9, 3.731149890489086*^9, 3.731150123541215*^9, 
   3.731194775129071*^9, 3.7311949771907167`*^9, 3.731217882352131*^9, 
   3.731218200621892*^9, 3.731380494154351*^9, 3.731402767423318*^9, 
   3.731484488237381*^9, 3.731978173669265*^9, 3.7336470080237474`*^9, 
   3.7336471858274384`*^9, 3.73372071493738*^9, 3.733727330414414*^9, 
   3.73372750115818*^9, 3.7337283900657773`*^9, 
   3.739187790389937*^9},ExpressionUUID->"9ec09ce8-db04-41c3-9d7d-\
43ca3b7a55bb"]
}, Open  ]],

Cell[" ", "Text",
 Editable->False,
 Selectable->False,
 CellFrame->{{0, 0}, {0, 3}},
 ShowCellBracket->False,
 CellMargins->{{0, 0}, {1, 1}},
 CellElementSpacings->{"CellMinHeight"->1},
 CellFrameMargins->0,
 CellFrameColor->RGBColor[0, 0, 1],
 CellSize->{
  Inherited, 5},ExpressionUUID->"b44236e2-9c59-43ca-a479-8355763fb301"],

Cell[BoxData[
 RowBox[{
  RowBox[{"(*", 
   RowBox[{"Solving", " ", "PDE"}], "*)"}], "\n", 
  RowBox[{
   RowBox[{"solveSMOL", "[", 
    RowBox[{"{", 
     RowBox[{
     "bindingSiteStrength_", ",", "\[Kappa]_", ",", "rBSpotential_", ",", 
      "Bcenter_", ",", "finalmesh_"}], "}"}], "]"}], ":=", 
   RowBox[{"Module", "[", 
    RowBox[{
     RowBox[{"{", 
      RowBox[{
      "mesh", ",", "U", ",", "c", ",", "op2", ",", "grad", ",", "density", 
       ",", "flux", ",", "KonN2", ",", "bmeshINT", ",", "nactive", ",", 
       "KonIn", ",", "PotINkT", ",", "deltaGB", ",", "potshape", ",", "Kon", 
       ",", "ufun", ",", "\n", "ActiveSiteArea", ",", "ActiveSiteCoor", ",", 
       "ActiveSiteNormal", ",", "count"}], "}"}], ",", "\[IndentingNewLine]", 
     "\[IndentingNewLine]", 
     RowBox[{
      RowBox[{"mesh", "=", "finalmesh"}], ";", "\n", 
      RowBox[{"deltaGB", "=", 
       RowBox[{"bindingSiteStrength", "*", "kcalpermoltokBT"}]}], ";", "\n", 
      RowBox[{"potshape", "=", "0.05"}], ";", " ", 
      RowBox[{"(*", " ", 
       RowBox[{
        RowBox[{
        "adjust", " ", "the", " ", "shape", " ", "of", " ", "binding", " ", 
         "site", " ", 
         RowBox[{"potential", ":", " ", 
          RowBox[{"L", "/", "rb"}]}]}], " ", "=", " ", "0.05"}], "*)"}], 
      "\[IndentingNewLine]", "\n", 
      RowBox[{
       RowBox[{"U", "[", 
        RowBox[{"x_", ",", "y_", ",", "z_"}], "]"}], "=", " ", 
       RowBox[{
        RowBox[{
         RowBox[{"-", " ", "deltaGB"}], "/", "2"}], "*", 
        RowBox[{"(", " ", 
         RowBox[{
          RowBox[{"Tanh", "[", 
           RowBox[{
            RowBox[{"(", 
             RowBox[{
              RowBox[{"Norm", "[", 
               RowBox[{
                RowBox[{"{", 
                 RowBox[{"x", ",", "y", ",", "z"}], "}"}], "-", "Bcenter"}], 
               "]"}], "-", "rBSpotential"}], ")"}], "/", 
            RowBox[{"(", 
             RowBox[{"potshape", "*", "rBSpotential"}], ")"}]}], "]"}], " ", 
          "-", " ", "1"}], ")"}]}]}], ";", "\n", "\[IndentingNewLine]", 
      RowBox[{
       RowBox[{"c", "[", 
        RowBox[{"x_", ",", "y_", ",", "z_"}], "]"}], "=", 
       RowBox[{"{", 
        RowBox[{
         RowBox[{"{", 
          RowBox[{
           RowBox[{"Exp", "[", 
            RowBox[{
             RowBox[{"-", "\[Beta]"}], "*", 
             RowBox[{"U", "[", 
              RowBox[{"x", ",", "y", ",", "z"}], "]"}]}], "]"}], ",", "0", 
           ",", "0"}], "}"}], ",", 
         RowBox[{"{", 
          RowBox[{"0", ",", 
           RowBox[{"Exp", "[", 
            RowBox[{
             RowBox[{"-", "\[Beta]"}], "*", 
             RowBox[{"U", "[", 
              RowBox[{"x", ",", "y", ",", "z"}], "]"}]}], "]"}], ",", "0"}], 
          "}"}], ",", 
         RowBox[{"{", 
          RowBox[{"0", ",", "0", ",", 
           RowBox[{"Exp", "[", 
            RowBox[{
             RowBox[{"-", "\[Beta]"}], "*", 
             RowBox[{"U", "[", 
              RowBox[{"x", ",", "y", ",", "z"}], "]"}]}], "]"}]}], "}"}]}], 
        "}"}]}], ";", "\[IndentingNewLine]", 
      RowBox[{"op2", "=", 
       RowBox[{"Inactivate", "[", 
        RowBox[{
         RowBox[{"Div", "[", 
          RowBox[{
           RowBox[{"-", 
            RowBox[{
             RowBox[{"c", "[", 
              RowBox[{"x", ",", "y", ",", "z"}], "]"}], ".", 
             RowBox[{"Grad", "[", 
              RowBox[{
               RowBox[{"u2", "[", 
                RowBox[{"x", ",", "y", ",", "z"}], "]"}], ",", 
               RowBox[{"{", 
                RowBox[{"x", ",", "y", ",", "z"}], "}"}]}], "]"}]}]}], ",", 
           RowBox[{"{", 
            RowBox[{"x", ",", "y", ",", "z"}], "}"}]}], "]"}], ",", 
         RowBox[{"Div", "|", "Grad"}]}], "]"}]}], ";", "\[IndentingNewLine]", 
      "\[IndentingNewLine]", 
      RowBox[{
       RowBox[{"Subscript", "[", 
        RowBox[{"\[CapitalGamma]2", ",", "O"}], "]"}], "=", 
       RowBox[{"DirichletCondition", "[", 
        RowBox[{
         RowBox[{
          RowBox[{"u2", "[", 
           RowBox[{"x", ",", "y", ",", "z"}], "]"}], "\[Equal]", 
          RowBox[{"Exp", "[", 
           RowBox[{"\[Beta]", "*", 
            RowBox[{"U", "[", 
             RowBox[{"rOuterBoundary", ",", "0", ",", "0"}], "]"}]}], "]"}]}],
          ",", 
         RowBox[{
          RowBox[{"Norm", "[", 
           RowBox[{"{", 
            RowBox[{"x", ",", "y", ",", "z"}], "}"}], "]"}], 
          "\[GreaterEqual]", 
          RowBox[{"rOuterBoundary", "-", "0.1"}]}]}], "]"}]}], ";", "\n", 
      RowBox[{"(*", 
       RowBox[{
        RowBox[{
         RowBox[{"Subscript", "[", 
          RowBox[{"\[CapitalGamma]2", ",", "A"}], "]"}], "=", 
         RowBox[{"DirichletCondition", "[", 
          RowBox[{
           RowBox[{
            RowBox[{"u2", "[", 
             RowBox[{"x", ",", "y", ",", "z"}], "]"}], "\[Equal]", "0"}], ",", 
           RowBox[{
            RowBox[{"Norm", "[", 
             RowBox[{
              RowBox[{"{", 
               RowBox[{"x", ",", "y", ",", "z"}], "}"}], "-", 
              "reactionCenterCoord"}], "]"}], "\[LessEqual]", 
            "rReactionCenter"}]}], "]"}]}], ";"}], "*)"}], "\n", "\n", 
      RowBox[{
       RowBox[{"Subscript", "[", 
        RowBox[{"\[CapitalGamma]2", ",", "N"}], "]"}], "=", 
       RowBox[{"NeumannValue", "[", 
        RowBox[{
         RowBox[{
          RowBox[{"-", "\[Kappa]"}], "*", 
          RowBox[{"u2", "[", 
           RowBox[{"x", ",", "y", ",", "z"}], "]"}]}], ",", "\n", "\n", 
         RowBox[{"If", "[", 
          RowBox[{
           RowBox[{
            RowBox[{"Norm", "[", 
             RowBox[{
              RowBox[{"{", 
               RowBox[{"x", ",", "y", ",", "z"}], "}"}], "-", 
              "reactionCenterCoord"}], "]"}], "\[LessEqual]", 
            "rReactionCenter"}], ",", "\[IndentingNewLine]", 
           RowBox[{"If", "[", 
            RowBox[{
             RowBox[{"MemberQ", "[", 
              RowBox[{"activesitecoorlist", ",", 
               RowBox[{"{", 
                RowBox[{"x", ",", "y", ",", "z"}], "}"}]}], "]"}], ",", 
             "True", ",", "False"}], "]"}], ",", "\[IndentingNewLine]", 
           "False"}], "]"}]}], "\n", "\n", "]"}]}], ";", "\n", 
      "\[IndentingNewLine]", "\n", 
      RowBox[{"ufun", "=", 
       RowBox[{"NDSolveValue", "[", 
        RowBox[{
         RowBox[{"{", 
          RowBox[{
           RowBox[{"op2", "\[Equal]", 
            RowBox[{"Subscript", "[", 
             RowBox[{"\[CapitalGamma]2", ",", "N"}], "]"}]}], ",", 
           RowBox[{"Subscript", "[", 
            RowBox[{"\[CapitalGamma]2", ",", "O"}], "]"}]}], "}"}], ",", "u2",
          ",", 
         RowBox[{
          RowBox[{"{", 
           RowBox[{"x", ",", "y", ",", "z"}], "}"}], "\[Element]", "mesh"}], 
         ",", 
         RowBox[{"Method", "\[Rule]", "\"\<FiniteElement\>\""}]}], "]"}]}], 
      ";", "\[IndentingNewLine]", "\[IndentingNewLine]", 
      RowBox[{"density", "=", 
       RowBox[{"Function", "[", 
        RowBox[{
         RowBox[{"{", 
          RowBox[{"x", ",", "y", ",", "z"}], "}"}], ",", 
         RowBox[{
          RowBox[{"ufun", "[", 
           RowBox[{"x", ",", "y", ",", "z"}], "]"}], "*", 
          RowBox[{"Exp", "[", 
           RowBox[{
            RowBox[{"-", "\[Beta]"}], "*", 
            RowBox[{"U", "[", 
             RowBox[{"x", ",", "y", ",", "z"}], "]"}]}], "]"}]}]}], "]"}]}], 
      ";", "\[IndentingNewLine]", 
      RowBox[{
       RowBox[{"grad", "[", 
        RowBox[{"x_", ",", "y_", ",", "z_"}], "]"}], "=", 
       RowBox[{"Grad", "[", 
        RowBox[{
         RowBox[{"ufun", "[", 
          RowBox[{"x", ",", "y", ",", "z"}], "]"}], ",", 
         RowBox[{"{", 
          RowBox[{"x", ",", "y", ",", "z"}], "}"}]}], "]"}]}], ";", 
      "\[IndentingNewLine]", 
      RowBox[{"flux", "=", 
       RowBox[{"Function", "[", 
        RowBox[{
         RowBox[{"{", 
          RowBox[{"x", ",", "y", ",", "z"}], "}"}], ",", 
         RowBox[{
          RowBox[{"-", 
           RowBox[{"Exp", "[", 
            RowBox[{
             RowBox[{"-", "\[Beta]"}], "*", 
             RowBox[{"U", "[", 
              RowBox[{"x", ",", "y", ",", "z"}], "]"}]}], "]"}]}], "*", 
          RowBox[{"grad", "[", 
           RowBox[{"x", ",", "y", ",", "z"}], "]"}]}]}], "]"}]}], ";", 
      "\[IndentingNewLine]", "\[IndentingNewLine]", 
      RowBox[{"ActiveSiteArea", "=", "0"}], ";", "\[IndentingNewLine]", 
      RowBox[{"ActiveSiteCoor", "=", 
       RowBox[{"{", "}"}]}], ";", "\[IndentingNewLine]", 
      RowBox[{"ActiveSiteNormal", "=", 
       RowBox[{"{", "}"}]}], ";", "\[IndentingNewLine]", 
      RowBox[{"Kon", "=", "0"}], ";", "\[IndentingNewLine]", 
      RowBox[{"count", "=", "0"}], ";", "\n", "\n", 
      RowBox[{"Do", "[", "\[IndentingNewLine]", 
       RowBox[{
        RowBox[{"If", "[", 
         RowBox[{
          RowBox[{
           RowBox[{"Norm", "[", 
            RowBox[{
             RowBox[{
              RowBox[{"coordinatePairs", "[", 
               RowBox[{"[", "i", "]"}], "]"}], "[", 
              RowBox[{"[", "1", "]"}], "]"}], "-", "reactionCenterCoord"}], 
            "]"}], "\[LessEqual]", " ", "rReactionCenter"}], ",", 
          RowBox[{
           RowBox[{"ActiveSiteArea", "+=", 
            RowBox[{"Area", "[", 
             RowBox[{"Triangle", "[", 
              RowBox[{"coordinatePairs", "[", 
               RowBox[{"[", "i", "]"}], "]"}], "]"}], "]"}]}], ";", 
           "\[IndentingNewLine]", 
           RowBox[{"Kon", "+=", 
            RowBox[{"-", 
             RowBox[{
              RowBox[{"flux", "[", 
               RowBox[{
                RowBox[{
                 RowBox[{
                  RowBox[{"coordinatePairs", "[", 
                   RowBox[{"[", "i", "]"}], "]"}], "[", 
                  RowBox[{"[", "1", "]"}], "]"}], "[", 
                 RowBox[{"[", "1", "]"}], "]"}], ",", 
                RowBox[{
                 RowBox[{
                  RowBox[{"coordinatePairs", "[", 
                   RowBox[{"[", "i", "]"}], "]"}], "[", 
                  RowBox[{"[", "1", "]"}], "]"}], "[", 
                 RowBox[{"[", "2", "]"}], "]"}], ",", 
                RowBox[{
                 RowBox[{
                  RowBox[{"coordinatePairs", "[", 
                   RowBox[{"[", "i", "]"}], "]"}], "[", 
                  RowBox[{"[", "1", "]"}], "]"}], "[", 
                 RowBox[{"[", "3", "]"}], "]"}]}], "]"}], ".", 
              RowBox[{"normals", "[", 
               RowBox[{"[", "i", "]"}], "]"}]}]}]}], ";", 
           "\[IndentingNewLine]", 
           RowBox[{"count", "+=", "1"}], ";"}]}], "\[IndentingNewLine]", 
         "]"}], "\[IndentingNewLine]", "\[IndentingNewLine]", ",", 
        "\[IndentingNewLine]", 
        RowBox[{"{", 
         RowBox[{"i", ",", 
          RowBox[{"Length", "[", "coordinatePairs", "]"}]}], "}"}]}], "]"}], 
      ";", "\[IndentingNewLine]", "\[IndentingNewLine]", 
      RowBox[{"Kon", "*=", 
       RowBox[{"ActiveSiteArea", "/", "count"}]}], ";", "\[IndentingNewLine]",
       "\n", 
      RowBox[{"{", 
       RowBox[{"density", ",", " ", "flux", ",", "Kon"}], "}"}]}]}], 
    "\[IndentingNewLine]", "]"}]}]}]], "Code",
 CellChangeTimes->{{3.718351940484705*^9, 3.7183519419247875`*^9}, {
   3.7183520282447243`*^9, 3.718352059422508*^9}, {3.7183521600302625`*^9, 
   3.7183521734140277`*^9}, 3.7183522112781935`*^9, {3.718352516414646*^9, 
   3.718352537430848*^9}, {3.718352796830685*^9, 3.7183528924311533`*^9}, {
   3.718353136888135*^9, 3.718353137615177*^9}, {3.7183534659349556`*^9, 
   3.7183534698231783`*^9}, {3.718353684447454*^9, 3.7183536853835077`*^9}, {
   3.7183601336521034`*^9, 3.718360143836686*^9}, {3.718360215740799*^9, 
   3.718360315380498*^9}, {3.718360685092644*^9, 3.7183606949732094`*^9}, {
   3.718360763573133*^9, 3.718360787733515*^9}, {3.7190480827110987`*^9, 
   3.719048083229128*^9}, {3.719322184735839*^9, 3.719322199930266*^9}, {
   3.719322232955524*^9, 3.7193222419723396`*^9}, 3.719322342576117*^9, {
   3.7193224565523176`*^9, 3.71932247513195*^9}, {3.719322565075309*^9, 
   3.7193226259778156`*^9}, {3.7193226742755003`*^9, 
   3.7193226748215017`*^9}, {3.7193234184090295`*^9, 3.7193234243682404`*^9}, 
   3.7194042133531275`*^9, {3.719404267114911*^9, 3.7194042672829175`*^9}, {
   3.71940462227777*^9, 3.719404641553076*^9}, {3.71940484310576*^9, 
   3.7194049136293383`*^9}, {3.719405293460497*^9, 3.7194052994448395`*^9}, {
   3.719405918509248*^9, 3.719405929996905*^9}, {3.7194059775656257`*^9, 
   3.7194060000689125`*^9}, {3.7194067222312183`*^9, 3.719406727229504*^9}, {
   3.7194069906705723`*^9, 3.719407015477991*^9}, {3.719407114606661*^9, 
   3.719407131014599*^9}, {3.7194077482829046`*^9, 3.719407748345908*^9}, {
   3.71944167621622*^9, 3.719441712311284*^9}, {3.719441775751913*^9, 
   3.7194417781750517`*^9}, {3.719442000831787*^9, 3.719442009504283*^9}, {
   3.7194421276880426`*^9, 3.719442129288134*^9}, {3.7194423202720575`*^9, 
   3.719442347775631*^9}, {3.719442526176835*^9, 3.7194425618328743`*^9}, 
   3.7194426915212917`*^9, 3.719442981848898*^9, {3.7194431173216467`*^9, 
   3.7194431176566653`*^9}, {3.7194433951695385`*^9, 3.719443398776745*^9}, {
   3.7194436114659095`*^9, 3.719443611560915*^9}, {3.7194440387373486`*^9, 
   3.719444056385358*^9}, 3.719451786364143*^9, {3.7194705261235723`*^9, 
   3.719470532661984*^9}, 3.7194735402108536`*^9, 3.7198040898138695`*^9, {
   3.719804257601466*^9, 3.7198042580564923`*^9}, {3.7198043112105327`*^9, 
   3.7198043118255677`*^9}, {3.719804649281869*^9, 3.719804650257925*^9}, {
   3.7198058578429947`*^9, 3.7198058619632306`*^9}, {3.719806347700013*^9, 
   3.7198063491560965`*^9}, 3.71981872490104*^9, {3.7198210995197363`*^9, 
   3.719821106274548*^9}, {3.7198212078463264`*^9, 3.7198212210595493`*^9}, {
   3.719821254584008*^9, 3.71982125559801*^9}, {3.7198239189919767`*^9, 
   3.719823980440485*^9}, 3.7198240342517796`*^9, {3.719824160365192*^9, 
   3.7198241614571943`*^9}, {3.719824225365306*^9, 3.719824225739707*^9}, {
   3.719824563977298*^9, 3.7198246075949745`*^9}, {3.719827380379933*^9, 
   3.719827383250338*^9}, {3.719878512182316*^9, 3.719878515694736*^9}, {
   3.719882022638188*^9, 3.719882023560596*^9}, {3.7198823885423117`*^9, 
   3.7198823894998693`*^9}, {3.719883094072279*^9, 3.719883096091673*^9}, {
   3.719883203313163*^9, 3.719883204776594*^9}, {3.719884785511091*^9, 
   3.719884786608972*^9}, {3.719892721571253*^9, 3.719892722513476*^9}, {
   3.7198938747456903`*^9, 3.71989387528996*^9}, {3.71989989632997*^9, 
   3.7198998973235083`*^9}, {3.71990082824844*^9, 3.71990083357899*^9}, {
   3.7199008687267942`*^9, 3.719900871672409*^9}, {3.719910125169107*^9, 
   3.719910130708659*^9}, {3.719960849263468*^9, 3.719960850303904*^9}, {
   3.7199610331363697`*^9, 3.719961033862011*^9}, {3.7199614411645412`*^9, 
   3.719961442335806*^9}, {3.7199618731696167`*^9, 3.7199618740770903`*^9}, {
   3.7199624464875193`*^9, 3.719962447786997*^9}, {3.719971220245742*^9, 
   3.719971225073555*^9}, {3.719979613009046*^9, 3.7199797480574617`*^9}, {
   3.719989672967577*^9, 3.7199897405079317`*^9}, {3.7209521037732005`*^9, 
   3.720952125160838*^9}, {3.720953830940346*^9, 3.720953895572437*^9}, {
   3.720954099340722*^9, 3.720954163452812*^9}, {3.7209542109360714`*^9, 
   3.720954268578152*^9}, {3.72095454951616*^9, 3.7209545532461653`*^9}, {
   3.7209548540394077`*^9, 3.7209548642504215`*^9}, {3.7209616367702904`*^9, 
   3.720961719185004*^9}, 3.720961900218359*^9, 3.7209620809057407`*^9, {
   3.7209622121722484`*^9, 3.7209622146743917`*^9}, {3.721016103777945*^9, 
   3.721016141203637*^9}, {3.721016677887486*^9, 3.721016714663172*^9}, {
   3.721016995519203*^9, 3.72101707350941*^9}, {3.7211888587759705`*^9, 
   3.7211888791351347`*^9}, {3.7212020292227345`*^9, 
   3.7212020834228344`*^9}, {3.721204169040125*^9, 3.72120416983217*^9}, 
   3.7212958811791267`*^9, {3.7212995174344196`*^9, 3.721299519961624*^9}, {
   3.7213010066054068`*^9, 3.7213010077130084`*^9}, {3.7213011750169516`*^9, 
   3.7213011849569654`*^9}, {3.7213023760153065`*^9, 3.72130246328186*^9}, {
   3.7213028254164267`*^9, 3.721302855909297*^9}, 3.7213032447226744`*^9, {
   3.721303355484785*^9, 3.721303355983986*^9}, 3.7213035315972424`*^9, 
   3.721305231977661*^9, {3.7213057812828054`*^9, 3.7213057860408134`*^9}, {
   3.721438882560807*^9, 3.72143888264046*^9}, 3.7217800671630197`*^9, 
   3.7220831293909364`*^9, 3.7220861728649035`*^9, {3.7220870560205774`*^9, 
   3.722087082050614*^9}, {3.722162481624749*^9, 3.722162494853573*^9}, {
   3.7221625270610294`*^9, 3.722162532123439*^9}, 3.7221627270115857`*^9, {
   3.7221646798524704`*^9, 3.7221646913334866`*^9}, 3.72234156825848*^9, {
   3.7233538596907673`*^9, 3.72335386105077*^9}, 3.7233541364596634`*^9, {
   3.7233567197378893`*^9, 3.723356739038916*^9}, {3.7233569488996468`*^9, 
   3.7233569501096487`*^9}, 3.723357077654827*^9, {3.7233571688589554`*^9, 
   3.723357178908969*^9}, {3.72335725782508*^9, 3.7233572617150855`*^9}, {
   3.723358335971332*^9, 3.723358386674694*^9}, {3.7233587972434297`*^9, 
   3.7233588022834363`*^9}, {3.723943548638382*^9, 3.7239435515783863`*^9}, {
   3.723943741653654*^9, 3.7239437483136635`*^9}, {3.724075523633189*^9, 
   3.724075544034218*^9}, {3.729557783696329*^9, 3.72955779397158*^9}, 
   3.729558063668824*^9, 3.72955831887976*^9, 3.7295583818853197`*^9, {
   3.739186095854189*^9, 3.739186130990032*^9}, 3.7391861926602116`*^9, {
   3.73918633791197*^9, 3.7391863551345835`*^9}, {3.739186505824599*^9, 
   3.7391865073432903`*^9}, 3.739186562256873*^9, 3.739186733088007*^9, 
   3.7391867822783175`*^9, {3.7391869229108152`*^9, 3.7391869264079895`*^9}, {
   3.7391870581036105`*^9, 3.7391870650482345`*^9}, {3.7391871629993663`*^9, 
   3.7391872437480335`*^9}, {3.73918734532767*^9, 3.739187378479986*^9}, {
   3.739189880872173*^9, 3.7391899328631277`*^9}, {3.739282643488988*^9, 
   3.7392826442164807`*^9}},ExpressionUUID->"e0c114c3-8c79-4494-ad14-\
5598d77eba87"],

Cell[" ", "Text",
 Editable->False,
 Selectable->False,
 CellFrame->{{0, 0}, {0, 3}},
 ShowCellBracket->False,
 CellMargins->{{0, 0}, {1, 1}},
 CellElementSpacings->{"CellMinHeight"->1},
 CellFrameMargins->0,
 CellFrameColor->RGBColor[0, 0, 1],
 CellSize->{
  Inherited, 5},ExpressionUUID->"b6e8e5c7-3717-4208-a1c4-a1829e869949"],

Cell["\<\
Explanation :
 \tsolveSMOL[{bindingSiteStrength, \[Kappa], rBSpotential, Bcenter, finalmesh}]

\t\tbindingSiteStrength :\t value of Gb in kcal/mol
\t\t\[Kappa] :                  \t\t\t intrinsic bimolecular rate constant, \
1000000000000000 is sufficiently large to be considered as infinite
\t\trBSpotential :       \t\t  radius of alternative binding site (unit : \
Angstrom)
\t\tBcenter :\t\t\t\tcoordinate of center of binding site
\t\tfinalmesh :        \t\t\t  mesh of the protein model processed in MESH \
GENERATION

\tOutput : {density, flux, bindingSiteStrength, Kon}

\t\tdensity : interpolating function of density.
   \t\t\t\t Input : 3 D coordinate 
\t\t\t\t Output : value of concentration of ligand at that coordinate.
   \t\t 
   \t\tflux : interpolating vector function of flux. 
   \t\t\t\tInput : 3 D coordinate . 
      \t\t\t\tOutput : vector (3 values) of flux of ligand at that coordinate.
      \t\t\t\t
      \t\tKon : value of reaction rate divided by diffusion coefficient

Example : see below\
\>", "Text",
 CellChangeTimes->{{3.7392826681014233`*^9, 
  3.7392826756223955`*^9}},ExpressionUUID->"7c99b187-3367-477b-8168-\
634d0716fb82"],

Cell[CellGroupData[{

Cell[BoxData[{
 RowBox[{
  RowBox[{"input", " ", "=", " ", 
   RowBox[{"Table", "[", 
    RowBox[{
     RowBox[{"{", 
      RowBox[{"i", ",", "1000000000000000", ",", "2", ",", 
       RowBox[{"reactionCenterCoord", "+", 
        RowBox[{"{", 
         RowBox[{"3", ",", "0", ",", "0"}], "}"}]}], ",", "mesh"}], "}"}], 
     ",", 
     RowBox[{"{", 
      RowBox[{"i", ",", 
       RowBox[{"-", "5"}], ",", "0"}], "}"}]}], "]"}]}], 
  ";"}], "\[IndentingNewLine]", 
 RowBox[{
  RowBox[{"AbsoluteTiming", "[", 
   RowBox[{"results", "=", 
    RowBox[{"Map", "[", 
     RowBox[{"solveSMOL", ",", "input"}], "]"}]}], "]"}], "[", 
  RowBox[{"[", "1", "]"}], "]"}], "\[IndentingNewLine]", 
 RowBox[{"Table", "[", 
  RowBox[{
   RowBox[{"{", 
    RowBox[{
     RowBox[{
      RowBox[{"input", "[", 
       RowBox[{"[", "i", "]"}], "]"}], "[", 
      RowBox[{"[", "1", "]"}], "]"}], ",", " ", 
     RowBox[{
      RowBox[{"results", "[", 
       RowBox[{"[", "i", "]"}], "]"}], "[", 
      RowBox[{"[", 
       RowBox[{"-", "1"}], "]"}], "]"}]}], "}"}], ",", " ", 
   RowBox[{"{", 
    RowBox[{"i", ",", " ", "6"}], "}"}]}], "]"}]}], "Input",
 CellChangeTimes->{{3.730534345039875*^9, 3.73053435615989*^9}, {
   3.7305360503057313`*^9, 3.730536074956766*^9}, {3.730540651985217*^9, 
   3.730540663755234*^9}, {3.731218232006345*^9, 3.731218247748693*^9}, 
   3.73138020749308*^9, 3.7391861309930296`*^9, 3.7391861926622095`*^9, 
   3.739187169685994*^9, {3.739187420677308*^9, 3.739187436696997*^9}, {
   3.739187780646572*^9, 3.7391877882163067`*^9}, {3.739188198040268*^9, 
   3.739188200724516*^9}, 
   3.7392827395023937`*^9},ExpressionUUID->"32130b11-47b6-4c69-9eeb-\
37de4254a77a"],

Cell[BoxData["942.727065`"], "Output",
 CellChangeTimes->{
  3.739189148316292*^9},ExpressionUUID->"a7a8333e-c6d9-430a-830d-\
c8600db2fd1a"],

Cell[BoxData[
 RowBox[{"{", 
  RowBox[{
   RowBox[{"{", 
    RowBox[{
     RowBox[{"-", "5"}], ",", "2.5777191995640454`"}], "}"}], ",", 
   RowBox[{"{", 
    RowBox[{
     RowBox[{"-", "4"}], ",", "2.548213648224544`"}], "}"}], ",", 
   RowBox[{"{", 
    RowBox[{
     RowBox[{"-", "3"}], ",", "2.5149739630467565`"}], "}"}], ",", 
   RowBox[{"{", 
    RowBox[{
     RowBox[{"-", "2"}], ",", "2.4595334868155563`"}], "}"}], ",", 
   RowBox[{"{", 
    RowBox[{
     RowBox[{"-", "1"}], ",", "2.3440949756274967`"}], "}"}], ",", 
   RowBox[{"{", 
    RowBox[{"0", ",", "2.174749095281667`"}], "}"}]}], "}"}]], "Output",
 CellChangeTimes->{
  3.739189148317029*^9},ExpressionUUID->"8dd9b3e8-78a6-4d9c-9132-\
49ffa54b427c"]
}, Open  ]]
},
WindowSize->{1601, 819},
WindowMargins->{{Automatic, -158}, {Automatic, 73}},
Magnification:>1.2 Inherited,
FrontEndVersion->"11.2 for Microsoft Windows (64-bit) (September 10, 2017)",
StyleDefinitions->"Default.nb"
]
(* End of Notebook Content *)

(* Internal cache information *)
(*CellTagsOutline
CellTagsIndex->{}
*)
(*CellTagsIndex
CellTagsIndex->{}
*)
(*NotebookFileOutline
Notebook[{
Cell[558, 20, 4358, 84, 282, "Code",ExpressionUUID->"c79f21f9-7283-4f83-b5f2-c35254a706b8"],
Cell[CellGroupData[{
Cell[4941, 108, 15420, 278, 657, "Code",ExpressionUUID->"3632330a-dbe8-4efd-8a70-3988d0328e03"],
Cell[20364, 388, 1591, 39, 39, "Output",ExpressionUUID->"9ec09ce8-db04-41c3-9d7d-43ca3b7a55bb"]
}, Open  ]],
Cell[21970, 430, 329, 10, 12, "Text",ExpressionUUID->"b44236e2-9c59-43ca-a479-8355763fb301"],
Cell[22302, 442, 18005, 376, 1169, "Code",ExpressionUUID->"e0c114c3-8c79-4494-ad14-5598d77eba87"],
Cell[40310, 820, 329, 10, 14, "Text",ExpressionUUID->"b6e8e5c7-3717-4208-a1c4-a1829e869949"],
Cell[40642, 832, 1176, 29, 720, "Text",ExpressionUUID->"7c99b187-3367-477b-8168-634d0716fb82"],
Cell[CellGroupData[{
Cell[41843, 865, 1680, 44, 100, "Input",ExpressionUUID->"32130b11-47b6-4c69-9eeb-37de4254a77a"],
Cell[43526, 911, 140, 3, 46, "Output",ExpressionUUID->"a7a8333e-c6d9-430a-830d-c8600db2fd1a"],
Cell[43669, 916, 720, 22, 46, "Output",ExpressionUUID->"8dd9b3e8-78a6-4d9c-9132-49ffa54b427c"]
}, Open  ]]
}
]
*)
