# Supplementary material for: Structural and dynamic basis of substrate permissiveness in hydroxycinnamoyltransferase (HCT)
Source: PLoS Comput Biol. 2018 Oct 26;14(10):e1006511. doi: 10.1371/journal.pcbi.1006511 (PMC6203249; doi:10.1371/journal.pcbi.1006511)
Supplement: S1 Data — SSSE mesh files and Mathematica scripts for both CbHCT and the cylindrical enzyme model are also provided. (ZIP) [file pcbi.1006511.s002.zip › SI_data/02_SSSE_Calculation_Files/02_Model_Enzyme/00-readme]

main_model.nb:	Wolfram Mathematica script for solving SSSE in Mathematica script format
main_model.pdf:	Wolfram Mathematica script for solving SSSE in pdf format
.stl files:	Mesh files of the cylindrical enzyme models created with PyMOL and Blender. File name indicates the size of the cylinder, e.g., H10r5.7 represents H_in = 10.0A and r_in = 5.7A.
./results:	Results of the SSSE calculations
