# Supplementary material for: Structural and dynamic basis of substrate permissiveness in hydroxycinnamoyltransferase (HCT)
Source: PLoS Comput Biol. 2018 Oct 26;14(10):e1006511. doi: 10.1371/journal.pcbi.1006511 (PMC6203249; doi:10.1371/journal.pcbi.1006511)
Supplement: S1 Data — SSSE mesh files and Mathematica scripts for both CbHCT and the cylindrical enzyme model are also provided. (ZIP) [file pcbi.1006511.s002.zip › SI_data/02_SSSE_Calculation_Files/02_Model_Enzyme/results/reactivity/00-readme]

dGb_reactivity.dat :	data shown in Fig 5c
							
	1st column : 	 alpha/D, reactivity of the enzyme divided by diffusion coefficient (unit: 1/Angstrom)
	2nd-5th column : percentage change in k (delta k) for dGb=-1, -2, -3, -4, -5 kcal/mol, respectively
					
