# Supplementary material for: Structural and dynamic basis of substrate permissiveness in hydroxycinnamoyltransferase (HCT)
Source: PLoS Comput Biol. 2018 Oct 26;14(10):e1006511. doi: 10.1371/journal.pcbi.1006511 (PMC6203249; doi:10.1371/journal.pcbi.1006511)
Supplement: S1 Data — SSSE mesh files and Mathematica scripts for both CbHCT and the cylindrical enzyme model are also provided. (ZIP) [file pcbi.1006511.s002.zip › SI_data/02_SSSE_Calculation_Files/02_Model_Enzyme/results/reactivity/dGb_reactivity.dat]

8.79692E-06	-0.000168944	-0.000249993	-0.000278968	-0.000293611
1.75521E-05	-0.000140962	-0.000208929	-0.000233163	-0.000245935
3.50208E-05	-8.52764E-05	-0.000126351	-0.000141584	-0.000150657
6.98746E-05	2.59112E-05	3.8274E-05	4.11269E-05	3.95788E-05
8.79662E-05	8.36369E-05	0.000123732	0.000136006	0.000138294
0.000139414	0.000247789	0.000366733	0.000405758	0.000419099
0.000278151	0.000690422	0.001022038	0.001133142	0.001176239
0.000554918	0.001573399	0.002329288	0.00258425	0.002686726
0.000879364	0.002608517	0.0038618	0.004285399	0.004457475
0.001106946	0.003334608	0.004936807	0.005478698	0.005699605
0.002207609	0.006846378	0.010136191	0.011250271	0.011707357
0.002778537	0.008668065	0.01283338	0.014244307	0.014823927
0.004400628	0.013844081	0.020497249	0.022751747	0.02367958
0.008764007	0.02776982	0.041118332	0.045643341	0.047508449
0.008764007	0.02776982	0.041118332	0.045643341	0.047508449
0.017421564	0.055410848	0.082057205	0.091092971	0.09482031
0.027491625	0.087578981	0.12971511	0.144007203	0.149904868
0.034504963	0.109993663	0.162931925	0.180890935	0.18830285
0.067850935	0.216691647	0.321150308	0.356613255	0.371255526
0.084782928	0.270947767	0.401668295	0.446062993	0.464396052
0.13158444	0.421190634	0.624858448	0.694095802	0.72269912
0.2486383	0.798715258	1.187144432	1.319519899	1.374256514
0.2486383	0.798715258	1.187144432	1.319519899	1.374256514
0.448696575	1.449695358	2.161676495	2.405360894	2.506276152
0.639528581	2.077247632	3.107170549	3.461145663	3.607948446
1.272953654	4.200745388	6.352277337	7.102455583	7.415118976
1.859818001	6.184777658	9.455796948	10.61271343	11.09712276
2.194969736	7.238332239	11.14464293	12.5384371	13.12335553
2.354784439	7.653309491	11.82562167	13.32073421	13.94862636
2.42972165	7.824381476	12.10920064	13.64756267	14.29374172
2.453753745	7.885748793	12.21222568	13.76658461	14.41939586
2.450544638	7.888484431	12.21978807	13.776032	14.4294147
2.440592273	7.871972941	12.19567928	13.7491303	14.40115474
2.432207444	7.858413623	12.17529816	13.72619278	14.37701149
2.426978762	7.852633528	12.16657316	13.71631539	14.36656299
2.424528288	7.850866954	12.16391456	13.71328735	14.36333807
2.423607289	7.85036113	12.16315669	13.71242024	14.36240946
