# Supplementary material for: Structural and dynamic basis of substrate permissiveness in hydroxycinnamoyltransferase (HCT)
Source: PLoS Comput Biol. 2018 Oct 26;14(10):e1006511. doi: 10.1371/journal.pcbi.1006511 (PMC6203249; doi:10.1371/journal.pcbi.1006511)
Supplement: S1 Data — SSSE mesh files and Mathematica scripts for both CbHCT and the cylindrical enzyme model are also provided. (ZIP) [file pcbi.1006511.s002.zip › SI_data/02_SSSE_Calculation_Files/02_Model_Enzyme/results/3dplot/00-readme]

dk_rb_d_dGB.dat : data shown in Fig 5e.
						
	1st column : 	 rb, radius of the off-site binding site (unit: Angstrom)
	2nd column :	 d, distance between catalytic center and the off-center site (unit: Angstrom)
	3rd-7th column : delta_k (unit: percentage) for delta Gb=-1, -2, -3, -4, -5 kcal/mol, respectively
