# Supplementary material for: Structural and dynamic basis of substrate permissiveness in hydroxycinnamoyltransferase (HCT)
Source: PLoS Comput Biol. 2018 Oct 26;14(10):e1006511. doi: 10.1371/journal.pcbi.1006511 (PMC6203249; doi:10.1371/journal.pcbi.1006511)
Supplement: S1 Data — SSSE mesh files and Mathematica scripts for both CbHCT and the cylindrical enzyme model are also provided. (ZIP) [file pcbi.1006511.s002.zip › SI_data/02_SSSE_Calculation_Files/02_Model_Enzyme/results/3dplot/dk_rb_d_dGB.dat]

1	3	0.928537028	1.524268646	1.769245021	1.886093355	1.962903348
1	3.5	0.673435693	1.10450984	1.282140211	1.371117805	1.434371718
1	4	0.497770379	0.817149647	0.94866306	1.010681141	1.0504436
1	4.5	0.373930087	0.614325832	0.715780015	0.767274415	0.802164634
1	5	0.283805351	0.465230725	0.539664604	0.577076674	0.604509005
1	5.5	0.216692046	0.354807553	0.41379481	0.444844985	0.466458622
1	6	0.166247264	0.270592889	0.313811227	0.334937645	0.348648873
1.2	3	1.614801684	2.620463293	3.025115931	3.213583304	3.330034039
1.2	3.5	1.171340896	1.900435748	2.187249237	2.31543519	2.395663432
1.2	4	0.865584134	1.401595478	1.611185961	1.706914721	1.769679536
1.2	4.5	0.649785934	1.051871115	1.212070142	1.289005449	1.339191704
1.2	5	0.493202756	0.796460517	0.916695253	0.975598278	1.017099639
1.2	5.5	0.376779098	0.605434596	0.692571758	0.731711456	0.758302951
1.2	6	0.288321646	0.462298064	0.531793876	0.563880709	0.58372706
1.4	3	2.58757588	4.145997537	4.746560973	5.01422403	5.176826946
1.4	3.5	1.875729736	3.009578763	3.445332434	3.634686608	3.746763134
1.4	4	1.386610113	2.223928769	2.546565719	2.688262358	2.773081138
1.4	4.5	1.041090489	1.665117508	1.90171678	2.004247359	2.066039322
1.4	5	0.791072273	1.263536947	1.444005608	1.523575977	1.572351263
1.4	5.5	0.604142484	0.961383216	1.097218949	1.156034636	1.191242333
1.4	6	0.459906733	0.723265204	0.821275798	0.864328062	0.891968525
1.6	3	3.905827571	6.181761037	7.026884046	7.394139457	7.620470525
1.6	3.5	2.829236591	4.483175989	5.102620133	5.375660776	5.546077755
1.6	4	2.091700729	3.313397868	3.770056704	3.969756893	4.091971682
1.6	4.5	1.572102388	2.487307035	2.828659816	2.976908898	3.067342326
1.6	5	1.194739917	1.885468913	2.142776558	2.253457462	2.319370043
1.6	5.5	0.911603942	1.430099456	1.621546709	1.703372351	1.752207466
1.6	6	0.692691628	1.076465552	1.218862279	1.281038963	1.318502178
1.8	3	5.636981841	8.828316665	9.985876846	10.46710812	10.75078966
1.8	3.5	4.080419475	6.391505453	7.228483892	7.58248756	7.798841414
1.8	4	3.017699725	4.730812959	5.357222967	5.6239391	5.784185418
1.8	4.5	2.269205051	3.551921877	4.021123346	4.221751799	4.342563813
1.8	5	1.725895841	2.691985069	3.042228751	3.189763671	3.277938673
1.8	5.5	1.317342187	2.043736559	2.310326656	2.426388513	2.496862554
1.8	6	0.99905298	1.53368044	1.728791822	1.814394359	1.867208218
2	3	7.850141838	12.16282912	13.71204449	14.36200576	14.74942322
2	3.5	5.685297761	8.82198056	9.944395194	10.40868188	10.68314305
2	4	4.203583898	6.524286894	7.359529918	7.709749484	7.918368105
2	4.5	3.163567347	4.90385025	5.532197196	5.797276769	5.954554703
2	5	2.408833496	3.721464547	4.194413412	4.393106517	4.510351523
2	5.5	1.840653962	2.825721034	3.179225775	3.328070519	3.41666402
2	6	1.396061271	2.12304387	2.384345195	2.496092463	2.563502657
2.27	3	11.74829284	17.95402475	20.15732135	21.08378065	21.64062225
2.27	3.5	8.520693863	13.05572207	14.66334972	15.325422	15.71202282
2.27	4	6.300187385	9.656464426	10.85135131	11.35192045	11.65049993
2.27	4.5	4.746516339	7.266146775	8.165703007	8.545645063	8.773267461
2.27	5	3.621671198	5.525828609	6.204417863	6.488955915	6.657087771
2.27	5.5	2.775510527	4.21216609	4.725679884	4.942103345	5.069643651
2.27	6	2.111829116	3.18418216	3.571452636	3.739596888	3.841252164
