# Supplementary material for: Structural and dynamic basis of substrate permissiveness in hydroxycinnamoyltransferase (HCT)
Source: PLoS Comput Biol. 2018 Oct 26;14(10):e1006511. doi: 10.1371/journal.pcbi.1006511 (PMC6203249; doi:10.1371/journal.pcbi.1006511)
Supplement: S1 Data — SSSE mesh files and Mathematica scripts for both CbHCT and the cylindrical enzyme model are also provided. (ZIP) [file pcbi.1006511.s002.zip › SI_data/02_SSSE_Calculation_Files/02_Model_Enzyme/results/3sites/dk_3BS.dat]

-5	1.759692962	1.740709407	1.747725069	1.682520686	1.769184739	1.81004065	1.75680416	1.625570022
-4	1.694901265	1.668489363	1.683346058	1.622681221	1.697377381	1.740296721	1.687885603	1.566968615
-3	1.596269319	1.568206673	1.584714112	1.53271568	1.592967831	1.624744651	1.5880156	1.47947919
-2	1.391577079	1.370530095	1.380434558	1.344118193	1.38125993	1.395703939	1.386624848	1.301611539
-1	0.879433795	0.872830819	0.871592761	0.859212182	0.866227844	0.86870396	0.881497225	0.844355488
0	0	0	0	0	0	0	0	0
