# Supplementary material for: Structural and dynamic basis of substrate permissiveness in hydroxycinnamoyltransferase (HCT)
Source: PLoS Comput Biol. 2018 Oct 26;14(10):e1006511. doi: 10.1371/journal.pcbi.1006511 (PMC6203249; doi:10.1371/journal.pcbi.1006511)
Supplement: S1 Data — SSSE mesh files and Mathematica scripts for both CbHCT and the cylindrical enzyme model are also provided. (ZIP) [file pcbi.1006511.s002.zip › SI_data/02_SSSE_Calculation_Files/02_Model_Enzyme/results/3sites/00-readme]

dk_1BS.dat :	data (1 binding site) shown in Fig 6
							
		1st column : 	 dGb (unit: kcal/mol)
		2nd column :	 dk(%)
							
dk_3BS.dat :	data (3 binding sites) shown in Fig 6
							
		1st column : 	 dGb (unit: kcal/mol)
		2nd-9th column : dk(%) of 8 different configurations
