# Supplementary material for: Structural and dynamic basis of substrate permissiveness in hydroxycinnamoyltransferase (HCT)
Source: PLoS Comput Biol. 2018 Oct 26;14(10):e1006511. doi: 10.1371/journal.pcbi.1006511 (PMC6203249; doi:10.1371/journal.pcbi.1006511)
Supplement: S1 Data — SSSE mesh files and Mathematica scripts for both CbHCT and the cylindrical enzyme model are also provided. (ZIP) [file pcbi.1006511.s002.zip › SI_data/02_SSSE_Calculation_Files/02_Model_Enzyme/results/geometry/00-readme]

dk_dGb_H.dat: 	data shown in Fig S5a

		1st column: 		dGb, strength of off-site binding site dGb measured in kcal/mol					
		2rd-5th column : 	percentage change in k (delta k) for Hin = 8,9,10,11 Angstrom, respectively


dk_dGb_Vb.dat:	data shown in Fig S5b,c
						
		1st column: 		dGb, strength of off-site binding site dGb measured in kcal/mol
		2rd-8th column : 	percentage change in k (delta k) for volume of binding site Vb=4.19, 7.24, 11.49, 17.17, 24.43, 33.51, 49.00 Angstrom^3, respectively

fitting.nb:	Wolfram Mathematica script for curve fitting shown in Fig S5b,c
