# Supplementary material for: Structural and dynamic basis of substrate permissiveness in hydroxycinnamoyltransferase (HCT)
Source: PLoS Comput Biol. 2018 Oct 26;14(10):e1006511. doi: 10.1371/journal.pcbi.1006511 (PMC6203249; doi:10.1371/journal.pcbi.1006511)
Supplement: S1 Data — SSSE mesh files and Mathematica scripts for both CbHCT and the cylindrical enzyme model are also provided. (ZIP) [file pcbi.1006511.s002.zip › SI_data/02_SSSE_Calculation_Files/02_Model_Enzyme/results/geometry/dk_dGb_Vb.dat]

5	1.9629	3.33003	5.17683	7.62047	10.75079	14.74942	21.64062
-4	1.88609	3.21358	5.01422	7.39414	10.46711	14.36201	21.08378
-3	1.76925	3.02512	4.74656	7.02688	9.98588	13.71204	20.15732
-2	1.52427	2.62046	4.146	6.18176	8.82832	12.16283	17.95402
-1	0.92854	1.6148	2.58758	3.90583	5.63698	7.85014	11.74829
0	0	0	0	0	0	0	0
