# Supplementary material for: Structural and dynamic basis of substrate permissiveness in hydroxycinnamoyltransferase (HCT)
Source: PLoS Comput Biol. 2018 Oct 26;14(10):e1006511. doi: 10.1371/journal.pcbi.1006511 (PMC6203249; doi:10.1371/journal.pcbi.1006511)
Supplement: S1 Data — SSSE mesh files and Mathematica scripts for both CbHCT and the cylindrical enzyme model are also provided. (ZIP) [file pcbi.1006511.s002.zip › SI_data/02_SSSE_Calculation_Files/02_Model_Enzyme/results/geometry/dk_dGb_H.dat]

-5	19.63576065281647	14.749396446773815	11.51704079204844	10.662926591299552
-4	19.159866495071356	14.361884324123556	11.185887631283764	10.372346066557792
-3	18.34526015075875	13.711903926706961	10.660509742797899	9.893524508452286
-2	16.366374860343093	12.162680808039116	9.433980587238468	8.763548051837859
-1	10.737671300683084	7.8501124569259035	6.049129144877076	5.63291407724776
0	0.	0.	0.	0.
