# Supplementary material for: Structural and dynamic basis of substrate permissiveness in hydroxycinnamoyltransferase (HCT)
Source: PLoS Comput Biol. 2018 Oct 26;14(10):e1006511. doi: 10.1371/journal.pcbi.1006511 (PMC6203249; doi:10.1371/journal.pcbi.1006511)
Supplement: S1 Data — SSSE mesh files and Mathematica scripts for both CbHCT and the cylindrical enzyme model are also provided. (ZIP) [file pcbi.1006511.s002.zip › SI_data/02_SSSE_Calculation_Files/02_Model_Enzyme/results/geometry/fitting.nb]

(* Content-type: application/vnd.wolfram.mathematica *)

(*** Wolfram Notebook File ***)
(* http://www.wolfram.com/nb *)

(* CreatedBy='Mathematica 11.2' *)

(*CacheID: 234*)
(* Internal cache information:
NotebookFileLineBreakTest
NotebookFileLineBreakTest
NotebookDataPosition[       158,          7]
NotebookDataLength[     78952,       1736]
NotebookOptionsPosition[     77446,       1704]
NotebookOutlinePosition[     77795,       1719]
CellTagsIndexPosition[     77752,       1716]
WindowFrame->Normal*)

(* Beginning of Notebook Content *)
Notebook[{

Cell[CellGroupData[{
Cell[BoxData[{
 RowBox[{
  RowBox[{"SetDirectory", "[", 
   RowBox[{"NotebookDirectory", "[", "]"}], "]"}], 
  ";"}], "\[IndentingNewLine]", 
 RowBox[{
  RowBox[{"vb", "=", 
   RowBox[{"{", 
    RowBox[{
    "4.18879", ",", "7.2382294", ",", "11.494040", ",", "17.157284", ",", 
     "24.429024", ",", "33.510321", ",", "48.996626"}], "}"}]}], 
  ";"}], "\[IndentingNewLine]", 
 RowBox[{
  RowBox[{"data", "=", 
   RowBox[{"Import", "[", "\"\<dk_dGb_Vb.dat\>\"", "]"}]}], 
  ";"}], "\[IndentingNewLine]", "data"}], "Input",
 CellChangeTimes->{{3.7333954492775373`*^9, 3.733395479037239*^9}, {
   3.7333958729577703`*^9, 3.733395883285361*^9}, {3.733396107982213*^9, 
   3.733396152325749*^9}, 3.739245537063201*^9, {3.739275253177743*^9, 
   3.739275255913725*^9}},ExpressionUUID->"56e81d95-e18b-401a-8c4e-\
a39c7a85887f"],

Cell[BoxData[
 RowBox[{"{", 
  RowBox[{
   RowBox[{"{", 
    RowBox[{
    "5", ",", "1.9629`", ",", "3.33003`", ",", "5.17683`", ",", "7.62047`", 
     ",", "10.75079`", ",", "14.74942`", ",", "21.64062`"}], "}"}], ",", 
   RowBox[{"{", 
    RowBox[{
     RowBox[{"-", "4"}], ",", "1.88609`", ",", "3.21358`", ",", "5.01422`", 
     ",", "7.39414`", ",", "10.46711`", ",", "14.36201`", ",", "21.08378`"}], 
    "}"}], ",", 
   RowBox[{"{", 
    RowBox[{
     RowBox[{"-", "3"}], ",", "1.76925`", ",", "3.02512`", ",", "4.74656`", 
     ",", "7.02688`", ",", "9.98588`", ",", "13.71204`", ",", "20.15732`"}], 
    "}"}], ",", 
   RowBox[{"{", 
    RowBox[{
     RowBox[{"-", "2"}], ",", "1.52427`", ",", "2.62046`", ",", "4.146`", ",",
      "6.18176`", ",", "8.82832`", ",", "12.16283`", ",", "17.95402`"}], 
    "}"}], ",", 
   RowBox[{"{", 
    RowBox[{
     RowBox[{"-", "1"}], ",", "0.92854`", ",", "1.6148`", ",", "2.58758`", 
     ",", "3.90583`", ",", "5.63698`", ",", "7.85014`", ",", "11.74829`"}], 
    "}"}], ",", 
   RowBox[{"{", 
    RowBox[{
    "0", ",", "0", ",", "0", ",", "0", ",", "0", ",", "0", ",", "0", ",", 
     "0"}], "}"}]}], "}"}]], "Output",
 CellChangeTimes->{
  3.7333955012555103`*^9, 3.733395883747387*^9, 3.733396153286804*^9, 
   3.7334387350822983`*^9, 3.7334523733713093`*^9, 3.7392441636128664`*^9, 
   3.7392449124315753`*^9, {3.739245709409937*^9, 
   3.7392457168730087`*^9}},ExpressionUUID->"6fb0e022-0ce0-4c73-99d0-\
8e3991bca4fb"]
}, Open  ]],

Cell[CellGroupData[{

Cell[BoxData[{
 RowBox[{"gbdk", "=", 
  RowBox[{"Table", "[", 
   RowBox[{
    RowBox[{"Table", "[", 
     RowBox[{
      RowBox[{"{", 
       RowBox[{
        RowBox[{
         RowBox[{"-", "6"}], "+", "i"}], ",", 
        RowBox[{
         RowBox[{"data", "[", 
          RowBox[{"[", "i", "]"}], "]"}], "[", 
         RowBox[{"[", 
          RowBox[{"j", "+", "1"}], "]"}], "]"}]}], "}"}], ",", 
      RowBox[{"{", 
       RowBox[{"i", ",", "1", ",", "6"}], "}"}]}], "]"}], ",", 
    RowBox[{"{", 
     RowBox[{"j", ",", "1", ",", "6"}], "}"}]}], 
   "]"}]}], "\[IndentingNewLine]", 
 RowBox[{"vbdk", "=", 
  RowBox[{"Table", "[", 
   RowBox[{
    RowBox[{"Table", "[", 
     RowBox[{
      RowBox[{"{", 
       RowBox[{
        RowBox[{"vb", "[", 
         RowBox[{"[", "i", "]"}], "]"}], ",", 
        RowBox[{
         RowBox[{"data", "[", 
          RowBox[{"[", "j", "]"}], "]"}], "[", 
         RowBox[{"[", 
          RowBox[{"i", "+", "1"}], "]"}], "]"}]}], "}"}], ",", 
      RowBox[{"{", 
       RowBox[{"i", ",", "1", ",", "6"}], "}"}]}], "]"}], ",", 
    RowBox[{"{", 
     RowBox[{"j", ",", "1", ",", "6"}], "}"}]}], 
   "]"}]}], "\[IndentingNewLine]", 
 RowBox[{
  RowBox[{"(*", 
   RowBox[{"Export", "[", 
    RowBox[{"\"\<Ub.dat\>\"", ",", "gbdk", ",", "\"\<Table\>\""}], "]"}], 
   "*)"}]}]}], "Input",
 CellChangeTimes->{{3.733395901254389*^9, 3.7333959450618944`*^9}, {
  3.7333959792138476`*^9, 3.7333960854309225`*^9}, {3.7333961587981195`*^9, 
  3.7333961604382133`*^9}, {3.7333962503423553`*^9, 3.7333962510783978`*^9}, {
  3.7333966073427744`*^9, 3.7333966198224883`*^9}, {3.733396773423274*^9, 
  3.7333967806466866`*^9}, {3.733397679871956*^9, 3.7333977017592077`*^9}, {
  3.733400963090063*^9, 3.7334009856945033`*^9}, {3.7392449097056074`*^9, 
  3.7392449097076054`*^9}, {3.739245706455212*^9, 
  3.739245707646247*^9}},ExpressionUUID->"7eb73c75-5fa2-47a7-ad04-\
ecdf29991311"],

Cell[BoxData[
 RowBox[{"{", 
  RowBox[{
   RowBox[{"{", 
    RowBox[{
     RowBox[{"{", 
      RowBox[{
       RowBox[{"-", "5"}], ",", "1.9629`"}], "}"}], ",", 
     RowBox[{"{", 
      RowBox[{
       RowBox[{"-", "4"}], ",", "1.88609`"}], "}"}], ",", 
     RowBox[{"{", 
      RowBox[{
       RowBox[{"-", "3"}], ",", "1.76925`"}], "}"}], ",", 
     RowBox[{"{", 
      RowBox[{
       RowBox[{"-", "2"}], ",", "1.52427`"}], "}"}], ",", 
     RowBox[{"{", 
      RowBox[{
       RowBox[{"-", "1"}], ",", "0.92854`"}], "}"}], ",", 
     RowBox[{"{", 
      RowBox[{"0", ",", "0"}], "}"}]}], "}"}], ",", 
   RowBox[{"{", 
    RowBox[{
     RowBox[{"{", 
      RowBox[{
       RowBox[{"-", "5"}], ",", "3.33003`"}], "}"}], ",", 
     RowBox[{"{", 
      RowBox[{
       RowBox[{"-", "4"}], ",", "3.21358`"}], "}"}], ",", 
     RowBox[{"{", 
      RowBox[{
       RowBox[{"-", "3"}], ",", "3.02512`"}], "}"}], ",", 
     RowBox[{"{", 
      RowBox[{
       RowBox[{"-", "2"}], ",", "2.62046`"}], "}"}], ",", 
     RowBox[{"{", 
      RowBox[{
       RowBox[{"-", "1"}], ",", "1.6148`"}], "}"}], ",", 
     RowBox[{"{", 
      RowBox[{"0", ",", "0"}], "}"}]}], "}"}], ",", 
   RowBox[{"{", 
    RowBox[{
     RowBox[{"{", 
      RowBox[{
       RowBox[{"-", "5"}], ",", "5.17683`"}], "}"}], ",", 
     RowBox[{"{", 
      RowBox[{
       RowBox[{"-", "4"}], ",", "5.01422`"}], "}"}], ",", 
     RowBox[{"{", 
      RowBox[{
       RowBox[{"-", "3"}], ",", "4.74656`"}], "}"}], ",", 
     RowBox[{"{", 
      RowBox[{
       RowBox[{"-", "2"}], ",", "4.146`"}], "}"}], ",", 
     RowBox[{"{", 
      RowBox[{
       RowBox[{"-", "1"}], ",", "2.58758`"}], "}"}], ",", 
     RowBox[{"{", 
      RowBox[{"0", ",", "0"}], "}"}]}], "}"}], ",", 
   RowBox[{"{", 
    RowBox[{
     RowBox[{"{", 
      RowBox[{
       RowBox[{"-", "5"}], ",", "7.62047`"}], "}"}], ",", 
     RowBox[{"{", 
      RowBox[{
       RowBox[{"-", "4"}], ",", "7.39414`"}], "}"}], ",", 
     RowBox[{"{", 
      RowBox[{
       RowBox[{"-", "3"}], ",", "7.02688`"}], "}"}], ",", 
     RowBox[{"{", 
      RowBox[{
       RowBox[{"-", "2"}], ",", "6.18176`"}], "}"}], ",", 
     RowBox[{"{", 
      RowBox[{
       RowBox[{"-", "1"}], ",", "3.90583`"}], "}"}], ",", 
     RowBox[{"{", 
      RowBox[{"0", ",", "0"}], "}"}]}], "}"}], ",", 
   RowBox[{"{", 
    RowBox[{
     RowBox[{"{", 
      RowBox[{
       RowBox[{"-", "5"}], ",", "10.75079`"}], "}"}], ",", 
     RowBox[{"{", 
      RowBox[{
       RowBox[{"-", "4"}], ",", "10.46711`"}], "}"}], ",", 
     RowBox[{"{", 
      RowBox[{
       RowBox[{"-", "3"}], ",", "9.98588`"}], "}"}], ",", 
     RowBox[{"{", 
      RowBox[{
       RowBox[{"-", "2"}], ",", "8.82832`"}], "}"}], ",", 
     RowBox[{"{", 
      RowBox[{
       RowBox[{"-", "1"}], ",", "5.63698`"}], "}"}], ",", 
     RowBox[{"{", 
      RowBox[{"0", ",", "0"}], "}"}]}], "}"}], ",", 
   RowBox[{"{", 
    RowBox[{
     RowBox[{"{", 
      RowBox[{
       RowBox[{"-", "5"}], ",", "14.74942`"}], "}"}], ",", 
     RowBox[{"{", 
      RowBox[{
       RowBox[{"-", "4"}], ",", "14.36201`"}], "}"}], ",", 
     RowBox[{"{", 
      RowBox[{
       RowBox[{"-", "3"}], ",", "13.71204`"}], "}"}], ",", 
     RowBox[{"{", 
      RowBox[{
       RowBox[{"-", "2"}], ",", "12.16283`"}], "}"}], ",", 
     RowBox[{"{", 
      RowBox[{
       RowBox[{"-", "1"}], ",", "7.85014`"}], "}"}], ",", 
     RowBox[{"{", 
      RowBox[{"0", ",", "0"}], "}"}]}], "}"}]}], "}"}]], "Output",
 CellChangeTimes->{
  3.7333959453429103`*^9, {3.7333959803349113`*^9, 3.7333960862959723`*^9}, 
   3.7333961607282295`*^9, 3.733396251917445*^9, 3.73339662020051*^9, 
   3.7333967824767914`*^9, {3.733397685739292*^9, 3.7333977021522303`*^9}, 
   3.733400986146904*^9, 3.733438735144806*^9, 3.733452373432255*^9, 
   3.739244163689788*^9, 3.7392449124885173`*^9, {3.739245709501843*^9, 
   3.739245716922958*^9}},ExpressionUUID->"8ba4302f-cf1d-461c-b9c6-\
8b55236ea70b"],

Cell[BoxData[
 RowBox[{"{", 
  RowBox[{
   RowBox[{"{", 
    RowBox[{
     RowBox[{"{", 
      RowBox[{"4.18879`", ",", "1.9629`"}], "}"}], ",", 
     RowBox[{"{", 
      RowBox[{"7.2382294`", ",", "3.33003`"}], "}"}], ",", 
     RowBox[{"{", 
      RowBox[{"11.49404`", ",", "5.17683`"}], "}"}], ",", 
     RowBox[{"{", 
      RowBox[{"17.157284`", ",", "7.62047`"}], "}"}], ",", 
     RowBox[{"{", 
      RowBox[{"24.429024`", ",", "10.75079`"}], "}"}], ",", 
     RowBox[{"{", 
      RowBox[{"33.510321`", ",", "14.74942`"}], "}"}]}], "}"}], ",", 
   RowBox[{"{", 
    RowBox[{
     RowBox[{"{", 
      RowBox[{"4.18879`", ",", "1.88609`"}], "}"}], ",", 
     RowBox[{"{", 
      RowBox[{"7.2382294`", ",", "3.21358`"}], "}"}], ",", 
     RowBox[{"{", 
      RowBox[{"11.49404`", ",", "5.01422`"}], "}"}], ",", 
     RowBox[{"{", 
      RowBox[{"17.157284`", ",", "7.39414`"}], "}"}], ",", 
     RowBox[{"{", 
      RowBox[{"24.429024`", ",", "10.46711`"}], "}"}], ",", 
     RowBox[{"{", 
      RowBox[{"33.510321`", ",", "14.36201`"}], "}"}]}], "}"}], ",", 
   RowBox[{"{", 
    RowBox[{
     RowBox[{"{", 
      RowBox[{"4.18879`", ",", "1.76925`"}], "}"}], ",", 
     RowBox[{"{", 
      RowBox[{"7.2382294`", ",", "3.02512`"}], "}"}], ",", 
     RowBox[{"{", 
      RowBox[{"11.49404`", ",", "4.74656`"}], "}"}], ",", 
     RowBox[{"{", 
      RowBox[{"17.157284`", ",", "7.02688`"}], "}"}], ",", 
     RowBox[{"{", 
      RowBox[{"24.429024`", ",", "9.98588`"}], "}"}], ",", 
     RowBox[{"{", 
      RowBox[{"33.510321`", ",", "13.71204`"}], "}"}]}], "}"}], ",", 
   RowBox[{"{", 
    RowBox[{
     RowBox[{"{", 
      RowBox[{"4.18879`", ",", "1.52427`"}], "}"}], ",", 
     RowBox[{"{", 
      RowBox[{"7.2382294`", ",", "2.62046`"}], "}"}], ",", 
     RowBox[{"{", 
      RowBox[{"11.49404`", ",", "4.146`"}], "}"}], ",", 
     RowBox[{"{", 
      RowBox[{"17.157284`", ",", "6.18176`"}], "}"}], ",", 
     RowBox[{"{", 
      RowBox[{"24.429024`", ",", "8.82832`"}], "}"}], ",", 
     RowBox[{"{", 
      RowBox[{"33.510321`", ",", "12.16283`"}], "}"}]}], "}"}], ",", 
   RowBox[{"{", 
    RowBox[{
     RowBox[{"{", 
      RowBox[{"4.18879`", ",", "0.92854`"}], "}"}], ",", 
     RowBox[{"{", 
      RowBox[{"7.2382294`", ",", "1.6148`"}], "}"}], ",", 
     RowBox[{"{", 
      RowBox[{"11.49404`", ",", "2.58758`"}], "}"}], ",", 
     RowBox[{"{", 
      RowBox[{"17.157284`", ",", "3.90583`"}], "}"}], ",", 
     RowBox[{"{", 
      RowBox[{"24.429024`", ",", "5.63698`"}], "}"}], ",", 
     RowBox[{"{", 
      RowBox[{"33.510321`", ",", "7.85014`"}], "}"}]}], "}"}], ",", 
   RowBox[{"{", 
    RowBox[{
     RowBox[{"{", 
      RowBox[{"4.18879`", ",", "0"}], "}"}], ",", 
     RowBox[{"{", 
      RowBox[{"7.2382294`", ",", "0"}], "}"}], ",", 
     RowBox[{"{", 
      RowBox[{"11.49404`", ",", "0"}], "}"}], ",", 
     RowBox[{"{", 
      RowBox[{"17.157284`", ",", "0"}], "}"}], ",", 
     RowBox[{"{", 
      RowBox[{"24.429024`", ",", "0"}], "}"}], ",", 
     RowBox[{"{", 
      RowBox[{"33.510321`", ",", "0"}], "}"}]}], "}"}]}], "}"}]], "Output",
 CellChangeTimes->{
  3.7333959453429103`*^9, {3.7333959803349113`*^9, 3.7333960862959723`*^9}, 
   3.7333961607282295`*^9, 3.733396251917445*^9, 3.73339662020051*^9, 
   3.7333967824767914`*^9, {3.733397685739292*^9, 3.7333977021522303`*^9}, 
   3.733400986146904*^9, 3.733438735144806*^9, 3.733452373432255*^9, 
   3.739244163689788*^9, 3.7392449124885173`*^9, {3.739245709501843*^9, 
   3.7392457169259553`*^9}},ExpressionUUID->"2fc85ef2-ce54-466e-a5bb-\
49d28afb1649"]
}, Open  ]],

Cell[CellGroupData[{

Cell[BoxData[{
 RowBox[{"fitvbdk", "=", 
  RowBox[{"Table", "[", 
   RowBox[{
    RowBox[{"Fit", "[", 
     RowBox[{
      RowBox[{"vbdk", "[", 
       RowBox[{"[", "i", "]"}], "]"}], ",", 
      RowBox[{"{", 
       RowBox[{"1", ",", "x"}], "}"}], ",", "x"}], "]"}], ",", 
    RowBox[{"{", 
     RowBox[{"i", ",", "1", ",", "6"}], "}"}]}], 
   "]"}]}], "\[IndentingNewLine]", 
 RowBox[{
  RowBox[{"fitvbdkplot", "=", 
   RowBox[{"Plot", "[", 
    RowBox[{"fitvbdk", ",", 
     RowBox[{"{", 
      RowBox[{"x", ",", "0", ",", "50"}], "}"}], ",", 
     RowBox[{"PlotLegends", "\[Rule]", 
      RowBox[{"{", 
       RowBox[{
       "\"\<Ub=-5\>\"", ",", "\"\<-4\>\"", ",", "\"\<-3\>\"", ",", 
        "\"\<-2\>\"", ",", "\"\<-1\>\""}], "}"}]}], ",", 
     RowBox[{"AxesLabel", "\[Rule]", 
      RowBox[{"{", 
       RowBox[{
       "\"\<Vb(\[CapitalARing])\>\"", ",", 
        "\"\<delta \!\(\*SubscriptBox[\(k\), \(a\)]\) (%)\>\""}], "}"}]}], 
     ",", 
     RowBox[{"BaseStyle", "\[Rule]", 
      RowBox[{"{", 
       RowBox[{
        RowBox[{"FontWeight", "\[Rule]", "\"\<Bold\>\""}], ",", 
        RowBox[{"FontSize", "\[Rule]", "15"}]}], "}"}]}], ",", 
     RowBox[{"PlotRange", "\[Rule]", "All"}]}], "]"}]}], 
  ";"}], "\[IndentingNewLine]", 
 RowBox[{"Show", "[", 
  RowBox[{"fitvbdkplot", ",", 
   RowBox[{"ListPlot", "[", "vbdk", "]"}]}], "]"}]}], "Input",
 CellChangeTimes->{{3.7333962462481213`*^9, 3.733396345725811*^9}, {
   3.7333965369187465`*^9, 3.7333965388778586`*^9}, {3.733396869214753*^9, 
   3.7333970276948175`*^9}, {3.733397075806569*^9, 3.733397084863087*^9}, {
   3.7333971904231434`*^9, 3.7333971907031593`*^9}, {3.733397408151596*^9, 
   3.733397462446702*^9}, {3.7333975004318748`*^9, 3.7333975301285734`*^9}, {
   3.7333978624393983`*^9, 3.733397909263077*^9}, {3.733400111487567*^9, 
   3.7334001119711676`*^9}, 3.7392441610837307`*^9, {3.7392445471165648`*^9, 
   3.739244599821146*^9}},ExpressionUUID->"c1741236-90cc-4513-b745-\
d231de2d3669"],

Cell[BoxData[
 RowBox[{"{", 
  RowBox[{
   RowBox[{"0.16203408606175082`", "\[VeryThinSpace]", "+", 
    RowBox[{"0.43480147491041504`", " ", "x"}]}], ",", 
   RowBox[{"0.12199004647788417`", "\[VeryThinSpace]", "+", 
    RowBox[{"0.42446634276199363`", " ", "x"}]}], ",", 
   RowBox[{"0.06709869229859267`", "\[VeryThinSpace]", "+", 
    RowBox[{"0.4066933070644465`", " ", "x"}]}], ",", 
   RowBox[{
    RowBox[{"-", "0.013209495366996893`"}], "+", 
    RowBox[{"0.362617171985888`", " ", "x"}]}], ",", 
   RowBox[{
    RowBox[{"-", "0.10211367236996897`"}], "+", 
    RowBox[{"0.236044661039158`", " ", "x"}]}], ",", "0.`"}], "}"}]], "Output",\

 CellChangeTimes->{{3.7333962549286175`*^9, 3.7333963460838313`*^9}, 
   3.7333965393998885`*^9, 3.7333968957442703`*^9, 3.733397006503605*^9, {
   3.7333970770856423`*^9, 3.7333970854651213`*^9}, 3.7333971936093254`*^9, {
   3.7333974349541297`*^9, 3.733397463127741*^9}, {3.7333975010739117`*^9, 
   3.7333975304735928`*^9}, {3.7333978875048323`*^9, 3.7333979123042507`*^9}, 
   3.7334001125483685`*^9, 3.7334387351760616`*^9, 3.733452373681189*^9, {
   3.7392441617263145`*^9, 3.7392441637527237`*^9}, {3.7392445519915605`*^9, 
   3.739244600192766*^9}, 3.739244912503502*^9, {3.73924570951383*^9, 
   3.739245716936944*^9}},ExpressionUUID->"ea79a512-7b23-4799-92b2-\
af0f35e59ad8"],

Cell[BoxData[
 TemplateBox[{GraphicsBox[{{{{{}, {}, 
        TagBox[{
          Directive[
           Opacity[1.], 
           RGBColor[0.368417, 0.506779, 0.709798], 
           AbsoluteThickness[1.6]], 
          LineBox[CompressedData["
1:eJwVz3k4lAkAx/FJQmXKVY4QY3LlmMFbjvT+EF5pEo/txEo7jCuMkWi2JJSj
HLXFiqgcURids5IICeVYTwf2cex2HythirDtH9/n8/dXNyDCiytFo9E4P/pf
RubspUJt0caQnxcZZNQ3k7fljFaH8zJJ28lpB7ncFrLxYNVlQ94Fcmn6mE8S
v5VsZUUFyfCqyau3BnKEBm1kW0YvNRnUQH6k186FZXeQj2yPiT8EdZHWfubv
Sy16yPbsgag3QUPkXfnBpuMyz8nN9bJbXwX9S47c0BAzn42Sj+nrFkv70qDQ
EtF/sHeMdMx0vl/mIYdiUehEZ52E5JpP09l0BSRbEgvDEudIjhH380pXFTyw
1vCR+ySF2r5fYx5Zq6EutzRJ0UcGdkrG1dJHNNH0lJNQoLwEQTM5BSU7dcAf
2jP1RExHROtry2oOAye97QrysxSQtltmzWwYEyGGTw0Vg5Ww7+GhQDZPH00+
sasYDBU0yqp7hu4yRMSUe0dy7wqwFRPOvhUYQ2/+2j8VZarw/2JvsjXMBN68
ldxQX3UUF7ZoSk6aIQPyHh/Xr8L1U7YDvV4sqB0mphoXa0Hwh/22gi1srNbk
Slvc1UZDe8l46h4LnFNRvCdy00Gwq0198E5L+HTwTXPX6OJ8OftmaIgVSm3y
PYeUGcj+Un80MpZA3m7fvq5ZBl5VxBzg8deho/LikmXP9dDskpObmLgeCTeq
Jq82M7HAo380M8Eago/2Z/KK14DmcGtBUZwNFF8EZpvH6+OEqoTTe9wWFsLt
TvpcA0Tu3tckOWaHHI9H5SEwxMhRq1/I3zYgpl/qwXIzI6iczutPLbbHQrWn
dn6qxihVMI57mL8RT5JNeNNjxmjkr3Y2qCShVenmJhlci0KdIk17b6CC9u4v
B7EJ6oXTNF43MCrH7CGyTaHrLvtdb4cDLrQx49IOmeFGl1H6iz4H5N0p7zPZ
bo6M1jmWjq8j5Gvixs/psnA6+m2I/6Aj3uX7eyOLBeEK7eWMXU7Q2nuGW/+d
hStGi9oFw05QSlzbE8JnQ2ZigXqj3ybo2yWtJIfZKGOJDhe+3oTvHrjltMMC
RgEVW2fDnaG/0W2RVqcFBtzEtT+9d0Zks7KZlo0lei/Fm5LRLhCWOog41Zb4
et1zA2PcBWU67GUlWlaYv8O/mbLfFQaCcI2eVCu4s1ychZOu4OnRj5rOW+Gh
r3lwaDSF9pD9jTVhBJT28eoKYihsvs6/n7efgB+vmN4dS6Fj5kBDYiSBKb5y
rZWQwuOMI/XeAgLME5Lp2SQKXVVZ4q+HCCTUNmRknaXQN14rQjoBW9ltNTfF
FIbjJcXdVwikyKdKvamjsPfBTJG4kkCPYpO3xj0KI0tpRRevEeBpWn073ERh
9LxcoUBE4BxbzZHqoPDynvrvamICE3uG/+wfpPBeakOOfxsB7FXXpw9RCHNH
tls7gfRAr4PkCIUPpzdlWXQSYEQ1a15+SeETk3NKupuAZ0o5N/wThc8ufmnl
zwicTx+5fWGMQlRmQGr2CwJvsjSW9I5TGH8WeCJ+4MdPfkbVOgmFCV5EypYh
Ap1FLbTgbxRiRNHJxAgB1dI5r/wZCpPfYpO0/yYQULm+5PEshQOOwmOyLwlU
1URK5ucpSNISEsdeEfgP3EMgwA==
           "]]}, 
         Annotation[#, "Charting`Private`Tag$11556#1"]& ], 
        TagBox[{
          Directive[
           Opacity[1.], 
           RGBColor[0.880722, 0.611041, 0.142051], 
           AbsoluteThickness[1.6]], 
          LineBox[CompressedData["
1:eJwVkWs0lAkAhlEoS+tSuTRlmkwZycyY76vc+l7EfOVukep0I2YUioRKYbSi
mU1xugiD49rYUrqIVuKg2FRLl1OcwmlLS6lJzSKs/fGe5+9znndpyD7/MA01
NTWvmf1PVtZkiXzJtXUeFYFFLfaNVO0cjnmUOIvKVzwe/j32HtWUeKXUUlxI
ZafGZaqETVQbL0akJa6mkrl3m2XKZuqBrIv+JmqkgqV+ZK2wjWq3T6sbFj2m
dFwTzXSVD6mOMz0xg6I31NqXIcoty55RGxu0vd+JRihvi+DtGo79VKfe6rmz
t6kh/pGdTX31COWS5XavwmcO3EKGa1nnv1Nh3HE9vp4+DKtyktOJScqLE/Zl
oXA+CjM0ym7zNFDz9OjB9rUmuHZK8W4gUxMOhlbVs5MZiCupvfTEai5EE9kF
ZcFMmBTyUjrrdbGv7b2g2ouF3nhZbqOWPk5u0WJPRlrgOPu6YLzbAKH3j4Tz
xcuhOGrgmCUxQpO2qd/ezZZAO/tRleUC8A1Szn2IswI3f5ipUC7Ezq9O1t6R
1sg3GerXkJugWN7KUP1mg12M/FCnKDNcP2Xf0+XPwzmjWfumBTNe9U6+BZ58
0DeKBxf1LkZjR5kyc6stfulVsswqzREhtGuICBbg0/OGsDoFE/mV/Jt79xDY
nrb1YlDOUpz52pC6P4HECc7TnNoEFt4pDsaLY1cjulTc0uq5DC3u2RckkjXQ
CA161iKwgLrPq4GslLUI+L5jccxPbKg531IvOmSHHWnrrfpfs5FhrPLqOmGP
BQESY5eW5di/JbRZleYA6ViPg+/FFehPJXZTZx1xeeAUfCSWmJ+T+yqz2Akn
Whk6huEclOtbHbqftw7mR9t0JPZWaIo1d1tRRWF3YvvQAHMl5MwihlMAIKYH
Z31RrURD0ria+AnANhzoa+6wxlIP7R/LNjkjy5yU/1q9Cjcec6Qvnzrjlnpp
9rfjNpC1TfGY21wgXREpCorkIufAhz07e10wz6DSzpbFQ9KCJT+zNruCkGqz
Fsl4uMTR7IjrcwW3IufwjyketEbVTZu2r4f08uVoYg8fFbxrx+Tv1+OPwNGu
3a/54IQovCej3NB+uNI0wdcWPRvqagKH3ECe/GfiTb0tukoOr6IOuCPRYbO3
s40A/173c2Qp3WH2ItBxLFeA6duxN9Ojhbgw0qibM4uAB8/dLembEB8vBXmx
4wnc38aN2HuARrH3Ec68fgKGoeI7BQdplAg+ZgwNzPwqLtZ7kkCj3GTH4IO3
BL7HGtUQSfRMb5eKtEECFhmq8cnjNG7H67DHRgik1DTKTp+j8Uiey3w7RcBe
2/fqzToaPz7VGtczSKTrZmoM3qEx3c1JOL+ExF8GzQFmd2mo1+U9j2OSEDOI
sWPNNLTTks9yLUic55u40H/SMDQWGpWtJDG6ta/7VS8NDvV83ml7Ethlulzv
DY1VFnR0lCMJabh/ItVPgzu3vnPjOhKsmBZG6d80iO4CmaYLCb/0yrCoTzQg
CtM5soFEvrS/tvAzDVfPFxHBHiQGT5vpdClpuPM3tJNeJFLyZFdWq2h4Tlhn
fPYl8bCoVS1ijIZPn/x9pz8J4/Ip/7wJGv6t+sKqABIhVWvKOidpBCgk5RlB
JK5c3a+anqaxKWtUMzyYxH+piRdB
           "]]}, 
         Annotation[#, "Charting`Private`Tag$11556#2"]& ], 
        TagBox[{
          Directive[
           Opacity[1.], 
           RGBColor[0.560181, 0.691569, 0.194885], 
           AbsoluteThickness[1.6]], 
          LineBox[CompressedData["
1:eJwVkHs0lAkAR4dTRrXCNBLNMoSMPGbMlyTT9/P+EnmsTnqYRDJSm+dKi0gr
lvLaSslgM1SKiGzZ2ZrWY/U2OQrtSnlMW2crJsROtv3jnvv3vSZhBwIj1Gk0
mu8X/rdpvuq82Khh/dM60RqRTQPZoskx3i/KJ/eNqvrZHY2k7GBdlaWonFQz
Kk7rEzaRHdzYSA1RPbnquLTdu6CF/CNPTn2MvEWmRzOCbCakZJdT5o23kY9I
JlPomLyjnbxbOBCriBwkhYpMK2PdbtJbSt80GvmOpEtsvIZ7/yQfaDksmBdC
g+Z6uS/a3pKu+R63a/w04b+kdobRpyQj7Ga0eFo6WJb8tXm+3Szpy4n4sNSL
Ccvt1m866Wpo7ElN7HJcBk0D1orFgnlYx7Cqn3eYhXLXGPHSFjoiZ4vKJMFs
TFax2l+xF+FAxxi/3tcUhRbL7036LcaP2zTMVfvMML6AXDg6pIPwzu/38EQW
EBScEcenMSCjGwREb7WEwr4i+xWDCZ5u+qnXCVY4sGjrT01degidEFhv2meN
komb+Zbh+qgUt7OmjtuiTPfRZZWRAa6dcBqQB3JB88k3bpYbIuGmwL/Mh4f5
p6YztKNYuHVXMp6z3R5jekyNeyZGiPJaK40K5mOv5FkyR2qMcxd4zdF7CUQ0
1xxLkLJROCHNiElaDXeLtakeJSYYvZT4nSjOAUqj8r8jd5uizbOo5MiRNSi2
/0tx02UF1Pz6X+anO0L94QfhTh0z0Fyuq1Ukr0Vl0sCcst8M2fpTvvJjTrBx
FvNar5sjZlv4nanMdcjNXj0gz7TAUAaxmzzpjKfvJHrLw1aCWXymP6dSgMCI
t4eCnC1RrWOV3Fm6HuIwevAgnQNZnLHHyloSzw7Ntp8d5kDMrmAJgoBhw7ba
mkYrSFNmaKLHALsr7FdJyiqYbKT/u2KLC7yL+kN6tlij6REnt6/HBR6vLJKC
zGyQ1/GZyw5xha2fj8l8dVsUx7/eG/rcFWOunm70bluk6Blpm251Q7f70oKZ
Ujtc5My/m/DCDT1XBx20nbnQUKoZyITusMwUD3X9zEUNtyFNPOaOiZddPSwG
D5ywS5tU+z3QuyE0RHSYh4ENNxo3v/FApfJF5Y4RHuTnD9mQ8Z4Ytn5o+/ob
e0xfC3A2HfeE9kVJklGrPeZ+iWvO+tYLAdaKzT5sPjZyPT1SPnphkeB0CuME
H50hdlHR8RTqCrk7M5R8MMJFrWWJFGTVFTLvST6Eokqtx0kUelt1zJjTfEzG
LWkkUijMjbxXVM/yYZY9NaM6SsHfqSHuvjqB9MZbeQWnKIy/5GXp6xJwovtf
bb5BwZHgX7liQyDrqxx1RSsFnw3ntZPsCHTr3gky/I1CqHBJHHgERCziU9od
CjnZEw5PCAKnectcqXsU+p9fuz29joBy+4sn/c8ppP5A9Lh5E8AuAwutQQpF
Z6sctHwI5O4JPEgOUaiuZ57p9SVgGtvGqhqh8LBPGRIVQCAg60LE/n8osG2b
x04EEziXO9RS/p4C4WbuHbyNgKLAcKF8nAIVfPKyyY4vPaV5dQ5TFOKOJMY2
7SRwv6KdFvWJQtbpkSepuwjoV38OLJ2lcPbyZgevcAJhtWskD1RffsraS3Qi
CNRdjZmam6Pwe+/q2b49BP4Dgt8XMQ==
           "]]}, 
         Annotation[#, "Charting`Private`Tag$11556#3"]& ], 
        TagBox[{
          Directive[
           Opacity[1.], 
           RGBColor[0.922526, 0.385626, 0.209179], 
           AbsoluteThickness[1.6]], 
          LineBox[CompressedData["
1:eJwVznk4lAkAx/EZJsomOSbXhJFrJmXeITl7fxReaxHFNqEtVsaVu9JKU0qE
ptiyIsZKWUrFKrLIRJR0TNcj7aq2DU9WEU1Y2frj+3z+/bJD4/zDFWg0mveX
vmosnq0oNbi85vyMZk+oak7b1fkcw1ihmCRCp+PkG/a1te+uPWMhLCO1ThUV
+Otta7vJS4hQEl4kf13psd9edIDszpVRkxFtpNNJYVKKooS85ZDRNBJxj7zM
7LnDDq8nbx/vTxiKGCBjAtKm5MxO8tsWZZ83Ee9Iz8lHamGjj8leVdsFjBAa
9LurxmW+g6Sr2O36Od/56D5uWS6KHiPDraZVCdXFqGKU3DXVkJPenPCxJR5a
mLYbMBdaz5J1j/am3LLTgem13tRPKXQ4anAvMvaxkNl4IiVHzEDETP7pyk1G
2CPgJFeeUkbczUHri97GGN07VROaoIIjm5VMZ2NMoJ9Rn7rjkCrCun7aTgjN
8HpewPWj/MVoV9b1ixZY4KC+bSenWB2EuujkcDIXIvZCZoyxJrZ+cLb0ibGE
U6SILhJroby0kyXPW4mA8mE7R/0lqD/q0C/z5+FKdeNYU5k2kq85rz/9HYGn
k6YeKiq6aLtdOZ4dxEcAkTVIL9BDpId9S+Qma+TXZpn00FkoqSIaoqNsYMlK
P+8oXorjH1r2x+9ahUVBfQ1xTEO8qU7ZKUy0RV/s8IVrMEKHe/4vBw6shuDs
VjN1JTbovs9eiUV2aJwzi13fygbN5QpdkmqPP1wkyWOJxsjSlnvLDjvg3UwB
+43tMsRvDpPKMxxBf/qk5Ma/y/Byv82P5AknuHJ/bpmoN4FWQdGz7HJnmG9n
lB3eaYqzi7mpXcVrMCK94aNoaYb2REM38xoSA4WzFbL3Zig1krCcNwL1eZld
R6rM0ZI2TRPeB5bHSGvOBFuA7aX837LvXfBQunuVhhEHv9/j5PQ9coHAIT1P
+ISD3JufeUYhrlDjfj6iUcJFQdJw1Nbnrqhw6A2s3LgcaUwDNWPBWvxl7ft3
0QJL/MaZdzv5xVq4VXoxX/VaQmmCrtu+ZR3yVhcyNQ+twDne5fTSwXVQdA1p
LvRaCU5otc9srBuWrnrCTl9khX7PprqAt27Q8SwN9O6wgqxizwoyyR2SqHid
xnU8fKr3czIed4epS9NIi4SHucbEhswdHpjJCSqfmObBi+fuljbpgWGNZovH
wQS6Qqwio5MoeHBdtbmNBDTChM2nUyj0Kd4dbG8isEVYrnp/F4XYPwWNgmYC
HxM162zSKBQcSxBktxIwyZJPzx6kMPBRUjzUQUBU15Z77CSFXTfmDM89IOCg
vP5SQxOFquAWC5O3BDIXZisMNVNwtPWcah4h8EBdulGvlcJdtce3NowSELJs
ptKlFCakI1EZYwQKCR1XqocCOKwLr+QEJoJePHz2/Mvf5B6inMEHtumaqQ5Q
iLmnpGCvxEfOdv/d5EsKc1X5svvKfBgndLDO/EPBNLg6ifYNH36ZVeGxoxQS
pH0NP6jzUZLz8mrZewqMkvBMuQYfQ8f0VGTjFApTxgLFWnyIinNrbeUUWi0W
fGrV5uOOpJMWOUXBT+FEd6AuH9pnP/sXz1B43W9UNKrHR2jN6sreWQo7G85H
ZrL4qL0UL5+bo6AitnMwMODjfxIhG2A=
           "]]}, 
         Annotation[#, "Charting`Private`Tag$11556#4"]& ], 
        TagBox[{
          Directive[
           Opacity[1.], 
           RGBColor[0.528488, 0.470624, 0.701351], 
           AbsoluteThickness[1.6]], 
          LineBox[CompressedData["
1:eJwVzns0lAkABfAhGSmFyGBoDOYz0kak8fxuavhKFCUh7WRoxmtDUW2I7FGi
PNpsRWSR6CwaqwyrwSmtXmq2Pa3HJkkptVskoWFn/7jn/nXP75qF7fOPUKXR
aD7K/N/sXEV5iek1dyuXboaxRbPshgZ3eaw4lzRfqxn0wlEqaz9UW2ElLiVN
7Pnnqzc2yTpt40Xq4jpSd0WLIW/fddnvOXJqQiQjZ4yqjAKaJbIu5wzpO1E3
WTyh4JmWXZbdze+LHxENkGKbk7OvDHLITa1031eif0nWEC9G82wb+UDLcYFa
KA3D92umt4X+RXrk8tuqtmigvK2U21w3REasmtay09JGzWvvbcYLR0kfbsTH
ZV56MDid/WFxxkdS8iQlsYvHQNHNhOJw1wnSRde6Tu0oEwOJkdMn+VOkaKbg
YuVOFk4v1Xna46Ig93W+tq/zYUNmHpozm0TDyWB1S0WMBRjpTplfDqpCeOfI
XjsxBwXVhZL+HWpopxv6RQdZwYO/2TTARh12OmmFbw5Yw69iwVAjVwOCcTcb
3xgbpD/06qXN10RZyW3m5KlvoPvbKWsHjUVoOO3cJ/e3xVOmTfOMymIcaHbb
enGzHVoo7+RfepZAdrdyLCtkNVSY0nvl77QR6eXUGrnTHmumcsYi+nRQfMWu
MTrKAYyml3zmM13kj7emxx1cg8L6kSZm/1K8qklMEic4onLxSr5ulx5ueRac
O3ZsLYS+E4qZLn2obOl9kZvGg2Rc0d0rXQbauusqlw47oVguaZ9XaYATBpM+
8uPOWHNmdIBVwUBcsLBjMsMF30rDDewLDDGY7hBOnnWFc/ueI04/GkHvzPne
rDI31KounMvKN8ZlbevDd4rc0VD9qag7hYn2hOV84ioJ8eqwiAWpJihhXWK6
bQdqWdoUL9YUrcnTNPEjIJeK2nQtcDnMvOlfzQPXQYdb4bpkBQu/dnOze56s
w8+CBkFbGQs5nbO2rFAPLMxSK4pmm+HM/jdRgn4PuLyc2JN/wQzJ+qZL2EHr
4byrlbdLm41q7vy7B56vh87tTkuzPDbUP6kYtu/egHpBXKmAbo4q22upJa83
gPM+ZNWFE+bghtX4KmL5iCo06T5Et0DfRqkkYJSPpISjM49TLCAv/34lud8T
IaS5u+WsBb40+LmyxzxBJ0Va44mWmGtKaMz8zgtpIenvIkYt4W3ryU+e8IJc
/PegPIqDO6GrIqP3U3h/pUfYPMiBrlDccjGRQqAw2P/BEAe7xWVajw5S6DDp
w/NhDj4nLJU4JFM4V9Bvov6WA4sTk9OKHyh4JA889RvjIE0iy8krpFC4Zdj7
jSoBZ/rW+kYpBXz+YM+wIJC5KEt1pIXC1fp49goOgcc6HduNblLQjx7Tdrci
IGY6TKV2UHg7MP5eaEPgJzuGB3WPwtmuz1V1DgQ+hTz/o7efwmjxV2MvPgHs
MeRoDVDYEZiiGexFIHuv/yFykEKbzuyXmI0E2PG3mBXDyn3m3J8FPgT8Mq9E
xP6j/BOnmvcsgEBx9uCN0g8UaqwzUj8GEhjJM9KUjyn/DM+LVQsmkFaUU+s4
qfSC5m+y3k3g/qXbtMgppaeXyXMTEDC4POtfNKP0HqoTW8MIhF1dW/lAQcE6
67i+MJxAbX3c5Nyc0l+voZa0l8B/188WBg==
           "]]}, 
         Annotation[#, "Charting`Private`Tag$11556#5"]& ], 
        TagBox[{
          Directive[
           Opacity[1.], 
           RGBColor[0.772079, 0.431554, 0.102387], 
           AbsoluteThickness[1.6]], 
          LineBox[CompressedData["
1:eJxNz30s1HEcB/Afk1PrFlIedvNwSc6Uu1wejnOoQ+k8TcvDmOjc7zyEQ6hL
HprI1XlYquEwj7F5OEmyS2ceoowu/4QNbXlYrQcPXeiotny+vbf33nv9+TaL
TAjgqmMYxvnTv0sWq2olxh0u2L90a1FM4nExa9fy9NY6S7wKPERN4mnibeBX
IoXXOq8PPMLI7fnMGwePFk8nLfFmwedkBJ8F3lfwGNFur0YY5rprdzH7ZaOv
Fphrs0mkEbXBHAr3+2FPPbB08kbqiIMB2EnXqk3jJgnM2yqprA8yBScMLdq2
ccjgOyGaR1Vx5uCo4evRNNwCLCcY+scGW4JpOlllyylW4IhVprVPnDW4RjJI
Ut49Ae68x5hWBFDBKc+ZfpXnaeC+0fqVgtCTYL6no4wfZAuuaKJ1xcbQwcWr
suzEtFPghebUq7jADjzgUfIwJ8cerOY79UGc5QDG3J6qVWc4gvP1lRzFbQY4
MSSqX5nrBJ7Ppl9m3XcG65U+miqoYYIbtK0yhstdwHKBCftYCwssMa0mMQNd
wTLhJoZPIJt5E34duegGfjJOKXw/iSwa2qaahrmDS5OXYyJmkIWHjA+Qg0+D
H1P2jKbMIWuuqRnKw8+AG6kdmZJFZEpks48qng2ePtsjvfAJWVF77Tgr2QP8
s9PfmbyCvPNM0JV3xRPsTfVgC9eRh8Ns+LHJXmDdKLy3MhU5HK8hTqQh/xAc
lNKFyOb5yk3VLeQsaZ+oqAyZQfBr7+pBzttfoL7Ui/xWpz/Q6AUyTqJvZPYj
P6AZuHu9Rl4LnXs3NYPsesnQgjiLXBgdkM6aRyYnDZDqPiL75zVx478gVxTO
d1d9Q14qMtqnWPnvT7mo1U6J/KZ6EONvIOs3bAeUbyFHttjXj6mQW9sTlTs7
yL8BcCsRZw==
           "]]}, 
         Annotation[#, 
          "Charting`Private`Tag$11556#6"]& ]}}, {}, {}}, {{}, {{{}, {
         Hue[0.67, 0.6, 0.6], 
         Directive[
          PointSize[0.012833333333333334`], 
          RGBColor[0.368417, 0.506779, 0.709798], 
          AbsoluteThickness[1.6]], 
         PointBox[{{4.18879, 1.9629}, {7.2382294, 3.33003}, {11.49404, 
          5.17683}, {17.157284, 7.62047}, {24.429024, 10.75079}, {33.510321, 
          14.74942}}]}, {
         Hue[0.9060679774997897, 0.6, 0.6], 
         Directive[
          PointSize[0.012833333333333334`], 
          RGBColor[0.880722, 0.611041, 0.142051], 
          AbsoluteThickness[1.6]], 
         PointBox[{{4.18879, 1.88609}, {7.2382294, 3.21358}, {11.49404, 
          5.01422}, {17.157284, 7.39414}, {24.429024, 10.46711}, {33.510321, 
          14.36201}}]}, {
         Hue[0.1421359549995791, 0.6, 0.6], 
         Directive[
          PointSize[0.012833333333333334`], 
          RGBColor[0.560181, 0.691569, 0.194885], 
          AbsoluteThickness[1.6]], 
         PointBox[{{4.18879, 1.76925}, {7.2382294, 3.02512}, {11.49404, 
          4.74656}, {17.157284, 7.02688}, {24.429024, 9.98588}, {33.510321, 
          13.71204}}]}, {
         Hue[0.37820393249936934`, 0.6, 0.6], 
         Directive[
          PointSize[0.012833333333333334`], 
          RGBColor[0.922526, 0.385626, 0.209179], 
          AbsoluteThickness[1.6]], 
         PointBox[{{4.18879, 1.52427}, {7.2382294, 2.62046}, {11.49404, 
          4.146}, {17.157284, 6.18176}, {24.429024, 8.82832}, {33.510321, 
          12.16283}}]}, {
         Hue[0.6142719099991583, 0.6, 0.6], 
         Directive[
          PointSize[0.012833333333333334`], 
          RGBColor[0.528488, 0.470624, 0.701351], 
          AbsoluteThickness[1.6]], 
         PointBox[{{4.18879, 0.92854}, {7.2382294, 1.6148}, {11.49404, 
          2.58758}, {17.157284, 3.90583}, {24.429024, 5.63698}, {33.510321, 
          7.85014}}]}, {
         Hue[0.8503398874989481, 0.6, 0.6], 
         Directive[
          PointSize[0.012833333333333334`], 
          RGBColor[0.772079, 0.431554, 0.102387], 
          AbsoluteThickness[1.6]], 
         PointBox[{{4.18879, 0.}, {7.2382294, 0.}, {11.49404, 0.}, {17.157284,
           0.}, {24.429024, 0.}, {33.510321, 0.}}]}, {}}}, {}, {}, {}, {}}}, {
    DisplayFunction -> Identity, Ticks -> {Automatic, Automatic}, 
     AxesOrigin -> {0, 0}, FrameTicks -> {{Automatic, 
        Charting`ScaledFrameTicks[{Identity, Identity}]}, {Automatic, 
        Charting`ScaledFrameTicks[{Identity, Identity}]}}, 
     GridLines -> {None, None}, DisplayFunction -> Identity, 
     PlotRangePadding -> {{
        Scaled[0.02], 
        Scaled[0.02]}, {
        Scaled[0.05], 
        Scaled[0.05]}}, PlotRangeClipping -> True, ImagePadding -> All, 
     DisplayFunction -> Identity, AspectRatio -> 
     NCache[GoldenRatio^(-1), 0.6180339887498948], Axes -> {True, True}, 
     AxesLabel -> {
       FormBox["\"Vb(\[CapitalARing])\"", TraditionalForm], 
       FormBox[
       "\"delta \\!\\(\\*SubscriptBox[\\(k\\), \\(a\\)]\\) (%)\"", 
        TraditionalForm]}, AxesOrigin -> {0, 0}, 
     BaseStyle -> {FontWeight -> "Bold", FontSize -> 15}, DisplayFunction :> 
     Identity, Frame -> {{False, False}, {False, False}}, 
     FrameLabel -> {{None, None}, {None, None}}, 
     FrameTicks -> {{Automatic, Automatic}, {Automatic, Automatic}}, 
     GridLines -> {None, None}, GridLinesStyle -> Directive[
       GrayLevel[0.5, 0.4]], 
     Method -> {
      "DefaultBoundaryStyle" -> Automatic, "DefaultMeshStyle" -> 
       AbsolutePointSize[6], "ScalingFunctions" -> None, 
       "CoordinatesToolOptions" -> {"DisplayFunction" -> ({
           (Identity[#]& )[
            Part[#, 1]], 
           (Identity[#]& )[
            Part[#, 2]]}& ), "CopiedValueFunction" -> ({
           (Identity[#]& )[
            Part[#, 1]], 
           (Identity[#]& )[
            Part[#, 2]]}& )}}, PlotRange -> {All, All}, PlotRangeClipping -> 
     True, PlotRangePadding -> {{Automatic, Automatic}, {
       Automatic, Automatic}}, Ticks -> {Automatic, Automatic}}],FormBox[
    FormBox[
     TemplateBox[{"\"Ub=-5\"", "\"-4\"", "\"-3\"", "\"-2\"", "\"-1\""}, 
      "LineLegend", DisplayFunction -> (FormBox[
        StyleBox[
         StyleBox[
          PaneBox[
           TagBox[
            GridBox[{{
               TagBox[
                GridBox[{{
                   GraphicsBox[{{
                    Directive[
                    EdgeForm[
                    Directive[
                    Opacity[0.3], 
                    GrayLevel[0]]], 
                    PointSize[0.5], FontWeight -> "Bold", FontSize -> 15, 
                    Opacity[1.], 
                    RGBColor[0.368417, 0.506779, 0.709798], 
                    AbsoluteThickness[1.6]], {
                    LineBox[{{0, 10}, {20, 10}}]}}, {
                    Directive[
                    EdgeForm[
                    Directive[
                    Opacity[0.3], 
                    GrayLevel[0]]], 
                    PointSize[0.5], FontWeight -> "Bold", FontSize -> 15, 
                    Opacity[1.], 
                    RGBColor[0.368417, 0.506779, 0.709798], 
                    AbsoluteThickness[1.6]], {}}}, AspectRatio -> Full, 
                    ImageSize -> {20, 10}, PlotRangePadding -> None, 
                    ImagePadding -> Automatic, 
                    BaselinePosition -> (Scaled[0.1] -> Baseline)], #}, {
                   GraphicsBox[{{
                    Directive[
                    EdgeForm[
                    Directive[
                    Opacity[0.3], 
                    GrayLevel[0]]], 
                    PointSize[0.5], FontWeight -> "Bold", FontSize -> 15, 
                    Opacity[1.], 
                    RGBColor[0.880722, 0.611041, 0.142051], 
                    AbsoluteThickness[1.6]], {
                    LineBox[{{0, 10}, {20, 10}}]}}, {
                    Directive[
                    EdgeForm[
                    Directive[
                    Opacity[0.3], 
                    GrayLevel[0]]], 
                    PointSize[0.5], FontWeight -> "Bold", FontSize -> 15, 
                    Opacity[1.], 
                    RGBColor[0.880722, 0.611041, 0.142051], 
                    AbsoluteThickness[1.6]], {}}}, AspectRatio -> Full, 
                    ImageSize -> {20, 10}, PlotRangePadding -> None, 
                    ImagePadding -> Automatic, 
                    BaselinePosition -> (Scaled[0.1] -> Baseline)], #2}, {
                   GraphicsBox[{{
                    Directive[
                    EdgeForm[
                    Directive[
                    Opacity[0.3], 
                    GrayLevel[0]]], 
                    PointSize[0.5], FontWeight -> "Bold", FontSize -> 15, 
                    Opacity[1.], 
                    RGBColor[0.560181, 0.691569, 0.194885], 
                    AbsoluteThickness[1.6]], {
                    LineBox[{{0, 10}, {20, 10}}]}}, {
                    Directive[
                    EdgeForm[
                    Directive[
                    Opacity[0.3], 
                    GrayLevel[0]]], 
                    PointSize[0.5], FontWeight -> "Bold", FontSize -> 15, 
                    Opacity[1.], 
                    RGBColor[0.560181, 0.691569, 0.194885], 
                    AbsoluteThickness[1.6]], {}}}, AspectRatio -> Full, 
                    ImageSize -> {20, 10}, PlotRangePadding -> None, 
                    ImagePadding -> Automatic, 
                    BaselinePosition -> (Scaled[0.1] -> Baseline)], #3}, {
                   GraphicsBox[{{
                    Directive[
                    EdgeForm[
                    Directive[
                    Opacity[0.3], 
                    GrayLevel[0]]], 
                    PointSize[0.5], FontWeight -> "Bold", FontSize -> 15, 
                    Opacity[1.], 
                    RGBColor[0.922526, 0.385626, 0.209179], 
                    AbsoluteThickness[1.6]], {
                    LineBox[{{0, 10}, {20, 10}}]}}, {
                    Directive[
                    EdgeForm[
                    Directive[
                    Opacity[0.3], 
                    GrayLevel[0]]], 
                    PointSize[0.5], FontWeight -> "Bold", FontSize -> 15, 
                    Opacity[1.], 
                    RGBColor[0.922526, 0.385626, 0.209179], 
                    AbsoluteThickness[1.6]], {}}}, AspectRatio -> Full, 
                    ImageSize -> {20, 10}, PlotRangePadding -> None, 
                    ImagePadding -> Automatic, 
                    BaselinePosition -> (Scaled[0.1] -> Baseline)], #4}, {
                   GraphicsBox[{{
                    Directive[
                    EdgeForm[
                    Directive[
                    Opacity[0.3], 
                    GrayLevel[0]]], 
                    PointSize[0.5], FontWeight -> "Bold", FontSize -> 15, 
                    Opacity[1.], 
                    RGBColor[0.528488, 0.470624, 0.701351], 
                    AbsoluteThickness[1.6]], {
                    LineBox[{{0, 10}, {20, 10}}]}}, {
                    Directive[
                    EdgeForm[
                    Directive[
                    Opacity[0.3], 
                    GrayLevel[0]]], 
                    PointSize[0.5], FontWeight -> "Bold", FontSize -> 15, 
                    Opacity[1.], 
                    RGBColor[0.528488, 0.470624, 0.701351], 
                    AbsoluteThickness[1.6]], {}}}, AspectRatio -> Full, 
                    ImageSize -> {20, 10}, PlotRangePadding -> None, 
                    ImagePadding -> Automatic, 
                    BaselinePosition -> (Scaled[0.1] -> Baseline)], #5}}, 
                 GridBoxAlignment -> {
                  "Columns" -> {Center, Left}, "Rows" -> {{Baseline}}}, 
                 AutoDelete -> False, 
                 GridBoxDividers -> {
                  "Columns" -> {{False}}, "Rows" -> {{False}}}, 
                 GridBoxItemSize -> {"Columns" -> {{All}}, "Rows" -> {{All}}},
                  GridBoxSpacings -> {
                  "Columns" -> {{0.5}}, "Rows" -> {{0.8}}}], "Grid"]}}, 
             GridBoxAlignment -> {"Columns" -> {{Left}}, "Rows" -> {{Top}}}, 
             AutoDelete -> False, 
             GridBoxItemSize -> {
              "Columns" -> {{Automatic}}, "Rows" -> {{Automatic}}}, 
             GridBoxSpacings -> {"Columns" -> {{1}}, "Rows" -> {{0}}}], 
            "Grid"], Alignment -> Left, AppearanceElements -> None, 
           ImageMargins -> {{5, 5}, {5, 5}}, ImageSizeAction -> 
           "ResizeToFit"], LineIndent -> 0, StripOnInput -> False], {
         FontFamily -> "Arial"}, Background -> Automatic, StripOnInput -> 
         False], TraditionalForm]& ), 
      InterpretationFunction :> (RowBox[{"LineLegend", "[", 
         RowBox[{
           RowBox[{"{", 
             RowBox[{
               RowBox[{"Directive", "[", 
                 RowBox[{
                   RowBox[{"FontWeight", "\[Rule]", "\"Bold\""}], ",", 
                   RowBox[{"FontSize", "\[Rule]", "15"}], ",", 
                   RowBox[{"Opacity", "[", "1.`", "]"}], ",", 
                   InterpretationBox[
                    ButtonBox[
                    TooltipBox[
                    GraphicsBox[{{
                    GrayLevel[0], 
                    RectangleBox[{0, 0}]}, {
                    GrayLevel[0], 
                    RectangleBox[{1, -1}]}, {
                    RGBColor[0.368417, 0.506779, 0.709798], 
                    RectangleBox[{0, -1}, {2, 1}]}}, DefaultBaseStyle -> 
                    "ColorSwatchGraphics", AspectRatio -> 1, Frame -> True, 
                    FrameStyle -> 
                    RGBColor[
                    0.24561133333333335`, 0.3378526666666667, 
                    0.4731986666666667], FrameTicks -> None, PlotRangePadding -> 
                    None, ImageSize -> 
                    Dynamic[{
                    Automatic, 1.35 CurrentValue["FontCapHeight"]/
                    AbsoluteCurrentValue[Magnification]}]], 
                    "RGBColor[0.368417, 0.506779, 0.709798]"], Appearance -> 
                    None, BaseStyle -> {}, BaselinePosition -> Baseline, 
                    DefaultBaseStyle -> {}, ButtonFunction :> 
                    With[{Typeset`box$ = EvaluationBox[]}, 
                    If[
                    Not[
                    AbsoluteCurrentValue["Deployed"]], 
                    SelectionMove[Typeset`box$, All, Expression]; 
                    FrontEnd`Private`$ColorSelectorInitialAlpha = 1; 
                    FrontEnd`Private`$ColorSelectorInitialColor = 
                    RGBColor[0.368417, 0.506779, 0.709798]; 
                    FrontEnd`Private`$ColorSelectorUseMakeBoxes = True; 
                    MathLink`CallFrontEnd[
                    FrontEnd`AttachCell[Typeset`box$, 
                    FrontEndResource["RGBColorValueSelector"], {
                    0, {Left, Bottom}}, {Left, Top}, 
                    "ClosingActions" -> {
                    "SelectionDeparture", "ParentChanged", 
                    "EvaluatorQuit"}]]]], BaseStyle -> Inherited, Evaluator -> 
                    Automatic, Method -> "Preemptive"], 
                    RGBColor[0.368417, 0.506779, 0.709798], Editable -> False,
                     Selectable -> False], ",", 
                   RowBox[{"AbsoluteThickness", "[", "1.6`", "]"}]}], "]"}], 
               ",", 
               RowBox[{"Directive", "[", 
                 RowBox[{
                   RowBox[{"FontWeight", "\[Rule]", "\"Bold\""}], ",", 
                   RowBox[{"FontSize", "\[Rule]", "15"}], ",", 
                   RowBox[{"Opacity", "[", "1.`", "]"}], ",", 
                   InterpretationBox[
                    ButtonBox[
                    TooltipBox[
                    GraphicsBox[{{
                    GrayLevel[0], 
                    RectangleBox[{0, 0}]}, {
                    GrayLevel[0], 
                    RectangleBox[{1, -1}]}, {
                    RGBColor[0.880722, 0.611041, 0.142051], 
                    RectangleBox[{0, -1}, {2, 1}]}}, DefaultBaseStyle -> 
                    "ColorSwatchGraphics", AspectRatio -> 1, Frame -> True, 
                    FrameStyle -> 
                    RGBColor[
                    0.587148, 0.40736066666666665`, 0.09470066666666668], 
                    FrameTicks -> None, PlotRangePadding -> None, ImageSize -> 
                    Dynamic[{
                    Automatic, 1.35 CurrentValue["FontCapHeight"]/
                    AbsoluteCurrentValue[Magnification]}]], 
                    "RGBColor[0.880722, 0.611041, 0.142051]"], Appearance -> 
                    None, BaseStyle -> {}, BaselinePosition -> Baseline, 
                    DefaultBaseStyle -> {}, ButtonFunction :> 
                    With[{Typeset`box$ = EvaluationBox[]}, 
                    If[
                    Not[
                    AbsoluteCurrentValue["Deployed"]], 
                    SelectionMove[Typeset`box$, All, Expression]; 
                    FrontEnd`Private`$ColorSelectorInitialAlpha = 1; 
                    FrontEnd`Private`$ColorSelectorInitialColor = 
                    RGBColor[0.880722, 0.611041, 0.142051]; 
                    FrontEnd`Private`$ColorSelectorUseMakeBoxes = True; 
                    MathLink`CallFrontEnd[
                    FrontEnd`AttachCell[Typeset`box$, 
                    FrontEndResource["RGBColorValueSelector"], {
                    0, {Left, Bottom}}, {Left, Top}, 
                    "ClosingActions" -> {
                    "SelectionDeparture", "ParentChanged", 
                    "EvaluatorQuit"}]]]], BaseStyle -> Inherited, Evaluator -> 
                    Automatic, Method -> "Preemptive"], 
                    RGBColor[0.880722, 0.611041, 0.142051], Editable -> False,
                     Selectable -> False], ",", 
                   RowBox[{"AbsoluteThickness", "[", "1.6`", "]"}]}], "]"}], 
               ",", 
               RowBox[{"Directive", "[", 
                 RowBox[{
                   RowBox[{"FontWeight", "\[Rule]", "\"Bold\""}], ",", 
                   RowBox[{"FontSize", "\[Rule]", "15"}], ",", 
                   RowBox[{"Opacity", "[", "1.`", "]"}], ",", 
                   InterpretationBox[
                    ButtonBox[
                    TooltipBox[
                    GraphicsBox[{{
                    GrayLevel[0], 
                    RectangleBox[{0, 0}]}, {
                    GrayLevel[0], 
                    RectangleBox[{1, -1}]}, {
                    RGBColor[0.560181, 0.691569, 0.194885], 
                    RectangleBox[{0, -1}, {2, 1}]}}, DefaultBaseStyle -> 
                    "ColorSwatchGraphics", AspectRatio -> 1, Frame -> True, 
                    FrameStyle -> 
                    RGBColor[
                    0.37345400000000006`, 0.461046, 0.12992333333333334`], 
                    FrameTicks -> None, PlotRangePadding -> None, ImageSize -> 
                    Dynamic[{
                    Automatic, 1.35 CurrentValue["FontCapHeight"]/
                    AbsoluteCurrentValue[Magnification]}]], 
                    "RGBColor[0.560181, 0.691569, 0.194885]"], Appearance -> 
                    None, BaseStyle -> {}, BaselinePosition -> Baseline, 
                    DefaultBaseStyle -> {}, ButtonFunction :> 
                    With[{Typeset`box$ = EvaluationBox[]}, 
                    If[
                    Not[
                    AbsoluteCurrentValue["Deployed"]], 
                    SelectionMove[Typeset`box$, All, Expression]; 
                    FrontEnd`Private`$ColorSelectorInitialAlpha = 1; 
                    FrontEnd`Private`$ColorSelectorInitialColor = 
                    RGBColor[0.560181, 0.691569, 0.194885]; 
                    FrontEnd`Private`$ColorSelectorUseMakeBoxes = True; 
                    MathLink`CallFrontEnd[
                    FrontEnd`AttachCell[Typeset`box$, 
                    FrontEndResource["RGBColorValueSelector"], {
                    0, {Left, Bottom}}, {Left, Top}, 
                    "ClosingActions" -> {
                    "SelectionDeparture", "ParentChanged", 
                    "EvaluatorQuit"}]]]], BaseStyle -> Inherited, Evaluator -> 
                    Automatic, Method -> "Preemptive"], 
                    RGBColor[0.560181, 0.691569, 0.194885], Editable -> False,
                     Selectable -> False], ",", 
                   RowBox[{"AbsoluteThickness", "[", "1.6`", "]"}]}], "]"}], 
               ",", 
               RowBox[{"Directive", "[", 
                 RowBox[{
                   RowBox[{"FontWeight", "\[Rule]", "\"Bold\""}], ",", 
                   RowBox[{"FontSize", "\[Rule]", "15"}], ",", 
                   RowBox[{"Opacity", "[", "1.`", "]"}], ",", 
                   InterpretationBox[
                    ButtonBox[
                    TooltipBox[
                    GraphicsBox[{{
                    GrayLevel[0], 
                    RectangleBox[{0, 0}]}, {
                    GrayLevel[0], 
                    RectangleBox[{1, -1}]}, {
                    RGBColor[0.922526, 0.385626, 0.209179], 
                    RectangleBox[{0, -1}, {2, 1}]}}, DefaultBaseStyle -> 
                    "ColorSwatchGraphics", AspectRatio -> 1, Frame -> True, 
                    FrameStyle -> 
                    RGBColor[
                    0.6150173333333333, 0.25708400000000003`, 
                    0.13945266666666667`], FrameTicks -> None, 
                    PlotRangePadding -> None, ImageSize -> 
                    Dynamic[{
                    Automatic, 1.35 CurrentValue["FontCapHeight"]/
                    AbsoluteCurrentValue[Magnification]}]], 
                    "RGBColor[0.922526, 0.385626, 0.209179]"], Appearance -> 
                    None, BaseStyle -> {}, BaselinePosition -> Baseline, 
                    DefaultBaseStyle -> {}, ButtonFunction :> 
                    With[{Typeset`box$ = EvaluationBox[]}, 
                    If[
                    Not[
                    AbsoluteCurrentValue["Deployed"]], 
                    SelectionMove[Typeset`box$, All, Expression]; 
                    FrontEnd`Private`$ColorSelectorInitialAlpha = 1; 
                    FrontEnd`Private`$ColorSelectorInitialColor = 
                    RGBColor[0.922526, 0.385626, 0.209179]; 
                    FrontEnd`Private`$ColorSelectorUseMakeBoxes = True; 
                    MathLink`CallFrontEnd[
                    FrontEnd`AttachCell[Typeset`box$, 
                    FrontEndResource["RGBColorValueSelector"], {
                    0, {Left, Bottom}}, {Left, Top}, 
                    "ClosingActions" -> {
                    "SelectionDeparture", "ParentChanged", 
                    "EvaluatorQuit"}]]]], BaseStyle -> Inherited, Evaluator -> 
                    Automatic, Method -> "Preemptive"], 
                    RGBColor[0.922526, 0.385626, 0.209179], Editable -> False,
                     Selectable -> False], ",", 
                   RowBox[{"AbsoluteThickness", "[", "1.6`", "]"}]}], "]"}], 
               ",", 
               RowBox[{"Directive", "[", 
                 RowBox[{
                   RowBox[{"FontWeight", "\[Rule]", "\"Bold\""}], ",", 
                   RowBox[{"FontSize", "\[Rule]", "15"}], ",", 
                   RowBox[{"Opacity", "[", "1.`", "]"}], ",", 
                   InterpretationBox[
                    ButtonBox[
                    TooltipBox[
                    GraphicsBox[{{
                    GrayLevel[0], 
                    RectangleBox[{0, 0}]}, {
                    GrayLevel[0], 
                    RectangleBox[{1, -1}]}, {
                    RGBColor[0.528488, 0.470624, 0.701351], 
                    RectangleBox[{0, -1}, {2, 1}]}}, DefaultBaseStyle -> 
                    "ColorSwatchGraphics", AspectRatio -> 1, Frame -> True, 
                    FrameStyle -> 
                    RGBColor[
                    0.3523253333333333, 0.3137493333333333, 
                    0.46756733333333333`], FrameTicks -> None, 
                    PlotRangePadding -> None, ImageSize -> 
                    Dynamic[{
                    Automatic, 1.35 CurrentValue["FontCapHeight"]/
                    AbsoluteCurrentValue[Magnification]}]], 
                    "RGBColor[0.528488, 0.470624, 0.701351]"], Appearance -> 
                    None, BaseStyle -> {}, BaselinePosition -> Baseline, 
                    DefaultBaseStyle -> {}, ButtonFunction :> 
                    With[{Typeset`box$ = EvaluationBox[]}, 
                    If[
                    Not[
                    AbsoluteCurrentValue["Deployed"]], 
                    SelectionMove[Typeset`box$, All, Expression]; 
                    FrontEnd`Private`$ColorSelectorInitialAlpha = 1; 
                    FrontEnd`Private`$ColorSelectorInitialColor = 
                    RGBColor[0.528488, 0.470624, 0.701351]; 
                    FrontEnd`Private`$ColorSelectorUseMakeBoxes = True; 
                    MathLink`CallFrontEnd[
                    FrontEnd`AttachCell[Typeset`box$, 
                    FrontEndResource["RGBColorValueSelector"], {
                    0, {Left, Bottom}}, {Left, Top}, 
                    "ClosingActions" -> {
                    "SelectionDeparture", "ParentChanged", 
                    "EvaluatorQuit"}]]]], BaseStyle -> Inherited, Evaluator -> 
                    Automatic, Method -> "Preemptive"], 
                    RGBColor[0.528488, 0.470624, 0.701351], Editable -> False,
                     Selectable -> False], ",", 
                   RowBox[{"AbsoluteThickness", "[", "1.6`", "]"}]}], "]"}], 
               ",", 
               RowBox[{"Directive", "[", 
                 RowBox[{
                   RowBox[{"FontWeight", "\[Rule]", "\"Bold\""}], ",", 
                   RowBox[{"FontSize", "\[Rule]", "15"}], ",", 
                   RowBox[{"Opacity", "[", "1.`", "]"}], ",", 
                   InterpretationBox[
                    ButtonBox[
                    TooltipBox[
                    GraphicsBox[{{
                    GrayLevel[0], 
                    RectangleBox[{0, 0}]}, {
                    GrayLevel[0], 
                    RectangleBox[{1, -1}]}, {
                    RGBColor[0.772079, 0.431554, 0.102387], 
                    RectangleBox[{0, -1}, {2, 1}]}}, DefaultBaseStyle -> 
                    "ColorSwatchGraphics", AspectRatio -> 1, Frame -> True, 
                    FrameStyle -> 
                    RGBColor[
                    0.5147193333333333, 0.28770266666666666`, 
                    0.06825800000000001], FrameTicks -> None, 
                    PlotRangePadding -> None, ImageSize -> 
                    Dynamic[{
                    Automatic, 1.35 CurrentValue["FontCapHeight"]/
                    AbsoluteCurrentValue[Magnification]}]], 
                    "RGBColor[0.772079, 0.431554, 0.102387]"], Appearance -> 
                    None, BaseStyle -> {}, BaselinePosition -> Baseline, 
                    DefaultBaseStyle -> {}, ButtonFunction :> 
                    With[{Typeset`box$ = EvaluationBox[]}, 
                    If[
                    Not[
                    AbsoluteCurrentValue["Deployed"]], 
                    SelectionMove[Typeset`box$, All, Expression]; 
                    FrontEnd`Private`$ColorSelectorInitialAlpha = 1; 
                    FrontEnd`Private`$ColorSelectorInitialColor = 
                    RGBColor[0.772079, 0.431554, 0.102387]; 
                    FrontEnd`Private`$ColorSelectorUseMakeBoxes = True; 
                    MathLink`CallFrontEnd[
                    FrontEnd`AttachCell[Typeset`box$, 
                    FrontEndResource["RGBColorValueSelector"], {
                    0, {Left, Bottom}}, {Left, Top}, 
                    "ClosingActions" -> {
                    "SelectionDeparture", "ParentChanged", 
                    "EvaluatorQuit"}]]]], BaseStyle -> Inherited, Evaluator -> 
                    Automatic, Method -> "Preemptive"], 
                    RGBColor[0.772079, 0.431554, 0.102387], Editable -> False,
                     Selectable -> False], ",", 
                   RowBox[{"AbsoluteThickness", "[", "1.6`", "]"}]}], "]"}]}],
              "}"}], ",", 
           RowBox[{"{", 
             RowBox[{#, ",", #2, ",", #3, ",", #4, ",", #5}], "}"}], ",", 
           RowBox[{"LegendMarkers", "\[Rule]", "None"}], ",", 
           RowBox[{"LabelStyle", "\[Rule]", 
             RowBox[{"{", "}"}]}], ",", 
           RowBox[{"LegendLayout", "\[Rule]", "\"Column\""}]}], "]"}]& ), 
      Editable -> True], TraditionalForm], TraditionalForm]},
  "Legended",
  DisplayFunction->(GridBox[{{
      TagBox[
       ItemBox[
        PaneBox[
         TagBox[#, "SkipImageSizeLevel"], Alignment -> {Center, Baseline}, 
         BaselinePosition -> Baseline], DefaultBaseStyle -> "Labeled"], 
       "SkipImageSizeLevel"], 
      ItemBox[#2, DefaultBaseStyle -> "LabeledLabel"]}}, 
    GridBoxAlignment -> {"Columns" -> {{Center}}, "Rows" -> {{Center}}}, 
    AutoDelete -> False, GridBoxItemSize -> Automatic, 
    BaselinePosition -> {1, 1}]& ),
  Editable->True,
  InterpretationFunction->(RowBox[{"Legended", "[", 
     RowBox[{#, ",", 
       RowBox[{"Placed", "[", 
         RowBox[{#2, ",", "After"}], "]"}]}], "]"}]& )]], "Output",
 CellChangeTimes->{{3.7333962549286175`*^9, 3.7333963460838313`*^9}, 
   3.7333965393998885`*^9, 3.7333968957442703`*^9, 3.733397006503605*^9, {
   3.7333970770856423`*^9, 3.7333970854651213`*^9}, 3.7333971936093254`*^9, {
   3.7333974349541297`*^9, 3.733397463127741*^9}, {3.7333975010739117`*^9, 
   3.7333975304735928`*^9}, {3.7333978875048323`*^9, 3.7333979123042507`*^9}, 
   3.7334001125483685`*^9, 3.7334387351760616`*^9, 3.733452373681189*^9, {
   3.7392441617263145`*^9, 3.7392441637527237`*^9}, {3.7392445519915605`*^9, 
   3.739244600192766*^9}, 3.739244912503502*^9, {3.73924570951383*^9, 
   3.739245717042835*^9}},ExpressionUUID->"2098d2ce-8199-40b6-9449-\
b848f2626c5b"]
}, Open  ]],

Cell[CellGroupData[{

Cell[BoxData[{"gbdk", "\[IndentingNewLine]", 
 RowBox[{
  RowBox[{"model", "=", 
   RowBox[{
    RowBox[{"a", "*", 
     RowBox[{"Exp", "[", 
      RowBox[{"x", "*", "R"}], "]"}]}], "-", "a"}]}], 
  ";"}], "\[IndentingNewLine]", 
 RowBox[{"fitubdk", "=", 
  RowBox[{"Table", "[", 
   RowBox[{
    RowBox[{"FindFit", "[", 
     RowBox[{
      RowBox[{"gbdk", "[", 
       RowBox[{"[", "i", "]"}], "]"}], ",", 
      RowBox[{"{", 
       RowBox[{"model", ",", 
        RowBox[{"{", 
         RowBox[{
          RowBox[{"a", "<", "0"}], ",", 
          RowBox[{"0", "<", "R", "<", "1"}]}], "}"}]}], "}"}], ",", 
      RowBox[{"{", 
       RowBox[{"a", ",", "R"}], "}"}], ",", "x"}], "]"}], ",", 
    RowBox[{"{", 
     RowBox[{"i", ",", "1", ",", "6"}], "}"}]}], 
   "]"}]}], "\[IndentingNewLine]", 
 RowBox[{
  RowBox[{"fitubdkplot", "=", 
   RowBox[{"Plot", "[", 
    RowBox[{
     RowBox[{"model", " ", "/.", "fitubdk"}], ",", 
     RowBox[{"{", 
      RowBox[{"x", ",", 
       RowBox[{"-", "5"}], ",", "0"}], "}"}], ",", 
     RowBox[{"AxesLabel", "\[Rule]", 
      RowBox[{"{", 
       RowBox[{
       "\"\<ub(kcal/mol)\>\"", ",", 
        "\"\<delta \!\(\*SubscriptBox[\(k\), \(a\)]\) (%)\>\""}], "}"}]}], 
     ",", 
     RowBox[{"BaseStyle", "\[Rule]", 
      RowBox[{"{", 
       RowBox[{
        RowBox[{"FontWeight", "\[Rule]", "\"\<Bold\>\""}], ",", 
        RowBox[{"FontSize", "\[Rule]", "15"}]}], "}"}]}]}], "]"}]}], 
  ";"}], "\[IndentingNewLine]", 
 RowBox[{"Show", "[", 
  RowBox[{"fitubdkplot", ",", 
   RowBox[{"ListPlot", "[", "gbdk", "]"}]}], "]"}]}], "Input",
 CellChangeTimes->{{3.733398089184764*^9, 3.733398185232258*^9}, {
  3.7333982536961737`*^9, 3.733398307512252*^9}, {3.733399052457087*^9, 
  3.7333991354648347`*^9}, {3.7333991749770947`*^9, 3.733399225857005*^9}, {
  3.73339931336101*^9, 3.7333993926495447`*^9}, {3.7333994366740627`*^9, 
  3.733399527641266*^9}, {3.7333996086168976`*^9, 3.7333997292107954`*^9}, {
  3.733399875890185*^9, 3.7333999225768547`*^9}, {3.7333999901217184`*^9, 
  3.733400034530258*^9}, {3.7334387246115026`*^9, 3.73343881852037*^9}, {
  3.7392449097086043`*^9, 
  3.7392449097116013`*^9}},ExpressionUUID->"bfa351fa-88af-48b7-8ea2-\
ca63880630b5"],

Cell[BoxData[
 RowBox[{"{", 
  RowBox[{
   RowBox[{"{", 
    RowBox[{
     RowBox[{"{", 
      RowBox[{
       RowBox[{"-", "5"}], ",", "1.9629`"}], "}"}], ",", 
     RowBox[{"{", 
      RowBox[{
       RowBox[{"-", "4"}], ",", "1.88609`"}], "}"}], ",", 
     RowBox[{"{", 
      RowBox[{
       RowBox[{"-", "3"}], ",", "1.76925`"}], "}"}], ",", 
     RowBox[{"{", 
      RowBox[{
       RowBox[{"-", "2"}], ",", "1.52427`"}], "}"}], ",", 
     RowBox[{"{", 
      RowBox[{
       RowBox[{"-", "1"}], ",", "0.92854`"}], "}"}], ",", 
     RowBox[{"{", 
      RowBox[{"0", ",", "0"}], "}"}]}], "}"}], ",", 
   RowBox[{"{", 
    RowBox[{
     RowBox[{"{", 
      RowBox[{
       RowBox[{"-", "5"}], ",", "3.33003`"}], "}"}], ",", 
     RowBox[{"{", 
      RowBox[{
       RowBox[{"-", "4"}], ",", "3.21358`"}], "}"}], ",", 
     RowBox[{"{", 
      RowBox[{
       RowBox[{"-", "3"}], ",", "3.02512`"}], "}"}], ",", 
     RowBox[{"{", 
      RowBox[{
       RowBox[{"-", "2"}], ",", "2.62046`"}], "}"}], ",", 
     RowBox[{"{", 
      RowBox[{
       RowBox[{"-", "1"}], ",", "1.6148`"}], "}"}], ",", 
     RowBox[{"{", 
      RowBox[{"0", ",", "0"}], "}"}]}], "}"}], ",", 
   RowBox[{"{", 
    RowBox[{
     RowBox[{"{", 
      RowBox[{
       RowBox[{"-", "5"}], ",", "5.17683`"}], "}"}], ",", 
     RowBox[{"{", 
      RowBox[{
       RowBox[{"-", "4"}], ",", "5.01422`"}], "}"}], ",", 
     RowBox[{"{", 
      RowBox[{
       RowBox[{"-", "3"}], ",", "4.74656`"}], "}"}], ",", 
     RowBox[{"{", 
      RowBox[{
       RowBox[{"-", "2"}], ",", "4.146`"}], "}"}], ",", 
     RowBox[{"{", 
      RowBox[{
       RowBox[{"-", "1"}], ",", "2.58758`"}], "}"}], ",", 
     RowBox[{"{", 
      RowBox[{"0", ",", "0"}], "}"}]}], "}"}], ",", 
   RowBox[{"{", 
    RowBox[{
     RowBox[{"{", 
      RowBox[{
       RowBox[{"-", "5"}], ",", "7.62047`"}], "}"}], ",", 
     RowBox[{"{", 
      RowBox[{
       RowBox[{"-", "4"}], ",", "7.39414`"}], "}"}], ",", 
     RowBox[{"{", 
      RowBox[{
       RowBox[{"-", "3"}], ",", "7.02688`"}], "}"}], ",", 
     RowBox[{"{", 
      RowBox[{
       RowBox[{"-", "2"}], ",", "6.18176`"}], "}"}], ",", 
     RowBox[{"{", 
      RowBox[{
       RowBox[{"-", "1"}], ",", "3.90583`"}], "}"}], ",", 
     RowBox[{"{", 
      RowBox[{"0", ",", "0"}], "}"}]}], "}"}], ",", 
   RowBox[{"{", 
    RowBox[{
     RowBox[{"{", 
      RowBox[{
       RowBox[{"-", "5"}], ",", "10.75079`"}], "}"}], ",", 
     RowBox[{"{", 
      RowBox[{
       RowBox[{"-", "4"}], ",", "10.46711`"}], "}"}], ",", 
     RowBox[{"{", 
      RowBox[{
       RowBox[{"-", "3"}], ",", "9.98588`"}], "}"}], ",", 
     RowBox[{"{", 
      RowBox[{
       RowBox[{"-", "2"}], ",", "8.82832`"}], "}"}], ",", 
     RowBox[{"{", 
      RowBox[{
       RowBox[{"-", "1"}], ",", "5.63698`"}], "}"}], ",", 
     RowBox[{"{", 
      RowBox[{"0", ",", "0"}], "}"}]}], "}"}], ",", 
   RowBox[{"{", 
    RowBox[{
     RowBox[{"{", 
      RowBox[{
       RowBox[{"-", "5"}], ",", "14.74942`"}], "}"}], ",", 
     RowBox[{"{", 
      RowBox[{
       RowBox[{"-", "4"}], ",", "14.36201`"}], "}"}], ",", 
     RowBox[{"{", 
      RowBox[{
       RowBox[{"-", "3"}], ",", "13.71204`"}], "}"}], ",", 
     RowBox[{"{", 
      RowBox[{
       RowBox[{"-", "2"}], ",", "12.16283`"}], "}"}], ",", 
     RowBox[{"{", 
      RowBox[{
       RowBox[{"-", "1"}], ",", "7.85014`"}], "}"}], ",", 
     RowBox[{"{", 
      RowBox[{"0", ",", "0"}], "}"}]}], "}"}]}], "}"}]], "Output",
 CellChangeTimes->{{3.733398256966361*^9, 3.733398316600772*^9}, 
   3.733399005758416*^9, 3.733399135802854*^9, {3.7333991892929134`*^9, 
   3.733399248904323*^9}, {3.733399314400069*^9, 3.733399368531165*^9}, 
   3.733399437228095*^9, 3.73339949168921*^9, 3.733399531528488*^9, {
   3.7333996106940165`*^9, 3.7333996237377625`*^9}, {3.7333996626869903`*^9, 
   3.733399705508439*^9}, {3.7333998608323236`*^9, 3.7333998917820935`*^9}, 
   3.73339992318989*^9, {3.7333999904607377`*^9, 3.7334000352903023`*^9}, {
   3.7334387285653563`*^9, 3.733438756289047*^9}, {3.733438789888932*^9, 
   3.7334388195359173`*^9}, 3.7334523740787687`*^9, 3.739244164033437*^9, 
   3.739244912642362*^9, {3.739245709648693*^9, 
   3.739245717053825*^9}},ExpressionUUID->"a3f233b5-24f1-4de6-ac69-\
1016374bdff3"],

Cell[BoxData[
 RowBox[{"{", 
  RowBox[{
   RowBox[{"{", 
    RowBox[{
     RowBox[{"a", "\[Rule]", 
      RowBox[{"-", "2.0572490885711394`"}]}], ",", 
     RowBox[{"R", "\[Rule]", "0.6392779074950585`"}]}], "}"}], ",", 
   RowBox[{"{", 
    RowBox[{
     RowBox[{"a", "\[Rule]", 
      RowBox[{"-", "3.4753399611594014`"}]}], ",", 
     RowBox[{"R", "\[Rule]", "0.663826276843298`"}]}], "}"}], ",", 
   RowBox[{"{", 
    RowBox[{
     RowBox[{"a", "\[Rule]", 
      RowBox[{"-", "5.373249631415096`"}]}], ",", 
     RowBox[{"R", "\[Rule]", "0.6969906125083263`"}]}], "}"}], ",", 
   RowBox[{"{", 
    RowBox[{
     RowBox[{"a", "\[Rule]", 
      RowBox[{"-", "7.872526178278501`"}]}], ",", 
     RowBox[{"R", "\[Rule]", "0.72493234906337`"}]}], "}"}], ",", 
   RowBox[{"{", 
    RowBox[{
     RowBox[{"a", "\[Rule]", 
      RowBox[{"-", "11.076755995906728`"}]}], ",", 
     RowBox[{"R", "\[Rule]", "0.7510083915696173`"}]}], "}"}], ",", 
   RowBox[{"{", 
    RowBox[{
     RowBox[{"a", "\[Rule]", 
      RowBox[{"-", "15.151218818470879`"}]}], ",", 
     RowBox[{"R", "\[Rule]", "0.7666702801578514`"}]}], "}"}]}], 
  "}"}]], "Output",
 CellChangeTimes->{{3.733398256966361*^9, 3.733398316600772*^9}, 
   3.733399005758416*^9, 3.733399135802854*^9, {3.7333991892929134`*^9, 
   3.733399248904323*^9}, {3.733399314400069*^9, 3.733399368531165*^9}, 
   3.733399437228095*^9, 3.73339949168921*^9, 3.733399531528488*^9, {
   3.7333996106940165`*^9, 3.7333996237377625`*^9}, {3.7333996626869903`*^9, 
   3.733399705508439*^9}, {3.7333998608323236`*^9, 3.7333998917820935`*^9}, 
   3.73339992318989*^9, {3.7333999904607377`*^9, 3.7334000352903023`*^9}, {
   3.7334387285653563`*^9, 3.733438756289047*^9}, {3.733438789888932*^9, 
   3.7334388195359173`*^9}, 3.7334523740787687`*^9, 3.739244164033437*^9, 
   3.739244912642362*^9, {3.739245709648693*^9, 
   3.739245717270852*^9}},ExpressionUUID->"0c822528-fd2e-4819-9f21-\
cf7d42a16f04"],

Cell[BoxData[
 GraphicsBox[{{{{}, {}, 
     TagBox[
      {RGBColor[0.368417, 0.506779, 0.709798], AbsoluteThickness[1.6], 
       Opacity[1.], LineBox[CompressedData["
1:eJwVlPs31GkcgGfcQsaYGaa2TJqUIltLtEfUxzrtatlyPbUbR7ltidrY0422
ZsclRyZ3ikZJUy3KuGTE5H0turjUlplDGtQWpwyZYRiGme/aH57znOcfeNgR
vwVG65FIpL1L/O+Wabt5gmBgn+m959pzCJjaeVlzXMfAgV9ZyI8v9cb0yYW3
iwycWsr0XrHU2daNOtE8A+9UDjyOySYg/PsfDU5OM7Cq8K6AkkWAQVEs9d0o
Aw8fSP4lIJMAnx3CDbiHgYfuZG1+lkaAlOMWyClh4D07mnYlJBHArbW9lrmF
gZUnlDeuhxNgMh6x/dUzOpZq6yrfeBPwV3hPjWU0HetZ95xWORIwnERd/XGO
huvNtpa9phAwyb8zIM+jYWP2EdOXX3RQEGWVftGOhj3pnnFjnToIOlLNoDdb
YOP6yvuuAh3I40tnZPst8O4LFIPqizpw9urMOCKh4qQmWS8E68BLSO5LNaFi
uZBYr9qkg+TCrOEyL3P82nYgtm1BC4qO7jbpMQqOPHhf8PtTLdAM64MTy8xw
7kuXmpA8LYTxfFq3P12O9ewd2bQDWpDxvh1TKExxftu5upYVWjAvfYFW25ti
rhUJo/5FiFNbxof5m2Dzqw39kqxFuHDY8CUtzRjnBojPO3ovgpguMB6sWIbZ
X96kMqcXYPPOEp2g1wgHzxUtaylegH1n3MuGTY1wgyx4d7fXAvA1GTZOToa4
kjaRojeogZu8FJ/paAO89b0ROe2MBiRXJU51pfr4UPmxS/kUDbhM9Koynujh
7EcNy6dy52FPwB9RvYtkrPps+HXXynlI10mrt60j40SN2C/u8hzM26aKcnxJ
OO2ES/v4rBrca8V92IhATYzVmzZFquHtgx41L1iLMizYsjWNs/Ch0zneAy2g
CZP9hXcps7C3b3fkqJMGrc8Zxi0hM0A9/dAMc+cQveRxdxdPBW4uidQkxSyS
5X9ki/E0NKfwn0d7zKCfBOTUX3un4LbKctBJMI32JVpZikaVoAx2i5m3mkKe
P1iHXptUQIG3uEoRpUAcfzWfVT4JXnV2ebllE8hhoTV2Y8wEmC7muJe7jqF1
nfjvdOkYFG44IK14M4p2jH/WXln7CaZ47exTog8o1MHquOTECOhWTcpKA94h
8z4LlOz/L9T2JBcwfQcQDr+WFBIzBEq7waBBugQJ/bZpJuV9wM4LH+6404mO
jt8qeXT0H3C7G9QmYokRybRJIxpohaEoG7nn/WZ0r+hk6+OCVuCuk9M7PZqR
cZGHndC/Fbr53AhZSBNK3+VTf/AJhrD8GjK5uBGt/VmUmxmOIOVPqqcP8yHy
b7rCHNFvhhuiwnOPWFVIGEacVTrUwifnLc+7PCrRO8kGV+r1GnB+0LFyKKQC
nRwZ6TSg1ED7bZVIr/geulnDqvoiq4axnMBZX6YAeT6tClWGVUJsv/WomHUd
cVxEE+1Bt0D3wjf1fUgxIumXqBXflEF2R+J6o+KrCIse7Omi3ISG2v4IP2YB
4mwxeW7JKwGDVfaojZWJOEXVi4eO5oLDsktas+J0RFJWJBaxssFP9dF9PzMV
kW6FOwbfvgyu/O/iX7HOI5J6ph8lcIFzRjsRyTyFSFca7ZcLk6CoPEE6zopD
JLqdE+lsAoQKJXzbNaGIdNjGWpwYAfwLEUZOUUktSytzMNfn7voPBCOEzg==

        "]], LineBox[CompressedData["
1:eJwB4QQe+yFib1JlAgAAAE0AAAACAAAAvvMm+f//E8BgqAV59MsKQPI9i/pt
/hPApEXCUrHLCkAniO/72/wTwPzR/BpuywpAkBy4/rf5E8A7dNl258oKQGFF
SQRw8xPAesKwW9nJCkAEl2sP4OYTwDe20tW5xwpASjqwJcDNE8BdVX5rbcMK
QNWAOVKAmxPA0fhHFZ66CkCCsiOZjC4TwBSGNDCApgpACexiNtHIEsDoOHba
Y5IKQKlhzbEUZRLABBHM8Fd9CkDfew8b5PgRwGawJLHrZApA752m2uuTEcAV
kyaMh0wKQJVkFYh/JhHA2hsC1TowCkBTZ68TErsQwH0S8F9sEgpA63Ge9dxW
EMC8fpBvr/QJQDJCyopn1A/AojQOxC3SCUBCsAHXhQkPwEgt2R2yrwlAg5aP
36FCDsASlUbynYsJQPDFzMPVag3AUIuRq79hCUARBbRUeqEMwNk/F1/zNwlA
Xo1KwTbHC8ASThgDdAcJQNyNN+rw8ArAdHCvt2LUCEAOns6/GykKwGmmiHN0
oQhAbPcUcV5QCcBmXt7uWmYIQH5gBc8RhgjAobEteFErCEC8EqUI3aoHwO/G
2ZDS5gdAKz2b/qXTBsDu+E1Oq54HQE53O6HfCgbAHMJbFapWB0Cd+oofMTEF
wFyO7JYdAwdAoI2ESvNlBMDAq1yqmq8GQNSY1DGzngPAX6jB+TZYBkA07dP0
isYCwGN7rP/N8gVASFF9ZNP8AcAQqcZyio0FQIj+1a8zIgHAW2Y/egwYBUD5
I4W3kUsAwDaoUeZPnARAO7K818AG/780hfCu4CAEQNuuzfeNVP2/sN0bBqaR
A0DjyjJxPL/7v9wr0KqJAgNATddEY+Yx+r/IlzN70WwCQA92tQzAgvi/Yl6l
KxK/AUA5NHoPe/D2v4AN6PKjEQFAu4SdyWU89b/Gt1/QaEgAQKT0FN0xpfO/
Gp+WXnH+/j/xVDlp+RXyv8EjjVxRWf0/lUe8rPBk8L+htS3Po3D7P0KzJpOS
oe2/sDwZLY2I+T8K/JE7ozXqv46UH21BUvc/liVX1arZ5r9ECK0hxv30P/KN
xCF1t+O/iPk7m5uq8j/+Gu/cnlHgvyijj74G8O8/ss2DlRZL2r8s1U+hp4vq
P/Em3VPdEtS/zBrduVHn5D8hk2HfxabKvwAk0xJ2ttw/OadTw7cdvL+gO6mS
NUfPP95kH+tArbu/0IWRjIjOzj+CIusSyjy7v8DzE1C4Vc4/zJ2CYtxbur/g
18oKrmPNP16UsQEBmri/4PeRLvF9yz+EgQ9ASha1v4DKLCLNq8c/n7eWebkd
rL+Aog1fJdm/P+gyLsnLPKu/wEiqc9Xevj8yrsUY3luqvwCxJH485L0/xKT0
twKaqL/AjGwfL+67P+qRUvZLFqW/wC8APaT+tz9r2BzmvB2cv+AqdB27EbA/
/s5LheFbmr/ARIoJoSWuP5DFeiQGmpi/ACQLFDcnrD+2sthiTxaVv8An+i6k
KKg/BBopv8MdjL+AVvq5fSSgPyoHh/0Mmoi/AJ2ySvtDnD9P9OQ7VhaFv4D6
29/OPZg/NZ1BcdEdfL+Ax+Pm7y2QP4B3/e1jFnW/AFR3UnlIiD+Xo3LV7B1s
vwCl45W3MoA/XLDUnSMeXL8AngvQMzVwP51+YgYxZHu+AAAAxaOYjz7XxGF+

        "]], LineBox[CompressedData["
1:eJwB4QQe+yFib1JlAgAAAE0AAAACAAAAvvMm+f//E8AUq0NOidUUQPI9i/pt
/hPAxe0YIVvVFEAniO/72/wTwCH1Secs1RRAkBy4/rf5E8AHebFN0NQUQGFF
SQRw8xPApDI1ghbUFEAEl2sP4OYTwIE2A4eg0hRASjqwJcDNE8BtfyXnqs8U
QNWAOVKAmxPAcYOzOZjJFECCsiOZjC4TwP+XvwKxuxRACexiNtHIEsCGg0u5
vq0UQKlhzbEUZRLAOLoXFhqfFEDfew8b5PgRwBS3A2cNjhRA752m2uuTEcDY
J0GZ93wUQJVkFYh/JhHAOqhTmBNpFEBTZ68TErsQwP6pmJsNVBRA63Ge9dxW
EMCidQXoAT8UQDJCyopn1A/A1hvJFoEmFEBCsAHXhQkPwBQqTjPvDRRAg5aP
36FCDsAqdybLJPQTQPDFzMPVag3A6OMIHx3WE0ARBbRUeqEMwAKS2WUIuBNA
Xo1KwTbHC8B4kvjzApUTQNyNN+rw8ArABfeeSAFwE0AOns6/GykKwIb+dkr5
ShNAbPcUcV5QCcA+ZJaR2x8TQH5gBc8RhgjAHkqtHaT0EkC8EqUI3aoHwG7D
qy5UwhJAKz2b/qXTBsDPAU+rJI0SQE53O6HfCgbAPTqJY+NXEkCd+oofMTEF
wPBD7KPiGRJAoI2ESvNlBMDYh3jfstsRQNSY1DGzngPAZTN6emmaEUA07dP0
isYCwJnEvTNlThFASFF9ZNP8AcAHHqosOwIRQIj+1a8zIgHAoI7jQo+pEED5
I4W3kUsAwDwoUeLYSxBAO7K818AG/7+UF4FKGdwPQNuuzfeNVP2/gsXTia4B
D0DjyjJxPL/7v3qnG/KzJg5ATddEY+Yx+r9wGBPJ3UANQA92tQzAgvi/YWX3
Uz81DEA5NHoPe/D2v+2cN9U2KQtAu4SdyWU89b/QgUNgKPEJQKT0FN0xpfO/
bJnAERq4CEDxVDlp+RXyv4zbGkBjbwdAlUe8rPBk8L/ScK/gp/AFQEKzJpOS
oe2/aVU9uxZxBEAK/JE7ozXqvzRfFXOKsgJAliVX1arZ5r/QsNztiNoAQPKN
xCF1t+O/DE7GxfcD/j/+Gu/cnlHgv3pr3Yebt/k/ss2DlRZL2r/weDHBJmj1
P/Em3VPdEtS/NBV0l8zh8D8hk2HfxabKv5hvGXIbOuc/OadTw7cdvL8wsdnk
klfZP95kH+tArbu/oPSKQPr12D+CIusSyjy7v2B1bbVDlNg/zJ2CYtxbur8w
PR7GfNDXP16UsQEBmri/0O35gYZH1j+EgQ9ASha1v/BwsFDwL9M/n7eWebkd
rL9AuTQ7uNPJP+gyLsnLPKu/wNY1UekIyT8yrsUY3luqv6BDRUTcPcg/xKT0
twKaqL/A5mJ1B6fGP+qRUvZLFqW/4Eod7XB2wz9r2BzmvB2cv0BE5Nb+Ero/
/s5LheFbmr+AoxeyinW4P5DFeiQGmpi/wHG14JfXtj+2sthiTxaVv0CF5pw1
mrM/BBopv8MdjL+A9/2e9DKqPyoHh/0Mmoi/AKNyCRnwpj9P9OQ7VhaFv4Do
KKs9rKM/NZ1BcdEdfL8ASpS1DEOaP4B3/e1jFnW/AAJil1O1kz+Xo3LV7B1s
vwDAROcwS4o/XLDUnSMeXL8AsGOzak96P51+YgYxZHu+AAAA7FilmT6V5ljG

        "]], LineBox[CompressedData["
1:eJwB4QQe+yFib1JlAgAAAE0AAAACAAAAvvMm+f//E8ARcD80kKYeQPI9i/pt
/hPAidHOAlOmHkAniO/72/wTwDiD8b8Vph5AkBy4/rf5E8Ak/dwFm6UeQGFF
SQRw8xPAdgXBv6SkHkAEl2sP4OYTwIKRXue0oh5ASjqwJcDNE8BW2q3ix54e
QNWAOVKAmxPA5wHOareWHkCCsiOZjC4TwHH9BcM2hB5ACexiNtHIEsCE3Ja0
mXEeQKlhzbEUZRLAoPPS2ABeHkDfew8b5PgRwKJM5+keRx5A752m2uuTEcBc
haj6HzAeQJVkFYh/JhHARoMcqUYVHkBTZ68TErsQwFJ5+WTQ+B1A63Ge9dxW
EMCNzKW3PdwdQDJCyopn1A/A0DVfBuG6HUBCsAHXhQkPwML0pIZUmR1Ag5aP
36FCDsCCBUWQBHYdQPDFzMPVag3ASQEH0chMHUARBbRUeqEMwOnrzApdIx1A
Xo1KwTbHC8CUlqNXAPMcQNyNN+rw8ArA7YHaKr+/HEAOns6/GykKwPUXRB9Q
jBxAbPcUcV5QCcC7oGjUQVAcQH5gBc8RhgjAnEvdnuMTHEC8EqUI3aoHwMxn
RipozRtAKz2b/qXTBsCDzYCkrYIbQE53O6HfCgbAQlgHxKM3G0Cd+oofMTEF
wGpAZ2IG4BpAoI2ESvNlBMCNvZ7t5YcaQNSY1DGzngPA0AVxsB8rGkA07dP0
isYCwEWr2H7LvhlASFF9ZNP8AcCbBew/8lEZQIj+1a8zIgHAaOYi19vSGED5
I4W3kUsAwFYhByMmTBhAO7K818AG/7/KwTtG78QXQNuuzfeNVP2/6Ns0Sw4n
F0DjyjJxPL/7v52bxT1RiBZATddEY+Yx+r8awlFeQOEVQA92tQzAgvi/zuFv
vCseFUA5NHoPe/D2v/CvNIo7WhRAu4SdyWU89b8S7tVadXUTQKT0FN0xpfO/
NONGgUqPEkDxVDlp+RXyv1r9hRzynBFAlUe8rPBk8L/aKyoJ+YEQQEKzJpOS
oe2/wHxN8yTLDkAK/JE7ozXqv4j1T1AKMwxAliVX1arZ5r+UlfmZ/nIJQPKN
xCF1t+O/NGBx+CKwBkD+Gu/cnlHgv8RhoEnOdgNAss2DlRZL2r+wtvMLxzgA
QPEm3VPdEtS/BG9PiiCe+T8hk2HfxabKv+yE5mK1pfE/OadTw7cdvL/odvVI
oEfjP95kH+tArbu/mDe2f3394j+CIusSyjy7v1hbexZDs+I/zJ2CYtxbur+A
I/NFhx7iP16UsQEBmri/IJU02fLz4D+EgQ9ASha1v6A86FugNN0/n7eWebkd
rL/wEuzw26nTP+gyLsnLPKu/4EZe1ZAP0z8yrsUY3luqv8BDm44UddI/xKT0
twKaqL9w58NAiD/RP+qRUvZLFqW/oBa41z2kzT9r2BzmvB2cv2BkIhr328M/
/s5LheFbmr+AFve1LKHCP5DFeiQGmpi/QG9GAf5lwT+2sthiTxaVv4DB2Ezm
3L0/BBopv8MdjL+ATXpSSPWzPyoHh/0Mmoi/QCYsf2d5sT9P9OQ7VhaFv4Cq
OhJ4+a0/NZ1BcdEdfL+AkLpkCAKkP4B3/e1jFnW/AHIhQd0Hnj+Xo3LV7B1s
vwBsrSJ7CJQ/XLDUnSMeXL8AsAbV0guEP51+YgYxZHu+AAAAY12Koz5g517/

        "]], LineBox[CompressedData["
1:eJwB4QQe+yFib1JlAgAAAE0AAAACAAAAvvMm+f//E8AwwAb7l6IlQPI9i/pt
/hPAFipG1XCiJUAniO/72/wTwEY1+aNJoiVAkBy4/rf5E8ANjqwe+6ElQGFF
SQRw8xPAnqboiF2hJUAEl2sP4OYTwKkOti0goCVASjqwJcDNE8D7K22gnJ0l
QNWAOVKAmxPA+nslZXGYJUCCsiOZjC4TwEKcLDWPjCVACexiNtHIEsBgI9mQ
koAlQKlhzbEUZRLAF4ZSeOtzJUDfew8b5PgRwM8m8U0bZSVA752m2uuTEcAV
9Qs2LlYlQJVkFYh/JhHAV5Jk5bREJUBTZ68TErsQwMqJlrchMiVA63Ge9dxW
EMBAuuBebx8lQDJCyopn1A/AJM/A4osJJUBCsAHXhQkPwPnKW/R58yRAg5aP
36FCDsDzr1LNL9wkQPDFzMPVag3Apnl5hOvAJEARBbRUeqEMwJIA1dd0pSRA
Xo1KwTbHC8BhfiUGToUkQNyNN+rw8ArALnjB4SJjJEAOns6/GykKwLq1cgLC
QCRAbPcUcV5QCcDR1GZ+ghgkQH5gBc8RhgjArjXxxvHvI0C8EqUI3aoHwOiM
kY90wCNAKz2b/qXTBsDgj8w3940jQE53O6HfCgbABbBf3yFbI0Cd+oofMTEF
wBnFPfeeHyNAoI2ESvNlBMBwxPPxmeMiQNSY1DGzngPApcr/HkGkIkA07dP0
isYCwD1teDIXWiJASFF9ZNP8AcAoI+9oXw8iQIj+1a8zIgHA9jPHn+a3IUD5
I4W3kUsAwBM9K0LtWiFAO7K818AG/79UfSuhW/0gQNuuzfeNVP2/XMF5b9CP
IEDjyjJxPL/7v0gRpSlhISBATddEY+Yx+r97sJ9btVkfQA92tQzAgvi//zVm
6NtIHkA5NHoPe/D2v4Vv4ikVNh1Au4SdyWU89b9HuF1+ZvQbQKT0FN0xpfO/
HVE1z+OvGkDxVDlp+RXyvy+dRPhUWRlAlUe8rPBk8L8zUNy9SMgXQEKzJpOS
oe2/c7BqayM0FkAK/JE7ozXqv4TOdo8CWxRAliVX1arZ5r9mqYfgCWQSQPKN
xCF1t+O/1dyHvLhpEED+Gu/cnlHgv3x2zt/uMQxAss2DlRZL2r8QQSeBe4YH
QPEm3VPdEtS/IBlloOOYAkAhk2HfxabKv2grdIG6p/k/OadTw7cdvL+gwXzY
IhDsP95kH+tArbu/QELQY2Gk6z+CIusSyjy7v4BqDlx8OOs/zJ2CYtxbur8w
V0xkR2DqP16UsQEBmri/4LoAijCu6D+EgQ9ASha1v9DKEc9EQ+U/n7eWebkd
rL9gM2wvQ6TcP+gyLsnLPKu/QNtsZq3D2z8yrsUY3luqv8DAYnjN4to/xKT0
twKaqL8ghjzLLiDZP+qRUvZLFqW/QKNGfXOX1T9r2BzmvB2cv8CbAvre78w/
/s5LheFbmr8A0GawVyXLP5DFeiQGmpi/wPnIBTlayT+2sthiTxaVvwDkjsU0
wsU/BBopv8MdjL8AzHM7Fha9PyoHh/0Mmoi/AJgzooZ3uT9P9OQ7VhaFv4DN
sSPF17U/NZ1BcdEdfL8AoKfFVSmtP4B3/e1jFnW/AMkyrKLipT+Xo3LV7B1s
vwBygz0RM50/XLDUnSMeXL8ALDxJGziNP51+YgYxZHu+AAAAU5J7rD6EJFgb

        "]], LineBox[CompressedData["
1:eJwB4QQe+yFib1JlAgAAAE0AAAACAAAAvvMm+f//E8DMzdOok6UtQPI9i/pt
/hPAxMq0HGGlLUAniO/72/wTwN3ZXIEupS1AkBy4/rf5E8DQ1u8cyaQtQGFF
SQRw8xPA25ignP2jLUAEl2sP4OYTwFUZI7pjoi1ASjqwJcDNE8AqixFNJJ8t
QNWAOVKAmxPAAvIYyXWYLUCCsiOZjC4TwMAJT2IUiS1ACexiNtHIEsBoAUZY
inktQKlhzbEUZRLA9MxT3RxpLUDfew8b5PgRwGIve3bZVS1A752m2uuTEcCR
l9h+aEItQJVkFYh/JhHAkVRdnpwrLUBTZ68TErsQwB0Po7pWEy1A63Ge9dxW
EMB6Lygu3vosQDJCyopn1A/AYCTmZCzeLEBCsAHXhQkPwKQxCtIxwSxAg5aP
36FCDsAf/WtBkaIsQPDFzMPVag3As7ItNad+LEARBbRUeqEMwDqHAAVsWixA
Xo1KwTbHC8CDtjgX8C8sQNyNN+rw8ArAUAhkyLYCLEAOns6/GykKwG4N7uoj
1StAbPcUcV5QCcDOr1NHs58rQH5gBc8RhgjAdcSou8BpK0C8EqUI3aoHwL6F
bNl+KitAKz2b/qXTBsBnoOAsIecqQE53O6HfCgbA24PcdzKjKkCd+oofMTEF
wEzmNEmKUypAoI2ESvNlBMDHJoLYEgMqQNSY1DGzngPA2sWD8AOuKUA07dP0
isYCwPC5+ktGSilASFF9ZNP8AcDhqUbEoOUoQIj+1a8zIgHAW0UZpZxvKED5
I4W3kUsAwOQm6dn28SdAO7K818AG/78SiXvxT3MnQNuuzfeNVP2/QhNr2Mze
JkDjyjJxPL/7v05/XQXXSCZATddEY+Yx+r8S8pa8XaolQA92tQzAgvi/YPhA
8YjwJEA5NHoPe/D2v+5FF9kXNSRAu4SdyWU89b9vDqg0TVkjQKT0FN0xpfO/
GUv6Xjh7IkDxVDlp+RXyv6mIXB5tkCFAlUe8rPBk8L+ckD65Gn0gQEKzJpOS
oe2/kvjGYWzOHkAK/JE7ozXqv2g2EBK5QhxAliVX1arZ5r9Aw+v3w4wZQPKN
xCF1t+O/UOSTEhXRFkD+Gu/cnlHgv8acqFGjnBNAss2DlRZL2r+0B7vw+18Q
QPEm3VPdEtS/UKqSIkboCUAhk2HfxabKv9TJJ5Yy4gFAOadTw7cdvL+AhDWY
lZPzP95kH+tArbu/KI6YwnpI8z+CIusSyjy7v8B19ZxG/fI/zJ2CYtxbur/g
I3o/kmbyP16UsQEBmri/yKQaTPg38T+EgQ9ASha1v3DWMfvvq+0/n7eWebkd
rL/Amg/vEf3jP+gyLsnLPKu/wGv0wmZg4z8yrsUY3luqvxAjhcmGw+I/xKT0
twKaqL8wR3UnKInhP+qRUvZLFqW/wE2aZdwj3j9r2BzmvB2cv2CC7qrvMtQ/
/s5LheFbmr/AF9fe7vLSP5DFeiQGmpi/QDL3OIKy0T+2sthiTxaVv8DI2JzJ
YM4/BBopv8MdjL+Ai8ECK07EPyoHh/0Mmoi/wCwi1WPHwT9P9OQ7VhaFv4Bo
WVeFf74/NZ1BcdEdfL+AxZB+4lu0P4B3/e1jFnW/AESApAGPrj+Xo3LV7B1s
vwCOusLRYqQ/XLDUnSMeXL8ASspgaGaUP51+YgYxZHu+AAAAmdjisz7ueGQ3

        "]]},
      Annotation[#, "Charting`Private`Tag$12831#1"]& ]}, {}, {}}, {{}, {{}, 
     {RGBColor[0.368417, 0.506779, 0.709798], PointSize[
      0.012833333333333334`], AbsoluteThickness[1.6], 
      PointBox[{{-5., 1.9629}, {-4., 1.88609}, {-3., 1.76925}, {-2., 
       1.52427}, {-1., 0.92854}, {0., 0.}}]}, 
     {RGBColor[0.880722, 0.611041, 0.142051], PointSize[
      0.012833333333333334`], AbsoluteThickness[1.6], 
      PointBox[{{-5., 3.33003}, {-4., 3.21358}, {-3., 3.02512}, {-2., 
       2.62046}, {-1., 1.6148}, {0., 0.}}]}, 
     {RGBColor[0.560181, 0.691569, 0.194885], PointSize[
      0.012833333333333334`], AbsoluteThickness[1.6], 
      PointBox[{{-5., 5.17683}, {-4., 5.01422}, {-3., 4.74656}, {-2., 
       4.146}, {-1., 2.58758}, {0., 0.}}]}, 
     {RGBColor[0.922526, 0.385626, 0.209179], PointSize[
      0.012833333333333334`], AbsoluteThickness[1.6], 
      PointBox[{{-5., 7.62047}, {-4., 7.39414}, {-3., 7.02688}, {-2., 
       6.18176}, {-1., 3.90583}, {0., 0.}}]}, 
     {RGBColor[0.528488, 0.470624, 0.701351], PointSize[
      0.012833333333333334`], AbsoluteThickness[1.6], 
      PointBox[{{-5., 10.75079}, {-4., 10.46711}, {-3., 9.98588}, {-2., 
       8.82832}, {-1., 5.63698}, {0., 0.}}]}, 
     {RGBColor[0.772079, 0.431554, 0.102387], PointSize[
      0.012833333333333334`], AbsoluteThickness[1.6], 
      PointBox[{{-5., 14.74942}, {-4., 14.36201}, {-3., 13.71204}, {-2., 
       12.16283}, {-1., 7.85014}, {0., 0.}}]}, {}}, {}, {}, {}, {}}},
  AspectRatio->NCache[GoldenRatio^(-1), 0.6180339887498948],
  Axes->{True, True},
  AxesLabel->{
    FormBox["\"ub(kcal/mol)\"", TraditionalForm], 
    FormBox[
    "\"delta \\!\\(\\*SubscriptBox[\\(k\\), \\(a\\)]\\) (%)\"", 
     TraditionalForm]},
  AxesOrigin->{0, 0},
  BaseStyle->{FontWeight -> "Bold", FontSize -> 15},
  DisplayFunction->Identity,
  Frame->{{False, False}, {False, False}},
  FrameLabel->{{None, None}, {None, None}},
  FrameTicks->{{Automatic, 
     Charting`ScaledFrameTicks[{Identity, Identity}]}, {Automatic, 
     Charting`ScaledFrameTicks[{Identity, Identity}]}},
  GridLines->{None, None},
  GridLinesStyle->Directive[
    GrayLevel[0.5, 0.4]],
  ImagePadding->All,
  ImageSize->{586., Automatic},
  Method->{
   "DefaultBoundaryStyle" -> Automatic, "DefaultMeshStyle" -> 
    AbsolutePointSize[6], "ScalingFunctions" -> None, 
    "CoordinatesToolOptions" -> {"DisplayFunction" -> ({
        (Identity[#]& )[
         Part[#, 1]], 
        (Identity[#]& )[
         Part[#, 2]]}& ), "CopiedValueFunction" -> ({
        (Identity[#]& )[
         Part[#, 1]], 
        (Identity[#]& )[
         Part[#, 2]]}& )}},
  PlotRange->{{-5, 0}, {0., 14.823392177443473`}},
  PlotRangeClipping->True,
  PlotRangePadding->{{
     Scaled[0.02], 
     Scaled[0.02]}, {
     Scaled[0.05], 
     Scaled[0.05]}},
  Ticks->{Automatic, Automatic}]], "Output",
 CellChangeTimes->{{3.733398256966361*^9, 3.733398316600772*^9}, 
   3.733399005758416*^9, 3.733399135802854*^9, {3.7333991892929134`*^9, 
   3.733399248904323*^9}, {3.733399314400069*^9, 3.733399368531165*^9}, 
   3.733399437228095*^9, 3.73339949168921*^9, 3.733399531528488*^9, {
   3.7333996106940165`*^9, 3.7333996237377625`*^9}, {3.7333996626869903`*^9, 
   3.733399705508439*^9}, {3.7333998608323236`*^9, 3.7333998917820935`*^9}, 
   3.73339992318989*^9, {3.7333999904607377`*^9, 3.7334000352903023`*^9}, {
   3.7334387285653563`*^9, 3.733438756289047*^9}, {3.733438789888932*^9, 
   3.7334388195359173`*^9}, 3.7334523740787687`*^9, 3.739244164033437*^9, 
   3.739244912642362*^9, {3.739245709648693*^9, 
   3.739245717320801*^9}},ExpressionUUID->"6f1d92fe-29b9-4468-85d0-\
446b251359b6"]
}, Open  ]]
},
WindowSize->{1131, 709},
WindowMargins->{{Automatic, 132}, {32, Automatic}},
FrontEndVersion->"11.2 for Microsoft Windows (64-bit) (September 10, 2017)",
StyleDefinitions->"Default.nb"
]
(* End of Notebook Content *)

(* Internal cache information *)
(*CellTagsOutline
CellTagsIndex->{}
*)
(*CellTagsIndex
CellTagsIndex->{}
*)
(*NotebookFileOutline
Notebook[{
Cell[CellGroupData[{
Cell[580, 22, 822, 20, 89, "Input",ExpressionUUID->"56e81d95-e18b-401a-8c4e-a39c7a85887f"],
Cell[1405, 44, 1473, 36, 74, "Output",ExpressionUUID->"6fb0e022-0ce0-4c73-99d0-8e3991bca4fb"]
}, Open  ]],
Cell[CellGroupData[{
Cell[2915, 85, 1908, 52, 70, "Input",ExpressionUUID->"7eb73c75-5fa2-47a7-ad04-ecdf29991311"],
Cell[4826, 139, 3928, 124, 134, "Output",ExpressionUUID->"8ba4302f-cf1d-461c-b9c6-8b55236ea70b"],
Cell[8757, 265, 3546, 94, 134, "Output",ExpressionUUID->"2fc85ef2-ce54-466e-a5bb-49d28afb1649"]
}, Open  ]],
Cell[CellGroupData[{
Cell[12340, 364, 1975, 48, 94, "Input",ExpressionUUID->"c1741236-90cc-4513-b745-d231de2d3669"],
Cell[14318, 414, 1334, 25, 34, "Output",ExpressionUUID->"ea79a512-7b23-4799-92b2-af0f35e59ad8"],
Cell[15655, 441, 39049, 757, 216, "Output",ExpressionUUID->"2098d2ce-8199-40b6-9449-b848f2626c5b"]
}, Open  ]],
Cell[CellGroupData[{
Cell[54741, 1203, 2209, 58, 133, "Input",ExpressionUUID->"bfa351fa-88af-48b7-8ea2-ca63880630b5"],
Cell[56953, 1263, 4252, 128, 134, "Output",ExpressionUUID->"a3f233b5-24f1-4de6-ac69-1016374bdff3"],
Cell[61208, 1393, 1932, 45, 54, "Output",ExpressionUUID->"0c822528-fd2e-4819-9f21-cf7d42a16f04"],
Cell[63143, 1440, 14287, 261, 344, "Output",ExpressionUUID->"6f1d92fe-29b9-4468-85d0-446b251359b6"]
}, Open  ]]
}
]
*)
