# Supplementary material for: Structural and dynamic basis of substrate permissiveness in hydroxycinnamoyltransferase (HCT)
Source: PLoS Comput Biol. 2018 Oct 26;14(10):e1006511. doi: 10.1371/journal.pcbi.1006511 (PMC6203249; doi:10.1371/journal.pcbi.1006511)
Supplement: S1 Data — SSSE mesh files and Mathematica scripts for both CbHCT and the cylindrical enzyme model are also provided. (ZIP) [file pcbi.1006511.s002.zip › SI_data/00-README]

MD simulation and SSSE calculation files

01_MD_Simulation_Files/01-Inputs/01_Topology_and_Structure	Topology (.psf) and structure (.pdb) files of all simulation systems listed in S2 Table. 

01_MD_Simulation_Files/01-Inputs/02_Anton_Configurations	Configuratoin files (.ark) of Anton simulations. Each simulation involves 4 files (starter-, guess-, sigma- and subboxer-).

01_MD_Simulation_Files/01-Inputs/03_ForceField/			Force field parameter files (.prm) of shikimate, 3-HAP and p-Coumaroyl-CoA. 

02_SSSE_Calculation_Files/01_CbHCT				Mesh file (.stl) of CbHCT and Mathematica scripts (.nb and .pdf) of SSSE calculation.

02_SSSE_Calculation_Files/02_Model_Enzyme/			Mesh files (.stl) of the cylindrical enzyme model and Mathematica scripts (.nb and .pdf) of SSSE calculation.

As an example of the file naming convention, SmHCT-apo1 refers to the apo-simulation of SmHCT, SmHCT-SHI1 and SmHCT-SHI2 refer to the two replicas of holo-SmHCT simulations, SmHCT-bind refers to the simulation with shikimate initially placed in bulk water. See the 00-readme files under individual sub-directories for more details.
